# Supplementary material for: Data-driven flight path monitoring technique using recurrent neural network for the safety management of commercial aircraft
Source: PeerJ Comput Sci. 2025 Mar 17;11:e2753. doi: 10.7717/peerj-cs.2753 (PMC11935752; doi:10.7717/peerj-cs.2753)
Supplement: Supplemental Information 1 [file peerj-cs-11-2753-s001.zip › Data/HY_RNN_4_header.csv]

Ub	Vb	Wb	Pb	Qb	Rb	Pdot	Qdot	Rdot	lat	lon	alt	alp	beta	tas	pitch	eas	eas_In	alp_In	beta_In	P_In	Q_In	R_In	yaw_In	gamma_In
125.47	-1.055	49.457	-6.9408	0.64992	-2.7597	-0.00010877	-0.00014645	-8.9124e-05	0.66022	-1.3176	3999.3	21.513	-0.44821	79.908	-56.166	75.306	75.305	21.513	-0.44824	-6.9408	0.64992	-2.7597	26.289	-5.7011
125.47	-1.0548	49.456	-6.9408	0.64992	-2.7597	-0.0003968	2.1238e-05	-0.00023001	0.66022	-1.3176	3998.7	21.513	-0.44811	79.908	-56.192	75.307	75.305	21.513	-0.44824	-6.9408	0.64992	-2.7597	26.289	-5.7011
125.47	-1.0543	49.454	-6.9408	0.64992	-2.7597	-0.00086521	0.00049062	-0.00040825	0.66022	-1.3176	3998.0	21.512	-0.4479	79.908	-56.223	75.307	75.305	21.513	-0.44824	-6.9408	0.64992	-2.7597	26.289	-5.7011
125.47	-1.0535	49.452	-6.9408	0.64992	-2.7597	-0.0015137	0.0012475	-0.00060955	0.66022	-1.3176	3997.4	21.511	-0.44757	79.908	-56.257	75.308	75.305	21.513	-0.44824	-6.9408	0.64992	-2.7597	26.289	-5.7011
125.47	-1.0524	49.448	-6.9408	0.64993	-2.7597	-0.0023408	0.0022759	-0.0008198	0.66022	-1.3176	3996.7	21.509	-0.44709	79.908	-56.296	75.309	75.305	21.513	-0.44824	-6.9408	0.64992	-2.7597	26.289	-5.7011
125.48	-1.0509	49.444	-6.9408	0.64994	-2.7597	-0.0033437	0.0035584	-0.0010251	0.66022	-1.3176	3996.0	21.507	-0.44644	79.909	-56.339	75.31	75.305	21.513	-0.44824	-6.9408	0.64992	-2.7597	26.289	-5.7011
125.48	-1.0489	49.44	-6.9409	0.64997	-2.7597	-0.0045182	0.0050761	-0.001212	0.66022	-1.3176	3995.4	21.505	-0.44559	79.909	-56.386	75.311	75.305	21.513	-0.44824	-6.9408	0.64992	-2.7597	26.289	-5.7011
125.48	-1.0464	49.435	-6.9409	0.65	-2.7597	-0.0058591	0.0068086	-0.0013672	0.66022	-1.3176	3994.7	21.503	-0.44452	79.909	-56.438	75.312	75.305	21.513	-0.44824	-6.9408	0.64992	-2.7597	26.289	-5.7011
125.48	-1.0433	49.429	-6.9409	0.65003	-2.7597	-0.00736	0.0087343	-0.001478	0.66022	-1.3176	3994.1	21.5	-0.44322	79.909	-56.494	75.312	75.305	21.513	-0.44824	-6.9408	0.64992	-2.7597	26.289	-5.7011
125.48	-1.0396	49.423	-6.9409	0.65008	-2.7597	-0.0090134	0.01083	-0.0015323	0.66022	-1.3176	3993.4	21.497	-0.44166	79.909	-56.553	75.313	75.305	21.513	-0.44824	-6.9408	0.64992	-2.7597	26.289	-5.7011
125.49	-1.0353	49.416	-6.941	0.65014	-2.7598	-0.010811	0.013073	-0.0015183	0.66022	-1.3176	3992.7	21.494	-0.43982	79.909	-56.617	75.314	75.305	21.513	-0.44824	-6.9408	0.64992	-2.7597	26.289	-5.7011
125.49	-1.0303	49.409	-6.9411	0.65021	-2.7598	-0.012742	0.015437	-0.0014251	0.66022	-1.3176	3992.1	21.491	-0.43769	79.91	-56.685	75.315	75.305	21.513	-0.44824	-6.9408	0.64992	-2.7597	26.289	-5.7011
125.49	-1.0246	49.402	-6.9411	0.6503	-2.7598	-0.014798	0.017898	-0.0012422	0.66022	-1.3176	3991.4	21.487	-0.43525	79.91	-56.757	75.316	75.305	21.513	-0.44824	-6.9408	0.64992	-2.7597	26.289	-5.7011
125.5	-1.0181	49.394	-6.9412	0.65039	-2.7598	-0.016966	0.020428	-0.00096016	0.66022	-1.3176	3990.8	21.484	-0.43249	79.91	-56.832	75.317	75.305	21.513	-0.44824	-6.9408	0.64992	-2.7597	26.289	-5.7011
125.5	-1.0108	49.386	-6.9413	0.6505	-2.7598	-0.019236	0.023002	-0.00057002	0.66022	-1.3176	3990.1	21.48	-0.42939	79.911	-56.912	75.319	75.305	21.513	-0.44824	-6.9408	0.64992	-2.7597	26.289	-5.7011
125.51	-1.0026	49.378	-6.9414	0.65062	-2.7598	-0.021593	0.025591	-6.379e-05	0.66022	-1.3176	3989.4	21.476	-0.42593	79.911	-56.995	75.32	75.305	21.513	-0.44824	-6.9408	0.64992	-2.7597	26.289	-5.7011
125.51	-0.99367	49.369	-6.9415	0.65076	-2.7598	-0.024025	0.028167	0.00056571	0.66022	-1.3176	3988.8	21.472	-0.42212	79.912	-57.082	75.321	75.305	21.513	-0.44824	-6.9408	0.64992	-2.7597	26.289	-5.7011
125.51	-0.98383	49.361	-6.9416	0.6509	-2.7598	-0.026518	0.030705	0.0013248	0.66022	-1.3176	3988.1	21.468	-0.41794	79.912	-57.173	75.322	75.305	21.513	-0.44824	-6.9408	0.64992	-2.7597	26.289	-5.7011
125.52	-0.9731	49.352	-6.9418	0.65106	-2.7598	-0.029058	0.033174	0.0022187	0.66022	-1.3176	3987.5	21.464	-0.41338	79.913	-57.267	75.323	75.305	21.513	-0.44824	-6.9408	0.64992	-2.7597	26.289	-5.7011
125.52	-0.96147	49.344	-6.9419	0.65124	-2.7597	-0.03163	0.035547	0.0032519	0.66022	-1.3176	3986.8	21.46	-0.40844	79.913	-57.365	75.325	75.305	21.513	-0.44824	-6.9408	0.64992	-2.7597	26.289	-5.7011
125.53	-0.94893	49.335	-6.9421	0.65142	-2.7597	-0.03422	0.037797	0.0044278	0.66022	-1.3176	3986.1	21.456	-0.40311	79.914	-57.466	75.326	75.305	21.513	-0.44824	-6.9408	0.64992	-2.7597	26.289	-5.7011
125.53	-0.93548	49.327	-6.9423	0.65161	-2.7597	-0.036812	0.039895	0.0057489	0.66022	-1.3176	3985.5	21.452	-0.39739	79.915	-57.571	75.327	75.305	21.513	-0.44824	-6.9408	0.64992	-2.7597	26.289	-5.7011
125.54	-0.9211	49.319	-6.9425	0.65182	-2.7597	-0.039392	0.041816	0.0072164	0.66022	-1.3176	3984.8	21.448	-0.39127	79.915	-57.679	75.329	75.305	21.513	-0.44824	-6.9408	0.64992	-2.7597	26.289	-5.7011
125.54	-0.9058	49.311	-6.9427	0.65203	-2.7596	-0.041945	0.043532	0.0088308	0.66022	-1.3176	3984.2	21.444	-0.38477	79.916	-57.79	75.33	75.305	21.513	-0.44824	-6.9408	0.64992	-2.7597	26.289	-5.7011
125.55	-0.88958	49.303	-6.9429	0.65225	-2.7596	-0.044455	0.045017	0.010591	0.66022	-1.3176	3983.5	21.44	-0.37788	79.917	-57.905	75.332	75.305	21.513	-0.44824	-6.9408	0.64992	-2.7597	26.289	-5.7011
125.55	-0.87246	49.296	-6.9431	0.65248	-2.7595	-0.046908	0.046246	0.012497	0.66022	-1.3176	3982.8	21.437	-0.3706	79.918	-58.022	75.333	75.305	21.513	-0.44824	-6.9408	0.64992	-2.7597	26.289	-5.7011
125.56	-0.85443	49.289	-6.9434	0.65272	-2.7595	-0.04929	0.047195	0.014544	0.66022	-1.3176	3982.2	21.433	-0.36294	79.919	-58.143	75.335	75.305	21.513	-0.44824	-6.9408	0.64992	-2.7597	26.289	-5.7011
125.56	-0.83553	49.283	-6.9436	0.65295	-2.7594	-0.051587	0.047841	0.016729	0.66022	-1.3176	3981.5	21.43	-0.35491	79.92	-58.266	75.337	75.305	21.513	-0.44824	-6.9408	0.64992	-2.7597	26.289	-5.7011
125.56	-0.81577	49.277	-6.9439	0.65319	-2.7593	-0.053784	0.048161	0.019047	0.66022	-1.3176	3980.8	21.427	-0.34651	79.921	-58.393	75.338	75.305	21.513	-0.44824	-6.9408	0.64992	-2.7597	26.289	-5.7011
125.57	-0.79516	49.272	-6.9441	0.65343	-2.7592	-0.055869	0.048134	0.021493	0.66022	-1.3176	3980.2	21.424	-0.33775	79.922	-58.522	75.34	75.305	21.513	-0.44824	-6.9408	0.64992	-2.7597	26.289	-5.7011
125.57	-0.77375	49.267	-6.9444	0.65367	-2.7591	-0.057828	0.047741	0.024059	0.66022	-1.3176	3979.5	21.422	-0.32865	79.923	-58.654	75.342	75.305	21.513	-0.44824	-6.9408	0.64992	-2.7597	26.289	-5.7011
125.58	-0.75154	49.263	-6.9447	0.65391	-2.7589	-0.05965	0.046962	0.026739	0.66022	-1.3176	3978.8	21.42	-0.31921	79.924	-58.788	75.344	75.305	21.513	-0.44824	-6.9408	0.64992	-2.7597	26.289	-5.7011
125.58	-0.72859	49.26	-6.945	0.65414	-2.7588	-0.061324	0.045782	0.029523	0.66022	-1.3176	3978.2	21.418	-0.30946	79.925	-58.925	75.346	75.305	21.513	-0.44824	-6.9408	0.64992	-2.7597	26.289	-5.7011
125.58	-0.70492	49.258	-6.9453	0.65437	-2.7587	-0.062838	0.044184	0.032403	0.66022	-1.3176	3977.5	21.417	-0.2994	79.926	-59.065	75.347	75.305	21.513	-0.44824	-6.9408	0.64992	-2.7597	26.289	-5.7011
125.59	-0.68057	49.256	-6.9456	0.65458	-2.7585	-0.064183	0.042154	0.035367	0.66022	-1.3176	3976.9	21.416	-0.28906	79.927	-59.207	75.349	75.305	21.513	-0.44824	-6.9408	0.64992	-2.7597	26.289	-5.7011
125.59	-0.65559	49.255	-6.946	0.65479	-2.7583	-0.065349	0.039681	0.038405	0.66022	-1.3176	3976.2	21.415	-0.27844	79.929	-59.351	75.351	75.305	21.513	-0.44824	-6.9408	0.64992	-2.7597	26.289	-5.7011
125.59	-0.63001	49.255	-6.9463	0.65498	-2.7581	-0.066328	0.036755	0.041505	0.66022	-1.3176	3975.5	21.415	-0.26757	79.93	-59.497	75.353	75.305	21.513	-0.44824	-6.9408	0.64992	-2.7597	26.289	-5.7011
125.59	-0.60388	49.256	-6.9466	0.65516	-2.7579	-0.067114	0.033365	0.044655	0.66022	-1.3176	3974.9	21.415	-0.25647	79.931	-59.645	75.355	75.305	21.513	-0.44824	-6.9408	0.64992	-2.7597	26.289	-5.7011
125.59	-0.57726	49.258	-6.947	0.65531	-2.7577	-0.067699	0.029507	0.04784	0.66022	-1.3176	3974.2	21.415	-0.24516	79.933	-59.796	75.357	75.305	21.513	-0.44824	-6.9408	0.64992	-2.7597	26.289	-5.7011
125.6	-0.55018	49.261	-6.9473	0.65545	-2.7574	-0.068077	0.025175	0.051048	0.66022	-1.3176	3973.5	21.416	-0.23366	79.934	-59.948	75.359	75.305	21.513	-0.44824	-6.9408	0.64992	-2.7597	26.289	-5.7011
125.6	-0.52272	49.265	-6.9477	0.65556	-2.7571	-0.068245	0.020366	0.054264	0.66022	-1.3176	3972.9	21.418	-0.22199	79.935	-60.102	75.361	75.305	21.513	-0.44824	-6.9408	0.64992	-2.7597	26.289	-5.7011
125.6	-0.49491	49.27	-6.948	0.65565	-2.7569	-0.068199	0.01508	0.057474	0.66022	-1.3176	3972.2	21.419	-0.21017	79.937	-60.258	75.363	75.305	21.513	-0.44824	-6.9408	0.64992	-2.7597	26.289	-5.7011
125.6	-0.46681	49.276	-6.9483	0.65571	-2.7566	-0.067935	0.0093171	0.060661	0.66022	-1.3176	3971.5	21.422	-0.19824	79.938	-60.415	75.365	75.305	21.513	-0.44824	-6.9408	0.64992	-2.7597	26.289	-5.7011
125.6	-0.43849	49.284	-6.9487	0.65575	-2.7563	-0.067453	0.0030814	0.063812	0.66022	-1.3176	3970.8	21.425	-0.18621	79.939	-60.574	75.367	75.305	21.513	-0.44824	-6.9408	0.64992	-2.7597	26.289	-5.7011
125.6	-0.41	49.292	-6.949	0.65574	-2.7559	-0.066751	-0.0036222	0.06691	0.66022	-1.3176	3970.2	21.428	-0.17411	79.941	-60.735	75.369	75.305	21.513	-0.44824	-6.9408	0.64992	-2.7597	26.289	-5.7011
125.6	-0.3814	49.301	-6.9493	0.65571	-2.7556	-0.06583	-0.010786	0.069939	0.66022	-1.3176	3969.5	21.432	-0.16196	79.942	-60.896	75.371	75.305	21.513	-0.44824	-6.9408	0.64992	-2.7597	26.289	-5.7011
125.59	-0.35275	49.311	-6.9497	0.65564	-2.7552	-0.064691	-0.018401	0.072883	0.66022	-1.3176	3968.8	21.436	-0.14979	79.943	-61.059	75.373	75.305	21.513	-0.44824	-6.9408	0.64992	-2.7597	26.289	-5.7011
125.59	-0.32411	49.323	-6.95	0.65552	-2.7549	-0.063336	-0.026456	0.075726	0.66022	-1.3176	3968.2	21.441	-0.13763	79.945	-61.223	75.375	75.305	21.513	-0.44824	-6.9408	0.64992	-2.7597	26.289	-5.7011
125.59	-0.29554	49.335	-6.9503	0.65537	-2.7545	-0.061768	-0.034937	0.078453	0.66022	-1.3176	3967.5	21.446	-0.1255	79.946	-61.388	75.378	75.305	21.513	-0.44824	-6.9408	0.64992	-2.7597	26.289	-5.7011
125.59	-0.26711	49.349	-6.9506	0.65517	-2.7541	-0.059991	-0.043829	0.081047	0.66022	-1.3176	3966.8	21.452	-0.11342	79.947	-61.554	75.38	75.305	21.513	-0.44824	-6.9408	0.64992	-2.7597	26.289	-5.7011
125.58	-0.23887	49.364	-6.9509	0.65493	-2.7537	-0.058011	-0.053115	0.083492	0.66022	-1.3176	3966.2	21.458	-0.10143	79.949	-61.72	75.382	75.305	21.513	-0.44824	-6.9408	0.64992	-2.7597	26.289	-5.7011
125.58	-0.21089	49.379	-6.9512	0.65464	-2.7532	-0.055832	-0.062775	0.085774	0.66022	-1.3176	3965.5	21.465	-0.089543	79.95	-61.887	75.384	75.305	21.513	-0.44824	-6.9408	0.64992	-2.7597	26.289	-5.7011
125.58	-0.18322	49.396	-6.9515	0.6543	-2.7528	-0.053462	-0.072789	0.087876	0.66022	-1.3176	3964.8	21.472	-0.077794	79.951	-62.054	75.385	75.305	21.513	-0.44824	-6.9408	0.64992	-2.7597	26.289	-5.7011
125.57	-0.15592	49.414	-6.9517	0.65391	-2.7524	-0.050908	-0.083133	0.089785	0.66022	-1.3176	3964.2	21.48	-0.066203	79.953	-62.222	75.387	75.305	21.513	-0.44824	-6.9408	0.64992	-2.7597	26.289	-5.7011
125.57	-0.12906	49.432	-6.952	0.65347	-2.7519	-0.048178	-0.093783	0.091485	0.66022	-1.3176	3963.5	21.488	-0.054798	79.954	-62.39	75.389	75.305	21.513	-0.44824	-6.9408	0.64992	-2.7597	26.289	-5.7011
125.56	-0.10269	49.452	-6.9522	0.65297	-2.7514	-0.045281	-0.10471	0.092964	0.66022	-1.3176	3962.8	21.497	-0.043601	79.955	-62.558	75.391	75.305	21.513	-0.44824	-6.9408	0.64992	-2.7597	26.289	-5.7011
125.55	-0.076871	49.472	-6.9524	0.65242	-2.751	-0.042227	-0.1159	0.094207	0.66022	-1.3176	3962.1	21.506	-0.032637	79.956	-62.725	75.393	75.305	21.513	-0.44824	-6.9408	0.64992	-2.7597	26.289	-5.7011
125.55	-0.051651	49.494	-6.9526	0.65182	-2.7505	-0.039025	-0.1273	0.095203	0.66022	-1.3176	3961.5	21.515	-0.021929	79.957	-62.892	75.395	75.305	21.513	-0.44824	-6.9408	0.64992	-2.7597	26.289	-5.7011
125.54	-0.027086	49.516	-6.9528	0.65115	-2.75	-0.035688	-0.1389	0.09594	0.66022	-1.3176	3960.8	21.525	-0.0115	79.958	-63.059	75.397	75.305	21.513	-0.44824	-6.9408	0.64992	-2.7597	26.289	-5.7011
125.53	-0.0032283	49.539	-6.953	0.65043	-2.7495	-0.032226	-0.15066	0.096405	0.66022	-1.3176	3960.1	21.535	-0.0013706	79.959	-63.224	75.398	75.305	21.513	-0.44824	-6.9408	0.64992	-2.7597	26.289	-5.7011
125.53	0.019874	49.563	-6.9531	0.64964	-2.7491	-0.028229	-0.16275	0.096577	0.66022	-1.3176	3959.5	21.546	0.0084374	79.96	-63.389	75.4	75.305	21.513	-0.44824	-6.9408	0.64992	-2.7597	26.289	-5.7011
125.52	0.042173	49.587	-6.9533	0.6488	-2.7486	-0.02409	-0.17496	0.096451	0.66022	-1.3176	3958.8	21.557	0.017904	79.961	-63.552	75.402	75.305	21.513	-0.44824	-6.9408	0.64992	-2.7597	26.289	-5.7011
125.51	0.063625	49.612	-6.9534	0.64789	-2.7481	-0.019836	-0.18687	0.095909	0.66022	-1.3176	3958.1	21.568	0.027011	79.962	-63.713	75.403	75.305	21.513	-0.44824	-6.9408	0.64992	-2.7597	26.289	-5.7011
125.5	0.084191	49.638	-6.9535	0.64693	-2.7476	-0.015289	-0.19747	0.094668	0.66022	-1.3176	3957.4	21.58	0.035742	79.963	-63.872	75.405	75.305	21.513	-0.44824	-6.9408	0.64992	-2.7597	26.289	-5.7011
125.49	0.10383	49.664	-6.9535	0.64592	-2.7472	-0.010642	-0.20806	0.093152	0.66022	-1.3176	3956.8	21.591	0.04408	79.964	-64.028	75.407	75.305	21.513	-0.44824	-6.9408	0.64992	-2.7597	26.289	-5.7011
125.48	0.12251	49.691	-6.9536	0.64485	-2.7467	-0.005907	-0.21859	0.091359	0.66022	-1.3176	3956.1	21.603	0.05201	79.965	-64.181	75.408	75.305	21.513	-0.44824	-6.9408	0.64992	-2.7597	26.289	-5.7011
125.47	0.1402	49.719	-6.9536	0.64373	-2.7462	-0.0010969	-0.22905	0.089285	0.66022	-1.3176	3955.4	21.616	0.059518	79.965	-64.331	75.41	75.305	21.513	-0.44824	-6.9408	0.64992	-2.7597	26.289	-5.7011
125.46	0.15686	49.746	-6.9536	0.64256	-2.7458	0.003775	-0.23939	0.086928	0.66022	-1.3176	3954.7	21.628	0.06659	79.966	-64.477	75.411	75.305	21.513	-0.44824	-6.9408	0.64992	-2.7597	26.289	-5.7011
125.45	0.17246	49.775	-6.9535	0.64134	-2.7454	0.0086942	-0.2496	0.084289	0.66022	-1.3176	3954.1	21.641	0.073213	79.967	-64.617	75.412	75.305	21.513	-0.44824	-6.9408	0.64992	-2.7597	26.289	-5.7011
125.44	0.18699	49.803	-6.9535	0.64007	-2.745	0.013646	-0.25964	0.081365	0.66022	-1.3176	3953.4	21.654	0.079378	79.967	-64.752	75.414	75.305	21.513	-0.44824	-6.9408	0.64992	-2.7597	26.289	-5.7011
125.43	0.2004	49.832	-6.9534	0.63874	-2.7446	0.018614	-0.26948	0.078158	0.66022	-1.3176	3952.7	21.667	0.085073	79.968	-64.881	75.415	75.305	21.513	-0.44824	-6.9408	0.64992	-2.7597	26.289	-5.7011
125.42	0.2127	49.861	-6.9533	0.63737	-2.7442	0.023582	-0.2791	0.074669	0.66022	-1.3176	3952.1	21.68	0.090291	79.968	-65.002	75.416	75.305	21.513	-0.44824	-6.9408	0.64992	-2.7597	26.289	-5.7011
125.41	0.22385	49.89	-6.9532	0.63595	-2.7438	0.028532	-0.28845	0.070901	0.66022	-1.3176	3951.4	21.693	0.095024	79.969	-65.115	75.417	75.305	21.513	-0.44824	-6.9408	0.64992	-2.7597	26.289	-5.7011
125.4	0.23384	49.92	-6.953	0.63449	-2.7435	0.033449	-0.29753	0.066855	0.66022	-1.3176	3950.7	21.706	0.099266	79.969	-65.219	75.418	75.305	21.513	-0.44824	-6.9408	0.64992	-2.7597	26.289	-5.7011
125.39	0.24267	49.949	-6.9528	0.63298	-2.7431	0.038312	-0.30629	0.062536	0.66022	-1.3176	3950.0	21.72	0.10301	79.969	-65.311	75.419	75.305	21.513	-0.44824	-6.9408	0.64992	-2.7597	26.289	-5.7011
125.38	0.25031	49.978	-6.9526	0.63142	-2.7428	0.043103	-0.31471	0.057948	0.66022	-1.3176	3949.4	21.733	0.10626	79.97	-65.392	75.42	75.305	21.513	-0.44824	-6.9408	0.64992	-2.7597	26.289	-5.7011
125.37	0.25678	50.007	-6.9524	0.62983	-2.7426	0.047805	-0.32277	0.053097	0.66022	-1.3176	3948.7	21.746	0.109	79.97	-65.459	75.421	75.305	21.513	-0.44824	-6.9408	0.64992	-2.7597	26.289	-5.7011
125.36	0.26206	50.036	-6.9522	0.6282	-2.7423	0.052396	-0.33044	0.047988	0.66022	-1.3176	3948.0	21.76	0.11124	79.97	-65.513	75.422	75.305	21.513	-0.44824	-6.9408	0.64992	-2.7597	26.289	-5.7011
125.34	0.26615	50.065	-6.9519	0.62653	-2.7421	0.056858	-0.3377	0.042629	0.66022	-1.3176	3947.3	21.773	0.11298	79.97	-65.55	75.423	75.305	21.513	-0.44824	-6.9408	0.64992	-2.7597	26.289	-5.7011
125.33	0.26907	50.094	-6.9516	0.62482	-2.7419	0.061171	-0.34451	0.037025	0.66022	-1.3176	3946.7	21.786	0.11422	79.97	-65.572	75.424	75.305	21.513	-0.44824	-6.9408	0.64992	-2.7597	26.289	-5.7011
125.32	0.27081	50.122	-6.9513	0.62308	-2.7417	0.065316	-0.35087	0.031187	0.66022	-1.3176	3946.0	21.799	0.11496	79.97	-65.576	75.424	75.305	21.513	-0.44824	-6.9408	0.64992	-2.7597	26.289	-5.7011
125.31	0.27138	50.15	-6.9509	0.62131	-2.7416	0.069272	-0.35675	0.025122	0.66022	-1.3176	3945.3	21.812	0.1152	79.97	-65.563	75.425	75.305	21.513	-0.44824	-6.9408	0.64992	-2.7597	26.289	-5.7011
125.3	0.27081	50.178	-6.9506	0.61952	-2.7415	0.07302	-0.36212	0.018839	0.66022	-1.3176	3944.6	21.824	0.11496	79.97	-65.534	75.426	75.305	21.513	-0.44824	-6.9408	0.64992	-2.7597	26.289	-5.7011
125.29	0.26909	50.205	-6.9502	0.61769	-2.7414	0.076541	-0.36697	0.01235	0.66022	-1.3176	3944.0	21.837	0.11423	79.969	-65.487	75.426	75.305	21.513	-0.44824	-6.9408	0.64992	-2.7597	26.289	-5.7011
125.28	0.26626	50.231	-6.9498	0.61585	-2.7413	0.079816	-0.37129	0.005664	0.66022	-1.3176	3943.3	21.849	0.11303	79.969	-65.425	75.427	75.305	21.513	-0.44824	-6.9408	0.64992	-2.7597	26.289	-5.7011
125.27	0.26232	50.257	-6.9494	0.61398	-2.7413	0.082827	-0.37505	-0.0012072	0.66022	-1.3176	3942.6	21.861	0.11136	79.969	-65.348	75.427	75.305	21.513	-0.44824	-6.9408	0.64992	-2.7597	26.289	-5.7011
125.25	0.25731	50.282	-6.949	0.6121	-2.7414	0.085555	-0.37824	-0.0082518	0.66022	-1.3176	3941.9	21.872	0.10923	79.968	-65.257	75.428	75.305	21.513	-0.44824	-6.9408	0.64992	-2.7597	26.289	-5.7011
125.24	0.25125	50.306	-6.9486	0.6102	-2.7414	0.087984	-0.38085	-0.015458	0.66022	-1.3176	3941.3	21.884	0.10666	79.968	-65.154	75.428	75.305	21.513	-0.44824	-6.9408	0.64992	-2.7597	26.289	-5.7011
125.23	0.24417	50.33	-6.9481	0.60829	-2.7415	0.090096	-0.38286	-0.022812	0.66022	-1.3176	3940.6	21.895	0.10365	79.967	-65.04	75.428	75.305	21.513	-0.44824	-6.9408	0.64992	-2.7597	26.289	-5.7011
125.22	0.23609	50.353	-6.9477	0.60637	-2.7416	0.091877	-0.38427	-0.030301	0.66022	-1.3176	3939.9	21.905	0.10023	79.967	-64.917	75.428	75.305	21.513	-0.44824	-6.9408	0.64992	-2.7597	26.289	-5.7011
125.21	0.22706	50.375	-6.9472	0.60445	-2.7418	0.09331	-0.38506	-0.037912	0.66022	-1.3176	3939.2	21.916	0.096391	79.966	-64.785	75.429	75.305	21.513	-0.44824	-6.9408	0.64992	-2.7597	26.289	-5.7011
125.2	0.2171	50.396	-6.9467	0.60252	-2.742	0.094383	-0.38523	-0.045631	0.66022	-1.3176	3938.6	21.925	0.092164	79.966	-64.646	75.429	75.305	21.513	-0.44824	-6.9408	0.64992	-2.7597	26.289	-5.7011
125.19	0.20625	50.416	-6.9462	0.6006	-2.7423	0.095083	-0.38477	-0.053442	0.66022	-1.3176	3937.9	21.935	0.08756	79.965	-64.501	75.429	75.305	21.513	-0.44824	-6.9408	0.64992	-2.7597	26.289	-5.7011
125.19	0.19456	50.436	-6.9458	0.59868	-2.7426	0.095397	-0.38368	-0.061331	0.66022	-1.3176	3937.2	21.944	0.082595	79.964	-64.35	75.429	75.305	21.513	-0.44824	-6.9408	0.64992	-2.7597	26.289	-5.7011
125.18	0.18205	50.454	-6.9453	0.59676	-2.7429	0.095317	-0.38195	-0.069284	0.66022	-1.3176	3936.6	21.952	0.077287	79.963	-64.195	75.429	75.305	21.513	-0.44824	-6.9408	0.64992	-2.7597	26.289	-5.7011
125.17	0.16878	50.471	-6.9448	0.59486	-2.7432	0.094833	-0.37958	-0.077284	0.66022	-1.3176	3935.9	21.961	0.071652	79.962	-64.037	75.429	75.305	21.513	-0.44824	-6.9408	0.64992	-2.7597	26.289	-5.7011
125.16	0.15478	50.487	-6.9443	0.59297	-2.7437	0.093936	-0.37657	-0.085315	0.66022	-1.3176	3935.2	21.968	0.06571	79.961	-63.876	75.429	75.305	21.513	-0.44824	-6.9408	0.64992	-2.7597	26.289	-5.7011
125.15	0.1401	50.502	-6.9439	0.59109	-2.7441	0.092622	-0.37293	-0.093363	0.66022	-1.3176	3934.5	21.975	0.05948	79.96	-63.713	75.428	75.305	21.513	-0.44824	-6.9408	0.64992	-2.7597	26.289	-5.7011
125.14	0.12479	50.516	-6.9434	0.58924	-2.7446	0.090885	-0.36865	-0.10141	0.66022	-1.3176	3933.9	21.982	0.05298	79.959	-63.548	75.428	75.305	21.513	-0.44824	-6.9408	0.64992	-2.7597	26.289	-5.7011
125.14	0.10889	50.529	-6.943	0.58741	-2.7451	0.088723	-0.36374	-0.10944	0.66022	-1.3176	3933.2	21.988	0.046231	79.958	-63.381	75.428	75.305	21.513	-0.44824	-6.9408	0.64992	-2.7597	26.289	-5.7011
125.13	0.092456	50.54	-6.9425	0.5856	-2.7457	0.086133	-0.3582	-0.11744	0.66022	-1.3176	3932.5	21.994	0.039253	79.957	-63.214	75.428	75.305	21.513	-0.44824	-6.9408	0.64992	-2.7597	26.289	-5.7011
125.12	0.075529	50.551	-6.9421	0.58383	-2.7463	0.083116	-0.35204	-0.12539	0.66022	-1.3176	3931.8	21.999	0.032067	79.956	-63.047	75.428	75.305	21.513	-0.44824	-6.9408	0.64992	-2.7597	26.289	-5.7011
125.12	0.058162	50.56	-6.9417	0.58208	-2.7469	0.079526	-0.34571	-0.13271	0.66022	-1.3176	3931.2	22.003	0.024694	79.955	-62.879	75.427	75.305	21.513	-0.44824	-6.9408	0.64992	-2.7597	26.289	-5.7011
125.11	0.040404	50.568	-6.9413	0.58037	-2.7476	0.075509	-0.33885	-0.13988	0.66022	-1.3176	3930.5	22.007	0.017155	79.954	-62.712	75.427	75.305	21.513	-0.44824	-6.9408	0.64992	-2.7597	26.289	-5.7011
125.11	0.022302	50.575	-6.9409	0.57869	-2.7483	0.071118	-0.33134	-0.14706	0.66022	-1.3176	3929.8	22.011	0.0094691	79.953	-62.546	75.427	75.305	21.513	-0.44824	-6.9408	0.64992	-2.7597	26.289	-5.7011
125.1	0.0039055	50.581	-6.9406	0.57706	-2.7491	0.066354	-0.3232	-0.15422	0.66022	-1.3176	3929.2	22.014	0.0016583	79.952	-62.38	75.426	75.305	21.513	-0.44824	-6.9408	0.64992	-2.7597	26.289	-5.7011
125.1	-0.014736	50.585	-6.9403	0.57546	-2.7499	0.061531	-0.31456	-0.16136	0.66022	-1.3176	3928.5	22.016	-0.0062569	79.95	-62.215	75.426	75.305	21.513	-0.44824	-6.9408	0.64992	-2.7597	26.289	-5.7011
125.1	-0.033572	50.588	-6.94	0.57391	-2.7507	0.056427	-0.30534	-0.16847	0.66022	-1.3176	3927.8	22.018	-0.014255	79.949	-62.051	75.425	75.305	21.513	-0.44824	-6.9408	0.64992	-2.7597	26.289	-5.7011
125.09	-0.052553	50.59	-6.9397	0.57241	-2.7516	0.050962	-0.29551	-0.17551	0.66022	-1.3176	3927.1	22.019	-0.022315	79.948	-61.889	75.425	75.305	21.513	-0.44824	-6.9408	0.64992	-2.7597	26.289	-5.7011
125.09	-0.071628	50.591	-6.9395	0.57096	-2.7525	0.045146	-0.28511	-0.18247	0.66022	-1.3176	3926.5	22.02	-0.030415	79.947	-61.728	75.425	75.305	21.513	-0.44824	-6.9408	0.64992	-2.7597	26.289	-5.7011
125.09	-0.090747	50.59	-6.9393	0.56956	-2.7534	0.038986	-0.27413	-0.18934	0.66022	-1.3176	3925.8	22.02	-0.038534	79.945	-61.569	75.424	75.305	21.513	-0.44824	-6.9408	0.64992	-2.7597	26.289	-5.7011
125.09	-0.10986	50.589	-6.9391	0.56822	-2.7543	0.032492	-0.26259	-0.19608	0.66022	-1.3176	3925.1	22.02	-0.04665	79.944	-61.412	75.424	75.305	21.513	-0.44824	-6.9408	0.64992	-2.7597	26.289	-5.7011
125.09	-0.12891	50.586	-6.9389	0.56694	-2.7553	0.025675	-0.25052	-0.2027	0.66022	-1.3176	3924.5	22.019	-0.054743	79.943	-61.257	75.423	75.305	21.513	-0.44824	-6.9408	0.64992	-2.7597	26.289	-5.7011
125.08	-0.14786	50.582	-6.9388	0.56571	-2.7564	0.018547	-0.23793	-0.20916	0.66022	-1.3176	3923.8	22.017	-0.06279	79.941	-61.104	75.423	75.305	21.513	-0.44824	-6.9408	0.64992	-2.7597	26.289	-5.7011
125.08	-0.16666	50.577	-6.9388	0.56456	-2.7574	0.01112	-0.22485	-0.21544	0.66022	-1.3176	3923.1	22.015	-0.070773	79.94	-60.953	75.422	75.305	21.513	-0.44824	-6.9408	0.64992	-2.7597	26.289	-5.7011
125.08	-0.18525	50.57	-6.9387	0.56347	-2.7585	0.0034107	-0.2113	-0.22154	0.66022	-1.3176	3922.5	22.013	-0.078669	79.939	-60.805	75.422	75.305	21.513	-0.44824	-6.9408	0.64992	-2.7597	26.289	-5.7011
125.09	-0.20359	50.563	-6.9387	0.56245	-2.7597	-0.0045673	-0.1973	-0.22743	0.66022	-1.3176	3921.8	22.01	-0.08646	79.937	-60.659	75.421	75.305	21.513	-0.44824	-6.9408	0.64992	-2.7597	26.289	-5.7011
125.09	-0.22164	50.554	-6.9388	0.56149	-2.7608	-0.012797	-0.18288	-0.2331	0.66022	-1.3176	3921.1	22.006	-0.094125	79.936	-60.516	75.421	75.305	21.513	-0.44824	-6.9408	0.64992	-2.7597	26.289	-5.7011
125.09	-0.23934	50.545	-6.9389	0.56062	-2.762	-0.021262	-0.16806	-0.23853	0.66022	-1.3176	3920.4	22.003	-0.10165	79.935	-60.375	75.42	75.305	21.513	-0.44824	-6.9408	0.64992	-2.7597	26.289	-5.7011
125.09	-0.25667	50.534	-6.939	0.55981	-2.7632	-0.030006	-0.15312	-0.24339	0.66022	-1.3176	3919.8	21.998	-0.109	79.933	-60.237	75.42	75.305	21.513	-0.44824	-6.9408	0.64992	-2.7597	26.289	-5.7011
125.09	-0.27356	50.523	-6.9392	0.55909	-2.7644	-0.039018	-0.13823	-0.2475	0.66022	-1.3176	3919.1	21.993	-0.11618	79.932	-60.101	75.419	75.305	21.513	-0.44824	-6.9408	0.64992	-2.7597	26.289	-5.7011
125.09	-0.28999	50.511	-6.9394	0.55843	-2.7657	-0.048183	-0.1231	-0.25127	0.66022	-1.3176	3918.4	21.988	-0.12316	79.931	-59.969	75.419	75.305	21.513	-0.44824	-6.9408	0.64992	-2.7597	26.289	-5.7011
125.1	-0.30592	50.497	-6.9396	0.55786	-2.7669	-0.057476	-0.10775	-0.25469	0.66022	-1.3176	3917.8	21.982	-0.12993	79.929	-59.839	75.418	75.305	21.513	-0.44824	-6.9408	0.64992	-2.7597	26.289	-5.7011
125.1	-0.32131	50.483	-6.9399	0.55736	-2.7682	-0.066873	-0.092216	-0.25775	0.66022	-1.3176	3917.1	21.976	-0.13647	79.928	-59.712	75.418	75.305	21.513	-0.44824	-6.9408	0.64992	-2.7597	26.289	-5.7011
125.1	-0.33613	50.468	-6.9403	0.55693	-2.7695	-0.076347	-0.076517	-0.26043	0.66022	-1.3176	3916.4	21.97	-0.14276	79.927	-59.589	75.417	75.305	21.513	-0.44824	-6.9408	0.64992	-2.7597	26.289	-5.7011
125.11	-0.35035	50.452	-6.9407	0.55659	-2.7708	-0.085875	-0.060686	-0.26274	0.66022	-1.3176	3915.8	21.963	-0.14881	79.925	-59.468	75.417	75.305	21.513	-0.44824	-6.9408	0.64992	-2.7597	26.289	-5.7011
125.11	-0.36395	50.436	-6.9412	0.55633	-2.7721	-0.095431	-0.044751	-0.26466	0.66022	-1.3176	3915.1	21.956	-0.15458	79.924	-59.35	75.416	75.305	21.513	-0.44824	-6.9408	0.64992	-2.7597	26.289	-5.7011
125.12	-0.37688	50.419	-6.9417	0.55614	-2.7735	-0.10499	-0.028743	-0.26618	0.66022	-1.3176	3914.4	21.948	-0.16008	79.923	-59.236	75.416	75.305	21.513	-0.44824	-6.9408	0.64992	-2.7597	26.289	-5.7011
125.12	-0.38913	50.401	-6.9422	0.55604	-2.7748	-0.11453	-0.012691	-0.26731	0.66022	-1.3176	3913.8	21.94	-0.16529	79.922	-59.124	75.415	75.305	21.513	-0.44824	-6.9408	0.64992	-2.7597	26.289	-5.7011
125.13	-0.40068	50.383	-6.9428	0.55602	-2.7761	-0.12401	0.0033759	-0.26803	0.66022	-1.3176	3913.1	21.932	-0.17019	79.92	-59.016	75.415	75.305	21.513	-0.44824	-6.9408	0.64992	-2.7597	26.289	-5.7011
125.13	-0.4115	50.364	-6.9435	0.55607	-2.7775	-0.13343	0.019428	-0.26834	0.66022	-1.3176	3912.4	21.924	-0.17479	79.919	-58.911	75.415	75.305	21.513	-0.44824	-6.9408	0.64992	-2.7597	26.289	-5.7011
125.14	-0.42158	50.344	-6.9441	0.55621	-2.7788	-0.14275	0.035435	-0.26823	0.66022	-1.3176	3911.8	21.915	-0.17908	79.918	-58.81	75.414	75.305	21.513	-0.44824	-6.9408	0.64992	-2.7597	26.289	-5.7011
125.14	-0.4309	50.324	-6.9449	0.55643	-2.7802	-0.15195	0.051368	-0.26772	0.66022	-1.3176	3911.1	21.907	-0.18304	79.917	-58.711	75.414	75.305	21.513	-0.44824	-6.9408	0.64992	-2.7597	26.289	-5.7011
125.15	-0.43944	50.304	-6.9457	0.55672	-2.7815	-0.16101	0.067197	-0.26678	0.66022	-1.3176	3910.4	21.898	-0.18667	79.916	-58.616	75.414	75.305	21.513	-0.44824	-6.9408	0.64992	-2.7597	26.289	-5.7011
125.16	-0.44719	50.283	-6.9465	0.5571	-2.7828	-0.1699	0.082892	-0.26543	0.66022	-1.3176	3909.8	21.889	-0.18996	79.915	-58.524	75.413	75.305	21.513	-0.44824	-6.9408	0.64992	-2.7597	26.289	-5.7011
125.16	-0.45415	50.262	-6.9474	0.55755	-2.7841	-0.1786	0.098425	-0.26366	0.66022	-1.3176	3909.1	21.879	-0.19292	79.913	-58.436	75.413	75.305	21.513	-0.44824	-6.9408	0.64992	-2.7597	26.289	-5.7011
125.17	-0.4603	50.241	-6.9483	0.55808	-2.7855	-0.18709	0.11377	-0.26148	0.66022	-1.3176	3908.4	21.87	-0.19554	79.912	-58.351	75.413	75.305	21.513	-0.44824	-6.9408	0.64992	-2.7597	26.289	-5.7011
125.18	-0.46564	50.22	-6.9492	0.55869	-2.7868	-0.19536	0.12889	-0.25888	0.66022	-1.3176	3907.8	21.86	-0.19781	79.911	-58.269	75.412	75.305	21.513	-0.44824	-6.9408	0.64992	-2.7597	26.289	-5.7011
125.18	-0.47017	50.198	-6.9502	0.55937	-2.788	-0.20297	0.14459	-0.25604	0.66022	-1.3176	3907.1	21.851	-0.19973	79.91	-58.191	75.412	75.305	21.513	-0.44824	-6.9408	0.64992	-2.7597	26.289	-5.7011
125.19	-0.47388	50.177	-6.9513	0.56014	-2.7893	-0.20987	0.161	-0.25299	0.66022	-1.3176	3906.5	21.841	-0.20131	79.909	-58.116	75.412	75.305	21.513	-0.44824	-6.9408	0.64992	-2.7597	26.289	-5.7011
125.2	-0.47677	50.155	-6.9523	0.56098	-2.7906	-0.21655	0.17702	-0.2495	0.66022	-1.3176	3905.8	21.832	-0.20254	79.908	-58.045	75.412	75.305	21.513	-0.44824	-6.9408	0.64992	-2.7597	26.289	-5.7011
125.2	-0.47885	50.134	-6.9534	0.56191	-2.7918	-0.223	0.19263	-0.24557	0.66022	-1.3176	3905.1	21.822	-0.20343	79.907	-57.977	75.412	75.305	21.513	-0.44824	-6.9408	0.64992	-2.7597	26.289	-5.7011
125.21	-0.48011	50.112	-6.9546	0.56291	-2.793	-0.22919	0.20779	-0.24121	0.66022	-1.3176	3904.5	21.813	-0.20397	79.906	-57.912	75.412	75.305	21.513	-0.44824	-6.9408	0.64992	-2.7597	26.289	-5.7011
125.22	-0.48058	50.091	-6.9557	0.56398	-2.7942	-0.2351	0.22248	-0.23644	0.66022	-1.3176	3903.8	21.803	-0.20417	79.905	-57.851	75.411	75.305	21.513	-0.44824	-6.9408	0.64992	-2.7597	26.289	-5.7011
125.22	-0.48026	50.07	-6.9569	0.56513	-2.7954	-0.24072	0.23667	-0.23126	0.66022	-1.3176	3903.1	21.794	-0.20404	79.905	-57.794	75.411	75.305	21.513	-0.44824	-6.9408	0.64992	-2.7597	26.289	-5.7011
125.23	-0.47916	50.049	-6.9581	0.56635	-2.7965	-0.24604	0.25034	-0.22568	0.66022	-1.3176	3902.5	21.785	-0.20357	79.904	-57.739	75.411	75.305	21.513	-0.44824	-6.9408	0.64992	-2.7597	26.289	-5.7011
125.24	-0.4773	50.029	-6.9594	0.56763	-2.7976	-0.25103	0.26344	-0.21971	0.66022	-1.3176	3901.8	21.776	-0.20278	79.903	-57.689	75.411	75.305	21.513	-0.44824	-6.9408	0.64992	-2.7597	26.289	-5.7011
125.24	-0.47469	50.009	-6.9606	0.56898	-2.7987	-0.25568	0.27598	-0.21336	0.66022	-1.3176	3901.1	21.767	-0.20168	79.902	-57.641	75.411	75.305	21.513	-0.44824	-6.9408	0.64992	-2.7597	26.289	-5.7011
125.25	-0.47135	49.989	-6.9619	0.57039	-2.7998	-0.25998	0.28791	-0.20666	0.66022	-1.3176	3900.5	21.758	-0.20026	79.901	-57.598	75.411	75.305	21.513	-0.44824	-6.9408	0.64992	-2.7597	26.289	-5.7011
125.26	-0.46732	49.97	-6.9632	0.57186	-2.8008	-0.26392	0.29922	-0.1996	0.66022	-1.3176	3899.8	21.749	-0.19855	79.901	-57.557	75.411	75.305	21.513	-0.44824	-6.9408	0.64992	-2.7597	26.289	-5.7011
125.26	-0.4626	49.951	-6.9646	0.57338	-2.8018	-0.26748	0.30989	-0.19221	0.66022	-1.3176	3899.2	21.741	-0.19654	79.9	-57.52	75.411	75.305	21.513	-0.44824	-6.9408	0.64992	-2.7597	26.289	-5.7011
125.27	-0.45722	49.933	-6.9659	0.57496	-2.8027	-0.27066	0.3199	-0.18451	0.66022	-1.3176	3898.5	21.733	-0.19426	79.899	-57.487	75.411	75.305	21.513	-0.44824	-6.9408	0.64992	-2.7597	26.289	-5.7011
125.27	-0.45122	49.916	-6.9673	0.57658	-2.8036	-0.27344	0.32924	-0.1765	0.66022	-1.3176	3897.8	21.725	-0.19171	79.898	-57.457	75.412	75.305	21.513	-0.44824	-6.9408	0.64992	-2.7597	26.289	-5.7011
125.28	-0.44461	49.899	-6.9686	0.57825	-2.8045	-0.27581	0.33788	-0.16821	0.66022	-1.3176	3897.2	21.718	-0.18891	79.898	-57.431	75.412	75.305	21.513	-0.44824	-6.9408	0.64992	-2.7597	26.289	-5.7011
125.28	-0.43743	49.883	-6.97	0.57996	-2.8053	-0.27778	0.34583	-0.15965	0.66022	-1.3176	3896.5	21.71	-0.18586	79.897	-57.408	75.412	75.305	21.513	-0.44824	-6.9408	0.64992	-2.7597	26.289	-5.7011
125.29	-0.42971	49.867	-6.9714	0.58171	-2.8061	-0.27933	0.35305	-0.15084	0.66022	-1.3176	3895.8	21.703	-0.18258	79.896	-57.388	75.412	75.305	21.513	-0.44824	-6.9408	0.64992	-2.7597	26.289	-5.7011
125.29	-0.42148	49.852	-6.9728	0.58349	-2.8068	-0.28046	0.35955	-0.14181	0.66022	-1.3176	3895.2	21.697	-0.17908	79.896	-57.372	75.412	75.305	21.513	-0.44824	-6.9408	0.64992	-2.7597	26.289	-5.7011
125.3	-0.41277	49.838	-6.9742	0.5853	-2.8075	-0.28116	0.36532	-0.13256	0.66022	-1.3176	3894.5	21.69	-0.17538	79.895	-57.359	75.412	75.305	21.513	-0.44824	-6.9408	0.64992	-2.7597	26.289	-5.7011
125.3	-0.40362	49.825	-6.9756	0.58714	-2.8081	-0.28143	0.37035	-0.12312	0.66022	-1.3176	3893.9	21.685	-0.1715	79.895	-57.35	75.412	75.305	21.513	-0.44824	-6.9408	0.64992	-2.7597	26.289	-5.7011
125.31	-0.39407	49.812	-6.977	0.589	-2.8087	-0.28127	0.37463	-0.11351	0.66022	-1.3176	3893.2	21.679	-0.16744	79.894	-57.344	75.413	75.305	21.513	-0.44824	-6.9408	0.64992	-2.7597	26.289	-5.7011
125.31	-0.38414	49.801	-6.9784	0.59089	-2.8093	-0.28068	0.37816	-0.10375	0.66022	-1.3176	3892.5	21.674	-0.16322	79.893	-57.342	75.413	75.305	21.513	-0.44824	-6.9408	0.64992	-2.7597	26.289	-5.7011
125.31	-0.37388	49.79	-6.9798	0.59278	-2.8098	-0.27966	0.38093	-0.093858	0.66022	-1.3176	3891.9	21.669	-0.15887	79.893	-57.343	75.413	75.305	21.513	-0.44824	-6.9408	0.64992	-2.7597	26.289	-5.7011
125.32	-0.36333	49.78	-6.9812	0.59469	-2.8102	-0.27821	0.38296	-0.083858	0.66022	-1.3176	3891.2	21.664	-0.15438	79.892	-57.347	75.413	75.305	21.513	-0.44824	-6.9408	0.64992	-2.7597	26.289	-5.7011
125.32	-0.35251	49.77	-6.9826	0.59661	-2.8106	-0.27634	0.38424	-0.073769	0.66022	-1.3176	3890.6	21.66	-0.14979	79.892	-57.355	75.413	75.305	21.513	-0.44824	-6.9408	0.64992	-2.7597	26.289	-5.7011
125.32	-0.34147	49.762	-6.984	0.59853	-2.8109	-0.27404	0.38478	-0.063614	0.66022	-1.3176	3889.9	21.657	-0.1451	79.891	-57.366	75.414	75.305	21.513	-0.44824	-6.9408	0.64992	-2.7597	26.289	-5.7011
125.32	-0.33024	49.754	-6.9854	0.60046	-2.8112	-0.27133	0.38457	-0.053414	0.66022	-1.3176	3889.2	21.653	-0.14033	79.89	-57.381	75.414	75.305	21.513	-0.44824	-6.9408	0.64992	-2.7597	26.289	-5.7011
125.33	-0.31887	49.748	-6.9867	0.60238	-2.8115	-0.2682	0.38363	-0.043189	0.66022	-1.3176	3888.6	21.651	-0.13549	79.89	-57.399	75.414	75.305	21.513	-0.44824	-6.9408	0.64992	-2.7597	26.289	-5.7011
125.33	-0.30738	49.742	-6.988	0.60429	-2.8117	-0.26467	0.38197	-0.03296	0.66022	-1.3176	3887.9	21.648	-0.13061	79.889	-57.42	75.414	75.305	21.513	-0.44824	-6.9408	0.64992	-2.7597	26.289	-5.7011
125.33	-0.29582	49.737	-6.9894	0.6062	-2.8118	-0.26074	0.37959	-0.02275	0.66022	-1.3176	3887.2	21.646	-0.1257	79.889	-57.445	75.414	75.305	21.513	-0.44824	-6.9408	0.64992	-2.7597	26.289	-5.7011
125.33	-0.28422	49.733	-6.9907	0.60809	-2.8119	-0.25643	0.37651	-0.012578	0.66022	-1.3176	3886.6	21.644	-0.12077	79.888	-57.473	75.415	75.305	21.513	-0.44824	-6.9408	0.64992	-2.7597	26.289	-5.7011
125.33	-0.27262	49.73	-6.9919	0.60996	-2.8119	-0.25173	0.37274	-0.0024647	0.66022	-1.3176	3885.9	21.643	-0.11585	79.888	-57.505	75.415	75.305	21.513	-0.44824	-6.9408	0.64992	-2.7597	26.289	-5.7011
125.33	-0.26106	49.728	-6.9932	0.61181	-2.8119	-0.24667	0.36829	0.0075688	0.66022	-1.3176	3885.3	21.642	-0.11093	79.887	-57.54	75.415	75.305	21.513	-0.44824	-6.9408	0.64992	-2.7597	26.289	-5.7011
125.33	-0.24956	49.726	-6.9944	0.61364	-2.8119	-0.24125	0.36319	0.017503	0.66022	-1.3176	3884.6	21.642	-0.10605	79.886	-57.578	75.415	75.305	21.513	-0.44824	-6.9408	0.64992	-2.7597	26.289	-5.7011
125.33	-0.23817	49.726	-6.9956	0.61545	-2.8117	-0.23548	0.35745	0.027318	0.66022	-1.3176	3883.9	21.642	-0.10121	79.886	-57.619	75.415	75.305	21.513	-0.44824	-6.9408	0.64992	-2.7597	26.289	-5.7011
125.33	-0.22691	49.726	-6.9967	0.61722	-2.8116	-0.22939	0.35108	0.036994	0.66022	-1.3176	3883.3	21.642	-0.096424	79.885	-57.664	75.416	75.305	21.513	-0.44824	-6.9408	0.64992	-2.7597	26.289	-5.7011
125.32	-0.21582	49.727	-6.9979	0.61896	-2.8114	-0.22297	0.34411	0.046514	0.66022	-1.3176	3882.6	21.643	-0.091712	79.885	-57.712	75.416	75.305	21.513	-0.44824	-6.9408	0.64992	-2.7597	26.289	-5.7011
125.32	-0.20493	49.729	-6.999	0.62066	-2.8111	-0.21624	0.33657	0.055859	0.66022	-1.3176	3881.9	21.644	-0.087085	79.884	-57.764	75.416	75.305	21.513	-0.44824	-6.9408	0.64992	-2.7597	26.289	-5.7011
125.32	-0.19426	49.731	-7.0	0.62232	-2.8108	-0.20923	0.32846	0.065011	0.66022	-1.3176	3881.3	21.645	-0.082554	79.883	-57.818	75.416	75.305	21.513	-0.44824	-6.9408	0.64992	-2.7597	26.289	-5.7011
125.32	-0.18386	49.735	-7.0011	0.62394	-2.8105	-0.20194	0.31982	0.073953	0.66022	-1.3176	3880.6	21.647	-0.078133	79.883	-57.876	75.416	75.305	21.513	-0.44824	-6.9408	0.64992	-2.7597	26.289	-5.7011
125.31	-0.17374	49.739	-7.0021	0.62552	-2.8101	-0.19439	0.31068	0.08267	0.66022	-1.3176	3880.0	21.649	-0.073833	79.882	-57.938	75.416	75.305	21.513	-0.44824	-6.9408	0.64992	-2.7597	26.289	-5.7011
125.31	-0.16393	49.744	-7.003	0.62705	-2.8096	-0.18659	0.30105	0.091146	0.66022	-1.3176	3879.3	21.651	-0.069664	79.881	-58.002	75.416	75.305	21.513	-0.44824	-6.9408	0.64992	-2.7597	26.289	-5.7011
125.31	-0.15445	49.749	-7.0039	0.62853	-2.8092	-0.17857	0.29096	0.099365	0.66022	-1.3176	3878.6	21.654	-0.065638	79.881	-58.07	75.416	75.305	21.513	-0.44824	-6.9408	0.64992	-2.7597	26.289	-5.7011
125.3	-0.14533	49.755	-7.0048	0.62996	-2.8087	-0.17033	0.28044	0.10731	0.66022	-1.3176	3878.0	21.657	-0.061763	79.88	-58.141	75.417	75.305	21.513	-0.44824	-6.9408	0.64992	-2.7597	26.289	-5.7011
125.3	-0.13659	49.762	-7.0056	0.63133	-2.8081	-0.16191	0.26952	0.11498	0.66022	-1.3176	3877.3	21.66	-0.058049	79.879	-58.215	75.417	75.305	21.513	-0.44824	-6.9408	0.64992	-2.7597	26.289	-5.7011
125.3	-0.12825	49.769	-7.0064	0.63265	-2.8075	-0.1533	0.25823	0.12235	0.66022	-1.3176	3876.6	21.664	-0.054504	79.878	-58.292	75.417	75.305	21.513	-0.44824	-6.9408	0.64992	-2.7597	26.289	-5.7011
125.29	-0.12032	49.777	-7.0072	0.63391	-2.8069	-0.14454	0.24659	0.12941	0.66022	-1.3176	3876.0	21.667	-0.051136	79.878	-58.372	75.417	75.305	21.513	-0.44824	-6.9408	0.64992	-2.7597	26.289	-5.7011
125.29	-0.11283	49.786	-7.0079	0.63512	-2.8062	-0.13563	0.23464	0.13616	0.66022	-1.3176	3875.3	21.672	-0.047952	79.877	-58.456	75.417	75.305	21.513	-0.44824	-6.9408	0.64992	-2.7597	26.289	-5.7011
125.28	-0.10579	49.795	-7.0085	0.63626	-2.8055	-0.1266	0.22241	0.14257	0.66022	-1.3176	3874.6	21.676	-0.044958	79.876	-58.542	75.417	75.305	21.513	-0.44824	-6.9408	0.64992	-2.7597	26.289	-5.7011
125.28	-0.099199	49.804	-7.0091	0.63734	-2.8048	-0.11747	0.20992	0.14865	0.66022	-1.3176	3874.0	21.68	-0.04216	79.875	-58.632	75.417	75.305	21.513	-0.44824	-6.9408	0.64992	-2.7597	26.289	-5.7011
125.27	-0.093085	49.814	-7.0097	0.63836	-2.804	-0.10825	0.1972	0.15438	0.66022	-1.3176	3873.3	21.685	-0.039561	79.875	-58.725	75.417	75.305	21.513	-0.44824	-6.9408	0.64992	-2.7597	26.289	-5.7011
125.27	-0.087452	49.824	-7.0102	0.63931	-2.8032	-0.098962	0.18429	0.15976	0.66022	-1.3176	3872.7	21.69	-0.037168	79.874	-58.821	75.417	75.305	21.513	-0.44824	-6.9408	0.64992	-2.7597	26.289	-5.7011
125.26	-0.082307	49.835	-7.0107	0.6402	-2.8024	-0.089623	0.17122	0.16478	0.66022	-1.3176	3872.0	21.695	-0.034982	79.873	-58.919	75.417	75.305	21.513	-0.44824	-6.9408	0.64992	-2.7597	26.289	-5.7011
125.25	-0.077658	49.846	-7.0111	0.64102	-2.8016	-0.080251	0.15801	0.16944	0.66022	-1.3176	3871.3	21.7	-0.033006	79.872	-59.021	75.417	75.305	21.513	-0.44824	-6.9408	0.64992	-2.7597	26.289	-5.7011
125.25	-0.073509	49.857	-7.0115	0.64178	-2.8007	-0.070865	0.1447	0.17373	0.66022	-1.3176	3870.7	21.706	-0.031243	79.871	-59.126	75.417	75.305	21.513	-0.44824	-6.9408	0.64992	-2.7597	26.289	-5.7011
125.24	-0.069861	49.868	-7.0118	0.64247	-2.7999	-0.061482	0.13131	0.17765	0.66022	-1.3176	3870.0	21.711	-0.029693	79.87	-59.233	75.417	75.305	21.513	-0.44824	-6.9408	0.64992	-2.7597	26.289	-5.7011
125.24	-0.066717	49.88	-7.0121	0.64309	-2.799	-0.05212	0.11788	0.18119	0.66022	-1.3176	3869.3	21.717	-0.028357	79.869	-59.344	75.417	75.305	21.513	-0.44824	-6.9408	0.64992	-2.7597	26.289	-5.7011
125.23	-0.064076	49.892	-7.0123	0.64365	-2.798	-0.042797	0.10443	0.18435	0.66022	-1.3176	3868.7	21.723	-0.027235	79.869	-59.457	75.416	75.305	21.513	-0.44824	-6.9408	0.64992	-2.7597	26.289	-5.7011
125.22	-0.061937	49.904	-7.0125	0.64414	-2.7971	-0.033528	0.090998	0.18714	0.66022	-1.3176	3868.0	21.728	-0.026326	79.868	-59.573	75.416	75.305	21.513	-0.44824	-6.9408	0.64992	-2.7597	26.289	-5.7011
125.22	-0.060294	49.916	-7.0127	0.64456	-2.7962	-0.024331	0.077603	0.18955	0.66022	-1.3176	3867.3	21.734	-0.025628	79.867	-59.692	75.416	75.305	21.513	-0.44824	-6.9408	0.64992	-2.7597	26.289	-5.7011
125.21	-0.059144	49.929	-7.0128	0.64491	-2.7952	-0.014846	0.065254	0.19134	0.66022	-1.3176	3866.7	21.74	-0.025139	79.866	-59.814	75.416	75.305	21.513	-0.44824	-6.9408	0.64992	-2.7597	26.289	-5.7011
125.2	-0.058476	49.941	-7.0128	0.64521	-2.7943	-0.0052474	0.053498	0.19266	0.66022	-1.3176	3866.0	21.746	-0.024856	79.865	-59.938	75.416	75.305	21.513	-0.44824	-6.9408	0.64992	-2.7597	26.289	-5.7011
125.2	-0.058283	49.954	-7.0128	0.64545	-2.7933	0.0042501	0.041822	0.19365	0.66022	-1.3176	3865.3	21.752	-0.024774	79.864	-60.065	75.416	75.305	21.513	-0.44824	-6.9408	0.64992	-2.7597	26.289	-5.7011
125.19	-0.058554	49.966	-7.0128	0.64563	-2.7923	0.013631	0.030246	0.19431	0.66022	-1.3176	3864.7	21.758	-0.024889	79.863	-60.194	75.416	75.305	21.513	-0.44824	-6.9408	0.64992	-2.7597	26.289	-5.7011
125.18	-0.059281	49.979	-7.0127	0.64575	-2.7914	0.022882	0.018788	0.19464	0.66022	-1.3176	3864.0	21.764	-0.025199	79.862	-60.326	75.416	75.305	21.513	-0.44824	-6.9408	0.64992	-2.7597	26.289	-5.7011
125.18	-0.060451	49.992	-7.0125	0.64582	-2.7904	0.031986	0.0074675	0.19466	0.66022	-1.3176	3863.3	21.77	-0.025696	79.861	-60.461	75.416	75.305	21.513	-0.44824	-6.9408	0.64992	-2.7597	26.289	-5.7011
125.17	-0.062054	50.004	-7.0124	0.64583	-2.7894	0.040931	-0.0036991	0.19436	0.66022	-1.3176	3862.7	21.776	-0.026378	79.86	-60.597	75.415	75.305	21.513	-0.44824	-6.9408	0.64992	-2.7597	26.289	-5.7011
125.16	-0.064076	50.017	-7.0121	0.64578	-2.7884	0.049702	-0.014695	0.19376	0.66022	-1.3176	3862.0	21.782	-0.027238	79.859	-60.737	75.415	75.305	21.513	-0.44824	-6.9408	0.64992	-2.7597	26.289	-5.7011
125.16	-0.066503	50.029	-7.0119	0.64568	-2.7875	0.058287	-0.025503	0.19285	0.66022	-1.3176	3861.3	21.788	-0.02827	79.859	-60.878	75.415	75.305	21.513	-0.44824	-6.9408	0.64992	-2.7597	26.289	-5.7011
125.15	-0.069323	50.042	-7.0116	0.64553	-2.7865	0.066672	-0.036109	0.19164	0.66022	-1.3176	3860.7	21.794	-0.029469	79.858	-61.022	75.415	75.305	21.513	-0.44824	-6.9408	0.64992	-2.7597	26.289	-5.7011
125.14	-0.072519	50.054	-7.0112	0.64532	-2.7856	0.074845	-0.046498	0.19014	0.66022	-1.3176	3860.0	21.8	-0.030828	79.857	-61.168	75.415	75.305	21.513	-0.44824	-6.9408	0.64992	-2.7597	26.289	-5.7011
125.14	-0.076077	50.066	-7.0108	0.64506	-2.7846	0.082794	-0.056657	0.18836	0.66022	-1.3176	3859.3	21.806	-0.03234	79.856	-61.316	75.415	75.305	21.513	-0.44824	-6.9408	0.64992	-2.7597	26.289	-5.7011
125.13	-0.079981	50.078	-7.0104	0.64475	-2.7837	0.090508	-0.066572	0.1863	0.66022	-1.3176	3858.6	21.812	-0.034	79.855	-61.466	75.415	75.305	21.513	-0.44824	-6.9408	0.64992	-2.7597	26.289	-5.7011
125.12	-0.084215	50.09	-7.0099	0.6444	-2.7827	0.097977	-0.076232	0.18398	0.66022	-1.3176	3858.0	21.817	-0.035801	79.854	-61.619	75.415	75.305	21.513	-0.44824	-6.9408	0.64992	-2.7597	26.289	-5.7011
125.12	-0.088762	50.101	-7.0094	0.64399	-2.7818	0.10519	-0.085624	0.1814	0.66022	-1.3176	3857.3	21.823	-0.037734	79.853	-61.773	75.415	75.305	21.513	-0.44824	-6.9408	0.64992	-2.7597	26.289	-5.7011
125.11	-0.093607	50.113	-7.0089	0.64354	-2.7809	0.11214	-0.094739	0.17856	0.66022	-1.3176	3856.6	21.828	-0.039794	79.852	-61.929	75.415	75.305	21.513	-0.44824	-6.9408	0.64992	-2.7597	26.289	-5.7011
125.11	-0.098731	50.124	-7.0083	0.64305	-2.78	0.11881	-0.10357	0.17548	0.66022	-1.3176	3856.0	21.834	-0.041973	79.851	-62.086	75.415	75.305	21.513	-0.44824	-6.9408	0.64992	-2.7597	26.289	-5.7011
125.1	-0.10412	50.135	-7.0077	0.64251	-2.7792	0.1252	-0.1121	0.17217	0.66022	-1.3176	3855.3	21.839	-0.044264	79.851	-62.246	75.415	75.305	21.513	-0.44824	-6.9408	0.64992	-2.7597	26.289	-5.7011
125.09	-0.10975	50.145	-7.007	0.64192	-2.7783	0.1313	-0.12032	0.16863	0.66022	-1.3176	3854.6	21.844	-0.046659	79.85	-62.407	75.414	75.305	21.513	-0.44824	-6.9408	0.64992	-2.7597	26.289	-5.7011
125.09	-0.11561	50.156	-7.0064	0.6413	-2.7775	0.1371	-0.12824	0.16488	0.66022	-1.3176	3854.0	21.849	-0.049152	79.849	-62.57	75.414	75.305	21.513	-0.44824	-6.9408	0.64992	-2.7597	26.289	-5.7011
125.08	-0.12169	50.166	-7.0057	0.64064	-2.7767	0.1426	-0.13584	0.16092	0.66022	-1.3176	3853.3	21.854	-0.051734	79.848	-62.734	75.414	75.305	21.513	-0.44824	-6.9408	0.64992	-2.7597	26.289	-5.7011
125.08	-0.12795	50.176	-7.0049	0.63995	-2.7759	0.14779	-0.14311	0.15677	0.66022	-1.3176	3852.6	21.859	-0.054399	79.847	-62.899	75.414	75.305	21.513	-0.44824	-6.9408	0.64992	-2.7597	26.289	-5.7011
125.07	-0.1344	50.186	-7.0042	0.63921	-2.7751	0.15267	-0.15005	0.15243	0.66022	-1.3176	3851.9	21.863	-0.05714	79.846	-63.066	75.414	75.305	21.513	-0.44824	-6.9408	0.64992	-2.7597	26.289	-5.7011
125.07	-0.141	50.195	-7.0034	0.63845	-2.7744	0.15723	-0.15666	0.14792	0.66022	-1.3176	3851.3	21.868	-0.059949	79.846	-63.233	75.414	75.305	21.513	-0.44824	-6.9408	0.64992	-2.7597	26.289	-5.7011
125.06	-0.14775	50.204	-7.0026	0.63765	-2.7736	0.16147	-0.16293	0.14324	0.66022	-1.3176	3850.6	21.872	-0.06282	79.845	-63.402	75.414	75.305	21.513	-0.44824	-6.9408	0.64992	-2.7597	26.289	-5.7011
125.06	-0.15463	50.213	-7.0018	0.63682	-2.7729	0.16539	-0.16886	0.1384	0.66022	-1.3176	3849.9	21.876	-0.065745	79.844	-63.572	75.414	75.305	21.513	-0.44824	-6.9408	0.64992	-2.7597	26.289	-5.7011
125.05	-0.16163	50.221	-7.0009	0.63596	-2.7722	0.16898	-0.17444	0.13342	0.66022	-1.3176	3849.3	21.881	-0.068718	79.843	-63.742	75.414	75.305	21.513	-0.44824	-6.9408	0.64992	-2.7597	26.289	-5.7011
125.05	-0.16871	50.229	-7.0001	0.63507	-2.7716	0.17225	-0.17969	0.1283	0.66022	-1.3176	3848.6	21.884	-0.071733	79.842	-63.913	75.414	75.305	21.513	-0.44824	-6.9408	0.64992	-2.7597	26.289	-5.7011
125.04	-0.17589	50.237	-6.9992	0.63416	-2.771	0.17519	-0.18458	0.12306	0.66022	-1.3176	3847.9	21.888	-0.074783	79.842	-64.084	75.415	75.305	21.513	-0.44824	-6.9408	0.64992	-2.7597	26.289	-5.7011
125.04	-0.18313	50.244	-6.9983	0.63323	-2.7704	0.1778	-0.18913	0.1177	0.66022	-1.3176	3847.2	21.892	-0.077862	79.841	-64.256	75.415	75.305	21.513	-0.44824	-6.9408	0.64992	-2.7597	26.289	-5.7011
125.03	-0.19042	50.251	-6.9974	0.63227	-2.7698	0.18009	-0.19333	0.11224	0.66022	-1.3176	3846.6	21.895	-0.080963	79.84	-64.427	75.415	75.305	21.513	-0.44824	-6.9408	0.64992	-2.7597	26.289	-5.7011
125.03	-0.19775	50.258	-6.9965	0.63129	-2.7692	0.18206	-0.19719	0.10668	0.66022	-1.3176	3845.9	21.899	-0.084083	79.839	-64.599	75.415	75.305	21.513	-0.44824	-6.9408	0.64992	-2.7597	26.289	-5.7011
125.03	-0.20511	50.265	-6.9956	0.6303	-2.7687	0.1837	-0.20071	0.10104	0.66022	-1.3176	3845.2	21.902	-0.087214	79.839	-64.769	75.415	75.305	21.513	-0.44824	-6.9408	0.64992	-2.7597	26.289	-5.7011
125.02	-0.21249	50.271	-6.9947	0.62929	-2.7682	0.18502	-0.20388	0.095325	0.66022	-1.3176	3844.6	21.905	-0.090351	79.838	-64.939	75.415	75.305	21.513	-0.44824	-6.9408	0.64992	-2.7597	26.289	-5.7011
125.02	-0.21987	50.277	-6.9938	0.62826	-2.7678	0.18602	-0.20671	0.089544	0.66022	-1.3176	3843.9	21.908	-0.093491	79.837	-65.108	75.415	75.305	21.513	-0.44824	-6.9408	0.64992	-2.7597	26.289	-5.7011
125.02	-0.22725	50.282	-6.9928	0.62722	-2.7673	0.18672	-0.2092	0.083709	0.66022	-1.3176	3843.2	21.91	-0.096627	79.837	-65.275	75.415	75.305	21.513	-0.44824	-6.9408	0.64992	-2.7597	26.289	-5.7011
125.01	-0.2346	50.287	-6.9919	0.62617	-2.7669	0.1871	-0.21136	0.077828	0.66022	-1.3176	3842.5	21.913	-0.099756	79.836	-65.439	75.415	75.305	21.513	-0.44824	-6.9408	0.64992	-2.7597	26.289	-5.7011
125.01	-0.24193	50.292	-6.991	0.62511	-2.7666	0.18719	-0.21319	0.071912	0.66022	-1.3176	3841.9	21.915	-0.10287	79.835	-65.601	75.415	75.305	21.513	-0.44824	-6.9408	0.64992	-2.7597	26.289	-5.7011
125.01	-0.24923	50.297	-6.99	0.62404	-2.7662	0.18697	-0.2147	0.065968	0.66022	-1.3176	3841.2	21.918	-0.10598	79.835	-65.758	75.416	75.305	21.513	-0.44824	-6.9408	0.64992	-2.7597	26.289	-5.7011
125.0	-0.25648	50.301	-6.9891	0.62296	-2.7659	0.18646	-0.21588	0.060007	0.66022	-1.3176	3840.5	21.92	-0.10906	79.834	-65.911	75.416	75.305	21.513	-0.44824	-6.9408	0.64992	-2.7597	26.289	-5.7011
125.0	-0.26367	50.305	-6.9882	0.62188	-2.7656	0.18567	-0.21674	0.054038	0.66022	-1.3176	3839.8	21.922	-0.11212	79.834	-66.057	75.416	75.305	21.513	-0.44824	-6.9408	0.64992	-2.7597	26.289	-5.7011
125.0	-0.27081	50.308	-6.9873	0.6208	-2.7654	0.1846	-0.21729	0.048068	0.66022	-1.3176	3839.2	21.923	-0.11515	79.833	-66.196	75.416	75.305	21.513	-0.44824	-6.9408	0.64992	-2.7597	26.289	-5.7011
125.0	-0.27788	50.311	-6.9863	0.61971	-2.7651	0.18326	-0.21754	0.042107	0.66022	-1.3176	3838.5	21.925	-0.11816	79.832	-66.324	75.416	75.305	21.513	-0.44824	-6.9408	0.64992	-2.7597	26.289	-5.7011
124.99	-0.28488	50.314	-6.9854	0.61862	-2.7649	0.18165	-0.21748	0.036163	0.66022	-1.3176	3837.8	21.927	-0.12114	79.832	-66.44	75.417	75.305	21.513	-0.44824	-6.9408	0.64992	-2.7597	26.289	-5.7011
124.99	-0.2918	50.317	-6.9845	0.61753	-2.7648	0.17979	-0.21713	0.030244	0.66022	-1.3176	3837.1	21.928	-0.12409	79.831	-66.541	75.417	75.305	21.513	-0.44824	-6.9408	0.64992	-2.7597	26.289	-5.7011
124.99	-0.29865	50.319	-6.9836	0.61645	-2.7646	0.17767	-0.21649	0.024357	0.66022	-1.3176	3836.5	21.929	-0.127	79.831	-66.622	75.417	75.305	21.513	-0.44824	-6.9408	0.64992	-2.7597	26.289	-5.7011
124.99	-0.30541	50.322	-6.9827	0.61537	-2.7645	0.17532	-0.21556	0.018511	0.66022	-1.3176	3835.8	21.93	-0.12987	79.83	-66.681	75.417	75.305	21.513	-0.44824	-6.9408	0.64992	-2.7597	26.289	-5.7011
124.99	-0.31208	50.323	-6.9819	0.61429	-2.7644	0.17274	-0.21436	0.012712	0.66022	-1.3176	3835.1	21.931	-0.13271	79.829	-66.715	75.417	75.305	21.513	-0.44824	-6.9408	0.64992	-2.7597	26.289	-5.7011
124.98	-0.31866	50.325	-6.981	0.61323	-2.7644	0.16993	-0.21289	0.0069682	0.66022	-1.3176	3834.5	21.932	-0.13551	79.829	-66.722	75.418	75.305	21.513	-0.44824	-6.9408	0.64992	-2.7597	26.289	-5.7011
124.98	-0.32515	50.326	-6.9802	0.61217	-2.7644	0.16691	-0.21115	0.0012859	0.66022	-1.3176	3833.8	21.933	-0.13827	79.828	-66.701	75.418	75.305	21.513	-0.44824	-6.9408	0.64992	-2.7597	26.289	-5.7011
124.98	-0.33155	50.327	-6.9793	0.61112	-2.7644	0.16368	-0.20916	-0.0043283	0.66022	-1.3176	3833.1	21.934	-0.14099	79.828	-66.654	75.418	75.305	21.513	-0.44824	-6.9408	0.64992	-2.7597	26.289	-5.7011
124.98	-0.33785	50.328	-6.9785	0.61008	-2.7644	0.16026	-0.20691	-0.0098679	0.66022	-1.3176	3832.4	21.934	-0.14367	79.827	-66.583	75.418	75.305	21.513	-0.44824	-6.9408	0.64992	-2.7597	26.289	-5.7011
124.98	-0.34406	50.328	-6.9777	0.60905	-2.7645	0.15665	-0.20443	-0.015327	0.66022	-1.3176	3831.8	21.934	-0.14631	79.827	-66.493	75.419	75.305	21.513	-0.44824	-6.9408	0.64992	-2.7597	26.289	-5.7011
124.98	-0.35017	50.329	-6.977	0.60803	-2.7646	0.15286	-0.20171	-0.0207	0.66022	-1.3176	3831.1	21.935	-0.14892	79.826	-66.385	75.419	75.305	21.513	-0.44824	-6.9408	0.64992	-2.7597	26.289	-5.7011
124.98	-0.3562	50.329	-6.9762	0.60703	-2.7647	0.14891	-0.19876	-0.02598	0.66022	-1.3176	3830.4	21.935	-0.15148	79.826	-66.264	75.419	75.305	21.513	-0.44824	-6.9408	0.64992	-2.7597	26.289	-5.7011
124.98	-0.36213	50.328	-6.9755	0.60604	-2.7648	0.1448	-0.19559	-0.031164	0.66022	-1.3176	3829.7	21.935	-0.154	79.825	-66.132	75.42	75.305	21.513	-0.44824	-6.9408	0.64992	-2.7597	26.289	-5.7011
124.97	-0.36796	50.328	-6.9748	0.60507	-2.765	0.14054	-0.1922	-0.036245	0.66022	-1.3176	3829.1	21.935	-0.15648	79.825	-65.992	75.42	75.305	21.513	-0.44824	-6.9408	0.64992	-2.7597	26.289	-5.7011
124.97	-0.37372	50.327	-6.9741	0.60412	-2.7652	0.13613	-0.18861	-0.04122	0.66022	-1.3176	3828.4	21.935	-0.15893	79.824	-65.845	75.42	75.305	21.513	-0.44824	-6.9408	0.64992	-2.7597	26.289	-5.7011
124.97	-0.37938	50.326	-6.9734	0.60319	-2.7654	0.1316	-0.18482	-0.046082	0.66022	-1.3176	3827.7	21.934	-0.16134	79.824	-65.693	75.42	75.305	21.513	-0.44824	-6.9408	0.64992	-2.7597	26.289	-5.7011
124.97	-0.38496	50.325	-6.9728	0.60227	-2.7657	0.12695	-0.18084	-0.050829	0.66022	-1.3176	3827.0	21.934	-0.16371	79.823	-65.537	75.421	75.305	21.513	-0.44824	-6.9408	0.64992	-2.7597	26.289	-5.7011
124.97	-0.39046	50.324	-6.9721	0.60138	-2.7659	0.12219	-0.17667	-0.055456	0.66022	-1.3176	3826.4	21.934	-0.16605	79.823	-65.378	75.421	75.305	21.513	-0.44824	-6.9408	0.64992	-2.7597	26.289	-5.7011
124.97	-0.39588	50.322	-6.9715	0.60051	-2.7662	0.11732	-0.17232	-0.05996	0.66022	-1.3176	3825.7	21.933	-0.16836	79.822	-65.217	75.421	75.305	21.513	-0.44824	-6.9408	0.64992	-2.7597	26.289	-5.7011
124.97	-0.40122	50.32	-6.971	0.59966	-2.7665	0.11236	-0.1678	-0.064336	0.66022	-1.3176	3825.0	21.932	-0.17063	79.822	-65.055	75.421	75.305	21.513	-0.44824	-6.9408	0.64992	-2.7597	26.289	-5.7011
124.97	-0.40649	50.318	-6.9704	0.59883	-2.7669	0.10731	-0.16312	-0.068582	0.66022	-1.3176	3824.4	21.931	-0.17288	79.821	-64.891	75.422	75.305	21.513	-0.44824	-6.9408	0.64992	-2.7597	26.289	-5.7011
124.97	-0.4117	50.316	-6.9699	0.59803	-2.7672	0.10219	-0.15828	-0.072694	0.66022	-1.3176	3823.7	21.931	-0.17509	79.82	-64.727	75.422	75.305	21.513	-0.44824	-6.9408	0.64992	-2.7597	26.289	-5.7011
124.97	-0.41684	50.313	-6.9694	0.59725	-2.7676	0.097001	-0.15329	-0.076669	0.66022	-1.3176	3823.0	21.93	-0.17728	79.82	-64.563	75.422	75.305	21.513	-0.44824	-6.9408	0.64992	-2.7597	26.289	-5.7011
124.97	-0.42191	50.311	-6.9689	0.59649	-2.768	0.091754	-0.14815	-0.080506	0.66022	-1.3176	3822.3	21.929	-0.17944	79.819	-64.398	75.422	75.305	21.513	-0.44824	-6.9408	0.64992	-2.7597	26.289	-5.7011
124.97	-0.42693	50.308	-6.9685	0.59577	-2.7684	0.086455	-0.14288	-0.084201	0.66022	-1.3176	3821.7	21.927	-0.18158	79.819	-64.234	75.423	75.305	21.513	-0.44824	-6.9408	0.64992	-2.7597	26.289	-5.7011
124.97	-0.4319	50.305	-6.9681	0.59507	-2.7688	0.081114	-0.13748	-0.087752	0.66022	-1.3176	3821.0	21.926	-0.18369	79.818	-64.07	75.423	75.305	21.513	-0.44824	-6.9408	0.64992	-2.7597	26.289	-5.7011
124.97	-0.43681	50.302	-6.9677	0.59439	-2.7693	0.075738	-0.13196	-0.091158	0.66022	-1.3176	3820.3	21.925	-0.18578	79.818	-63.907	75.423	75.305	21.513	-0.44824	-6.9408	0.64992	-2.7597	26.289	-5.7011
124.97	-0.44168	50.298	-6.9673	0.59375	-2.7697	0.070335	-0.12632	-0.094415	0.66022	-1.3176	3819.6	21.923	-0.18785	79.817	-63.745	75.423	75.305	21.513	-0.44824	-6.9408	0.64992	-2.7597	26.289	-5.7011
124.97	-0.4465	50.295	-6.967	0.59313	-2.7702	0.064913	-0.12057	-0.097524	0.66022	-1.3176	3819.0	21.922	-0.1899	79.817	-63.584	75.424	75.305	21.513	-0.44824	-6.9408	0.64992	-2.7597	26.289	-5.7011
124.97	-0.45128	50.291	-6.9666	0.59254	-2.7707	0.059479	-0.11471	-0.10048	0.66022	-1.3176	3818.3	21.92	-0.19194	79.816	-63.424	75.424	75.305	21.513	-0.44824	-6.9408	0.64992	-2.7597	26.289	-5.7011
124.97	-0.45602	50.287	-6.9664	0.59198	-2.7712	0.05404	-0.10876	-0.10329	0.66022	-1.3176	3817.6	21.919	-0.19395	79.815	-63.266	75.424	75.305	21.513	-0.44824	-6.9408	0.64992	-2.7597	26.289	-5.7011
124.97	-0.46073	50.283	-6.9661	0.59145	-2.7717	0.048602	-0.10272	-0.10594	0.66022	-1.3176	3817.0	21.917	-0.19596	79.815	-63.109	75.424	75.305	21.513	-0.44824	-6.9408	0.64992	-2.7597	26.289	-5.7011
124.98	-0.4654	50.278	-6.9659	0.59095	-2.7723	0.043174	-0.096589	-0.10844	0.66022	-1.3176	3816.3	21.915	-0.19795	79.814	-62.953	75.424	75.305	21.513	-0.44824	-6.9408	0.64992	-2.7597	26.289	-5.7011
124.98	-0.47004	50.274	-6.9657	0.59049	-2.7728	0.03776	-0.090381	-0.11078	0.66022	-1.3176	3815.6	21.913	-0.19992	79.814	-62.799	75.425	75.305	21.513	-0.44824	-6.9408	0.64992	-2.7597	26.289	-5.7011
124.98	-0.47465	50.269	-6.9655	0.59005	-2.7734	0.032368	-0.084099	-0.11297	0.66022	-1.3176	3815.0	21.911	-0.20188	79.813	-62.647	75.425	75.305	21.513	-0.44824	-6.9408	0.64992	-2.7597	26.289	-5.7011
124.98	-0.47923	50.264	-6.9654	0.58965	-2.7739	0.027003	-0.077751	-0.115	0.66022	-1.3176	3814.3	21.909	-0.20383	79.812	-62.496	75.425	75.305	21.513	-0.44824	-6.9408	0.64992	-2.7597	26.289	-5.7011
124.98	-0.48379	50.259	-6.9652	0.58927	-2.7745	0.021671	-0.071341	-0.11687	0.66022	-1.3176	3813.6	21.907	-0.20577	79.812	-62.348	75.425	75.305	21.513	-0.44824	-6.9408	0.64992	-2.7597	26.289	-5.7011
124.98	-0.48832	50.253	-6.9651	0.58893	-2.7751	0.016378	-0.064876	-0.11859	0.66022	-1.3176	3812.9	21.905	-0.2077	79.811	-62.201	75.425	75.305	21.513	-0.44824	-6.9408	0.64992	-2.7597	26.289	-5.7011
124.98	-0.49282	50.248	-6.9651	0.58863	-2.7757	0.011129	-0.058361	-0.12014	0.66022	-1.3176	3812.3	21.902	-0.20962	79.81	-62.057	75.425	75.305	21.513	-0.44824	-6.9408	0.64992	-2.7597	26.289	-5.7011
124.98	-0.4973	50.242	-6.965	0.58835	-2.7763	0.0059302	-0.051803	-0.12154	0.66022	-1.3176	3811.6	21.9	-0.21153	79.81	-61.914	75.425	75.305	21.513	-0.44824	-6.9408	0.64992	-2.7597	26.289	-5.7011
124.98	-0.50175	50.236	-6.965	0.58811	-2.7769	0.00078572	-0.045206	-0.12279	0.66022	-1.3176	3810.9	21.897	-0.21342	79.809	-61.774	75.426	75.305	21.513	-0.44824	-6.9408	0.64992	-2.7597	26.289	-5.7011
124.98	-0.50618	50.23	-6.965	0.5879	-2.7775	-0.0042994	-0.038578	-0.12387	0.66022	-1.3176	3810.3	21.895	-0.21531	79.808	-61.636	75.426	75.305	21.513	-0.44824	-6.9408	0.64992	-2.7597	26.289	-5.7011
124.98	-0.51058	50.224	-6.965	0.58772	-2.7782	-0.0093206	-0.031922	-0.1248	0.66022	-1.3176	3809.6	21.892	-0.21718	79.808	-61.5	75.426	75.305	21.513	-0.44824	-6.9408	0.64992	-2.7597	26.289	-5.7011
124.99	-0.51495	50.217	-6.9651	0.58758	-2.7788	-0.014273	-0.025246	-0.12557	0.66022	-1.3176	3808.9	21.889	-0.21904	79.807	-61.367	75.426	75.305	21.513	-0.44824	-6.9408	0.64992	-2.7597	26.289	-5.7011
124.99	-0.51928	50.211	-6.9652	0.58747	-2.7794	-0.019153	-0.018554	-0.12619	0.66022	-1.3176	3808.3	21.887	-0.22089	79.806	-61.236	75.426	75.305	21.513	-0.44824	-6.9408	0.64992	-2.7597	26.289	-5.7011
124.99	-0.52359	50.204	-6.9653	0.58739	-2.7801	-0.023956	-0.011852	-0.12665	0.66022	-1.3176	3807.6	21.884	-0.22272	79.805	-61.108	75.426	75.305	21.513	-0.44824	-6.9408	0.64992	-2.7597	26.289	-5.7011
124.99	-0.52786	50.197	-6.9654	0.58735	-2.7807	-0.028678	-0.0051471	-0.12695	0.66022	-1.3176	3806.9	21.881	-0.22454	79.805	-60.982	75.426	75.305	21.513	-0.44824	-6.9408	0.64992	-2.7597	26.289	-5.7011
124.99	-0.53208	50.19	-6.9656	0.58734	-2.7813	-0.033316	0.0015567	-0.1271	0.66022	-1.3176	3806.3	21.878	-0.22634	79.804	-60.859	75.426	75.305	21.513	-0.44824	-6.9408	0.64992	-2.7597	26.289	-5.7011
124.99	-0.53627	50.182	-6.9658	0.58737	-2.782	-0.037866	0.0082531	-0.1271	0.66022	-1.3176	3805.6	21.874	-0.22812	79.803	-60.739	75.426	75.305	21.513	-0.44824	-6.9408	0.64992	-2.7597	26.289	-5.7011
125.0	-0.54041	50.175	-6.966	0.58742	-2.7826	-0.042324	0.014937	-0.12694	0.66022	-1.3176	3804.9	21.871	-0.22988	79.802	-60.621	75.426	75.305	21.513	-0.44824	-6.9408	0.64992	-2.7597	26.289	-5.7011
125.0	-0.54449	50.167	-6.9662	0.58752	-2.7832	-0.046687	0.021601	-0.12663	0.66022	-1.3176	3804.2	21.868	-0.23162	79.802	-60.506	75.426	75.305	21.513	-0.44824	-6.9408	0.64992	-2.7597	26.289	-5.7011
125.0	-0.54852	50.159	-6.9664	0.58764	-2.7839	-0.050952	0.028241	-0.12617	0.66022	-1.3176	3803.6	21.864	-0.23334	79.801	-60.394	75.426	75.305	21.513	-0.44824	-6.9408	0.64992	-2.7597	26.289	-5.7011
125.0	-0.55249	50.151	-6.9667	0.5878	-2.7845	-0.055116	0.034851	-0.12556	0.66022	-1.3176	3802.9	21.861	-0.23503	79.8	-60.284	75.426	75.305	21.513	-0.44824	-6.9408	0.64992	-2.7597	26.289	-5.7011
125.0	-0.55638	50.143	-6.967	0.58799	-2.7851	-0.059177	0.041425	-0.1248	0.66022	-1.3176	3802.2	21.857	-0.23669	79.799	-60.178	75.426	75.305	21.513	-0.44824	-6.9408	0.64992	-2.7597	26.289	-5.7011
125.0	-0.56021	50.134	-6.9673	0.58821	-2.7857	-0.06313	0.047957	-0.12389	0.66022	-1.3176	3801.6	21.854	-0.23832	79.799	-60.074	75.426	75.305	21.513	-0.44824	-6.9408	0.64992	-2.7597	26.289	-5.7011
125.01	-0.56395	50.126	-6.9676	0.58847	-2.7864	-0.066974	0.054442	-0.12283	0.66022	-1.3176	3800.9	21.85	-0.23991	79.798	-59.974	75.426	75.305	21.513	-0.44824	-6.9408	0.64992	-2.7597	26.289	-5.7011
125.01	-0.56761	50.117	-6.968	0.58876	-2.787	-0.070706	0.060872	-0.12163	0.66022	-1.3176	3800.2	21.846	-0.24147	79.797	-59.876	75.426	75.305	21.513	-0.44824	-6.9408	0.64992	-2.7597	26.289	-5.7011
125.01	-0.57117	50.108	-6.9683	0.58908	-2.7876	-0.074324	0.067243	-0.12029	0.66022	-1.3176	3799.6	21.842	-0.24299	79.796	-59.781	75.426	75.305	21.513	-0.44824	-6.9408	0.64992	-2.7597	26.289	-5.7011
125.01	-0.57463	50.099	-6.9687	0.58943	-2.7882	-0.077826	0.073549	-0.1188	0.66022	-1.3176	3798.9	21.838	-0.24447	79.795	-59.69	75.426	75.305	21.513	-0.44824	-6.9408	0.64992	-2.7597	26.289	-5.7011
125.01	-0.57799	50.089	-6.9691	0.58981	-2.7888	-0.081209	0.079782	-0.11717	0.66022	-1.3176	3798.2	21.834	-0.24589	79.794	-59.601	75.426	75.305	21.513	-0.44824	-6.9408	0.64992	-2.7597	26.289	-5.7011
125.02	-0.58122	50.08	-6.9695	0.59023	-2.7893	-0.08447	0.085938	-0.1154	0.66022	-1.3176	3797.6	21.83	-0.24727	79.794	-59.516	75.426	75.305	21.513	-0.44824	-6.9408	0.64992	-2.7597	26.289	-5.7011
125.02	-0.58433	50.07	-6.9699	0.59067	-2.7899	-0.087609	0.09201	-0.1135	0.66022	-1.3176	3796.9	21.826	-0.2486	79.793	-59.434	75.426	75.305	21.513	-0.44824	-6.9408	0.64992	-2.7597	26.289	-5.7011
125.02	-0.58731	50.061	-6.9704	0.59115	-2.7905	-0.090624	0.097991	-0.11146	0.66022	-1.3176	3796.3	21.822	-0.24987	79.792	-59.355	75.426	75.305	21.513	-0.44824	-6.9408	0.64992	-2.7597	26.289	-5.7011
125.02	-0.59015	50.051	-6.9708	0.59165	-2.791	-0.093376	0.10419	-0.10935	0.66022	-1.3176	3795.6	21.818	-0.25108	79.791	-59.28	75.426	75.305	21.513	-0.44824	-6.9408	0.64992	-2.7597	26.289	-5.7011
125.03	-0.59284	50.041	-6.9713	0.59219	-2.7916	-0.095806	0.11076	-0.10721	0.66022	-1.3176	3794.9	21.813	-0.25223	79.79	-59.207	75.426	75.305	21.513	-0.44824	-6.9408	0.64992	-2.7597	26.289	-5.7011
125.03	-0.59537	50.031	-6.9718	0.59276	-2.7921	-0.098121	0.11718	-0.10491	0.66022	-1.3176	3794.3	21.809	-0.2533	79.789	-59.138	75.426	75.305	21.513	-0.44824	-6.9408	0.64992	-2.7597	26.289	-5.7011
125.03	-0.59773	50.021	-6.9723	0.59336	-2.7926	-0.10032	0.12346	-0.10247	0.66022	-1.3176	3793.6	21.805	-0.25431	79.789	-59.072	75.426	75.305	21.513	-0.44824	-6.9408	0.64992	-2.7597	26.289	-5.7011
125.03	-0.59991	50.011	-6.9728	0.59399	-2.7931	-0.1024	0.12958	-0.099892	0.66022	-1.3176	3792.9	21.8	-0.25524	79.788	-59.01	75.426	75.305	21.513	-0.44824	-6.9408	0.64992	-2.7597	26.289	-5.7011
125.04	-0.60192	50.0	-6.9733	0.59466	-2.7936	-0.10436	0.13555	-0.097169	0.66022	-1.3176	3792.3	21.796	-0.2561	79.787	-58.95	75.426	75.305	21.513	-0.44824	-6.9408	0.64992	-2.7597	26.289	-5.7011
125.04	-0.60372	49.99	-6.9739	0.59535	-2.7941	-0.10619	0.14134	-0.09431	0.66022	-1.3176	3791.6	21.791	-0.25687	79.786	-58.895	75.426	75.305	21.513	-0.44824	-6.9408	0.64992	-2.7597	26.289	-5.7011
125.04	-0.60533	49.98	-6.9744	0.59607	-2.7946	-0.1079	0.14695	-0.091316	0.66022	-1.3176	3790.9	21.787	-0.25756	79.785	-58.842	75.426	75.305	21.513	-0.44824	-6.9408	0.64992	-2.7597	26.289	-5.7011
125.04	-0.60674	49.969	-6.9749	0.59682	-2.795	-0.10948	0.15238	-0.088192	0.66022	-1.3176	3790.3	21.782	-0.25816	79.784	-58.793	75.426	75.305	21.513	-0.44824	-6.9408	0.64992	-2.7597	26.289	-5.7011
125.05	-0.60792	49.959	-6.9755	0.59759	-2.7954	-0.11094	0.15762	-0.08494	0.66022	-1.3176	3789.6	21.778	-0.25866	79.784	-58.747	75.426	75.305	21.513	-0.44824	-6.9408	0.64992	-2.7597	26.289	-5.7011
125.05	-0.60889	49.949	-6.976	0.59839	-2.7959	-0.11226	0.16266	-0.081566	0.66022	-1.3176	3788.9	21.773	-0.25908	79.783	-58.705	75.426	75.305	21.513	-0.44824	-6.9408	0.64992	-2.7597	26.289	-5.7011
125.05	-0.60963	49.938	-6.9766	0.59922	-2.7963	-0.11345	0.16749	-0.078071	0.66022	-1.3176	3788.3	21.769	-0.25939	79.782	-58.666	75.426	75.305	21.513	-0.44824	-6.9408	0.64992	-2.7597	26.289	-5.7011
125.06	-0.61013	49.928	-6.9772	0.60007	-2.7966	-0.11451	0.17211	-0.07446	0.66022	-1.3176	3787.6	21.764	-0.25961	79.781	-58.63	75.426	75.305	21.513	-0.44824	-6.9408	0.64992	-2.7597	26.289	-5.7011
125.06	-0.61039	49.917	-6.9778	0.60094	-2.797	-0.11543	0.1765	-0.070738	0.66022	-1.3176	3786.9	21.76	-0.25973	79.781	-58.598	75.426	75.305	21.513	-0.44824	-6.9408	0.64992	-2.7597	26.289	-5.7011
125.06	-0.61041	49.907	-6.9783	0.60183	-2.7973	-0.11621	0.18067	-0.066909	0.66022	-1.3176	3786.3	21.755	-0.25974	79.78	-58.569	75.426	75.305	21.513	-0.44824	-6.9408	0.64992	-2.7597	26.289	-5.7011
125.06	-0.61018	49.897	-6.9789	0.60275	-2.7977	-0.11686	0.18461	-0.062976	0.66022	-1.3176	3785.6	21.751	-0.25964	79.779	-58.544	75.426	75.305	21.513	-0.44824	-6.9408	0.64992	-2.7597	26.289	-5.7011
125.07	-0.6097	49.887	-6.9795	0.60368	-2.798	-0.11737	0.1883	-0.058945	0.66022	-1.3176	3785.0	21.746	-0.25944	79.778	-58.522	75.426	75.305	21.513	-0.44824	-6.9408	0.64992	-2.7597	26.289	-5.7011
125.07	-0.60895	49.877	-6.9801	0.60463	-2.7983	-0.11774	0.19175	-0.054821	0.66022	-1.3176	3784.3	21.742	-0.25912	79.778	-58.504	75.426	75.305	21.513	-0.44824	-6.9408	0.64992	-2.7597	26.289	-5.7011
125.07	-0.60794	49.867	-6.9807	0.6056	-2.7985	-0.11796	0.19495	-0.050607	0.66022	-1.3176	3783.6	21.737	-0.2587	79.777	-58.489	75.426	75.305	21.513	-0.44824	-6.9408	0.64992	-2.7597	26.289	-5.7011
125.07	-0.60667	49.857	-6.9813	0.60658	-2.7988	-0.11805	0.19789	-0.04631	0.66022	-1.3176	3783.0	21.733	-0.25816	79.776	-58.477	75.426	75.305	21.513	-0.44824	-6.9408	0.64992	-2.7597	26.289	-5.7011
125.08	-0.60513	49.847	-6.9819	0.60757	-2.799	-0.11799	0.20057	-0.041934	0.66022	-1.3176	3782.3	21.729	-0.2575	79.776	-58.469	75.426	75.305	21.513	-0.44824	-6.9408	0.64992	-2.7597	26.289	-5.7011
125.08	-0.60332	49.838	-6.9824	0.60858	-2.7992	-0.1178	0.20298	-0.037485	0.66022	-1.3176	3781.6	21.725	-0.25673	79.775	-58.464	75.426	75.305	21.513	-0.44824	-6.9408	0.64992	-2.7597	26.289	-5.7011
125.08	-0.60123	49.828	-6.983	0.6096	-2.7994	-0.11746	0.20512	-0.032968	0.66022	-1.3176	3781.0	21.721	-0.25585	79.774	-58.463	75.427	75.305	21.513	-0.44824	-6.9408	0.64992	-2.7597	26.289	-5.7011
125.08	-0.59888	49.819	-6.9836	0.61063	-2.7995	-0.11697	0.20697	-0.028388	0.66022	-1.3176	3780.3	21.717	-0.25485	79.774	-58.465	75.427	75.305	21.513	-0.44824	-6.9408	0.64992	-2.7597	26.289	-5.7011
125.09	-0.59625	49.81	-6.9842	0.61167	-2.7996	-0.11635	0.20855	-0.023753	0.66022	-1.3176	3779.6	21.713	-0.25373	79.773	-58.47	75.427	75.305	21.513	-0.44824	-6.9408	0.64992	-2.7597	26.289	-5.7011
125.09	-0.59334	49.801	-6.9848	0.61272	-2.7998	-0.11558	0.20984	-0.019066	0.66022	-1.3176	3779.0	21.709	-0.2525	79.772	-58.479	75.427	75.305	21.513	-0.44824	-6.9408	0.64992	-2.7597	26.289	-5.7011
125.09	-0.59017	49.793	-6.9854	0.61377	-2.7998	-0.11467	0.21085	-0.014335	0.66022	-1.3176	3778.3	21.705	-0.25115	79.772	-58.492	75.427	75.305	21.513	-0.44824	-6.9408	0.64992	-2.7597	26.289	-5.7011
125.09	-0.58672	49.784	-6.9859	0.61483	-2.7999	-0.11362	0.21156	-0.0095658	0.66022	-1.3176	3777.7	21.701	-0.24968	79.771	-58.507	75.427	75.305	21.513	-0.44824	-6.9408	0.64992	-2.7597	26.289	-5.7011
125.1	-0.58301	49.776	-6.9865	0.61589	-2.7999	-0.11243	0.21197	-0.0047641	0.66022	-1.3176	3777.0	21.698	-0.2481	79.77	-58.526	75.428	75.305	21.513	-0.44824	-6.9408	0.64992	-2.7597	26.289	-5.7011
125.1	-0.57902	49.768	-6.9871	0.61695	-2.7999	-0.1111	0.21209	6.3588e-05	0.66022	-1.3176	3776.3	21.694	-0.24641	79.77	-58.549	75.428	75.305	21.513	-0.44824	-6.9408	0.64992	-2.7597	26.289	-5.7011
125.1	-0.57478	49.761	-6.9876	0.61801	-2.7999	-0.10963	0.21191	0.0049108	0.66022	-1.3176	3775.7	21.691	-0.24461	79.769	-58.574	75.428	75.305	21.513	-0.44824	-6.9408	0.64992	-2.7597	26.289	-5.7011
125.1	-0.57027	49.753	-6.9881	0.61906	-2.7999	-0.10802	0.21143	0.0097709	0.66022	-1.3176	3775.0	21.688	-0.24269	79.769	-58.603	75.428	75.305	21.513	-0.44824	-6.9408	0.64992	-2.7597	26.289	-5.7011
125.1	-0.56551	49.746	-6.9887	0.62012	-2.7998	-0.10627	0.21065	0.014637	0.66022	-1.3176	3774.3	21.685	-0.24067	79.768	-58.636	75.429	75.305	21.513	-0.44824	-6.9408	0.64992	-2.7597	26.289	-5.7011
125.11	-0.5605	49.74	-6.9892	0.62117	-2.7997	-0.10439	0.20956	0.019504	0.66022	-1.3176	3773.7	21.682	-0.23853	79.768	-58.671	75.429	75.305	21.513	-0.44824	-6.9408	0.64992	-2.7597	26.289	-5.7011
125.11	-0.55524	49.733	-6.9897	0.62221	-2.7996	-0.10238	0.20817	0.024363	0.66022	-1.3176	3773.0	21.679	-0.2363	79.767	-58.71	75.429	75.305	21.513	-0.44824	-6.9408	0.64992	-2.7597	26.289	-5.7011
125.11	-0.54975	49.727	-6.9902	0.62325	-2.7995	-0.10023	0.20647	0.029208	0.66022	-1.3176	3772.4	21.676	-0.23396	79.767	-58.752	75.429	75.305	21.513	-0.44824	-6.9408	0.64992	-2.7597	26.289	-5.7011
125.11	-0.54402	49.721	-6.9907	0.62428	-2.7993	-0.097956	0.20448	0.034032	0.66022	-1.3176	3771.7	21.674	-0.23152	79.766	-58.797	75.43	75.305	21.513	-0.44824	-6.9408	0.64992	-2.7597	26.289	-5.7011
125.11	-0.53806	49.716	-6.9912	0.6253	-2.7992	-0.095554	0.20218	0.038829	0.66022	-1.3176	3771.0	21.671	-0.22899	79.766	-58.846	75.43	75.305	21.513	-0.44824	-6.9408	0.64992	-2.7597	26.289	-5.7011
125.11	-0.53189	49.711	-6.9917	0.6263	-2.799	-0.093028	0.19958	0.043591	0.66022	-1.3176	3770.4	21.669	-0.22636	79.766	-58.897	75.43	75.305	21.513	-0.44824	-6.9408	0.64992	-2.7597	26.289	-5.7011
125.11	-0.52551	49.706	-6.9921	0.62729	-2.7987	-0.09038	0.19668	0.048311	0.66022	-1.3176	3769.7	21.667	-0.22365	79.765	-58.952	75.431	75.305	21.513	-0.44824	-6.9408	0.64992	-2.7597	26.289	-5.7011
125.12	-0.51892	49.702	-6.9926	0.62827	-2.7985	-0.087613	0.19349	0.052983	0.66022	-1.3176	3769.0	21.665	-0.22085	79.765	-59.01	75.431	75.305	21.513	-0.44824	-6.9408	0.64992	-2.7597	26.289	-5.7011
125.12	-0.51215	49.698	-6.993	0.62923	-2.7982	-0.084729	0.19	0.057599	0.66022	-1.3176	3768.4	21.664	-0.21797	79.764	-59.071	75.432	75.305	21.513	-0.44824	-6.9408	0.64992	-2.7597	26.289	-5.7011
125.12	-0.50519	49.694	-6.9934	0.63017	-2.7979	-0.081733	0.18623	0.062153	0.66022	-1.3176	3767.7	21.662	-0.215	79.764	-59.135	75.432	75.305	21.513	-0.44824	-6.9408	0.64992	-2.7597	26.289	-5.7011
125.12	-0.49806	49.691	-6.9938	0.63109	-2.7976	-0.078628	0.18217	0.066637	0.66022	-1.3176	3767.0	21.661	-0.21197	79.764	-59.202	75.432	75.305	21.513	-0.44824	-6.9408	0.64992	-2.7597	26.289	-5.7011
125.12	-0.49076	49.689	-6.9942	0.63199	-2.7972	-0.075416	0.17782	0.071045	0.66022	-1.3176	3766.4	21.66	-0.20887	79.763	-59.272	75.433	75.305	21.513	-0.44824	-6.9408	0.64992	-2.7597	26.289	-5.7011
125.12	-0.48332	49.686	-6.9946	0.63287	-2.7969	-0.072103	0.17321	0.07537	0.66022	-1.3176	3765.7	21.659	-0.2057	79.763	-59.345	75.433	75.305	21.513	-0.44824	-6.9408	0.64992	-2.7597	26.289	-5.7011
125.12	-0.47573	49.684	-6.9949	0.63372	-2.7965	-0.068692	0.16832	0.079605	0.66022	-1.3176	3765.0	21.658	-0.20247	79.763	-59.421	75.434	75.305	21.513	-0.44824	-6.9408	0.64992	-2.7597	26.289	-5.7011
125.12	-0.46802	49.683	-6.9953	0.63455	-2.7961	-0.065187	0.16316	0.083743	0.66022	-1.3176	3764.4	21.657	-0.19919	79.762	-59.5	75.434	75.305	21.513	-0.44824	-6.9408	0.64992	-2.7597	26.289	-5.7011
125.12	-0.46019	49.682	-6.9956	0.63535	-2.7956	-0.061592	0.15775	0.087778	0.66022	-1.3176	3763.7	21.657	-0.19586	79.762	-59.582	75.435	75.305	21.513	-0.44824	-6.9408	0.64992	-2.7597	26.289	-5.7011
125.12	-0.45226	49.681	-6.9959	0.63612	-2.7952	-0.057912	0.15209	0.091703	0.66022	-1.3176	3763.0	21.657	-0.19248	79.762	-59.667	75.435	75.305	21.513	-0.44824	-6.9408	0.64992	-2.7597	26.289	-5.7011
125.12	-0.44423	49.681	-6.9962	0.63687	-2.7947	-0.054151	0.14618	0.095512	0.66022	-1.3176	3762.4	21.657	-0.18907	79.761	-59.754	75.436	75.305	21.513	-0.44824	-6.9408	0.64992	-2.7597	26.289	-5.7011
125.12	-0.43613	49.681	-6.9964	0.63759	-2.7942	-0.050315	0.14003	0.099199	0.66022	-1.3176	3761.7	21.657	-0.18562	79.761	-59.844	75.436	75.305	21.513	-0.44824	-6.9408	0.64992	-2.7597	26.289	-5.7011
125.12	-0.42796	49.681	-6.9967	0.63827	-2.7937	-0.046409	0.13366	0.10276	0.66022	-1.3176	3761.1	21.657	-0.18214	79.761	-59.937	75.437	75.305	21.513	-0.44824	-6.9408	0.64992	-2.7597	26.289	-5.7011
125.12	-0.41973	49.682	-6.9969	0.63892	-2.7932	-0.042437	0.12707	0.10618	0.66022	-1.3176	3760.4	21.657	-0.17864	79.761	-60.033	75.437	75.305	21.513	-0.44824	-6.9408	0.64992	-2.7597	26.289	-5.7011
125.12	-0.41147	49.684	-6.9971	0.63954	-2.7927	-0.038404	0.12026	0.10947	0.66022	-1.3176	3759.7	21.658	-0.17513	79.76	-60.131	75.438	75.305	21.513	-0.44824	-6.9408	0.64992	-2.7597	26.289	-5.7011
125.11	-0.40318	49.685	-6.9973	0.64012	-2.7921	-0.034317	0.11326	0.1126	0.66022	-1.3176	3759.1	21.659	-0.1716	79.76	-60.232	75.438	75.305	21.513	-0.44824	-6.9408	0.64992	-2.7597	26.289	-5.7011
125.11	-0.39488	49.688	-6.9974	0.64067	-2.7915	-0.03018	0.10607	0.11559	0.66022	-1.3176	3758.4	21.66	-0.16807	79.76	-60.336	75.439	75.305	21.513	-0.44824	-6.9408	0.64992	-2.7597	26.289	-5.7011
125.11	-0.38658	49.69	-6.9976	0.64119	-2.791	-0.025999	0.098691	0.11842	0.66022	-1.3176	3757.7	21.661	-0.16453	79.76	-60.442	75.439	75.305	21.513	-0.44824	-6.9408	0.64992	-2.7597	26.289	-5.7011
125.11	-0.37829	49.693	-6.9977	0.64166	-2.7904	-0.021781	0.091148	0.12109	0.66022	-1.3176	3757.1	21.663	-0.16101	79.76	-60.551	75.44	75.305	21.513	-0.44824	-6.9408	0.64992	-2.7597	26.289	-5.7011
125.11	-0.37003	49.697	-6.9978	0.6421	-2.7898	-0.01753	0.083446	0.12359	0.66022	-1.3176	3756.4	21.664	-0.15749	79.759	-60.662	75.44	75.305	21.513	-0.44824	-6.9408	0.64992	-2.7597	26.289	-5.7011
125.11	-0.36181	49.7	-6.9979	0.64249	-2.7891	-0.013253	0.075598	0.12592	0.66022	-1.3176	3755.7	21.666	-0.15399	79.759	-60.775	75.441	75.305	21.513	-0.44824	-6.9408	0.64992	-2.7597	26.289	-5.7011
125.1	-0.35364	49.705	-6.9979	0.64285	-2.7885	-0.0089565	0.067615	0.12808	0.66022	-1.3176	3755.1	21.668	-0.15052	79.759	-60.891	75.442	75.305	21.513	-0.44824	-6.9408	0.64992	-2.7597	26.289	-5.7011
125.1	-0.34555	49.709	-6.998	0.64317	-2.7878	-0.0046457	0.05951	0.13006	0.66022	-1.3176	3754.4	21.67	-0.14707	79.759	-61.009	75.442	75.305	21.513	-0.44824	-6.9408	0.64992	-2.7597	26.289	-5.7011
125.1	-0.33753	49.714	-6.998	0.64345	-2.7872	-0.00032715	0.051294	0.13186	0.66022	-1.3176	3753.7	21.673	-0.14366	79.759	-61.13	75.443	75.305	21.513	-0.44824	-6.9408	0.64992	-2.7597	26.289	-5.7011
125.1	-0.32961	49.719	-6.998	0.64368	-2.7865	0.0039929	0.042981	0.13347	0.66022	-1.3176	3753.0	21.675	-0.14029	79.759	-61.253	75.443	75.305	21.513	-0.44824	-6.9408	0.64992	-2.7597	26.289	-5.7011
125.1	-0.3218	49.725	-6.9979	0.64388	-2.7859	0.0083081	0.034584	0.13489	0.66022	-1.3176	3752.4	21.678	-0.13696	79.758	-61.378	75.444	75.305	21.513	-0.44824	-6.9408	0.64992	-2.7597	26.289	-5.7011
125.09	-0.3141	49.731	-6.9979	0.64403	-2.7852	0.012612	0.026116	0.13612	0.66022	-1.3176	3751.7	21.68	-0.13369	79.758	-61.505	75.445	75.305	21.513	-0.44824	-6.9408	0.64992	-2.7597	26.289	-5.7011
125.09	-0.30654	49.737	-6.9978	0.64414	-2.7845	0.016899	0.01759	0.13715	0.66022	-1.3176	3751.0	21.683	-0.13047	79.758	-61.634	75.445	75.305	21.513	-0.44824	-6.9408	0.64992	-2.7597	26.289	-5.7011
125.09	-0.29912	49.744	-6.9977	0.6442	-2.7838	0.021161	0.0090197	0.13799	0.66022	-1.3176	3750.4	21.686	-0.12731	79.758	-61.766	75.446	75.305	21.513	-0.44824	-6.9408	0.64992	-2.7597	26.289	-5.7011
125.08	-0.29185	49.751	-6.9976	0.64423	-2.7831	0.025417	0.0005015	0.1386	0.66022	-1.3176	3749.7	21.69	-0.12422	79.758	-61.899	75.446	75.305	21.513	-0.44824	-6.9408	0.64992	-2.7597	26.289	-5.7011
125.08	-0.28475	49.758	-6.9975	0.64421	-2.7824	0.029877	-0.0072238	0.13881	0.66022	-1.3176	3749.0	21.693	-0.1212	79.758	-62.035	75.447	75.305	21.513	-0.44824	-6.9408	0.64992	-2.7597	26.289	-5.7011
125.08	-0.27783	49.765	-6.9973	0.64416	-2.7817	0.034305	-0.014961	0.13884	0.66022	-1.3176	3748.4	21.696	-0.11825	79.757	-62.172	75.448	75.305	21.513	-0.44824	-6.9408	0.64992	-2.7597	26.289	-5.7011
125.07	-0.27109	49.773	-6.9971	0.64406	-2.781	0.038696	-0.022699	0.13869	0.66022	-1.3176	3747.7	21.7	-0.11538	79.757	-62.311	75.448	75.305	21.513	-0.44824	-6.9408	0.64992	-2.7597	26.289	-5.7011
125.07	-0.26455	49.781	-6.9969	0.64393	-2.7803	0.043046	-0.030427	0.13836	0.66022	-1.3176	3747.0	21.704	-0.1126	79.757	-62.452	75.449	75.305	21.513	-0.44824	-6.9408	0.64992	-2.7597	26.289	-5.7011
125.07	-0.25821	49.79	-6.9967	0.64376	-2.7797	0.047347	-0.038134	0.13784	0.66022	-1.3176	3746.4	21.708	-0.1099	79.757	-62.595	75.45	75.305	21.513	-0.44824	-6.9408	0.64992	-2.7597	26.289	-5.7011
125.06	-0.2521	49.798	-6.9964	0.64355	-2.779	0.051596	-0.045809	0.13714	0.66022	-1.3176	3745.7	21.712	-0.1073	79.757	-62.739	75.45	75.305	21.513	-0.44824	-6.9408	0.64992	-2.7597	26.289	-5.7011
125.06	-0.2462	49.807	-6.9962	0.6433	-2.7783	0.055787	-0.05344	0.13627	0.66022	-1.3176	3745.0	21.716	-0.10479	79.757	-62.886	75.451	75.305	21.513	-0.44824	-6.9408	0.64992	-2.7597	26.289	-5.7011
125.06	-0.24054	49.816	-6.9959	0.64301	-2.7776	0.059914	-0.061017	0.13521	0.66022	-1.3176	3744.3	21.72	-0.10238	79.757	-63.033	75.451	75.305	21.513	-0.44824	-6.9408	0.64992	-2.7597	26.289	-5.7011
125.05	-0.23513	49.825	-6.9956	0.64269	-2.7769	0.063972	-0.068528	0.13397	0.66022	-1.3176	3743.7	21.724	-0.10008	79.757	-63.183	75.452	75.305	21.513	-0.44824	-6.9408	0.64992	-2.7597	26.289	-5.7011
125.05	-0.22996	49.835	-6.9952	0.64233	-2.7763	0.067955	-0.075962	0.13255	0.66022	-1.3176	3743.0	21.728	-0.097881	79.756	-63.334	75.453	75.305	21.513	-0.44824	-6.9408	0.64992	-2.7597	26.289	-5.7011
125.04	-0.22506	49.844	-6.9949	0.64193	-2.7756	0.071858	-0.083308	0.13096	0.66022	-1.3176	3742.3	21.733	-0.095793	79.756	-63.486	75.453	75.305	21.513	-0.44824	-6.9408	0.64992	-2.7597	26.289	-5.7011
125.04	-0.22042	49.854	-6.9945	0.64149	-2.775	0.075675	-0.090556	0.12919	0.66022	-1.3176	3741.7	21.737	-0.093819	79.756	-63.64	75.454	75.305	21.513	-0.44824	-6.9408	0.64992	-2.7597	26.289	-5.7011
125.04	-0.21606	49.864	-6.9941	0.64102	-2.7743	0.079401	-0.097694	0.12725	0.66022	-1.3176	3741.0	21.742	-0.091962	79.756	-63.795	75.455	75.305	21.513	-0.44824	-6.9408	0.64992	-2.7597	26.289	-5.7011
125.03	-0.21197	49.874	-6.9937	0.64052	-2.7737	0.08303	-0.10471	0.12513	0.66022	-1.3176	3740.3	21.747	-0.090224	79.756	-63.951	75.455	75.305	21.513	-0.44824	-6.9408	0.64992	-2.7597	26.289	-5.7011
125.03	-0.20818	49.884	-6.9933	0.63998	-2.7731	0.086558	-0.1116	0.12285	0.66022	-1.3176	3739.7	21.751	-0.088607	79.756	-64.109	75.456	75.305	21.513	-0.44824	-6.9408	0.64992	-2.7597	26.289	-5.7011
125.02	-0.20467	49.894	-6.9929	0.6394	-2.7725	0.089977	-0.11834	0.1204	0.66022	-1.3176	3739.0	21.756	-0.087115	79.756	-64.268	75.457	75.305	21.513	-0.44824	-6.9408	0.64992	-2.7597	26.289	-5.7011
125.02	-0.20146	49.904	-6.9924	0.63879	-2.7719	0.093284	-0.12494	0.11779	0.66022	-1.3176	3738.3	21.761	-0.085749	79.755	-64.428	75.457	75.305	21.513	-0.44824	-6.9408	0.64992	-2.7597	26.289	-5.7011
125.01	-0.19855	49.915	-6.9919	0.63815	-2.7713	0.096473	-0.13137	0.11503	0.66022	-1.3176	3737.6	21.765	-0.084512	79.755	-64.589	75.458	75.305	21.513	-0.44824	-6.9408	0.64992	-2.7597	26.289	-5.7011
125.01	-0.19595	49.925	-6.9914	0.63748	-2.7707	0.099538	-0.13763	0.1121	0.66022	-1.3176	3737.0	21.77	-0.083404	79.755	-64.751	75.458	75.305	21.513	-0.44824	-6.9408	0.64992	-2.7597	26.289	-5.7011
125.01	-0.19366	49.936	-6.9909	0.63678	-2.7702	0.10247	-0.14371	0.10902	0.66022	-1.3176	3736.3	21.775	-0.082428	79.755	-64.914	75.459	75.305	21.513	-0.44824	-6.9408	0.64992	-2.7597	26.289	-5.7011
125.0	-0.19167	49.946	-6.9904	0.63604	-2.7696	0.10528	-0.1496	0.1058	0.66022	-1.3176	3735.6	21.78	-0.081584	79.755	-65.078	75.46	75.305	21.513	-0.44824	-6.9408	0.64992	-2.7597	26.289	-5.7011
125.0	-0.19	49.957	-6.9899	0.63528	-2.7691	0.10794	-0.1553	0.10242	0.66022	-1.3176	3735.0	21.785	-0.080874	79.755	-65.242	75.46	75.305	21.513	-0.44824	-6.9408	0.64992	-2.7597	26.289	-5.7011
124.99	-0.18865	49.967	-6.9893	0.63449	-2.7686	0.11046	-0.16078	0.098914	0.66022	-1.3176	3734.3	21.79	-0.080298	79.754	-65.408	75.461	75.305	21.513	-0.44824	-6.9408	0.64992	-2.7597	26.289	-5.7011
124.99	-0.18761	49.977	-6.9888	0.63367	-2.7681	0.11283	-0.16605	0.095267	0.66022	-1.3176	3733.6	21.794	-0.079857	79.754	-65.574	75.461	75.305	21.513	-0.44824	-6.9408	0.64992	-2.7597	26.289	-5.7011
124.98	-0.18689	49.988	-6.9882	0.63283	-2.7676	0.11505	-0.17109	0.09149	0.66022	-1.3176	3732.9	21.799	-0.07955	79.754	-65.741	75.462	75.305	21.513	-0.44824	-6.9408	0.64992	-2.7597	26.289	-5.7011
124.98	-0.18649	49.998	-6.9876	0.63196	-2.7672	0.11711	-0.1759	0.087588	0.66022	-1.3176	3732.3	21.804	-0.079379	79.754	-65.908	75.462	75.305	21.513	-0.44824	-6.9408	0.64992	-2.7597	26.289	-5.7011
124.97	-0.1864	50.008	-6.987	0.63107	-2.7668	0.119	-0.18047	0.083565	0.66022	-1.3176	3731.6	21.809	-0.079342	79.754	-66.076	75.463	75.305	21.513	-0.44824	-6.9408	0.64992	-2.7597	26.289	-5.7011
124.97	-0.18663	50.018	-6.9864	0.63016	-2.7664	0.12073	-0.18479	0.079427	0.66022	-1.3176	3730.9	21.813	-0.07944	79.753	-66.244	75.464	75.305	21.513	-0.44824	-6.9408	0.64992	-2.7597	26.289	-5.7011
124.97	-0.18717	50.028	-6.9858	0.62923	-2.766	0.1223	-0.18886	0.075179	0.66022	-1.3176	3730.2	21.818	-0.079671	79.753	-66.412	75.464	75.305	21.513	-0.44824	-6.9408	0.64992	-2.7597	26.289	-5.7011
124.96	-0.18803	50.038	-6.9852	0.62827	-2.7656	0.12368	-0.19267	0.070828	0.66022	-1.3176	3729.6	21.823	-0.080034	79.753	-66.58	75.465	75.305	21.513	-0.44824	-6.9408	0.64992	-2.7597	26.289	-5.7011
124.96	-0.18919	50.047	-6.9846	0.6273	-2.7653	0.12489	-0.19621	0.066378	0.66022	-1.3176	3728.9	21.827	-0.080528	79.753	-66.748	75.465	75.305	21.513	-0.44824	-6.9408	0.64992	-2.7597	26.289	-5.7011
124.95	-0.19065	50.057	-6.984	0.62631	-2.7649	0.12592	-0.19948	0.061837	0.66022	-1.3176	3728.2	21.831	-0.081152	79.752	-66.916	75.466	75.305	21.513	-0.44824	-6.9408	0.64992	-2.7597	26.289	-5.7011
124.95	-0.19242	50.066	-6.9833	0.6253	-2.7646	0.12676	-0.20248	0.05721	0.66022	-1.3176	3727.6	21.836	-0.081904	79.752	-67.082	75.466	75.305	21.513	-0.44824	-6.9408	0.64992	-2.7597	26.289	-5.7011
124.94	-0.19448	50.075	-6.9827	0.62429	-2.7644	0.12742	-0.20519	0.052504	0.66022	-1.3176	3726.9	21.84	-0.082781	79.752	-67.247	75.467	75.305	21.513	-0.44824	-6.9408	0.64992	-2.7597	26.289	-5.7011
124.94	-0.19683	50.084	-6.9821	0.62325	-2.7641	0.12789	-0.20761	0.047725	0.66022	-1.3176	3726.2	21.844	-0.083783	79.752	-67.409	75.467	75.305	21.513	-0.44824	-6.9408	0.64992	-2.7597	26.289	-5.7011
124.94	-0.19947	50.092	-6.9814	0.62221	-2.7639	0.12816	-0.20975	0.04288	0.66022	-1.3176	3725.5	21.848	-0.084905	79.751	-67.565	75.468	75.305	21.513	-0.44824	-6.9408	0.64992	-2.7597	26.289	-5.7011
124.93	-0.20238	50.101	-6.9808	0.62116	-2.7637	0.12824	-0.21159	0.037975	0.66022	-1.3176	3724.9	21.852	-0.086146	79.751	-67.708	75.468	75.305	21.513	-0.44824	-6.9408	0.64992	-2.7597	26.289	-5.7011
124.93	-0.20557	50.109	-6.9801	0.62009	-2.7635	0.12813	-0.21314	0.033017	0.66022	-1.3176	3724.2	21.856	-0.087503	79.751	-67.821	75.469	75.305	21.513	-0.44824	-6.9408	0.64992	-2.7597	26.289	-5.7011
124.92	-0.20902	50.116	-6.9795	0.61903	-2.7634	0.12782	-0.21439	0.028014	0.66022	-1.3176	3723.5	21.859	-0.088972	79.75	-67.863	75.469	75.305	21.513	-0.44824	-6.9408	0.64992	-2.7597	26.289	-5.7011
124.92	-0.21273	50.124	-6.9789	0.61795	-2.7632	0.12731	-0.21534	0.022971	0.66022	-1.3176	3722.8	21.863	-0.090551	79.75	-67.803	75.469	75.305	21.513	-0.44824	-6.9408	0.64992	-2.7597	26.289	-5.7011
124.92	-0.21668	50.131	-6.9782	0.61687	-2.7631	0.1266	-0.21598	0.017897	0.66022	-1.3176	3722.2	21.866	-0.092236	79.75	-67.678	75.47	75.305	21.513	-0.44824	-6.9408	0.64992	-2.7597	26.289	-5.7011
124.91	-0.22088	50.138	-6.9776	0.61579	-2.7631	0.1257	-0.21633	0.012798	0.66022	-1.3176	3721.5	21.869	-0.094022	79.749	-67.527	75.47	75.305	21.513	-0.44824	-6.9408	0.64992	-2.7597	26.289	-5.7011
124.91	-0.22531	50.144	-6.977	0.61471	-2.763	0.12459	-0.21637	0.0076816	0.66022	-1.3176	3720.8	21.872	-0.095907	79.749	-67.364	75.471	75.305	21.513	-0.44824	-6.9408	0.64992	-2.7597	26.289	-5.7011
124.91	-0.22995	50.15	-6.9764	0.61363	-2.763	0.12329	-0.2161	0.0025549	0.66022	-1.3176	3720.2	21.875	-0.097886	79.748	-67.197	75.471	75.305	21.513	-0.44824	-6.9408	0.64992	-2.7597	26.289	-5.7011
124.9	-0.23481	50.156	-6.9757	0.61255	-2.763	0.12179	-0.21553	-0.0025748	0.66022	-1.3176	3719.5	21.878	-0.099956	79.748	-67.028	75.471	75.305	21.513	-0.44824	-6.9408	0.64992	-2.7597	26.289	-5.7011
124.9	-0.23988	50.161	-6.9751	0.61147	-2.763	0.12009	-0.21466	-0.0077002	0.66022	-1.3176	3718.8	21.881	-0.10211	79.748	-66.857	75.472	75.305	21.513	-0.44824	-6.9408	0.64992	-2.7597	26.289	-5.7011
124.9	-0.24513	50.166	-6.9745	0.6104	-2.7631	0.1182	-0.21348	-0.012814	0.66022	-1.3176	3718.1	21.883	-0.10435	79.747	-66.686	75.472	75.305	21.513	-0.44824	-6.9408	0.64992	-2.7597	26.289	-5.7011
124.9	-0.25056	50.171	-6.974	0.60934	-2.7631	0.11611	-0.21201	-0.017909	0.66022	-1.3176	3717.5	21.885	-0.10666	79.747	-66.515	75.473	75.305	21.513	-0.44824	-6.9408	0.64992	-2.7597	26.289	-5.7011
124.89	-0.25616	50.175	-6.9734	0.60828	-2.7632	0.11383	-0.21024	-0.022978	0.66022	-1.3176	3716.8	21.887	-0.10904	79.746	-66.345	75.473	75.305	21.513	-0.44824	-6.9408	0.64992	-2.7597	26.289	-5.7011
124.89	-0.26191	50.179	-6.9728	0.60724	-2.7634	0.11137	-0.20817	-0.028013	0.66022	-1.3176	3716.1	21.889	-0.11149	79.746	-66.175	75.473	75.305	21.513	-0.44824	-6.9408	0.64992	-2.7597	26.289	-5.7011
124.89	-0.26782	50.182	-6.9723	0.6062	-2.7635	0.10871	-0.20581	-0.033008	0.66022	-1.3176	3715.4	21.891	-0.11401	79.745	-66.006	75.474	75.305	21.513	-0.44824	-6.9408	0.64992	-2.7597	26.289	-5.7011
124.89	-0.27385	50.185	-6.9717	0.60518	-2.7637	0.10588	-0.20316	-0.037955	0.66022	-1.3176	3714.8	21.893	-0.11658	79.745	-65.837	75.474	75.305	21.513	-0.44824	-6.9408	0.64992	-2.7597	26.289	-5.7011
124.89	-0.28001	50.188	-6.9712	0.60417	-2.7639	0.10287	-0.20022	-0.042847	0.66022	-1.3176	3714.1	21.894	-0.1192	79.744	-65.67	75.474	75.305	21.513	-0.44824	-6.9408	0.64992	-2.7597	26.289	-5.7011
124.88	-0.28627	50.19	-6.9707	0.60318	-2.7641	0.099678	-0.19701	-0.047677	0.66022	-1.3176	3713.4	21.895	-0.12187	79.744	-65.504	75.474	75.305	21.513	-0.44824	-6.9408	0.64992	-2.7597	26.289	-5.7011
124.88	-0.29263	50.192	-6.9702	0.6022	-2.7644	0.096319	-0.19352	-0.052438	0.66022	-1.3176	3712.8	21.896	-0.12457	79.743	-65.339	75.475	75.305	21.513	-0.44824	-6.9408	0.64992	-2.7597	26.289	-5.7011
124.88	-0.29908	50.193	-6.9697	0.60124	-2.7646	0.092795	-0.18976	-0.057123	0.66022	-1.3176	3712.1	21.897	-0.12732	79.743	-65.175	75.475	75.305	21.513	-0.44824	-6.9408	0.64992	-2.7597	26.289	-5.7011
124.88	-0.30559	50.194	-6.9693	0.6003	-2.7649	0.08911	-0.18573	-0.061726	0.66022	-1.3176	3711.4	21.897	-0.13009	79.742	-65.013	75.475	75.305	21.513	-0.44824	-6.9408	0.64992	-2.7597	26.289	-5.7011
124.88	-0.31216	50.194	-6.9689	0.59939	-2.7653	0.08527	-0.18145	-0.066238	0.66022	-1.3176	3710.7	21.898	-0.13289	79.742	-64.852	75.476	75.305	21.513	-0.44824	-6.9408	0.64992	-2.7597	26.289	-5.7011
124.88	-0.31878	50.194	-6.9684	0.59849	-2.7656	0.08128	-0.17691	-0.070655	0.66022	-1.3176	3710.1	21.898	-0.13571	79.741	-64.693	75.476	75.305	21.513	-0.44824	-6.9408	0.64992	-2.7597	26.289	-5.7011
124.88	-0.32543	50.194	-6.968	0.59762	-2.766	0.077147	-0.17213	-0.074969	0.66022	-1.3176	3709.4	21.898	-0.13854	79.741	-64.535	75.476	75.305	21.513	-0.44824	-6.9408	0.64992	-2.7597	26.289	-5.7011
124.88	-0.33209	50.193	-6.9677	0.59677	-2.7664	0.072877	-0.16711	-0.079174	0.66022	-1.3176	3708.7	21.897	-0.14138	79.74	-64.379	75.476	75.305	21.513	-0.44824	-6.9408	0.64992	-2.7597	26.289	-5.7011
124.87	-0.33876	50.192	-6.9673	0.59595	-2.7668	0.068477	-0.16186	-0.083264	0.66022	-1.3176	3708.0	21.897	-0.14422	79.74	-64.224	75.477	75.305	21.513	-0.44824	-6.9408	0.64992	-2.7597	26.289	-5.7011
124.87	-0.34543	50.19	-6.967	0.59515	-2.7672	0.063954	-0.15639	-0.087233	0.66022	-1.3176	3707.4	21.896	-0.14706	79.739	-64.071	75.477	75.305	21.513	-0.44824	-6.9408	0.64992	-2.7597	26.289	-5.7011
124.87	-0.35207	50.188	-6.9667	0.59438	-2.7676	0.059314	-0.1507	-0.091075	0.66022	-1.3176	3706.7	21.896	-0.14989	79.739	-63.92	75.477	75.305	21.513	-0.44824	-6.9408	0.64992	-2.7597	26.289	-5.7011
124.87	-0.35868	50.185	-6.9664	0.59364	-2.7681	0.054565	-0.14481	-0.094784	0.66022	-1.3176	3706.0	21.895	-0.1527	79.738	-63.771	75.477	75.305	21.513	-0.44824	-6.9408	0.64992	-2.7597	26.289	-5.7011
124.87	-0.36525	50.182	-6.9661	0.59294	-2.7686	0.049716	-0.13872	-0.098356	0.66022	-1.3176	3705.4	21.893	-0.1555	79.737	-63.623	75.477	75.305	21.513	-0.44824	-6.9408	0.64992	-2.7597	26.289	-5.7011
124.87	-0.37175	50.179	-6.9659	0.59226	-2.7691	0.044773	-0.13245	-0.10178	0.66022	-1.3176	3704.7	21.892	-0.15827	79.737	-63.478	75.478	75.305	21.513	-0.44824	-6.9408	0.64992	-2.7597	26.289	-5.7011
124.88	-0.37819	50.175	-6.9657	0.59161	-2.7696	0.039745	-0.12599	-0.10506	0.66022	-1.3176	3704.0	21.89	-0.16101	79.736	-63.334	75.478	75.305	21.513	-0.44824	-6.9408	0.64992	-2.7597	26.289	-5.7011
124.88	-0.38454	50.171	-6.9655	0.591	-2.7701	0.03464	-0.11937	-0.10819	0.66022	-1.3176	3703.4	21.889	-0.16372	79.736	-63.193	75.478	75.305	21.513	-0.44824	-6.9408	0.64992	-2.7597	26.289	-5.7011
124.88	-0.3908	50.166	-6.9653	0.59042	-2.7707	0.029466	-0.11259	-0.11116	0.66022	-1.3176	3702.7	21.887	-0.16638	79.735	-63.053	75.478	75.305	21.513	-0.44824	-6.9408	0.64992	-2.7597	26.289	-5.7011
124.88	-0.39695	50.161	-6.9652	0.58987	-2.7712	0.024233	-0.10565	-0.11396	0.66022	-1.3176	3702.0	21.885	-0.169	79.734	-62.916	75.478	75.305	21.513	-0.44824	-6.9408	0.64992	-2.7597	26.289	-5.7011
124.88	-0.40298	50.156	-6.9651	0.58936	-2.7718	0.018949	-0.098586	-0.1166	0.66022	-1.3176	3701.3	21.882	-0.17157	79.734	-62.781	75.479	75.305	21.513	-0.44824	-6.9408	0.64992	-2.7597	26.289	-5.7011
124.88	-0.40888	50.15	-6.965	0.58889	-2.7724	0.013622	-0.091391	-0.11907	0.66022	-1.3176	3700.7	21.88	-0.17408	79.733	-62.648	75.479	75.305	21.513	-0.44824	-6.9408	0.64992	-2.7597	26.289	-5.7011
124.88	-0.41464	50.144	-6.965	0.58845	-2.773	0.0082609	-0.084079	-0.12136	0.66022	-1.3176	3700.0	21.877	-0.17654	79.733	-62.518	75.479	75.305	21.513	-0.44824	-6.9408	0.64992	-2.7597	26.289	-5.7011
124.88	-0.42025	50.138	-6.9649	0.58805	-2.7736	0.0028757	-0.076662	-0.12347	0.66022	-1.3176	3699.3	21.874	-0.17893	79.732	-62.389	75.479	75.305	21.513	-0.44824	-6.9408	0.64992	-2.7597	26.289	-5.7011
124.88	-0.4257	50.131	-6.9649	0.58768	-2.7742	-0.0025252	-0.069151	-0.12541	0.66022	-1.3176	3698.7	21.872	-0.18125	79.731	-62.263	75.479	75.305	21.513	-0.44824	-6.9408	0.64992	-2.7597	26.289	-5.7011
124.89	-0.43097	50.124	-6.965	0.58735	-2.7749	-0.0079328	-0.061557	-0.12716	0.66022	-1.3176	3698.0	21.868	-0.18349	79.731	-62.14	75.479	75.305	21.513	-0.44824	-6.9408	0.64992	-2.7597	26.289	-5.7011
124.89	-0.43606	50.116	-6.965	0.58707	-2.7755	-0.013338	-0.053891	-0.12872	0.66022	-1.3176	3697.3	21.865	-0.18566	79.73	-62.018	75.48	75.305	21.513	-0.44824	-6.9408	0.64992	-2.7597	26.289	-5.7011
124.89	-0.44096	50.109	-6.9651	0.58682	-2.7762	-0.018732	-0.046166	-0.13009	0.66022	-1.3176	3696.7	21.862	-0.18775	79.729	-61.9	75.48	75.305	21.513	-0.44824	-6.9408	0.64992	-2.7597	26.289	-5.7011
124.89	-0.44566	50.1	-6.9652	0.5866	-2.7768	-0.024106	-0.038392	-0.13128	0.66022	-1.3176	3696.0	21.858	-0.18975	79.729	-61.783	75.48	75.305	21.513	-0.44824	-6.9408	0.64992	-2.7597	26.289	-5.7011
124.89	-0.45015	50.092	-6.9653	0.58643	-2.7775	-0.029451	-0.030582	-0.13227	0.66022	-1.3176	3695.3	21.855	-0.19167	79.728	-61.669	75.48	75.305	21.513	-0.44824	-6.9408	0.64992	-2.7597	26.289	-5.7011
124.9	-0.45442	50.084	-6.9655	0.5863	-2.7781	-0.034758	-0.022747	-0.13306	0.66022	-1.3176	3694.7	21.851	-0.19349	79.728	-61.558	75.48	75.305	21.513	-0.44824	-6.9408	0.64992	-2.7597	26.289	-5.7011
124.9	-0.45846	50.075	-6.9657	0.5862	-2.7788	-0.040018	-0.014899	-0.13366	0.66022	-1.3176	3694.0	21.847	-0.19521	79.727	-61.45	75.48	75.305	21.513	-0.44824	-6.9408	0.64992	-2.7597	26.289	-5.7011
124.9	-0.46228	50.066	-6.9659	0.58615	-2.7795	-0.045223	-0.0070498	-0.13407	0.66022	-1.3176	3693.3	21.843	-0.19684	79.726	-61.343	75.481	75.305	21.513	-0.44824	-6.9408	0.64992	-2.7597	26.289	-5.7011
124.9	-0.46585	50.056	-6.9661	0.58613	-2.7801	-0.050364	0.00078886	-0.13427	0.66022	-1.3176	3692.6	21.839	-0.19836	79.726	-61.24	75.481	75.305	21.513	-0.44824	-6.9408	0.64992	-2.7597	26.289	-5.7011
124.91	-0.46918	50.047	-6.9664	0.58616	-2.7808	-0.055433	0.0086052	-0.13428	0.66022	-1.3176	3692.0	21.835	-0.19978	79.725	-61.139	75.481	75.305	21.513	-0.44824	-6.9408	0.64992	-2.7597	26.289	-5.7011
124.91	-0.47226	50.037	-6.9667	0.58622	-2.7815	-0.060422	0.016387	-0.13409	0.66022	-1.3176	3691.3	21.831	-0.20109	79.724	-61.041	75.481	75.305	21.513	-0.44824	-6.9408	0.64992	-2.7597	26.289	-5.7011
124.91	-0.47508	50.027	-6.967	0.58632	-2.7822	-0.065323	0.024124	-0.13371	0.66022	-1.3176	3690.6	21.826	-0.20229	79.724	-60.946	75.481	75.305	21.513	-0.44824	-6.9408	0.64992	-2.7597	26.289	-5.7011
124.91	-0.47763	50.017	-6.9673	0.58646	-2.7828	-0.070128	0.031803	-0.13313	0.66022	-1.3176	3690.0	21.822	-0.20338	79.723	-60.853	75.481	75.305	21.513	-0.44824	-6.9408	0.64992	-2.7597	26.289	-5.7011
124.92	-0.47992	50.007	-6.9677	0.58664	-2.7835	-0.07483	0.039414	-0.13235	0.66022	-1.3176	3689.3	21.817	-0.20436	79.723	-60.764	75.482	75.305	21.513	-0.44824	-6.9408	0.64992	-2.7597	26.289	-5.7011
124.92	-0.48194	49.997	-6.9681	0.58686	-2.7841	-0.079421	0.046944	-0.13138	0.66022	-1.3176	3688.6	21.813	-0.20522	79.722	-60.677	75.482	75.305	21.513	-0.44824	-6.9408	0.64992	-2.7597	26.289	-5.7011
124.92	-0.48368	49.986	-6.9685	0.58711	-2.7848	-0.083893	0.054382	-0.13022	0.66022	-1.3176	3688.0	21.808	-0.20596	79.721	-60.592	75.482	75.305	21.513	-0.44824	-6.9408	0.64992	-2.7597	26.289	-5.7011
124.93	-0.48515	49.976	-6.9689	0.5874	-2.7854	-0.088241	0.061718	-0.12887	0.66022	-1.3176	3687.3	21.803	-0.20659	79.721	-60.511	75.482	75.305	21.513	-0.44824	-6.9408	0.64992	-2.7597	26.289	-5.7011
124.93	-0.48633	49.965	-6.9694	0.58773	-2.7861	-0.092458	0.06894	-0.12733	0.66022	-1.3176	3686.6	21.799	-0.20709	79.72	-60.432	75.482	75.305	21.513	-0.44824	-6.9408	0.64992	-2.7597	26.289	-5.7011
124.93	-0.48723	49.955	-6.9698	0.58809	-2.7867	-0.096537	0.076038	-0.1256	0.66022	-1.3176	3686.0	21.794	-0.20748	79.72	-60.357	75.482	75.305	21.513	-0.44824	-6.9408	0.64992	-2.7597	26.289	-5.7011
124.94	-0.48785	49.944	-6.9703	0.58849	-2.7873	-0.10017	0.083752	-0.12386	0.66022	-1.3176	3685.3	21.789	-0.20774	79.719	-60.284	75.483	75.305	21.513	-0.44824	-6.9408	0.64992	-2.7597	26.289	-5.7011
124.94	-0.48818	49.933	-6.9708	0.58893	-2.788	-0.10361	0.091435	-0.12196	0.66022	-1.3176	3684.6	21.785	-0.20789	79.718	-60.214	75.483	75.305	21.513	-0.44824	-6.9408	0.64992	-2.7597	26.289	-5.7011
124.94	-0.48822	49.922	-6.9714	0.5894	-2.7886	-0.10692	0.098925	-0.11985	0.66022	-1.3176	3684.0	21.78	-0.20791	79.718	-60.147	75.483	75.305	21.513	-0.44824	-6.9408	0.64992	-2.7597	26.289	-5.7011
124.95	-0.48798	49.912	-6.9719	0.58991	-2.7892	-0.11009	0.10621	-0.11755	0.66022	-1.3176	3683.3	21.775	-0.2078	79.717	-60.084	75.483	75.305	21.513	-0.44824	-6.9408	0.64992	-2.7597	26.289	-5.7011
124.95	-0.48745	49.901	-6.9725	0.59046	-2.7897	-0.1131	0.11328	-0.11506	0.66022	-1.3176	3682.6	21.77	-0.20758	79.717	-60.023	75.483	75.305	21.513	-0.44824	-6.9408	0.64992	-2.7597	26.289	-5.7011
124.95	-0.48663	49.891	-6.973	0.59105	-2.7903	-0.11597	0.12011	-0.11239	0.66022	-1.3176	3682.0	21.766	-0.20723	79.716	-59.965	75.484	75.305	21.513	-0.44824	-6.9408	0.64992	-2.7597	26.289	-5.7011
124.96	-0.48553	49.88	-6.9736	0.59166	-2.7909	-0.11867	0.12671	-0.10953	0.66022	-1.3176	3681.3	21.761	-0.20676	79.716	-59.909	75.484	75.305	21.513	-0.44824	-6.9408	0.64992	-2.7597	26.289	-5.7011
124.96	-0.48415	49.87	-6.9742	0.59231	-2.7914	-0.12121	0.13306	-0.1065	0.66022	-1.3176	3680.6	21.757	-0.20618	79.715	-59.857	75.484	75.305	21.513	-0.44824	-6.9408	0.64992	-2.7597	26.289	-5.7011
124.96	-0.48249	49.86	-6.9748	0.59299	-2.7919	-0.12358	0.13915	-0.10331	0.66022	-1.3176	3680.0	21.752	-0.20547	79.714	-59.808	75.484	75.305	21.513	-0.44824	-6.9408	0.64992	-2.7597	26.289	-5.7011
124.96	-0.48055	49.85	-6.9755	0.5937	-2.7924	-0.12578	0.14498	-0.099944	0.66022	-1.3176	3679.3	21.748	-0.20465	79.714	-59.762	75.485	75.305	21.513	-0.44824	-6.9408	0.64992	-2.7597	26.289	-5.7011
124.97	-0.47835	49.84	-6.9761	0.59444	-2.7929	-0.12781	0.15053	-0.096427	0.66022	-1.3176	3678.7	21.743	-0.20371	79.713	-59.719	75.485	75.305	21.513	-0.44824	-6.9408	0.64992	-2.7597	26.289	-5.7011
124.97	-0.47588	49.83	-6.9767	0.59521	-2.7934	-0.12965	0.15579	-0.092759	0.66022	-1.3176	3678.0	21.739	-0.20266	79.713	-59.679	75.485	75.305	21.513	-0.44824	-6.9408	0.64992	-2.7597	26.289	-5.7011
124.97	-0.47315	49.82	-6.9774	0.596	-2.7939	-0.13131	0.16076	-0.088948	0.66022	-1.3176	3677.3	21.735	-0.2015	79.712	-59.642	75.485	75.305	21.513	-0.44824	-6.9408	0.64992	-2.7597	26.289	-5.7011
124.98	-0.47017	49.811	-6.9781	0.59682	-2.7943	-0.13278	0.16543	-0.085001	0.66022	-1.3176	3676.7	21.73	-0.20023	79.712	-59.608	75.486	75.305	21.513	-0.44824	-6.9408	0.64992	-2.7597	26.289	-5.7011
124.98	-0.46694	49.802	-6.9787	0.59765	-2.7947	-0.13407	0.1698	-0.080924	0.66022	-1.3176	3676.0	21.726	-0.19886	79.711	-59.577	75.486	75.305	21.513	-0.44824	-6.9408	0.64992	-2.7597	26.289	-5.7011
124.98	-0.46348	49.793	-6.9794	0.59851	-2.7951	-0.13516	0.17386	-0.076726	0.66022	-1.3176	3675.3	21.722	-0.19738	79.711	-59.549	75.486	75.305	21.513	-0.44824	-6.9408	0.64992	-2.7597	26.289	-5.7011
124.98	-0.45978	49.784	-6.9801	0.59939	-2.7955	-0.13606	0.1776	-0.072414	0.66022	-1.3176	3674.7	21.718	-0.19581	79.71	-59.524	75.487	75.305	21.513	-0.44824	-6.9408	0.64992	-2.7597	26.289	-5.7011
124.99	-0.45585	49.776	-6.9808	0.60029	-2.7958	-0.13677	0.18102	-0.067995	0.66022	-1.3176	3674.0	21.715	-0.19414	79.71	-59.503	75.487	75.305	21.513	-0.44824	-6.9408	0.64992	-2.7597	26.289	-5.7011
124.99	-0.45171	49.767	-6.9814	0.6012	-2.7961	-0.13728	0.18412	-0.063479	0.66022	-1.3176	3673.3	21.711	-0.19238	79.709	-59.484	75.487	75.305	21.513	-0.44824	-6.9408	0.64992	-2.7597	26.289	-5.7011
124.99	-0.44736	49.759	-6.9821	0.60213	-2.7965	-0.1376	0.18688	-0.058872	0.66022	-1.3176	3672.7	21.708	-0.19052	79.709	-59.468	75.487	75.305	21.513	-0.44824	-6.9408	0.64992	-2.7597	26.289	-5.7011
124.99	-0.44281	49.752	-6.9828	0.60307	-2.7967	-0.13772	0.18932	-0.054184	0.66022	-1.3176	3672.0	21.704	-0.18859	79.708	-59.455	75.488	75.305	21.513	-0.44824	-6.9408	0.64992	-2.7597	26.289	-5.7011
125.0	-0.43807	49.744	-6.9835	0.60402	-2.797	-0.13764	0.19142	-0.049422	0.66022	-1.3176	3671.3	21.701	-0.18657	79.708	-59.446	75.488	75.305	21.513	-0.44824	-6.9408	0.64992	-2.7597	26.289	-5.7011
125.0	-0.43315	49.737	-6.9842	0.60498	-2.7972	-0.13737	0.19319	-0.044596	0.66022	-1.3176	3670.7	21.698	-0.18448	79.708	-59.439	75.488	75.305	21.513	-0.44824	-6.9408	0.64992	-2.7597	26.289	-5.7011
125.0	-0.42806	49.731	-6.9849	0.60595	-2.7974	-0.13691	0.19462	-0.039713	0.66022	-1.3176	3670.0	21.695	-0.18231	79.707	-59.436	75.489	75.305	21.513	-0.44824	-6.9408	0.64992	-2.7597	26.289	-5.7011
125.0	-0.42281	49.724	-6.9856	0.60693	-2.7976	-0.13625	0.19572	-0.034782	0.66022	-1.3176	3669.3	21.692	-0.18007	79.707	-59.435	75.489	75.305	21.513	-0.44824	-6.9408	0.64992	-2.7597	26.289	-5.7011
125.0	-0.4174	49.718	-6.9862	0.60791	-2.7978	-0.13541	0.19648	-0.029813	0.66022	-1.3176	3668.7	21.69	-0.17777	79.706	-59.437	75.489	75.305	21.513	-0.44824	-6.9408	0.64992	-2.7597	26.289	-5.7011
125.0	-0.41186	49.712	-6.9869	0.60889	-2.7979	-0.13437	0.1969	-0.024813	0.66022	-1.3176	3668.0	21.687	-0.17541	79.706	-59.443	75.49	75.305	21.513	-0.44824	-6.9408	0.64992	-2.7597	26.289	-5.7011
125.01	-0.40618	49.707	-6.9876	0.60988	-2.798	-0.13315	0.197	-0.019791	0.66022	-1.3176	3667.4	21.685	-0.173	79.705	-59.451	75.49	75.305	21.513	-0.44824	-6.9408	0.64992	-2.7597	26.289	-5.7011
125.01	-0.40039	49.702	-6.9882	0.61086	-2.7981	-0.13174	0.19676	-0.014757	0.66022	-1.3176	3666.7	21.682	-0.17053	79.705	-59.463	75.49	75.305	21.513	-0.44824	-6.9408	0.64992	-2.7597	26.289	-5.7011
125.01	-0.39448	49.697	-6.9889	0.61185	-2.7982	-0.13016	0.19619	-0.0097185	0.66022	-1.3176	3666.0	21.68	-0.16801	79.704	-59.477	75.491	75.305	21.513	-0.44824	-6.9408	0.64992	-2.7597	26.289	-5.7011
125.01	-0.38847	49.693	-6.9895	0.61282	-2.7982	-0.12839	0.19529	-0.0046845	0.66022	-1.3176	3665.4	21.679	-0.16546	79.704	-59.495	75.491	75.305	21.513	-0.44824	-6.9408	0.64992	-2.7597	26.289	-5.7011
125.01	-0.38238	49.689	-6.9902	0.6138	-2.7982	-0.12646	0.19407	0.0003365	0.66022	-1.3176	3664.7	21.677	-0.16286	79.704	-59.515	75.491	75.305	21.513	-0.44824	-6.9408	0.64992	-2.7597	26.289	-5.7011
125.01	-0.37621	49.685	-6.9908	0.61477	-2.7982	-0.12435	0.19254	0.0053359	0.66022	-1.3176	3664.0	21.675	-0.16023	79.703	-59.539	75.492	75.305	21.513	-0.44824	-6.9408	0.64992	-2.7597	26.289	-5.7011
125.01	-0.36997	49.682	-6.9914	0.61572	-2.7982	-0.12208	0.19069	0.010305	0.66022	-1.3176	3663.4	21.674	-0.15758	79.703	-59.565	75.492	75.305	21.513	-0.44824	-6.9408	0.64992	-2.7597	26.289	-5.7011
125.01	-0.36367	49.679	-6.992	0.61667	-2.7981	-0.11965	0.18853	0.015237	0.66022	-1.3176	3662.7	21.673	-0.15489	79.702	-59.594	75.493	75.305	21.513	-0.44824	-6.9408	0.64992	-2.7597	26.289	-5.7011
125.01	-0.35732	49.676	-6.9926	0.61761	-2.798	-0.11706	0.18607	0.020121	0.66022	-1.3176	3662.0	21.672	-0.15219	79.702	-59.627	75.493	75.305	21.513	-0.44824	-6.9408	0.64992	-2.7597	26.289	-5.7011
125.01	-0.35094	49.674	-6.9932	0.61853	-2.7979	-0.11432	0.18332	0.024952	0.66022	-1.3176	3661.4	21.671	-0.14948	79.702	-59.662	75.493	75.305	21.513	-0.44824	-6.9408	0.64992	-2.7597	26.289	-5.7011
125.01	-0.34453	49.672	-6.9938	0.61944	-2.7978	-0.11144	0.18027	0.029719	0.66022	-1.3176	3660.7	21.67	-0.14675	79.701	-59.7	75.494	75.305	21.513	-0.44824	-6.9408	0.64992	-2.7597	26.289	-5.7011
125.01	-0.33811	49.671	-6.9943	0.62033	-2.7976	-0.10841	0.17694	0.034417	0.66022	-1.3176	3660.0	21.669	-0.14401	79.701	-59.741	75.494	75.305	21.513	-0.44824	-6.9408	0.64992	-2.7597	26.289	-5.7011
125.01	-0.33168	49.67	-6.9949	0.62121	-2.7974	-0.10526	0.17334	0.039037	0.66022	-1.3176	3659.4	21.669	-0.14127	79.7	-59.785	75.494	75.305	21.513	-0.44824	-6.9408	0.64992	-2.7597	26.289	-5.7011
125.01	-0.32525	49.669	-6.9954	0.62207	-2.7972	-0.10197	0.16948	0.043572	0.66022	-1.3176	3658.7	21.669	-0.13853	79.7	-59.831	75.495	75.305	21.513	-0.44824	-6.9408	0.64992	-2.7597	26.289	-5.7011
125.01	-0.31883	49.669	-6.9959	0.6229	-2.797	-0.098566	0.16535	0.048015	0.66022	-1.3176	3658.0	21.669	-0.1358	79.699	-59.881	75.495	75.305	21.513	-0.44824	-6.9408	0.64992	-2.7597	26.289	-5.7011
125.01	-0.31244	49.668	-6.9964	0.62372	-2.7967	-0.095045	0.16098	0.052358	0.66022	-1.3176	3657.4	21.669	-0.13308	79.699	-59.933	75.495	75.305	21.513	-0.44824	-6.9408	0.64992	-2.7597	26.289	-5.7011
125.01	-0.30607	49.669	-6.9968	0.62451	-2.7965	-0.091414	0.15636	0.056596	0.66022	-1.3176	3656.7	21.669	-0.13037	79.699	-59.988	75.496	75.305	21.513	-0.44824	-6.9408	0.64992	-2.7597	26.289	-5.7011
125.01	-0.29975	49.669	-6.9973	0.62528	-2.7962	-0.087683	0.15152	0.060722	0.66022	-1.3176	3656.0	21.669	-0.12768	79.698	-60.046	75.496	75.305	21.513	-0.44824	-6.9408	0.64992	-2.7597	26.289	-5.7011
125.01	-0.29347	49.67	-6.9977	0.62603	-2.7959	-0.083855	0.14645	0.064729	0.66022	-1.3176	3655.4	21.67	-0.125	79.698	-60.107	75.497	75.305	21.513	-0.44824	-6.9408	0.64992	-2.7597	26.289	-5.7011
125.01	-0.28725	49.671	-6.9981	0.62675	-2.7955	-0.07994	0.14118	0.068612	0.66022	-1.3176	3654.7	21.67	-0.12235	79.698	-60.17	75.497	75.305	21.513	-0.44824	-6.9408	0.64992	-2.7597	26.289	-5.7011
125.0	-0.28109	49.673	-6.9985	0.62744	-2.7952	-0.075944	0.1357	0.072365	0.66022	-1.3176	3654.0	21.671	-0.11973	79.697	-60.236	75.497	75.305	21.513	-0.44824	-6.9408	0.64992	-2.7597	26.289	-5.7011
125.0	-0.27501	49.675	-6.9989	0.6281	-2.7948	-0.071873	0.13004	0.075983	0.66022	-1.3176	3653.4	21.672	-0.11714	79.697	-60.305	75.498	75.305	21.513	-0.44824	-6.9408	0.64992	-2.7597	26.289	-5.7011
125.0	-0.269	49.677	-6.9992	0.62874	-2.7944	-0.067736	0.1242	0.07946	0.66022	-1.3176	3652.7	21.673	-0.11458	79.696	-60.376	75.498	75.305	21.513	-0.44824	-6.9408	0.64992	-2.7597	26.289	-5.7011
125.0	-0.26308	49.679	-6.9995	0.62935	-2.794	-0.06354	0.11819	0.082791	0.66022	-1.3176	3652.1	21.674	-0.11206	79.696	-60.45	75.499	75.305	21.513	-0.44824	-6.9408	0.64992	-2.7597	26.289	-5.7011
125.0	-0.25725	49.682	-6.9999	0.62992	-2.7936	-0.059291	0.11202	0.085973	0.66022	-1.3176	3651.4	21.676	-0.10958	79.696	-60.527	75.499	75.305	21.513	-0.44824	-6.9408	0.64992	-2.7597	26.289	-5.7011
125.0	-0.25152	49.685	-7.0001	0.63047	-2.7932	-0.054997	0.10572	0.089001	0.66022	-1.3176	3650.7	21.677	-0.10714	79.695	-60.606	75.499	75.305	21.513	-0.44824	-6.9408	0.64992	-2.7597	26.289	-5.7011
124.99	-0.2459	49.688	-7.0004	0.63098	-2.7927	-0.050665	0.099273	0.091871	0.66022	-1.3176	3650.1	21.679	-0.10474	79.695	-60.688	75.5	75.305	21.513	-0.44824	-6.9408	0.64992	-2.7597	26.289	-5.7011
124.99	-0.24039	49.692	-7.0006	0.63146	-2.7922	-0.046303	0.09271	0.094579	0.66022	-1.3176	3649.4	21.681	-0.1024	79.694	-60.772	75.5	75.305	21.513	-0.44824	-6.9408	0.64992	-2.7597	26.289	-5.7011
124.99	-0.23499	49.695	-7.0009	0.63191	-2.7918	-0.041919	0.086037	0.097123	0.66022	-1.3176	3648.7	21.682	-0.1001	79.694	-60.859	75.5	75.305	21.513	-0.44824	-6.9408	0.64992	-2.7597	26.289	-5.7011
124.99	-0.22971	49.699	-7.0011	0.63232	-2.7913	-0.037518	0.079266	0.099499	0.66022	-1.3176	3648.1	21.684	-0.09785	79.694	-60.948	75.501	75.305	21.513	-0.44824	-6.9408	0.64992	-2.7597	26.289	-5.7011
124.99	-0.22456	49.703	-7.0012	0.6327	-2.7908	-0.03311	0.07241	0.10171	0.66022	-1.3176	3647.4	21.686	-0.095656	79.693	-61.039	75.501	75.305	21.513	-0.44824	-6.9408	0.64992	-2.7597	26.289	-5.7011
124.98	-0.21954	49.708	-7.0014	0.63304	-2.7903	-0.0287	0.065479	0.10374	0.66022	-1.3176	3646.7	21.689	-0.093517	79.693	-61.133	75.502	75.305	21.513	-0.44824	-6.9408	0.64992	-2.7597	26.289	-5.7011
124.98	-0.21465	49.713	-7.0015	0.63335	-2.7897	-0.024296	0.058486	0.1056	0.66022	-1.3176	3646.0	21.691	-0.091435	79.692	-61.23	75.502	75.305	21.513	-0.44824	-6.9408	0.64992	-2.7597	26.289	-5.7011
124.98	-0.2099	49.717	-7.0016	0.63363	-2.7892	-0.019905	0.051442	0.10728	0.66022	-1.3176	3645.4	21.693	-0.089412	79.692	-61.328	75.502	75.305	21.513	-0.44824	-6.9408	0.64992	-2.7597	26.289	-5.7011
124.98	-0.20529	49.722	-7.0017	0.63387	-2.7887	-0.015534	0.04436	0.10878	0.66022	-1.3176	3644.7	21.695	-0.087449	79.692	-61.429	75.503	75.305	21.513	-0.44824	-6.9408	0.64992	-2.7597	26.289	-5.7011
124.97	-0.20082	49.728	-7.0018	0.63407	-2.7881	-0.01119	0.03725	0.11011	0.66022	-1.3176	3644.0	21.698	-0.085547	79.691	-61.532	75.503	75.305	21.513	-0.44824	-6.9408	0.64992	-2.7597	26.289	-5.7011
124.97	-0.1965	49.733	-7.0018	0.63424	-2.7876	-0.0068792	0.030125	0.11126	0.66022	-1.3176	3643.4	21.7	-0.083707	79.691	-61.638	75.504	75.305	21.513	-0.44824	-6.9408	0.64992	-2.7597	26.289	-5.7011
124.97	-0.19233	49.738	-7.0019	0.63437	-2.787	-0.0026087	0.022996	0.11223	0.66022	-1.3176	3642.7	21.703	-0.081931	79.691	-61.745	75.504	75.305	21.513	-0.44824	-6.9408	0.64992	-2.7597	26.289	-5.7011
124.96	-0.18831	49.744	-7.0019	0.63447	-2.7864	0.0018184	0.016501	0.11285	0.66022	-1.3176	3642.0	21.706	-0.080219	79.69	-61.855	75.504	75.305	21.513	-0.44824	-6.9408	0.64992	-2.7597	26.289	-5.7011
124.96	-0.18444	49.75	-7.0018	0.63454	-2.7859	0.0062441	0.010155	0.11328	0.66022	-1.3176	3641.4	21.709	-0.078571	79.69	-61.966	75.505	75.305	21.513	-0.44824	-6.9408	0.64992	-2.7597	26.289	-5.7011
124.96	-0.18073	49.756	-7.0018	0.63457	-2.7853	0.010617	0.0038235	0.11355	0.66022	-1.3176	3640.7	21.711	-0.076987	79.689	-62.08	75.505	75.305	21.513	-0.44824	-6.9408	0.64992	-2.7597	26.289	-5.7011
124.96	-0.17716	49.762	-7.0017	0.63458	-2.7847	0.014932	-0.0024859	0.11365	0.66022	-1.3176	3640.0	21.714	-0.07547	79.689	-62.196	75.506	75.305	21.513	-0.44824	-6.9408	0.64992	-2.7597	26.289	-5.7011
124.95	-0.17375	49.768	-7.0017	0.63455	-2.7842	0.019184	-0.0087648	0.1136	0.66022	-1.3176	3639.4	21.717	-0.074018	79.689	-62.313	75.506	75.305	21.513	-0.44824	-6.9408	0.64992	-2.7597	26.289	-5.7011
124.95	-0.1705	49.774	-7.0015	0.63449	-2.7836	0.023368	-0.015005	0.1134	0.66022	-1.3176	3638.7	21.72	-0.072632	79.688	-62.433	75.507	75.305	21.513	-0.44824	-6.9408	0.64992	-2.7597	26.289	-5.7011
124.95	-0.1674	49.781	-7.0014	0.6344	-2.783	0.027478	-0.021198	0.11303	0.66022	-1.3176	3638.0	21.723	-0.071313	79.688	-62.554	75.507	75.305	21.513	-0.44824	-6.9408	0.64992	-2.7597	26.289	-5.7011
124.94	-0.16446	49.787	-7.0013	0.63428	-2.7825	0.03151	-0.027337	0.11252	0.66022	-1.3176	3637.4	21.726	-0.07006	79.688	-62.677	75.507	75.305	21.513	-0.44824	-6.9408	0.64992	-2.7597	26.289	-5.7011
124.94	-0.16168	49.794	-7.0011	0.63412	-2.7819	0.035459	-0.033413	0.11185	0.66022	-1.3176	3636.7	21.73	-0.068875	79.687	-62.802	75.508	75.305	21.513	-0.44824	-6.9408	0.64992	-2.7597	26.289	-5.7011
124.94	-0.15905	49.801	-7.0009	0.63394	-2.7813	0.03932	-0.03942	0.11103	0.66022	-1.3176	3636.0	21.733	-0.067757	79.687	-62.929	75.508	75.305	21.513	-0.44824	-6.9408	0.64992	-2.7597	26.289	-5.7011
124.93	-0.15659	49.808	-7.0007	0.63373	-2.7808	0.04309	-0.045349	0.11006	0.66022	-1.3176	3635.4	21.736	-0.066707	79.687	-63.057	75.509	75.305	21.513	-0.44824	-6.9408	0.64992	-2.7597	26.289	-5.7011
124.93	-0.15428	49.814	-7.0005	0.63349	-2.7802	0.046764	-0.051193	0.10895	0.66022	-1.3176	3634.7	21.739	-0.065724	79.686	-63.187	75.509	75.305	21.513	-0.44824	-6.9408	0.64992	-2.7597	26.289	-5.7011
124.93	-0.15213	49.821	-7.0002	0.63322	-2.7797	0.050337	-0.056946	0.1077	0.66022	-1.3176	3634.0	21.742	-0.06481	79.686	-63.319	75.51	75.305	21.513	-0.44824	-6.9408	0.64992	-2.7597	26.289	-5.7011
124.92	-0.15014	49.828	-7.0	0.63292	-2.7792	0.053806	-0.0626	0.1063	0.66022	-1.3176	3633.3	21.746	-0.063963	79.686	-63.452	75.51	75.305	21.513	-0.44824	-6.9408	0.64992	-2.7597	26.289	-5.7011
124.92	-0.14831	49.835	-6.9997	0.63259	-2.7786	0.057168	-0.068149	0.10477	0.66022	-1.3176	3632.7	21.749	-0.063184	79.685	-63.586	75.51	75.305	21.513	-0.44824	-6.9408	0.64992	-2.7597	26.289	-5.7011
124.92	-0.14664	49.842	-6.9994	0.63224	-2.7781	0.060417	-0.073587	0.1031	0.66022	-1.3176	3632.0	21.752	-0.062473	79.685	-63.722	75.511	75.305	21.513	-0.44824	-6.9408	0.64992	-2.7597	26.289	-5.7011
124.91	-0.14513	49.849	-6.9991	0.63186	-2.7776	0.063552	-0.078906	0.1013	0.66022	-1.3176	3631.3	21.756	-0.061829	79.685	-63.859	75.511	75.305	21.513	-0.44824	-6.9408	0.64992	-2.7597	26.289	-5.7011
124.91	-0.14378	49.857	-6.9988	0.63145	-2.7771	0.066568	-0.084101	0.099376	0.66022	-1.3176	3630.7	21.759	-0.061254	79.684	-63.997	75.512	75.305	21.513	-0.44824	-6.9408	0.64992	-2.7597	26.289	-5.7011
124.91	-0.14259	49.864	-6.9984	0.63102	-2.7766	0.069463	-0.089167	0.097324	0.66022	-1.3176	3630.0	21.762	-0.060746	79.684	-64.137	75.512	75.305	21.513	-0.44824	-6.9408	0.64992	-2.7597	26.289	-5.7011
124.9	-0.14156	49.871	-6.9981	0.63056	-2.7761	0.072234	-0.094097	0.095151	0.66022	-1.3176	3629.3	21.766	-0.060306	79.684	-64.278	75.513	75.305	21.513	-0.44824	-6.9408	0.64992	-2.7597	26.289	-5.7011
124.9	-0.14068	49.878	-6.9977	0.63008	-2.7757	0.074877	-0.098885	0.09286	0.66022	-1.3176	3628.6	21.769	-0.059933	79.683	-64.42	75.513	75.305	21.513	-0.44824	-6.9408	0.64992	-2.7597	26.289	-5.7011
124.9	-0.13996	49.885	-6.9973	0.62957	-2.7752	0.07739	-0.10353	0.090455	0.66022	-1.3176	3628.0	21.772	-0.059627	79.683	-64.563	75.514	75.305	21.513	-0.44824	-6.9408	0.64992	-2.7597	26.289	-5.7011
124.89	-0.1394	49.892	-6.9969	0.62904	-2.7748	0.079771	-0.10802	0.087941	0.66022	-1.3176	3627.3	21.776	-0.059389	79.683	-64.706	75.514	75.305	21.513	-0.44824	-6.9408	0.64992	-2.7597	26.289	-5.7011
124.89	-0.139	49.899	-6.9965	0.62849	-2.7743	0.082018	-0.11235	0.085319	0.66022	-1.3176	3626.6	21.779	-0.059217	79.682	-64.851	75.515	75.305	21.513	-0.44824	-6.9408	0.64992	-2.7597	26.289	-5.7011
124.89	-0.13875	49.906	-6.9961	0.62792	-2.7739	0.084128	-0.11653	0.082596	0.66022	-1.3176	3626.0	21.782	-0.059112	79.682	-64.997	75.515	75.305	21.513	-0.44824	-6.9408	0.64992	-2.7597	26.289	-5.7011
124.88	-0.13866	49.913	-6.9957	0.62732	-2.7735	0.0861	-0.12054	0.079775	0.66022	-1.3176	3625.3	21.786	-0.059073	79.682	-65.143	75.516	75.305	21.513	-0.44824	-6.9408	0.64992	-2.7597	26.289	-5.7011
124.88	-0.13872	49.92	-6.9953	0.62671	-2.7731	0.087931	-0.12438	0.07686	0.66022	-1.3176	3624.6	21.789	-0.059099	79.682	-65.29	75.516	75.305	21.513	-0.44824	-6.9408	0.64992	-2.7597	26.289	-5.7011
124.88	-0.13894	49.927	-6.9948	0.62608	-2.7727	0.089621	-0.12804	0.073855	0.66022	-1.3176	3623.9	21.792	-0.059191	79.681	-65.437	75.516	75.305	21.513	-0.44824	-6.9408	0.64992	-2.7597	26.289	-5.7011
124.87	-0.1393	49.933	-6.9944	0.62543	-2.7724	0.091167	-0.13153	0.070765	0.66022	-1.3176	3623.3	21.795	-0.059349	79.681	-65.585	75.517	75.305	21.513	-0.44824	-6.9408	0.64992	-2.7597	26.289	-5.7011
124.87	-0.13982	49.94	-6.9939	0.62477	-2.772	0.09257	-0.13484	0.067594	0.66022	-1.3176	3622.6	21.798	-0.059571	79.681	-65.732	75.517	75.305	21.513	-0.44824	-6.9408	0.64992	-2.7597	26.289	-5.7011
124.87	-0.1405	49.947	-6.9934	0.62408	-2.7717	0.093826	-0.13797	0.064346	0.66022	-1.3176	3621.9	21.802	-0.059857	79.68	-65.88	75.518	75.305	21.513	-0.44824	-6.9408	0.64992	-2.7597	26.289	-5.7011
124.86	-0.14132	49.953	-6.993	0.62339	-2.7714	0.094937	-0.1409	0.061027	0.66022	-1.3176	3621.3	21.805	-0.060206	79.68	-66.028	75.518	75.305	21.513	-0.44824	-6.9408	0.64992	-2.7597	26.289	-5.7011
124.86	-0.14228	49.96	-6.9925	0.62267	-2.7711	0.095901	-0.14365	0.05764	0.66022	-1.3176	3620.6	21.808	-0.060619	79.68	-66.176	75.519	75.305	21.513	-0.44824	-6.9408	0.64992	-2.7597	26.289	-5.7011
124.86	-0.1434	49.966	-6.992	0.62195	-2.7708	0.096718	-0.14621	0.054191	0.66022	-1.3176	3619.9	21.811	-0.061095	79.679	-66.323	75.519	75.305	21.513	-0.44824	-6.9408	0.64992	-2.7597	26.289	-5.7011
124.85	-0.14466	49.972	-6.9915	0.62121	-2.7705	0.097387	-0.14857	0.050683	0.66022	-1.3176	3619.2	21.814	-0.061632	79.679	-66.469	75.52	75.305	21.513	-0.44824	-6.9408	0.64992	-2.7597	26.289	-5.7011
124.85	-0.14607	49.978	-6.991	0.62046	-2.7703	0.097909	-0.15074	0.047123	0.66022	-1.3176	3618.6	21.816	-0.062231	79.679	-66.614	75.52	75.305	21.513	-0.44824	-6.9408	0.64992	-2.7597	26.289	-5.7011
124.85	-0.14761	49.984	-6.9905	0.61971	-2.7701	0.098282	-0.15271	0.043513	0.66022	-1.3176	3617.9	21.819	-0.06289	79.678	-66.757	75.521	75.305	21.513	-0.44824	-6.9408	0.64992	-2.7597	26.289	-5.7011
124.84	-0.1493	49.99	-6.9901	0.61894	-2.7699	0.098509	-0.15447	0.039859	0.66022	-1.3176	3617.2	21.822	-0.06361	79.678	-66.897	75.521	75.305	21.513	-0.44824	-6.9408	0.64992	-2.7597	26.289	-5.7011
124.84	-0.15113	49.995	-6.9896	0.61816	-2.7697	0.098588	-0.15604	0.036167	0.66022	-1.3176	3616.6	21.825	-0.064388	79.678	-67.032	75.521	75.305	21.513	-0.44824	-6.9408	0.64992	-2.7597	26.289	-5.7011
124.84	-0.15309	50.001	-6.9891	0.61738	-2.7695	0.098521	-0.1574	0.032439	0.66022	-1.3176	3615.9	21.827	-0.065225	79.677	-67.162	75.522	75.305	21.513	-0.44824	-6.9408	0.64992	-2.7597	26.289	-5.7011
124.84	-0.15519	50.006	-6.9886	0.61659	-2.7694	0.098308	-0.15856	0.028683	0.66022	-1.3176	3615.2	21.83	-0.066119	79.677	-67.283	75.522	75.305	21.513	-0.44824	-6.9408	0.64992	-2.7597	26.289	-5.7011
124.83	-0.15742	50.011	-6.9881	0.61579	-2.7692	0.09795	-0.15952	0.024901	0.66022	-1.3176	3614.5	21.832	-0.06707	79.677	-67.391	75.523	75.305	21.513	-0.44824	-6.9408	0.64992	-2.7597	26.289	-5.7011
124.83	-0.15978	50.016	-6.9876	0.61499	-2.7691	0.097449	-0.16027	0.021099	0.66022	-1.3176	3613.9	21.835	-0.068076	79.676	-67.479	75.523	75.305	21.513	-0.44824	-6.9408	0.64992	-2.7597	26.289	-5.7011
124.83	-0.16227	50.021	-6.9871	0.61419	-2.769	0.096805	-0.16081	0.017282	0.66022	-1.3176	3613.2	21.837	-0.069137	79.676	-67.538	75.524	75.305	21.513	-0.44824	-6.9408	0.64992	-2.7597	26.289	-5.7011
124.83	-0.16488	50.026	-6.9866	0.61339	-2.7689	0.09602	-0.16115	0.013454	0.66022	-1.3176	3612.5	21.839	-0.070251	79.676	-67.561	75.524	75.305	21.513	-0.44824	-6.9408	0.64992	-2.7597	26.289	-5.7011
124.82	-0.16762	50.03	-6.9861	0.61258	-2.7689	0.095096	-0.16129	0.0096211	0.66022	-1.3176	3611.9	21.841	-0.071417	79.675	-67.542	75.524	75.305	21.513	-0.44824	-6.9408	0.64992	-2.7597	26.289	-5.7011
124.82	-0.17048	50.034	-6.9857	0.61177	-2.7688	0.094033	-0.16122	0.0057867	0.66022	-1.3176	3611.2	21.843	-0.072635	79.675	-67.484	75.525	75.305	21.513	-0.44824	-6.9408	0.64992	-2.7597	26.289	-5.7011
124.82	-0.17345	50.038	-6.9852	0.61097	-2.7688	0.092835	-0.16094	0.0019561	0.66022	-1.3176	3610.5	21.845	-0.073903	79.674	-67.398	75.525	75.305	21.513	-0.44824	-6.9408	0.64992	-2.7597	26.289	-5.7011
124.82	-0.17654	50.042	-6.9847	0.61016	-2.7688	0.091503	-0.16047	-0.0018661	0.66022	-1.3176	3609.8	21.847	-0.075219	79.674	-67.29	75.526	75.305	21.513	-0.44824	-6.9408	0.64992	-2.7597	26.289	-5.7011
124.81	-0.17974	50.046	-6.9843	0.60936	-2.7688	0.090039	-0.15979	-0.0056752	0.66022	-1.3176	3609.2	21.849	-0.076583	79.674	-67.168	75.526	75.305	21.513	-0.44824	-6.9408	0.64992	-2.7597	26.289	-5.7011
124.81	-0.18305	50.049	-6.9838	0.60857	-2.7689	0.088446	-0.15891	-0.0094666	0.66022	-1.3176	3608.5	21.851	-0.077992	79.673	-67.038	75.526	75.305	21.513	-0.44824	-6.9408	0.64992	-2.7597	26.289	-5.7011
124.81	-0.18646	50.052	-6.9834	0.60777	-2.7689	0.086726	-0.15783	-0.013236	0.66022	-1.3176	3607.8	21.852	-0.079446	79.673	-66.901	75.527	75.305	21.513	-0.44824	-6.9408	0.64992	-2.7597	26.289	-5.7011
124.81	-0.18997	50.055	-6.983	0.60699	-2.769	0.084881	-0.15655	-0.016978	0.66022	-1.3176	3607.1	21.854	-0.080942	79.672	-66.761	75.527	75.305	21.513	-0.44824	-6.9408	0.64992	-2.7597	26.289	-5.7011
124.81	-0.19358	50.058	-6.9826	0.60621	-2.7691	0.082916	-0.15507	-0.020688	0.66022	-1.3176	3606.5	21.855	-0.08248	79.672	-66.617	75.527	75.305	21.513	-0.44824	-6.9408	0.64992	-2.7597	26.289	-5.7011
124.8	-0.19728	50.06	-6.9822	0.60544	-2.7692	0.080831	-0.1534	-0.024363	0.66022	-1.3176	3605.8	21.856	-0.084058	79.672	-66.472	75.528	75.305	21.513	-0.44824	-6.9408	0.64992	-2.7597	26.289	-5.7011
124.8	-0.20107	50.063	-6.9818	0.60468	-2.7693	0.078631	-0.15154	-0.027998	0.66022	-1.3176	3605.1	21.857	-0.085673	79.671	-66.326	75.528	75.305	21.513	-0.44824	-6.9408	0.64992	-2.7597	26.289	-5.7011
124.8	-0.20494	50.065	-6.9814	0.60392	-2.7695	0.076319	-0.14949	-0.031587	0.66022	-1.3176	3604.5	21.859	-0.087324	79.671	-66.18	75.528	75.305	21.513	-0.44824	-6.9408	0.64992	-2.7597	26.289	-5.7011
124.8	-0.2089	50.066	-6.981	0.60318	-2.7697	0.073898	-0.14726	-0.035128	0.66022	-1.3176	3603.8	21.859	-0.08901	79.67	-66.033	75.529	75.305	21.513	-0.44824	-6.9408	0.64992	-2.7597	26.289	-5.7011
124.8	-0.21293	50.068	-6.9806	0.60245	-2.7698	0.071372	-0.14484	-0.038615	0.66022	-1.3176	3603.1	21.86	-0.090727	79.67	-65.886	75.529	75.305	21.513	-0.44824	-6.9408	0.64992	-2.7597	26.289	-5.7011
124.8	-0.21703	50.069	-6.9803	0.60173	-2.77	0.068743	-0.14224	-0.042045	0.66022	-1.3176	3602.4	21.861	-0.092475	79.669	-65.739	75.529	75.305	21.513	-0.44824	-6.9408	0.64992	-2.7597	26.289	-5.7011
124.79	-0.22119	50.07	-6.9799	0.60103	-2.7703	0.066016	-0.13946	-0.045414	0.66022	-1.3176	3601.8	21.862	-0.094252	79.669	-65.593	75.53	75.305	21.513	-0.44824	-6.9408	0.64992	-2.7597	26.289	-5.7011
124.79	-0.22542	50.071	-6.9796	0.60034	-2.7705	0.063195	-0.13651	-0.048717	0.66022	-1.3176	3601.1	21.862	-0.096054	79.668	-65.448	75.53	75.305	21.513	-0.44824	-6.9408	0.64992	-2.7597	26.289	-5.7011
124.79	-0.22971	50.071	-6.9793	0.59966	-2.7707	0.060283	-0.13339	-0.05195	0.66022	-1.3176	3600.4	21.862	-0.09788	79.668	-65.304	75.53	75.305	21.513	-0.44824	-6.9408	0.64992	-2.7597	26.289	-5.7011
124.79	-0.23404	50.071	-6.979	0.599	-2.771	0.057285	-0.13011	-0.05511	0.66022	-1.3176	3599.8	21.863	-0.099728	79.667	-65.16	75.531	75.305	21.513	-0.44824	-6.9408	0.64992	-2.7597	26.289	-5.7011
124.79	-0.23842	50.071	-6.9787	0.59836	-2.7713	0.054204	-0.12666	-0.058193	0.66022	-1.3176	3599.1	21.863	-0.1016	79.667	-65.017	75.531	75.305	21.513	-0.44824	-6.9408	0.64992	-2.7597	26.289	-5.7011
124.79	-0.24285	50.071	-6.9785	0.59774	-2.7716	0.051045	-0.12306	-0.061195	0.66022	-1.3176	3598.4	21.863	-0.10348	79.666	-64.876	75.531	75.305	21.513	-0.44824	-6.9408	0.64992	-2.7597	26.289	-5.7011
124.79	-0.2473	50.07	-6.9782	0.59713	-2.7719	0.047813	-0.1193	-0.064112	0.66022	-1.3176	3597.7	21.863	-0.10538	79.666	-64.735	75.531	75.305	21.513	-0.44824	-6.9408	0.64992	-2.7597	26.289	-5.7011
124.79	-0.25179	50.07	-6.978	0.59655	-2.7722	0.044511	-0.11539	-0.066941	0.66022	-1.3176	3597.1	21.862	-0.10729	79.665	-64.596	75.532	75.305	21.513	-0.44824	-6.9408	0.64992	-2.7597	26.289	-5.7011
124.79	-0.25629	50.068	-6.9778	0.59598	-2.7726	0.041144	-0.11134	-0.069679	0.66022	-1.3176	3596.4	21.862	-0.10921	79.665	-64.458	75.532	75.305	21.513	-0.44824	-6.9408	0.64992	-2.7597	26.289	-5.7011
124.79	-0.26082	50.067	-6.9776	0.59543	-2.7729	0.037717	-0.10716	-0.072322	0.66022	-1.3176	3595.7	21.862	-0.11114	79.664	-64.322	75.532	75.305	21.513	-0.44824	-6.9408	0.64992	-2.7597	26.289	-5.7011
124.79	-0.26535	50.065	-6.9774	0.59491	-2.7733	0.034234	-0.10283	-0.074867	0.66022	-1.3176	3595.1	21.861	-0.11307	79.664	-64.187	75.532	75.305	21.513	-0.44824	-6.9408	0.64992	-2.7597	26.289	-5.7011
124.79	-0.26989	50.063	-6.9772	0.5944	-2.7737	0.0307	-0.098385	-0.077311	0.66022	-1.3176	3594.4	21.86	-0.11501	79.663	-64.054	75.533	75.305	21.513	-0.44824	-6.9408	0.64992	-2.7597	26.289	-5.7011
124.79	-0.27443	50.061	-6.9771	0.59392	-2.7741	0.02712	-0.093814	-0.079651	0.66022	-1.3176	3593.7	21.859	-0.11694	79.662	-63.922	75.533	75.305	21.513	-0.44824	-6.9408	0.64992	-2.7597	26.289	-5.7011
124.79	-0.27896	50.059	-6.977	0.59347	-2.7745	0.023499	-0.089125	-0.081884	0.66022	-1.3176	3593.0	21.858	-0.11887	79.662	-63.792	75.533	75.305	21.513	-0.44824	-6.9408	0.64992	-2.7597	26.289	-5.7011
124.79	-0.28347	50.056	-6.9769	0.59303	-2.7749	0.019842	-0.084326	-0.084007	0.66022	-1.3176	3592.4	21.857	-0.1208	79.661	-63.664	75.533	75.305	21.513	-0.44824	-6.9408	0.64992	-2.7597	26.289	-5.7011
124.79	-0.28796	50.053	-6.9768	0.59262	-2.7753	0.016153	-0.079422	-0.086017	0.66022	-1.3176	3591.7	21.856	-0.12271	79.661	-63.537	75.534	75.305	21.513	-0.44824	-6.9408	0.64992	-2.7597	26.289	-5.7011
124.79	-0.29243	50.05	-6.9767	0.59224	-2.7758	0.012438	-0.074418	-0.087913	0.66022	-1.3176	3591.0	21.855	-0.12462	79.66	-63.412	75.534	75.305	21.513	-0.44824	-6.9408	0.64992	-2.7597	26.289	-5.7011
124.79	-0.29686	50.046	-6.9766	0.59188	-2.7762	0.0087015	-0.069322	-0.089691	0.66022	-1.3176	3590.4	21.853	-0.12651	79.66	-63.289	75.534	75.305	21.513	-0.44824	-6.9408	0.64992	-2.7597	26.289	-5.7011
124.79	-0.30125	50.042	-6.9766	0.59155	-2.7767	0.0049487	-0.06414	-0.09135	0.66022	-1.3176	3589.7	21.852	-0.12838	79.659	-63.168	75.534	75.305	21.513	-0.44824	-6.9408	0.64992	-2.7597	26.289	-5.7011
124.79	-0.30559	50.038	-6.9766	0.59124	-2.7771	0.0011848	-0.058878	-0.092887	0.66022	-1.3176	3589.0	21.85	-0.13023	79.658	-63.049	75.534	75.305	21.513	-0.44824	-6.9408	0.64992	-2.7597	26.289	-5.7011
124.79	-0.30988	50.034	-6.9766	0.59096	-2.7776	-0.0025853	-0.053542	-0.094301	0.66022	-1.3176	3588.4	21.848	-0.13206	79.658	-62.932	75.534	75.305	21.513	-0.44824	-6.9408	0.64992	-2.7597	26.289	-5.7011
124.79	-0.31411	50.03	-6.9766	0.5907	-2.7781	-0.0063564	-0.04814	-0.095589	0.66022	-1.3176	3587.7	21.846	-0.13386	79.657	-62.817	75.535	75.305	21.513	-0.44824	-6.9408	0.64992	-2.7597	26.289	-5.7011
124.79	-0.31827	50.025	-6.9767	0.59048	-2.7785	-0.010123	-0.042678	-0.09675	0.66022	-1.3176	3587.0	21.844	-0.13564	79.656	-62.704	75.535	75.305	21.513	-0.44824	-6.9408	0.64992	-2.7597	26.289	-5.7011
124.79	-0.32235	50.02	-6.9767	0.59028	-2.779	-0.013881	-0.037164	-0.097782	0.66022	-1.3176	3586.3	21.842	-0.13738	79.656	-62.593	75.535	75.305	21.513	-0.44824	-6.9408	0.64992	-2.7597	26.289	-5.7011
124.79	-0.32635	50.015	-6.9768	0.5901	-2.7795	-0.017625	-0.031603	-0.098683	0.66022	-1.3176	3585.7	21.84	-0.13908	79.655	-62.484	75.535	75.305	21.513	-0.44824	-6.9408	0.64992	-2.7597	26.289	-5.7011
124.79	-0.33027	50.009	-6.9769	0.58996	-2.78	-0.021349	-0.026004	-0.099454	0.66022	-1.3176	3585.0	21.838	-0.14075	79.655	-62.378	75.535	75.305	21.513	-0.44824	-6.9408	0.64992	-2.7597	26.289	-5.7011
124.79	-0.33409	50.004	-6.977	0.58984	-2.7805	-0.025048	-0.020373	-0.10009	0.66022	-1.3176	3584.3	21.835	-0.14238	79.654	-62.273	75.535	75.305	21.513	-0.44824	-6.9408	0.64992	-2.7597	26.289	-5.7011
124.8	-0.33781	49.998	-6.9772	0.58976	-2.781	-0.028718	-0.014718	-0.1006	0.66022	-1.3176	3583.7	21.833	-0.14397	79.653	-62.171	75.536	75.305	21.513	-0.44824	-6.9408	0.64992	-2.7597	26.289	-5.7011
124.8	-0.34142	49.992	-6.9773	0.5897	-2.7815	-0.032354	-0.0090464	-0.10097	0.66022	-1.3176	3583.0	21.83	-0.14551	79.653	-62.071	75.536	75.305	21.513	-0.44824	-6.9408	0.64992	-2.7597	26.289	-5.7011
124.8	-0.34491	49.985	-6.9775	0.58967	-2.782	-0.03595	-0.0033649	-0.1012	0.66022	-1.3176	3582.3	21.828	-0.147	79.652	-61.974	75.536	75.305	21.513	-0.44824	-6.9408	0.64992	-2.7597	26.289	-5.7011
124.8	-0.34829	49.979	-6.9777	0.58966	-2.7825	-0.039502	0.0023187	-0.1013	0.66022	-1.3176	3581.7	21.825	-0.14844	79.651	-61.879	75.536	75.305	21.513	-0.44824	-6.9408	0.64992	-2.7597	26.289	-5.7011
124.8	-0.35154	49.972	-6.9779	0.58969	-2.783	-0.043005	0.0079971	-0.10127	0.66022	-1.3176	3581.0	21.822	-0.14983	79.651	-61.786	75.536	75.305	21.513	-0.44824	-6.9408	0.64992	-2.7597	26.289	-5.7011
124.8	-0.35466	49.965	-6.9781	0.58974	-2.7835	-0.046454	0.013663	-0.1011	0.66022	-1.3176	3580.3	21.819	-0.15116	79.65	-61.696	75.536	75.305	21.513	-0.44824	-6.9408	0.64992	-2.7597	26.289	-5.7011
124.8	-0.35764	49.959	-6.9783	0.58983	-2.784	-0.049845	0.019308	-0.10079	0.66022	-1.3176	3579.7	21.816	-0.15243	79.649	-61.608	75.536	75.305	21.513	-0.44824	-6.9408	0.64992	-2.7597	26.289	-5.7011
124.81	-0.36047	49.951	-6.9786	0.58994	-2.7845	-0.053172	0.024925	-0.10035	0.66022	-1.3176	3579.0	21.813	-0.15364	79.649	-61.522	75.536	75.305	21.513	-0.44824	-6.9408	0.64992	-2.7597	26.289	-5.7011
124.81	-0.36316	49.944	-6.9789	0.59007	-2.785	-0.056432	0.030508	-0.09977	0.66022	-1.3176	3578.3	21.81	-0.15478	79.648	-61.44	75.537	75.305	21.513	-0.44824	-6.9408	0.64992	-2.7597	26.289	-5.7011
124.81	-0.36569	49.937	-6.9792	0.59024	-2.7855	-0.05962	0.036047	-0.099059	0.66022	-1.3176	3577.7	21.807	-0.15586	79.647	-61.359	75.537	75.305	21.513	-0.44824	-6.9408	0.64992	-2.7597	26.289	-5.7011
124.81	-0.36805	49.929	-6.9795	0.59044	-2.786	-0.062732	0.041536	-0.098214	0.66022	-1.3176	3577.0	21.803	-0.15687	79.647	-61.281	75.537	75.305	21.513	-0.44824	-6.9408	0.64992	-2.7597	26.289	-5.7011
124.81	-0.37026	49.922	-6.9798	0.59066	-2.7865	-0.065763	0.046967	-0.097236	0.66022	-1.3176	3576.3	21.8	-0.15781	79.646	-61.206	75.537	75.305	21.513	-0.44824	-6.9408	0.64992	-2.7597	26.289	-5.7011
124.81	-0.37229	49.914	-6.9801	0.5909	-2.787	-0.068709	0.052333	-0.096126	0.66022	-1.3176	3575.7	21.797	-0.15868	79.645	-61.133	75.537	75.305	21.513	-0.44824	-6.9408	0.64992	-2.7597	26.289	-5.7011
124.82	-0.37415	49.906	-6.9805	0.59118	-2.7875	-0.071567	0.057626	-0.094887	0.66022	-1.3176	3575.0	21.793	-0.15947	79.645	-61.063	75.537	75.305	21.513	-0.44824	-6.9408	0.64992	-2.7597	26.289	-5.7011
124.82	-0.37583	49.898	-6.9808	0.59148	-2.788	-0.074333	0.06284	-0.093518	0.66022	-1.3176	3574.3	21.79	-0.16019	79.644	-60.996	75.537	75.305	21.513	-0.44824	-6.9408	0.64992	-2.7597	26.289	-5.7011
124.82	-0.37733	49.89	-6.9812	0.59181	-2.7884	-0.077002	0.067966	-0.092022	0.66022	-1.3176	3573.7	21.786	-0.16083	79.643	-60.931	75.537	75.305	21.513	-0.44824	-6.9408	0.64992	-2.7597	26.289	-5.7011
124.82	-0.37864	49.882	-6.9816	0.59216	-2.7889	-0.079572	0.072997	-0.090401	0.66022	-1.3176	3573.0	21.783	-0.16139	79.643	-60.869	75.538	75.305	21.513	-0.44824	-6.9408	0.64992	-2.7597	26.289	-5.7011
124.82	-0.37976	49.874	-6.982	0.59254	-2.7893	-0.082039	0.077928	-0.088656	0.66022	-1.3176	3572.3	21.779	-0.16187	79.642	-60.81	75.538	75.305	21.513	-0.44824	-6.9408	0.64992	-2.7597	26.289	-5.7011
124.83	-0.38068	49.865	-6.9824	0.59294	-2.7898	-0.084255	0.083115	-0.086875	0.66022	-1.3176	3571.7	21.776	-0.16227	79.641	-60.753	75.538	75.305	21.513	-0.44824	-6.9408	0.64992	-2.7597	26.289	-5.7011
124.83	-0.38141	49.857	-6.9829	0.59337	-2.7902	-0.086262	0.088443	-0.085027	0.66022	-1.3176	3571.0	21.772	-0.16258	79.641	-60.699	75.538	75.305	21.513	-0.44824	-6.9408	0.64992	-2.7597	26.289	-5.7011
124.83	-0.38194	49.849	-6.9833	0.59382	-2.7906	-0.08817	0.09362	-0.083046	0.66022	-1.3176	3570.3	21.768	-0.1628	79.64	-60.648	75.538	75.305	21.513	-0.44824	-6.9408	0.64992	-2.7597	26.289	-5.7011
124.83	-0.38226	49.841	-6.9837	0.5943	-2.791	-0.089973	0.098641	-0.080935	0.66022	-1.3176	3569.7	21.765	-0.16294	79.639	-60.599	75.538	75.305	21.513	-0.44824	-6.9408	0.64992	-2.7597	26.289	-5.7011
124.83	-0.38238	49.833	-6.9842	0.59481	-2.7914	-0.091669	0.1035	-0.078698	0.66022	-1.3176	3569.0	21.761	-0.16299	79.639	-60.553	75.538	75.305	21.513	-0.44824	-6.9408	0.64992	-2.7597	26.289	-5.7011
124.84	-0.38229	49.824	-6.9846	0.59534	-2.7918	-0.093255	0.10818	-0.076338	0.66022	-1.3176	3568.3	21.758	-0.16296	79.638	-60.51	75.539	75.305	21.513	-0.44824	-6.9408	0.64992	-2.7597	26.289	-5.7011
124.84	-0.38199	49.816	-6.9851	0.59589	-2.7922	-0.094727	0.11268	-0.073859	0.66022	-1.3176	3567.7	21.754	-0.16283	79.637	-60.47	75.539	75.305	21.513	-0.44824	-6.9408	0.64992	-2.7597	26.289	-5.7011
124.84	-0.38149	49.808	-6.9856	0.59647	-2.7926	-0.096083	0.11699	-0.071264	0.66022	-1.3176	3567.0	21.751	-0.16262	79.637	-60.432	75.539	75.305	21.513	-0.44824	-6.9408	0.64992	-2.7597	26.289	-5.7011
124.84	-0.38078	49.8	-6.9861	0.59706	-2.7929	-0.09732	0.12111	-0.068557	0.66022	-1.3176	3566.3	21.747	-0.16232	79.636	-60.397	75.539	75.305	21.513	-0.44824	-6.9408	0.64992	-2.7597	26.289	-5.7011
124.85	-0.37986	49.792	-6.9866	0.59768	-2.7932	-0.098436	0.12503	-0.065743	0.66022	-1.3176	3565.7	21.744	-0.16193	79.636	-60.365	75.539	75.305	21.513	-0.44824	-6.9408	0.64992	-2.7597	26.289	-5.7011
124.85	-0.37873	49.785	-6.9871	0.59831	-2.7936	-0.099428	0.12875	-0.062827	0.66022	-1.3176	3565.0	21.74	-0.16145	79.635	-60.336	75.539	75.305	21.513	-0.44824	-6.9408	0.64992	-2.7597	26.289	-5.7011
124.85	-0.37739	49.777	-6.9876	0.59896	-2.7939	-0.10029	0.13225	-0.059811	0.66022	-1.3176	3564.3	21.737	-0.16088	79.634	-60.31	75.54	75.305	21.513	-0.44824	-6.9408	0.64992	-2.7597	26.289	-5.7011
124.85	-0.37586	49.769	-6.9881	0.59963	-2.7942	-0.10103	0.13554	-0.056702	0.66022	-1.3176	3563.7	21.734	-0.16022	79.634	-60.286	75.54	75.305	21.513	-0.44824	-6.9408	0.64992	-2.7597	26.289	-5.7011
124.85	-0.37412	49.762	-6.9886	0.60032	-2.7944	-0.10164	0.1386	-0.053505	0.66022	-1.3176	3563.0	21.73	-0.15948	79.633	-60.265	75.54	75.305	21.513	-0.44824	-6.9408	0.64992	-2.7597	26.289	-5.7011
124.86	-0.37217	49.755	-6.9891	0.60102	-2.7947	-0.10212	0.14143	-0.050224	0.66022	-1.3176	3562.3	21.727	-0.15866	79.633	-60.247	75.54	75.305	21.513	-0.44824	-6.9408	0.64992	-2.7597	26.289	-5.7011
124.86	-0.37004	49.747	-6.9896	0.60173	-2.7949	-0.10247	0.14404	-0.046864	0.66022	-1.3176	3561.7	21.724	-0.15775	79.632	-60.232	75.54	75.305	21.513	-0.44824	-6.9408	0.64992	-2.7597	26.289	-5.7011
124.86	-0.3677	49.74	-6.9901	0.60246	-2.7952	-0.10269	0.1464	-0.043431	0.66022	-1.3176	3561.0	21.721	-0.15675	79.632	-60.219	75.541	75.305	21.513	-0.44824	-6.9408	0.64992	-2.7597	26.289	-5.7011
124.86	-0.36518	49.734	-6.9906	0.6032	-2.7954	-0.10277	0.14853	-0.039931	0.66022	-1.3176	3560.3	21.718	-0.15568	79.631	-60.21	75.541	75.305	21.513	-0.44824	-6.9408	0.64992	-2.7597	26.289	-5.7011
124.86	-0.36247	49.727	-6.9911	0.60394	-2.7956	-0.10272	0.15042	-0.036368	0.66022	-1.3176	3559.7	21.715	-0.15452	79.631	-60.203	75.541	75.305	21.513	-0.44824	-6.9408	0.64992	-2.7597	26.289	-5.7011
124.86	-0.35958	49.72	-6.9916	0.6047	-2.7957	-0.10254	0.15206	-0.032749	0.66022	-1.3176	3559.0	21.712	-0.15329	79.63	-60.198	75.541	75.305	21.513	-0.44824	-6.9408	0.64992	-2.7597	26.289	-5.7011
124.87	-0.35651	49.714	-6.9922	0.60546	-2.7959	-0.10222	0.15346	-0.02908	0.66022	-1.3176	3558.3	21.71	-0.15199	79.629	-60.197	75.542	75.305	21.513	-0.44824	-6.9408	0.64992	-2.7597	26.289	-5.7011
124.87	-0.35327	49.708	-6.9927	0.60623	-2.796	-0.10176	0.1546	-0.025366	0.66022	-1.3176	3557.7	21.707	-0.1506	79.629	-60.198	75.542	75.305	21.513	-0.44824	-6.9408	0.64992	-2.7597	26.289	-5.7011
124.87	-0.34986	49.702	-6.9932	0.60701	-2.7961	-0.10118	0.1555	-0.021613	0.66022	-1.3176	3557.0	21.704	-0.14915	79.628	-60.202	75.542	75.305	21.513	-0.44824	-6.9408	0.64992	-2.7597	26.289	-5.7011
124.87	-0.34629	49.697	-6.9937	0.60779	-2.7962	-0.10046	0.15614	-0.017828	0.66022	-1.3176	3556.4	21.702	-0.14763	79.628	-60.209	75.542	75.305	21.513	-0.44824	-6.9408	0.64992	-2.7597	26.289	-5.7011
124.87	-0.34256	49.691	-6.9942	0.60857	-2.7963	-0.09961	0.15653	-0.014017	0.66022	-1.3176	3555.7	21.7	-0.14604	79.627	-60.219	75.543	75.305	21.513	-0.44824	-6.9408	0.64992	-2.7597	26.289	-5.7011
124.87	-0.33869	49.686	-6.9947	0.60935	-2.7964	-0.098628	0.15667	-0.010185	0.66022	-1.3176	3555.0	21.698	-0.14439	79.627	-60.231	75.543	75.305	21.513	-0.44824	-6.9408	0.64992	-2.7597	26.289	-5.7011
124.87	-0.33467	49.682	-6.9952	0.61014	-2.7964	-0.097518	0.15656	-0.0063391	0.66022	-1.3176	3554.4	21.695	-0.14268	79.626	-60.246	75.543	75.305	21.513	-0.44824	-6.9408	0.64992	-2.7597	26.289	-5.7011
124.87	-0.33052	49.677	-6.9957	0.61092	-2.7964	-0.09628	0.15619	-0.0024852	0.66022	-1.3176	3553.7	21.694	-0.14091	79.626	-60.264	75.544	75.305	21.513	-0.44824	-6.9408	0.64992	-2.7597	26.289	-5.7011
124.87	-0.32623	49.673	-6.9961	0.6117	-2.7964	-0.094916	0.15558	0.0013703	0.66022	-1.3176	3553.0	21.692	-0.13908	79.625	-60.285	75.544	75.305	21.513	-0.44824	-6.9408	0.64992	-2.7597	26.289	-5.7011
124.88	-0.32182	49.669	-6.9966	0.61247	-2.7964	-0.093429	0.15471	0.0052212	0.66022	-1.3176	3552.4	21.69	-0.13721	79.625	-60.308	75.544	75.305	21.513	-0.44824	-6.9408	0.64992	-2.7597	26.289	-5.7011
124.88	-0.3173	49.665	-6.9971	0.61325	-2.7964	-0.091819	0.1536	0.0090613	0.66022	-1.3176	3551.7	21.688	-0.13528	79.624	-60.334	75.544	75.305	21.513	-0.44824	-6.9408	0.64992	-2.7597	26.289	-5.7011
124.88	-0.31267	49.661	-6.9975	0.61401	-2.7963	-0.090091	0.15225	0.012884	0.66022	-1.3176	3551.0	21.687	-0.1333	79.624	-60.362	75.545	75.305	21.513	-0.44824	-6.9408	0.64992	-2.7597	26.289	-5.7011
124.88	-0.30794	49.658	-6.998	0.61477	-2.7963	-0.088246	0.15065	0.016684	0.66022	-1.3176	3550.4	21.685	-0.13129	79.624	-60.393	75.545	75.305	21.513	-0.44824	-6.9408	0.64992	-2.7597	26.289	-5.7011
124.88	-0.30312	49.655	-6.9984	0.61552	-2.7962	-0.086288	0.14881	0.020455	0.66022	-1.3176	3549.7	21.684	-0.12923	79.623	-60.427	75.545	75.305	21.513	-0.44824	-6.9408	0.64992	-2.7597	26.289	-5.7011
124.88	-0.29821	49.652	-6.9988	0.61626	-2.7961	-0.084219	0.14673	0.02419	0.66022	-1.3176	3549.0	21.683	-0.12714	79.623	-60.463	75.546	75.305	21.513	-0.44824	-6.9408	0.64992	-2.7597	26.289	-5.7011
124.88	-0.29323	49.65	-6.9992	0.61698	-2.7959	-0.082042	0.14443	0.027884	0.66022	-1.3176	3548.4	21.682	-0.12502	79.622	-60.502	75.546	75.305	21.513	-0.44824	-6.9408	0.64992	-2.7597	26.289	-5.7011
124.88	-0.28818	49.648	-6.9996	0.6177	-2.7958	-0.079762	0.1419	0.031531	0.66022	-1.3176	3547.7	21.681	-0.12287	79.622	-60.544	75.546	75.305	21.513	-0.44824	-6.9408	0.64992	-2.7597	26.289	-5.7011
124.88	-0.28307	49.646	-7.0	0.6184	-2.7956	-0.077382	0.13914	0.035124	0.66022	-1.3176	3547.0	21.681	-0.12069	79.621	-60.588	75.547	75.305	21.513	-0.44824	-6.9408	0.64992	-2.7597	26.289	-5.7011
124.88	-0.2779	49.645	-7.0004	0.61909	-2.7954	-0.074905	0.13617	0.038658	0.66022	-1.3176	3546.4	21.68	-0.11849	79.621	-60.634	75.547	75.305	21.513	-0.44824	-6.9408	0.64992	-2.7597	26.289	-5.7011
124.88	-0.27269	49.643	-7.0008	0.61976	-2.7952	-0.072335	0.13298	0.042128	0.66022	-1.3176	3545.7	21.68	-0.11627	79.621	-60.684	75.547	75.305	21.513	-0.44824	-6.9408	0.64992	-2.7597	26.289	-5.7011
124.88	-0.26745	49.642	-7.0011	0.62042	-2.795	-0.069677	0.12959	0.045528	0.66022	-1.3176	3545.0	21.679	-0.11403	79.62	-60.735	75.548	75.305	21.513	-0.44824	-6.9408	0.64992	-2.7597	26.289	-5.7011
124.88	-0.26218	49.642	-7.0015	0.62106	-2.7948	-0.066935	0.126	0.048852	0.66022	-1.3176	3544.4	21.679	-0.11178	79.62	-60.789	75.548	75.305	21.513	-0.44824	-6.9408	0.64992	-2.7597	26.289	-5.7011
124.88	-0.25689	49.641	-7.0018	0.62168	-2.7945	-0.064113	0.12221	0.052096	0.66022	-1.3176	3543.7	21.679	-0.10953	79.619	-60.846	75.549	75.305	21.513	-0.44824	-6.9408	0.64992	-2.7597	26.289	-5.7011
124.88	-0.25159	49.641	-7.0021	0.62228	-2.7943	-0.061216	0.11824	0.055253	0.66022	-1.3176	3543.0	21.679	-0.10727	79.619	-60.905	75.549	75.305	21.513	-0.44824	-6.9408	0.64992	-2.7597	26.289	-5.7011
124.87	-0.24628	49.642	-7.0024	0.62286	-2.794	-0.058248	0.11408	0.05832	0.66022	-1.3176	3542.4	21.679	-0.10501	79.618	-60.966	75.549	75.305	21.513	-0.44824	-6.9408	0.64992	-2.7597	26.289	-5.7011
124.87	-0.24098	49.642	-7.0027	0.62342	-2.7937	-0.055214	0.10976	0.061292	0.66022	-1.3176	3541.7	21.68	-0.10275	79.618	-61.03	75.55	75.305	21.513	-0.44824	-6.9408	0.64992	-2.7597	26.289	-5.7011
124.87	-0.23569	49.643	-7.003	0.62396	-2.7934	-0.05212	0.10527	0.064163	0.66022	-1.3176	3541.0	21.68	-0.10049	79.618	-61.096	75.55	75.305	21.513	-0.44824	-6.9408	0.64992	-2.7597	26.289	-5.7011
124.87	-0.23043	49.644	-7.0032	0.62447	-2.793	-0.048969	0.10062	0.06693	0.66022	-1.3176	3540.4	21.681	-0.098248	79.617	-61.164	75.55	75.305	21.513	-0.44824	-6.9408	0.64992	-2.7597	26.289	-5.7011
124.87	-0.22519	49.645	-7.0035	0.62496	-2.7927	-0.045767	0.095819	0.069588	0.66022	-1.3176	3539.7	21.681	-0.096015	79.617	-61.235	75.551	75.305	21.513	-0.44824	-6.9408	0.64992	-2.7597	26.289	-5.7011
124.87	-0.21998	49.647	-7.0037	0.62543	-2.7923	-0.042519	0.090879	0.072133	0.66022	-1.3176	3539.0	21.682	-0.093797	79.616	-61.307	75.551	75.305	21.513	-0.44824	-6.9408	0.64992	-2.7597	26.289	-5.7011
124.87	-0.21482	49.648	-7.0039	0.62587	-2.792	-0.03923	0.085808	0.074561	0.66022	-1.3176	3538.4	21.683	-0.091597	79.616	-61.382	75.552	75.305	21.513	-0.44824	-6.9408	0.64992	-2.7597	26.289	-5.7011
124.87	-0.20971	49.651	-7.0041	0.62629	-2.7916	-0.035906	0.080612	0.076869	0.66022	-1.3176	3537.7	21.684	-0.089419	79.616	-61.46	75.552	75.305	21.513	-0.44824	-6.9408	0.64992	-2.7597	26.289	-5.7011
124.86	-0.20466	49.653	-7.0043	0.62668	-2.7912	-0.032551	0.075302	0.079054	0.66022	-1.3176	3537.0	21.685	-0.087265	79.615	-61.539	75.552	75.305	21.513	-0.44824	-6.9408	0.64992	-2.7597	26.289	-5.7011
124.86	-0.19967	49.655	-7.0044	0.62704	-2.7908	-0.029171	0.069886	0.081111	0.66022	-1.3176	3536.4	21.687	-0.085139	79.615	-61.621	75.553	75.305	21.513	-0.44824	-6.9408	0.64992	-2.7597	26.289	-5.7011
124.86	-0.19476	49.658	-7.0045	0.62738	-2.7904	-0.025772	0.064374	0.083039	0.66022	-1.3176	3535.7	21.688	-0.083043	79.615	-61.704	75.553	75.305	21.513	-0.44824	-6.9408	0.64992	-2.7597	26.289	-5.7011
124.86	-0.18992	49.661	-7.0047	0.62769	-2.79	-0.022359	0.058774	0.084835	0.66022	-1.3176	3535.0	21.69	-0.08098	79.614	-61.79	75.554	75.305	21.513	-0.44824	-6.9408	0.64992	-2.7597	26.289	-5.7011
124.86	-0.18516	49.664	-7.0048	0.62797	-2.7895	-0.018936	0.053096	0.086495	0.66022	-1.3176	3534.4	21.691	-0.078953	79.614	-61.878	75.554	75.305	21.513	-0.44824	-6.9408	0.64992	-2.7597	26.289	-5.7011
124.86	-0.1805	49.668	-7.0049	0.62822	-2.7891	-0.015511	0.047351	0.088018	0.66022	-1.3176	3533.7	21.693	-0.076965	79.613	-61.967	75.554	75.305	21.513	-0.44824	-6.9408	0.64992	-2.7597	26.289	-5.7011
124.85	-0.17593	49.672	-7.0049	0.62844	-2.7887	-0.012087	0.041546	0.089402	0.66022	-1.3176	3533.0	21.695	-0.075017	79.613	-62.059	75.555	75.305	21.513	-0.44824	-6.9408	0.64992	-2.7597	26.289	-5.7011
124.85	-0.17146	49.675	-7.005	0.62863	-2.7882	-0.00867	0.035693	0.090645	0.66022	-1.3176	3532.4	21.697	-0.073112	79.613	-62.152	75.555	75.305	21.513	-0.44824	-6.9408	0.64992	-2.7597	26.289	-5.7011
124.85	-0.1671	49.679	-7.005	0.6288	-2.7877	-0.0052657	0.0298	0.091746	0.66022	-1.3176	3531.7	21.698	-0.071252	79.612	-62.248	75.556	75.305	21.513	-0.44824	-6.9408	0.64992	-2.7597	26.289	-5.7011
124.85	-0.16285	49.684	-7.005	0.62893	-2.7873	-0.0017698	0.024221	0.092613	0.66022	-1.3176	3531.0	21.7	-0.069441	79.612	-62.345	75.556	75.305	21.513	-0.44824	-6.9408	0.64992	-2.7597	26.289	-5.7011
124.84	-0.15872	49.688	-7.005	0.62904	-2.7868	0.0017954	0.018894	0.093274	0.66022	-1.3176	3530.4	21.703	-0.067678	79.612	-62.444	75.556	75.305	21.513	-0.44824	-6.9408	0.64992	-2.7597	26.289	-5.7011
124.84	-0.1547	49.693	-7.005	0.62912	-2.7864	0.0053379	0.013549	0.093803	0.66022	-1.3176	3529.7	21.705	-0.065966	79.611	-62.544	75.557	75.305	21.513	-0.44824	-6.9408	0.64992	-2.7597	26.289	-5.7011
124.84	-0.15081	49.697	-7.005	0.62917	-2.7859	0.008853	0.0081942	0.0942	0.66022	-1.3176	3529.0	21.707	-0.064308	79.611	-62.646	75.557	75.305	21.513	-0.44824	-6.9408	0.64992	-2.7597	26.289	-5.7011
124.84	-0.14705	49.702	-7.0049	0.6292	-2.7854	0.012336	0.002836	0.094465	0.66022	-1.3176	3528.4	21.709	-0.062703	79.611	-62.75	75.558	75.305	21.513	-0.44824	-6.9408	0.64992	-2.7597	26.289	-5.7011
124.83	-0.14342	49.707	-7.0048	0.6292	-2.7849	0.015784	-0.0025176	0.094598	0.66022	-1.3176	3527.7	21.712	-0.061155	79.61	-62.856	75.558	75.305	21.513	-0.44824	-6.9408	0.64992	-2.7597	26.289	-5.7011
124.83	-0.13992	49.712	-7.0048	0.62918	-2.7845	0.01919	-0.0078591	0.0946	0.66022	-1.3176	3527.0	21.714	-0.059665	79.61	-62.963	75.559	75.305	21.513	-0.44824	-6.9408	0.64992	-2.7597	26.289	-5.7011
124.83	-0.13657	49.718	-7.0047	0.62912	-2.784	0.022552	-0.013181	0.09447	0.66022	-1.3176	3526.3	21.717	-0.058234	79.61	-63.071	75.559	75.305	21.513	-0.44824	-6.9408	0.64992	-2.7597	26.289	-5.7011
124.83	-0.13335	49.723	-7.0045	0.62904	-2.7835	0.025865	-0.018476	0.094209	0.66022	-1.3176	3525.7	21.72	-0.056864	79.609	-63.181	75.559	75.305	21.513	-0.44824	-6.9408	0.64992	-2.7597	26.289	-5.7011
124.82	-0.13028	49.729	-7.0044	0.62894	-2.7831	0.029125	-0.023736	0.093819	0.66022	-1.3176	3525.0	21.722	-0.055556	79.609	-63.292	75.56	75.305	21.513	-0.44824	-6.9408	0.64992	-2.7597	26.289	-5.7011
124.82	-0.12737	49.735	-7.0042	0.62881	-2.7826	0.032326	-0.028955	0.093299	0.66022	-1.3176	3524.3	21.725	-0.054312	79.608	-63.405	75.56	75.305	21.513	-0.44824	-6.9408	0.64992	-2.7597	26.289	-5.7011
124.82	-0.1246	49.74	-7.0041	0.62865	-2.7821	0.035467	-0.034125	0.092652	0.66022	-1.3176	3523.7	21.728	-0.053132	79.608	-63.518	75.561	75.305	21.513	-0.44824	-6.9408	0.64992	-2.7597	26.289	-5.7011
124.81	-0.12199	49.746	-7.0039	0.62847	-2.7817	0.038542	-0.039239	0.091878	0.66022	-1.3176	3523.0	21.73	-0.052019	79.608	-63.633	75.561	75.305	21.513	-0.44824	-6.9408	0.64992	-2.7597	26.289	-5.7011
124.81	-0.11953	49.752	-7.0037	0.62826	-2.7812	0.041547	-0.04429	0.090978	0.66022	-1.3176	3522.3	21.733	-0.050972	79.607	-63.749	75.562	75.305	21.513	-0.44824	-6.9408	0.64992	-2.7597	26.289	-5.7011
124.81	-0.11724	49.758	-7.0035	0.62802	-2.7808	0.044479	-0.049271	0.089955	0.66022	-1.3176	3521.7	21.736	-0.049993	79.607	-63.866	75.562	75.305	21.513	-0.44824	-6.9408	0.64992	-2.7597	26.289	-5.7011
124.8	-0.1151	49.765	-7.0032	0.62776	-2.7803	0.047333	-0.054176	0.088811	0.66022	-1.3176	3521.0	21.739	-0.049083	79.607	-63.984	75.562	75.305	21.513	-0.44824	-6.9408	0.64992	-2.7597	26.289	-5.7011
124.8	-0.11313	49.771	-7.003	0.62748	-2.7799	0.050107	-0.058997	0.087546	0.66022	-1.3176	3520.3	21.742	-0.048243	79.606	-64.103	75.563	75.305	21.513	-0.44824	-6.9408	0.64992	-2.7597	26.289	-5.7011
124.8	-0.11132	49.777	-7.0027	0.62717	-2.7794	0.052797	-0.063728	0.086164	0.66022	-1.3176	3519.7	21.745	-0.047473	79.606	-64.222	75.563	75.305	21.513	-0.44824	-6.9408	0.64992	-2.7597	26.289	-5.7011
124.8	-0.10969	49.783	-7.0025	0.62684	-2.779	0.055399	-0.068363	0.084666	0.66022	-1.3176	3519.0	21.748	-0.046774	79.606	-64.343	75.564	75.305	21.513	-0.44824	-6.9408	0.64992	-2.7597	26.289	-5.7011
124.79	-0.10821	49.79	-7.0022	0.62649	-2.7786	0.057909	-0.072896	0.083055	0.66022	-1.3176	3518.3	21.751	-0.046146	79.605	-64.464	75.564	75.305	21.513	-0.44824	-6.9408	0.64992	-2.7597	26.289	-5.7011
124.79	-0.10691	49.796	-7.0019	0.62612	-2.7782	0.060325	-0.07732	0.081333	0.66022	-1.3176	3517.6	21.754	-0.045591	79.605	-64.585	75.565	75.305	21.513	-0.44824	-6.9408	0.64992	-2.7597	26.289	-5.7011
124.79	-0.10578	49.802	-7.0016	0.62572	-2.7778	0.062644	-0.08163	0.079504	0.66022	-1.3176	3517.0	21.757	-0.045107	79.605	-64.707	75.565	75.305	21.513	-0.44824	-6.9408	0.64992	-2.7597	26.289	-5.7011
124.78	-0.10481	49.809	-7.0013	0.6253	-2.7774	0.064862	-0.085819	0.077569	0.66022	-1.3176	3516.3	21.76	-0.044696	79.604	-64.828	75.565	75.305	21.513	-0.44824	-6.9408	0.64992	-2.7597	26.289	-5.7011
124.78	-0.10402	49.815	-7.0009	0.62486	-2.777	0.066976	-0.089883	0.075532	0.66022	-1.3176	3515.6	21.763	-0.044358	79.604	-64.95	75.566	75.305	21.513	-0.44824	-6.9408	0.64992	-2.7597	26.289	-5.7011
124.78	-0.10339	49.821	-7.0006	0.6244	-2.7766	0.068984	-0.093817	0.073396	0.66022	-1.3176	3515.0	21.766	-0.044092	79.604	-65.072	75.566	75.305	21.513	-0.44824	-6.9408	0.64992	-2.7597	26.289	-5.7011
124.77	-0.10294	49.828	-7.0002	0.62392	-2.7763	0.070883	-0.097614	0.071164	0.66022	-1.3176	3514.3	21.769	-0.0439	79.603	-65.194	75.567	75.305	21.513	-0.44824	-6.9408	0.64992	-2.7597	26.289	-5.7011
124.77	-0.10266	49.834	-6.9999	0.62342	-2.7759	0.07267	-0.10127	0.06884	0.66022	-1.3176	3513.6	21.772	-0.043779	79.603	-65.315	75.567	75.305	21.513	-0.44824	-6.9408	0.64992	-2.7597	26.289	-5.7011
124.77	-0.10255	49.84	-6.9995	0.62291	-2.7756	0.074344	-0.10478	0.066427	0.66022	-1.3176	3512.9	21.775	-0.043731	79.603	-65.436	75.568	75.305	21.513	-0.44824	-6.9408	0.64992	-2.7597	26.289	-5.7011
124.76	-0.1026	49.846	-6.9991	0.62238	-2.7752	0.075902	-0.10814	0.063928	0.66022	-1.3176	3512.3	21.778	-0.043755	79.602	-65.556	75.568	75.305	21.513	-0.44824	-6.9408	0.64992	-2.7597	26.289	-5.7011
124.76	-0.10283	49.853	-6.9988	0.62183	-2.7749	0.077341	-0.11135	0.061347	0.66022	-1.3176	3511.6	21.781	-0.043851	79.602	-65.674	75.568	75.305	21.513	-0.44824	-6.9408	0.64992	-2.7597	26.289	-5.7011
124.76	-0.10322	49.859	-6.9984	0.62126	-2.7746	0.078661	-0.11439	0.058688	0.66022	-1.3176	3510.9	21.784	-0.044017	79.602	-65.791	75.569	75.305	21.513	-0.44824	-6.9408	0.64992	-2.7597	26.289	-5.7011
124.75	-0.10377	49.865	-6.998	0.62068	-2.7743	0.079858	-0.11728	0.055954	0.66022	-1.3176	3510.3	21.787	-0.044255	79.601	-65.906	75.569	75.305	21.513	-0.44824	-6.9408	0.64992	-2.7597	26.289	-5.7011
124.75	-0.10449	49.87	-6.9976	0.62009	-2.7741	0.080933	-0.12	0.05315	0.66022	-1.3176	3509.6	21.789	-0.044562	79.601	-66.019	75.57	75.305	21.513	-0.44824	-6.9408	0.64992	-2.7597	26.289	-5.7011
124.75	-0.10537	49.876	-6.9972	0.61949	-2.7738	0.081882	-0.12255	0.05028	0.66022	-1.3176	3508.9	21.792	-0.044938	79.6	-66.128	75.57	75.305	21.513	-0.44824	-6.9408	0.64992	-2.7597	26.289	-5.7011
124.75	-0.10641	49.882	-6.9968	0.61887	-2.7736	0.082705	-0.12492	0.047347	0.66022	-1.3176	3508.2	21.795	-0.045382	79.6	-66.234	75.57	75.305	21.513	-0.44824	-6.9408	0.64992	-2.7597	26.289	-5.7011
124.74	-0.10761	49.887	-6.9963	0.61824	-2.7733	0.083401	-0.12712	0.044356	0.66022	-1.3176	3507.6	21.798	-0.045893	79.6	-66.336	75.571	75.305	21.513	-0.44824	-6.9408	0.64992	-2.7597	26.289	-5.7011
124.74	-0.10897	49.893	-6.9959	0.6176	-2.7731	0.083969	-0.12915	0.041311	0.66022	-1.3176	3506.9	21.8	-0.046471	79.599	-66.432	75.571	75.305	21.513	-0.44824	-6.9408	0.64992	-2.7597	26.289	-5.7011
124.74	-0.11047	49.898	-6.9955	0.61694	-2.7729	0.084408	-0.13099	0.038216	0.66022	-1.3176	3506.2	21.803	-0.047114	79.599	-66.522	75.572	75.305	21.513	-0.44824	-6.9408	0.64992	-2.7597	26.289	-5.7011
124.73	-0.11213	49.903	-6.9951	0.61629	-2.7727	0.084718	-0.13265	0.035076	0.66022	-1.3176	3505.6	21.805	-0.04782	79.598	-66.605	75.572	75.305	21.513	-0.44824	-6.9408	0.64992	-2.7597	26.289	-5.7011
124.73	-0.11393	49.908	-6.9947	0.61562	-2.7726	0.084897	-0.13413	0.031895	0.66022	-1.3176	3504.9	21.808	-0.048589	79.598	-66.678	75.572	75.305	21.513	-0.44824	-6.9408	0.64992	-2.7597	26.289	-5.7011
124.73	-0.11588	49.913	-6.9942	0.61494	-2.7724	0.084947	-0.13542	0.028678	0.66022	-1.3176	3504.2	21.81	-0.049419	79.598	-66.742	75.573	75.305	21.513	-0.44824	-6.9408	0.64992	-2.7597	26.289	-5.7011
124.73	-0.11796	49.918	-6.9938	0.61426	-2.7723	0.084866	-0.13652	0.025428	0.66022	-1.3176	3503.5	21.812	-0.050309	79.597	-66.793	75.573	75.305	21.513	-0.44824	-6.9408	0.64992	-2.7597	26.289	-5.7011
124.72	-0.12018	49.923	-6.9934	0.61358	-2.7722	0.084656	-0.13744	0.022151	0.66022	-1.3176	3502.9	21.815	-0.051257	79.597	-66.831	75.574	75.305	21.513	-0.44824	-6.9408	0.64992	-2.7597	26.289	-5.7011
124.72	-0.12254	49.927	-6.993	0.61289	-2.7721	0.084316	-0.13816	0.018851	0.66022	-1.3176	3502.2	21.817	-0.052261	79.596	-66.854	75.574	75.305	21.513	-0.44824	-6.9408	0.64992	-2.7597	26.289	-5.7011
124.72	-0.12502	49.931	-6.9925	0.6122	-2.772	0.083847	-0.1387	0.015532	0.66022	-1.3176	3501.5	21.819	-0.05332	79.596	-66.862	75.574	75.305	21.513	-0.44824	-6.9408	0.64992	-2.7597	26.289	-5.7011
124.72	-0.12763	49.935	-6.9921	0.6115	-2.7719	0.083249	-0.13904	0.012199	0.66022	-1.3176	3500.9	21.821	-0.054432	79.596	-66.854	75.575	75.305	21.513	-0.44824	-6.9408	0.64992	-2.7597	26.289	-5.7011
124.71	-0.13035	49.939	-6.9917	0.61081	-2.7719	0.082524	-0.1392	0.0088567	0.66022	-1.3176	3500.2	21.823	-0.055595	79.595	-66.831	75.575	75.305	21.513	-0.44824	-6.9408	0.64992	-2.7597	26.289	-5.7011
124.71	-0.13319	49.943	-6.9913	0.61011	-2.7718	0.081673	-0.13916	0.0055096	0.66022	-1.3176	3499.5	21.824	-0.056807	79.595	-66.793	75.575	75.305	21.513	-0.44824	-6.9408	0.64992	-2.7597	26.289	-5.7011
124.71	-0.13615	49.946	-6.9909	0.60942	-2.7718	0.080696	-0.13894	0.0021622	0.66022	-1.3176	3498.8	21.826	-0.058067	79.594	-66.742	75.576	75.305	21.513	-0.44824	-6.9408	0.64992	-2.7597	26.289	-5.7011
124.71	-0.1392	49.949	-6.9905	0.60872	-2.7718	0.079596	-0.13852	-0.0011809	0.66022	-1.3176	3498.2	21.828	-0.059371	79.594	-66.679	75.576	75.305	21.513	-0.44824	-6.9408	0.64992	-2.7597	26.289	-5.7011
124.71	-0.14236	49.952	-6.9901	0.60803	-2.7718	0.078374	-0.13792	-0.0045152	0.66022	-1.3176	3497.5	21.829	-0.060719	79.593	-66.605	75.576	75.305	21.513	-0.44824	-6.9408	0.64992	-2.7597	26.289	-5.7011
124.7	-0.14562	49.955	-6.9897	0.60734	-2.7718	0.077032	-0.13713	-0.0078361	0.66022	-1.3176	3496.8	21.831	-0.062108	79.593	-66.523	75.577	75.305	21.513	-0.44824	-6.9408	0.64992	-2.7597	26.289	-5.7011
124.7	-0.14896	49.957	-6.9893	0.60666	-2.7719	0.075571	-0.13616	-0.011139	0.66022	-1.3176	3496.2	21.832	-0.063535	79.592	-66.433	75.577	75.305	21.513	-0.44824	-6.9408	0.64992	-2.7597	26.289	-5.7011
124.7	-0.1524	49.96	-6.989	0.60598	-2.772	0.073995	-0.135	-0.01442	0.66022	-1.3176	3495.5	21.833	-0.064999	79.592	-66.336	75.577	75.305	21.513	-0.44824	-6.9408	0.64992	-2.7597	26.289	-5.7011
124.7	-0.15591	49.962	-6.9886	0.60531	-2.772	0.072305	-0.13366	-0.017674	0.66022	-1.3176	3494.8	21.834	-0.066497	79.591	-66.235	75.578	75.305	21.513	-0.44824	-6.9408	0.64992	-2.7597	26.289	-5.7011
124.7	-0.15949	49.964	-6.9882	0.60465	-2.7721	0.070504	-0.13214	-0.020897	0.66022	-1.3176	3494.1	21.835	-0.068026	79.591	-66.129	75.578	75.305	21.513	-0.44824	-6.9408	0.64992	-2.7597	26.289	-5.7011
124.69	-0.16315	49.965	-6.9879	0.60399	-2.7722	0.068594	-0.13045	-0.024085	0.66022	-1.3176	3493.5	21.836	-0.069585	79.59	-66.02	75.578	75.305	21.513	-0.44824	-6.9408	0.64992	-2.7597	26.289	-5.7011
124.69	-0.16686	49.967	-6.9875	0.60334	-2.7724	0.066579	-0.12858	-0.027232	0.66022	-1.3176	3492.8	21.837	-0.071171	79.59	-65.909	75.578	75.305	21.513	-0.44824	-6.9408	0.64992	-2.7597	26.289	-5.7011
124.69	-0.17064	49.968	-6.9872	0.6027	-2.7725	0.064461	-0.12654	-0.030336	0.66022	-1.3176	3492.1	21.837	-0.072781	79.589	-65.795	75.579	75.305	21.513	-0.44824	-6.9408	0.64992	-2.7597	26.289	-5.7011
124.69	-0.17446	49.969	-6.9869	0.60208	-2.7727	0.062244	-0.12433	-0.033392	0.66022	-1.3176	3491.5	21.838	-0.074412	79.589	-65.679	75.579	75.305	21.513	-0.44824	-6.9408	0.64992	-2.7597	26.289	-5.7011
124.69	-0.17833	49.969	-6.9866	0.60146	-2.7729	0.059931	-0.12195	-0.036395	0.66022	-1.3176	3490.8	21.838	-0.076063	79.588	-65.563	75.579	75.305	21.513	-0.44824	-6.9408	0.64992	-2.7597	26.289	-5.7011
124.69	-0.18224	49.97	-6.9863	0.60086	-2.773	0.057526	-0.11942	-0.039343	0.66022	-1.3176	3490.1	21.839	-0.077731	79.588	-65.445	75.579	75.305	21.513	-0.44824	-6.9408	0.64992	-2.7597	26.289	-5.7011
124.69	-0.18618	49.97	-6.986	0.60027	-2.7732	0.055031	-0.11672	-0.04223	0.66022	-1.3176	3489.5	21.839	-0.079413	79.587	-65.327	75.58	75.305	21.513	-0.44824	-6.9408	0.64992	-2.7597	26.289	-5.7011
124.69	-0.19015	49.97	-6.9857	0.59969	-2.7735	0.052452	-0.11387	-0.045053	0.66022	-1.3176	3488.8	21.839	-0.081106	79.587	-65.208	75.58	75.305	21.513	-0.44824	-6.9408	0.64992	-2.7597	26.289	-5.7011
124.69	-0.19414	49.969	-6.9855	0.59913	-2.7737	0.049791	-0.11088	-0.047808	0.66022	-1.3176	3488.1	21.839	-0.082808	79.586	-65.09	75.58	75.305	21.513	-0.44824	-6.9408	0.64992	-2.7597	26.289	-5.7011
124.68	-0.19814	49.969	-6.9853	0.59858	-2.7739	0.047053	-0.10773	-0.050492	0.66022	-1.3176	3487.4	21.839	-0.084515	79.586	-64.971	75.58	75.305	21.513	-0.44824	-6.9408	0.64992	-2.7597	26.289	-5.7011
124.68	-0.20215	49.968	-6.985	0.59805	-2.7742	0.044242	-0.10445	-0.0531	0.66022	-1.3176	3486.8	21.839	-0.086227	79.585	-64.853	75.581	75.305	21.513	-0.44824	-6.9408	0.64992	-2.7597	26.289	-5.7011
124.68	-0.20616	49.967	-6.9848	0.59754	-2.7745	0.041362	-0.10103	-0.05563	0.66022	-1.3176	3486.1	21.838	-0.087939	79.585	-64.735	75.581	75.305	21.513	-0.44824	-6.9408	0.64992	-2.7597	26.289	-5.7011
124.68	-0.21017	49.965	-6.9846	0.59704	-2.7748	0.038418	-0.097478	-0.058079	0.66022	-1.3176	3485.4	21.838	-0.089649	79.584	-64.617	75.581	75.305	21.513	-0.44824	-6.9408	0.64992	-2.7597	26.289	-5.7011
124.68	-0.21417	49.964	-6.9844	0.59656	-2.7751	0.035414	-0.093801	-0.060442	0.66022	-1.3176	3484.8	21.837	-0.091354	79.584	-64.501	75.581	75.305	21.513	-0.44824	-6.9408	0.64992	-2.7597	26.289	-5.7011
124.68	-0.21814	49.962	-6.9843	0.5961	-2.7754	0.032354	-0.090004	-0.062717	0.66022	-1.3176	3484.1	21.837	-0.093052	79.583	-64.385	75.582	75.305	21.513	-0.44824	-6.9408	0.64992	-2.7597	26.289	-5.7011
124.68	-0.2221	49.96	-6.9841	0.59566	-2.7757	0.029243	-0.086091	-0.0649	0.66022	-1.3176	3483.4	21.836	-0.09474	79.582	-64.27	75.582	75.305	21.513	-0.44824	-6.9408	0.64992	-2.7597	26.289	-5.7011
124.68	-0.22603	49.957	-6.984	0.59524	-2.776	0.026086	-0.082069	-0.06699	0.66022	-1.3176	3482.7	21.835	-0.096415	79.582	-64.156	75.582	75.305	21.513	-0.44824	-6.9408	0.64992	-2.7597	26.289	-5.7011
124.68	-0.22992	49.955	-6.9838	0.59484	-2.7764	0.022888	-0.077942	-0.068982	0.66022	-1.3176	3482.1	21.834	-0.098075	79.581	-64.043	75.582	75.305	21.513	-0.44824	-6.9408	0.64992	-2.7597	26.289	-5.7011
124.68	-0.23376	49.952	-6.9837	0.59446	-2.7767	0.019653	-0.073717	-0.070875	0.66022	-1.3176	3481.4	21.833	-0.099717	79.581	-63.932	75.582	75.305	21.513	-0.44824	-6.9408	0.64992	-2.7597	26.289	-5.7011
124.68	-0.23756	49.949	-6.9836	0.59411	-2.7771	0.016386	-0.0694	-0.072666	0.66022	-1.3176	3480.7	21.832	-0.10134	79.58	-63.821	75.583	75.305	21.513	-0.44824	-6.9408	0.64992	-2.7597	26.289	-5.7011
124.68	-0.24131	49.946	-6.9836	0.59377	-2.7774	0.013093	-0.064997	-0.074352	0.66022	-1.3176	3480.1	21.83	-0.10294	79.579	-63.712	75.583	75.305	21.513	-0.44824	-6.9408	0.64992	-2.7597	26.289	-5.7011
124.68	-0.24499	49.942	-6.9835	0.59346	-2.7778	0.0097774	-0.060514	-0.075932	0.66022	-1.3176	3479.4	21.829	-0.10451	79.579	-63.605	75.583	75.305	21.513	-0.44824	-6.9408	0.64992	-2.7597	26.289	-5.7011
124.68	-0.24861	49.938	-6.9835	0.59317	-2.7782	0.0064452	-0.055957	-0.077403	0.66022	-1.3176	3478.7	21.827	-0.10605	79.578	-63.499	75.583	75.305	21.513	-0.44824	-6.9408	0.64992	-2.7597	26.289	-5.7011
124.68	-0.25216	49.935	-6.9834	0.5929	-2.7786	0.003101	-0.051333	-0.078763	0.66022	-1.3176	3478.1	21.826	-0.10757	79.578	-63.394	75.583	75.305	21.513	-0.44824	-6.9408	0.64992	-2.7597	26.289	-5.7011
124.68	-0.25563	49.93	-6.9834	0.59265	-2.779	-0.00025001	-0.046648	-0.080011	0.66022	-1.3176	3477.4	21.824	-0.10905	79.577	-63.291	75.584	75.305	21.513	-0.44824	-6.9408	0.64992	-2.7597	26.289	-5.7011
124.68	-0.25901	49.926	-6.9835	0.59243	-2.7794	-0.0036029	-0.041909	-0.081145	0.66022	-1.3176	3476.7	21.822	-0.11049	79.576	-63.19	75.584	75.305	21.513	-0.44824	-6.9408	0.64992	-2.7597	26.289	-5.7011
124.69	-0.26231	49.922	-6.9835	0.59223	-2.7798	-0.0069527	-0.037122	-0.082163	0.66022	-1.3176	3476.1	21.82	-0.1119	79.576	-63.09	75.584	75.305	21.513	-0.44824	-6.9408	0.64992	-2.7597	26.289	-5.7011
124.69	-0.26551	49.917	-6.9835	0.59206	-2.7802	-0.010294	-0.032295	-0.083065	0.66022	-1.3176	3475.4	21.818	-0.11327	79.575	-62.992	75.584	75.305	21.513	-0.44824	-6.9408	0.64992	-2.7597	26.289	-5.7011
124.69	-0.26862	49.912	-6.9836	0.59191	-2.7806	-0.013623	-0.027433	-0.083848	0.66022	-1.3176	3474.7	21.816	-0.11459	79.575	-62.896	75.584	75.305	21.513	-0.44824	-6.9408	0.64992	-2.7597	26.289	-5.7011
124.69	-0.27162	49.907	-6.9837	0.59179	-2.781	-0.016934	-0.022545	-0.084513	0.66022	-1.3176	3474.0	21.814	-0.11587	79.574	-62.801	75.584	75.305	21.513	-0.44824	-6.9408	0.64992	-2.7597	26.289	-5.7011
124.69	-0.27451	49.902	-6.9837	0.59169	-2.7815	-0.020222	-0.017635	-0.085058	0.66022	-1.3176	3473.4	21.812	-0.11711	79.573	-62.709	75.585	75.305	21.513	-0.44824	-6.9408	0.64992	-2.7597	26.289	-5.7011
124.69	-0.27728	49.896	-6.9839	0.59161	-2.7819	-0.023482	-0.012713	-0.085483	0.66022	-1.3176	3472.7	21.809	-0.11829	79.573	-62.618	75.585	75.305	21.513	-0.44824	-6.9408	0.64992	-2.7597	26.289	-5.7011
124.69	-0.27994	49.891	-6.984	0.59156	-2.7823	-0.02671	-0.0077831	-0.085786	0.66022	-1.3176	3472.0	21.807	-0.11943	79.572	-62.529	75.585	75.305	21.513	-0.44824	-6.9408	0.64992	-2.7597	26.289	-5.7011
124.69	-0.28248	49.885	-6.9841	0.59153	-2.7827	-0.0299	-0.0028538	-0.085969	0.66022	-1.3176	3471.4	21.805	-0.12051	79.571	-62.443	75.585	75.305	21.513	-0.44824	-6.9408	0.64992	-2.7597	26.289	-5.7011
124.69	-0.28488	49.879	-6.9843	0.59153	-2.7832	-0.033049	0.0020683	-0.08603	0.66022	-1.3176	3470.7	21.802	-0.12154	79.571	-62.358	75.585	75.305	21.513	-0.44824	-6.9408	0.64992	-2.7597	26.289	-5.7011
124.69	-0.28716	49.873	-6.9845	0.59155	-2.7836	-0.036152	0.0069765	-0.08597	0.66022	-1.3176	3470.0	21.799	-0.12251	79.57	-62.275	75.585	75.305	21.513	-0.44824	-6.9408	0.64992	-2.7597	26.289	-5.7011
124.7	-0.2893	49.867	-6.9846	0.5916	-2.784	-0.039203	0.011864	-0.085789	0.66022	-1.3176	3469.4	21.797	-0.12343	79.57	-62.195	75.586	75.305	21.513	-0.44824	-6.9408	0.64992	-2.7597	26.289	-5.7011
124.7	-0.2913	49.861	-6.9848	0.59167	-2.7845	-0.0422	0.016723	-0.085487	0.66022	-1.3176	3468.7	21.794	-0.12428	79.569	-62.116	75.586	75.305	21.513	-0.44824	-6.9408	0.64992	-2.7597	26.289	-5.7011
124.7	-0.29316	49.854	-6.9851	0.59177	-2.7849	-0.045136	0.021548	-0.085064	0.66022	-1.3176	3468.0	21.791	-0.12507	79.568	-62.04	75.586	75.305	21.513	-0.44824	-6.9408	0.64992	-2.7597	26.289	-5.7011
124.7	-0.29487	49.848	-6.9853	0.59189	-2.7853	-0.04801	0.026332	-0.084523	0.66022	-1.3176	3467.4	21.789	-0.12581	79.568	-61.966	75.586	75.305	21.513	-0.44824	-6.9408	0.64992	-2.7597	26.289	-5.7011
124.7	-0.29644	49.841	-6.9855	0.59203	-2.7857	-0.050815	0.031068	-0.083862	0.66022	-1.3176	3466.7	21.786	-0.12647	79.567	-61.894	75.586	75.305	21.513	-0.44824	-6.9408	0.64992	-2.7597	26.289	-5.7011
124.7	-0.29785	49.835	-6.9858	0.5922	-2.7862	-0.053549	0.035749	-0.083084	0.66022	-1.3176	3466.0	21.783	-0.12708	79.566	-61.824	75.586	75.305	21.513	-0.44824	-6.9408	0.64992	-2.7597	26.289	-5.7011
124.7	-0.29911	49.828	-6.9861	0.59239	-2.7866	-0.056207	0.040369	-0.08219	0.66022	-1.3176	3465.4	21.78	-0.12761	79.566	-61.757	75.586	75.305	21.513	-0.44824	-6.9408	0.64992	-2.7597	26.289	-5.7011
124.71	-0.30021	49.821	-6.9864	0.5926	-2.787	-0.058787	0.044921	-0.08118	0.66022	-1.3176	3464.7	21.777	-0.12809	79.565	-61.692	75.587	75.305	21.513	-0.44824	-6.9408	0.64992	-2.7597	26.289	-5.7011
124.71	-0.30115	49.814	-6.9867	0.59284	-2.7874	-0.061283	0.049399	-0.080057	0.66022	-1.3176	3464.0	21.774	-0.12849	79.565	-61.629	75.587	75.305	21.513	-0.44824	-6.9408	0.64992	-2.7597	26.289	-5.7011
124.71	-0.30193	49.807	-6.987	0.59309	-2.7878	-0.063694	0.053797	-0.078822	0.66022	-1.3176	3463.4	21.771	-0.12882	79.564	-61.568	75.587	75.305	21.513	-0.44824	-6.9408	0.64992	-2.7597	26.289	-5.7011
124.71	-0.30255	49.801	-6.9873	0.59337	-2.7882	-0.066015	0.058108	-0.077477	0.66022	-1.3176	3462.7	21.768	-0.12909	79.563	-61.51	75.587	75.305	21.513	-0.44824	-6.9408	0.64992	-2.7597	26.289	-5.7011
124.71	-0.303	49.794	-6.9876	0.59368	-2.7885	-0.068243	0.062327	-0.076024	0.66022	-1.3176	3462.0	21.765	-0.12928	79.563	-61.454	75.587	75.305	21.513	-0.44824	-6.9408	0.64992	-2.7597	26.289	-5.7011
124.71	-0.30329	49.787	-6.988	0.594	-2.7889	-0.070377	0.066447	-0.074466	0.66022	-1.3176	3461.4	21.762	-0.1294	79.562	-61.4	75.587	75.305	21.513	-0.44824	-6.9408	0.64992	-2.7597	26.289	-5.7011
124.72	-0.30341	49.78	-6.9883	0.59434	-2.7893	-0.072412	0.070463	-0.072804	0.66022	-1.3176	3460.7	21.759	-0.12946	79.561	-61.349	75.588	75.305	21.513	-0.44824	-6.9408	0.64992	-2.7597	26.289	-5.7011
124.72	-0.30336	49.773	-6.9887	0.5947	-2.7897	-0.074169	0.074837	-0.071152	0.66022	-1.3176	3460.0	21.756	-0.12944	79.561	-61.3	75.588	75.305	21.513	-0.44824	-6.9408	0.64992	-2.7597	26.289	-5.7011
124.72	-0.30315	49.766	-6.9891	0.59509	-2.79	-0.07581	0.079131	-0.069402	0.66022	-1.3176	3459.4	21.753	-0.12935	79.56	-61.253	75.588	75.305	21.513	-0.44824	-6.9408	0.64992	-2.7597	26.289	-5.7011
124.72	-0.30276	49.759	-6.9895	0.59549	-2.7903	-0.077355	0.08328	-0.067543	0.66022	-1.3176	3458.7	21.75	-0.12918	79.56	-61.209	75.588	75.305	21.513	-0.44824	-6.9408	0.64992	-2.7597	26.289	-5.7011
124.72	-0.30221	49.752	-6.9899	0.59592	-2.7907	-0.078801	0.087276	-0.065577	0.66022	-1.3176	3458.0	21.747	-0.12895	79.559	-61.168	75.588	75.305	21.513	-0.44824	-6.9408	0.64992	-2.7597	26.289	-5.7011
124.72	-0.30148	49.745	-6.9903	0.59637	-2.791	-0.080146	0.091113	-0.063508	0.66022	-1.3176	3457.4	21.744	-0.12864	79.558	-61.129	75.588	75.305	21.513	-0.44824	-6.9408	0.64992	-2.7597	26.289	-5.7011
124.73	-0.30059	49.739	-6.9907	0.59683	-2.7913	-0.081388	0.094787	-0.061339	0.66022	-1.3176	3456.7	21.741	-0.12826	79.558	-61.092	75.589	75.305	21.513	-0.44824	-6.9408	0.64992	-2.7597	26.289	-5.7011
124.73	-0.29954	49.732	-6.9911	0.59731	-2.7916	-0.082523	0.098291	-0.059075	0.66022	-1.3176	3456.0	21.738	-0.12781	79.557	-61.058	75.589	75.305	21.513	-0.44824	-6.9408	0.64992	-2.7597	26.289	-5.7011
124.73	-0.29831	49.725	-6.9915	0.59781	-2.7919	-0.08355	0.10162	-0.056718	0.66022	-1.3176	3455.4	21.736	-0.12729	79.557	-61.026	75.589	75.305	21.513	-0.44824	-6.9408	0.64992	-2.7597	26.289	-5.7011
124.73	-0.29693	49.719	-6.9919	0.59833	-2.7922	-0.084468	0.10477	-0.054273	0.66022	-1.3176	3454.7	21.733	-0.1267	79.556	-60.996	75.589	75.305	21.513	-0.44824	-6.9408	0.64992	-2.7597	26.289	-5.7011
124.73	-0.29538	49.712	-6.9923	0.59886	-2.7924	-0.085274	0.10774	-0.051745	0.66022	-1.3176	3454.0	21.73	-0.12604	79.555	-60.969	75.589	75.305	21.513	-0.44824	-6.9408	0.64992	-2.7597	26.289	-5.7011
124.73	-0.29367	49.706	-6.9928	0.59941	-2.7927	-0.085968	0.11052	-0.049137	0.66022	-1.3176	3453.4	21.727	-0.12531	79.555	-60.945	75.59	75.305	21.513	-0.44824	-6.9408	0.64992	-2.7597	26.289	-5.7011
124.73	-0.29181	49.7	-6.9932	0.59997	-2.7929	-0.086547	0.1131	-0.046454	0.66022	-1.3176	3452.7	21.725	-0.12452	79.554	-60.923	75.59	75.305	21.513	-0.44824	-6.9408	0.64992	-2.7597	26.289	-5.7011
124.74	-0.28979	49.694	-6.9936	0.60054	-2.7932	-0.087011	0.11549	-0.043701	0.66022	-1.3176	3452.0	21.722	-0.12366	79.554	-60.904	75.59	75.305	21.513	-0.44824	-6.9408	0.64992	-2.7597	26.289	-5.7011
124.74	-0.28763	49.688	-6.9941	0.60112	-2.7934	-0.08736	0.11769	-0.040882	0.66022	-1.3176	3451.4	21.72	-0.12274	79.553	-60.887	75.59	75.305	21.513	-0.44824	-6.9408	0.64992	-2.7597	26.289	-5.7011
124.74	-0.28531	49.682	-6.9945	0.60171	-2.7936	-0.087592	0.11968	-0.038001	0.66022	-1.3176	3450.7	21.717	-0.12175	79.553	-60.872	75.591	75.305	21.513	-0.44824	-6.9408	0.64992	-2.7597	26.289	-5.7011
124.74	-0.28286	49.677	-6.9949	0.60232	-2.7938	-0.087706	0.12146	-0.035065	0.66022	-1.3176	3450.0	21.715	-0.1207	79.552	-60.86	75.591	75.305	21.513	-0.44824	-6.9408	0.64992	-2.7597	26.289	-5.7011
124.74	-0.28026	49.671	-6.9954	0.60293	-2.7939	-0.087704	0.12304	-0.032077	0.66022	-1.3176	3449.4	21.712	-0.1196	79.551	-60.85	75.591	75.305	21.513	-0.44824	-6.9408	0.64992	-2.7597	26.289	-5.7011
124.74	-0.27753	49.666	-6.9958	0.60355	-2.7941	-0.087585	0.12442	-0.029043	0.66022	-1.3176	3448.7	21.71	-0.11843	79.551	-60.843	75.591	75.305	21.513	-0.44824	-6.9408	0.64992	-2.7597	26.289	-5.7011
124.74	-0.27468	49.661	-6.9963	0.60417	-2.7942	-0.087349	0.12558	-0.025967	0.66022	-1.3176	3448.0	21.708	-0.11721	79.55	-60.839	75.591	75.305	21.513	-0.44824	-6.9408	0.64992	-2.7597	26.289	-5.7011
124.74	-0.27169	49.656	-6.9967	0.6048	-2.7943	-0.086996	0.12654	-0.022856	0.66022	-1.3176	3447.4	21.706	-0.11594	79.55	-60.836	75.592	75.305	21.513	-0.44824	-6.9408	0.64992	-2.7597	26.289	-5.7011
124.74	-0.26859	49.652	-6.9971	0.60544	-2.7944	-0.086528	0.12728	-0.019714	0.66022	-1.3176	3446.7	21.704	-0.11462	79.549	-60.837	75.592	75.305	21.513	-0.44824	-6.9408	0.64992	-2.7597	26.289	-5.7011
124.75	-0.26537	49.647	-6.9976	0.60607	-2.7945	-0.085945	0.12781	-0.016546	0.66022	-1.3176	3446.0	21.702	-0.11324	79.549	-60.84	75.592	75.305	21.513	-0.44824	-6.9408	0.64992	-2.7597	26.289	-5.7011
124.75	-0.26204	49.643	-6.998	0.60671	-2.7946	-0.085248	0.12813	-0.013358	0.66022	-1.3176	3445.4	21.7	-0.11182	79.548	-60.845	75.592	75.305	21.513	-0.44824	-6.9408	0.64992	-2.7597	26.289	-5.7011
124.75	-0.2586	49.639	-6.9984	0.60736	-2.7947	-0.084438	0.12824	-0.010155	0.66022	-1.3176	3444.7	21.698	-0.11036	79.548	-60.852	75.593	75.305	21.513	-0.44824	-6.9408	0.64992	-2.7597	26.289	-5.7011
124.75	-0.25507	49.635	-6.9988	0.608	-2.7947	-0.083518	0.12814	-0.0069427	0.66022	-1.3176	3444.0	21.697	-0.10885	79.547	-60.863	75.593	75.305	21.513	-0.44824	-6.9408	0.64992	-2.7597	26.289	-5.7011
124.75	-0.25144	49.631	-6.9992	0.60864	-2.7947	-0.082487	0.12783	-0.0037255	0.66022	-1.3176	3443.4	21.695	-0.10731	79.547	-60.875	75.593	75.305	21.513	-0.44824	-6.9408	0.64992	-2.7597	26.289	-5.7011
124.75	-0.24773	49.628	-6.9996	0.60928	-2.7947	-0.081349	0.12732	-0.00050907	0.66022	-1.3176	3442.7	21.694	-0.10572	79.546	-60.89	75.594	75.305	21.513	-0.44824	-6.9408	0.64992	-2.7597	26.289	-5.7011
124.75	-0.24393	49.624	-7.0001	0.60991	-2.7947	-0.080106	0.1266	0.0027012	0.66022	-1.3176	3442.1	21.692	-0.1041	79.546	-60.908	75.594	75.305	21.513	-0.44824	-6.9408	0.64992	-2.7597	26.289	-5.7011
124.75	-0.24006	49.621	-7.0004	0.61054	-2.7947	-0.078759	0.12567	0.0059002	0.66022	-1.3176	3441.4	21.691	-0.10245	79.545	-60.927	75.594	75.305	21.513	-0.44824	-6.9408	0.64992	-2.7597	26.289	-5.7011
124.75	-0.23612	49.619	-7.0008	0.61117	-2.7947	-0.07731	0.12454	0.0090827	0.66022	-1.3176	3440.7	21.69	-0.10077	79.545	-60.949	75.594	75.305	21.513	-0.44824	-6.9408	0.64992	-2.7597	26.289	-5.7011
124.75	-0.23212	49.616	-7.0012	0.61179	-2.7946	-0.075764	0.12322	0.012244	0.66022	-1.3176	3440.1	21.689	-0.09906	79.544	-60.974	75.595	75.305	21.513	-0.44824	-6.9408	0.64992	-2.7597	26.289	-5.7011
124.75	-0.22805	49.614	-7.0016	0.6124	-2.7946	-0.074121	0.12169	0.015378	0.66022	-1.3176	3439.4	21.688	-0.097326	79.544	-61.001	75.595	75.305	21.513	-0.44824	-6.9408	0.64992	-2.7597	26.289	-5.7011
124.75	-0.22394	49.612	-7.002	0.613	-2.7945	-0.072385	0.11998	0.01848	0.66022	-1.3176	3438.7	21.687	-0.095571	79.543	-61.03	75.595	75.305	21.513	-0.44824	-6.9408	0.64992	-2.7597	26.289	-5.7011
124.75	-0.21978	49.61	-7.0023	0.6136	-2.7944	-0.07056	0.11808	0.021546	0.66022	-1.3176	3438.1	21.686	-0.093796	79.543	-61.062	75.596	75.305	21.513	-0.44824	-6.9408	0.64992	-2.7597	26.289	-5.7011
124.75	-0.21558	49.608	-7.0027	0.61418	-2.7943	-0.068647	0.11599	0.02457	0.66022	-1.3176	3437.4	21.686	-0.092005	79.542	-61.095	75.596	75.305	21.513	-0.44824	-6.9408	0.64992	-2.7597	26.289	-5.7011
124.75	-0.21135	49.607	-7.003	0.61476	-2.7941	-0.066652	0.11373	0.027548	0.66022	-1.3176	3436.7	21.685	-0.090199	79.542	-61.132	75.596	75.305	21.513	-0.44824	-6.9408	0.64992	-2.7597	26.289	-5.7011
124.75	-0.20709	49.605	-7.0033	0.61532	-2.794	-0.064576	0.11129	0.030475	0.66022	-1.3176	3436.1	21.685	-0.088382	79.541	-61.17	75.596	75.305	21.513	-0.44824	-6.9408	0.64992	-2.7597	26.289	-5.7011
124.75	-0.20281	49.604	-7.0037	0.61587	-2.7938	-0.062423	0.10867	0.033346	0.66022	-1.3176	3435.4	21.685	-0.086556	79.541	-61.211	75.597	75.305	21.513	-0.44824	-6.9408	0.64992	-2.7597	26.289	-5.7011
124.75	-0.19851	49.604	-7.004	0.61641	-2.7937	-0.060198	0.1059	0.036158	0.66022	-1.3176	3434.7	21.684	-0.084723	79.54	-61.254	75.597	75.305	21.513	-0.44824	-6.9408	0.64992	-2.7597	26.289	-5.7011
124.75	-0.19421	49.603	-7.0043	0.61693	-2.7935	-0.057903	0.10296	0.038905	0.66022	-1.3176	3434.1	21.684	-0.082887	79.54	-61.299	75.597	75.305	21.513	-0.44824	-6.9408	0.64992	-2.7597	26.289	-5.7011
124.75	-0.1899	49.603	-7.0045	0.61744	-2.7933	-0.055544	0.099866	0.041584	0.66022	-1.3176	3433.4	21.684	-0.08105	79.539	-61.346	75.598	75.305	21.513	-0.44824	-6.9408	0.64992	-2.7597	26.289	-5.7011
124.75	-0.1856	49.603	-7.0048	0.61793	-2.793	-0.053123	0.096624	0.04419	0.66022	-1.3176	3432.7	21.684	-0.079213	79.539	-61.396	75.598	75.305	21.513	-0.44824	-6.9408	0.64992	-2.7597	26.289	-5.7011
124.74	-0.1813	49.603	-7.0051	0.6184	-2.7928	-0.050645	0.09324	0.04672	0.66022	-1.3176	3432.1	21.685	-0.077381	79.538	-61.447	75.598	75.305	21.513	-0.44824	-6.9408	0.64992	-2.7597	26.289	-5.7011
124.74	-0.17702	49.603	-7.0053	0.61886	-2.7926	-0.048114	0.089719	0.049169	0.66022	-1.3176	3431.4	21.685	-0.075554	79.538	-61.501	75.599	75.305	21.513	-0.44824	-6.9408	0.64992	-2.7597	26.289	-5.7011
124.74	-0.17276	49.604	-7.0056	0.6193	-2.7923	-0.045534	0.086068	0.051535	0.66022	-1.3176	3430.7	21.685	-0.073736	79.538	-61.557	75.599	75.305	21.513	-0.44824	-6.9408	0.64992	-2.7597	26.289	-5.7011
124.74	-0.16853	49.605	-7.0058	0.61972	-2.7921	-0.042909	0.082293	0.053813	0.66022	-1.3176	3430.1	21.686	-0.071929	79.537	-61.615	75.599	75.305	21.513	-0.44824	-6.9408	0.64992	-2.7597	26.289	-5.7011
124.74	-0.16432	49.606	-7.006	0.62012	-2.7918	-0.040245	0.078401	0.056002	0.66022	-1.3176	3429.4	21.686	-0.070135	79.537	-61.675	75.6	75.305	21.513	-0.44824	-6.9408	0.64992	-2.7597	26.289	-5.7011
124.74	-0.16016	49.607	-7.0062	0.6205	-2.7915	-0.037544	0.074399	0.058096	0.66022	-1.3176	3428.7	21.687	-0.068356	79.536	-61.736	75.6	75.305	21.513	-0.44824	-6.9408	0.64992	-2.7597	26.289	-5.7011
124.74	-0.15603	49.608	-7.0064	0.62087	-2.7912	-0.034812	0.070293	0.060094	0.66022	-1.3176	3428.1	21.688	-0.066595	79.536	-61.8	75.6	75.305	21.513	-0.44824	-6.9408	0.64992	-2.7597	26.289	-5.7011
124.74	-0.15194	49.61	-7.0065	0.62121	-2.7909	-0.032053	0.066092	0.061993	0.66022	-1.3176	3427.4	21.689	-0.064853	79.535	-61.866	75.601	75.305	21.513	-0.44824	-6.9408	0.64992	-2.7597	26.289	-5.7011
124.73	-0.14791	49.612	-7.0067	0.62153	-2.7906	-0.029271	0.061802	0.06379	0.66022	-1.3176	3426.7	21.69	-0.063132	79.535	-61.934	75.601	75.305	21.513	-0.44824	-6.9408	0.64992	-2.7597	26.289	-5.7011
124.73	-0.14394	49.614	-7.0068	0.62182	-2.7903	-0.026471	0.057431	0.065483	0.66022	-1.3176	3426.1	21.691	-0.061435	79.534	-62.004	75.601	75.305	21.513	-0.44824	-6.9408	0.64992	-2.7597	26.289	-5.7011
124.73	-0.14002	49.616	-7.0069	0.6221	-2.7899	-0.023658	0.052985	0.067069	0.66022	-1.3176	3425.4	21.692	-0.059763	79.534	-62.075	75.602	75.305	21.513	-0.44824	-6.9408	0.64992	-2.7597	26.289	-5.7011
124.73	-0.13617	49.618	-7.0071	0.62235	-2.7896	-0.020835	0.048473	0.068547	0.66022	-1.3176	3424.7	21.693	-0.058119	79.534	-62.148	75.602	75.305	21.513	-0.44824	-6.9408	0.64992	-2.7597	26.289	-5.7011
124.73	-0.13238	49.62	-7.0071	0.62258	-2.7893	-0.018008	0.043902	0.069915	0.66022	-1.3176	3424.1	21.694	-0.056503	79.533	-62.223	75.602	75.305	21.513	-0.44824	-6.9408	0.64992	-2.7597	26.289	-5.7011
124.73	-0.12867	49.623	-7.0072	0.62279	-2.7889	-0.01518	0.039279	0.071171	0.66022	-1.3176	3423.4	21.695	-0.054918	79.533	-62.3	75.603	75.305	21.513	-0.44824	-6.9408	0.64992	-2.7597	26.289	-5.7011
124.72	-0.12503	49.626	-7.0073	0.62298	-2.7885	-0.012357	0.034613	0.072314	0.66022	-1.3176	3422.7	21.697	-0.053366	79.532	-62.378	75.603	75.305	21.513	-0.44824	-6.9408	0.64992	-2.7597	26.289	-5.7011
124.72	-0.12147	49.629	-7.0074	0.62314	-2.7882	-0.0095043	0.030028	0.07331	0.66022	-1.3176	3422.1	21.698	-0.051847	79.532	-62.458	75.603	75.305	21.513	-0.44824	-6.9408	0.64992	-2.7597	26.289	-5.7011
124.72	-0.11799	49.632	-7.0074	0.62328	-2.7878	-0.006543	0.025785	0.074099	0.66022	-1.3176	3421.4	21.7	-0.050362	79.531	-62.54	75.604	75.305	21.513	-0.44824	-6.9408	0.64992	-2.7597	26.289	-5.7011
124.72	-0.1146	49.635	-7.0074	0.6234	-2.7874	-0.0035952	0.021516	0.074782	0.66022	-1.3176	3420.7	21.701	-0.048914	79.531	-62.623	75.604	75.305	21.513	-0.44824	-6.9408	0.64992	-2.7597	26.289	-5.7011
124.72	-0.11129	49.638	-7.0074	0.62349	-2.7871	-0.00066486	0.017228	0.075359	0.66022	-1.3176	3420.1	21.703	-0.047503	79.53	-62.708	75.604	75.305	21.513	-0.44824	-6.9408	0.64992	-2.7597	26.289	-5.7011
124.71	-0.10807	49.642	-7.0074	0.62357	-2.7867	0.0022444	0.012925	0.07583	0.66022	-1.3176	3419.4	21.705	-0.046131	79.53	-62.794	75.605	75.305	21.513	-0.44824	-6.9408	0.64992	-2.7597	26.289	-5.7011
124.71	-0.10495	49.645	-7.0074	0.62362	-2.7863	0.0051289	0.0086139	0.076194	0.66022	-1.3176	3418.7	21.707	-0.044798	79.53	-62.882	75.605	75.305	21.513	-0.44824	-6.9408	0.64992	-2.7597	26.289	-5.7011
124.71	-0.10192	49.649	-7.0074	0.62365	-2.7859	0.007985	0.0043006	0.076451	0.66022	-1.3176	3418.0	21.708	-0.043506	79.529	-62.971	75.605	75.305	21.513	-0.44824	-6.9408	0.64992	-2.7597	26.289	-5.7011
124.71	-0.098994	49.653	-7.0073	0.62367	-2.7855	0.010809	-9.2242e-06	0.076602	0.66022	-1.3176	3417.4	21.71	-0.042256	79.529	-63.061	75.606	75.305	21.513	-0.44824	-6.9408	0.64992	-2.7597	26.289	-5.7011
124.71	-0.096166	49.657	-7.0073	0.62365	-2.7852	0.013598	-0.0043096	0.076647	0.66022	-1.3176	3416.7	21.712	-0.041049	79.528	-63.152	75.606	75.305	21.513	-0.44824	-6.9408	0.64992	-2.7597	26.289	-5.7011
124.7	-0.093441	49.661	-7.0072	0.62362	-2.7848	0.016348	-0.0085949	0.076585	0.66022	-1.3176	3416.0	21.714	-0.039886	79.528	-63.245	75.606	75.305	21.513	-0.44824	-6.9408	0.64992	-2.7597	26.289	-5.7011
124.7	-0.090821	49.665	-7.0071	0.62357	-2.7844	0.019055	-0.012859	0.076419	0.66022	-1.3176	3415.4	21.716	-0.038768	79.528	-63.339	75.607	75.305	21.513	-0.44824	-6.9408	0.64992	-2.7597	26.289	-5.7011
124.7	-0.088309	49.669	-7.007	0.62349	-2.784	0.021717	-0.017097	0.076148	0.66022	-1.3176	3414.7	21.718	-0.037696	79.527	-63.433	75.607	75.305	21.513	-0.44824	-6.9408	0.64992	-2.7597	26.289	-5.7011
124.7	-0.085906	49.674	-7.0069	0.6234	-2.7836	0.02433	-0.021302	0.075773	0.66022	-1.3176	3414.0	21.72	-0.03667	79.527	-63.529	75.608	75.305	21.513	-0.44824	-6.9408	0.64992	-2.7597	26.289	-5.7011
124.69	-0.083615	49.678	-7.0068	0.62328	-2.7832	0.026891	-0.02547	0.075295	0.66022	-1.3176	3413.4	21.723	-0.035692	79.526	-63.626	75.608	75.305	21.513	-0.44824	-6.9408	0.64992	-2.7597	26.289	-5.7011
124.69	-0.081438	49.683	-7.0066	0.62314	-2.7829	0.029397	-0.029595	0.074715	0.66022	-1.3176	3412.7	21.725	-0.034763	79.526	-63.723	75.608	75.305	21.513	-0.44824	-6.9408	0.64992	-2.7597	26.289	-5.7011
124.69	-0.079375	49.687	-7.0065	0.62299	-2.7825	0.031844	-0.03367	0.074035	0.66022	-1.3176	3412.0	21.727	-0.033883	79.526	-63.821	75.609	75.305	21.513	-0.44824	-6.9408	0.64992	-2.7597	26.289	-5.7011
124.69	-0.077429	49.692	-7.0063	0.62281	-2.7821	0.034231	-0.037692	0.073255	0.66022	-1.3176	3411.4	21.729	-0.033052	79.525	-63.92	75.609	75.305	21.513	-0.44824	-6.9408	0.64992	-2.7597	26.289	-5.7011
124.68	-0.075602	49.697	-7.0061	0.62261	-2.7818	0.036553	-0.041655	0.072378	0.66022	-1.3176	3410.7	21.732	-0.032272	79.525	-64.02	75.609	75.305	21.513	-0.44824	-6.9408	0.64992	-2.7597	26.289	-5.7011
124.68	-0.073894	49.702	-7.0059	0.62239	-2.7814	0.038808	-0.045553	0.071404	0.66022	-1.3176	3410.0	21.734	-0.031544	79.524	-64.119	75.61	75.305	21.513	-0.44824	-6.9408	0.64992	-2.7597	26.289	-5.7011
124.68	-0.072307	49.706	-7.0057	0.62215	-2.7811	0.040995	-0.049382	0.070336	0.66022	-1.3176	3409.4	21.736	-0.030866	79.524	-64.22	75.61	75.305	21.513	-0.44824	-6.9408	0.64992	-2.7597	26.289	-5.7011
124.67	-0.070842	49.711	-7.0055	0.6219	-2.7807	0.043109	-0.053137	0.069175	0.66022	-1.3176	3408.7	21.739	-0.030241	79.523	-64.32	75.61	75.305	21.513	-0.44824	-6.9408	0.64992	-2.7597	26.289	-5.7011
124.67	-0.069501	49.716	-7.0053	0.62162	-2.7804	0.045148	-0.056813	0.067923	0.66022	-1.3176	3408.0	21.741	-0.029669	79.523	-64.421	75.611	75.305	21.513	-0.44824	-6.9408	0.64992	-2.7597	26.289	-5.7011
124.67	-0.068283	49.721	-7.0051	0.62133	-2.78	0.04711	-0.060405	0.066582	0.66022	-1.3176	3407.3	21.743	-0.029149	79.523	-64.521	75.611	75.305	21.513	-0.44824	-6.9408	0.64992	-2.7597	26.289	-5.7011
124.67	-0.06719	49.726	-7.0048	0.62102	-2.7797	0.048993	-0.063909	0.065155	0.66022	-1.3176	3406.7	21.746	-0.028682	79.522	-64.622	75.612	75.305	21.513	-0.44824	-6.9408	0.64992	-2.7597	26.289	-5.7011
124.66	-0.066222	49.731	-7.0046	0.62069	-2.7794	0.050794	-0.06732	0.063643	0.66022	-1.3176	3406.0	21.748	-0.02827	79.522	-64.722	75.612	75.305	21.513	-0.44824	-6.9408	0.64992	-2.7597	26.289	-5.7011
124.66	-0.06538	49.736	-7.0043	0.62034	-2.7791	0.052512	-0.070635	0.062048	0.66022	-1.3176	3405.3	21.75	-0.02791	79.521	-64.822	75.612	75.305	21.513	-0.44824	-6.9408	0.64992	-2.7597	26.289	-5.7011
124.66	-0.064665	49.741	-7.0041	0.61998	-2.7788	0.054144	-0.073848	0.060374	0.66022	-1.3176	3404.7	21.753	-0.027605	79.521	-64.921	75.613	75.305	21.513	-0.44824	-6.9408	0.64992	-2.7597	26.289	-5.7011
124.66	-0.064076	49.745	-7.0038	0.61961	-2.7785	0.055689	-0.076957	0.058623	0.66022	-1.3176	3404.0	21.755	-0.027354	79.521	-65.019	75.613	75.305	21.513	-0.44824	-6.9408	0.64992	-2.7597	26.289	-5.7011
124.65	-0.063613	49.75	-7.0035	0.61921	-2.7782	0.057144	-0.079956	0.056797	0.66022	-1.3176	3403.3	21.757	-0.027156	79.52	-65.117	75.613	75.305	21.513	-0.44824	-6.9408	0.64992	-2.7597	26.289	-5.7011
124.65	-0.063277	49.755	-7.0032	0.61881	-2.7779	0.058508	-0.082844	0.054898	0.66022	-1.3176	3402.7	21.76	-0.027013	79.52	-65.213	75.614	75.305	21.513	-0.44824	-6.9408	0.64992	-2.7597	26.289	-5.7011
124.65	-0.063068	49.76	-7.0029	0.61839	-2.7776	0.059779	-0.085615	0.052931	0.66022	-1.3176	3402.0	21.762	-0.026924	79.519	-65.307	75.614	75.305	21.513	-0.44824	-6.9408	0.64992	-2.7597	26.289	-5.7011
124.65	-0.062985	49.765	-7.0026	0.61795	-2.7774	0.060957	-0.088266	0.050897	0.66022	-1.3176	3401.3	21.764	-0.026888	79.519	-65.4	75.615	75.305	21.513	-0.44824	-6.9408	0.64992	-2.7597	26.289	-5.7011
124.64	-0.063027	49.77	-7.0023	0.6175	-2.7771	0.062039	-0.090795	0.0488	0.66022	-1.3176	3400.6	21.767	-0.026907	79.519	-65.49	75.615	75.305	21.513	-0.44824	-6.9408	0.64992	-2.7597	26.289	-5.7011
124.64	-0.063194	49.774	-7.002	0.61704	-2.7769	0.063024	-0.093198	0.046642	0.66022	-1.3176	3400.0	21.769	-0.026978	79.518	-65.578	75.615	75.305	21.513	-0.44824	-6.9408	0.64992	-2.7597	26.289	-5.7011
124.64	-0.063486	49.779	-7.0017	0.61657	-2.7766	0.063912	-0.095473	0.044427	0.66022	-1.3176	3399.3	21.771	-0.027103	79.518	-65.664	75.616	75.305	21.513	-0.44824	-6.9408	0.64992	-2.7597	26.289	-5.7011
124.63	-0.063901	49.783	-7.0014	0.61609	-2.7764	0.064701	-0.097616	0.042157	0.66022	-1.3176	3398.6	21.773	-0.02728	79.517	-65.746	75.616	75.305	21.513	-0.44824	-6.9408	0.64992	-2.7597	26.289	-5.7011
124.63	-0.064438	49.788	-7.001	0.6156	-2.7762	0.06539	-0.099626	0.039836	0.66022	-1.3176	3398.0	21.776	-0.02751	79.517	-65.824	75.616	75.305	21.513	-0.44824	-6.9408	0.64992	-2.7597	26.289	-5.7011
124.63	-0.065097	49.792	-7.0007	0.61509	-2.776	0.06598	-0.1015	0.037467	0.66022	-1.3176	3397.3	21.778	-0.027791	79.516	-65.898	75.617	75.305	21.513	-0.44824	-6.9408	0.64992	-2.7597	26.289	-5.7011
124.63	-0.065876	49.797	-7.0004	0.61458	-2.7758	0.066468	-0.10323	0.035053	0.66022	-1.3176	3396.6	21.78	-0.028124	79.516	-65.967	75.617	75.305	21.513	-0.44824	-6.9408	0.64992	-2.7597	26.289	-5.7011
124.62	-0.066773	49.801	-7.0	0.61406	-2.7757	0.066856	-0.10483	0.032598	0.66022	-1.3176	3396.0	21.782	-0.028507	79.516	-66.032	75.617	75.305	21.513	-0.44824	-6.9408	0.64992	-2.7597	26.289	-5.7011
124.62	-0.067788	49.805	-6.9997	0.61353	-2.7755	0.067141	-0.10628	0.030105	0.66022	-1.3176	3395.3	21.784	-0.02894	79.515	-66.09	75.618	75.305	21.513	-0.44824	-6.9408	0.64992	-2.7597	26.289	-5.7011
124.62	-0.068917	49.809	-6.9994	0.613	-2.7754	0.067325	-0.10759	0.027577	0.66022	-1.3176	3394.6	21.786	-0.029423	79.515	-66.142	75.618	75.305	21.513	-0.44824	-6.9408	0.64992	-2.7597	26.289	-5.7011
124.62	-0.07016	49.813	-6.999	0.61246	-2.7752	0.067407	-0.10875	0.025018	0.66022	-1.3176	3393.9	21.788	-0.029953	79.514	-66.187	75.618	75.305	21.513	-0.44824	-6.9408	0.64992	-2.7597	26.289	-5.7011
124.61	-0.071515	49.817	-6.9987	0.61191	-2.7751	0.067388	-0.10977	0.022432	0.66022	-1.3176	3393.3	21.79	-0.030532	79.514	-66.224	75.619	75.305	21.513	-0.44824	-6.9408	0.64992	-2.7597	26.289	-5.7011
124.61	-0.072978	49.82	-6.9984	0.61136	-2.775	0.067266	-0.11064	0.019821	0.66022	-1.3176	3392.6	21.792	-0.031157	79.513	-66.254	75.619	75.305	21.513	-0.44824	-6.9408	0.64992	-2.7597	26.289	-5.7011
124.61	-0.074549	49.824	-6.998	0.6108	-2.7749	0.067044	-0.11136	0.017189	0.66022	-1.3176	3391.9	21.793	-0.031828	79.513	-66.275	75.619	75.305	21.513	-0.44824	-6.9408	0.64992	-2.7597	26.289	-5.7011
124.61	-0.076224	49.827	-6.9977	0.61025	-2.7749	0.066721	-0.11193	0.01454	0.66022	-1.3176	3391.3	21.795	-0.032543	79.512	-66.288	75.62	75.305	21.513	-0.44824	-6.9408	0.64992	-2.7597	26.289	-5.7011
124.61	-0.078001	49.831	-6.9974	0.60969	-2.7748	0.066297	-0.11236	0.011877	0.66022	-1.3176	3390.6	21.797	-0.033302	79.512	-66.292	75.62	75.305	21.513	-0.44824	-6.9408	0.64992	-2.7597	26.289	-5.7011
124.6	-0.079877	49.834	-6.997	0.60912	-2.7747	0.065774	-0.11263	0.0092041	0.66022	-1.3176	3389.9	21.798	-0.034103	79.512	-66.286	75.62	75.305	21.513	-0.44824	-6.9408	0.64992	-2.7597	26.289	-5.7011
124.6	-0.08185	49.837	-6.9967	0.60856	-2.7747	0.065152	-0.11275	0.0065245	0.66022	-1.3176	3389.2	21.8	-0.034946	79.511	-66.272	75.621	75.305	21.513	-0.44824	-6.9408	0.64992	-2.7597	26.289	-5.7011
124.6	-0.083916	49.84	-6.9964	0.608	-2.7747	0.064432	-0.11273	0.0038419	0.66022	-1.3176	3388.6	21.801	-0.035828	79.511	-66.25	75.621	75.305	21.513	-0.44824	-6.9408	0.64992	-2.7597	26.289	-5.7011
124.6	-0.086072	49.842	-6.9961	0.60743	-2.7747	0.063616	-0.11255	0.0011598	0.66022	-1.3176	3387.9	21.803	-0.036749	79.51	-66.219	75.621	75.305	21.513	-0.44824	-6.9408	0.64992	-2.7597	26.289	-5.7011
124.6	-0.088316	49.845	-6.9957	0.60687	-2.7747	0.062705	-0.11222	-0.0015182	0.66022	-1.3176	3387.2	21.804	-0.037707	79.51	-66.18	75.622	75.305	21.513	-0.44824	-6.9408	0.64992	-2.7597	26.289	-5.7011
124.59	-0.090643	49.847	-6.9954	0.60631	-2.7747	0.061699	-0.11175	-0.0041887	0.66022	-1.3176	3386.6	21.805	-0.038701	79.509	-66.134	75.622	75.305	21.513	-0.44824	-6.9408	0.64992	-2.7597	26.289	-5.7011
124.59	-0.093051	49.849	-6.9951	0.60575	-2.7747	0.060601	-0.11113	-0.0068481	0.66022	-1.3176	3385.9	21.806	-0.039729	79.509	-66.081	75.622	75.305	21.513	-0.44824	-6.9408	0.64992	-2.7597	26.289	-5.7011
124.59	-0.095535	49.851	-6.9948	0.6052	-2.7747	0.059412	-0.11036	-0.009493	0.66022	-1.3176	3385.2	21.807	-0.04079	79.508	-66.022	75.622	75.305	21.513	-0.44824	-6.9408	0.64992	-2.7597	26.289	-5.7011
124.59	-0.098092	49.853	-6.9945	0.60465	-2.7748	0.058134	-0.10944	-0.01212	0.66022	-1.3176	3384.6	21.808	-0.041882	79.508	-65.958	75.623	75.305	21.513	-0.44824	-6.9408	0.64992	-2.7597	26.289	-5.7011
124.59	-0.10072	49.855	-6.9942	0.60411	-2.7749	0.056769	-0.10839	-0.014725	0.66022	-1.3176	3383.9	21.809	-0.043004	79.507	-65.888	75.623	75.305	21.513	-0.44824	-6.9408	0.64992	-2.7597	26.289	-5.7011
124.59	-0.10341	49.857	-6.994	0.60357	-2.7749	0.055319	-0.10719	-0.017305	0.66022	-1.3176	3383.2	21.81	-0.044153	79.507	-65.814	75.623	75.305	21.513	-0.44824	-6.9408	0.64992	-2.7597	26.289	-5.7011
124.58	-0.10616	49.858	-6.9937	0.60303	-2.775	0.053785	-0.10585	-0.019857	0.66022	-1.3176	3382.5	21.811	-0.045329	79.506	-65.736	75.624	75.305	21.513	-0.44824	-6.9408	0.64992	-2.7597	26.289	-5.7011
124.58	-0.10897	49.859	-6.9934	0.60251	-2.7751	0.05217	-0.10437	-0.022378	0.66022	-1.3176	3381.9	21.812	-0.046529	79.506	-65.655	75.624	75.305	21.513	-0.44824	-6.9408	0.64992	-2.7597	26.289	-5.7011
124.58	-0.11184	49.86	-6.9932	0.60199	-2.7753	0.050477	-0.10275	-0.024863	0.66022	-1.3176	3381.2	21.812	-0.047751	79.505	-65.571	75.624	75.305	21.513	-0.44824	-6.9408	0.64992	-2.7597	26.289	-5.7011
124.58	-0.11475	49.861	-6.9929	0.60148	-2.7754	0.048708	-0.101	-0.027311	0.66022	-1.3176	3380.5	21.813	-0.048995	79.504	-65.484	75.624	75.305	21.513	-0.44824	-6.9408	0.64992	-2.7597	26.289	-5.7011
124.58	-0.1177	49.861	-6.9927	0.60098	-2.7755	0.046864	-0.099119	-0.029716	0.66022	-1.3176	3379.9	21.813	-0.050257	79.504	-65.395	75.625	75.305	21.513	-0.44824	-6.9408	0.64992	-2.7597	26.289	-5.7011
124.58	-0.1207	49.862	-6.9924	0.60049	-2.7757	0.04495	-0.097108	-0.032078	0.66022	-1.3176	3379.2	21.813	-0.051536	79.503	-65.304	75.625	75.305	21.513	-0.44824	-6.9408	0.64992	-2.7597	26.289	-5.7011
124.58	-0.12373	49.862	-6.9922	0.60001	-2.7759	0.042968	-0.09497	-0.034391	0.66022	-1.3176	3378.5	21.814	-0.05283	79.503	-65.211	75.625	75.305	21.513	-0.44824	-6.9408	0.64992	-2.7597	26.289	-5.7011
124.58	-0.12679	49.862	-6.992	0.59954	-2.776	0.04092	-0.09271	-0.036655	0.66022	-1.3176	3377.8	21.814	-0.054137	79.502	-65.118	75.625	75.305	21.513	-0.44824	-6.9408	0.64992	-2.7597	26.289	-5.7011
124.57	-0.12987	49.861	-6.9918	0.59908	-2.7762	0.03881	-0.090329	-0.038864	0.66022	-1.3176	3377.2	21.814	-0.055455	79.502	-65.023	75.625	75.305	21.513	-0.44824	-6.9408	0.64992	-2.7597	26.289	-5.7011
124.57	-0.13298	49.861	-6.9916	0.59864	-2.7764	0.03664	-0.087831	-0.041017	0.66022	-1.3176	3376.5	21.814	-0.056782	79.501	-64.928	75.626	75.305	21.513	-0.44824	-6.9408	0.64992	-2.7597	26.289	-5.7011
124.57	-0.1361	49.86	-6.9915	0.5982	-2.7766	0.034414	-0.08522	-0.04311	0.66022	-1.3176	3375.8	21.814	-0.058116	79.501	-64.832	75.626	75.305	21.513	-0.44824	-6.9408	0.64992	-2.7597	26.289	-5.7011
124.57	-0.13924	49.859	-6.9913	0.59779	-2.7768	0.032135	-0.082499	-0.045142	0.66022	-1.3176	3375.2	21.813	-0.059455	79.5	-64.736	75.626	75.305	21.513	-0.44824	-6.9408	0.64992	-2.7597	26.289	-5.7011
124.57	-0.14238	49.858	-6.9911	0.59738	-2.7771	0.029806	-0.079671	-0.047109	0.66022	-1.3176	3374.5	21.813	-0.060796	79.499	-64.639	75.626	75.305	21.513	-0.44824	-6.9408	0.64992	-2.7597	26.289	-5.7011
124.57	-0.14552	49.857	-6.991	0.59699	-2.7773	0.027431	-0.076742	-0.049008	0.66022	-1.3176	3373.8	21.813	-0.062139	79.499	-64.543	75.626	75.305	21.513	-0.44824	-6.9408	0.64992	-2.7597	26.289	-5.7011
124.57	-0.14866	49.856	-6.9909	0.59661	-2.7776	0.025012	-0.073714	-0.050838	0.66022	-1.3176	3373.2	21.812	-0.063479	79.498	-64.446	75.627	75.305	21.513	-0.44824	-6.9408	0.64992	-2.7597	26.289	-5.7011
124.57	-0.15179	49.854	-6.9907	0.59625	-2.7778	0.022554	-0.070592	-0.052595	0.66022	-1.3176	3372.5	21.812	-0.064816	79.498	-64.35	75.627	75.305	21.513	-0.44824	-6.9408	0.64992	-2.7597	26.289	-5.7011
124.57	-0.1549	49.852	-6.9906	0.59591	-2.7781	0.020059	-0.06738	-0.054278	0.66022	-1.3176	3371.8	21.811	-0.066148	79.497	-64.255	75.627	75.305	21.513	-0.44824	-6.9408	0.64992	-2.7597	26.289	-5.7011
124.57	-0.158	49.85	-6.9905	0.59558	-2.7784	0.017533	-0.064083	-0.055885	0.66022	-1.3176	3371.2	21.81	-0.067471	79.496	-64.16	75.627	75.305	21.513	-0.44824	-6.9408	0.64992	-2.7597	26.289	-5.7011
124.57	-0.16108	49.848	-6.9905	0.59527	-2.7787	0.014977	-0.060705	-0.057412	0.66022	-1.3176	3370.5	21.81	-0.068785	79.496	-64.065	75.627	75.305	21.513	-0.44824	-6.9408	0.64992	-2.7597	26.289	-5.7011
124.57	-0.16412	49.846	-6.9904	0.59497	-2.7789	0.012396	-0.05725	-0.058859	0.66022	-1.3176	3369.8	21.809	-0.070086	79.495	-63.972	75.628	75.305	21.513	-0.44824	-6.9408	0.64992	-2.7597	26.289	-5.7011
124.57	-0.16714	49.843	-6.9903	0.59469	-2.7792	0.0097935	-0.053724	-0.060222	0.66022	-1.3176	3369.1	21.808	-0.071373	79.495	-63.879	75.628	75.305	21.513	-0.44824	-6.9408	0.64992	-2.7597	26.289	-5.7011
124.57	-0.17011	49.84	-6.9903	0.59443	-2.7795	0.0071733	-0.050131	-0.061502	0.66022	-1.3176	3368.5	21.806	-0.072644	79.494	-63.787	75.628	75.305	21.513	-0.44824	-6.9408	0.64992	-2.7597	26.289	-5.7011
124.57	-0.17304	49.838	-6.9903	0.59419	-2.7799	0.004539	-0.046476	-0.062695	0.66022	-1.3176	3367.8	21.805	-0.073896	79.493	-63.696	75.628	75.305	21.513	-0.44824	-6.9408	0.64992	-2.7597	26.289	-5.7011
124.57	-0.17592	49.834	-6.9902	0.59397	-2.7802	0.0018946	-0.042764	-0.0638	0.66022	-1.3176	3367.1	21.804	-0.075128	79.493	-63.606	75.628	75.305	21.513	-0.44824	-6.9408	0.64992	-2.7597	26.289	-5.7011
124.57	-0.17875	49.831	-6.9902	0.59376	-2.7805	-0.00075628	-0.039001	-0.064815	0.66022	-1.3176	3366.5	21.803	-0.076337	79.492	-63.517	75.628	75.305	21.513	-0.44824	-6.9408	0.64992	-2.7597	26.289	-5.7011
124.57	-0.18153	49.828	-6.9903	0.59358	-2.7808	-0.0034098	-0.03519	-0.06574	0.66022	-1.3176	3365.8	21.801	-0.077522	79.491	-63.43	75.629	75.305	21.513	-0.44824	-6.9408	0.64992	-2.7597	26.289	-5.7011
124.57	-0.18424	49.824	-6.9903	0.59341	-2.7812	-0.0060621	-0.031339	-0.066574	0.66022	-1.3176	3365.1	21.8	-0.07868	79.491	-63.344	75.629	75.305	21.513	-0.44824	-6.9408	0.64992	-2.7597	26.289	-5.7011
124.57	-0.18688	49.82	-6.9903	0.59327	-2.7815	-0.0087095	-0.027451	-0.067314	0.66022	-1.3176	3364.5	21.798	-0.079809	79.49	-63.259	75.629	75.305	21.513	-0.44824	-6.9408	0.64992	-2.7597	26.289	-5.7011
124.57	-0.18945	49.816	-6.9904	0.59314	-2.7818	-0.011348	-0.023532	-0.06796	0.66022	-1.3176	3363.8	21.797	-0.080908	79.49	-63.175	75.629	75.305	21.513	-0.44824	-6.9408	0.64992	-2.7597	26.289	-5.7011
124.57	-0.19195	49.812	-6.9904	0.59303	-2.7822	-0.013974	-0.019588	-0.068512	0.66022	-1.3176	3363.1	21.795	-0.081974	79.489	-63.093	75.629	75.305	21.513	-0.44824	-6.9408	0.64992	-2.7597	26.289	-5.7011
124.57	-0.19436	49.808	-6.9905	0.59294	-2.7825	-0.016584	-0.015624	-0.068968	0.66022	-1.3176	3362.5	21.793	-0.083006	79.488	-63.013	75.629	75.305	21.513	-0.44824	-6.9408	0.64992	-2.7597	26.289	-5.7011
124.57	-0.19669	49.804	-6.9906	0.59287	-2.7829	-0.019174	-0.011645	-0.069327	0.66022	-1.3176	3361.8	21.791	-0.084002	79.488	-62.933	75.629	75.305	21.513	-0.44824	-6.9408	0.64992	-2.7597	26.289	-5.7011
124.57	-0.19893	49.799	-6.9907	0.59283	-2.7832	-0.02174	-0.0076577	-0.06959	0.66022	-1.3176	3361.1	21.79	-0.08496	79.487	-62.856	75.63	75.305	21.513	-0.44824	-6.9408	0.64992	-2.7597	26.289	-5.7011
124.57	-0.20108	49.795	-6.9908	0.5928	-2.7836	-0.024279	-0.0036667	-0.069756	0.66022	-1.3176	3360.5	21.788	-0.085878	79.486	-62.78	75.63	75.305	21.513	-0.44824	-6.9408	0.64992	-2.7597	26.289	-5.7011
124.57	-0.20313	49.79	-6.9909	0.59279	-2.7839	-0.026786	0.00032233	-0.069825	0.66022	-1.3176	3359.8	21.786	-0.086755	79.486	-62.706	75.63	75.305	21.513	-0.44824	-6.9408	0.64992	-2.7597	26.289	-5.7011
124.57	-0.20508	49.785	-6.9911	0.5928	-2.7842	-0.02926	0.0043038	-0.069797	0.66022	-1.3176	3359.1	21.784	-0.087589	79.485	-62.633	75.63	75.305	21.513	-0.44824	-6.9408	0.64992	-2.7597	26.289	-5.7011
124.58	-0.20693	49.78	-6.9912	0.59283	-2.7846	-0.031695	0.0082721	-0.069671	0.66022	-1.3176	3358.5	21.781	-0.088379	79.484	-62.563	75.63	75.305	21.513	-0.44824	-6.9408	0.64992	-2.7597	26.289	-5.7011
124.58	-0.20867	49.775	-6.9914	0.59288	-2.7849	-0.034089	0.012222	-0.069448	0.66022	-1.3176	3357.8	21.779	-0.089122	79.484	-62.494	75.63	75.305	21.513	-0.44824	-6.9408	0.64992	-2.7597	26.289	-5.7011
124.58	-0.2103	49.77	-6.9916	0.59295	-2.7853	-0.036438	0.016147	-0.069129	0.66022	-1.3176	3357.1	21.777	-0.089818	79.483	-62.427	75.63	75.305	21.513	-0.44824	-6.9408	0.64992	-2.7597	26.289	-5.7011
124.58	-0.21181	49.764	-6.9918	0.59305	-2.7856	-0.038738	0.020043	-0.068713	0.66022	-1.3176	3356.5	21.775	-0.090465	79.482	-62.361	75.63	75.305	21.513	-0.44824	-6.9408	0.64992	-2.7597	26.289	-5.7011
124.58	-0.21321	49.759	-6.992	0.59316	-2.786	-0.040988	0.023904	-0.068202	0.66022	-1.3176	3355.8	21.773	-0.091062	79.482	-62.298	75.631	75.305	21.513	-0.44824	-6.9408	0.64992	-2.7597	26.289	-5.7011
124.58	-0.21448	49.754	-6.9922	0.59328	-2.7863	-0.043183	0.027724	-0.067595	0.66022	-1.3176	3355.1	21.77	-0.091608	79.481	-62.236	75.631	75.305	21.513	-0.44824	-6.9408	0.64992	-2.7597	26.289	-5.7011
124.58	-0.21564	49.748	-6.9924	0.59343	-2.7867	-0.04532	0.031499	-0.066895	0.66022	-1.3176	3354.5	21.768	-0.092101	79.48	-62.176	75.631	75.305	21.513	-0.44824	-6.9408	0.64992	-2.7597	26.289	-5.7011
124.58	-0.21667	49.743	-6.9926	0.5936	-2.787	-0.047397	0.035222	-0.066101	0.66022	-1.3176	3353.8	21.766	-0.092541	79.48	-62.119	75.631	75.305	21.513	-0.44824	-6.9408	0.64992	-2.7597	26.289	-5.7011
124.58	-0.21757	49.737	-6.9929	0.59378	-2.7873	-0.04941	0.038889	-0.065215	0.66022	-1.3176	3353.1	21.763	-0.092926	79.479	-62.063	75.631	75.305	21.513	-0.44824	-6.9408	0.64992	-2.7597	26.289	-5.7011
124.58	-0.21834	49.731	-6.9931	0.59399	-2.7876	-0.051357	0.042494	-0.064239	0.66022	-1.3176	3352.4	21.761	-0.093256	79.478	-62.009	75.631	75.305	21.513	-0.44824	-6.9408	0.64992	-2.7597	26.289	-5.7011
124.59	-0.21897	49.726	-6.9934	0.59421	-2.788	-0.053236	0.046032	-0.063173	0.66022	-1.3176	3351.8	21.758	-0.09353	79.478	-61.958	75.631	75.305	21.513	-0.44824	-6.9408	0.64992	-2.7597	26.289	-5.7011
124.59	-0.21948	49.72	-6.9936	0.59445	-2.7883	-0.055043	0.049499	-0.06202	0.66022	-1.3176	3351.1	21.756	-0.093746	79.477	-61.908	75.632	75.305	21.513	-0.44824	-6.9408	0.64992	-2.7597	26.289	-5.7011
124.59	-0.21985	49.714	-6.9939	0.5947	-2.7886	-0.056776	0.052888	-0.06078	0.66022	-1.3176	3350.4	21.753	-0.093905	79.476	-61.86	75.632	75.305	21.513	-0.44824	-6.9408	0.64992	-2.7597	26.289	-5.7011
124.59	-0.22008	49.708	-6.9942	0.59498	-2.7889	-0.058433	0.056197	-0.059455	0.66022	-1.3176	3349.8	21.751	-0.094005	79.476	-61.815	75.632	75.305	21.513	-0.44824	-6.9408	0.64992	-2.7597	26.289	-5.7011
124.59	-0.22018	49.702	-6.9945	0.59527	-2.7892	-0.060011	0.059419	-0.058049	0.66022	-1.3176	3349.1	21.748	-0.094047	79.475	-61.771	75.632	75.305	21.513	-0.44824	-6.9408	0.64992	-2.7597	26.289	-5.7011
124.59	-0.22014	49.697	-6.9948	0.59557	-2.7895	-0.061509	0.06255	-0.056561	0.66022	-1.3176	3348.5	21.746	-0.09403	79.474	-61.73	75.632	75.305	21.513	-0.44824	-6.9408	0.64992	-2.7597	26.289	-5.7011
124.59	-0.21996	49.691	-6.9951	0.59589	-2.7897	-0.062924	0.065586	-0.054995	0.66022	-1.3176	3347.8	21.743	-0.093953	79.474	-61.691	75.632	75.305	21.513	-0.44824	-6.9408	0.64992	-2.7597	26.289	-5.7011
124.59	-0.21963	49.685	-6.9954	0.59623	-2.79	-0.064139	0.068839	-0.053431	0.66022	-1.3176	3347.1	21.741	-0.093817	79.473	-61.654	75.632	75.305	21.513	-0.44824	-6.9408	0.64992	-2.7597	26.289	-5.7011
124.59	-0.21917	49.679	-6.9958	0.59658	-2.7903	-0.065241	0.07206	-0.051804	0.66022	-1.3176	3346.5	21.739	-0.09362	79.473	-61.619	75.633	75.305	21.513	-0.44824	-6.9408	0.64992	-2.7597	26.289	-5.7011
124.6	-0.21857	49.674	-6.9961	0.59695	-2.7905	-0.066263	0.075153	-0.050095	0.66022	-1.3176	3345.8	21.736	-0.093364	79.472	-61.586	75.633	75.305	21.513	-0.44824	-6.9408	0.64992	-2.7597	26.289	-5.7011
124.6	-0.21783	49.668	-6.9964	0.59733	-2.7908	-0.067202	0.078112	-0.048305	0.66022	-1.3176	3345.1	21.734	-0.093047	79.471	-61.555	75.633	75.305	21.513	-0.44824	-6.9408	0.64992	-2.7597	26.289	-5.7011
124.6	-0.21694	49.662	-6.9968	0.59773	-2.791	-0.068057	0.080933	-0.046439	0.66022	-1.3176	3344.5	21.731	-0.092671	79.471	-61.527	75.633	75.305	21.513	-0.44824	-6.9408	0.64992	-2.7597	26.289	-5.7011
124.6	-0.21592	49.657	-6.9971	0.59814	-2.7912	-0.068827	0.083611	-0.044498	0.66022	-1.3176	3343.8	21.729	-0.092235	79.47	-61.501	75.633	75.305	21.513	-0.44824	-6.9408	0.64992	-2.7597	26.289	-5.7011
124.6	-0.21476	49.651	-6.9975	0.59856	-2.7915	-0.06951	0.086143	-0.042487	0.66022	-1.3176	3343.1	21.727	-0.09174	79.469	-61.476	75.633	75.305	21.513	-0.44824	-6.9408	0.64992	-2.7597	26.289	-5.7011
124.6	-0.21346	49.646	-6.9978	0.599	-2.7917	-0.070103	0.088524	-0.040408	0.66022	-1.3176	3342.5	21.724	-0.091186	79.469	-61.454	75.633	75.305	21.513	-0.44824	-6.9408	0.64992	-2.7597	26.289	-5.7011
124.6	-0.21203	49.641	-6.9982	0.59945	-2.7919	-0.070607	0.090752	-0.038266	0.66022	-1.3176	3341.8	21.722	-0.090576	79.468	-61.435	75.634	75.305	21.513	-0.44824	-6.9408	0.64992	-2.7597	26.289	-5.7011
124.6	-0.21047	49.636	-6.9985	0.59991	-2.792	-0.071021	0.092823	-0.036063	0.66022	-1.3176	3341.1	21.72	-0.089908	79.468	-61.417	75.634	75.305	21.513	-0.44824	-6.9408	0.64992	-2.7597	26.289	-5.7011
124.6	-0.20877	49.631	-6.9989	0.60038	-2.7922	-0.071342	0.094733	-0.033803	0.66022	-1.3176	3340.5	21.718	-0.089184	79.467	-61.402	75.634	75.305	21.513	-0.44824	-6.9408	0.64992	-2.7597	26.289	-5.7011
124.6	-0.20695	49.626	-6.9992	0.60086	-2.7924	-0.071571	0.096481	-0.03149	0.66022	-1.3176	3339.8	21.716	-0.088406	79.466	-61.389	75.634	75.305	21.513	-0.44824	-6.9408	0.64992	-2.7597	26.289	-5.7011
124.61	-0.205	49.621	-6.9996	0.60134	-2.7925	-0.071707	0.098063	-0.029129	0.66022	-1.3176	3339.1	21.714	-0.087573	79.466	-61.378	75.634	75.305	21.513	-0.44824	-6.9408	0.64992	-2.7597	26.289	-5.7011
124.61	-0.20293	49.616	-6.9999	0.60184	-2.7927	-0.07175	0.099478	-0.026722	0.66022	-1.3176	3338.5	21.712	-0.086689	79.465	-61.369	75.635	75.305	21.513	-0.44824	-6.9408	0.64992	-2.7597	26.289	-5.7011
124.61	-0.20073	49.611	-7.0003	0.60234	-2.7928	-0.071699	0.10072	-0.024274	0.66022	-1.3176	3337.8	21.71	-0.085753	79.465	-61.362	75.635	75.305	21.513	-0.44824	-6.9408	0.64992	-2.7597	26.289	-5.7011
124.61	-0.19843	49.607	-7.0007	0.60284	-2.7929	-0.071554	0.1018	-0.021789	0.66022	-1.3176	3337.1	21.708	-0.084768	79.464	-61.358	75.635	75.305	21.513	-0.44824	-6.9408	0.64992	-2.7597	26.289	-5.7011
124.61	-0.19601	49.603	-7.001	0.60335	-2.793	-0.071316	0.1027	-0.019271	0.66022	-1.3176	3336.5	21.706	-0.083735	79.464	-61.356	75.635	75.305	21.513	-0.44824	-6.9408	0.64992	-2.7597	26.289	-5.7011
124.61	-0.19348	49.599	-7.0014	0.60387	-2.7931	-0.070984	0.10343	-0.016724	0.66022	-1.3176	3335.8	21.704	-0.082655	79.463	-61.356	75.635	75.305	21.513	-0.44824	-6.9408	0.64992	-2.7597	26.289	-5.7011
124.61	-0.19084	49.595	-7.0017	0.60439	-2.7932	-0.07056	0.10399	-0.014153	0.66022	-1.3176	3335.1	21.703	-0.081531	79.462	-61.358	75.636	75.305	21.513	-0.44824	-6.9408	0.64992	-2.7597	26.289	-5.7011
124.61	-0.18811	49.591	-7.0021	0.60491	-2.7933	-0.070043	0.10437	-0.011562	0.66022	-1.3176	3334.5	21.701	-0.080363	79.462	-61.362	75.636	75.305	21.513	-0.44824	-6.9408	0.64992	-2.7597	26.289	-5.7011
124.61	-0.18528	49.587	-7.0024	0.60543	-2.7933	-0.069435	0.10458	-0.0089548	0.66022	-1.3176	3333.8	21.699	-0.079155	79.461	-61.369	75.636	75.305	21.513	-0.44824	-6.9408	0.64992	-2.7597	26.289	-5.7011
124.61	-0.18236	49.584	-7.0028	0.60595	-2.7933	-0.068736	0.10462	-0.006336	0.66022	-1.3176	3333.1	21.698	-0.077907	79.461	-61.378	75.636	75.305	21.513	-0.44824	-6.9408	0.64992	-2.7597	26.289	-5.7011
124.61	-0.17935	49.58	-7.0031	0.60648	-2.7934	-0.067948	0.10448	-0.0037099	0.66022	-1.3176	3332.5	21.697	-0.076623	79.46	-61.388	75.637	75.305	21.513	-0.44824	-6.9408	0.64992	-2.7597	26.289	-5.7011
124.61	-0.17626	49.577	-7.0034	0.607	-2.7934	-0.067072	0.10417	-0.0010809	0.66022	-1.3176	3331.8	21.695	-0.075303	79.46	-61.401	75.637	75.305	21.513	-0.44824	-6.9408	0.64992	-2.7597	26.289	-5.7011
124.61	-0.17309	49.574	-7.0038	0.60752	-2.7934	-0.066109	0.10368	0.0015467	0.66022	-1.3176	3331.1	21.694	-0.07395	79.459	-61.416	75.637	75.305	21.513	-0.44824	-6.9408	0.64992	-2.7597	26.289	-5.7011
124.61	-0.16985	49.571	-7.0041	0.60804	-2.7934	-0.06506	0.10303	0.0041686	0.66022	-1.3176	3330.5	21.693	-0.072566	79.458	-61.434	75.637	75.305	21.513	-0.44824	-6.9408	0.64992	-2.7597	26.289	-5.7011
124.61	-0.16655	49.569	-7.0044	0.60855	-2.7933	-0.063928	0.10221	0.0067804	0.66022	-1.3176	3329.8	21.692	-0.071154	79.458	-61.453	75.637	75.305	21.513	-0.44824	-6.9408	0.64992	-2.7597	26.289	-5.7011
124.61	-0.16318	49.566	-7.0047	0.60906	-2.7933	-0.062715	0.10122	0.009378	0.66022	-1.3176	3329.1	21.691	-0.069714	79.457	-61.474	75.638	75.305	21.513	-0.44824	-6.9408	0.64992	-2.7597	26.289	-5.7011
124.61	-0.15975	49.564	-7.0051	0.60956	-2.7932	-0.061422	0.10007	0.011957	0.66022	-1.3176	3328.5	21.69	-0.068251	79.457	-61.498	75.638	75.305	21.513	-0.44824	-6.9408	0.64992	-2.7597	26.289	-5.7011
124.61	-0.15627	49.562	-7.0054	0.61006	-2.7932	-0.060051	0.098761	0.014513	0.66022	-1.3176	3327.8	21.689	-0.066766	79.456	-61.523	75.638	75.305	21.513	-0.44824	-6.9408	0.64992	-2.7597	26.289	-5.7011
124.61	-0.15275	49.56	-7.0057	0.61055	-2.7931	-0.058605	0.09729	0.017043	0.66022	-1.3176	3327.1	21.689	-0.06526	79.456	-61.551	75.638	75.305	21.513	-0.44824	-6.9408	0.64992	-2.7597	26.289	-5.7011
124.61	-0.14918	49.559	-7.0059	0.61103	-2.793	-0.057087	0.095663	0.019542	0.66022	-1.3176	3326.5	21.688	-0.063737	79.455	-61.581	75.639	75.305	21.513	-0.44824	-6.9408	0.64992	-2.7597	26.289	-5.7011
124.61	-0.14558	49.557	-7.0062	0.6115	-2.7929	-0.055497	0.093884	0.022005	0.66022	-1.3176	3325.8	21.687	-0.062199	79.455	-61.612	75.639	75.305	21.513	-0.44824	-6.9408	0.64992	-2.7597	26.289	-5.7011
124.61	-0.14195	49.556	-7.0065	0.61197	-2.7928	-0.053841	0.091956	0.02443	0.66022	-1.3176	3325.1	21.687	-0.060648	79.454	-61.646	75.639	75.305	21.513	-0.44824	-6.9408	0.64992	-2.7597	26.289	-5.7011
124.61	-0.13829	49.555	-7.0068	0.61242	-2.7927	-0.052119	0.089883	0.026812	0.66022	-1.3176	3324.5	21.687	-0.059087	79.454	-61.681	75.639	75.305	21.513	-0.44824	-6.9408	0.64992	-2.7597	26.289	-5.7011
124.61	-0.13462	49.554	-7.007	0.61287	-2.7925	-0.050335	0.087668	0.029147	0.66022	-1.3176	3323.8	21.686	-0.057517	79.453	-61.719	75.64	75.305	21.513	-0.44824	-6.9408	0.64992	-2.7597	26.289	-5.7011
124.61	-0.13093	49.553	-7.0073	0.6133	-2.7924	-0.048492	0.085317	0.031433	0.66022	-1.3176	3323.1	21.686	-0.055941	79.453	-61.758	75.64	75.305	21.513	-0.44824	-6.9408	0.64992	-2.7597	26.289	-5.7011
124.61	-0.12723	49.553	-7.0075	0.61372	-2.7922	-0.046593	0.082834	0.033664	0.66022	-1.3176	3322.5	21.686	-0.054361	79.452	-61.8	75.64	75.305	21.513	-0.44824	-6.9408	0.64992	-2.7597	26.289	-5.7011
124.61	-0.12353	49.553	-7.0077	0.61413	-2.792	-0.04464	0.080222	0.035838	0.66022	-1.3176	3321.8	21.686	-0.052779	79.452	-61.843	75.641	75.305	21.513	-0.44824	-6.9408	0.64992	-2.7597	26.289	-5.7011
124.61	-0.11983	49.552	-7.008	0.61452	-2.7918	-0.042639	0.077488	0.037952	0.66022	-1.3176	3321.1	21.686	-0.051199	79.451	-61.888	75.641	75.305	21.513	-0.44824	-6.9408	0.64992	-2.7597	26.289	-5.7011
124.61	-0.11613	49.553	-7.0082	0.6149	-2.7916	-0.04059	0.074636	0.040002	0.66022	-1.3176	3320.5	21.687	-0.049621	79.451	-61.935	75.641	75.305	21.513	-0.44824	-6.9408	0.64992	-2.7597	26.289	-5.7011
124.6	-0.11245	49.553	-7.0084	0.61527	-2.7914	-0.038499	0.071672	0.041984	0.66022	-1.3176	3319.8	21.687	-0.048048	79.45	-61.984	75.641	75.305	21.513	-0.44824	-6.9408	0.64992	-2.7597	26.289	-5.7011
124.6	-0.10879	49.553	-7.0085	0.61562	-2.7912	-0.036368	0.0686	0.043897	0.66022	-1.3176	3319.2	21.687	-0.046482	79.45	-62.034	75.642	75.305	21.513	-0.44824	-6.9408	0.64992	-2.7597	26.289	-5.7011
124.6	-0.10514	49.554	-7.0087	0.61595	-2.791	-0.034201	0.065426	0.045737	0.66022	-1.3176	3318.5	21.688	-0.044925	79.449	-62.087	75.642	75.305	21.513	-0.44824	-6.9408	0.64992	-2.7597	26.289	-5.7011
124.6	-0.10153	49.555	-7.0089	0.61627	-2.7908	-0.032001	0.062156	0.047501	0.66022	-1.3176	3317.8	21.688	-0.04338	79.449	-62.141	75.642	75.305	21.513	-0.44824	-6.9408	0.64992	-2.7597	26.289	-5.7011
124.6	-0.097939	49.556	-7.009	0.61658	-2.7905	-0.029772	0.058796	0.049188	0.66022	-1.3176	3317.2	21.689	-0.041848	79.448	-62.196	75.643	75.305	21.513	-0.44824	-6.9408	0.64992	-2.7597	26.289	-5.7011
124.6	-0.094388	49.557	-7.0092	0.61686	-2.7903	-0.027518	0.055351	0.050793	0.66022	-1.3176	3316.5	21.689	-0.040331	79.448	-62.254	75.643	75.305	21.513	-0.44824	-6.9408	0.64992	-2.7597	26.289	-5.7011
124.6	-0.090877	49.558	-7.0093	0.61713	-2.79	-0.025242	0.051828	0.052316	0.66022	-1.3176	3315.8	21.69	-0.038831	79.447	-62.313	75.643	75.305	21.513	-0.44824	-6.9408	0.64992	-2.7597	26.289	-5.7011
124.6	-0.087411	49.559	-7.0094	0.61738	-2.7898	-0.022948	0.048233	0.053754	0.66022	-1.3176	3315.2	21.691	-0.03735	79.447	-62.373	75.643	75.305	21.513	-0.44824	-6.9408	0.64992	-2.7597	26.289	-5.7011
124.59	-0.083992	49.561	-7.0096	0.61761	-2.7895	-0.020639	0.044571	0.055104	0.66022	-1.3176	3314.5	21.692	-0.03589	79.446	-62.435	75.644	75.305	21.513	-0.44824	-6.9408	0.64992	-2.7597	26.289	-5.7011
124.59	-0.080626	49.563	-7.0096	0.61783	-2.7892	-0.01832	0.04085	0.056366	0.66022	-1.3176	3313.8	21.693	-0.034452	79.446	-62.499	75.644	75.305	21.513	-0.44824	-6.9408	0.64992	-2.7597	26.289	-5.7011
124.59	-0.077317	49.565	-7.0097	0.61802	-2.7889	-0.015993	0.037075	0.057538	0.66022	-1.3176	3313.1	21.694	-0.033038	79.445	-62.564	75.644	75.305	21.513	-0.44824	-6.9408	0.64992	-2.7597	26.289	-5.7011
124.59	-0.074067	49.567	-7.0098	0.6182	-2.7886	-0.013621	0.033386	0.058581	0.66022	-1.3176	3312.5	21.695	-0.031649	79.445	-62.631	75.645	75.305	21.513	-0.44824	-6.9408	0.64992	-2.7597	26.289	-5.7011
124.59	-0.07088	49.569	-7.0099	0.61835	-2.7883	-0.011164	0.029915	0.059468	0.66022	-1.3176	3311.8	21.696	-0.030288	79.444	-62.698	75.645	75.305	21.513	-0.44824	-6.9408	0.64992	-2.7597	26.289	-5.7011
124.59	-0.067759	49.571	-7.0099	0.6185	-2.788	-0.008708	0.026406	0.060268	0.66022	-1.3176	3311.1	21.697	-0.028954	79.444	-62.768	75.645	75.305	21.513	-0.44824	-6.9408	0.64992	-2.7597	26.289	-5.7011
124.58	-0.064707	49.574	-7.01	0.61862	-2.7877	-0.0062564	0.022867	0.06098	0.66022	-1.3176	3310.5	21.698	-0.02765	79.443	-62.838	75.645	75.305	21.513	-0.44824	-6.9408	0.64992	-2.7597	26.289	-5.7011
124.58	-0.061728	49.576	-7.01	0.61872	-2.7874	-0.0038123	0.019301	0.061605	0.66022	-1.3176	3309.8	21.7	-0.026377	79.443	-62.91	75.646	75.305	21.513	-0.44824	-6.9408	0.64992	-2.7597	26.289	-5.7011
124.58	-0.058823	49.579	-7.01	0.61881	-2.7871	-0.0013791	0.015715	0.062141	0.66022	-1.3176	3309.1	21.701	-0.025136	79.442	-62.983	75.646	75.305	21.513	-0.44824	-6.9408	0.64992	-2.7597	26.289	-5.7011
124.58	-0.055997	49.582	-7.01	0.61888	-2.7868	0.0010402	0.012112	0.062588	0.66022	-1.3176	3308.5	21.702	-0.023928	79.442	-63.057	75.646	75.305	21.513	-0.44824	-6.9408	0.64992	-2.7597	26.289	-5.7011
124.58	-0.053251	49.585	-7.01	0.61893	-2.7865	0.0034423	0.0084986	0.062945	0.66022	-1.3176	3307.8	21.704	-0.022755	79.441	-63.132	75.647	75.305	21.513	-0.44824	-6.9408	0.64992	-2.7597	26.289	-5.7011
124.57	-0.050589	49.588	-7.01	0.61897	-2.7862	0.0058241	0.0048793	0.063213	0.66022	-1.3176	3307.1	21.705	-0.021618	79.441	-63.208	75.647	75.305	21.513	-0.44824	-6.9408	0.64992	-2.7597	26.289	-5.7011
124.57	-0.048014	49.591	-7.0099	0.61898	-2.7859	0.0081825	0.0012594	0.063391	0.66022	-1.3176	3306.5	21.707	-0.020517	79.441	-63.285	75.647	75.305	21.513	-0.44824	-6.9408	0.64992	-2.7597	26.289	-5.7011
124.57	-0.045526	49.594	-7.0099	0.61898	-2.7855	0.010514	-0.002356	0.06348	0.66022	-1.3176	3305.8	21.709	-0.019455	79.44	-63.363	75.648	75.305	21.513	-0.44824	-6.9408	0.64992	-2.7597	26.289	-5.7011
124.57	-0.04313	49.598	-7.0098	0.61896	-2.7852	0.012817	-0.005962	0.06348	0.66022	-1.3176	3305.1	21.71	-0.018431	79.44	-63.442	75.648	75.305	21.513	-0.44824	-6.9408	0.64992	-2.7597	26.289	-5.7011
124.57	-0.040827	49.601	-7.0098	0.61892	-2.7849	0.015087	-0.0095534	0.06339	0.66022	-1.3176	3304.5	21.712	-0.017447	79.439	-63.522	75.648	75.305	21.513	-0.44824	-6.9408	0.64992	-2.7597	26.289	-5.7011
124.56	-0.03862	49.604	-7.0097	0.61886	-2.7846	0.017321	-0.013125	0.063212	0.66022	-1.3176	3303.8	21.714	-0.016504	79.439	-63.602	75.649	75.305	21.513	-0.44824	-6.9408	0.64992	-2.7597	26.289	-5.7011
124.56	-0.03651	49.608	-7.0096	0.61879	-2.7843	0.019517	-0.016673	0.062945	0.66022	-1.3176	3303.1	21.716	-0.015602	79.438	-63.683	75.649	75.305	21.513	-0.44824	-6.9408	0.64992	-2.7597	26.289	-5.7011
124.56	-0.034499	49.612	-7.0095	0.6187	-2.784	0.021672	-0.020191	0.062591	0.66022	-1.3176	3302.5	21.717	-0.014743	79.438	-63.764	75.649	75.305	21.513	-0.44824	-6.9408	0.64992	-2.7597	26.289	-5.7011
124.56	-0.03259	49.616	-7.0094	0.61859	-2.7836	0.023783	-0.023675	0.062151	0.66022	-1.3176	3301.8	21.719	-0.013927	79.437	-63.846	75.649	75.305	21.513	-0.44824	-6.9408	0.64992	-2.7597	26.289	-5.7011
124.55	-0.030783	49.619	-7.0092	0.61846	-2.7833	0.025848	-0.02712	0.061625	0.66022	-1.3176	3301.1	21.721	-0.013155	79.437	-63.928	75.65	75.305	21.513	-0.44824	-6.9408	0.64992	-2.7597	26.289	-5.7011
124.55	-0.02908	49.623	-7.0091	0.61831	-2.783	0.027863	-0.030522	0.061015	0.66022	-1.3176	3300.5	21.723	-0.012427	79.436	-64.011	75.65	75.305	21.513	-0.44824	-6.9408	0.64992	-2.7597	26.289	-5.7011
124.55	-0.027483	49.627	-7.009	0.61815	-2.7827	0.029826	-0.033875	0.06032	0.66022	-1.3176	3299.8	21.725	-0.011745	79.436	-64.094	75.65	75.305	21.513	-0.44824	-6.9408	0.64992	-2.7597	26.289	-5.7011
124.55	-0.025993	49.631	-7.0088	0.61798	-2.7824	0.031735	-0.037176	0.059544	0.66022	-1.3176	3299.1	21.727	-0.011108	79.435	-64.176	75.651	75.305	21.513	-0.44824	-6.9408	0.64992	-2.7597	26.289	-5.7011
124.54	-0.024611	49.635	-7.0086	0.61778	-2.7821	0.033587	-0.04042	0.058687	0.66022	-1.3176	3298.5	21.729	-0.010518	79.435	-64.259	75.651	75.305	21.513	-0.44824	-6.9408	0.64992	-2.7597	26.289	-5.7011
124.54	-0.023338	49.639	-7.0085	0.61757	-2.7818	0.03538	-0.043602	0.05775	0.66022	-1.3176	3297.8	21.731	-0.0099736	79.434	-64.342	75.651	75.305	21.513	-0.44824	-6.9408	0.64992	-2.7597	26.289	-5.7011
124.54	-0.022174	49.643	-7.0083	0.61735	-2.7816	0.037112	-0.046718	0.056735	0.66022	-1.3176	3297.1	21.733	-0.0094765	79.434	-64.424	75.652	75.305	21.513	-0.44824	-6.9408	0.64992	-2.7597	26.289	-5.7011
124.54	-0.021122	49.647	-7.0081	0.61711	-2.7813	0.03878	-0.049765	0.055644	0.66022	-1.3176	3296.4	21.735	-0.0090266	79.434	-64.506	75.652	75.305	21.513	-0.44824	-6.9408	0.64992	-2.7597	26.289	-5.7011
124.53	-0.02018	49.651	-7.0079	0.61685	-2.781	0.040382	-0.052738	0.054479	0.66022	-1.3176	3295.8	21.737	-0.0086242	79.433	-64.587	75.652	75.305	21.513	-0.44824	-6.9408	0.64992	-2.7597	26.289	-5.7011
124.53	-0.01935	49.655	-7.0077	0.61658	-2.7807	0.041917	-0.055633	0.05324	0.66022	-1.3176	3295.1	21.739	-0.0082696	79.433	-64.668	75.653	75.305	21.513	-0.44824	-6.9408	0.64992	-2.7597	26.289	-5.7011
124.53	-0.018632	49.659	-7.0075	0.61629	-2.7805	0.043382	-0.058446	0.051932	0.66022	-1.3176	3294.4	21.741	-0.0079627	79.432	-64.747	75.653	75.305	21.513	-0.44824	-6.9408	0.64992	-2.7597	26.289	-5.7011
124.53	-0.018026	49.664	-7.0073	0.61599	-2.7802	0.044775	-0.061174	0.050554	0.66022	-1.3176	3293.8	21.743	-0.0077037	79.432	-64.826	75.653	75.305	21.513	-0.44824	-6.9408	0.64992	-2.7597	26.289	-5.7011
124.52	-0.017532	49.668	-7.007	0.61568	-2.78	0.046095	-0.063814	0.04911	0.66022	-1.3176	3293.1	21.745	-0.0074926	79.431	-64.903	75.654	75.305	21.513	-0.44824	-6.9408	0.64992	-2.7597	26.289	-5.7011
124.52	-0.01715	49.672	-7.0068	0.61536	-2.7797	0.04734	-0.066361	0.047602	0.66022	-1.3176	3292.4	21.747	-0.0073294	79.431	-64.979	75.654	75.305	21.513	-0.44824	-6.9408	0.64992	-2.7597	26.289	-5.7011
124.52	-0.016879	49.676	-7.0066	0.61502	-2.7795	0.048509	-0.068813	0.046031	0.66022	-1.3176	3291.8	21.749	-0.0072139	79.43	-65.054	75.654	75.305	21.513	-0.44824	-6.9408	0.64992	-2.7597	26.289	-5.7011
124.52	-0.01672	49.68	-7.0063	0.61467	-2.7793	0.049599	-0.071166	0.044401	0.66022	-1.3176	3291.1	21.751	-0.0071459	79.43	-65.126	75.654	75.305	21.513	-0.44824	-6.9408	0.64992	-2.7597	26.289	-5.7011
124.51	-0.016672	49.684	-7.0061	0.61431	-2.779	0.050611	-0.073418	0.042713	0.66022	-1.3176	3290.4	21.753	-0.0071254	79.429	-65.196	75.655	75.305	21.513	-0.44824	-6.9408	0.64992	-2.7597	26.289	-5.7011
124.51	-0.016734	49.688	-7.0058	0.61393	-2.7788	0.051542	-0.075565	0.040971	0.66022	-1.3176	3289.8	21.755	-0.0071519	79.429	-65.264	75.655	75.305	21.513	-0.44824	-6.9408	0.64992	-2.7597	26.289	-5.7011
124.51	-0.016905	49.691	-7.0055	0.61355	-2.7786	0.052391	-0.077606	0.039176	0.66022	-1.3176	3289.1	21.757	-0.0072251	79.428	-65.33	75.655	75.305	21.513	-0.44824	-6.9408	0.64992	-2.7597	26.289	-5.7011
124.51	-0.017185	49.695	-7.0053	0.61316	-2.7784	0.053158	-0.079537	0.037332	0.66022	-1.3176	3288.4	21.759	-0.0073446	79.428	-65.393	75.656	75.305	21.513	-0.44824	-6.9408	0.64992	-2.7597	26.289	-5.7011
124.5	-0.017572	49.699	-7.005	0.61276	-2.7783	0.053841	-0.081356	0.03544	0.66022	-1.3176	3287.7	21.761	-0.0075101	79.427	-65.452	75.656	75.305	21.513	-0.44824	-6.9408	0.64992	-2.7597	26.289	-5.7011
124.5	-0.018065	49.703	-7.0047	0.61234	-2.7781	0.05444	-0.08306	0.033504	0.66022	-1.3176	3287.1	21.762	-0.0077208	79.427	-65.508	75.656	75.305	21.513	-0.44824	-6.9408	0.64992	-2.7597	26.289	-5.7011
124.5	-0.018662	49.706	-7.0045	0.61192	-2.7779	0.054953	-0.084649	0.031527	0.66022	-1.3176	3286.4	21.764	-0.0079763	79.426	-65.561	75.657	75.305	21.513	-0.44824	-6.9408	0.64992	-2.7597	26.289	-5.7011
124.5	-0.019363	49.71	-7.0042	0.6115	-2.7778	0.055381	-0.086119	0.029512	0.66022	-1.3176	3285.7	21.766	-0.008276	79.426	-65.609	75.657	75.305	21.513	-0.44824	-6.9408	0.64992	-2.7597	26.289	-5.7011
124.5	-0.020166	49.713	-7.0039	0.61106	-2.7776	0.055723	-0.08747	0.02746	0.66022	-1.3176	3285.1	21.768	-0.0086191	79.425	-65.653	75.657	75.305	21.513	-0.44824	-6.9408	0.64992	-2.7597	26.289	-5.7011
124.49	-0.021069	49.717	-7.0036	0.61062	-2.7775	0.055979	-0.0887	0.025376	0.66022	-1.3176	3284.4	21.769	-0.009005	79.425	-65.692	75.657	75.305	21.513	-0.44824	-6.9408	0.64992	-2.7597	26.289	-5.7011
124.49	-0.022069	49.72	-7.0034	0.61018	-2.7774	0.056148	-0.089806	0.023261	0.66022	-1.3176	3283.7	21.771	-0.0094327	79.424	-65.727	75.658	75.305	21.513	-0.44824	-6.9408	0.64992	-2.7597	26.289	-5.7011
124.49	-0.023166	49.723	-7.0031	0.60973	-2.7773	0.056231	-0.090789	0.02112	0.66022	-1.3176	3283.1	21.773	-0.0099015	79.424	-65.757	75.658	75.305	21.513	-0.44824	-6.9408	0.64992	-2.7597	26.289	-5.7011
124.49	-0.024357	49.726	-7.0028	0.60927	-2.7772	0.056227	-0.091646	0.018955	0.66022	-1.3176	3282.4	21.774	-0.010411	79.423	-65.781	75.658	75.305	21.513	-0.44824	-6.9408	0.64992	-2.7597	26.289	-5.7011
124.48	-0.025639	49.729	-7.0025	0.60881	-2.7771	0.056136	-0.092378	0.016768	0.66022	-1.3176	3281.7	21.776	-0.010959	79.423	-65.8	75.659	75.305	21.513	-0.44824	-6.9408	0.64992	-2.7597	26.289	-5.7011
124.48	-0.027011	49.732	-7.0022	0.60835	-2.777	0.055959	-0.092983	0.014564	0.66022	-1.3176	3281.1	21.777	-0.011545	79.422	-65.813	75.659	75.305	21.513	-0.44824	-6.9408	0.64992	-2.7597	26.289	-5.7011
124.48	-0.02847	49.735	-7.002	0.60788	-2.7769	0.055696	-0.093461	0.012345	0.66022	-1.3176	3280.4	21.779	-0.012169	79.422	-65.82	75.659	75.305	21.513	-0.44824	-6.9408	0.64992	-2.7597	26.289	-5.7011
124.48	-0.030013	49.737	-7.0017	0.60741	-2.7769	0.055348	-0.093811	0.010114	0.66022	-1.3176	3279.7	21.78	-0.012828	79.421	-65.822	75.659	75.305	21.513	-0.44824	-6.9408	0.64992	-2.7597	26.289	-5.7011
124.48	-0.031637	49.74	-7.0014	0.60694	-2.7768	0.054915	-0.094034	0.007875	0.66022	-1.3176	3279.0	21.781	-0.013523	79.421	-65.817	75.66	75.305	21.513	-0.44824	-6.9408	0.64992	-2.7597	26.289	-5.7011
124.47	-0.033341	49.742	-7.0011	0.60647	-2.7768	0.054398	-0.094129	0.00563	0.66022	-1.3176	3278.4	21.782	-0.014251	79.42	-65.807	75.66	75.305	21.513	-0.44824	-6.9408	0.64992	-2.7597	26.289	-5.7011
124.47	-0.03512	49.744	-7.0009	0.606	-2.7768	0.053798	-0.094097	0.0033825	0.66022	-1.3176	3277.7	21.784	-0.015012	79.42	-65.791	75.66	75.305	21.513	-0.44824	-6.9408	0.64992	-2.7597	26.289	-5.7011
124.47	-0.036972	49.747	-7.0006	0.60553	-2.7768	0.053116	-0.093937	0.0011355	0.66022	-1.3176	3277.0	21.785	-0.015803	79.419	-65.77	75.66	75.305	21.513	-0.44824	-6.9408	0.64992	-2.7597	26.289	-5.7011
124.47	-0.038894	49.748	-7.0003	0.60506	-2.7768	0.052353	-0.09365	-0.0011078	0.66022	-1.3176	3276.4	21.786	-0.016625	79.419	-65.744	75.661	75.305	21.513	-0.44824	-6.9408	0.64992	-2.7597	26.289	-5.7011
124.47	-0.040883	49.75	-7.0001	0.60459	-2.7768	0.05151	-0.093238	-0.0033445	0.66022	-1.3176	3275.7	21.787	-0.017475	79.418	-65.712	75.661	75.305	21.513	-0.44824	-6.9408	0.64992	-2.7597	26.289	-5.7011
124.47	-0.042935	49.752	-6.9998	0.60413	-2.7768	0.050588	-0.0927	-0.0055714	0.66022	-1.3176	3275.0	21.788	-0.018353	79.418	-65.675	75.661	75.305	21.513	-0.44824	-6.9408	0.64992	-2.7597	26.289	-5.7011
124.46	-0.045047	49.753	-6.9996	0.60367	-2.7768	0.049589	-0.092037	-0.0077855	0.66022	-1.3176	3274.4	21.789	-0.019256	79.417	-65.634	75.661	75.305	21.513	-0.44824	-6.9408	0.64992	-2.7597	26.289	-5.7011
124.46	-0.047216	49.755	-6.9993	0.60321	-2.7769	0.048515	-0.091252	-0.0099839	0.66022	-1.3176	3273.7	21.789	-0.020183	79.417	-65.588	75.662	75.305	21.513	-0.44824	-6.9408	0.64992	-2.7597	26.289	-5.7011
124.46	-0.049437	49.756	-6.9991	0.60276	-2.7769	0.047366	-0.090345	-0.012164	0.66022	-1.3176	3273.0	21.79	-0.021132	79.416	-65.539	75.662	75.305	21.513	-0.44824	-6.9408	0.64992	-2.7597	26.289	-5.7011
124.46	-0.051708	49.757	-6.9988	0.60231	-2.777	0.046146	-0.089318	-0.014322	0.66022	-1.3176	3272.3	21.791	-0.022103	79.415	-65.485	75.662	75.305	21.513	-0.44824	-6.9408	0.64992	-2.7597	26.289	-5.7011
124.46	-0.054025	49.758	-6.9986	0.60186	-2.7771	0.044855	-0.088172	-0.016455	0.66022	-1.3176	3271.7	21.791	-0.023094	79.415	-65.429	75.662	75.305	21.513	-0.44824	-6.9408	0.64992	-2.7597	26.289	-5.7011
124.46	-0.056384	49.759	-6.9984	0.60142	-2.7772	0.043496	-0.086909	-0.018561	0.66022	-1.3176	3271.0	21.792	-0.024102	79.414	-65.369	75.662	75.305	21.513	-0.44824	-6.9408	0.64992	-2.7597	26.289	-5.7011
124.46	-0.058781	49.759	-6.9982	0.60099	-2.7773	0.042071	-0.085531	-0.020636	0.66022	-1.3176	3270.3	21.792	-0.025127	79.414	-65.306	75.663	75.305	21.513	-0.44824	-6.9408	0.64992	-2.7597	26.289	-5.7011
124.45	-0.061212	49.76	-6.998	0.60057	-2.7774	0.040581	-0.084041	-0.022679	0.66022	-1.3176	3269.7	21.793	-0.026166	79.413	-65.241	75.663	75.305	21.513	-0.44824	-6.9408	0.64992	-2.7597	26.289	-5.7011
124.45	-0.063674	49.76	-6.9978	0.60015	-2.7775	0.039029	-0.08244	-0.024686	0.66022	-1.3176	3269.0	21.793	-0.027219	79.413	-65.173	75.663	75.305	21.513	-0.44824	-6.9408	0.64992	-2.7597	26.289	-5.7011
124.45	-0.066162	49.76	-6.9976	0.59975	-2.7776	0.037418	-0.080731	-0.026654	0.66022	-1.3176	3268.3	21.793	-0.028283	79.412	-65.104	75.663	75.305	21.513	-0.44824	-6.9408	0.64992	-2.7597	26.289	-5.7011
124.45	-0.068672	49.76	-6.9974	0.59935	-2.7778	0.03575	-0.078916	-0.028581	0.66022	-1.3176	3267.7	21.793	-0.029356	79.411	-65.033	75.663	75.305	21.513	-0.44824	-6.9408	0.64992	-2.7597	26.289	-5.7011
124.45	-0.071202	49.76	-6.9972	0.59896	-2.7779	0.034027	-0.076998	-0.030464	0.66022	-1.3176	3267.0	21.793	-0.030438	79.411	-64.96	75.664	75.305	21.513	-0.44824	-6.9408	0.64992	-2.7597	26.289	-5.7011
124.45	-0.073745	49.759	-6.9971	0.59858	-2.7781	0.032252	-0.074981	-0.032301	0.66022	-1.3176	3266.3	21.793	-0.031525	79.41	-64.886	75.664	75.305	21.513	-0.44824	-6.9408	0.64992	-2.7597	26.289	-5.7011
124.45	-0.076299	49.759	-6.9969	0.59821	-2.7782	0.030428	-0.072865	-0.03409	0.66022	-1.3176	3265.7	21.793	-0.032617	79.41	-64.81	75.664	75.305	21.513	-0.44824	-6.9408	0.64992	-2.7597	26.289	-5.7011
124.45	-0.07886	49.758	-6.9968	0.59785	-2.7784	0.028556	-0.070656	-0.035827	0.66022	-1.3176	3265.0	21.793	-0.033712	79.409	-64.734	75.664	75.305	21.513	-0.44824	-6.9408	0.64992	-2.7597	26.289	-5.7011
124.45	-0.081422	49.757	-6.9966	0.5975	-2.7786	0.026641	-0.068356	-0.037511	0.66022	-1.3176	3264.3	21.793	-0.034808	79.408	-64.657	75.664	75.305	21.513	-0.44824	-6.9408	0.64992	-2.7597	26.289	-5.7011
124.45	-0.083983	49.756	-6.9965	0.59716	-2.7788	0.024685	-0.065969	-0.03914	0.66022	-1.3176	3263.6	21.793	-0.035903	79.408	-64.58	75.665	75.305	21.513	-0.44824	-6.9408	0.64992	-2.7597	26.289	-5.7011
124.45	-0.086537	49.755	-6.9964	0.59684	-2.779	0.022691	-0.063497	-0.040711	0.66022	-1.3176	3263.0	21.792	-0.036995	79.407	-64.502	75.665	75.305	21.513	-0.44824	-6.9408	0.64992	-2.7597	26.289	-5.7011
124.45	-0.089082	49.753	-6.9963	0.59653	-2.7792	0.020661	-0.060944	-0.042222	0.66022	-1.3176	3262.3	21.792	-0.038083	79.406	-64.424	75.665	75.305	21.513	-0.44824	-6.9408	0.64992	-2.7597	26.289	-5.7011
124.44	-0.091612	49.752	-6.9962	0.59623	-2.7794	0.018599	-0.058315	-0.043671	0.66022	-1.3176	3261.6	21.791	-0.039165	79.406	-64.345	75.665	75.305	21.513	-0.44824	-6.9408	0.64992	-2.7597	26.289	-5.7011
124.44	-0.094123	49.75	-6.9961	0.59595	-2.7796	0.016508	-0.055612	-0.045056	0.66022	-1.3176	3261.0	21.791	-0.040239	79.405	-64.267	75.665	75.305	21.513	-0.44824	-6.9408	0.64992	-2.7597	26.289	-5.7011
124.44	-0.096612	49.748	-6.996	0.59568	-2.7798	0.014391	-0.05284	-0.046376	0.66022	-1.3176	3260.3	21.79	-0.041304	79.405	-64.188	75.665	75.305	21.513	-0.44824	-6.9408	0.64992	-2.7597	26.289	-5.7011
124.44	-0.099075	49.746	-6.9959	0.59542	-2.7801	0.01225	-0.050002	-0.047629	0.66022	-1.3176	3259.6	21.789	-0.042357	79.404	-64.11	75.665	75.305	21.513	-0.44824	-6.9408	0.64992	-2.7597	26.289	-5.7011
124.44	-0.10151	49.744	-6.9959	0.59518	-2.7803	0.01009	-0.047103	-0.048813	0.66022	-1.3176	3259.0	21.788	-0.043397	79.403	-64.033	75.666	75.305	21.513	-0.44824	-6.9408	0.64992	-2.7597	26.289	-5.7011
124.44	-0.10391	49.742	-6.9958	0.59495	-2.7806	0.0079137	-0.044146	-0.049927	0.66022	-1.3176	3258.3	21.787	-0.044423	79.403	-63.955	75.666	75.305	21.513	-0.44824	-6.9408	0.64992	-2.7597	26.289	-5.7011
124.44	-0.10626	49.739	-6.9958	0.59473	-2.7808	0.0057236	-0.041136	-0.050968	0.66022	-1.3176	3257.6	21.786	-0.045432	79.402	-63.878	75.666	75.305	21.513	-0.44824	-6.9408	0.64992	-2.7597	26.289	-5.7011
124.44	-0.10858	49.737	-6.9958	0.59454	-2.7811	0.0035232	-0.038078	-0.051936	0.66022	-1.3176	3257.0	21.785	-0.046423	79.401	-63.802	75.666	75.305	21.513	-0.44824	-6.9408	0.64992	-2.7597	26.289	-5.7011
124.44	-0.11085	49.734	-6.9958	0.59435	-2.7813	0.0013157	-0.034974	-0.05283	0.66022	-1.3176	3256.3	21.784	-0.047394	79.401	-63.727	75.666	75.305	21.513	-0.44824	-6.9408	0.64992	-2.7597	26.289	-5.7011
124.44	-0.11307	49.731	-6.9958	0.59419	-2.7816	-0.00089549	-0.03183	-0.053649	0.66022	-1.3176	3255.6	21.783	-0.048344	79.4	-63.652	75.666	75.305	21.513	-0.44824	-6.9408	0.64992	-2.7597	26.289	-5.7011
124.44	-0.11524	49.728	-6.9958	0.59404	-2.7819	-0.0031073	-0.02865	-0.05439	0.66022	-1.3176	3255.0	21.782	-0.049271	79.399	-63.578	75.666	75.305	21.513	-0.44824	-6.9408	0.64992	-2.7597	26.289	-5.7011
124.44	-0.11735	49.725	-6.9958	0.5939	-2.7821	-0.0053165	-0.025439	-0.055054	0.66022	-1.3176	3254.3	21.781	-0.050173	79.399	-63.505	75.667	75.305	21.513	-0.44824	-6.9408	0.64992	-2.7597	26.289	-5.7011
124.44	-0.1194	49.722	-6.9958	0.59378	-2.7824	-0.0075199	-0.022201	-0.05564	0.66022	-1.3176	3253.6	21.779	-0.05105	79.398	-63.432	75.667	75.305	21.513	-0.44824	-6.9408	0.64992	-2.7597	26.289	-5.7011
124.44	-0.12138	49.718	-6.9959	0.59368	-2.7827	-0.0097142	-0.01894	-0.056146	0.66022	-1.3176	3253.0	21.778	-0.051899	79.397	-63.361	75.667	75.305	21.513	-0.44824	-6.9408	0.64992	-2.7597	26.289	-5.7011
124.44	-0.1233	49.715	-6.9959	0.59359	-2.783	-0.011896	-0.015661	-0.056573	0.66022	-1.3176	3252.3	21.777	-0.052719	79.397	-63.291	75.667	75.305	21.513	-0.44824	-6.9408	0.64992	-2.7597	26.289	-5.7011
124.44	-0.12515	49.711	-6.996	0.59352	-2.7833	-0.014063	-0.012369	-0.056919	0.66022	-1.3176	3251.6	21.775	-0.053509	79.396	-63.222	75.667	75.305	21.513	-0.44824	-6.9408	0.64992	-2.7597	26.289	-5.7011
124.44	-0.12692	49.707	-6.9961	0.59347	-2.7836	-0.016211	-0.0090689	-0.057185	0.66022	-1.3176	3251.0	21.773	-0.054267	79.395	-63.155	75.667	75.305	21.513	-0.44824	-6.9408	0.64992	-2.7597	26.289	-5.7011
124.44	-0.12861	49.703	-6.9962	0.59343	-2.7838	-0.018338	-0.0057643	-0.05737	0.66022	-1.3176	3250.3	21.772	-0.054992	79.395	-63.088	75.667	75.305	21.513	-0.44824	-6.9408	0.64992	-2.7597	26.289	-5.7011
124.44	-0.13023	49.699	-6.9962	0.59341	-2.7841	-0.02044	-0.0024603	-0.057474	0.66022	-1.3176	3249.6	21.77	-0.055682	79.394	-63.023	75.667	75.305	21.513	-0.44824	-6.9408	0.64992	-2.7597	26.289	-5.7011
124.44	-0.13176	49.695	-6.9964	0.59341	-2.7844	-0.022515	0.0008385	-0.057496	0.66022	-1.3176	3249.0	21.769	-0.056337	79.394	-62.959	75.668	75.305	21.513	-0.44824	-6.9408	0.64992	-2.7597	26.289	-5.7011
124.45	-0.1332	49.691	-6.9965	0.59342	-2.7847	-0.024559	0.0041275	-0.057438	0.66022	-1.3176	3248.3	21.767	-0.056956	79.393	-62.897	75.668	75.305	21.513	-0.44824	-6.9408	0.64992	-2.7597	26.289	-5.7011
124.45	-0.13456	49.687	-6.9966	0.59345	-2.785	-0.02657	0.0074021	-0.057298	0.66022	-1.3176	3247.6	21.765	-0.057536	79.392	-62.836	75.668	75.305	21.513	-0.44824	-6.9408	0.64992	-2.7597	26.289	-5.7011
124.45	-0.13583	49.682	-6.9967	0.59349	-2.7853	-0.028544	0.010658	-0.057078	0.66022	-1.3176	3247.0	21.763	-0.058078	79.392	-62.776	75.668	75.305	21.513	-0.44824	-6.9408	0.64992	-2.7597	26.289	-5.7011
124.45	-0.137	49.678	-6.9969	0.59355	-2.7856	-0.030479	0.01389	-0.056778	0.66022	-1.3176	3246.3	21.761	-0.058579	79.391	-62.718	75.668	75.305	21.513	-0.44824	-6.9408	0.64992	-2.7597	26.289	-5.7011
124.45	-0.13807	49.674	-6.997	0.59363	-2.7858	-0.032373	0.017094	-0.056398	0.66022	-1.3176	3245.6	21.76	-0.05904	79.39	-62.662	75.668	75.305	21.513	-0.44824	-6.9408	0.64992	-2.7597	26.289	-5.7011
124.45	-0.13905	49.669	-6.9972	0.59372	-2.7861	-0.034222	0.020265	-0.055938	0.66022	-1.3176	3245.0	21.758	-0.059458	79.389	-62.607	75.668	75.305	21.513	-0.44824	-6.9408	0.64992	-2.7597	26.289	-5.7011
124.45	-0.13993	49.664	-6.9974	0.59383	-2.7864	-0.036024	0.023399	-0.055401	0.66022	-1.3176	3244.3	21.756	-0.059834	79.389	-62.553	75.668	75.305	21.513	-0.44824	-6.9408	0.64992	-2.7597	26.289	-5.7011
124.45	-0.14071	49.66	-6.9976	0.59396	-2.7867	-0.037777	0.026492	-0.054785	0.66022	-1.3176	3243.6	21.754	-0.060167	79.388	-62.501	75.669	75.305	21.513	-0.44824	-6.9408	0.64992	-2.7597	26.289	-5.7011
124.45	-0.14138	49.655	-6.9978	0.5941	-2.787	-0.039478	0.02954	-0.054094	0.66022	-1.3176	3243.0	21.752	-0.060455	79.387	-62.451	75.669	75.305	21.513	-0.44824	-6.9408	0.64992	-2.7597	26.289	-5.7011
124.45	-0.14195	49.65	-6.998	0.59425	-2.7872	-0.041125	0.032537	-0.053326	0.66022	-1.3176	3242.3	21.75	-0.060698	79.387	-62.403	75.669	75.305	21.513	-0.44824	-6.9408	0.64992	-2.7597	26.289	-5.7011
124.45	-0.14241	49.646	-6.9982	0.59442	-2.7875	-0.042715	0.03548	-0.052484	0.66022	-1.3176	3241.6	21.748	-0.060896	79.386	-62.356	75.669	75.305	21.513	-0.44824	-6.9408	0.64992	-2.7597	26.289	-5.7011
124.45	-0.14276	49.641	-6.9984	0.59461	-2.7877	-0.044247	0.038365	-0.051569	0.66022	-1.3176	3241.0	21.746	-0.061048	79.385	-62.311	75.669	75.305	21.513	-0.44824	-6.9408	0.64992	-2.7597	26.289	-5.7011
124.45	-0.14301	49.636	-6.9986	0.59481	-2.788	-0.045718	0.041188	-0.050582	0.66022	-1.3176	3240.3	21.744	-0.061153	79.385	-62.268	75.669	75.305	21.513	-0.44824	-6.9408	0.64992	-2.7597	26.289	-5.7011
124.45	-0.14314	49.631	-6.9988	0.59502	-2.7882	-0.047127	0.043944	-0.049525	0.66022	-1.3176	3239.6	21.742	-0.061212	79.384	-62.226	75.669	75.305	21.513	-0.44824	-6.9408	0.64992	-2.7597	26.289	-5.7011
124.45	-0.14317	49.626	-6.9991	0.59525	-2.7885	-0.048471	0.04663	-0.0484	0.66022	-1.3176	3239.0	21.74	-0.061223	79.383	-62.186	75.669	75.305	21.513	-0.44824	-6.9408	0.64992	-2.7597	26.289	-5.7011
124.45	-0.14308	49.622	-6.9993	0.59549	-2.7887	-0.049749	0.049242	-0.047207	0.66022	-1.3176	3238.3	21.738	-0.061187	79.383	-62.148	75.67	75.305	21.513	-0.44824	-6.9408	0.64992	-2.7597	26.289	-5.7011
124.46	-0.14289	49.617	-6.9996	0.59574	-2.789	-0.050959	0.051777	-0.045949	0.66022	-1.3176	3237.6	21.736	-0.061104	79.382	-62.112	75.67	75.305	21.513	-0.44824	-6.9408	0.64992	-2.7597	26.289	-5.7011
124.46	-0.14258	49.612	-6.9998	0.596	-2.7892	-0.0521	0.05423	-0.044627	0.66022	-1.3176	3237.0	21.734	-0.060972	79.382	-62.078	75.67	75.305	21.513	-0.44824	-6.9408	0.64992	-2.7597	26.289	-5.7011
124.46	-0.14216	49.607	-7.0001	0.59628	-2.7894	-0.05317	0.056599	-0.043245	0.66022	-1.3176	3236.3	21.732	-0.060793	79.381	-62.045	75.67	75.305	21.513	-0.44824	-6.9408	0.64992	-2.7597	26.289	-5.7011
124.46	-0.14163	49.602	-7.0004	0.59657	-2.7896	-0.054167	0.05888	-0.041802	0.66022	-1.3176	3235.6	21.73	-0.060567	79.38	-62.014	75.67	75.305	21.513	-0.44824	-6.9408	0.64992	-2.7597	26.289	-5.7011
124.46	-0.14098	49.598	-7.0006	0.59687	-2.7898	-0.055088	0.06108	-0.040305	0.66022	-1.3176	3235.0	21.728	-0.060292	79.38	-61.986	75.67	75.305	21.513	-0.44824	-6.9408	0.64992	-2.7597	26.289	-5.7011
124.46	-0.14023	49.593	-7.0009	0.59718	-2.79	-0.055829	0.063479	-0.038826	0.66022	-1.3176	3234.3	21.726	-0.05997	79.379	-61.959	75.67	75.305	21.513	-0.44824	-6.9408	0.64992	-2.7597	26.289	-5.7011
124.46	-0.13936	49.588	-7.0012	0.5975	-2.7902	-0.056502	0.065763	-0.037285	0.66022	-1.3176	3233.6	21.724	-0.059601	79.378	-61.934	75.67	75.305	21.513	-0.44824	-6.9408	0.64992	-2.7597	26.289	-5.7011
124.46	-0.13839	49.584	-7.0015	0.59784	-2.7904	-0.057103	0.067929	-0.035683	0.66022	-1.3176	3233.0	21.722	-0.059184	79.378	-61.911	75.671	75.305	21.513	-0.44824	-6.9408	0.64992	-2.7597	26.289	-5.7011
124.46	-0.1373	49.579	-7.0018	0.59818	-2.7906	-0.057633	0.069974	-0.034025	0.66022	-1.3176	3232.3	21.72	-0.058721	79.377	-61.889	75.671	75.305	21.513	-0.44824	-6.9408	0.64992	-2.7597	26.289	-5.7011
124.46	-0.13611	49.575	-7.0021	0.59854	-2.7907	-0.058089	0.071895	-0.032313	0.66022	-1.3176	3231.6	21.718	-0.058211	79.376	-61.87	75.671	75.305	21.513	-0.44824	-6.9408	0.64992	-2.7597	26.289	-5.7011
124.46	-0.13481	49.57	-7.0024	0.5989	-2.7909	-0.058472	0.07369	-0.030549	0.66022	-1.3176	3231.0	21.716	-0.057656	79.376	-61.853	75.671	75.305	21.513	-0.44824	-6.9408	0.64992	-2.7597	26.289	-5.7011
124.46	-0.13341	49.566	-7.0027	0.59928	-2.791	-0.05878	0.075355	-0.028737	0.66022	-1.3176	3230.3	21.714	-0.057056	79.375	-61.837	75.671	75.305	21.513	-0.44824	-6.9408	0.64992	-2.7597	26.289	-5.7011
124.46	-0.1319	49.562	-7.0029	0.59966	-2.7912	-0.059014	0.076888	-0.02688	0.66022	-1.3176	3229.6	21.713	-0.056412	79.374	-61.824	75.671	75.305	21.513	-0.44824	-6.9408	0.64992	-2.7597	26.289	-5.7011
124.46	-0.13029	49.558	-7.0032	0.60004	-2.7913	-0.059171	0.078288	-0.024981	0.66022	-1.3176	3229.0	21.711	-0.055724	79.374	-61.812	75.671	75.305	21.513	-0.44824	-6.9408	0.64992	-2.7597	26.289	-5.7011
124.46	-0.12858	49.554	-7.0035	0.60044	-2.7914	-0.059252	0.079553	-0.023042	0.66022	-1.3176	3228.3	21.709	-0.054994	79.373	-61.802	75.672	75.305	21.513	-0.44824	-6.9408	0.64992	-2.7597	26.289	-5.7011
124.46	-0.12678	49.55	-7.0038	0.60084	-2.7915	-0.059257	0.08068	-0.021068	0.66022	-1.3176	3227.6	21.708	-0.054223	79.373	-61.794	75.672	75.305	21.513	-0.44824	-6.9408	0.64992	-2.7597	26.289	-5.7011
124.47	-0.12488	49.546	-7.0041	0.60124	-2.7916	-0.059185	0.081669	-0.019061	0.66022	-1.3176	3227.0	21.706	-0.053411	79.372	-61.788	75.672	75.305	21.513	-0.44824	-6.9408	0.64992	-2.7597	26.289	-5.7011
124.47	-0.12289	49.542	-7.0044	0.60166	-2.7917	-0.059037	0.082518	-0.017026	0.66022	-1.3176	3226.3	21.705	-0.052561	79.371	-61.785	75.672	75.305	21.513	-0.44824	-6.9408	0.64992	-2.7597	26.289	-5.7011
124.47	-0.12081	49.539	-7.0047	0.60207	-2.7918	-0.058813	0.083226	-0.014964	0.66022	-1.3176	3225.6	21.703	-0.051672	79.371	-61.782	75.672	75.305	21.513	-0.44824	-6.9408	0.64992	-2.7597	26.289	-5.7011
124.47	-0.11865	49.535	-7.005	0.60249	-2.7919	-0.058513	0.083793	-0.012881	0.66022	-1.3176	3225.0	21.702	-0.050747	79.37	-61.782	75.672	75.305	21.513	-0.44824	-6.9408	0.64992	-2.7597	26.289	-5.7011
124.47	-0.1164	49.532	-7.0053	0.60291	-2.7919	-0.058137	0.084219	-0.010778	0.66022	-1.3176	3224.3	21.7	-0.049787	79.37	-61.784	75.673	75.305	21.513	-0.44824	-6.9408	0.64992	-2.7597	26.289	-5.7011
124.47	-0.11408	49.529	-7.0056	0.60333	-2.792	-0.057686	0.084503	-0.0086603	0.66022	-1.3176	3223.6	21.699	-0.048794	79.369	-61.788	75.673	75.305	21.513	-0.44824	-6.9408	0.64992	-2.7597	26.289	-5.7011
124.47	-0.11168	49.526	-7.0059	0.60375	-2.792	-0.057161	0.084645	-0.0065307	0.66022	-1.3176	3223.0	21.698	-0.047768	79.368	-61.793	75.673	75.305	21.513	-0.44824	-6.9408	0.64992	-2.7597	26.289	-5.7011
124.47	-0.10921	49.523	-7.0062	0.60418	-2.7921	-0.056563	0.084645	-0.0043928	0.66022	-1.3176	3222.3	21.697	-0.046711	79.368	-61.801	75.673	75.305	21.513	-0.44824	-6.9408	0.64992	-2.7597	26.289	-5.7011
124.47	-0.10667	49.52	-7.0064	0.6046	-2.7921	-0.055892	0.084504	-0.0022502	0.66022	-1.3176	3221.6	21.695	-0.045625	79.367	-61.81	75.673	75.305	21.513	-0.44824	-6.9408	0.64992	-2.7597	26.289	-5.7011
124.47	-0.10407	49.517	-7.0067	0.60502	-2.7921	-0.05515	0.084224	-0.00010625	0.66022	-1.3176	3221.0	21.694	-0.044512	79.367	-61.821	75.674	75.305	21.513	-0.44824	-6.9408	0.64992	-2.7597	26.289	-5.7011
124.47	-0.1014	49.515	-7.007	0.60544	-2.7921	-0.054337	0.083804	0.0020354	0.66022	-1.3176	3220.3	21.693	-0.043372	79.366	-61.834	75.674	75.305	21.513	-0.44824	-6.9408	0.64992	-2.7597	26.289	-5.7011
124.47	-0.098681	49.512	-7.0073	0.60586	-2.7921	-0.053456	0.083246	0.0041713	0.66022	-1.3176	3219.6	21.693	-0.042209	79.365	-61.849	75.674	75.305	21.513	-0.44824	-6.9408	0.64992	-2.7597	26.289	-5.7011
124.47	-0.095908	49.51	-7.0075	0.60627	-2.792	-0.052507	0.082552	0.0062979	0.66022	-1.3176	3219.0	21.692	-0.041023	79.365	-61.866	75.674	75.305	21.513	-0.44824	-6.9408	0.64992	-2.7597	26.289	-5.7011
124.47	-0.093086	49.508	-7.0078	0.60668	-2.792	-0.051493	0.081723	0.0084118	0.66022	-1.3176	3218.3	21.691	-0.039816	79.364	-61.885	75.674	75.305	21.513	-0.44824	-6.9408	0.64992	-2.7597	26.289	-5.7011
124.47	-0.09022	49.506	-7.008	0.60709	-2.792	-0.050414	0.080761	0.01051	0.66022	-1.3176	3217.7	21.69	-0.038591	79.364	-61.905	75.675	75.305	21.513	-0.44824	-6.9408	0.64992	-2.7597	26.289	-5.7011
124.47	-0.087313	49.505	-7.0083	0.60749	-2.7919	-0.049273	0.079668	0.012588	0.66022	-1.3176	3217.0	21.69	-0.037348	79.363	-61.927	75.675	75.305	21.513	-0.44824	-6.9408	0.64992	-2.7597	26.289	-5.7011
124.47	-0.084371	49.503	-7.0085	0.60789	-2.7918	-0.048071	0.078447	0.014643	0.66022	-1.3176	3216.3	21.689	-0.036089	79.363	-61.951	75.675	75.305	21.513	-0.44824	-6.9408	0.64992	-2.7597	26.289	-5.7011
124.46	-0.081397	49.502	-7.0088	0.60828	-2.7917	-0.046811	0.0771	0.016673	0.66022	-1.3176	3215.7	21.688	-0.034818	79.362	-61.977	75.675	75.305	21.513	-0.44824	-6.9408	0.64992	-2.7597	26.289	-5.7011
124.46	-0.078396	49.5	-7.009	0.60866	-2.7917	-0.045495	0.07563	0.018672	0.66022	-1.3176	3215.0	21.688	-0.033534	79.361	-62.005	75.675	75.305	21.513	-0.44824	-6.9408	0.64992	-2.7597	26.289	-5.7011
124.46	-0.075371	49.499	-7.0092	0.60903	-2.7916	-0.044124	0.07404	0.02064	0.66022	-1.3176	3214.3	21.688	-0.03224	79.361	-62.034	75.676	75.305	21.513	-0.44824	-6.9408	0.64992	-2.7597	26.289	-5.7011
124.46	-0.072327	49.498	-7.0094	0.6094	-2.7915	-0.042701	0.072333	0.022572	0.66022	-1.3176	3213.7	21.687	-0.030938	79.36	-62.065	75.676	75.305	21.513	-0.44824	-6.9408	0.64992	-2.7597	26.289	-5.7011
124.46	-0.069268	49.497	-7.0097	0.60975	-2.7913	-0.041229	0.070512	0.024465	0.66022	-1.3176	3213.0	21.687	-0.02963	79.36	-62.097	75.676	75.305	21.513	-0.44824	-6.9408	0.64992	-2.7597	26.289	-5.7011
124.46	-0.066198	49.497	-7.0099	0.6101	-2.7912	-0.039709	0.068581	0.026316	0.66022	-1.3176	3212.3	21.687	-0.028317	79.359	-62.132	75.676	75.305	21.513	-0.44824	-6.9408	0.64992	-2.7597	26.289	-5.7011
124.46	-0.063122	49.496	-7.0101	0.61044	-2.7911	-0.038145	0.066543	0.028123	0.66022	-1.3176	3211.7	21.687	-0.027002	79.359	-62.168	75.677	75.305	21.513	-0.44824	-6.9408	0.64992	-2.7597	26.289	-5.7011
124.46	-0.060044	49.496	-7.0102	0.61077	-2.7909	-0.036539	0.064403	0.029883	0.66022	-1.3176	3211.0	21.687	-0.025685	79.358	-62.205	75.677	75.305	21.513	-0.44824	-6.9408	0.64992	-2.7597	26.289	-5.7011
124.46	-0.056967	49.496	-7.0104	0.61108	-2.7908	-0.034893	0.062163	0.031593	0.66022	-1.3176	3210.3	21.687	-0.024369	79.358	-62.244	75.677	75.305	21.513	-0.44824	-6.9408	0.64992	-2.7597	26.289	-5.7011
124.46	-0.053896	49.496	-7.0106	0.61139	-2.7906	-0.03321	0.059829	0.03325	0.66022	-1.3176	3209.7	21.687	-0.023055	79.357	-62.285	75.677	75.305	21.513	-0.44824	-6.9408	0.64992	-2.7597	26.289	-5.7011
124.46	-0.050834	49.496	-7.0108	0.61168	-2.7904	-0.031494	0.057405	0.034852	0.66022	-1.3176	3209.0	21.687	-0.021746	79.356	-62.327	75.677	75.305	21.513	-0.44824	-6.9408	0.64992	-2.7597	26.289	-5.7011
124.46	-0.047786	49.496	-7.0109	0.61196	-2.7903	-0.029746	0.054894	0.036397	0.66022	-1.3176	3208.3	21.688	-0.020442	79.356	-62.371	75.678	75.305	21.513	-0.44824	-6.9408	0.64992	-2.7597	26.289	-5.7011
124.45	-0.044755	49.496	-7.0111	0.61223	-2.7901	-0.02797	0.052302	0.037882	0.66022	-1.3176	3207.7	21.688	-0.019146	79.355	-62.416	75.678	75.305	21.513	-0.44824	-6.9408	0.64992	-2.7597	26.289	-5.7011
124.45	-0.041745	49.497	-7.0112	0.61249	-2.7899	-0.026168	0.049633	0.039305	0.66022	-1.3176	3207.0	21.688	-0.017858	79.355	-62.463	75.678	75.305	21.513	-0.44824	-6.9408	0.64992	-2.7597	26.289	-5.7011
124.45	-0.03876	49.497	-7.0113	0.61273	-2.7897	-0.024344	0.046891	0.040664	0.66022	-1.3176	3206.3	21.689	-0.016581	79.354	-62.511	75.678	75.305	21.513	-0.44824	-6.9408	0.64992	-2.7597	26.289	-5.7011
124.45	-0.035804	49.498	-7.0114	0.61295	-2.7895	-0.0225	0.044082	0.041957	0.66022	-1.3176	3205.7	21.689	-0.015317	79.354	-62.561	75.679	75.305	21.513	-0.44824	-6.9408	0.64992	-2.7597	26.289	-5.7011
124.45	-0.032879	49.499	-7.0115	0.61317	-2.7893	-0.020639	0.04121	0.043183	0.66022	-1.3176	3205.0	21.69	-0.014065	79.353	-62.612	75.679	75.305	21.513	-0.44824	-6.9408	0.64992	-2.7597	26.289	-5.7011
124.45	-0.029989	49.5	-7.0116	0.61337	-2.789	-0.018765	0.038281	0.04434	0.66022	-1.3176	3204.3	21.691	-0.012829	79.353	-62.664	75.679	75.305	21.513	-0.44824	-6.9408	0.64992	-2.7597	26.289	-5.7011
124.45	-0.027137	49.501	-7.0117	0.61355	-2.7888	-0.016814	0.035501	0.045371	0.66022	-1.3176	3203.7	21.691	-0.011609	79.352	-62.717	75.679	75.305	21.513	-0.44824	-6.9408	0.64992	-2.7597	26.289	-5.7011
124.45	-0.024326	49.503	-7.0118	0.61372	-2.7886	-0.014824	0.032768	0.04631	0.66022	-1.3176	3203.0	21.692	-0.010407	79.352	-62.772	75.68	75.305	21.513	-0.44824	-6.9408	0.64992	-2.7597	26.289	-5.7011
124.44	-0.021559	49.504	-7.0119	0.61388	-2.7884	-0.012826	0.029993	0.04718	0.66022	-1.3176	3202.3	21.693	-0.0092233	79.351	-62.828	75.68	75.305	21.513	-0.44824	-6.9408	0.64992	-2.7597	26.289	-5.7011
124.44	-0.018839	49.506	-7.0119	0.61402	-2.7881	-0.010823	0.027179	0.047982	0.66022	-1.3176	3201.7	21.694	-0.0080596	79.35	-62.885	75.68	75.305	21.513	-0.44824	-6.9408	0.64992	-2.7597	26.289	-5.7011
124.44	-0.016168	49.507	-7.012	0.61415	-2.7879	-0.0088187	0.024331	0.048713	0.66022	-1.3176	3201.0	21.695	-0.006917	79.35	-62.943	75.68	75.305	21.513	-0.44824	-6.9408	0.64992	-2.7597	26.289	-5.7011
124.44	-0.01355	49.509	-7.012	0.61426	-2.7876	-0.006815	0.021452	0.049373	0.66022	-1.3176	3200.3	21.696	-0.0057969	79.349	-63.002	75.681	75.305	21.513	-0.44824	-6.9408	0.64992	-2.7597	26.289	-5.7011
124.44	-0.010986	49.511	-7.012	0.61436	-2.7874	-0.0048147	0.018548	0.049962	0.66022	-1.3176	3199.7	21.697	-0.0047002	79.349	-63.063	75.681	75.305	21.513	-0.44824	-6.9408	0.64992	-2.7597	26.289	-5.7011
124.44	-0.0084806	49.513	-7.0121	0.61445	-2.7871	-0.0028206	0.015621	0.050479	0.66022	-1.3176	3199.0	21.698	-0.0036282	79.348	-63.124	75.681	75.305	21.513	-0.44824	-6.9408	0.64992	-2.7597	26.289	-5.7011
124.43	-0.006035	49.515	-7.0121	0.61452	-2.7869	-0.00083523	0.012677	0.050923	0.66022	-1.3176	3198.3	21.699	-0.0025819	79.348	-63.186	75.681	75.305	21.513	-0.44824	-6.9408	0.64992	-2.7597	26.289	-5.7011
124.43	-0.0036521	49.517	-7.0121	0.61458	-2.7866	0.0011387	0.0097193	0.051294	0.66022	-1.3176	3197.7	21.7	-0.0015625	79.347	-63.249	75.682	75.305	21.513	-0.44824	-6.9408	0.64992	-2.7597	26.289	-5.7011
124.43	-0.0013342	49.52	-7.0121	0.61462	-2.7864	0.0030987	0.006752	0.051592	0.66022	-1.3176	3197.0	21.701	-0.0005708	79.347	-63.313	75.682	75.305	21.513	-0.44824	-6.9408	0.64992	-2.7597	26.289	-5.7011
124.43	0.00091635	49.522	-7.012	0.61464	-2.7861	0.0050623	0.0037706	0.051815	0.66022	-1.3176	3196.3	21.702	0.00039205	79.346	-63.377	75.682	75.305	21.513	-0.44824	-6.9408	0.64992	-2.7597	26.289	-5.7011
124.43	0.0030973	49.524	-7.012	0.61466	-2.7858	0.007034	0.00077548	0.051964	0.66022	-1.3176	3195.7	21.704	0.0013252	79.346	-63.442	75.682	75.305	21.513	-0.44824	-6.9408	0.64992	-2.7597	26.289	-5.7011
124.42	0.0052067	49.527	-7.012	0.61465	-2.7856	0.0089814	-0.0022159	0.052039	0.66022	-1.3176	3195.0	21.705	0.0022276	79.345	-63.508	75.683	75.305	21.513	-0.44824	-6.9408	0.64992	-2.7597	26.289	-5.7011
124.42	0.0072424	49.53	-7.0119	0.61463	-2.7853	0.010902	-0.0051993	0.052041	0.66022	-1.3176	3194.3	21.706	0.0030986	79.345	-63.574	75.683	75.305	21.513	-0.44824	-6.9408	0.64992	-2.7597	26.289	-5.7011
124.42	0.0092027	49.532	-7.0119	0.6146	-2.7851	0.012793	-0.0081705	0.051968	0.66022	-1.3176	3193.7	21.708	0.0039373	79.344	-63.641	75.683	75.305	21.513	-0.44824	-6.9408	0.64992	-2.7597	26.289	-5.7011
124.42	0.011086	49.535	-7.0118	0.61455	-2.7848	0.014653	-0.011125	0.051823	0.66022	-1.3176	3193.0	21.709	0.0047429	79.344	-63.708	75.683	75.305	21.513	-0.44824	-6.9408	0.64992	-2.7597	26.289	-5.7011
124.42	0.01289	49.538	-7.0117	0.61449	-2.7846	0.016478	-0.01406	0.051604	0.66022	-1.3176	3192.3	21.711	0.0055148	79.343	-63.776	75.684	75.305	21.513	-0.44824	-6.9408	0.64992	-2.7597	26.289	-5.7011
124.41	0.014613	49.541	-7.0116	0.61441	-2.7843	0.018267	-0.01697	0.051314	0.66022	-1.3176	3191.7	21.712	0.0062522	79.343	-63.844	75.684	75.305	21.513	-0.44824	-6.9408	0.64992	-2.7597	26.289	-5.7011
124.41	0.016254	49.544	-7.0115	0.61432	-2.784	0.020017	-0.019851	0.050952	0.66022	-1.3176	3191.0	21.714	0.0069544	79.342	-63.912	75.684	75.305	21.513	-0.44824	-6.9408	0.64992	-2.7597	26.289	-5.7011
124.41	0.017812	49.547	-7.0114	0.61421	-2.7838	0.021726	-0.0227	0.050519	0.66022	-1.3176	3190.3	21.715	0.007621	79.342	-63.98	75.685	75.305	21.513	-0.44824	-6.9408	0.64992	-2.7597	26.289	-5.7011
124.41	0.019285	49.55	-7.0113	0.61409	-2.7835	0.023392	-0.025513	0.050016	0.66022	-1.3176	3189.7	21.717	0.0082513	79.341	-64.048	75.685	75.305	21.513	-0.44824	-6.9408	0.64992	-2.7597	26.289	-5.7011
124.41	0.020672	49.553	-7.0112	0.61396	-2.7833	0.025012	-0.028285	0.049445	0.66022	-1.3176	3189.0	21.718	0.0088449	79.341	-64.115	75.685	75.305	21.513	-0.44824	-6.9408	0.64992	-2.7597	26.289	-5.7011
124.4	0.021972	49.556	-7.0111	0.61381	-2.783	0.026585	-0.031013	0.048805	0.66022	-1.3176	3188.3	21.72	0.0094012	79.34	-64.183	75.685	75.305	21.513	-0.44824	-6.9408	0.64992	-2.7597	26.289	-5.7011
124.4	0.023185	49.559	-7.0109	0.61365	-2.7828	0.028109	-0.033693	0.048099	0.66022	-1.3176	3187.7	21.722	0.00992	79.34	-64.25	75.686	75.305	21.513	-0.44824	-6.9408	0.64992	-2.7597	26.289	-5.7011
124.4	0.024308	49.563	-7.0108	0.61347	-2.7826	0.029582	-0.036323	0.047327	0.66022	-1.3176	3187.0	21.723	0.010401	79.339	-64.317	75.686	75.305	21.513	-0.44824	-6.9408	0.64992	-2.7597	26.289	-5.7011
124.4	0.025342	49.566	-7.0106	0.61328	-2.7823	0.031002	-0.038897	0.046491	0.66022	-1.3176	3186.3	21.725	0.010843	79.339	-64.384	75.686	75.305	21.513	-0.44824	-6.9408	0.64992	-2.7597	26.289	-5.7011
124.39	0.026286	49.569	-7.0105	0.61308	-2.7821	0.032367	-0.041413	0.045592	0.66022	-1.3176	3185.7	21.726	0.011247	79.338	-64.45	75.686	75.305	21.513	-0.44824	-6.9408	0.64992	-2.7597	26.289	-5.7011
124.39	0.027139	49.572	-7.0103	0.61287	-2.7819	0.033675	-0.043867	0.044632	0.66022	-1.3176	3185.0	21.728	0.011612	79.338	-64.514	75.687	75.305	21.513	-0.44824	-6.9408	0.64992	-2.7597	26.289	-5.7011
124.39	0.027901	49.576	-7.0101	0.61265	-2.7816	0.034925	-0.046256	0.043611	0.66022	-1.3176	3184.3	21.73	0.011938	79.337	-64.579	75.687	75.305	21.513	-0.44824	-6.9408	0.64992	-2.7597	26.289	-5.7011
124.39	0.028572	49.579	-7.01	0.61241	-2.7814	0.036116	-0.048578	0.042533	0.66022	-1.3176	3183.6	21.731	0.012226	79.337	-64.641	75.687	75.305	21.513	-0.44824	-6.9408	0.64992	-2.7597	26.289	-5.7011
124.39	0.029151	49.582	-7.0098	0.61216	-2.7812	0.037245	-0.050828	0.041398	0.66022	-1.3176	3183.0	21.733	0.012473	79.336	-64.703	75.687	75.305	21.513	-0.44824	-6.9408	0.64992	-2.7597	26.289	-5.7011
124.38	0.029639	49.585	-7.0096	0.6119	-2.781	0.038312	-0.053004	0.040208	0.66022	-1.3176	3182.3	21.735	0.012682	79.336	-64.764	75.688	75.305	21.513	-0.44824	-6.9408	0.64992	-2.7597	26.289	-5.7011
124.38	0.030035	49.589	-7.0094	0.61163	-2.7808	0.039315	-0.055104	0.038966	0.66022	-1.3176	3181.6	21.736	0.012852	79.335	-64.823	75.688	75.305	21.513	-0.44824	-6.9408	0.64992	-2.7597	26.289	-5.7011
124.38	0.03034	49.592	-7.0092	0.61135	-2.7806	0.040254	-0.057124	0.037672	0.66022	-1.3176	3181.0	21.738	0.012983	79.334	-64.88	75.688	75.305	21.513	-0.44824	-6.9408	0.64992	-2.7597	26.289	-5.7011
124.38	0.030554	49.595	-7.009	0.61106	-2.7804	0.041126	-0.059062	0.036329	0.66022	-1.3176	3180.3	21.74	0.013074	79.334	-64.935	75.689	75.305	21.513	-0.44824	-6.9408	0.64992	-2.7597	26.289	-5.7011
124.37	0.030678	49.598	-7.0088	0.61076	-2.7803	0.041931	-0.060915	0.03494	0.66022	-1.3176	3179.6	21.741	0.013127	79.333	-64.989	75.689	75.305	21.513	-0.44824	-6.9408	0.64992	-2.7597	26.289	-5.7011
124.37	0.030711	49.601	-7.0086	0.61045	-2.7801	0.042668	-0.062681	0.033505	0.66022	-1.3176	3179.0	21.743	0.013142	79.333	-65.04	75.689	75.305	21.513	-0.44824	-6.9408	0.64992	-2.7597	26.289	-5.7011
124.37	0.030655	49.604	-7.0084	0.61013	-2.7799	0.043336	-0.064359	0.032027	0.66022	-1.3176	3178.3	21.744	0.013118	79.332	-65.089	75.689	75.305	21.513	-0.44824	-6.9408	0.64992	-2.7597	26.289	-5.7011
124.37	0.03051	49.607	-7.0081	0.60981	-2.7798	0.043934	-0.065945	0.030509	0.66022	-1.3176	3177.6	21.746	0.013056	79.332	-65.135	75.69	75.305	21.513	-0.44824	-6.9408	0.64992	-2.7597	26.289	-5.7011
124.37	0.030278	49.61	-7.0079	0.60947	-2.7796	0.044462	-0.067437	0.028953	0.66022	-1.3176	3177.0	21.747	0.012956	79.331	-65.179	75.69	75.305	21.513	-0.44824	-6.9408	0.64992	-2.7597	26.289	-5.7011
124.36	0.029958	49.613	-7.0077	0.60913	-2.7795	0.04492	-0.068835	0.02736	0.66022	-1.3176	3176.3	21.749	0.01282	79.331	-65.22	75.69	75.305	21.513	-0.44824	-6.9408	0.64992	-2.7597	26.289	-5.7011
124.36	0.029553	49.616	-7.0075	0.60878	-2.7794	0.045306	-0.070137	0.025733	0.66022	-1.3176	3175.6	21.75	0.012646	79.33	-65.258	75.69	75.305	21.513	-0.44824	-6.9408	0.64992	-2.7597	26.289	-5.7011
124.36	0.029063	49.619	-7.0072	0.60843	-2.7792	0.04562	-0.07134	0.024075	0.66022	-1.3176	3175.0	21.752	0.012437	79.33	-65.292	75.691	75.305	21.513	-0.44824	-6.9408	0.64992	-2.7597	26.289	-5.7011
124.36	0.02849	49.622	-7.007	0.60807	-2.7791	0.045863	-0.072443	0.022388	0.66022	-1.3176	3174.3	21.753	0.012191	79.329	-65.323	75.691	75.305	21.513	-0.44824	-6.9408	0.64992	-2.7597	26.289	-5.7011
124.36	0.027834	49.624	-7.0068	0.60771	-2.779	0.046033	-0.073446	0.020674	0.66022	-1.3176	3173.6	21.755	0.011911	79.329	-65.351	75.691	75.305	21.513	-0.44824	-6.9408	0.64992	-2.7597	26.289	-5.7011
124.35	0.027098	49.627	-7.0066	0.60734	-2.7789	0.046132	-0.074347	0.018936	0.66022	-1.3176	3173.0	21.756	0.011596	79.328	-65.375	75.691	75.305	21.513	-0.44824	-6.9408	0.64992	-2.7597	26.289	-5.7011
124.35	0.026284	49.63	-7.0063	0.60696	-2.7788	0.046158	-0.075145	0.017176	0.66022	-1.3176	3172.3	21.757	0.011248	79.328	-65.395	75.691	75.305	21.513	-0.44824	-6.9408	0.64992	-2.7597	26.289	-5.7011
124.35	0.025392	49.632	-7.0061	0.60659	-2.7787	0.046113	-0.075839	0.015397	0.66022	-1.3176	3171.6	21.759	0.010866	79.327	-65.412	75.692	75.305	21.513	-0.44824	-6.9408	0.64992	-2.7597	26.289	-5.7011
124.35	0.024425	49.634	-7.0059	0.6062	-2.7787	0.045995	-0.076428	0.013601	0.66022	-1.3176	3170.9	21.76	0.010452	79.326	-65.424	75.692	75.305	21.513	-0.44824	-6.9408	0.64992	-2.7597	26.289	-5.7011
124.35	0.023384	49.637	-7.0056	0.60582	-2.7786	0.045807	-0.076913	0.011791	0.66022	-1.3176	3170.3	21.761	0.010007	79.326	-65.433	75.692	75.305	21.513	-0.44824	-6.9408	0.64992	-2.7597	26.289	-5.7011
124.34	0.022272	49.639	-7.0054	0.60544	-2.7785	0.045547	-0.077292	0.0099695	0.66022	-1.3176	3169.6	21.762	0.0095311	79.325	-65.437	75.692	75.305	21.513	-0.44824	-6.9408	0.64992	-2.7597	26.289	-5.7011
124.34	0.02109	49.641	-7.0052	0.60505	-2.7785	0.045217	-0.077565	0.0081387	0.66022	-1.3176	3168.9	21.763	0.0090255	79.325	-65.437	75.693	75.305	21.513	-0.44824	-6.9408	0.64992	-2.7597	26.289	-5.7011
124.34	0.019841	49.643	-7.005	0.60466	-2.7785	0.044817	-0.077733	0.0063013	0.66022	-1.3176	3168.3	21.764	0.0084911	79.324	-65.433	75.693	75.305	21.513	-0.44824	-6.9408	0.64992	-2.7597	26.289	-5.7011
124.34	0.018527	49.645	-7.0047	0.60427	-2.7784	0.044348	-0.077795	0.0044599	0.66022	-1.3176	3167.6	21.765	0.0079288	79.324	-65.425	75.693	75.305	21.513	-0.44824	-6.9408	0.64992	-2.7597	26.289	-5.7011
124.34	0.01715	49.646	-7.0045	0.60388	-2.7784	0.043811	-0.077751	0.002617	0.66022	-1.3176	3166.9	21.766	0.0073397	79.323	-65.413	75.693	75.305	21.513	-0.44824	-6.9408	0.64992	-2.7597	26.289	-5.7011
124.33	0.015714	49.648	-7.0043	0.60349	-2.7784	0.043207	-0.077602	0.00077513	0.66022	-1.3176	3166.3	21.767	0.0067248	79.322	-65.398	75.693	75.305	21.513	-0.44824	-6.9408	0.64992	-2.7597	26.289	-5.7011
124.33	0.014219	49.65	-7.0041	0.60311	-2.7784	0.042536	-0.077348	-0.0010631	0.66022	-1.3176	3165.6	21.768	0.0060852	79.322	-65.378	75.694	75.305	21.513	-0.44824	-6.9408	0.64992	-2.7597	26.289	-5.7011
124.33	0.012669	49.651	-7.0039	0.60272	-2.7784	0.0418	-0.07699	-0.0028952	0.66022	-1.3176	3164.9	21.769	0.0054219	79.321	-65.355	75.694	75.305	21.513	-0.44824	-6.9408	0.64992	-2.7597	26.289	-5.7011
124.33	0.011066	49.652	-7.0037	0.60234	-2.7784	0.041	-0.076528	-0.0047186	0.66022	-1.3176	3164.3	21.77	0.0047361	79.321	-65.328	75.694	75.305	21.513	-0.44824	-6.9408	0.64992	-2.7597	26.289	-5.7011
124.33	0.0094142	49.653	-7.0035	0.60196	-2.7785	0.040138	-0.075964	-0.0065308	0.66022	-1.3176	3163.6	21.77	0.004029	79.32	-65.297	75.694	75.305	21.513	-0.44824	-6.9408	0.64992	-2.7597	26.289	-5.7011
124.33	0.0077148	49.654	-7.0033	0.60158	-2.7785	0.039213	-0.075298	-0.0083295	0.66022	-1.3176	3162.9	21.771	0.0033017	79.32	-65.263	75.694	75.305	21.513	-0.44824	-6.9408	0.64992	-2.7597	26.289	-5.7011
124.33	0.0059711	49.655	-7.0031	0.6012	-2.7785	0.03823	-0.074532	-0.010112	0.66022	-1.3176	3162.3	21.772	0.0025555	79.319	-65.227	75.695	75.305	21.513	-0.44824	-6.9408	0.64992	-2.7597	26.289	-5.7011
124.32	0.0041862	49.656	-7.0029	0.60083	-2.7786	0.037187	-0.073666	-0.011876	0.66022	-1.3176	3161.6	21.772	0.0017916	79.318	-65.187	75.695	75.305	21.513	-0.44824	-6.9408	0.64992	-2.7597	26.289	-5.7011
124.32	0.0023628	49.657	-7.0027	0.60047	-2.7787	0.036088	-0.072702	-0.013619	0.66022	-1.3176	3160.9	21.773	0.0010113	79.318	-65.144	75.695	75.305	21.513	-0.44824	-6.9408	0.64992	-2.7597	26.289	-5.7011
124.32	0.00050415	49.657	-7.0025	0.60011	-2.7787	0.034934	-0.071643	-0.015339	0.66022	-1.3176	3160.2	21.773	0.00021577	79.317	-65.099	75.695	75.305	21.513	-0.44824	-6.9408	0.64992	-2.7597	26.289	-5.7011
124.32	-0.0013869	49.658	-7.0023	0.59975	-2.7788	0.033757	-0.070502	-0.017035	0.66022	-1.3176	3159.6	21.773	-0.00059357	79.317	-65.052	75.695	75.305	21.513	-0.44824	-6.9408	0.64992	-2.7597	26.289	-5.7011
124.32	-0.003307	49.658	-7.0022	0.5994	-2.7789	0.03254	-0.069274	-0.018703	0.66022	-1.3176	3158.9	21.774	-0.0014154	79.316	-65.002	75.696	75.305	21.513	-0.44824	-6.9408	0.64992	-2.7597	26.289	-5.7011
124.32	-0.0052532	49.658	-7.002	0.59906	-2.779	0.031273	-0.067955	-0.020342	0.66022	-1.3176	3158.2	21.774	-0.0022484	79.315	-64.951	75.696	75.305	21.513	-0.44824	-6.9408	0.64992	-2.7597	26.289	-5.7011
124.32	-0.0072221	49.658	-7.0019	0.59872	-2.7791	0.029958	-0.066547	-0.021949	0.66022	-1.3176	3157.6	21.774	-0.0030911	79.315	-64.897	75.696	75.305	21.513	-0.44824	-6.9408	0.64992	-2.7597	26.289	-5.7011
124.32	-0.0092105	49.658	-7.0017	0.59839	-2.7792	0.028596	-0.065053	-0.023522	0.66022	-1.3176	3156.9	21.774	-0.0039422	79.314	-64.842	75.696	75.305	21.513	-0.44824	-6.9408	0.64992	-2.7597	26.289	-5.7011
124.31	-0.011215	49.658	-7.0016	0.59807	-2.7793	0.027191	-0.063475	-0.025059	0.66022	-1.3176	3156.2	21.774	-0.0048002	79.313	-64.785	75.696	75.305	21.513	-0.44824	-6.9408	0.64992	-2.7597	26.289	-5.7011
124.31	-0.013233	49.657	-7.0015	0.59776	-2.7795	0.025744	-0.061815	-0.026558	0.66022	-1.3176	3155.6	21.774	-0.0056637	79.313	-64.727	75.696	75.305	21.513	-0.44824	-6.9408	0.64992	-2.7597	26.289	-5.7011
124.31	-0.01526	49.657	-7.0013	0.59745	-2.7796	0.024258	-0.060075	-0.028017	0.66022	-1.3176	3154.9	21.774	-0.0065313	79.312	-64.668	75.697	75.305	21.513	-0.44824	-6.9408	0.64992	-2.7597	26.289	-5.7011
124.31	-0.017293	49.656	-7.0012	0.59716	-2.7798	0.022733	-0.058258	-0.029433	0.66022	-1.3176	3154.2	21.774	-0.0074016	79.312	-64.608	75.697	75.305	21.513	-0.44824	-6.9408	0.64992	-2.7597	26.289	-5.7011
124.31	-0.019329	49.655	-7.0011	0.59687	-2.7799	0.021174	-0.056366	-0.030806	0.66022	-1.3176	3153.6	21.774	-0.0082731	79.311	-64.546	75.697	75.305	21.513	-0.44824	-6.9408	0.64992	-2.7597	26.289	-5.7011
124.31	-0.021364	49.654	-7.001	0.59659	-2.7801	0.019581	-0.054403	-0.032134	0.66022	-1.3176	3152.9	21.774	-0.0091443	79.31	-64.484	75.697	75.305	21.513	-0.44824	-6.9408	0.64992	-2.7597	26.289	-5.7011
124.31	-0.023395	49.653	-7.0009	0.59633	-2.7802	0.017958	-0.052371	-0.033413	0.66022	-1.3176	3152.2	21.773	-0.010014	79.31	-64.422	75.697	75.305	21.513	-0.44824	-6.9408	0.64992	-2.7597	26.289	-5.7011
124.31	-0.025419	49.652	-7.0008	0.59607	-2.7804	0.016307	-0.050272	-0.034644	0.66022	-1.3176	3151.6	21.773	-0.01088	79.309	-64.359	75.697	75.305	21.513	-0.44824	-6.9408	0.64992	-2.7597	26.289	-5.7011
124.31	-0.027432	49.65	-7.0007	0.59582	-2.7806	0.01463	-0.048111	-0.035824	0.66022	-1.3176	3150.9	21.772	-0.011742	79.308	-64.295	75.697	75.305	21.513	-0.44824	-6.9408	0.64992	-2.7597	26.289	-5.7011
124.31	-0.029431	49.649	-7.0007	0.59559	-2.7808	0.012929	-0.04589	-0.036951	0.66022	-1.3176	3150.2	21.772	-0.012598	79.308	-64.232	75.698	75.305	21.513	-0.44824	-6.9408	0.64992	-2.7597	26.289	-5.7011
124.31	-0.031413	49.647	-7.0006	0.59537	-2.7809	0.011207	-0.043611	-0.038024	0.66022	-1.3176	3149.6	21.771	-0.013446	79.307	-64.168	75.698	75.305	21.513	-0.44824	-6.9408	0.64992	-2.7597	26.289	-5.7011
124.31	-0.033373	49.645	-7.0006	0.59515	-2.7811	0.0094676	-0.041279	-0.039043	0.66022	-1.3176	3148.9	21.771	-0.014285	79.306	-64.104	75.698	75.305	21.513	-0.44824	-6.9408	0.64992	-2.7597	26.289	-5.7011
124.31	-0.03531	49.644	-7.0005	0.59495	-2.7813	0.0077119	-0.038897	-0.040004	0.66022	-1.3176	3148.2	21.77	-0.015114	79.306	-64.04	75.698	75.305	21.513	-0.44824	-6.9408	0.64992	-2.7597	26.289	-5.7011
124.31	-0.037219	49.642	-7.0005	0.59476	-2.7815	0.005943	-0.036468	-0.040908	0.66022	-1.3176	3147.6	21.769	-0.015932	79.305	-63.976	75.698	75.305	21.513	-0.44824	-6.9408	0.64992	-2.7597	26.289	-5.7011
124.31	-0.039097	49.639	-7.0005	0.59459	-2.7817	0.0041633	-0.033995	-0.041753	0.66022	-1.3176	3146.9	21.769	-0.016736	79.304	-63.913	75.698	75.305	21.513	-0.44824	-6.9408	0.64992	-2.7597	26.289	-5.7011
124.3	-0.040941	49.637	-7.0004	0.59442	-2.782	0.0023756	-0.031482	-0.042537	0.66022	-1.3176	3146.2	21.768	-0.017526	79.304	-63.85	75.698	75.305	21.513	-0.44824	-6.9408	0.64992	-2.7597	26.289	-5.7011
124.3	-0.042749	49.635	-7.0004	0.59427	-2.7822	0.00058231	-0.028933	-0.043261	0.66022	-1.3176	3145.6	21.767	-0.018299	79.303	-63.787	75.698	75.305	21.513	-0.44824	-6.9408	0.64992	-2.7597	26.289	-5.7011
124.3	-0.044516	49.632	-7.0004	0.59413	-2.7824	-0.0012138	-0.026351	-0.043922	0.66022	-1.3176	3144.9	21.766	-0.019056	79.302	-63.725	75.698	75.305	21.513	-0.44824	-6.9408	0.64992	-2.7597	26.289	-5.7011
124.3	-0.046239	49.63	-7.0004	0.59401	-2.7826	-0.0030103	-0.023739	-0.04452	0.66022	-1.3176	3144.2	21.765	-0.019794	79.302	-63.663	75.699	75.305	21.513	-0.44824	-6.9408	0.64992	-2.7597	26.289	-5.7011
124.3	-0.047916	49.627	-7.0005	0.5939	-2.7828	-0.0048045	-0.021102	-0.045055	0.66022	-1.3176	3143.6	21.764	-0.020512	79.301	-63.602	75.699	75.305	21.513	-0.44824	-6.9408	0.64992	-2.7597	26.289	-5.7011
124.3	-0.049544	49.624	-7.0005	0.5938	-2.7831	-0.0065937	-0.018443	-0.045525	0.66022	-1.3176	3142.9	21.763	-0.021209	79.3	-63.541	75.699	75.305	21.513	-0.44824	-6.9408	0.64992	-2.7597	26.289	-5.7011
124.3	-0.05112	49.621	-7.0005	0.59371	-2.7833	-0.0083756	-0.015766	-0.045931	0.66022	-1.3176	3142.2	21.762	-0.021884	79.3	-63.481	75.699	75.305	21.513	-0.44824	-6.9408	0.64992	-2.7597	26.289	-5.7011
124.3	-0.052641	49.618	-7.0006	0.59364	-2.7835	-0.010147	-0.013074	-0.046271	0.66022	-1.3176	3141.6	21.76	-0.022535	79.299	-63.422	75.699	75.305	21.513	-0.44824	-6.9408	0.64992	-2.7597	26.289	-5.7011
124.3	-0.054104	49.615	-7.0006	0.59358	-2.7838	-0.011907	-0.010372	-0.046545	0.66022	-1.3176	3140.9	21.759	-0.023161	79.298	-63.364	75.699	75.305	21.513	-0.44824	-6.9408	0.64992	-2.7597	26.289	-5.7011
124.3	-0.055506	49.612	-7.0007	0.59354	-2.784	-0.013651	-0.0076622	-0.046753	0.66022	-1.3176	3140.2	21.758	-0.023762	79.298	-63.307	75.699	75.305	21.513	-0.44824	-6.9408	0.64992	-2.7597	26.289	-5.7011
124.3	-0.056846	49.609	-7.0008	0.59351	-2.7842	-0.015377	-0.0049498	-0.046894	0.66022	-1.3176	3139.6	21.757	-0.024336	79.297	-63.251	75.699	75.305	21.513	-0.44824	-6.9408	0.64992	-2.7597	26.289	-5.7011
124.3	-0.058119	49.606	-7.0008	0.59349	-2.7845	-0.017084	-0.0022382	-0.046969	0.66022	-1.3176	3138.9	21.755	-0.024881	79.296	-63.196	75.699	75.305	21.513	-0.44824	-6.9408	0.64992	-2.7597	26.289	-5.7011
124.3	-0.059325	49.602	-7.0009	0.59348	-2.7847	-0.018768	0.00046894	-0.046978	0.66022	-1.3176	3138.2	21.754	-0.025398	79.296	-63.141	75.7	75.305	21.513	-0.44824	-6.9408	0.64992	-2.7597	26.289	-5.7011
124.3	-0.060461	49.599	-7.001	0.59349	-2.7849	-0.020427	0.0031677	-0.04692	0.66022	-1.3176	3137.6	21.752	-0.025884	79.295	-63.088	75.7	75.305	21.513	-0.44824	-6.9408	0.64992	-2.7597	26.289	-5.7011
124.3	-0.061525	49.595	-7.0011	0.59352	-2.7852	-0.022059	0.0058544	-0.046795	0.66022	-1.3176	3136.9	21.751	-0.02634	79.294	-63.036	75.7	75.305	21.513	-0.44824	-6.9408	0.64992	-2.7597	26.289	-5.7011
124.3	-0.062514	49.591	-7.0013	0.59355	-2.7854	-0.023662	0.0085252	-0.046605	0.66022	-1.3176	3136.2	21.75	-0.026763	79.294	-62.986	75.7	75.305	21.513	-0.44824	-6.9408	0.64992	-2.7597	26.289	-5.7011
124.3	-0.063426	49.588	-7.0014	0.5936	-2.7856	-0.025233	0.011176	-0.046349	0.66022	-1.3176	3135.6	21.748	-0.027154	79.293	-62.936	75.7	75.305	21.513	-0.44824	-6.9408	0.64992	-2.7597	26.289	-5.7011
124.31	-0.06426	49.584	-7.0015	0.59366	-2.7859	-0.02677	0.013804	-0.046027	0.66022	-1.3176	3134.9	21.746	-0.027511	79.292	-62.888	75.7	75.305	21.513	-0.44824	-6.9408	0.64992	-2.7597	26.289	-5.7011
124.31	-0.065013	49.58	-7.0016	0.59374	-2.7861	-0.02827	0.016405	-0.045641	0.66022	-1.3176	3134.2	21.745	-0.027834	79.291	-62.841	75.7	75.305	21.513	-0.44824	-6.9408	0.64992	-2.7597	26.289	-5.7011
124.31	-0.065685	49.576	-7.0018	0.59383	-2.7863	-0.029733	0.018975	-0.045191	0.66022	-1.3176	3133.6	21.743	-0.028122	79.291	-62.795	75.7	75.305	21.513	-0.44824	-6.9408	0.64992	-2.7597	26.289	-5.7011
124.31	-0.066274	49.572	-7.0019	0.59393	-2.7865	-0.031156	0.021511	-0.044677	0.66022	-1.3176	3132.9	21.742	-0.028374	79.29	-62.751	75.7	75.305	21.513	-0.44824	-6.9408	0.64992	-2.7597	26.289	-5.7011
124.31	-0.066777	49.568	-7.0021	0.59404	-2.7868	-0.032536	0.024009	-0.0441	0.66022	-1.3176	3132.2	21.74	-0.02859	79.289	-62.707	75.7	75.305	21.513	-0.44824	-6.9408	0.64992	-2.7597	26.289	-5.7011
124.31	-0.067195	49.564	-7.0023	0.59417	-2.787	-0.033872	0.026465	-0.043462	0.66022	-1.3176	3131.6	21.738	-0.028769	79.289	-62.666	75.701	75.305	21.513	-0.44824	-6.9408	0.64992	-2.7597	26.289	-5.7011
124.31	-0.067525	49.56	-7.0024	0.59431	-2.7872	-0.035162	0.028877	-0.042762	0.66022	-1.3176	3130.9	21.737	-0.028911	79.288	-62.626	75.701	75.305	21.513	-0.44824	-6.9408	0.64992	-2.7597	26.289	-5.7011
124.31	-0.067767	49.556	-7.0026	0.59446	-2.7874	-0.036405	0.031241	-0.042003	0.66022	-1.3176	3130.2	21.735	-0.029015	79.287	-62.587	75.701	75.305	21.513	-0.44824	-6.9408	0.64992	-2.7597	26.289	-5.7011
124.31	-0.06792	49.552	-7.0028	0.59462	-2.7876	-0.037598	0.033553	-0.041185	0.66022	-1.3176	3129.6	21.734	-0.02908	79.287	-62.55	75.701	75.305	21.513	-0.44824	-6.9408	0.64992	-2.7597	26.289	-5.7011
124.31	-0.067983	49.548	-7.003	0.59479	-2.7878	-0.038741	0.03581	-0.04031	0.66022	-1.3176	3128.9	21.732	-0.029108	79.286	-62.514	75.701	75.305	21.513	-0.44824	-6.9408	0.64992	-2.7597	26.289	-5.7011
124.31	-0.067956	49.544	-7.0032	0.59498	-2.788	-0.039831	0.03801	-0.039379	0.66022	-1.3176	3128.2	21.73	-0.029096	79.285	-62.48	75.701	75.305	21.513	-0.44824	-6.9408	0.64992	-2.7597	26.289	-5.7011
124.31	-0.067837	49.54	-7.0034	0.59517	-2.7882	-0.040867	0.040148	-0.038392	0.66022	-1.3176	3127.6	21.729	-0.029046	79.285	-62.447	75.701	75.305	21.513	-0.44824	-6.9408	0.64992	-2.7597	26.289	-5.7011
124.31	-0.067627	49.536	-7.0036	0.59538	-2.7884	-0.041848	0.042222	-0.037353	0.66022	-1.3176	3126.9	21.727	-0.028956	79.284	-62.416	75.701	75.305	21.513	-0.44824	-6.9408	0.64992	-2.7597	26.289	-5.7011
124.31	-0.067325	49.532	-7.0038	0.59559	-2.7886	-0.042772	0.04423	-0.036262	0.66022	-1.3176	3126.2	21.725	-0.028827	79.283	-62.386	75.701	75.305	21.513	-0.44824	-6.9408	0.64992	-2.7597	26.289	-5.7011
124.31	-0.066931	49.528	-7.004	0.59582	-2.7888	-0.043639	0.046167	-0.03512	0.66022	-1.3176	3125.6	21.723	-0.028659	79.283	-62.358	75.701	75.305	21.513	-0.44824	-6.9408	0.64992	-2.7597	26.289	-5.7011
124.31	-0.066446	49.524	-7.0042	0.59606	-2.7889	-0.044446	0.048033	-0.033931	0.66022	-1.3176	3124.9	21.722	-0.028451	79.282	-62.331	75.702	75.305	21.513	-0.44824	-6.9408	0.64992	-2.7597	26.289	-5.7011
124.31	-0.06587	49.52	-7.0045	0.5963	-2.7891	-0.045194	0.049823	-0.032694	0.66022	-1.3176	3124.2	21.72	-0.028204	79.281	-62.307	75.702	75.305	21.513	-0.44824	-6.9408	0.64992	-2.7597	26.289	-5.7011
124.31	-0.065202	49.516	-7.0047	0.59655	-2.7893	-0.045881	0.051535	-0.031413	0.66022	-1.3176	3123.6	21.719	-0.027919	79.281	-62.283	75.702	75.305	21.513	-0.44824	-6.9408	0.64992	-2.7597	26.289	-5.7011
124.31	-0.064443	49.512	-7.0049	0.59682	-2.7894	-0.046507	0.053168	-0.030088	0.66022	-1.3176	3122.9	21.717	-0.027594	79.28	-62.262	75.702	75.305	21.513	-0.44824	-6.9408	0.64992	-2.7597	26.289	-5.7011
124.31	-0.063595	49.508	-7.0052	0.59709	-2.7896	-0.04707	0.054718	-0.028723	0.66022	-1.3176	3122.2	21.715	-0.027231	79.279	-62.242	75.702	75.305	21.513	-0.44824	-6.9408	0.64992	-2.7597	26.289	-5.7011
124.31	-0.062657	49.504	-7.0054	0.59736	-2.7897	-0.04757	0.056184	-0.027318	0.66022	-1.3176	3121.6	21.714	-0.02683	79.279	-62.223	75.702	75.305	21.513	-0.44824	-6.9408	0.64992	-2.7597	26.289	-5.7011
124.31	-0.06163	49.501	-7.0056	0.59765	-2.7898	-0.047943	0.057745	-0.025923	0.66022	-1.3176	3120.9	21.712	-0.02639	79.278	-62.207	75.702	75.305	21.513	-0.44824	-6.9408	0.64992	-2.7597	26.289	-5.7011
124.31	-0.060516	49.497	-7.0059	0.59794	-2.79	-0.048246	0.059236	-0.024494	0.66022	-1.3176	3120.2	21.711	-0.025913	79.277	-62.192	75.702	75.305	21.513	-0.44824	-6.9408	0.64992	-2.7597	26.289	-5.7011
124.31	-0.059315	49.493	-7.0061	0.59824	-2.7901	-0.048489	0.060622	-0.023026	0.66022	-1.3176	3119.6	21.709	-0.025399	79.277	-62.178	75.702	75.305	21.513	-0.44824	-6.9408	0.64992	-2.7597	26.289	-5.7011
124.31	-0.058029	49.49	-7.0064	0.59855	-2.7902	-0.048671	0.0619	-0.02152	0.66022	-1.3176	3118.9	21.708	-0.024849	79.276	-62.167	75.703	75.305	21.513	-0.44824	-6.9408	0.64992	-2.7597	26.289	-5.7011
124.31	-0.056658	49.486	-7.0066	0.59886	-2.7903	-0.048793	0.06307	-0.019979	0.66022	-1.3176	3118.2	21.706	-0.024262	79.275	-62.156	75.703	75.305	21.513	-0.44824	-6.9408	0.64992	-2.7597	26.289	-5.7011
124.31	-0.055206	49.483	-7.0069	0.59918	-2.7904	-0.048854	0.06413	-0.018406	0.66022	-1.3176	3117.6	21.705	-0.02364	79.275	-62.148	75.703	75.305	21.513	-0.44824	-6.9408	0.64992	-2.7597	26.289	-5.7011
124.31	-0.053673	49.479	-7.0071	0.5995	-2.7905	-0.048853	0.065077	-0.016803	0.66022	-1.3176	3116.9	21.704	-0.022984	79.274	-62.141	75.703	75.305	21.513	-0.44824	-6.9408	0.64992	-2.7597	26.289	-5.7011
124.31	-0.052061	49.476	-7.0073	0.59983	-2.7906	-0.04879	0.065912	-0.015173	0.66022	-1.3176	3116.3	21.702	-0.022294	79.273	-62.136	75.703	75.305	21.513	-0.44824	-6.9408	0.64992	-2.7597	26.289	-5.7011
124.31	-0.050374	49.473	-7.0076	0.60016	-2.7906	-0.048666	0.066633	-0.013519	0.66022	-1.3176	3115.6	21.701	-0.021572	79.273	-62.133	75.703	75.305	21.513	-0.44824	-6.9408	0.64992	-2.7597	26.289	-5.7011
124.31	-0.048612	49.47	-7.0078	0.60049	-2.7907	-0.04848	0.067238	-0.011843	0.66022	-1.3176	3114.9	21.7	-0.020817	79.272	-62.131	75.703	75.305	21.513	-0.44824	-6.9408	0.64992	-2.7597	26.289	-5.7011
124.31	-0.046778	49.467	-7.0081	0.60083	-2.7907	-0.048233	0.067728	-0.010148	0.66022	-1.3176	3114.3	21.698	-0.020032	79.271	-62.131	75.704	75.305	21.513	-0.44824	-6.9408	0.64992	-2.7597	26.289	-5.7011
124.31	-0.044875	49.464	-7.0083	0.60117	-2.7908	-0.047925	0.068102	-0.008437	0.66022	-1.3176	3113.6	21.697	-0.019218	79.271	-62.133	75.704	75.305	21.513	-0.44824	-6.9408	0.64992	-2.7597	26.289	-5.7011
124.31	-0.042906	49.461	-7.0086	0.60151	-2.7908	-0.047556	0.06836	-0.006713	0.66022	-1.3176	3112.9	21.696	-0.018374	79.27	-62.136	75.704	75.305	21.513	-0.44824	-6.9408	0.64992	-2.7597	26.289	-5.7011
124.31	-0.040873	49.458	-7.0088	0.60185	-2.7909	-0.047127	0.068502	-0.0049786	0.66022	-1.3176	3112.3	21.695	-0.017504	79.27	-62.141	75.704	75.305	21.513	-0.44824	-6.9408	0.64992	-2.7597	26.289	-5.7011
124.31	-0.03878	49.456	-7.009	0.6022	-2.7909	-0.046638	0.068527	-0.0032368	0.66022	-1.3176	3111.6	21.694	-0.016607	79.269	-62.148	75.704	75.305	21.513	-0.44824	-6.9408	0.64992	-2.7597	26.289	-5.7011
124.31	-0.036628	49.453	-7.0093	0.60254	-2.7909	-0.046091	0.068437	-0.0014905	0.66022	-1.3176	3110.9	21.693	-0.015686	79.268	-62.156	75.704	75.305	21.513	-0.44824	-6.9408	0.64992	-2.7597	26.289	-5.7011
124.31	-0.034421	49.451	-7.0095	0.60288	-2.7909	-0.045486	0.068232	0.00025764	0.66022	-1.3176	3110.3	21.692	-0.014741	79.268	-62.166	75.704	75.305	21.513	-0.44824	-6.9408	0.64992	-2.7597	26.289	-5.7011
124.31	-0.032163	49.449	-7.0097	0.60322	-2.7909	-0.044824	0.067912	0.0020046	0.66022	-1.3176	3109.6	21.692	-0.013774	79.267	-62.177	75.705	75.305	21.513	-0.44824	-6.9408	0.64992	-2.7597	26.289	-5.7011
124.31	-0.029856	49.447	-7.0099	0.60356	-2.7909	-0.044106	0.067478	0.0037474	0.66022	-1.3176	3108.9	21.691	-0.012786	79.266	-62.19	75.705	75.305	21.513	-0.44824	-6.9408	0.64992	-2.7597	26.289	-5.7011
124.31	-0.027504	49.445	-7.0101	0.6039	-2.7909	-0.043333	0.066933	0.0054835	0.66022	-1.3176	3108.3	21.69	-0.011779	79.266	-62.205	75.705	75.305	21.513	-0.44824	-6.9408	0.64992	-2.7597	26.289	-5.7011
124.31	-0.02511	49.443	-7.0104	0.60423	-2.7908	-0.042506	0.066276	0.0072097	0.66022	-1.3176	3107.6	21.689	-0.010754	79.265	-62.221	75.705	75.305	21.513	-0.44824	-6.9408	0.64992	-2.7597	26.289	-5.7011
124.31	-0.022678	49.441	-7.0106	0.60456	-2.7908	-0.041627	0.06551	0.0089235	0.66022	-1.3176	3106.9	21.689	-0.0097124	79.265	-62.239	75.705	75.305	21.513	-0.44824	-6.9408	0.64992	-2.7597	26.289	-5.7011
124.31	-0.02021	49.44	-7.0108	0.60488	-2.7907	-0.040697	0.064635	0.010622	0.66022	-1.3176	3106.3	21.688	-0.0086557	79.264	-62.258	75.706	75.305	21.513	-0.44824	-6.9408	0.64992	-2.7597	26.289	-5.7011
124.31	-0.017711	49.438	-7.011	0.6052	-2.7907	-0.039717	0.063655	0.012302	0.66022	-1.3176	3105.6	21.688	-0.0075855	79.263	-62.279	75.706	75.305	21.513	-0.44824	-6.9408	0.64992	-2.7597	26.289	-5.7011
124.31	-0.015184	49.437	-7.0112	0.60552	-2.7906	-0.03869	0.062571	0.013962	0.66022	-1.3176	3104.9	21.687	-0.0065032	79.263	-62.301	75.706	75.305	21.513	-0.44824	-6.9408	0.64992	-2.7597	26.289	-5.7011
124.31	-0.012632	49.436	-7.0114	0.60583	-2.7905	-0.037616	0.061385	0.015598	0.66022	-1.3176	3104.3	21.687	-0.0054103	79.262	-62.325	75.706	75.305	21.513	-0.44824	-6.9408	0.64992	-2.7597	26.289	-5.7011
124.31	-0.010059	49.435	-7.0116	0.60613	-2.7905	-0.036498	0.0601	0.017209	0.66022	-1.3176	3103.6	21.686	-0.0043084	79.262	-62.35	75.706	75.305	21.513	-0.44824	-6.9408	0.64992	-2.7597	26.289	-5.7011
124.31	-0.007469	49.434	-7.0117	0.60643	-2.7904	-0.035337	0.058717	0.01879	0.66022	-1.3176	3103.0	21.686	-0.0031989	79.261	-62.377	75.706	75.305	21.513	-0.44824	-6.9408	0.64992	-2.7597	26.289	-5.7011
124.31	-0.0048645	49.433	-7.0119	0.60672	-2.7903	-0.034136	0.057241	0.020341	0.66022	-1.3176	3102.3	21.686	-0.0020835	79.26	-62.405	75.707	75.305	21.513	-0.44824	-6.9408	0.64992	-2.7597	26.289	-5.7011
124.31	-0.0022495	49.432	-7.0121	0.607	-2.7902	-0.032896	0.055673	0.021858	0.66022	-1.3176	3101.6	21.686	-0.00096345	79.26	-62.435	75.707	75.305	21.513	-0.44824	-6.9408	0.64992	-2.7597	26.289	-5.7011
124.31	0.00037259	49.432	-7.0122	0.60728	-2.79	-0.03161	0.054013	0.023339	0.66022	-1.3176	3101.0	21.686	0.00015958	79.259	-62.466	75.707	75.305	21.513	-0.44824	-6.9408	0.64992	-2.7597	26.289	-5.7011
124.3	0.0029982	49.431	-7.0124	0.60754	-2.7899	-0.03024	0.052245	0.02478	0.66022	-1.3176	3100.3	21.686	0.0012842	79.259	-62.498	75.707	75.305	21.513	-0.44824	-6.9408	0.64992	-2.7597	26.289	-5.7011
124.3	0.0056241	49.431	-7.0125	0.6078	-2.7898	-0.028839	0.050395	0.02618	0.66022	-1.3176	3099.6	21.686	0.0024089	79.258	-62.532	75.707	75.305	21.513	-0.44824	-6.9408	0.64992	-2.7597	26.289	-5.7011
124.3	0.0082469	49.431	-7.0127	0.60805	-2.7897	-0.027408	0.048466	0.027536	0.66022	-1.3176	3099.0	21.686	0.0035322	79.257	-62.567	75.708	75.305	21.513	-0.44824	-6.9408	0.64992	-2.7597	26.289	-5.7011
124.3	0.010863	49.431	-7.0128	0.60828	-2.7895	-0.025951	0.046461	0.028847	0.66022	-1.3176	3098.3	21.686	0.0046529	79.257	-62.604	75.708	75.305	21.513	-0.44824	-6.9408	0.64992	-2.7597	26.289	-5.7011
124.3	0.01347	49.431	-7.0129	0.60851	-2.7894	-0.024469	0.044386	0.030111	0.66022	-1.3176	3097.6	21.686	0.0057694	79.256	-62.641	75.708	75.305	21.513	-0.44824	-6.9408	0.64992	-2.7597	26.289	-5.7011
124.3	0.016064	49.431	-7.0131	0.60873	-2.7892	-0.022965	0.042242	0.031325	0.66022	-1.3176	3097.0	21.686	0.0068805	79.256	-62.68	75.708	75.305	21.513	-0.44824	-6.9408	0.64992	-2.7597	26.289	-5.7011
124.3	0.018642	49.431	-7.0132	0.60893	-2.7891	-0.021441	0.040034	0.032489	0.66022	-1.3176	3096.3	21.687	0.0079847	79.255	-62.72	75.708	75.305	21.513	-0.44824	-6.9408	0.64992	-2.7597	26.289	-5.7011
124.3	0.021201	49.432	-7.0133	0.60913	-2.7889	-0.019849	0.037925	0.033557	0.66022	-1.3176	3095.6	21.687	0.0090809	79.255	-62.762	75.709	75.305	21.513	-0.44824	-6.9408	0.64992	-2.7597	26.289	-5.7011
124.3	0.023738	49.432	-7.0134	0.60931	-2.7887	-0.018223	0.035817	0.034559	0.66022	-1.3176	3095.0	21.688	0.010168	79.254	-62.804	75.709	75.305	21.513	-0.44824	-6.9408	0.64992	-2.7597	26.289	-5.7011
124.29	0.026252	49.433	-7.0135	0.60949	-2.7886	-0.016582	0.033659	0.035509	0.66022	-1.3176	3094.3	21.688	0.011245	79.253	-62.848	75.709	75.305	21.513	-0.44824	-6.9408	0.64992	-2.7597	26.289	-5.7011
124.29	0.028738	49.433	-7.0135	0.60965	-2.7884	-0.014929	0.031454	0.036404	0.66022	-1.3176	3093.6	21.688	0.01231	79.253	-62.892	75.709	75.305	21.513	-0.44824	-6.9408	0.64992	-2.7597	26.289	-5.7011
124.29	0.031195	49.434	-7.0136	0.6098	-2.7882	-0.013265	0.029207	0.037245	0.66022	-1.3176	3093.0	21.689	0.013362	79.252	-62.938	75.709	75.305	21.513	-0.44824	-6.9408	0.64992	-2.7597	26.289	-5.7011
124.29	0.033619	49.435	-7.0137	0.60994	-2.788	-0.011594	0.02692	0.03803	0.66022	-1.3176	3092.3	21.69	0.0144	79.252	-62.985	75.71	75.305	21.513	-0.44824	-6.9408	0.64992	-2.7597	26.289	-5.7011
124.29	0.036008	49.436	-7.0137	0.61007	-2.7878	-0.0099173	0.024597	0.038759	0.66022	-1.3176	3091.6	21.69	0.015424	79.251	-63.032	75.71	75.305	21.513	-0.44824	-6.9408	0.64992	-2.7597	26.289	-5.7011
124.29	0.038359	49.438	-7.0138	0.61019	-2.7876	-0.0082375	0.022241	0.039429	0.66022	-1.3176	3091.0	21.691	0.016431	79.251	-63.081	75.71	75.305	21.513	-0.44824	-6.9408	0.64992	-2.7597	26.289	-5.7011
124.29	0.04067	49.439	-7.0138	0.61029	-2.7874	-0.006557	0.019856	0.040041	0.66022	-1.3176	3090.3	21.692	0.017421	79.25	-63.13	75.71	75.305	21.513	-0.44824	-6.9408	0.64992	-2.7597	26.289	-5.7011
124.28	0.042939	49.44	-7.0138	0.61039	-2.7872	-0.004878	0.017445	0.040594	0.66022	-1.3176	3089.6	21.693	0.018393	79.249	-63.18	75.71	75.305	21.513	-0.44824	-6.9408	0.64992	-2.7597	26.289	-5.7011
124.28	0.045162	49.442	-7.0138	0.61047	-2.787	-0.0032029	0.015011	0.041087	0.66022	-1.3176	3089.0	21.693	0.019346	79.249	-63.231	75.711	75.305	21.513	-0.44824	-6.9408	0.64992	-2.7597	26.289	-5.7011
124.28	0.047338	49.443	-7.0139	0.61054	-2.7868	-0.0015338	0.01256	0.04152	0.66022	-1.3176	3088.3	21.694	0.020278	79.248	-63.283	75.711	75.305	21.513	-0.44824	-6.9408	0.64992	-2.7597	26.289	-5.7011
124.28	0.049464	49.445	-7.0139	0.61059	-2.7866	0.00012684	0.010093	0.041892	0.66022	-1.3176	3087.6	21.695	0.021189	79.248	-63.335	75.711	75.305	21.513	-0.44824	-6.9408	0.64992	-2.7597	26.289	-5.7011
124.28	0.051539	49.447	-7.0139	0.61064	-2.7864	0.0017768	0.0076143	0.042203	0.66022	-1.3176	3087.0	21.696	0.022078	79.247	-63.388	75.711	75.305	21.513	-0.44824	-6.9408	0.64992	-2.7597	26.289	-5.7011
124.28	0.053559	49.448	-7.0138	0.61067	-2.7862	0.0034139	0.0051281	0.042453	0.66022	-1.3176	3086.3	21.697	0.022943	79.247	-63.442	75.712	75.305	21.513	-0.44824	-6.9408	0.64992	-2.7597	26.289	-5.7011
124.27	0.055524	49.45	-7.0138	0.61069	-2.786	0.0050359	0.0026377	0.042642	0.66022	-1.3176	3085.6	21.698	0.023785	79.246	-63.496	75.712	75.305	21.513	-0.44824	-6.9408	0.64992	-2.7597	26.289	-5.7011
124.27	0.05743	49.452	-7.0138	0.61069	-2.7857	0.0066406	0.00014651	0.042769	0.66022	-1.3176	3085.0	21.699	0.024602	79.246	-63.551	75.712	75.305	21.513	-0.44824	-6.9408	0.64992	-2.7597	26.289	-5.7011
124.27	0.059277	49.454	-7.0138	0.61069	-2.7855	0.0082259	-0.0023418	0.042834	0.66022	-1.3176	3084.3	21.7	0.025393	79.245	-63.605	75.712	75.305	21.513	-0.44824	-6.9408	0.64992	-2.7597	26.289	-5.7011
124.27	0.061063	49.457	-7.0137	0.61067	-2.7853	0.0097896	-0.0048236	0.042839	0.66022	-1.3176	3083.6	21.702	0.026158	79.244	-63.661	75.712	75.305	21.513	-0.44824	-6.9408	0.64992	-2.7597	26.289	-5.7011
124.27	0.062785	49.459	-7.0137	0.61064	-2.7851	0.01133	-0.0072955	0.042782	0.66022	-1.3176	3083.0	21.703	0.026896	79.244	-63.716	75.713	75.305	21.513	-0.44824	-6.9408	0.64992	-2.7597	26.289	-5.7011
124.27	0.064442	49.461	-7.0136	0.6106	-2.7849	0.012844	-0.009754	0.042664	0.66022	-1.3176	3082.3	21.704	0.027606	79.243	-63.772	75.713	75.305	21.513	-0.44824	-6.9408	0.64992	-2.7597	26.289	-5.7011
124.26	0.066033	49.463	-7.0135	0.61054	-2.7847	0.01433	-0.012195	0.042486	0.66022	-1.3176	3081.6	21.705	0.028288	79.243	-63.828	75.713	75.305	21.513	-0.44824	-6.9408	0.64992	-2.7597	26.289	-5.7011
124.26	0.067556	49.466	-7.0135	0.61048	-2.7845	0.015787	-0.014617	0.042247	0.66022	-1.3176	3081.0	21.706	0.028941	79.242	-63.883	75.713	75.305	21.513	-0.44824	-6.9408	0.64992	-2.7597	26.289	-5.7011
124.26	0.069011	49.468	-7.0134	0.6104	-2.7843	0.017212	-0.017014	0.04195	0.66022	-1.3176	3080.3	21.708	0.029564	79.242	-63.939	75.714	75.305	21.513	-0.44824	-6.9408	0.64992	-2.7597	26.289	-5.7011
124.26	0.070395	49.47	-7.0133	0.61031	-2.784	0.018604	-0.019384	0.041593	0.66022	-1.3176	3079.6	21.709	0.030157	79.241	-63.995	75.714	75.305	21.513	-0.44824	-6.9408	0.64992	-2.7597	26.289	-5.7011
124.26	0.071707	49.473	-7.0132	0.6102	-2.7838	0.01996	-0.021724	0.041178	0.66022	-1.3176	3079.0	21.71	0.03072	79.241	-64.05	75.714	75.305	21.513	-0.44824	-6.9408	0.64992	-2.7597	26.289	-5.7011
124.25	0.072947	49.475	-7.0131	0.61009	-2.7836	0.021279	-0.024031	0.040705	0.66022	-1.3176	3078.3	21.712	0.031251	79.24	-64.106	75.714	75.305	21.513	-0.44824	-6.9408	0.64992	-2.7597	26.289	-5.7011
124.25	0.074114	49.478	-7.013	0.60996	-2.7834	0.022559	-0.0263	0.040177	0.66022	-1.3176	3077.6	21.713	0.031751	79.239	-64.16	75.714	75.305	21.513	-0.44824	-6.9408	0.64992	-2.7597	26.289	-5.7011
124.25	0.075207	49.481	-7.0129	0.60983	-2.7832	0.023799	-0.02853	0.039592	0.66022	-1.3176	3077.0	21.714	0.03222	79.239	-64.215	75.715	75.305	21.513	-0.44824	-6.9408	0.64992	-2.7597	26.289	-5.7011
124.25	0.076224	49.483	-7.0127	0.60968	-2.783	0.024996	-0.030716	0.038953	0.66022	-1.3176	3076.3	21.716	0.032656	79.238	-64.269	75.715	75.305	21.513	-0.44824	-6.9408	0.64992	-2.7597	26.289	-5.7011
124.25	0.077167	49.486	-7.0126	0.60952	-2.7828	0.02615	-0.032857	0.03826	0.66022	-1.3176	3075.6	21.717	0.03306	79.238	-64.322	75.715	75.305	21.513	-0.44824	-6.9408	0.64992	-2.7597	26.289	-5.7011
124.24	0.078033	49.488	-7.0125	0.60935	-2.7827	0.027258	-0.034949	0.037515	0.66022	-1.3176	3075.0	21.718	0.033431	79.237	-64.374	75.715	75.305	21.513	-0.44824	-6.9408	0.64992	-2.7597	26.289	-5.7011
124.24	0.078823	49.491	-7.0123	0.60917	-2.7825	0.02832	-0.036989	0.036719	0.66022	-1.3176	3074.3	21.72	0.03377	79.237	-64.426	75.716	75.305	21.513	-0.44824	-6.9408	0.64992	-2.7597	26.289	-5.7011
124.24	0.079535	49.494	-7.0122	0.60898	-2.7823	0.029334	-0.038975	0.035873	0.66022	-1.3176	3073.6	21.721	0.034075	79.236	-64.477	75.716	75.305	21.513	-0.44824	-6.9408	0.64992	-2.7597	26.289	-5.7011
124.24	0.080171	49.496	-7.012	0.60878	-2.7821	0.030298	-0.040904	0.034978	0.66022	-1.3176	3073.0	21.722	0.034348	79.236	-64.526	75.716	75.305	21.513	-0.44824	-6.9408	0.64992	-2.7597	26.289	-5.7011
124.24	0.08073	49.499	-7.0119	0.60857	-2.7819	0.031212	-0.042773	0.034036	0.66022	-1.3176	3072.3	21.724	0.034588	79.235	-64.574	75.716	75.305	21.513	-0.44824	-6.9408	0.64992	-2.7597	26.289	-5.7011
124.23	0.081212	49.501	-7.0117	0.60835	-2.7818	0.032074	-0.04458	0.033049	0.66022	-1.3176	3071.6	21.725	0.034794	79.234	-64.622	75.716	75.305	21.513	-0.44824	-6.9408	0.64992	-2.7597	26.289	-5.7011
124.23	0.081617	49.504	-7.0116	0.60813	-2.7816	0.032884	-0.046323	0.032018	0.66022	-1.3176	3071.0	21.727	0.034968	79.234	-64.667	75.717	75.305	21.513	-0.44824	-6.9408	0.64992	-2.7597	26.289	-5.7011
124.23	0.081944	49.507	-7.0114	0.60789	-2.7814	0.033639	-0.047999	0.030944	0.66022	-1.3176	3070.3	21.728	0.035109	79.233	-64.711	75.717	75.305	21.513	-0.44824	-6.9408	0.64992	-2.7597	26.289	-5.7011
124.23	0.082196	49.509	-7.0112	0.60765	-2.7813	0.03434	-0.049606	0.029829	0.66022	-1.3176	3069.6	21.729	0.035217	79.233	-64.754	75.717	75.305	21.513	-0.44824	-6.9408	0.64992	-2.7597	26.289	-5.7011
124.22	0.082371	49.512	-7.0111	0.60739	-2.7812	0.034985	-0.051143	0.028675	0.66022	-1.3176	3069.0	21.731	0.035292	79.232	-64.795	75.717	75.305	21.513	-0.44824	-6.9408	0.64992	-2.7597	26.289	-5.7011
124.22	0.082471	49.514	-7.0109	0.60713	-2.781	0.035574	-0.052606	0.027484	0.66022	-1.3176	3068.3	21.732	0.035335	79.232	-64.833	75.718	75.305	21.513	-0.44824	-6.9408	0.64992	-2.7597	26.289	-5.7011
124.22	0.082495	49.517	-7.0107	0.60687	-2.7809	0.036106	-0.053995	0.026257	0.66022	-1.3176	3067.6	21.733	0.035346	79.231	-64.87	75.718	75.305	21.513	-0.44824	-6.9408	0.64992	-2.7597	26.289	-5.7011
124.22	0.082445	49.519	-7.0105	0.60659	-2.7807	0.03658	-0.055307	0.024996	0.66022	-1.3176	3067.0	21.734	0.035324	79.23	-64.905	75.718	75.305	21.513	-0.44824	-6.9408	0.64992	-2.7597	26.289	-5.7011
124.22	0.082322	49.522	-7.0103	0.60631	-2.7806	0.036996	-0.056541	0.023704	0.66022	-1.3176	3066.3	21.736	0.035272	79.23	-64.938	75.718	75.305	21.513	-0.44824	-6.9408	0.64992	-2.7597	26.289	-5.7011
124.21	0.082126	49.524	-7.0102	0.60603	-2.7805	0.037353	-0.057696	0.022381	0.66022	-1.3176	3065.6	21.737	0.035188	79.229	-64.968	75.718	75.305	21.513	-0.44824	-6.9408	0.64992	-2.7597	26.289	-5.7011
124.21	0.081858	49.526	-7.01	0.60574	-2.7804	0.037651	-0.058769	0.021031	0.66022	-1.3176	3065.0	21.738	0.035074	79.229	-64.995	75.719	75.305	21.513	-0.44824	-6.9408	0.64992	-2.7597	26.289	-5.7011
124.21	0.08152	49.529	-7.0098	0.60544	-2.7803	0.03789	-0.059761	0.019654	0.66022	-1.3176	3064.3	21.739	0.034929	79.228	-65.021	75.719	75.305	21.513	-0.44824	-6.9408	0.64992	-2.7597	26.289	-5.7011
124.21	0.081112	49.531	-7.0096	0.60514	-2.7802	0.038069	-0.060669	0.018253	0.66022	-1.3176	3063.6	21.741	0.034755	79.228	-65.043	75.719	75.305	21.513	-0.44824	-6.9408	0.64992	-2.7597	26.289	-5.7011
124.21	0.080636	49.533	-7.0094	0.60484	-2.7801	0.038189	-0.061492	0.016831	0.66022	-1.3176	3063.0	21.742	0.034551	79.227	-65.063	75.719	75.305	21.513	-0.44824	-6.9408	0.64992	-2.7597	26.289	-5.7011
124.21	0.080094	49.535	-7.0092	0.60453	-2.78	0.038248	-0.06223	0.015388	0.66022	-1.3176	3062.3	21.743	0.034319	79.226	-65.08	75.719	75.305	21.513	-0.44824	-6.9408	0.64992	-2.7597	26.289	-5.7011
124.2	0.079486	49.537	-7.009	0.60421	-2.78	0.038249	-0.062882	0.013928	0.66022	-1.3176	3061.6	21.744	0.034058	79.226	-65.095	75.72	75.305	21.513	-0.44824	-6.9408	0.64992	-2.7597	26.289	-5.7011
124.2	0.078814	49.539	-7.0088	0.6039	-2.7799	0.038189	-0.063447	0.012451	0.66022	-1.3176	3061.0	21.745	0.033771	79.225	-65.106	75.72	75.305	21.513	-0.44824	-6.9408	0.64992	-2.7597	26.289	-5.7011
124.2	0.078079	49.541	-7.0086	0.60358	-2.7798	0.038071	-0.063925	0.010962	0.66022	-1.3176	3060.3	21.746	0.033456	79.225	-65.114	75.72	75.305	21.513	-0.44824	-6.9408	0.64992	-2.7597	26.289	-5.7011
124.2	0.077284	49.542	-7.0084	0.60326	-2.7798	0.037893	-0.064315	0.0094602	0.66022	-1.3176	3059.6	21.747	0.033116	79.224	-65.12	75.72	75.305	21.513	-0.44824	-6.9408	0.64992	-2.7597	26.289	-5.7011
124.2	0.07643	49.544	-7.0083	0.60294	-2.7797	0.037657	-0.064616	0.0079494	0.66022	-1.3176	3059.0	21.748	0.03275	79.224	-65.122	75.72	75.305	21.513	-0.44824	-6.9408	0.64992	-2.7597	26.289	-5.7011
124.19	0.075519	49.546	-7.0081	0.60261	-2.7797	0.037362	-0.06483	0.0064314	0.66022	-1.3176	3058.3	21.749	0.03236	79.223	-65.121	75.721	75.305	21.513	-0.44824	-6.9408	0.64992	-2.7597	26.289	-5.7011
124.19	0.074553	49.547	-7.0079	0.60229	-2.7797	0.03701	-0.064955	0.0049083	0.66022	-1.3176	3057.6	21.75	0.031946	79.222	-65.118	75.721	75.305	21.513	-0.44824	-6.9408	0.64992	-2.7597	26.289	-5.7011
124.19	0.073534	49.549	-7.0077	0.60196	-2.7797	0.036601	-0.064992	0.0033823	0.66022	-1.3176	3057.0	21.751	0.03151	79.222	-65.111	75.721	75.305	21.513	-0.44824	-6.9408	0.64992	-2.7597	26.289	-5.7011
124.19	0.072464	49.55	-7.0075	0.60164	-2.7796	0.036135	-0.06494	0.0018555	0.66022	-1.3176	3056.3	21.751	0.031051	79.221	-65.102	75.721	75.305	21.513	-0.44824	-6.9408	0.64992	-2.7597	26.289	-5.7011
124.19	0.071344	49.551	-7.0073	0.60131	-2.7796	0.035615	-0.064801	0.00032998	0.66022	-1.3176	3055.6	21.752	0.030572	79.22	-65.089	75.721	75.305	21.513	-0.44824	-6.9408	0.64992	-2.7597	26.289	-5.7011
124.19	0.070178	49.552	-7.0072	0.60099	-2.7796	0.035039	-0.064575	-0.001192	0.66022	-1.3176	3054.9	21.753	0.030073	79.22	-65.074	75.721	75.305	21.513	-0.44824	-6.9408	0.64992	-2.7597	26.289	-5.7011
124.18	0.068967	49.553	-7.007	0.60067	-2.7797	0.03441	-0.064261	-0.0027084	0.66022	-1.3176	3054.3	21.753	0.029554	79.219	-65.056	75.722	75.305	21.513	-0.44824	-6.9408	0.64992	-2.7597	26.289	-5.7011
124.18	0.067714	49.554	-7.0068	0.60035	-2.7797	0.033728	-0.063862	-0.0042171	0.66022	-1.3176	3053.6	21.754	0.029017	79.219	-65.036	75.722	75.305	21.513	-0.44824	-6.9408	0.64992	-2.7597	26.289	-5.7011
124.18	0.066421	49.555	-7.0066	0.60003	-2.7797	0.032995	-0.063377	-0.0057161	0.66022	-1.3176	3052.9	21.755	0.028463	79.218	-65.012	75.722	75.305	21.513	-0.44824	-6.9408	0.64992	-2.7597	26.289	-5.7011
124.18	0.06509	49.556	-7.0065	0.59971	-2.7797	0.032211	-0.062807	-0.0072031	0.66022	-1.3176	3052.3	21.755	0.027893	79.217	-64.987	75.722	75.305	21.513	-0.44824	-6.9408	0.64992	-2.7597	26.289	-5.7011
124.18	0.063724	49.557	-7.0063	0.5994	-2.7798	0.031378	-0.062154	-0.0086762	0.66022	-1.3176	3051.6	21.756	0.027308	79.217	-64.959	75.722	75.305	21.513	-0.44824	-6.9408	0.64992	-2.7597	26.289	-5.7011
124.18	0.062325	49.557	-7.0062	0.59909	-2.7798	0.030498	-0.061419	-0.010133	0.66022	-1.3176	3050.9	21.756	0.026709	79.216	-64.928	75.722	75.305	21.513	-0.44824	-6.9408	0.64992	-2.7597	26.289	-5.7011
124.18	0.060896	49.558	-7.006	0.59879	-2.7799	0.02957	-0.060603	-0.011573	0.66022	-1.3176	3050.3	21.756	0.026096	79.216	-64.895	75.723	75.305	21.513	-0.44824	-6.9408	0.64992	-2.7597	26.289	-5.7011
124.17	0.059439	49.558	-7.0059	0.59849	-2.7799	0.028598	-0.059706	-0.012992	0.66022	-1.3176	3049.6	21.757	0.025472	79.215	-64.861	75.723	75.305	21.513	-0.44824	-6.9408	0.64992	-2.7597	26.289	-5.7011
124.17	0.057958	49.558	-7.0057	0.59819	-2.78	0.027583	-0.058732	-0.014389	0.66022	-1.3176	3048.9	21.757	0.024838	79.214	-64.824	75.723	75.305	21.513	-0.44824	-6.9408	0.64992	-2.7597	26.289	-5.7011
124.17	0.056454	49.558	-7.0056	0.5979	-2.7801	0.026525	-0.05768	-0.015763	0.66022	-1.3176	3048.3	21.757	0.024193	79.214	-64.786	75.723	75.305	21.513	-0.44824	-6.9408	0.64992	-2.7597	26.289	-5.7011
124.17	0.05493	49.558	-7.0055	0.59761	-2.7802	0.025427	-0.056554	-0.017111	0.66022	-1.3176	3047.6	21.757	0.02354	79.213	-64.746	75.723	75.305	21.513	-0.44824	-6.9408	0.64992	-2.7597	26.289	-5.7011
124.17	0.053388	49.558	-7.0053	0.59733	-2.7802	0.024291	-0.055354	-0.018432	0.66022	-1.3176	3046.9	21.758	0.02288	79.212	-64.704	75.723	75.305	21.513	-0.44824	-6.9408	0.64992	-2.7597	26.289	-5.7011
124.17	0.051833	49.558	-7.0052	0.59706	-2.7803	0.023117	-0.054083	-0.019723	0.66022	-1.3176	3046.3	21.758	0.022214	79.212	-64.661	75.723	75.305	21.513	-0.44824	-6.9408	0.64992	-2.7597	26.289	-5.7011
124.17	0.050266	49.557	-7.0051	0.59679	-2.7804	0.021909	-0.052742	-0.020984	0.66022	-1.3176	3045.6	21.758	0.021542	79.211	-64.616	75.724	75.305	21.513	-0.44824	-6.9408	0.64992	-2.7597	26.289	-5.7011
124.17	0.048689	49.557	-7.005	0.59653	-2.7805	0.020667	-0.051333	-0.022211	0.66022	-1.3176	3044.9	21.758	0.020867	79.21	-64.571	75.724	75.305	21.513	-0.44824	-6.9408	0.64992	-2.7597	26.289	-5.7011
124.17	0.047107	49.556	-7.0049	0.59628	-2.7807	0.019394	-0.049859	-0.023405	0.66022	-1.3176	3044.3	21.758	0.020189	79.21	-64.524	75.724	75.305	21.513	-0.44824	-6.9408	0.64992	-2.7597	26.289	-5.7011
124.17	0.045521	49.556	-7.0048	0.59603	-2.7808	0.018091	-0.048322	-0.024562	0.66022	-1.3176	3043.6	21.757	0.019509	79.209	-64.476	75.724	75.305	21.513	-0.44824	-6.9408	0.64992	-2.7597	26.289	-5.7011
124.16	0.043934	49.555	-7.0047	0.5958	-2.7809	0.016761	-0.046724	-0.025682	0.66022	-1.3176	3042.9	21.757	0.018829	79.208	-64.427	75.724	75.305	21.513	-0.44824	-6.9408	0.64992	-2.7597	26.289	-5.7011
124.16	0.042349	49.554	-7.0046	0.59557	-2.781	0.015406	-0.045067	-0.026764	0.66022	-1.3176	3042.3	21.757	0.01815	79.208	-64.378	75.724	75.305	21.513	-0.44824	-6.9408	0.64992	-2.7597	26.289	-5.7011
124.16	0.040769	49.553	-7.0046	0.59535	-2.7812	0.014027	-0.043354	-0.027804	0.66022	-1.3176	3041.6	21.757	0.017473	79.207	-64.328	75.724	75.305	21.513	-0.44824	-6.9408	0.64992	-2.7597	26.289	-5.7011
124.16	0.039196	49.552	-7.0045	0.59513	-2.7813	0.012626	-0.041588	-0.028804	0.66022	-1.3176	3040.9	21.756	0.016799	79.206	-64.277	75.724	75.305	21.513	-0.44824	-6.9408	0.64992	-2.7597	26.289	-5.7011
124.16	0.037634	49.551	-7.0044	0.59493	-2.7815	0.011207	-0.03977	-0.02976	0.66022	-1.3176	3040.3	21.756	0.01613	79.206	-64.226	75.725	75.305	21.513	-0.44824	-6.9408	0.64992	-2.7597	26.289	-5.7011
124.16	0.036084	49.549	-7.0044	0.59474	-2.7816	0.0097697	-0.037904	-0.030671	0.66022	-1.3176	3039.6	21.756	0.015465	79.205	-64.174	75.725	75.305	21.513	-0.44824	-6.9408	0.64992	-2.7597	26.289	-5.7011
124.16	0.03455	49.548	-7.0043	0.59455	-2.7818	0.0083177	-0.035993	-0.031537	0.66022	-1.3176	3038.9	21.755	0.014808	79.204	-64.123	75.725	75.305	21.513	-0.44824	-6.9408	0.64992	-2.7597	26.289	-5.7011
124.16	0.033034	49.546	-7.0043	0.59438	-2.7819	0.0068528	-0.034038	-0.032357	0.66022	-1.3176	3038.3	21.755	0.014158	79.204	-64.071	75.725	75.305	21.513	-0.44824	-6.9408	0.64992	-2.7597	26.289	-5.7011
124.16	0.031538	49.545	-7.0043	0.59421	-2.7821	0.0053771	-0.032044	-0.033129	0.66022	-1.3176	3037.6	21.754	0.013518	79.203	-64.018	75.725	75.305	21.513	-0.44824	-6.9408	0.64992	-2.7597	26.289	-5.7011
124.16	0.030066	49.543	-7.0043	0.59406	-2.7823	0.0038928	-0.030012	-0.033852	0.66022	-1.3176	3036.9	21.753	0.012887	79.202	-63.966	75.725	75.305	21.513	-0.44824	-6.9408	0.64992	-2.7597	26.289	-5.7011
124.16	0.028621	49.541	-7.0042	0.59391	-2.7824	0.0024022	-0.027946	-0.034526	0.66022	-1.3176	3036.3	21.753	0.012267	79.202	-63.914	75.725	75.305	21.513	-0.44824	-6.9408	0.64992	-2.7597	26.289	-5.7011
124.16	0.027203	49.539	-7.0042	0.59378	-2.7826	0.00090733	-0.025849	-0.03515	0.66022	-1.3176	3035.6	21.752	0.01166	79.201	-63.862	75.725	75.305	21.513	-0.44824	-6.9408	0.64992	-2.7597	26.289	-5.7011
124.16	0.025817	49.537	-7.0042	0.59365	-2.7828	-0.00058956	-0.023724	-0.035722	0.66022	-1.3176	3034.9	21.751	0.011066	79.2	-63.811	75.725	75.305	21.513	-0.44824	-6.9408	0.64992	-2.7597	26.289	-5.7011
124.16	0.024464	49.535	-7.0042	0.59354	-2.783	-0.0020863	-0.021573	-0.036242	0.66022	-1.3176	3034.3	21.751	0.010486	79.2	-63.759	75.725	75.305	21.513	-0.44824	-6.9408	0.64992	-2.7597	26.289	-5.7011
124.16	0.023147	49.532	-7.0043	0.59344	-2.7831	-0.0035807	-0.0194	-0.03671	0.66022	-1.3176	3033.6	21.75	0.0099216	79.199	-63.708	75.726	75.305	21.513	-0.44824	-6.9408	0.64992	-2.7597	26.289	-5.7011
124.16	0.021868	49.53	-7.0043	0.59335	-2.7833	-0.0050706	-0.017208	-0.037124	0.66022	-1.3176	3032.9	21.749	0.0093735	79.198	-63.657	75.726	75.305	21.513	-0.44824	-6.9408	0.64992	-2.7597	26.289	-5.7011
124.16	0.02063	49.528	-7.0043	0.59326	-2.7835	-0.0065538	-0.014999	-0.037485	0.66022	-1.3176	3032.3	21.748	0.0088429	79.198	-63.607	75.726	75.305	21.513	-0.44824	-6.9408	0.64992	-2.7597	26.289	-5.7011
124.16	0.019435	49.525	-7.0043	0.5932	-2.7837	-0.0080282	-0.012778	-0.037793	0.66022	-1.3176	3031.6	21.747	0.0083305	79.197	-63.557	75.726	75.305	21.513	-0.44824	-6.9408	0.64992	-2.7597	26.289	-5.7011
124.15	0.018284	49.523	-7.0044	0.59314	-2.7839	-0.0094917	-0.010548	-0.038045	0.66022	-1.3176	3030.9	21.746	0.0078374	79.196	-63.508	75.726	75.305	21.513	-0.44824	-6.9408	0.64992	-2.7597	26.289	-5.7011
124.15	0.017181	49.52	-7.0044	0.59309	-2.7841	-0.010942	-0.0083104	-0.038244	0.66022	-1.3176	3030.3	21.745	0.0073645	79.195	-63.46	75.726	75.305	21.513	-0.44824	-6.9408	0.64992	-2.7597	26.289	-5.7011
124.15	0.016126	49.517	-7.0045	0.59305	-2.7843	-0.012377	-0.0060696	-0.038387	0.66022	-1.3176	3029.6	21.744	0.0069126	79.195	-63.412	75.726	75.305	21.513	-0.44824	-6.9408	0.64992	-2.7597	26.289	-5.7011
124.15	0.015123	49.515	-7.0046	0.59303	-2.7845	-0.013796	-0.0038286	-0.038476	0.66022	-1.3176	3028.9	21.743	0.0064826	79.194	-63.365	75.726	75.305	21.513	-0.44824	-6.9408	0.64992	-2.7597	26.289	-5.7011
124.15	0.014173	49.512	-7.0046	0.59302	-2.7847	-0.015195	-0.0015905	-0.03851	0.66022	-1.3176	3028.3	21.742	0.0060754	79.193	-63.318	75.726	75.305	21.513	-0.44824	-6.9408	0.64992	-2.7597	26.289	-5.7011
124.15	0.013278	49.509	-7.0047	0.59301	-2.7849	-0.016573	0.00064155	-0.038488	0.66022	-1.3176	3027.6	21.741	0.0056916	79.193	-63.273	75.726	75.305	21.513	-0.44824	-6.9408	0.64992	-2.7597	26.289	-5.7011
124.15	0.012439	49.506	-7.0048	0.59302	-2.785	-0.017927	0.0028644	-0.038413	0.66022	-1.3176	3026.9	21.739	0.0053321	79.192	-63.228	75.726	75.305	21.513	-0.44824	-6.9408	0.64992	-2.7597	26.289	-5.7011
124.15	0.011658	49.503	-7.0049	0.59304	-2.7852	-0.019257	0.005075	-0.038282	0.66022	-1.3176	3026.3	21.738	0.0049976	79.191	-63.184	75.726	75.305	21.513	-0.44824	-6.9408	0.64992	-2.7597	26.289	-5.7011
124.15	0.010938	49.5	-7.005	0.59307	-2.7854	-0.02056	0.0072702	-0.038098	0.66022	-1.3176	3025.6	21.737	0.0046887	79.191	-63.141	75.727	75.305	21.513	-0.44824	-6.9408	0.64992	-2.7597	26.289	-5.7011
124.15	0.010279	49.497	-7.0051	0.59311	-2.7856	-0.021835	0.009447	-0.03786	0.66022	-1.3176	3024.9	21.736	0.0044062	79.19	-63.1	75.727	75.305	21.513	-0.44824	-6.9408	0.64992	-2.7597	26.289	-5.7011
124.15	0.0096822	49.493	-7.0052	0.59317	-2.7858	-0.023079	0.011602	-0.037568	0.66022	-1.3176	3024.3	21.734	0.0041506	79.189	-63.059	75.727	75.305	21.513	-0.44824	-6.9408	0.64992	-2.7597	26.289	-5.7011
124.15	0.00915	49.49	-7.0053	0.59323	-2.786	-0.02429	0.013733	-0.037223	0.66022	-1.3176	3023.6	21.733	0.0039225	79.188	-63.019	75.727	75.305	21.513	-0.44824	-6.9408	0.64992	-2.7597	26.289	-5.7011
124.15	0.0086832	49.487	-7.0055	0.5933	-2.7862	-0.025468	0.015836	-0.036826	0.66022	-1.3176	3023.0	21.732	0.0037224	79.188	-62.98	75.727	75.305	21.513	-0.44824	-6.9408	0.64992	-2.7597	26.289	-5.7011
124.15	0.008283	49.484	-7.0056	0.59339	-2.7864	-0.026611	0.017909	-0.036378	0.66022	-1.3176	3022.3	21.731	0.0035509	79.187	-62.943	75.727	75.305	21.513	-0.44824	-6.9408	0.64992	-2.7597	26.289	-5.7011
124.15	0.0079504	49.48	-7.0057	0.59348	-2.7865	-0.027716	0.019948	-0.035878	0.66022	-1.3176	3021.6	21.729	0.0034083	79.186	-62.906	75.727	75.305	21.513	-0.44824	-6.9408	0.64992	-2.7597	26.289	-5.7011
124.15	0.0076864	49.477	-7.0059	0.59359	-2.7867	-0.028784	0.021952	-0.035328	0.66022	-1.3176	3021.0	21.728	0.0032952	79.186	-62.871	75.727	75.305	21.513	-0.44824	-6.9408	0.64992	-2.7597	26.289	-5.7011
124.15	0.0074918	49.474	-7.006	0.5937	-2.7869	-0.029811	0.023916	-0.034729	0.66022	-1.3176	3020.3	21.727	0.0032118	79.185	-62.836	75.727	75.305	21.513	-0.44824	-6.9408	0.64992	-2.7597	26.289	-5.7011
124.15	0.0073675	49.47	-7.0062	0.59383	-2.7871	-0.030797	0.025839	-0.034082	0.66022	-1.3176	3019.6	21.725	0.0031585	79.184	-62.804	75.727	75.305	21.513	-0.44824	-6.9408	0.64992	-2.7597	26.289	-5.7011
124.15	0.007314	49.467	-7.0063	0.59396	-2.7872	-0.03174	0.027717	-0.033387	0.66022	-1.3176	3019.0	21.724	0.0031356	79.183	-62.772	75.727	75.305	21.513	-0.44824	-6.9408	0.64992	-2.7597	26.289	-5.7011
124.15	0.007332	49.463	-7.0065	0.5941	-2.7874	-0.03264	0.029549	-0.032646	0.66022	-1.3176	3018.3	21.722	0.0031434	79.183	-62.741	75.727	75.305	21.513	-0.44824	-6.9408	0.64992	-2.7597	26.289	-5.7011
124.15	0.0074219	49.46	-7.0066	0.59426	-2.7876	-0.033494	0.031331	-0.03186	0.66022	-1.3176	3017.6	21.721	0.0031819	79.182	-62.712	75.728	75.305	21.513	-0.44824	-6.9408	0.64992	-2.7597	26.289	-5.7011
124.15	0.007584	49.457	-7.0068	0.59442	-2.7877	-0.034303	0.033061	-0.031029	0.66022	-1.3176	3017.0	21.72	0.0032514	79.181	-62.684	75.728	75.305	21.513	-0.44824	-6.9408	0.64992	-2.7597	26.289	-5.7011
124.15	0.0078186	49.453	-7.007	0.59459	-2.7879	-0.035064	0.034737	-0.030156	0.66022	-1.3176	3016.3	21.718	0.0033521	79.181	-62.658	75.728	75.305	21.513	-0.44824	-6.9408	0.64992	-2.7597	26.289	-5.7011
124.15	0.0081259	49.45	-7.0072	0.59477	-2.788	-0.035778	0.036356	-0.029242	0.66022	-1.3176	3015.6	21.717	0.0034838	79.18	-62.632	75.728	75.305	21.513	-0.44824	-6.9408	0.64992	-2.7597	26.289	-5.7011
124.15	0.0085059	49.446	-7.0073	0.59495	-2.7882	-0.036442	0.037916	-0.028288	0.66022	-1.3176	3015.0	21.716	0.0036468	79.179	-62.608	75.728	75.305	21.513	-0.44824	-6.9408	0.64992	-2.7597	26.289	-5.7011
124.15	0.0089585	49.443	-7.0075	0.59514	-2.7883	-0.037057	0.039416	-0.027295	0.66022	-1.3176	3014.3	21.714	0.0038409	79.179	-62.586	75.728	75.305	21.513	-0.44824	-6.9408	0.64992	-2.7597	26.289	-5.7011
124.15	0.0094836	49.44	-7.0077	0.59534	-2.7884	-0.037621	0.040852	-0.026265	0.66022	-1.3176	3013.6	21.713	0.004066	79.178	-62.565	75.728	75.305	21.513	-0.44824	-6.9408	0.64992	-2.7597	26.289	-5.7011
124.15	0.010081	49.436	-7.0079	0.59555	-2.7886	-0.038134	0.042224	-0.025199	0.66022	-1.3176	3013.0	21.712	0.0043221	79.177	-62.545	75.728	75.305	21.513	-0.44824	-6.9408	0.64992	-2.7597	26.289	-5.7011
124.15	0.01075	49.433	-7.0081	0.59577	-2.7887	-0.038596	0.043529	-0.024099	0.66022	-1.3176	3012.3	21.71	0.004609	79.177	-62.526	75.728	75.305	21.513	-0.44824	-6.9408	0.64992	-2.7597	26.289	-5.7011
124.16	0.01149	49.43	-7.0083	0.59599	-2.7888	-0.039005	0.044765	-0.022968	0.66022	-1.3176	3011.6	21.709	0.0049265	79.176	-62.509	75.728	75.305	21.513	-0.44824	-6.9408	0.64992	-2.7597	26.289	-5.7011
124.16	0.012301	49.427	-7.0085	0.59621	-2.7889	-0.039361	0.045931	-0.021805	0.66022	-1.3176	3011.0	21.708	0.0052743	79.175	-62.494	75.728	75.305	21.513	-0.44824	-6.9408	0.64992	-2.7597	26.289	-5.7011
124.16	0.013183	49.424	-7.0087	0.59645	-2.789	-0.039665	0.047025	-0.020613	0.66022	-1.3176	3010.3	21.706	0.0056522	79.174	-62.479	75.728	75.305	21.513	-0.44824	-6.9408	0.64992	-2.7597	26.289	-5.7011
124.16	0.014133	49.42	-7.0089	0.59668	-2.7891	-0.039915	0.048046	-0.019395	0.66022	-1.3176	3009.7	21.705	0.0060598	79.174	-62.467	75.729	75.305	21.513	-0.44824	-6.9408	0.64992	-2.7597	26.289	-5.7011
124.16	0.015152	49.417	-7.0091	0.59693	-2.7892	-0.040111	0.048992	-0.01815	0.66022	-1.3176	3009.0	21.704	0.0064967	79.173	-62.455	75.729	75.305	21.513	-0.44824	-6.9408	0.64992	-2.7597	26.289	-5.7011
124.16	0.016238	49.414	-7.0093	0.59717	-2.7893	-0.040254	0.049862	-0.016883	0.66022	-1.3176	3008.3	21.703	0.0069624	79.172	-62.445	75.729	75.305	21.513	-0.44824	-6.9408	0.64992	-2.7597	26.289	-5.7011
124.15	0.01739	49.411	-7.0095	0.59743	-2.7894	-0.040343	0.050655	-0.015593	0.66022	-1.3176	3007.7	21.702	0.0074566	79.172	-62.437	75.729	75.305	21.513	-0.44824	-6.9408	0.64992	-2.7597	26.289	-5.7011
124.15	0.018608	49.408	-7.0097	0.59768	-2.7895	-0.040379	0.05137	-0.014284	0.66022	-1.3176	3007.0	21.7	0.0079787	79.171	-62.43	75.729	75.305	21.513	-0.44824	-6.9408	0.64992	-2.7597	26.289	-5.7011
124.15	0.019889	49.406	-7.0099	0.59794	-2.7895	-0.040345	0.052052	-0.012969	0.66022	-1.3176	3006.3	21.699	0.0085282	79.17	-62.424	75.729	75.305	21.513	-0.44824	-6.9408	0.64992	-2.7597	26.289	-5.7011
124.15	0.021233	49.403	-7.0101	0.5982	-2.7896	-0.040236	0.05272	-0.011654	0.66022	-1.3176	3005.7	21.698	0.0091046	79.17	-62.42	75.729	75.305	21.513	-0.44824	-6.9408	0.64992	-2.7597	26.289	-5.7011
124.15	0.022639	49.4	-7.0103	0.59847	-2.7897	-0.040077	0.053295	-0.01032	0.66022	-1.3176	3005.0	21.697	0.0097072	79.169	-62.417	75.729	75.305	21.513	-0.44824	-6.9408	0.64992	-2.7597	26.289	-5.7011
124.15	0.024103	49.397	-7.0105	0.59873	-2.7897	-0.039869	0.053778	-0.0089699	0.66022	-1.3176	3004.3	21.696	0.010335	79.168	-62.416	75.729	75.305	21.513	-0.44824	-6.9408	0.64992	-2.7597	26.289	-5.7011
124.15	0.025626	49.395	-7.0107	0.599	-2.7897	-0.039612	0.054168	-0.0076047	0.66022	-1.3176	3003.7	21.695	0.010989	79.168	-62.416	75.73	75.305	21.513	-0.44824	-6.9408	0.64992	-2.7597	26.289	-5.7011
124.15	0.027205	49.392	-7.0109	0.59928	-2.7898	-0.039306	0.054464	-0.0062272	0.66022	-1.3176	3003.0	21.694	0.011666	79.167	-62.417	75.73	75.305	21.513	-0.44824	-6.9408	0.64992	-2.7597	26.289	-5.7011
124.15	0.028839	49.39	-7.0111	0.59955	-2.7898	-0.038952	0.054666	-0.0048396	0.66022	-1.3176	3002.3	21.693	0.012366	79.166	-62.42	75.73	75.305	21.513	-0.44824	-6.9408	0.64992	-2.7597	26.289	-5.7011
124.15	0.030525	49.388	-7.0113	0.59982	-2.7898	-0.038549	0.054775	-0.0034442	0.66022	-1.3176	3001.7	21.692	0.013089	79.166	-62.425	75.73	75.305	21.513	-0.44824	-6.9408	0.64992	-2.7597	26.289	-5.7011
124.15	0.032261	49.385	-7.0115	0.6001	-2.7898	-0.0381	0.054789	-0.0020432	0.66022	-1.3176	3001.0	21.692	0.013834	79.165	-62.431	75.73	75.305	21.513	-0.44824	-6.9408	0.64992	-2.7597	26.289	-5.7011
124.15	0.034045	49.383	-7.0117	0.60037	-2.7898	-0.037604	0.054711	-0.00063899	0.66022	-1.3176	3000.3	21.691	0.014599	79.164	-62.438	75.73	75.305	21.513	-0.44824	-6.9408	0.64992	-2.7597	26.289	-5.7011
124.15	0.035875	49.381	-7.0118	0.60064	-2.7898	-0.037061	0.054539	0.00076618	0.66022	-1.3176	2999.7	21.69	0.015384	79.164	-62.446	75.73	75.305	21.513	-0.44824	-6.9408	0.64992	-2.7597	26.289	-5.7011
124.15	0.037748	49.379	-7.012	0.60092	-2.7898	-0.036474	0.054274	0.00217	0.66022	-1.3176	2999.0	21.689	0.016187	79.163	-62.456	75.73	75.305	21.513	-0.44824	-6.9408	0.64992	-2.7597	26.289	-5.7011
124.15	0.039663	49.377	-7.0122	0.60119	-2.7898	-0.035842	0.053919	0.0035703	0.66022	-1.3176	2998.4	21.689	0.017009	79.162	-62.468	75.731	75.305	21.513	-0.44824	-6.9408	0.64992	-2.7597	26.289	-5.7011
124.15	0.041616	49.376	-7.0124	0.60145	-2.7898	-0.035168	0.053472	0.0049647	0.66022	-1.3176	2997.7	21.688	0.017846	79.162	-62.48	75.731	75.305	21.513	-0.44824	-6.9408	0.64992	-2.7597	26.289	-5.7011
124.15	0.043606	49.374	-7.0126	0.60172	-2.7898	-0.034451	0.052936	0.0063509	0.66022	-1.3176	2997.0	21.687	0.0187	79.161	-62.494	75.731	75.305	21.513	-0.44824	-6.9408	0.64992	-2.7597	26.289	-5.7011
124.15	0.04563	49.373	-7.0127	0.60198	-2.7897	-0.033692	0.052311	0.0077268	0.66022	-1.3176	2996.4	21.687	0.019568	79.161	-62.51	75.731	75.305	21.513	-0.44824	-6.9408	0.64992	-2.7597	26.289	-5.7011
124.15	0.047685	49.371	-7.0129	0.60224	-2.7897	-0.032894	0.051599	0.0090902	0.66022	-1.3176	2995.7	21.686	0.020449	79.16	-62.527	75.731	75.305	21.513	-0.44824	-6.9408	0.64992	-2.7597	26.289	-5.7011
124.15	0.049768	49.37	-7.0131	0.6025	-2.7896	-0.032057	0.050801	0.010439	0.66022	-1.3176	2995.0	21.686	0.021343	79.159	-62.545	75.731	75.305	21.513	-0.44824	-6.9408	0.64992	-2.7597	26.289	-5.7011
124.15	0.051877	49.368	-7.0132	0.60275	-2.7896	-0.031183	0.049919	0.011771	0.66022	-1.3176	2994.4	21.686	0.022247	79.159	-62.564	75.731	75.305	21.513	-0.44824	-6.9408	0.64992	-2.7597	26.289	-5.7011
124.15	0.05401	49.367	-7.0134	0.603	-2.7895	-0.030273	0.048955	0.013083	0.66022	-1.3176	2993.7	21.685	0.023162	79.158	-62.585	75.732	75.305	21.513	-0.44824	-6.9408	0.64992	-2.7597	26.289	-5.7011
124.15	0.056163	49.366	-7.0135	0.60324	-2.7895	-0.029328	0.04791	0.014375	0.66022	-1.3176	2993.0	21.685	0.024086	79.157	-62.606	75.732	75.305	21.513	-0.44824	-6.9408	0.64992	-2.7597	26.289	-5.7011
124.15	0.058333	49.365	-7.0137	0.60348	-2.7894	-0.02835	0.046787	0.015643	0.66022	-1.3176	2992.4	21.685	0.025017	79.157	-62.63	75.732	75.305	21.513	-0.44824	-6.9408	0.64992	-2.7597	26.289	-5.7011
124.15	0.060519	49.365	-7.0138	0.60371	-2.7893	-0.027341	0.045587	0.016887	0.66022	-1.3176	2991.7	21.685	0.025954	79.156	-62.654	75.732	75.305	21.513	-0.44824	-6.9408	0.64992	-2.7597	26.289	-5.7011
124.14	0.062718	49.364	-7.0139	0.60393	-2.7892	-0.026301	0.044314	0.018103	0.66022	-1.3176	2991.0	21.684	0.026897	79.155	-62.679	75.732	75.305	21.513	-0.44824	-6.9408	0.64992	-2.7597	26.289	-5.7011
124.14	0.064926	49.363	-7.0141	0.60415	-2.7891	-0.025233	0.042968	0.01929	0.66022	-1.3176	2990.4	21.684	0.027845	79.155	-62.706	75.732	75.305	21.513	-0.44824	-6.9408	0.64992	-2.7597	26.289	-5.7011
124.14	0.067141	49.363	-7.0142	0.60436	-2.789	-0.024133	0.04157	0.020442	0.66022	-1.3176	2989.7	21.684	0.028795	79.154	-62.734	75.732	75.305	21.513	-0.44824	-6.9408	0.64992	-2.7597	26.289	-5.7011
124.14	0.069361	49.362	-7.0143	0.60457	-2.7889	-0.022974	0.040211	0.021534	0.66022	-1.3176	2989.0	21.684	0.029747	79.154	-62.763	75.733	75.305	21.513	-0.44824	-6.9408	0.64992	-2.7597	26.289	-5.7011
124.14	0.071582	49.362	-7.0144	0.60476	-2.7888	-0.021789	0.038794	0.022592	0.66022	-1.3176	2988.4	21.684	0.0307	79.153	-62.793	75.733	75.305	21.513	-0.44824	-6.9408	0.64992	-2.7597	26.289	-5.7011
124.14	0.073803	49.362	-7.0145	0.60495	-2.7887	-0.020581	0.037321	0.023615	0.66022	-1.3176	2987.7	21.684	0.031653	79.152	-62.824	75.733	75.305	21.513	-0.44824	-6.9408	0.64992	-2.7597	26.289	-5.7011
124.14	0.07602	49.362	-7.0146	0.60514	-2.7886	-0.01935	0.035793	0.024601	0.66022	-1.3176	2987.1	21.684	0.032604	79.152	-62.857	75.733	75.305	21.513	-0.44824	-6.9408	0.64992	-2.7597	26.289	-5.7011
124.14	0.078232	49.362	-7.0147	0.60531	-2.7884	-0.018099	0.034213	0.02555	0.66022	-1.3176	2986.4	21.685	0.033553	79.151	-62.89	75.733	75.305	21.513	-0.44824	-6.9408	0.64992	-2.7597	26.289	-5.7011
124.14	0.080435	49.362	-7.0148	0.60548	-2.7883	-0.01683	0.032583	0.02646	0.66022	-1.3176	2985.7	21.685	0.034498	79.151	-62.924	75.733	75.305	21.513	-0.44824	-6.9408	0.64992	-2.7597	26.289	-5.7011
124.14	0.082627	49.362	-7.0149	0.60564	-2.7882	-0.015544	0.030906	0.02733	0.66022	-1.3176	2985.1	21.685	0.035438	79.15	-62.959	75.734	75.305	21.513	-0.44824	-6.9408	0.64992	-2.7597	26.289	-5.7011
124.13	0.084805	49.362	-7.015	0.60579	-2.788	-0.014243	0.029184	0.028159	0.66022	-1.3176	2984.4	21.685	0.036373	79.149	-62.995	75.734	75.305	21.513	-0.44824	-6.9408	0.64992	-2.7597	26.289	-5.7011
124.13	0.086968	49.363	-7.015	0.60593	-2.7879	-0.012929	0.027421	0.028945	0.66022	-1.3176	2983.7	21.686	0.037301	79.149	-63.032	75.734	75.305	21.513	-0.44824	-6.9408	0.64992	-2.7597	26.289	-5.7011
124.13	0.089111	49.363	-7.0151	0.60606	-2.7878	-0.011604	0.025618	0.029688	0.66022	-1.3176	2983.1	21.686	0.03822	79.148	-63.07	75.734	75.305	21.513	-0.44824	-6.9408	0.64992	-2.7597	26.289	-5.7011
124.13	0.091234	49.364	-7.0151	0.60619	-2.7876	-0.010269	0.023778	0.030386	0.66022	-1.3176	2982.4	21.687	0.039131	79.148	-63.109	75.734	75.305	21.513	-0.44824	-6.9408	0.64992	-2.7597	26.289	-5.7011
124.13	0.093333	49.364	-7.0152	0.6063	-2.7874	-0.0089274	0.021904	0.031039	0.66022	-1.3176	2981.7	21.687	0.040032	79.147	-63.149	75.735	75.305	21.513	-0.44824	-6.9408	0.64992	-2.7597	26.289	-5.7011
124.13	0.095406	49.365	-7.0152	0.60641	-2.7873	-0.0075801	0.019999	0.031646	0.66022	-1.3176	2981.1	21.688	0.040921	79.146	-63.189	75.735	75.305	21.513	-0.44824	-6.9408	0.64992	-2.7597	26.289	-5.7011
124.13	0.097451	49.366	-7.0153	0.6065	-2.7871	-0.0062291	0.018066	0.032206	0.66022	-1.3176	2980.4	21.688	0.041798	79.146	-63.23	75.735	75.305	21.513	-0.44824	-6.9408	0.64992	-2.7597	26.289	-5.7011
124.12	0.099465	49.367	-7.0153	0.60659	-2.787	-0.0048764	0.016107	0.032719	0.66022	-1.3176	2979.7	21.689	0.042663	79.145	-63.271	75.735	75.305	21.513	-0.44824	-6.9408	0.64992	-2.7597	26.289	-5.7011
124.12	0.10145	49.368	-7.0153	0.60666	-2.7868	-0.0035238	0.014126	0.033183	0.66022	-1.3176	2979.1	21.689	0.043513	79.145	-63.314	75.735	75.305	21.513	-0.44824	-6.9408	0.64992	-2.7597	26.289	-5.7011
124.12	0.10339	49.369	-7.0153	0.60673	-2.7866	-0.0021732	0.012125	0.033599	0.66022	-1.3176	2978.4	21.69	0.044348	79.144	-63.356	75.735	75.305	21.513	-0.44824	-6.9408	0.64992	-2.7597	26.289	-5.7011
124.12	0.1053	49.37	-7.0153	0.60678	-2.7865	-0.00082647	0.010107	0.033965	0.66022	-1.3176	2977.7	21.691	0.045167	79.143	-63.4	75.736	75.305	21.513	-0.44824	-6.9408	0.64992	-2.7597	26.289	-5.7011
124.12	0.10717	49.371	-7.0153	0.60683	-2.7863	0.0005145	0.0080749	0.034282	0.66022	-1.3176	2977.1	21.692	0.045969	79.143	-63.444	75.736	75.305	21.513	-0.44824	-6.9408	0.64992	-2.7597	26.289	-5.7011
124.12	0.109	49.373	-7.0153	0.60686	-2.7861	0.0018479	0.0060323	0.034549	0.66022	-1.3176	2976.4	21.692	0.046754	79.142	-63.488	75.736	75.305	21.513	-0.44824	-6.9408	0.64992	-2.7597	26.289	-5.7011
124.12	0.11079	49.374	-7.0153	0.60689	-2.786	0.0031718	0.0039818	0.034766	0.66022	-1.3176	2975.7	21.693	0.04752	79.142	-63.533	75.736	75.305	21.513	-0.44824	-6.9408	0.64992	-2.7597	26.289	-5.7011
124.11	0.11253	49.376	-7.0153	0.6069	-2.7858	0.0044845	0.0019264	0.034932	0.66022	-1.3176	2975.1	21.694	0.048267	79.141	-63.578	75.736	75.305	21.513	-0.44824	-6.9408	0.64992	-2.7597	26.289	-5.7011
124.11	0.11422	49.377	-7.0153	0.60691	-2.7856	0.0057841	-0.0001309	0.035048	0.66022	-1.3176	2974.4	21.695	0.048993	79.14	-63.623	75.737	75.305	21.513	-0.44824	-6.9408	0.64992	-2.7597	26.289	-5.7011
124.11	0.11586	49.379	-7.0152	0.6069	-2.7854	0.0070688	-0.0021872	0.035113	0.66022	-1.3176	2973.7	21.696	0.049699	79.14	-63.668	75.737	75.305	21.513	-0.44824	-6.9408	0.64992	-2.7597	26.289	-5.7011
124.11	0.11746	49.38	-7.0152	0.60689	-2.7853	0.0083369	-0.0042394	0.035128	0.66022	-1.3176	2973.1	21.697	0.050383	79.139	-63.714	75.737	75.305	21.513	-0.44824	-6.9408	0.64992	-2.7597	26.289	-5.7011
124.11	0.119	49.382	-7.0152	0.60686	-2.7851	0.0095866	-0.0062847	0.035092	0.66022	-1.3176	2972.4	21.698	0.051045	79.139	-63.76	75.737	75.305	21.513	-0.44824	-6.9408	0.64992	-2.7597	26.289	-5.7011
124.1	0.12049	49.384	-7.0151	0.60682	-2.7849	0.010816	-0.00832	0.035006	0.66022	-1.3176	2971.7	21.699	0.051683	79.138	-63.806	75.737	75.305	21.513	-0.44824	-6.9408	0.64992	-2.7597	26.289	-5.7011
124.1	0.12192	49.386	-7.015	0.60678	-2.7847	0.012024	-0.010343	0.03487	0.66022	-1.3176	2971.1	21.7	0.052298	79.138	-63.851	75.738	75.305	21.513	-0.44824	-6.9408	0.64992	-2.7597	26.289	-5.7011
124.1	0.1233	49.387	-7.015	0.60672	-2.7846	0.013208	-0.012349	0.034685	0.66022	-1.3176	2970.4	21.701	0.052889	79.137	-63.897	75.738	75.305	21.513	-0.44824	-6.9408	0.64992	-2.7597	26.289	-5.7011
124.1	0.12461	49.389	-7.0149	0.60665	-2.7844	0.014368	-0.014338	0.03445	0.66022	-1.3176	2969.8	21.702	0.053456	79.136	-63.943	75.738	75.305	21.513	-0.44824	-6.9408	0.64992	-2.7597	26.289	-5.7011
124.1	0.12587	49.391	-7.0148	0.60658	-2.7842	0.015501	-0.016304	0.034166	0.66022	-1.3176	2969.1	21.703	0.053996	79.136	-63.988	75.738	75.305	21.513	-0.44824	-6.9408	0.64992	-2.7597	26.289	-5.7011
124.1	0.12707	49.393	-7.0148	0.60649	-2.784	0.016605	-0.018247	0.033835	0.66022	-1.3176	2968.4	21.704	0.054512	79.135	-64.033	75.738	75.305	21.513	-0.44824	-6.9408	0.64992	-2.7597	26.289	-5.7011
124.09	0.12821	49.395	-7.0147	0.60639	-2.7839	0.01768	-0.020163	0.033455	0.66022	-1.3176	2967.8	21.705	0.055001	79.135	-64.078	75.738	75.305	21.513	-0.44824	-6.9408	0.64992	-2.7597	26.289	-5.7011
124.09	0.12929	49.397	-7.0146	0.60629	-2.7837	0.018724	-0.022049	0.033029	0.66022	-1.3176	2967.1	21.706	0.055463	79.134	-64.122	75.739	75.305	21.513	-0.44824	-6.9408	0.64992	-2.7597	26.289	-5.7011
124.09	0.13031	49.399	-7.0145	0.60617	-2.7835	0.019735	-0.023903	0.032556	0.66022	-1.3176	2966.4	21.707	0.055899	79.133	-64.166	75.739	75.305	21.513	-0.44824	-6.9408	0.64992	-2.7597	26.289	-5.7011
124.09	0.13126	49.401	-7.0144	0.60605	-2.7834	0.020712	-0.025722	0.032038	0.66022	-1.3176	2965.8	21.708	0.056307	79.133	-64.209	75.739	75.305	21.513	-0.44824	-6.9408	0.64992	-2.7597	26.289	-5.7011
124.09	0.13214	49.404	-7.0143	0.60592	-2.7832	0.021654	-0.027504	0.031475	0.66022	-1.3176	2965.1	21.709	0.056688	79.132	-64.251	75.739	75.305	21.513	-0.44824	-6.9408	0.64992	-2.7597	26.289	-5.7011
124.08	0.13297	49.406	-7.0142	0.60577	-2.7831	0.022559	-0.029246	0.030869	0.66022	-1.3176	2964.4	21.711	0.057041	79.132	-64.293	75.739	75.305	21.513	-0.44824	-6.9408	0.64992	-2.7597	26.289	-5.7011
124.08	0.13372	49.408	-7.0141	0.60562	-2.7829	0.023427	-0.030945	0.03022	0.66022	-1.3176	2963.8	21.712	0.057367	79.131	-64.334	75.74	75.305	21.513	-0.44824	-6.9408	0.64992	-2.7597	26.289	-5.7011
124.08	0.13441	49.41	-7.0139	0.60547	-2.7828	0.024256	-0.0326	0.029529	0.66022	-1.3176	2963.1	21.713	0.057664	79.13	-64.374	75.74	75.305	21.513	-0.44824	-6.9408	0.64992	-2.7597	26.289	-5.7011
124.08	0.13504	49.412	-7.0138	0.6053	-2.7826	0.025044	-0.034208	0.028797	0.66022	-1.3176	2962.4	21.714	0.057933	79.13	-64.413	75.74	75.305	21.513	-0.44824	-6.9408	0.64992	-2.7597	26.289	-5.7011
124.08	0.1356	49.414	-7.0137	0.60512	-2.7825	0.025792	-0.035768	0.028027	0.66022	-1.3176	2961.8	21.715	0.058173	79.129	-64.451	75.74	75.305	21.513	-0.44824	-6.9408	0.64992	-2.7597	26.289	-5.7011
124.07	0.13609	49.416	-7.0136	0.60494	-2.7823	0.026497	-0.037275	0.027218	0.66022	-1.3176	2961.1	21.716	0.058386	79.129	-64.488	75.74	75.305	21.513	-0.44824	-6.9408	0.64992	-2.7597	26.289	-5.7011
124.07	0.13652	49.418	-7.0134	0.60475	-2.7822	0.02716	-0.03873	0.026372	0.66022	-1.3176	2960.4	21.717	0.05857	79.128	-64.523	75.741	75.305	21.513	-0.44824	-6.9408	0.64992	-2.7597	26.289	-5.7011
124.07	0.13688	49.42	-7.0133	0.60455	-2.7821	0.027778	-0.04013	0.02549	0.66022	-1.3176	2959.8	21.719	0.058725	79.127	-64.557	75.741	75.305	21.513	-0.44824	-6.9408	0.64992	-2.7597	26.289	-5.7011
124.07	0.13718	49.422	-7.0131	0.60435	-2.7819	0.028352	-0.041472	0.024575	0.66022	-1.3176	2959.1	21.72	0.058853	79.127	-64.59	75.741	75.305	21.513	-0.44824	-6.9408	0.64992	-2.7597	26.289	-5.7011
124.07	0.13741	49.424	-7.013	0.60414	-2.7818	0.02888	-0.042756	0.023626	0.66022	-1.3176	2958.4	21.721	0.058953	79.126	-64.621	75.741	75.305	21.513	-0.44824	-6.9408	0.64992	-2.7597	26.289	-5.7011
124.07	0.13758	49.426	-7.0129	0.60392	-2.7817	0.029362	-0.043979	0.022646	0.66022	-1.3176	2957.8	21.722	0.059025	79.126	-64.651	75.741	75.305	21.513	-0.44824	-6.9408	0.64992	-2.7597	26.289	-5.7011
124.06	0.13768	49.428	-7.0127	0.6037	-2.7816	0.029797	-0.04514	0.021635	0.66022	-1.3176	2957.1	21.723	0.059069	79.125	-64.679	75.741	75.305	21.513	-0.44824	-6.9408	0.64992	-2.7597	26.289	-5.7011
124.06	0.13772	49.43	-7.0126	0.60347	-2.7815	0.030185	-0.046238	0.020597	0.66022	-1.3176	2956.4	21.724	0.059085	79.124	-64.705	75.742	75.305	21.513	-0.44824	-6.9408	0.64992	-2.7597	26.289	-5.7011
124.06	0.13769	49.432	-7.0124	0.60324	-2.7814	0.030525	-0.04727	0.019531	0.66022	-1.3176	2955.8	21.725	0.059075	79.124	-64.73	75.742	75.305	21.513	-0.44824	-6.9408	0.64992	-2.7597	26.289	-5.7011
124.06	0.13761	49.434	-7.0123	0.603	-2.7813	0.030817	-0.048236	0.018441	0.66022	-1.3176	2955.1	21.726	0.059038	79.123	-64.752	75.742	75.305	21.513	-0.44824	-6.9408	0.64992	-2.7597	26.289	-5.7011
124.06	0.13746	49.436	-7.0121	0.60275	-2.7812	0.03106	-0.049135	0.017326	0.66022	-1.3176	2954.4	21.727	0.058974	79.123	-64.773	75.742	75.305	21.513	-0.44824	-6.9408	0.64992	-2.7597	26.289	-5.7011
124.05	0.13725	49.438	-7.0119	0.60251	-2.7811	0.031255	-0.049965	0.01619	0.66022	-1.3176	2953.8	21.728	0.058885	79.122	-64.791	75.742	75.305	21.513	-0.44824	-6.9408	0.64992	-2.7597	26.289	-5.7011
124.05	0.13698	49.44	-7.0118	0.60225	-2.781	0.0314	-0.050725	0.015033	0.66022	-1.3176	2953.1	21.729	0.05877	79.121	-64.808	75.742	75.305	21.513	-0.44824	-6.9408	0.64992	-2.7597	26.289	-5.7011
124.05	0.13665	49.441	-7.0116	0.602	-2.781	0.031496	-0.051415	0.013857	0.66022	-1.3176	2952.4	21.73	0.05863	79.121	-64.823	75.743	75.305	21.513	-0.44824	-6.9408	0.64992	-2.7597	26.289	-5.7011
124.05	0.13626	49.443	-7.0115	0.60174	-2.7809	0.031543	-0.052033	0.012665	0.66022	-1.3176	2951.8	21.731	0.058465	79.12	-64.835	75.743	75.305	21.513	-0.44824	-6.9408	0.64992	-2.7597	26.289	-5.7011
124.05	0.13582	49.445	-7.0113	0.60148	-2.7809	0.03154	-0.052579	0.011458	0.66022	-1.3176	2951.1	21.732	0.058276	79.12	-64.845	75.743	75.305	21.513	-0.44824	-6.9408	0.64992	-2.7597	26.289	-5.7011
124.05	0.13533	49.446	-7.0112	0.60122	-2.7808	0.031488	-0.053052	0.010237	0.66022	-1.3176	2950.4	21.733	0.058063	79.119	-64.853	75.743	75.305	21.513	-0.44824	-6.9408	0.64992	-2.7597	26.289	-5.7011
124.04	0.13478	49.448	-7.011	0.60095	-2.7807	0.031387	-0.053453	0.009004	0.66022	-1.3176	2949.8	21.734	0.057828	79.118	-64.859	75.743	75.305	21.513	-0.44824	-6.9408	0.64992	-2.7597	26.289	-5.7011
124.04	0.13418	49.449	-7.0108	0.60068	-2.7807	0.031238	-0.053779	0.0077616	0.66022	-1.3176	2949.1	21.735	0.057571	79.118	-64.862	75.743	75.305	21.513	-0.44824	-6.9408	0.64992	-2.7597	26.289	-5.7011
124.04	0.13352	49.45	-7.0107	0.60041	-2.7807	0.031039	-0.054032	0.0065111	0.66022	-1.3176	2948.4	21.735	0.057292	79.117	-64.863	75.744	75.305	21.513	-0.44824	-6.9408	0.64992	-2.7597	26.289	-5.7011
124.04	0.13282	49.451	-7.0105	0.60014	-2.7806	0.030793	-0.054211	0.0052544	0.66022	-1.3176	2947.8	21.736	0.056992	79.116	-64.862	75.744	75.305	21.513	-0.44824	-6.9408	0.64992	-2.7597	26.289	-5.7011
124.04	0.13208	49.453	-7.0104	0.59987	-2.7806	0.030499	-0.054316	0.0039933	0.66022	-1.3176	2947.1	21.737	0.056672	79.116	-64.859	75.744	75.305	21.513	-0.44824	-6.9408	0.64992	-2.7597	26.289	-5.7011
124.04	0.13129	49.454	-7.0102	0.5996	-2.7806	0.030158	-0.054346	0.0027295	0.66022	-1.3176	2946.4	21.738	0.056332	79.115	-64.853	75.744	75.305	21.513	-0.44824	-6.9408	0.64992	-2.7597	26.289	-5.7011
124.03	0.13045	49.455	-7.0101	0.59933	-2.7806	0.02977	-0.054303	0.0014649	0.66022	-1.3176	2945.8	21.738	0.055974	79.115	-64.845	75.744	75.305	21.513	-0.44824	-6.9408	0.64992	-2.7597	26.289	-5.7011
124.03	0.12957	49.456	-7.0099	0.59905	-2.7806	0.029336	-0.054186	0.00020135	0.66022	-1.3176	2945.1	21.739	0.055599	79.114	-64.835	75.744	75.305	21.513	-0.44824	-6.9408	0.64992	-2.7597	26.289	-5.7011
124.03	0.12866	49.457	-7.0098	0.59878	-2.7806	0.028856	-0.053996	-0.0010594	0.66022	-1.3176	2944.4	21.739	0.055206	79.113	-64.823	75.744	75.305	21.513	-0.44824	-6.9408	0.64992	-2.7597	26.289	-5.7011
124.03	0.1277	49.457	-7.0096	0.59851	-2.7806	0.028332	-0.053733	-0.0023156	0.66022	-1.3176	2943.8	21.74	0.054797	79.113	-64.809	75.745	75.305	21.513	-0.44824	-6.9408	0.64992	-2.7597	26.289	-5.7011
124.03	0.12671	49.458	-7.0095	0.59825	-2.7806	0.027765	-0.053398	-0.0035655	0.66022	-1.3176	2943.1	21.74	0.054373	79.112	-64.793	75.745	75.305	21.513	-0.44824	-6.9408	0.64992	-2.7597	26.289	-5.7011
124.03	0.12569	49.459	-7.0094	0.59798	-2.7806	0.027155	-0.052991	-0.0048071	0.66022	-1.3176	2942.4	21.741	0.053934	79.111	-64.775	75.745	75.305	21.513	-0.44824	-6.9408	0.64992	-2.7597	26.289	-5.7011
124.02	0.12464	49.459	-7.0092	0.59772	-2.7807	0.026502	-0.052514	-0.0060389	0.66022	-1.3176	2941.8	21.741	0.053482	79.111	-64.754	75.745	75.305	21.513	-0.44824	-6.9408	0.64992	-2.7597	26.289	-5.7011
124.02	0.12355	49.46	-7.0091	0.59746	-2.7807	0.02581	-0.051966	-0.0072591	0.66022	-1.3176	2941.1	21.742	0.053017	79.11	-64.732	75.745	75.305	21.513	-0.44824	-6.9408	0.64992	-2.7597	26.289	-5.7011
124.02	0.12244	49.46	-7.009	0.5972	-2.7807	0.025077	-0.05135	-0.008466	0.66022	-1.3176	2940.4	21.742	0.052541	79.109	-64.709	75.745	75.305	21.513	-0.44824	-6.9408	0.64992	-2.7597	26.289	-5.7011
124.02	0.1213	49.46	-7.0088	0.59694	-2.7808	0.024306	-0.050665	-0.0096578	0.66022	-1.3176	2939.8	21.742	0.052054	79.109	-64.683	75.745	75.305	21.513	-0.44824	-6.9408	0.64992	-2.7597	26.289	-5.7011
124.02	0.12015	49.46	-7.0087	0.59669	-2.7808	0.023497	-0.049914	-0.010833	0.66022	-1.3176	2939.1	21.743	0.051558	79.108	-64.656	75.746	75.305	21.513	-0.44824	-6.9408	0.64992	-2.7597	26.289	-5.7011
124.02	0.11897	49.46	-7.0086	0.59644	-2.7809	0.022653	-0.049097	-0.01199	0.66022	-1.3176	2938.4	21.743	0.051052	79.107	-64.627	75.746	75.305	21.513	-0.44824	-6.9408	0.64992	-2.7597	26.289	-5.7011
124.02	0.11777	49.46	-7.0085	0.5962	-2.7809	0.021773	-0.048215	-0.013127	0.66022	-1.3176	2937.8	21.743	0.050539	79.107	-64.597	75.746	75.305	21.513	-0.44824	-6.9408	0.64992	-2.7597	26.289	-5.7011
124.02	0.11656	49.46	-7.0084	0.59596	-2.781	0.020861	-0.047271	-0.014242	0.66022	-1.3176	2937.1	21.743	0.050019	79.106	-64.565	75.746	75.305	21.513	-0.44824	-6.9408	0.64992	-2.7597	26.289	-5.7011
124.02	0.11533	49.46	-7.0083	0.59573	-2.7811	0.019916	-0.046266	-0.015334	0.66022	-1.3176	2936.4	21.743	0.049494	79.105	-64.532	75.746	75.305	21.513	-0.44824	-6.9408	0.64992	-2.7597	26.289	-5.7011
124.01	0.1141	49.46	-7.0082	0.5955	-2.7812	0.01894	-0.045201	-0.016402	0.66022	-1.3176	2935.8	21.743	0.048964	79.105	-64.498	75.746	75.305	21.513	-0.44824	-6.9408	0.64992	-2.7597	26.289	-5.7011
124.01	0.11285	49.459	-7.0081	0.59528	-2.7813	0.017936	-0.044078	-0.017444	0.66022	-1.3176	2935.1	21.743	0.04843	79.104	-64.463	75.746	75.305	21.513	-0.44824	-6.9408	0.64992	-2.7597	26.289	-5.7011
124.01	0.1116	49.459	-7.008	0.59506	-2.7813	0.016904	-0.042898	-0.018458	0.66022	-1.3176	2934.4	21.743	0.047893	79.103	-64.427	75.746	75.305	21.513	-0.44824	-6.9408	0.64992	-2.7597	26.289	-5.7011
124.01	0.11034	49.458	-7.0079	0.59485	-2.7814	0.015846	-0.041664	-0.019444	0.66022	-1.3176	2933.8	21.743	0.047355	79.103	-64.39	75.746	75.305	21.513	-0.44824	-6.9408	0.64992	-2.7597	26.289	-5.7011
124.01	0.10909	49.458	-7.0079	0.59464	-2.7815	0.014764	-0.040377	-0.020399	0.66022	-1.3176	2933.1	21.743	0.046816	79.102	-64.352	75.747	75.305	21.513	-0.44824	-6.9408	0.64992	-2.7597	26.289	-5.7011
124.01	0.10783	49.457	-7.0078	0.59444	-2.7816	0.013659	-0.03904	-0.021323	0.66022	-1.3176	2932.4	21.743	0.046277	79.101	-64.313	75.747	75.305	21.513	-0.44824	-6.9408	0.64992	-2.7597	26.289	-5.7011
124.01	0.10658	49.456	-7.0077	0.59425	-2.7818	0.012533	-0.037654	-0.022214	0.66022	-1.3176	2931.8	21.743	0.04574	79.101	-64.273	75.747	75.305	21.513	-0.44824	-6.9408	0.64992	-2.7597	26.289	-5.7011
124.01	0.10533	49.455	-7.0077	0.59407	-2.7819	0.011387	-0.036221	-0.023071	0.66022	-1.3176	2931.1	21.742	0.045205	79.1	-64.233	75.747	75.305	21.513	-0.44824	-6.9408	0.64992	-2.7597	26.289	-5.7011
124.01	0.10409	49.454	-7.0076	0.59389	-2.782	0.010224	-0.034744	-0.023893	0.66022	-1.3176	2930.4	21.742	0.044673	79.099	-64.192	75.747	75.305	21.513	-0.44824	-6.9408	0.64992	-2.7597	26.289	-5.7011
124.01	0.10286	49.453	-7.0076	0.59372	-2.7821	0.0090457	-0.033225	-0.024679	0.66022	-1.3176	2929.8	21.742	0.044146	79.099	-64.151	75.747	75.305	21.513	-0.44824	-6.9408	0.64992	-2.7597	26.289	-5.7011
124.0	0.10165	49.451	-7.0075	0.59356	-2.7822	0.0078529	-0.031666	-0.025428	0.66022	-1.3176	2929.1	21.741	0.043624	79.098	-64.109	75.747	75.305	21.513	-0.44824	-6.9408	0.64992	-2.7597	26.289	-5.7011
124.0	0.10044	49.45	-7.0075	0.5934	-2.7824	0.0066478	-0.03007	-0.026138	0.66022	-1.3176	2928.4	21.741	0.043108	79.097	-64.067	75.747	75.305	21.513	-0.44824	-6.9408	0.64992	-2.7597	26.289	-5.7011
124.0	0.099258	49.449	-7.0075	0.59326	-2.7825	0.0054322	-0.028438	-0.026809	0.66022	-1.3176	2927.8	21.741	0.0426	79.097	-64.025	75.747	75.305	21.513	-0.44824	-6.9408	0.64992	-2.7597	26.289	-5.7011
124.0	0.098092	49.447	-7.0074	0.59312	-2.7826	0.004208	-0.026773	-0.027441	0.66022	-1.3176	2927.1	21.74	0.0421	79.096	-63.983	75.747	75.305	21.513	-0.44824	-6.9408	0.64992	-2.7597	26.289	-5.7011
124.0	0.096947	49.446	-7.0074	0.59299	-2.7828	0.002977	-0.025078	-0.028031	0.66022	-1.3176	2926.4	21.74	0.041609	79.095	-63.94	75.747	75.305	21.513	-0.44824	-6.9408	0.64992	-2.7597	26.289	-5.7011
124.0	0.095826	49.444	-7.0074	0.59287	-2.7829	0.0017409	-0.023355	-0.02858	0.66022	-1.3176	2925.8	21.739	0.041128	79.094	-63.898	75.748	75.305	21.513	-0.44824	-6.9408	0.64992	-2.7597	26.289	-5.7011
124.0	0.094731	49.442	-7.0074	0.59276	-2.7831	0.00050171	-0.021607	-0.029087	0.66022	-1.3176	2925.1	21.738	0.040658	79.094	-63.855	75.748	75.305	21.513	-0.44824	-6.9408	0.64992	-2.7597	26.289	-5.7011
124.0	0.093663	49.44	-7.0074	0.59265	-2.7832	-0.00073883	-0.019836	-0.029551	0.66022	-1.3176	2924.5	21.738	0.040201	79.093	-63.813	75.748	75.305	21.513	-0.44824	-6.9408	0.64992	-2.7597	26.289	-5.7011
124.0	0.092625	49.439	-7.0074	0.59256	-2.7833	-0.0019789	-0.018045	-0.029971	0.66022	-1.3176	2923.8	21.737	0.039755	79.092	-63.771	75.748	75.305	21.513	-0.44824	-6.9408	0.64992	-2.7597	26.289	-5.7011
124.0	0.091619	49.437	-7.0074	0.59247	-2.7835	-0.0032166	-0.016236	-0.030348	0.66022	-1.3176	2923.1	21.736	0.039324	79.092	-63.728	75.748	75.305	21.513	-0.44824	-6.9408	0.64992	-2.7597	26.289	-5.7011
124.0	0.090646	49.435	-7.0074	0.59239	-2.7837	-0.0044501	-0.014412	-0.03068	0.66022	-1.3176	2922.5	21.736	0.038907	79.091	-63.687	75.748	75.305	21.513	-0.44824	-6.9408	0.64992	-2.7597	26.289	-5.7011
124.0	0.089709	49.432	-7.0075	0.59233	-2.7838	-0.0056778	-0.012575	-0.030967	0.66022	-1.3176	2921.8	21.735	0.038505	79.09	-63.645	75.748	75.305	21.513	-0.44824	-6.9408	0.64992	-2.7597	26.289	-5.7011
124.0	0.08881	49.43	-7.0075	0.59227	-2.784	-0.0068977	-0.010729	-0.031209	0.66022	-1.3176	2921.1	21.734	0.038119	79.09	-63.604	75.748	75.305	21.513	-0.44824	-6.9408	0.64992	-2.7597	26.289	-5.7011
124.0	0.087949	49.428	-7.0075	0.59222	-2.7841	-0.008108	-0.0088759	-0.031405	0.66022	-1.3176	2920.5	21.733	0.03775	79.089	-63.563	75.748	75.305	21.513	-0.44824	-6.9408	0.64992	-2.7597	26.289	-5.7011
124.0	0.087129	49.426	-7.0076	0.59218	-2.7843	-0.0093072	-0.0070183	-0.031556	0.66022	-1.3176	2919.8	21.732	0.037399	79.088	-63.523	75.748	75.305	21.513	-0.44824	-6.9408	0.64992	-2.7597	26.289	-5.7011
124.0	0.086352	49.423	-7.0076	0.59215	-2.7844	-0.010493	-0.005159	-0.031662	0.66022	-1.3176	2919.1	21.731	0.037065	79.087	-63.483	75.748	75.305	21.513	-0.44824	-6.9408	0.64992	-2.7597	26.289	-5.7011
124.0	0.085619	49.421	-7.0077	0.59213	-2.7846	-0.011665	-0.0033005	-0.031722	0.66022	-1.3176	2918.5	21.731	0.036751	79.087	-63.444	75.748	75.305	21.513	-0.44824	-6.9408	0.64992	-2.7597	26.289	-5.7011
124.0	0.084931	49.418	-7.0077	0.59212	-2.7847	-0.01282	-0.0014456	-0.031735	0.66022	-1.3176	2917.8	21.73	0.036456	79.086	-63.406	75.748	75.305	21.513	-0.44824	-6.9408	0.64992	-2.7597	26.289	-5.7011
124.0	0.08429	49.416	-7.0078	0.59211	-2.7849	-0.013957	0.0004031	-0.031704	0.66022	-1.3176	2917.1	21.729	0.036181	79.085	-63.368	75.748	75.305	21.513	-0.44824	-6.9408	0.64992	-2.7597	26.289	-5.7011
124.0	0.083698	49.413	-7.0079	0.59212	-2.7851	-0.015074	0.002243	-0.031627	0.66022	-1.3176	2916.5	21.728	0.035927	79.085	-63.33	75.749	75.305	21.513	-0.44824	-6.9408	0.64992	-2.7597	26.289	-5.7011
124.0	0.083155	49.411	-7.008	0.59214	-2.7852	-0.01617	0.0040714	-0.031504	0.66022	-1.3176	2915.8	21.727	0.035695	79.084	-63.294	75.749	75.305	21.513	-0.44824	-6.9408	0.64992	-2.7597	26.289	-5.7011
124.0	0.082664	49.408	-7.008	0.59216	-2.7854	-0.017244	0.0058859	-0.031336	0.66022	-1.3176	2915.1	21.726	0.035484	79.083	-63.258	75.749	75.305	21.513	-0.44824	-6.9408	0.64992	-2.7597	26.289	-5.7011
124.0	0.082224	49.405	-7.0081	0.5922	-2.7855	-0.018293	0.0076837	-0.031124	0.66022	-1.3176	2914.5	21.725	0.035296	79.082	-63.223	75.749	75.305	21.513	-0.44824	-6.9408	0.64992	-2.7597	26.289	-5.7011
123.99	0.081838	49.403	-7.0082	0.59224	-2.7857	-0.019316	0.0094624	-0.030868	0.66022	-1.3176	2913.8	21.724	0.03513	79.082	-63.189	75.749	75.305	21.513	-0.44824	-6.9408	0.64992	-2.7597	26.289	-5.7011
123.99	0.081505	49.4	-7.0083	0.59229	-2.7858	-0.020312	0.01122	-0.030567	0.66022	-1.3176	2913.1	21.722	0.034988	79.081	-63.155	75.749	75.305	21.513	-0.44824	-6.9408	0.64992	-2.7597	26.289	-5.7011
123.99	0.081228	49.397	-7.0084	0.59235	-2.786	-0.02128	0.012953	-0.030224	0.66022	-1.3176	2912.5	21.721	0.034869	79.08	-63.123	75.749	75.305	21.513	-0.44824	-6.9408	0.64992	-2.7597	26.289	-5.7011
123.99	0.081006	49.394	-7.0085	0.59242	-2.7861	-0.022217	0.014659	-0.029837	0.66022	-1.3176	2911.8	21.72	0.034774	79.08	-63.091	75.749	75.305	21.513	-0.44824	-6.9408	0.64992	-2.7597	26.289	-5.7011
123.99	0.080842	49.391	-7.0086	0.5925	-2.7863	-0.023124	0.016337	-0.029409	0.66022	-1.3176	2911.2	21.719	0.034704	79.079	-63.06	75.749	75.305	21.513	-0.44824	-6.9408	0.64992	-2.7597	26.289	-5.7011
123.99	0.080734	49.389	-7.0088	0.59258	-2.7864	-0.023998	0.017983	-0.028939	0.66022	-1.3176	2910.5	21.718	0.034658	79.078	-63.031	75.749	75.305	21.513	-0.44824	-6.9408	0.64992	-2.7597	26.289	-5.7011
123.99	0.080685	49.386	-7.0089	0.59268	-2.7866	-0.024839	0.019596	-0.028428	0.66022	-1.3176	2909.8	21.717	0.034637	79.077	-63.002	75.749	75.305	21.513	-0.44824	-6.9408	0.64992	-2.7597	26.289	-5.7011
123.99	0.080694	49.383	-7.009	0.59278	-2.7867	-0.025645	0.021173	-0.027878	0.66022	-1.3176	2909.2	21.716	0.034641	79.077	-62.974	75.749	75.305	21.513	-0.44824	-6.9408	0.64992	-2.7597	26.289	-5.7011
123.99	0.080762	49.38	-7.0091	0.59289	-2.7869	-0.026415	0.022712	-0.027288	0.66022	-1.3176	2908.5	21.715	0.034671	79.076	-62.948	75.749	75.305	21.513	-0.44824	-6.9408	0.64992	-2.7597	26.289	-5.7011
123.99	0.080889	49.377	-7.0093	0.59301	-2.787	-0.027148	0.024211	-0.026661	0.66022	-1.3176	2907.8	21.714	0.034725	79.075	-62.922	75.749	75.305	21.513	-0.44824	-6.9408	0.64992	-2.7597	26.289	-5.7011
123.99	0.081075	49.374	-7.0094	0.59313	-2.7871	-0.027844	0.025668	-0.025997	0.66022	-1.3176	2907.2	21.712	0.034806	79.075	-62.897	75.749	75.305	21.513	-0.44824	-6.9408	0.64992	-2.7597	26.289	-5.7011
123.99	0.081321	49.371	-7.0096	0.59326	-2.7873	-0.028501	0.027081	-0.025296	0.66022	-1.3176	2906.5	21.711	0.034912	79.074	-62.874	75.75	75.305	21.513	-0.44824	-6.9408	0.64992	-2.7597	26.289	-5.7011
123.99	0.081627	49.368	-7.0097	0.5934	-2.7874	-0.029118	0.028447	-0.024561	0.66022	-1.3176	2905.8	21.71	0.035043	79.073	-62.851	75.75	75.305	21.513	-0.44824	-6.9408	0.64992	-2.7597	26.289	-5.7011
123.99	0.081992	49.366	-7.0098	0.59355	-2.7875	-0.029696	0.029766	-0.023792	0.66022	-1.3176	2905.2	21.709	0.0352	79.072	-62.83	75.75	75.305	21.513	-0.44824	-6.9408	0.64992	-2.7597	26.289	-5.7011
123.99	0.082417	49.363	-7.01	0.5937	-2.7876	-0.030232	0.031035	-0.02299	0.66022	-1.3176	2904.5	21.708	0.035383	79.072	-62.81	75.75	75.305	21.513	-0.44824	-6.9408	0.64992	-2.7597	26.289	-5.7011
123.99	0.082901	49.36	-7.0101	0.59386	-2.7877	-0.030727	0.032252	-0.022157	0.66022	-1.3176	2903.8	21.707	0.035592	79.071	-62.791	75.75	75.305	21.513	-0.44824	-6.9408	0.64992	-2.7597	26.289	-5.7011
123.99	0.083445	49.357	-7.0103	0.59402	-2.7878	-0.03118	0.033417	-0.021294	0.66022	-1.3176	2903.2	21.706	0.035825	79.07	-62.773	75.75	75.305	21.513	-0.44824	-6.9408	0.64992	-2.7597	26.289	-5.7011
123.99	0.084047	49.354	-7.0105	0.59419	-2.7879	-0.03159	0.034527	-0.020402	0.66022	-1.3176	2902.5	21.705	0.036084	79.07	-62.756	75.75	75.305	21.513	-0.44824	-6.9408	0.64992	-2.7597	26.289	-5.7011
123.99	0.084708	49.351	-7.0106	0.59437	-2.788	-0.031957	0.03558	-0.019483	0.66022	-1.3176	2901.8	21.704	0.036368	79.069	-62.741	75.75	75.305	21.513	-0.44824	-6.9408	0.64992	-2.7597	26.289	-5.7011
123.99	0.085427	49.349	-7.0108	0.59455	-2.7881	-0.03228	0.036576	-0.018537	0.66022	-1.3176	2901.2	21.703	0.036677	79.068	-62.726	75.75	75.305	21.513	-0.44824	-6.9408	0.64992	-2.7597	26.289	-5.7011
123.99	0.086202	49.346	-7.0109	0.59473	-2.7882	-0.032559	0.037513	-0.017567	0.66022	-1.3176	2900.5	21.701	0.03701	79.067	-62.713	75.75	75.305	21.513	-0.44824	-6.9408	0.64992	-2.7597	26.289	-5.7011
123.99	0.087035	49.343	-7.0111	0.59492	-2.7883	-0.032795	0.03839	-0.016574	0.66022	-1.3176	2899.9	21.7	0.037368	79.067	-62.701	75.75	75.305	21.513	-0.44824	-6.9408	0.64992	-2.7597	26.289	-5.7011
123.99	0.087923	49.341	-7.0113	0.59512	-2.7884	-0.032986	0.039206	-0.015559	0.66022	-1.3176	2899.2	21.699	0.03775	79.066	-62.69	75.75	75.305	21.513	-0.44824	-6.9408	0.64992	-2.7597	26.289	-5.7011
123.99	0.088866	49.338	-7.0114	0.59531	-2.7885	-0.033132	0.03996	-0.014524	0.66022	-1.3176	2898.5	21.698	0.038155	79.065	-62.681	75.75	75.305	21.513	-0.44824	-6.9408	0.64992	-2.7597	26.289	-5.7011
123.99	0.089863	49.335	-7.0116	0.59552	-2.7885	-0.033234	0.04065	-0.01347	0.66022	-1.3176	2897.9	21.697	0.038584	79.065	-62.673	75.751	75.305	21.513	-0.44824	-6.9408	0.64992	-2.7597	26.289	-5.7011
123.99	0.090914	49.333	-7.0118	0.59572	-2.7886	-0.033291	0.041277	-0.012399	0.66022	-1.3176	2897.2	21.696	0.039035	79.064	-62.666	75.751	75.305	21.513	-0.44824	-6.9408	0.64992	-2.7597	26.289	-5.7011
123.99	0.092016	49.331	-7.0119	0.59593	-2.7887	-0.033304	0.041838	-0.011312	0.66022	-1.3176	2896.5	21.696	0.039508	79.063	-62.66	75.751	75.305	21.513	-0.44824	-6.9408	0.64992	-2.7597	26.289	-5.7011
123.99	0.093169	49.328	-7.0121	0.59614	-2.7887	-0.033273	0.042334	-0.010212	0.66022	-1.3176	2895.9	21.695	0.040004	79.063	-62.655	75.751	75.305	21.513	-0.44824	-6.9408	0.64992	-2.7597	26.289	-5.7011
123.99	0.094372	49.326	-7.0123	0.59635	-2.7888	-0.033197	0.042764	-0.0090992	0.66022	-1.3176	2895.2	21.694	0.040521	79.062	-62.652	75.751	75.305	21.513	-0.44824	-6.9408	0.64992	-2.7597	26.289	-5.7011
123.99	0.095623	49.323	-7.0124	0.59657	-2.7888	-0.033077	0.043127	-0.0079758	0.66022	-1.3176	2894.5	21.693	0.041058	79.061	-62.649	75.751	75.305	21.513	-0.44824	-6.9408	0.64992	-2.7597	26.289	-5.7011
123.99	0.096921	49.321	-7.0126	0.59678	-2.7888	-0.032914	0.043424	-0.0068434	0.66022	-1.3176	2893.9	21.692	0.041616	79.061	-62.648	75.751	75.305	21.513	-0.44824	-6.9408	0.64992	-2.7597	26.289	-5.7011
123.99	0.098265	49.319	-7.0128	0.597	-2.7889	-0.032708	0.043653	-0.0057036	0.66022	-1.3176	2893.2	21.691	0.042193	79.06	-62.649	75.751	75.305	21.513	-0.44824	-6.9408	0.64992	-2.7597	26.289	-5.7011
123.99	0.099653	49.317	-7.0129	0.59722	-2.7889	-0.032458	0.043815	-0.0045582	0.66022	-1.3176	2892.6	21.69	0.04279	79.059	-62.65	75.751	75.305	21.513	-0.44824	-6.9408	0.64992	-2.7597	26.289	-5.7011
123.99	0.10108	49.315	-7.0131	0.59744	-2.7889	-0.032167	0.043909	-0.0034087	0.66022	-1.3176	2891.9	21.69	0.043404	79.058	-62.653	75.751	75.305	21.513	-0.44824	-6.9408	0.64992	-2.7597	26.289	-5.7011
123.99	0.10256	49.313	-7.0132	0.59766	-2.7889	-0.031833	0.043935	-0.0022568	0.66022	-1.3176	2891.2	21.689	0.044037	79.058	-62.657	75.751	75.305	21.513	-0.44824	-6.9408	0.64992	-2.7597	26.289	-5.7011
123.99	0.10407	49.311	-7.0134	0.59788	-2.7889	-0.031458	0.043895	-0.0011043	0.66022	-1.3176	2890.6	21.688	0.044686	79.057	-62.662	75.752	75.305	21.513	-0.44824	-6.9408	0.64992	-2.7597	26.289	-5.7011
123.99	0.10561	49.309	-7.0136	0.5981	-2.789	-0.031043	0.043787	4.7238e-05	0.66022	-1.3176	2889.9	21.688	0.045351	79.056	-62.668	75.752	75.305	21.513	-0.44824	-6.9408	0.64992	-2.7597	26.289	-5.7011
123.99	0.1072	49.307	-7.0137	0.59831	-2.7889	-0.030588	0.043612	0.0011961	0.66022	-1.3176	2889.2	21.687	0.046032	79.056	-62.676	75.752	75.305	21.513	-0.44824	-6.9408	0.64992	-2.7597	26.289	-5.7011
123.99	0.10882	49.306	-7.0139	0.59853	-2.7889	-0.030093	0.04337	0.0023407	0.66022	-1.3176	2888.6	21.687	0.046727	79.055	-62.684	75.752	75.305	21.513	-0.44824	-6.9408	0.64992	-2.7597	26.289	-5.7011
123.98	0.11047	49.304	-7.014	0.59875	-2.7889	-0.029561	0.043063	0.0034794	0.66022	-1.3176	2887.9	21.686	0.047436	79.054	-62.694	75.752	75.305	21.513	-0.44824	-6.9408	0.64992	-2.7597	26.289	-5.7011
123.98	0.11215	49.303	-7.0142	0.59896	-2.7889	-0.028991	0.04269	0.0046104	0.66022	-1.3176	2887.2	21.685	0.048158	79.054	-62.705	75.752	75.305	21.513	-0.44824	-6.9408	0.64992	-2.7597	26.289	-5.7011
123.98	0.11386	49.301	-7.0143	0.59918	-2.7889	-0.028385	0.042252	0.0057323	0.66022	-1.3176	2886.6	21.685	0.048893	79.053	-62.718	75.752	75.305	21.513	-0.44824	-6.9408	0.64992	-2.7597	26.289	-5.7011
123.98	0.11559	49.3	-7.0144	0.59939	-2.7888	-0.027743	0.041751	0.0068433	0.66022	-1.3176	2885.9	21.685	0.049639	79.052	-62.731	75.752	75.305	21.513	-0.44824	-6.9408	0.64992	-2.7597	26.289	-5.7011
123.98	0.11735	49.299	-7.0146	0.59959	-2.7888	-0.027066	0.041186	0.0079419	0.66022	-1.3176	2885.3	21.684	0.050395	79.052	-62.745	75.752	75.305	21.513	-0.44824	-6.9408	0.64992	-2.7597	26.289	-5.7011
123.98	0.11914	49.297	-7.0147	0.5998	-2.7888	-0.026357	0.040559	0.0090267	0.66022	-1.3176	2884.6	21.684	0.051161	79.051	-62.761	75.753	75.305	21.513	-0.44824	-6.9408	0.64992	-2.7597	26.289	-5.7011
123.98	0.12094	49.296	-7.0148	0.6	-2.7887	-0.025614	0.039871	0.010096	0.66022	-1.3176	2883.9	21.683	0.051935	79.05	-62.777	75.753	75.305	21.513	-0.44824	-6.9408	0.64992	-2.7597	26.289	-5.7011
123.98	0.12276	49.295	-7.015	0.6002	-2.7887	-0.024841	0.039123	0.011148	0.66022	-1.3176	2883.3	21.683	0.052717	79.05	-62.795	75.753	75.305	21.513	-0.44824	-6.9408	0.64992	-2.7597	26.289	-5.7011
123.98	0.1246	49.294	-7.0151	0.60039	-2.7886	-0.024037	0.038316	0.012182	0.66022	-1.3176	2882.6	21.683	0.053507	79.049	-62.814	75.753	75.305	21.513	-0.44824	-6.9408	0.64992	-2.7597	26.289	-5.7011
123.98	0.12645	49.294	-7.0152	0.60058	-2.7885	-0.023205	0.037452	0.013196	0.66022	-1.3176	2881.9	21.683	0.054302	79.048	-62.834	75.753	75.305	21.513	-0.44824	-6.9408	0.64992	-2.7597	26.289	-5.7011
123.98	0.12831	49.293	-7.0153	0.60076	-2.7885	-0.022345	0.036532	0.014188	0.66022	-1.3176	2881.3	21.683	0.055102	79.048	-62.855	75.753	75.305	21.513	-0.44824	-6.9408	0.64992	-2.7597	26.289	-5.7011
123.98	0.13018	49.292	-7.0154	0.60094	-2.7884	-0.021459	0.035557	0.015158	0.66022	-1.3176	2880.6	21.682	0.055907	79.047	-62.876	75.753	75.305	21.513	-0.44824	-6.9408	0.64992	-2.7597	26.289	-5.7011
123.98	0.13206	49.291	-7.0155	0.60112	-2.7883	-0.020548	0.034529	0.016103	0.66022	-1.3176	2879.9	21.682	0.056715	79.047	-62.899	75.753	75.305	21.513	-0.44824	-6.9408	0.64992	-2.7597	26.289	-5.7011
123.97	0.13395	49.291	-7.0156	0.60129	-2.7882	-0.019613	0.03345	0.017024	0.66022	-1.3176	2879.3	21.682	0.057525	79.046	-62.923	75.754	75.305	21.513	-0.44824	-6.9408	0.64992	-2.7597	26.289	-5.7011
123.97	0.13583	49.291	-7.0157	0.60145	-2.7882	-0.018657	0.032321	0.017917	0.66022	-1.3176	2878.6	21.682	0.058336	79.045	-62.948	75.754	75.305	21.513	-0.44824	-6.9408	0.64992	-2.7597	26.289	-5.7011
123.97	0.13772	49.29	-7.0158	0.60161	-2.7881	-0.017679	0.031144	0.018783	0.66022	-1.3176	2877.9	21.682	0.059148	79.045	-62.973	75.754	75.305	21.513	-0.44824	-6.9408	0.64992	-2.7597	26.289	-5.7011
123.97	0.13961	49.29	-7.0159	0.60176	-2.788	-0.016682	0.02992	0.01962	0.66022	-1.3176	2877.3	21.682	0.059959	79.044	-63.0	75.754	75.305	21.513	-0.44824	-6.9408	0.64992	-2.7597	26.289	-5.7011
123.97	0.1415	49.29	-7.016	0.60191	-2.7879	-0.015667	0.028652	0.020426	0.66022	-1.3176	2876.6	21.683	0.060769	79.043	-63.027	75.754	75.305	21.513	-0.44824	-6.9408	0.64992	-2.7597	26.289	-5.7011
123.97	0.14338	49.29	-7.0161	0.60205	-2.7878	-0.014635	0.027342	0.021201	0.66022	-1.3176	2876.0	21.683	0.061576	79.043	-63.055	75.754	75.305	21.513	-0.44824	-6.9408	0.64992	-2.7597	26.289	-5.7011
123.97	0.14525	49.29	-7.0161	0.60218	-2.7877	-0.013589	0.025992	0.021944	0.66022	-1.3176	2875.3	21.683	0.062381	79.042	-63.084	75.754	75.305	21.513	-0.44824	-6.9408	0.64992	-2.7597	26.289	-5.7011
123.97	0.14711	49.29	-7.0162	0.60231	-2.7875	-0.012529	0.024603	0.022653	0.66022	-1.3176	2874.6	21.683	0.063181	79.041	-63.114	75.755	75.305	21.513	-0.44824	-6.9408	0.64992	-2.7597	26.289	-5.7011
123.97	0.14896	49.29	-7.0163	0.60243	-2.7874	-0.011457	0.023178	0.023328	0.66022	-1.3176	2874.0	21.683	0.063975	79.041	-63.145	75.755	75.305	21.513	-0.44824	-6.9408	0.64992	-2.7597	26.289	-5.7011
123.96	0.15079	49.29	-7.0163	0.60254	-2.7873	-0.010374	0.021719	0.023968	0.66022	-1.3176	2873.3	21.684	0.064764	79.04	-63.176	75.755	75.305	21.513	-0.44824	-6.9408	0.64992	-2.7597	26.289	-5.7011
123.96	0.15261	49.29	-7.0164	0.60265	-2.7872	-0.009283	0.020228	0.024572	0.66022	-1.3176	2872.6	21.684	0.065546	79.039	-63.208	75.755	75.305	21.513	-0.44824	-6.9408	0.64992	-2.7597	26.289	-5.7011
123.96	0.15441	49.291	-7.0164	0.60275	-2.7871	-0.0081845	0.018707	0.025139	0.66022	-1.3176	2872.0	21.684	0.06632	79.039	-63.241	75.755	75.305	21.513	-0.44824	-6.9408	0.64992	-2.7597	26.289	-5.7011
123.96	0.1562	49.291	-7.0164	0.60283	-2.7869	-0.0070802	0.017159	0.025669	0.66022	-1.3176	2871.3	21.685	0.067086	79.038	-63.274	75.755	75.305	21.513	-0.44824	-6.9408	0.64992	-2.7597	26.289	-5.7011
123.96	0.15795	49.292	-7.0165	0.60292	-2.7868	-0.0059718	0.015586	0.02616	0.66022	-1.3176	2870.6	21.685	0.067842	79.038	-63.308	75.755	75.305	21.513	-0.44824	-6.9408	0.64992	-2.7597	26.289	-5.7011
123.96	0.15969	49.293	-7.0165	0.60299	-2.7867	-0.0048607	0.01399	0.026613	0.66022	-1.3176	2870.0	21.686	0.068588	79.037	-63.342	75.756	75.305	21.513	-0.44824	-6.9408	0.64992	-2.7597	26.289	-5.7011
123.96	0.1614	49.293	-7.0165	0.60306	-2.7865	-0.0037486	0.012374	0.027026	0.66022	-1.3176	2869.3	21.686	0.069323	79.036	-63.377	75.756	75.305	21.513	-0.44824	-6.9408	0.64992	-2.7597	26.289	-5.7011
123.95	0.16308	49.294	-7.0165	0.60311	-2.7864	-0.002637	0.010739	0.0274	0.66022	-1.3176	2868.6	21.687	0.070046	79.036	-63.412	75.756	75.305	21.513	-0.44824	-6.9408	0.64992	-2.7597	26.289	-5.7011
123.95	0.16473	49.295	-7.0166	0.60316	-2.7863	-0.0015275	0.0090897	0.027733	0.66022	-1.3176	2868.0	21.687	0.070756	79.035	-63.448	75.756	75.305	21.513	-0.44824	-6.9408	0.64992	-2.7597	26.289	-5.7011
123.95	0.16635	49.296	-7.0166	0.60321	-2.7861	-0.00042159	0.0074269	0.028025	0.66022	-1.3176	2867.3	21.688	0.071453	79.034	-63.484	75.756	75.305	21.513	-0.44824	-6.9408	0.64992	-2.7597	26.289	-5.7011
123.95	0.16794	49.297	-7.0166	0.60324	-2.786	0.0006791	0.0057534	0.028277	0.66022	-1.3176	2866.7	21.688	0.072135	79.034	-63.521	75.756	75.305	21.513	-0.44824	-6.9408	0.64992	-2.7597	26.289	-5.7011
123.95	0.1695	49.298	-7.0166	0.60326	-2.7858	0.0017731	0.0040717	0.028487	0.66022	-1.3176	2866.0	21.689	0.072803	79.033	-63.557	75.756	75.305	21.513	-0.44824	-6.9408	0.64992	-2.7597	26.289	-5.7011
123.95	0.17101	49.299	-7.0165	0.60328	-2.7857	0.0028588	0.0023842	0.028656	0.66022	-1.3176	2865.3	21.69	0.073455	79.033	-63.594	75.757	75.305	21.513	-0.44824	-6.9408	0.64992	-2.7597	26.289	-5.7011
123.95	0.17249	49.3	-7.0165	0.60329	-2.7856	0.0039347	0.00069343	0.028783	0.66022	-1.3176	2864.7	21.69	0.074091	79.032	-63.632	75.757	75.305	21.513	-0.44824	-6.9408	0.64992	-2.7597	26.289	-5.7011
123.94	0.17393	49.301	-7.0165	0.60329	-2.7854	0.0049994	-0.0009982	0.028869	0.66022	-1.3176	2864.0	21.691	0.074711	79.031	-63.669	75.757	75.305	21.513	-0.44824	-6.9408	0.64992	-2.7597	26.289	-5.7011
123.94	0.17533	49.302	-7.0165	0.60328	-2.7853	0.0060513	-0.0026882	0.028913	0.66022	-1.3176	2863.3	21.692	0.075312	79.031	-63.706	75.757	75.305	21.513	-0.44824	-6.9408	0.64992	-2.7597	26.289	-5.7011
123.94	0.17669	49.304	-7.0164	0.60326	-2.7851	0.007089	-0.0043742	0.028916	0.66022	-1.3176	2862.7	21.693	0.075896	79.03	-63.744	75.757	75.305	21.513	-0.44824	-6.9408	0.64992	-2.7597	26.289	-5.7011
123.94	0.178	49.305	-7.0164	0.60323	-2.785	0.0081111	-0.0060538	0.028877	0.66022	-1.3176	2862.0	21.693	0.076461	79.029	-63.782	75.757	75.305	21.513	-0.44824	-6.9408	0.64992	-2.7597	26.289	-5.7011
123.94	0.17927	49.306	-7.0164	0.6032	-2.7848	0.0091162	-0.0077244	0.028796	0.66022	-1.3176	2861.3	21.694	0.077007	79.029	-63.819	75.758	75.305	21.513	-0.44824	-6.9408	0.64992	-2.7597	26.289	-5.7011
123.94	0.1805	49.308	-7.0163	0.60316	-2.7847	0.010103	-0.0093837	0.028675	0.66022	-1.3176	2860.7	21.695	0.077534	79.028	-63.857	75.758	75.305	21.513	-0.44824	-6.9408	0.64992	-2.7597	26.289	-5.7011
123.93	0.18168	49.309	-7.0163	0.6031	-2.7846	0.01107	-0.011029	0.028513	0.66022	-1.3176	2860.0	21.696	0.078041	79.028	-63.894	75.758	75.305	21.513	-0.44824	-6.9408	0.64992	-2.7597	26.289	-5.7011
123.93	0.18281	49.31	-7.0162	0.60305	-2.7844	0.012015	-0.012659	0.02831	0.66022	-1.3176	2859.3	21.697	0.078527	79.027	-63.931	75.758	75.305	21.513	-0.44824	-6.9408	0.64992	-2.7597	26.289	-5.7011
123.93	0.18389	49.312	-7.0161	0.60298	-2.7843	0.012939	-0.014271	0.028067	0.66022	-1.3176	2858.7	21.698	0.078992	79.026	-63.968	75.758	75.305	21.513	-0.44824	-6.9408	0.64992	-2.7597	26.289	-5.7011
123.93	0.18492	49.313	-7.0161	0.6029	-2.7841	0.013838	-0.015861	0.027785	0.66022	-1.3176	2858.0	21.699	0.079435	79.026	-64.004	75.758	75.305	21.513	-0.44824	-6.9408	0.64992	-2.7597	26.289	-5.7011
123.93	0.1859	49.315	-7.016	0.60282	-2.784	0.014713	-0.017429	0.027464	0.66022	-1.3176	2857.3	21.699	0.079858	79.025	-64.04	75.758	75.305	21.513	-0.44824	-6.9408	0.64992	-2.7597	26.289	-5.7011
123.93	0.18683	49.317	-7.0159	0.60273	-2.7839	0.015561	-0.018972	0.027104	0.66022	-1.3176	2856.7	21.7	0.080258	79.025	-64.076	75.759	75.305	21.513	-0.44824	-6.9408	0.64992	-2.7597	26.289	-5.7011
123.92	0.18771	49.318	-7.0158	0.60263	-2.7837	0.016383	-0.020488	0.026706	0.66022	-1.3176	2856.0	21.701	0.080636	79.024	-64.111	75.759	75.305	21.513	-0.44824	-6.9408	0.64992	-2.7597	26.289	-5.7011
123.92	0.18854	49.32	-7.0158	0.60252	-2.7836	0.017175	-0.021974	0.026271	0.66022	-1.3176	2855.3	21.702	0.080992	79.023	-64.145	75.759	75.305	21.513	-0.44824	-6.9408	0.64992	-2.7597	26.289	-5.7011
123.92	0.18931	49.321	-7.0157	0.60241	-2.7835	0.017939	-0.023429	0.025799	0.66022	-1.3176	2854.7	21.703	0.081325	79.023	-64.179	75.759	75.305	21.513	-0.44824	-6.9408	0.64992	-2.7597	26.289	-5.7011
123.92	0.19003	49.323	-7.0156	0.60229	-2.7833	0.018672	-0.024851	0.025292	0.66022	-1.3176	2854.0	21.704	0.081635	79.022	-64.212	75.759	75.305	21.513	-0.44824	-6.9408	0.64992	-2.7597	26.289	-5.7011
123.92	0.1907	49.325	-7.0155	0.60216	-2.7832	0.019373	-0.026237	0.02475	0.66022	-1.3176	2853.4	21.705	0.081923	79.021	-64.245	75.759	75.305	21.513	-0.44824	-6.9408	0.64992	-2.7597	26.289	-5.7011
123.91	0.19131	49.326	-7.0154	0.60203	-2.7831	0.020042	-0.027586	0.024174	0.66022	-1.3176	2852.7	21.706	0.082187	79.021	-64.276	75.76	75.305	21.513	-0.44824	-6.9408	0.64992	-2.7597	26.289	-5.7011
123.91	0.19187	49.328	-7.0153	0.60189	-2.783	0.020678	-0.028896	0.023564	0.66022	-1.3176	2852.0	21.707	0.082428	79.02	-64.307	75.76	75.305	21.513	-0.44824	-6.9408	0.64992	-2.7597	26.289	-5.7011
123.91	0.19238	49.33	-7.0152	0.60174	-2.7828	0.02128	-0.030165	0.022923	0.66022	-1.3176	2851.4	21.708	0.082646	79.02	-64.337	75.76	75.305	21.513	-0.44824	-6.9408	0.64992	-2.7597	26.289	-5.7011
123.91	0.19283	49.331	-7.0151	0.60158	-2.7827	0.021846	-0.031392	0.02225	0.66022	-1.3176	2850.7	21.709	0.08284	79.019	-64.366	75.76	75.305	21.513	-0.44824	-6.9408	0.64992	-2.7597	26.289	-5.7011
123.91	0.19323	49.333	-7.015	0.60142	-2.7826	0.022377	-0.032574	0.021548	0.66022	-1.3176	2850.0	21.71	0.083012	79.018	-64.393	75.76	75.305	21.513	-0.44824	-6.9408	0.64992	-2.7597	26.289	-5.7011
123.91	0.19357	49.334	-7.0149	0.60126	-2.7825	0.022871	-0.03371	0.020816	0.66022	-1.3176	2849.4	21.711	0.08316	79.018	-64.42	75.76	75.305	21.513	-0.44824	-6.9408	0.64992	-2.7597	26.289	-5.7011
123.9	0.19386	49.336	-7.0147	0.60109	-2.7824	0.023329	-0.034799	0.020057	0.66022	-1.3176	2848.7	21.711	0.083286	79.017	-64.445	75.76	75.305	21.513	-0.44824	-6.9408	0.64992	-2.7597	26.289	-5.7011
123.9	0.1941	49.338	-7.0146	0.60091	-2.7823	0.023749	-0.035839	0.019271	0.66022	-1.3176	2848.0	21.712	0.083388	79.016	-64.469	75.761	75.305	21.513	-0.44824	-6.9408	0.64992	-2.7597	26.289	-5.7011
123.9	0.19428	49.339	-7.0145	0.60073	-2.7822	0.02413	-0.036829	0.018459	0.66022	-1.3176	2847.4	21.713	0.083468	79.016	-64.492	75.761	75.305	21.513	-0.44824	-6.9408	0.64992	-2.7597	26.289	-5.7011
123.9	0.19441	49.341	-7.0144	0.60054	-2.7821	0.024473	-0.037768	0.017623	0.66022	-1.3176	2846.7	21.714	0.083525	79.015	-64.514	75.761	75.305	21.513	-0.44824	-6.9408	0.64992	-2.7597	26.289	-5.7011
123.9	0.19449	49.342	-7.0143	0.60035	-2.782	0.024777	-0.038654	0.016764	0.66022	-1.3176	2846.0	21.715	0.08356	79.015	-64.534	75.761	75.305	21.513	-0.44824	-6.9408	0.64992	-2.7597	26.289	-5.7011
123.9	0.19452	49.344	-7.0141	0.60016	-2.782	0.025042	-0.039486	0.015884	0.66022	-1.3176	2845.4	21.716	0.083573	79.014	-64.552	75.761	75.305	21.513	-0.44824	-6.9408	0.64992	-2.7597	26.289	-5.7011
123.89	0.1945	49.345	-7.014	0.59996	-2.7819	0.025266	-0.040263	0.014983	0.66022	-1.3176	2844.7	21.717	0.083564	79.013	-64.569	75.761	75.305	21.513	-0.44824	-6.9408	0.64992	-2.7597	26.289	-5.7011
123.89	0.19443	49.346	-7.0139	0.59975	-2.7818	0.025451	-0.040984	0.014063	0.66022	-1.3176	2844.0	21.718	0.083533	79.013	-64.585	75.761	75.305	21.513	-0.44824	-6.9408	0.64992	-2.7597	26.289	-5.7011
123.89	0.1943	49.348	-7.0137	0.59955	-2.7817	0.025596	-0.041649	0.013126	0.66022	-1.3176	2843.4	21.718	0.083482	79.012	-64.599	75.762	75.305	21.513	-0.44824	-6.9408	0.64992	-2.7597	26.289	-5.7011
123.89	0.19413	49.349	-7.0136	0.59934	-2.7817	0.0257	-0.042256	0.012172	0.66022	-1.3176	2842.7	21.719	0.083409	79.011	-64.611	75.762	75.305	21.513	-0.44824	-6.9408	0.64992	-2.7597	26.289	-5.7011
123.89	0.19392	49.35	-7.0135	0.59912	-2.7816	0.025764	-0.042805	0.011203	0.66022	-1.3176	2842.0	21.72	0.083316	79.011	-64.622	75.762	75.305	21.513	-0.44824	-6.9408	0.64992	-2.7597	26.289	-5.7011
123.88	0.19365	49.352	-7.0134	0.59891	-2.7816	0.025787	-0.043296	0.010221	0.66022	-1.3176	2841.4	21.721	0.083204	79.01	-64.631	75.762	75.305	21.513	-0.44824	-6.9408	0.64992	-2.7597	26.289	-5.7011
123.88	0.19334	49.353	-7.0132	0.59869	-2.7815	0.02577	-0.043726	0.0092271	0.66022	-1.3176	2840.7	21.721	0.083071	79.009	-64.638	75.762	75.305	21.513	-0.44824	-6.9408	0.64992	-2.7597	26.289	-5.7011
123.88	0.19299	49.354	-7.0131	0.59847	-2.7815	0.025713	-0.044097	0.0082226	0.66022	-1.3176	2840.0	21.722	0.08292	79.009	-64.644	75.762	75.305	21.513	-0.44824	-6.9408	0.64992	-2.7597	26.289	-5.7011
123.88	0.19259	49.355	-7.013	0.59825	-2.7814	0.025616	-0.044408	0.0072089	0.66022	-1.3176	2839.4	21.723	0.08275	79.008	-64.648	75.762	75.305	21.513	-0.44824	-6.9408	0.64992	-2.7597	26.289	-5.7011
123.88	0.19215	49.356	-7.0129	0.59803	-2.7814	0.025478	-0.044659	0.0061878	0.66022	-1.3176	2838.7	21.723	0.082563	79.007	-64.65	75.763	75.305	21.513	-0.44824	-6.9408	0.64992	-2.7597	26.289	-5.7011
123.88	0.19168	49.357	-7.0127	0.5978	-2.7814	0.025302	-0.044848	0.0051605	0.66022	-1.3176	2838.0	21.724	0.082357	79.007	-64.65	75.763	75.305	21.513	-0.44824	-6.9408	0.64992	-2.7597	26.289	-5.7011
123.88	0.19116	49.358	-7.0126	0.59758	-2.7814	0.025085	-0.044977	0.0041286	0.66022	-1.3176	2837.4	21.725	0.082135	79.006	-64.649	75.763	75.305	21.513	-0.44824	-6.9408	0.64992	-2.7597	26.289	-5.7011
123.87	0.1906	49.359	-7.0125	0.59735	-2.7813	0.02483	-0.045045	0.0030936	0.66022	-1.3176	2836.7	21.725	0.081897	79.005	-64.646	75.763	75.305	21.513	-0.44824	-6.9408	0.64992	-2.7597	26.289	-5.7011
123.87	0.19001	49.359	-7.0123	0.59713	-2.7813	0.024537	-0.045053	0.0020569	0.66022	-1.3176	2836.1	21.726	0.081643	79.005	-64.641	75.763	75.305	21.513	-0.44824	-6.9408	0.64992	-2.7597	26.289	-5.7011
123.87	0.18938	49.36	-7.0122	0.5969	-2.7813	0.024205	-0.044999	0.0010201	0.66022	-1.3176	2835.4	21.726	0.081375	79.004	-64.634	75.763	75.305	21.513	-0.44824	-6.9408	0.64992	-2.7597	26.289	-5.7011
123.87	0.18872	49.361	-7.0121	0.59668	-2.7813	0.023837	-0.044886	-1.5299e-05	0.66022	-1.3176	2834.7	21.727	0.081091	79.003	-64.626	75.763	75.305	21.513	-0.44824	-6.9408	0.64992	-2.7597	26.289	-5.7011
123.87	0.18803	49.361	-7.012	0.59646	-2.7813	0.023431	-0.044712	-0.0010479	0.66022	-1.3176	2834.1	21.727	0.080795	79.003	-64.616	75.763	75.305	21.513	-0.44824	-6.9408	0.64992	-2.7597	26.289	-5.7011
123.87	0.18731	49.362	-7.0119	0.59623	-2.7813	0.022989	-0.044479	-0.0020762	0.66022	-1.3176	2833.4	21.728	0.080485	79.002	-64.605	75.764	75.305	21.513	-0.44824	-6.9408	0.64992	-2.7597	26.289	-5.7011
123.87	0.18656	49.362	-7.0118	0.59601	-2.7813	0.022512	-0.044187	-0.0030988	0.66022	-1.3176	2832.7	21.728	0.080163	79.001	-64.592	75.764	75.305	21.513	-0.44824	-6.9408	0.64992	-2.7597	26.289	-5.7011
123.86	0.18578	49.363	-7.0116	0.59579	-2.7814	0.022	-0.043836	-0.0041142	0.66022	-1.3176	2832.1	21.729	0.07983	79.001	-64.577	75.764	75.305	21.513	-0.44824	-6.9408	0.64992	-2.7597	26.289	-5.7011
123.86	0.18498	49.363	-7.0115	0.59557	-2.7814	0.021455	-0.043427	-0.0051209	0.66022	-1.3176	2831.4	21.729	0.079485	79.0	-64.561	75.764	75.305	21.513	-0.44824	-6.9408	0.64992	-2.7597	26.289	-5.7011
123.86	0.18415	49.363	-7.0114	0.59536	-2.7814	0.020876	-0.042961	-0.0061176	0.66022	-1.3176	2830.7	21.729	0.079131	78.999	-64.544	75.764	75.305	21.513	-0.44824	-6.9408	0.64992	-2.7597	26.289	-5.7011
123.86	0.1833	49.363	-7.0113	0.59514	-2.7814	0.020266	-0.042439	-0.0071028	0.66022	-1.3176	2830.1	21.729	0.078768	78.999	-64.525	75.764	75.305	21.513	-0.44824	-6.9408	0.64992	-2.7597	26.289	-5.7011
123.86	0.18244	49.364	-7.0112	0.59493	-2.7815	0.019624	-0.041861	-0.0080752	0.66022	-1.3176	2829.4	21.73	0.078396	78.998	-64.504	75.764	75.305	21.513	-0.44824	-6.9408	0.64992	-2.7597	26.289	-5.7011
123.86	0.18155	49.364	-7.0111	0.59472	-2.7815	0.018952	-0.041229	-0.0090333	0.66022	-1.3176	2828.7	21.73	0.078017	78.997	-64.483	75.764	75.305	21.513	-0.44824	-6.9408	0.64992	-2.7597	26.289	-5.7011
123.86	0.18065	49.363	-7.011	0.59452	-2.7816	0.018252	-0.040543	-0.009976	0.66022	-1.3176	2828.1	21.73	0.07763	78.997	-64.46	75.764	75.305	21.513	-0.44824	-6.9408	0.64992	-2.7597	26.289	-5.7011
123.85	0.17974	49.363	-7.011	0.59432	-2.7816	0.017523	-0.039805	-0.010902	0.66022	-1.3176	2827.4	21.73	0.077238	78.996	-64.436	75.764	75.305	21.513	-0.44824	-6.9408	0.64992	-2.7597	26.289	-5.7011
123.85	0.17881	49.363	-7.0109	0.59412	-2.7817	0.016768	-0.039016	-0.01181	0.66022	-1.3176	2826.7	21.73	0.07684	78.995	-64.411	75.765	75.305	21.513	-0.44824	-6.9408	0.64992	-2.7597	26.289	-5.7011
123.85	0.17787	49.363	-7.0108	0.59393	-2.7817	0.015987	-0.038177	-0.012698	0.66022	-1.3176	2826.1	21.73	0.076438	78.995	-64.385	75.765	75.305	21.513	-0.44824	-6.9408	0.64992	-2.7597	26.289	-5.7011
123.85	0.17693	49.362	-7.0107	0.59374	-2.7818	0.015181	-0.03729	-0.013566	0.66022	-1.3176	2825.4	21.73	0.076032	78.994	-64.358	75.765	75.305	21.513	-0.44824	-6.9408	0.64992	-2.7597	26.289	-5.7011
123.85	0.17597	49.362	-7.0106	0.59356	-2.7819	0.014353	-0.036356	-0.014411	0.66022	-1.3176	2824.7	21.73	0.075624	78.993	-64.329	75.765	75.305	21.513	-0.44824	-6.9408	0.64992	-2.7597	26.289	-5.7011
123.85	0.17502	49.361	-7.0106	0.59338	-2.7819	0.013502	-0.035375	-0.015234	0.66022	-1.3176	2824.1	21.73	0.075214	78.993	-64.3	75.765	75.305	21.513	-0.44824	-6.9408	0.64992	-2.7597	26.289	-5.7011
123.85	0.17406	49.361	-7.0105	0.5932	-2.782	0.012631	-0.034351	-0.016033	0.66022	-1.3176	2823.4	21.73	0.074802	78.992	-64.271	75.765	75.305	21.513	-0.44824	-6.9408	0.64992	-2.7597	26.289	-5.7011
123.85	0.1731	49.36	-7.0104	0.59303	-2.7821	0.011741	-0.033284	-0.016807	0.66022	-1.3176	2822.7	21.73	0.07439	78.991	-64.24	75.765	75.305	21.513	-0.44824	-6.9408	0.64992	-2.7597	26.289	-5.7011
123.85	0.17214	49.359	-7.0104	0.59287	-2.7822	0.010833	-0.032176	-0.017555	0.66022	-1.3176	2822.1	21.73	0.073979	78.991	-64.209	75.765	75.305	21.513	-0.44824	-6.9408	0.64992	-2.7597	26.289	-5.7011
123.85	0.17118	49.359	-7.0103	0.59271	-2.7823	0.0099076	-0.031029	-0.018275	0.66022	-1.3176	2821.4	21.73	0.073569	78.99	-64.177	75.765	75.305	21.513	-0.44824	-6.9408	0.64992	-2.7597	26.289	-5.7011
123.84	0.17023	49.358	-7.0103	0.59256	-2.7824	0.0089675	-0.029844	-0.018967	0.66022	-1.3176	2820.8	21.73	0.073161	78.989	-64.145	75.765	75.305	21.513	-0.44824	-6.9408	0.64992	-2.7597	26.289	-5.7011
123.84	0.16929	49.357	-7.0102	0.59241	-2.7825	0.0080137	-0.028623	-0.01963	0.66022	-1.3176	2820.1	21.729	0.072756	78.988	-64.112	75.765	75.305	21.513	-0.44824	-6.9408	0.64992	-2.7597	26.289	-5.7011
123.84	0.16836	49.356	-7.0102	0.59227	-2.7826	0.0070476	-0.027369	-0.020263	0.66022	-1.3176	2819.4	21.729	0.072355	78.988	-64.079	75.765	75.305	21.513	-0.44824	-6.9408	0.64992	-2.7597	26.289	-5.7011
123.84	0.16743	49.354	-7.0102	0.59214	-2.7827	0.0060706	-0.026082	-0.020866	0.66022	-1.3176	2818.8	21.729	0.071959	78.987	-64.045	75.766	75.305	21.513	-0.44824	-6.9408	0.64992	-2.7597	26.289	-5.7011
123.84	0.16652	49.353	-7.0101	0.59201	-2.7828	0.0050842	-0.024766	-0.021436	0.66022	-1.3176	2818.1	21.728	0.071568	78.986	-64.011	75.766	75.305	21.513	-0.44824	-6.9408	0.64992	-2.7597	26.289	-5.7011
123.84	0.16562	49.352	-7.0101	0.59189	-2.7829	0.0040898	-0.023421	-0.021975	0.66022	-1.3176	2817.4	21.728	0.071183	78.986	-63.977	75.766	75.305	21.513	-0.44824	-6.9408	0.64992	-2.7597	26.289	-5.7011
123.84	0.16474	49.351	-7.0101	0.59178	-2.783	0.0030891	-0.02205	-0.02248	0.66022	-1.3176	2816.8	21.727	0.070804	78.985	-63.942	75.766	75.305	21.513	-0.44824	-6.9408	0.64992	-2.7597	26.289	-5.7011
123.84	0.16388	49.349	-7.0101	0.59167	-2.7831	0.0020833	-0.020655	-0.022952	0.66022	-1.3176	2816.1	21.727	0.070434	78.984	-63.908	75.766	75.305	21.513	-0.44824	-6.9408	0.64992	-2.7597	26.289	-5.7011
123.84	0.16303	49.348	-7.0101	0.59157	-2.7832	0.0010741	-0.019237	-0.023389	0.66022	-1.3176	2815.4	21.727	0.070072	78.983	-63.873	75.766	75.305	21.513	-0.44824	-6.9408	0.64992	-2.7597	26.289	-5.7011
123.84	0.16221	49.346	-7.0101	0.59148	-2.7833	6.2865e-05	-0.0178	-0.023792	0.66022	-1.3176	2814.8	21.726	0.069719	78.983	-63.838	75.766	75.305	21.513	-0.44824	-6.9408	0.64992	-2.7597	26.289	-5.7011
123.84	0.16141	49.345	-7.0101	0.59139	-2.7835	-0.00094885	-0.016344	-0.024159	0.66022	-1.3176	2814.1	21.726	0.069376	78.982	-63.804	75.766	75.305	21.513	-0.44824	-6.9408	0.64992	-2.7597	26.289	-5.7011
123.84	0.16064	49.343	-7.0101	0.59132	-2.7836	-0.0019596	-0.014873	-0.02449	0.66022	-1.3176	2813.4	21.725	0.069044	78.981	-63.769	75.766	75.305	21.513	-0.44824	-6.9408	0.64992	-2.7597	26.289	-5.7011
123.84	0.15989	49.341	-7.0101	0.59125	-2.7837	-0.0029678	-0.013388	-0.024786	0.66022	-1.3176	2812.8	21.724	0.068722	78.981	-63.734	75.766	75.305	21.513	-0.44824	-6.9408	0.64992	-2.7597	26.289	-5.7011
123.84	0.15917	49.339	-7.0101	0.59118	-2.7838	-0.0039722	-0.011891	-0.025044	0.66022	-1.3176	2812.1	21.724	0.068413	78.98	-63.7	75.766	75.305	21.513	-0.44824	-6.9408	0.64992	-2.7597	26.289	-5.7011
123.83	0.15848	49.338	-7.0101	0.59113	-2.784	-0.0049711	-0.010385	-0.025266	0.66022	-1.3176	2811.4	21.723	0.068116	78.979	-63.666	75.766	75.305	21.513	-0.44824	-6.9408	0.64992	-2.7597	26.289	-5.7011
123.83	0.15781	49.336	-7.0102	0.59108	-2.7841	-0.0059632	-0.0088717	-0.025451	0.66022	-1.3176	2810.8	21.722	0.067833	78.978	-63.632	75.766	75.305	21.513	-0.44824	-6.9408	0.64992	-2.7597	26.289	-5.7011
123.83	0.15719	49.334	-7.0102	0.59104	-2.7842	-0.006947	-0.0073534	-0.025599	0.66022	-1.3176	2810.1	21.722	0.067563	78.978	-63.599	75.766	75.305	21.513	-0.44824	-6.9408	0.64992	-2.7597	26.289	-5.7011
123.83	0.15659	49.332	-7.0102	0.591	-2.7843	-0.0079211	-0.0058321	-0.025709	0.66022	-1.3176	2809.5	21.721	0.067308	78.977	-63.565	75.766	75.305	21.513	-0.44824	-6.9408	0.64992	-2.7597	26.289	-5.7011
123.83	0.15603	49.33	-7.0103	0.59098	-2.7845	-0.0088841	-0.0043102	-0.025782	0.66022	-1.3176	2808.8	21.72	0.067068	78.976	-63.533	75.766	75.305	21.513	-0.44824	-6.9408	0.64992	-2.7597	26.289	-5.7011
123.83	0.15551	49.328	-7.0103	0.59096	-2.7846	-0.0098346	-0.0027897	-0.025818	0.66022	-1.3176	2808.1	21.72	0.066843	78.976	-63.5	75.767	75.305	21.513	-0.44824	-6.9408	0.64992	-2.7597	26.289	-5.7011
123.83	0.15502	49.325	-7.0104	0.59095	-2.7847	-0.010771	-0.0012728	-0.025816	0.66022	-1.3176	2807.5	21.719	0.066634	78.975	-63.468	75.767	75.305	21.513	-0.44824	-6.9408	0.64992	-2.7597	26.289	-5.7011
123.83	0.15457	49.323	-7.0104	0.59095	-2.7849	-0.011693	0.00023823	-0.025777	0.66022	-1.3176	2806.8	21.718	0.066442	78.974	-63.437	75.767	75.305	21.513	-0.44824	-6.9408	0.64992	-2.7597	26.289	-5.7011
123.83	0.15416	49.321	-7.0105	0.59095	-2.785	-0.012598	0.0017414	-0.025701	0.66022	-1.3176	2806.1	21.717	0.066266	78.973	-63.406	75.767	75.305	21.513	-0.44824	-6.9408	0.64992	-2.7597	26.289	-5.7011
123.83	0.15379	49.319	-7.0106	0.59097	-2.7851	-0.013485	0.0032345	-0.025587	0.66022	-1.3176	2805.5	21.716	0.066108	78.973	-63.375	75.767	75.305	21.513	-0.44824	-6.9408	0.64992	-2.7597	26.289	-5.7011
123.83	0.15346	49.316	-7.0106	0.59099	-2.7852	-0.014354	0.0047154	-0.025437	0.66022	-1.3176	2804.8	21.715	0.065968	78.972	-63.346	75.767	75.305	21.513	-0.44824	-6.9408	0.64992	-2.7597	26.289	-5.7011
123.83	0.15318	49.314	-7.0107	0.59101	-2.7854	-0.015202	0.0061821	-0.025251	0.66022	-1.3176	2804.1	21.715	0.065847	78.971	-63.316	75.767	75.305	21.513	-0.44824	-6.9408	0.64992	-2.7597	26.289	-5.7011
123.83	0.15294	49.312	-7.0108	0.59105	-2.7855	-0.016029	0.0076325	-0.025028	0.66022	-1.3176	2803.5	21.714	0.065744	78.97	-63.288	75.767	75.305	21.513	-0.44824	-6.9408	0.64992	-2.7597	26.289	-5.7011
123.83	0.15274	49.309	-7.0109	0.59109	-2.7856	-0.016833	0.0090645	-0.02477	0.66022	-1.3176	2802.8	21.713	0.06566	78.97	-63.26	75.767	75.305	21.513	-0.44824	-6.9408	0.64992	-2.7597	26.289	-5.7011
123.83	0.15259	49.307	-7.0109	0.59114	-2.7857	-0.017613	0.010476	-0.024476	0.66022	-1.3176	2802.2	21.712	0.065595	78.969	-63.233	75.767	75.305	21.513	-0.44824	-6.9408	0.64992	-2.7597	26.289	-5.7011
123.83	0.15248	49.305	-7.011	0.59119	-2.7859	-0.018369	0.011866	-0.024148	0.66022	-1.3176	2801.5	21.711	0.06555	78.968	-63.207	75.767	75.305	21.513	-0.44824	-6.9408	0.64992	-2.7597	26.289	-5.7011
123.83	0.15242	49.302	-7.0111	0.59126	-2.786	-0.0191	0.013231	-0.023785	0.66022	-1.3176	2800.8	21.71	0.065524	78.968	-63.181	75.767	75.305	21.513	-0.44824	-6.9408	0.64992	-2.7597	26.289	-5.7011
123.83	0.15241	49.3	-7.0112	0.59133	-2.7861	-0.019803	0.01457	-0.023389	0.66022	-1.3176	2800.2	21.709	0.065519	78.967	-63.156	75.767	75.305	21.513	-0.44824	-6.9408	0.64992	-2.7597	26.289	-5.7011
123.83	0.15244	49.297	-7.0113	0.5914	-2.7862	-0.020479	0.01588	-0.02296	0.66022	-1.3176	2799.5	21.708	0.065534	78.966	-63.132	75.767	75.305	21.513	-0.44824	-6.9408	0.64992	-2.7597	26.289	-5.7011
123.83	0.15252	49.295	-7.0114	0.59149	-2.7863	-0.021127	0.017162	-0.022498	0.66022	-1.3176	2798.8	21.707	0.06557	78.965	-63.109	75.767	75.305	21.513	-0.44824	-6.9408	0.64992	-2.7597	26.289	-5.7011
123.83	0.15265	49.292	-7.0115	0.59157	-2.7864	-0.021745	0.018411	-0.022005	0.66022	-1.3176	2798.2	21.706	0.065626	78.965	-63.087	75.767	75.305	21.513	-0.44824	-6.9408	0.64992	-2.7597	26.289	-5.7011
123.83	0.15283	49.29	-7.0116	0.59167	-2.7866	-0.022332	0.019627	-0.021481	0.66022	-1.3176	2797.5	21.705	0.065703	78.964	-63.065	75.767	75.305	21.513	-0.44824	-6.9408	0.64992	-2.7597	26.289	-5.7011
123.83	0.15306	49.288	-7.0118	0.59177	-2.7867	-0.022889	0.020808	-0.020928	0.66022	-1.3176	2796.8	21.705	0.0658	78.963	-63.045	75.767	75.305	21.513	-0.44824	-6.9408	0.64992	-2.7597	26.289	-5.7011
123.83	0.15333	49.285	-7.0119	0.59188	-2.7868	-0.023415	0.021953	-0.020345	0.66022	-1.3176	2796.2	21.704	0.065919	78.963	-63.025	75.768	75.305	21.513	-0.44824	-6.9408	0.64992	-2.7597	26.289	-5.7011
123.82	0.15365	49.283	-7.012	0.59199	-2.7869	-0.023907	0.023059	-0.019734	0.66022	-1.3176	2795.5	21.703	0.066058	78.962	-63.006	75.768	75.305	21.513	-0.44824	-6.9408	0.64992	-2.7597	26.289	-5.7011
123.82	0.15402	49.28	-7.0121	0.59211	-2.787	-0.024367	0.024126	-0.019095	0.66022	-1.3176	2794.9	21.702	0.066218	78.961	-62.989	75.768	75.305	21.513	-0.44824	-6.9408	0.64992	-2.7597	26.289	-5.7011
123.82	0.15444	49.278	-7.0122	0.59223	-2.7871	-0.024794	0.025152	-0.018431	0.66022	-1.3176	2794.2	21.701	0.066399	78.96	-62.972	75.768	75.305	21.513	-0.44824	-6.9408	0.64992	-2.7597	26.289	-5.7011
123.82	0.15491	49.275	-7.0124	0.59236	-2.7871	-0.025186	0.026135	-0.017741	0.66022	-1.3176	2793.5	21.7	0.066601	78.96	-62.956	75.768	75.305	21.513	-0.44824	-6.9408	0.64992	-2.7597	26.289	-5.7011
123.82	0.15543	49.273	-7.0125	0.59249	-2.7872	-0.025544	0.027075	-0.017027	0.66022	-1.3176	2792.9	21.699	0.066824	78.959	-62.941	75.768	75.305	21.513	-0.44824	-6.9408	0.64992	-2.7597	26.289	-5.7011
123.82	0.15599	49.271	-7.0126	0.59263	-2.7873	-0.025867	0.027969	-0.01629	0.66022	-1.3176	2792.2	21.698	0.067067	78.958	-62.927	75.768	75.305	21.513	-0.44824	-6.9408	0.64992	-2.7597	26.289	-5.7011
123.82	0.1566	49.268	-7.0128	0.59277	-2.7874	-0.026155	0.028817	-0.01553	0.66022	-1.3176	2791.5	21.697	0.06733	78.957	-62.914	75.768	75.305	21.513	-0.44824	-6.9408	0.64992	-2.7597	26.289	-5.7011
123.82	0.15726	49.266	-7.0129	0.59292	-2.7875	-0.026407	0.029618	-0.01475	0.66022	-1.3176	2790.9	21.696	0.067614	78.957	-62.902	75.768	75.305	21.513	-0.44824	-6.9408	0.64992	-2.7597	26.289	-5.7011
123.82	0.15797	49.263	-7.013	0.59307	-2.7875	-0.026624	0.03037	-0.01395	0.66022	-1.3176	2790.2	21.696	0.067918	78.956	-62.891	75.768	75.305	21.513	-0.44824	-6.9408	0.64992	-2.7597	26.289	-5.7011
123.82	0.15872	49.261	-7.0131	0.59322	-2.7876	-0.026804	0.031073	-0.013132	0.66022	-1.3176	2789.5	21.695	0.068241	78.955	-62.881	75.768	75.305	21.513	-0.44824	-6.9408	0.64992	-2.7597	26.289	-5.7011
123.82	0.15951	49.259	-7.0133	0.59338	-2.7877	-0.026948	0.031726	-0.012296	0.66022	-1.3176	2788.9	21.694	0.068584	78.955	-62.872	75.768	75.305	21.513	-0.44824	-6.9408	0.64992	-2.7597	26.289	-5.7011
123.82	0.16036	49.257	-7.0134	0.59354	-2.7877	-0.027056	0.032328	-0.011444	0.66022	-1.3176	2788.2	21.693	0.068946	78.954	-62.864	75.768	75.305	21.513	-0.44824	-6.9408	0.64992	-2.7597	26.289	-5.7011
123.82	0.16124	49.255	-7.0136	0.5937	-2.7878	-0.027128	0.032877	-0.010578	0.66022	-1.3176	2787.6	21.692	0.069327	78.953	-62.858	75.768	75.305	21.513	-0.44824	-6.9408	0.64992	-2.7597	26.289	-5.7011
123.82	0.16217	49.252	-7.0137	0.59387	-2.7878	-0.027163	0.033375	-0.0096975	0.66022	-1.3176	2786.9	21.691	0.069727	78.953	-62.852	75.768	75.305	21.513	-0.44824	-6.9408	0.64992	-2.7597	26.289	-5.7011
123.82	0.16314	49.25	-7.0138	0.59404	-2.7879	-0.027162	0.033819	-0.0088051	0.66022	-1.3176	2786.2	21.691	0.070145	78.952	-62.847	75.769	75.305	21.513	-0.44824	-6.9408	0.64992	-2.7597	26.289	-5.7011
123.82	0.16415	49.248	-7.014	0.59421	-2.7879	-0.027126	0.034209	-0.0079017	0.66022	-1.3176	2785.6	21.69	0.070581	78.951	-62.843	75.769	75.305	21.513	-0.44824	-6.9408	0.64992	-2.7597	26.289	-5.7011
123.82	0.1652	49.246	-7.0141	0.59438	-2.788	-0.027053	0.034545	-0.0069888	0.66022	-1.3176	2784.9	21.689	0.071034	78.95	-62.841	75.769	75.305	21.513	-0.44824	-6.9408	0.64992	-2.7597	26.289	-5.7011
123.82	0.16629	49.244	-7.0142	0.59455	-2.788	-0.026944	0.034827	-0.0060676	0.66022	-1.3176	2784.2	21.688	0.071504	78.95	-62.839	75.769	75.305	21.513	-0.44824	-6.9408	0.64992	-2.7597	26.289	-5.7011
123.82	0.16742	49.242	-7.0144	0.59473	-2.788	-0.0268	0.035054	-0.0051396	0.66022	-1.3176	2783.6	21.688	0.07199	78.949	-62.838	75.769	75.305	21.513	-0.44824	-6.9408	0.64992	-2.7597	26.289	-5.7011
123.82	0.16859	49.24	-7.0145	0.5949	-2.7881	-0.02662	0.035226	-0.0042059	0.66022	-1.3176	2782.9	21.687	0.072492	78.948	-62.839	75.769	75.305	21.513	-0.44824	-6.9408	0.64992	-2.7597	26.289	-5.7011
123.82	0.16979	49.239	-7.0146	0.59508	-2.7881	-0.026406	0.035343	-0.003268	0.66022	-1.3176	2782.2	21.686	0.07301	78.948	-62.84	75.769	75.305	21.513	-0.44824	-6.9408	0.64992	-2.7597	26.289	-5.7011
123.82	0.17103	49.237	-7.0148	0.59525	-2.7881	-0.026158	0.035405	-0.0023273	0.66022	-1.3176	2781.6	21.686	0.073543	78.947	-62.843	75.769	75.305	21.513	-0.44824	-6.9408	0.64992	-2.7597	26.289	-5.7011
123.82	0.1723	49.235	-7.0149	0.59543	-2.7881	-0.025875	0.035412	-0.0013852	0.66022	-1.3176	2780.9	21.685	0.07409	78.946	-62.846	75.769	75.305	21.513	-0.44824	-6.9408	0.64992	-2.7597	26.289	-5.7011
123.81	0.1736	49.234	-7.015	0.59561	-2.7881	-0.025559	0.035363	-0.00044285	0.66022	-1.3176	2780.3	21.685	0.07465	78.946	-62.851	75.769	75.305	21.513	-0.44824	-6.9408	0.64992	-2.7597	26.289	-5.7011
123.81	0.17494	49.232	-7.0151	0.59579	-2.7881	-0.02521	0.03526	0.00049821	0.66022	-1.3176	2779.6	21.684	0.075224	78.945	-62.856	75.769	75.305	21.513	-0.44824	-6.9408	0.64992	-2.7597	26.289	-5.7011
123.81	0.1763	49.23	-7.0153	0.59596	-2.7881	-0.024829	0.035102	0.0014367	0.66022	-1.3176	2778.9	21.684	0.075811	78.944	-62.863	75.769	75.305	21.513	-0.44824	-6.9408	0.64992	-2.7597	26.289	-5.7011
123.81	0.17769	49.229	-7.0154	0.59614	-2.7881	-0.024416	0.03489	0.0023712	0.66022	-1.3176	2778.3	21.683	0.076409	78.943	-62.871	75.769	75.305	21.513	-0.44824	-6.9408	0.64992	-2.7597	26.289	-5.7011
123.81	0.1791	49.228	-7.0155	0.59631	-2.7881	-0.023973	0.034625	0.0033005	0.66022	-1.3176	2777.6	21.683	0.077019	78.943	-62.879	75.77	75.305	21.513	-0.44824	-6.9408	0.64992	-2.7597	26.289	-5.7011
123.81	0.18055	49.226	-7.0156	0.59648	-2.788	-0.023498	0.034306	0.0042231	0.66022	-1.3176	2776.9	21.682	0.077639	78.942	-62.889	75.77	75.305	21.513	-0.44824	-6.9408	0.64992	-2.7597	26.289	-5.7011
123.81	0.18201	49.225	-7.0158	0.59665	-2.788	-0.022995	0.033934	0.0051378	0.66022	-1.3176	2776.3	21.682	0.078269	78.941	-62.899	75.77	75.305	21.513	-0.44824	-6.9408	0.64992	-2.7597	26.289	-5.7011
123.81	0.1835	49.224	-7.0159	0.59682	-2.788	-0.022462	0.03351	0.0060433	0.66022	-1.3176	2775.6	21.682	0.078909	78.941	-62.911	75.77	75.305	21.513	-0.44824	-6.9408	0.64992	-2.7597	26.289	-5.7011
123.81	0.185	49.223	-7.016	0.59699	-2.788	-0.021902	0.033035	0.0069383	0.66022	-1.3176	2775.0	21.681	0.079557	78.94	-62.923	75.77	75.305	21.513	-0.44824	-6.9408	0.64992	-2.7597	26.289	-5.7011
123.81	0.18652	49.222	-7.0161	0.59715	-2.7879	-0.021315	0.032509	0.0078215	0.66022	-1.3176	2774.3	21.681	0.080213	78.939	-62.936	75.77	75.305	21.513	-0.44824	-6.9408	0.64992	-2.7597	26.289	-5.7011
123.81	0.18806	49.221	-7.0162	0.59731	-2.7879	-0.020702	0.031934	0.0086917	0.66022	-1.3176	2773.6	21.681	0.080876	78.939	-62.951	75.77	75.305	21.513	-0.44824	-6.9408	0.64992	-2.7597	26.289	-5.7011
123.81	0.18962	49.22	-7.0163	0.59747	-2.7878	-0.020063	0.03131	0.0095477	0.66022	-1.3176	2773.0	21.68	0.081545	78.938	-62.966	75.77	75.305	21.513	-0.44824	-6.9408	0.64992	-2.7597	26.289	-5.7011
123.81	0.19119	49.219	-7.0164	0.59763	-2.7878	-0.0194	0.030638	0.010388	0.66022	-1.3176	2772.3	21.68	0.08222	78.937	-62.982	75.77	75.305	21.513	-0.44824	-6.9408	0.64992	-2.7597	26.289	-5.7011
123.8	0.19277	49.218	-7.0165	0.59778	-2.7877	-0.018714	0.029919	0.011212	0.66022	-1.3176	2771.6	21.68	0.0829	78.937	-62.999	75.77	75.305	21.513	-0.44824	-6.9408	0.64992	-2.7597	26.289	-5.7011
123.8	0.19436	49.217	-7.0166	0.59793	-2.7877	-0.018006	0.029155	0.012018	0.66022	-1.3176	2771.0	21.68	0.083585	78.936	-63.016	75.771	75.305	21.513	-0.44824	-6.9408	0.64992	-2.7597	26.289	-5.7011
123.8	0.19595	49.217	-7.0167	0.59807	-2.7876	-0.017277	0.028347	0.012805	0.66022	-1.3176	2770.3	21.68	0.084272	78.935	-63.035	75.771	75.305	21.513	-0.44824	-6.9408	0.64992	-2.7597	26.289	-5.7011
123.8	0.19756	49.216	-7.0168	0.59821	-2.7876	-0.016527	0.027495	0.013573	0.66022	-1.3176	2769.6	21.68	0.084962	78.935	-63.054	75.771	75.305	21.513	-0.44824	-6.9408	0.64992	-2.7597	26.289	-5.7011
123.8	0.19917	49.215	-7.0168	0.59834	-2.7875	-0.015759	0.026602	0.014319	0.66022	-1.3176	2769.0	21.68	0.085655	78.934	-63.075	75.771	75.305	21.513	-0.44824	-6.9408	0.64992	-2.7597	26.289	-5.7011
123.8	0.20078	49.215	-7.0169	0.59847	-2.7874	-0.014973	0.025669	0.015043	0.66022	-1.3176	2768.3	21.68	0.086348	78.933	-63.096	75.771	75.305	21.513	-0.44824	-6.9408	0.64992	-2.7597	26.289	-5.7011
123.8	0.20239	49.215	-7.017	0.5986	-2.7873	-0.01417	0.024697	0.015744	0.66022	-1.3176	2767.7	21.68	0.087042	78.933	-63.117	75.771	75.305	21.513	-0.44824	-6.9408	0.64992	-2.7597	26.289	-5.7011
123.8	0.204	49.214	-7.017	0.59872	-2.7873	-0.013352	0.023687	0.016421	0.66022	-1.3176	2767.0	21.68	0.087735	78.932	-63.14	75.771	75.305	21.513	-0.44824	-6.9408	0.64992	-2.7597	26.289	-5.7011
123.8	0.2056	49.214	-7.0171	0.59884	-2.7872	-0.01252	0.022642	0.017073	0.66022	-1.3176	2766.3	21.68	0.088427	78.931	-63.163	75.771	75.305	21.513	-0.44824	-6.9408	0.64992	-2.7597	26.289	-5.7011
123.8	0.20721	49.214	-7.0172	0.59895	-2.7871	-0.011674	0.021562	0.0177	0.66022	-1.3176	2765.7	21.68	0.089117	78.931	-63.187	75.771	75.305	21.513	-0.44824	-6.9408	0.64992	-2.7597	26.289	-5.7011
123.79	0.2088	49.214	-7.0172	0.59905	-2.787	-0.010817	0.020449	0.018299	0.66022	-1.3176	2765.0	21.68	0.089805	78.93	-63.211	75.772	75.305	21.513	-0.44824	-6.9408	0.64992	-2.7597	26.289	-5.7011
123.79	0.21039	49.214	-7.0173	0.59915	-2.7869	-0.009949	0.019306	0.018872	0.66022	-1.3176	2764.3	21.68	0.090489	78.929	-63.236	75.772	75.305	21.513	-0.44824	-6.9408	0.64992	-2.7597	26.289	-5.7011
123.79	0.21197	49.214	-7.0173	0.59925	-2.7868	-0.0090717	0.018134	0.019416	0.66022	-1.3176	2763.7	21.68	0.091169	78.929	-63.262	75.772	75.305	21.513	-0.44824	-6.9408	0.64992	-2.7597	26.289	-5.7011
123.79	0.21354	49.214	-7.0174	0.59933	-2.7867	-0.0081863	0.016934	0.019931	0.66022	-1.3176	2763.0	21.681	0.091844	78.928	-63.288	75.772	75.305	21.513	-0.44824	-6.9408	0.64992	-2.7597	26.289	-5.7011
123.79	0.2151	49.214	-7.0174	0.59942	-2.7866	-0.0072941	0.015708	0.020416	0.66022	-1.3176	2762.4	21.681	0.092514	78.927	-63.315	75.772	75.305	21.513	-0.44824	-6.9408	0.64992	-2.7597	26.289	-5.7011
123.79	0.21664	49.214	-7.0174	0.59949	-2.7865	-0.0063963	0.014459	0.020872	0.66022	-1.3176	2761.7	21.681	0.093177	78.927	-63.343	75.772	75.305	21.513	-0.44824	-6.9408	0.64992	-2.7597	26.289	-5.7011
123.79	0.21816	49.215	-7.0175	0.59956	-2.7864	-0.0054943	0.013187	0.021296	0.66022	-1.3176	2761.0	21.682	0.093834	78.926	-63.37	75.772	75.305	21.513	-0.44824	-6.9408	0.64992	-2.7597	26.289	-5.7011
123.79	0.21967	49.215	-7.0175	0.59962	-2.7863	-0.0045892	0.011896	0.021689	0.66022	-1.3176	2760.4	21.682	0.094482	78.925	-63.399	75.772	75.305	21.513	-0.44824	-6.9408	0.64992	-2.7597	26.289	-5.7011
123.78	0.22115	49.215	-7.0175	0.59968	-2.7862	-0.0036824	0.010586	0.022051	0.66022	-1.3176	2759.7	21.682	0.095123	78.925	-63.427	75.773	75.305	21.513	-0.44824	-6.9408	0.64992	-2.7597	26.289	-5.7011
123.78	0.22262	49.216	-7.0175	0.59973	-2.7861	-0.0027752	0.0092606	0.02238	0.66022	-1.3176	2759.0	21.683	0.095754	78.924	-63.456	75.773	75.305	21.513	-0.44824	-6.9408	0.64992	-2.7597	26.289	-5.7011
123.78	0.22406	49.216	-7.0176	0.59977	-2.786	-0.0018688	0.0079206	0.022676	0.66022	-1.3176	2758.4	21.683	0.096376	78.923	-63.486	75.773	75.305	21.513	-0.44824	-6.9408	0.64992	-2.7597	26.289	-5.7011
123.78	0.22548	49.217	-7.0176	0.59981	-2.7858	-0.00096455	0.0065682	0.022939	0.66022	-1.3176	2757.7	21.684	0.096987	78.923	-63.515	75.773	75.305	21.513	-0.44824	-6.9408	0.64992	-2.7597	26.289	-5.7011
123.78	0.22688	49.218	-7.0176	0.59984	-2.7857	-6.3666e-05	0.0052056	0.02317	0.66022	-1.3176	2757.0	21.684	0.097587	78.922	-63.545	75.773	75.305	21.513	-0.44824	-6.9408	0.64992	-2.7597	26.289	-5.7011
123.78	0.22824	49.218	-7.0176	0.59986	-2.7856	0.00083256	0.0038346	0.023366	0.66022	-1.3176	2756.4	21.685	0.098176	78.921	-63.576	75.773	75.305	21.513	-0.44824	-6.9408	0.64992	-2.7597	26.289	-5.7011
123.78	0.22958	49.219	-7.0176	0.59988	-2.7855	0.0017229	0.0024574	0.023529	0.66022	-1.3176	2755.7	21.685	0.098753	78.921	-63.606	75.773	75.305	21.513	-0.44824	-6.9408	0.64992	-2.7597	26.289	-5.7011
123.77	0.23089	49.22	-7.0175	0.59988	-2.7854	0.0026061	0.0010758	0.023658	0.66022	-1.3176	2755.1	21.686	0.099317	78.92	-63.637	75.773	75.305	21.513	-0.44824	-6.9408	0.64992	-2.7597	26.289	-5.7011
123.77	0.23217	49.221	-7.0175	0.59989	-2.7853	0.0034809	-0.00030806	0.023753	0.66022	-1.3176	2754.4	21.686	0.099868	78.92	-63.667	75.774	75.305	21.513	-0.44824	-6.9408	0.64992	-2.7597	26.289	-5.7011
123.77	0.23342	49.221	-7.0175	0.59988	-2.7851	0.0043461	-0.0016922	0.023814	0.66022	-1.3176	2753.7	21.687	0.10041	78.919	-63.698	75.774	75.305	21.513	-0.44824	-6.9408	0.64992	-2.7597	26.289	-5.7011
123.77	0.23463	49.222	-7.0175	0.59987	-2.785	0.0052005	-0.0030747	0.023841	0.66022	-1.3176	2753.1	21.687	0.10093	78.918	-63.729	75.774	75.305	21.513	-0.44824	-6.9408	0.64992	-2.7597	26.289	-5.7011
123.77	0.23581	49.223	-7.0175	0.59985	-2.7849	0.0060429	-0.0044534	0.023834	0.66022	-1.3176	2752.4	21.688	0.10144	78.918	-63.76	75.774	75.305	21.513	-0.44824	-6.9408	0.64992	-2.7597	26.289	-5.7011
123.77	0.23696	49.224	-7.0174	0.59982	-2.7848	0.0068721	-0.0058265	0.023793	0.66022	-1.3176	2751.7	21.689	0.10193	78.917	-63.79	75.774	75.305	21.513	-0.44824	-6.9408	0.64992	-2.7597	26.289	-5.7011
123.76	0.23807	49.225	-7.0174	0.59979	-2.7847	0.0076871	-0.007192	0.023718	0.66022	-1.3176	2751.1	21.689	0.10241	78.916	-63.821	75.774	75.305	21.513	-0.44824	-6.9408	0.64992	-2.7597	26.289	-5.7011
123.76	0.23914	49.226	-7.0173	0.59975	-2.7845	0.0084866	-0.0085478	0.02361	0.66022	-1.3176	2750.4	21.69	0.10287	78.916	-63.851	75.774	75.305	21.513	-0.44824	-6.9408	0.64992	-2.7597	26.289	-5.7011
123.76	0.24017	49.227	-7.0173	0.59971	-2.7844	0.0092697	-0.0098921	0.023468	0.66022	-1.3176	2749.7	21.691	0.10332	78.915	-63.882	75.774	75.305	21.513	-0.44824	-6.9408	0.64992	-2.7597	26.289	-5.7011
123.76	0.24117	49.228	-7.0173	0.59965	-2.7843	0.010035	-0.011223	0.023294	0.66022	-1.3176	2749.1	21.691	0.10374	78.914	-63.912	75.775	75.305	21.513	-0.44824	-6.9408	0.64992	-2.7597	26.289	-5.7011
123.76	0.24212	49.23	-7.0172	0.59959	-2.7842	0.010782	-0.012539	0.023087	0.66022	-1.3176	2748.4	21.692	0.10416	78.914	-63.941	75.775	75.305	21.513	-0.44824	-6.9408	0.64992	-2.7597	26.289	-5.7011
123.76	0.24304	49.231	-7.0171	0.59953	-2.7841	0.011509	-0.013837	0.022847	0.66022	-1.3176	2747.7	21.693	0.10455	78.913	-63.971	75.775	75.305	21.513	-0.44824	-6.9408	0.64992	-2.7597	26.289	-5.7011
123.76	0.24391	49.232	-7.0171	0.59946	-2.784	0.012215	-0.015116	0.022576	0.66022	-1.3176	2747.1	21.693	0.10493	78.912	-64.0	75.775	75.305	21.513	-0.44824	-6.9408	0.64992	-2.7597	26.289	-5.7011
123.75	0.24474	49.233	-7.017	0.59938	-2.7838	0.0129	-0.016375	0.022273	0.66022	-1.3176	2746.4	21.694	0.10528	78.912	-64.028	75.775	75.305	21.513	-0.44824	-6.9408	0.64992	-2.7597	26.289	-5.7011
123.75	0.24553	49.234	-7.017	0.59929	-2.7837	0.013562	-0.017611	0.021939	0.66022	-1.3176	2745.8	21.695	0.10563	78.911	-64.057	75.775	75.305	21.513	-0.44824	-6.9408	0.64992	-2.7597	26.289	-5.7011
123.75	0.24628	49.235	-7.0169	0.5992	-2.7836	0.014201	-0.018822	0.021575	0.66022	-1.3176	2745.1	21.696	0.10595	78.911	-64.084	75.775	75.305	21.513	-0.44824	-6.9408	0.64992	-2.7597	26.289	-5.7011
123.75	0.24698	49.237	-7.0168	0.5991	-2.7835	0.014816	-0.020008	0.021182	0.66022	-1.3176	2744.4	21.696	0.10625	78.91	-64.111	75.775	75.305	21.513	-0.44824	-6.9408	0.64992	-2.7597	26.289	-5.7011
123.75	0.24764	49.238	-7.0167	0.599	-2.7834	0.015405	-0.021166	0.020759	0.66022	-1.3176	2743.8	21.697	0.10654	78.909	-64.138	75.776	75.305	21.513	-0.44824	-6.9408	0.64992	-2.7597	26.289	-5.7011
123.75	0.24826	49.239	-7.0167	0.59889	-2.7833	0.015968	-0.022295	0.020308	0.66022	-1.3176	2743.1	21.698	0.1068	78.909	-64.163	75.776	75.305	21.513	-0.44824	-6.9408	0.64992	-2.7597	26.289	-5.7011
123.74	0.24883	49.24	-7.0166	0.59878	-2.7832	0.016505	-0.023393	0.019829	0.66022	-1.3176	2742.4	21.699	0.10705	78.908	-64.188	75.776	75.305	21.513	-0.44824	-6.9408	0.64992	-2.7597	26.289	-5.7011
123.74	0.24936	49.242	-7.0165	0.59866	-2.7831	0.017014	-0.024459	0.019323	0.66022	-1.3176	2741.8	21.699	0.10728	78.907	-64.213	75.776	75.305	21.513	-0.44824	-6.9408	0.64992	-2.7597	26.289	-5.7011
123.74	0.24985	49.243	-7.0164	0.59853	-2.783	0.017495	-0.025491	0.018791	0.66022	-1.3176	2741.1	21.7	0.10749	78.907	-64.236	75.776	75.305	21.513	-0.44824	-6.9408	0.64992	-2.7597	26.289	-5.7011
123.74	0.25029	49.244	-7.0163	0.5984	-2.7829	0.017948	-0.026488	0.018234	0.66022	-1.3176	2740.4	21.701	0.10768	78.906	-64.259	75.776	75.305	21.513	-0.44824	-6.9408	0.64992	-2.7597	26.289	-5.7011
123.74	0.25068	49.245	-7.0162	0.59827	-2.7828	0.018371	-0.027448	0.017653	0.66022	-1.3176	2739.8	21.702	0.10785	78.905	-64.28	75.776	75.305	21.513	-0.44824	-6.9408	0.64992	-2.7597	26.289	-5.7011
123.74	0.25103	49.246	-7.0161	0.59813	-2.7828	0.018764	-0.028371	0.017048	0.66022	-1.3176	2739.1	21.702	0.108	78.905	-64.301	75.777	75.305	21.513	-0.44824	-6.9408	0.64992	-2.7597	26.289	-5.7011
123.73	0.25134	49.248	-7.016	0.59799	-2.7827	0.019127	-0.029254	0.01642	0.66022	-1.3176	2738.4	21.703	0.10814	78.904	-64.321	75.777	75.305	21.513	-0.44824	-6.9408	0.64992	-2.7597	26.289	-5.7011
123.73	0.25161	49.249	-7.0159	0.59784	-2.7826	0.019459	-0.030098	0.015771	0.66022	-1.3176	2737.8	21.704	0.10825	78.903	-64.34	75.777	75.305	21.513	-0.44824	-6.9408	0.64992	-2.7597	26.289	-5.7011
123.73	0.25183	49.25	-7.0158	0.59768	-2.7825	0.01976	-0.0309	0.015101	0.66022	-1.3176	2737.1	21.705	0.10835	78.903	-64.357	75.777	75.305	21.513	-0.44824	-6.9408	0.64992	-2.7597	26.289	-5.7011
123.73	0.25201	49.251	-7.0157	0.59753	-2.7824	0.020029	-0.03166	0.014412	0.66022	-1.3176	2736.5	21.705	0.10842	78.902	-64.374	75.777	75.305	21.513	-0.44824	-6.9408	0.64992	-2.7597	26.289	-5.7011
123.73	0.25215	49.252	-7.0156	0.59737	-2.7824	0.020266	-0.032377	0.013704	0.66022	-1.3176	2735.8	21.706	0.10848	78.901	-64.389	75.777	75.305	21.513	-0.44824	-6.9408	0.64992	-2.7597	26.289	-5.7011
123.73	0.25224	49.253	-7.0155	0.5972	-2.7823	0.020471	-0.033049	0.012978	0.66022	-1.3176	2735.1	21.707	0.10853	78.901	-64.403	75.777	75.305	21.513	-0.44824	-6.9408	0.64992	-2.7597	26.289	-5.7011
123.72	0.25229	49.254	-7.0154	0.59704	-2.7822	0.020643	-0.033676	0.012236	0.66022	-1.3176	2734.5	21.707	0.10855	78.9	-64.416	75.777	75.305	21.513	-0.44824	-6.9408	0.64992	-2.7597	26.289	-5.7011
123.72	0.2523	49.255	-7.0153	0.59687	-2.7822	0.020783	-0.034258	0.011479	0.66022	-1.3176	2733.8	21.708	0.10856	78.899	-64.428	75.777	75.305	21.513	-0.44824	-6.9408	0.64992	-2.7597	26.289	-5.7011
123.72	0.25227	49.256	-7.0152	0.5967	-2.7821	0.02089	-0.034793	0.010708	0.66022	-1.3176	2733.1	21.709	0.10854	78.899	-64.439	75.778	75.305	21.513	-0.44824	-6.9408	0.64992	-2.7597	26.289	-5.7011
123.72	0.25221	49.257	-7.0151	0.59652	-2.7821	0.020964	-0.035281	0.0099231	0.66022	-1.3176	2732.5	21.709	0.10852	78.898	-64.448	75.778	75.305	21.513	-0.44824	-6.9408	0.64992	-2.7597	26.289	-5.7011
123.72	0.2521	49.258	-7.015	0.59634	-2.782	0.021005	-0.035721	0.0091267	0.66022	-1.3176	2731.8	21.71	0.10847	78.897	-64.456	75.778	75.305	21.513	-0.44824	-6.9408	0.64992	-2.7597	26.289	-5.7011
123.72	0.25195	49.259	-7.0149	0.59616	-2.782	0.021014	-0.036112	0.0083196	0.66022	-1.3176	2731.1	21.711	0.10841	78.897	-64.462	75.778	75.305	21.513	-0.44824	-6.9408	0.64992	-2.7597	26.289	-5.7011
123.71	0.25177	49.26	-7.0148	0.59598	-2.7819	0.020989	-0.036455	0.0075029	0.66022	-1.3176	2730.5	21.711	0.10833	78.896	-64.468	75.778	75.305	21.513	-0.44824	-6.9408	0.64992	-2.7597	26.289	-5.7011
123.71	0.25155	49.261	-7.0147	0.5958	-2.7819	0.020931	-0.036749	0.006678	0.66022	-1.3176	2729.8	21.712	0.10824	78.895	-64.472	75.778	75.305	21.513	-0.44824	-6.9408	0.64992	-2.7597	26.289	-5.7011
123.71	0.2513	49.262	-7.0146	0.59561	-2.7819	0.020841	-0.036993	0.0058459	0.66022	-1.3176	2729.1	21.712	0.10813	78.895	-64.474	75.778	75.305	21.513	-0.44824	-6.9408	0.64992	-2.7597	26.289	-5.7011
123.71	0.25101	49.262	-7.0145	0.59543	-2.7818	0.020719	-0.037188	0.0050078	0.66022	-1.3176	2728.5	21.713	0.10801	78.894	-64.475	75.778	75.305	21.513	-0.44824	-6.9408	0.64992	-2.7597	26.289	-5.7011
123.71	0.25069	49.263	-7.0144	0.59524	-2.7818	0.020564	-0.037333	0.0041651	0.66022	-1.3176	2727.8	21.713	0.10787	78.893	-64.475	75.778	75.305	21.513	-0.44824	-6.9408	0.64992	-2.7597	26.289	-5.7011
123.71	0.25034	49.264	-7.0143	0.59506	-2.7818	0.020377	-0.037428	0.0033189	0.66022	-1.3176	2727.2	21.714	0.10772	78.893	-64.474	75.779	75.305	21.513	-0.44824	-6.9408	0.64992	-2.7597	26.289	-5.7011
123.71	0.24995	49.264	-7.0142	0.59487	-2.7818	0.020159	-0.037474	0.0024704	0.66022	-1.3176	2726.5	21.714	0.10755	78.892	-64.471	75.779	75.305	21.513	-0.44824	-6.9408	0.64992	-2.7597	26.289	-5.7011
123.7	0.24954	49.265	-7.0141	0.59468	-2.7818	0.019909	-0.037469	0.0016209	0.66022	-1.3176	2725.8	21.715	0.10738	78.891	-64.467	75.779	75.305	21.513	-0.44824	-6.9408	0.64992	-2.7597	26.289	-5.7011
123.7	0.24909	49.265	-7.014	0.59449	-2.7818	0.019629	-0.037415	0.00077152	0.66022	-1.3176	2725.2	21.715	0.10719	78.891	-64.461	75.779	75.305	21.513	-0.44824	-6.9408	0.64992	-2.7597	26.289	-5.7011
123.7	0.24862	49.266	-7.0139	0.59431	-2.7818	0.019319	-0.037312	-7.6432e-05	0.66022	-1.3176	2724.5	21.716	0.10698	78.89	-64.454	75.779	75.305	21.513	-0.44824	-6.9408	0.64992	-2.7597	26.289	-5.7011
123.7	0.24813	49.266	-7.0138	0.59412	-2.7818	0.018978	-0.037159	-0.00092178	0.66022	-1.3176	2723.8	21.716	0.10677	78.889	-64.446	75.779	75.305	21.513	-0.44824	-6.9408	0.64992	-2.7597	26.289	-5.7011
123.7	0.24761	49.266	-7.0137	0.59394	-2.7818	0.018609	-0.036958	-0.0017633	0.66022	-1.3176	2723.2	21.716	0.10655	78.889	-64.437	75.779	75.305	21.513	-0.44824	-6.9408	0.64992	-2.7597	26.289	-5.7011
123.7	0.24706	49.267	-7.0136	0.59375	-2.7818	0.01821	-0.036708	-0.0025998	0.66022	-1.3176	2722.5	21.717	0.10632	78.888	-64.426	75.779	75.305	21.513	-0.44824	-6.9408	0.64992	-2.7597	26.289	-5.7011
123.7	0.2465	49.267	-7.0135	0.59357	-2.7818	0.017784	-0.03641	-0.0034302	0.66022	-1.3176	2721.8	21.717	0.10607	78.887	-64.415	75.779	75.305	21.513	-0.44824	-6.9408	0.64992	-2.7597	26.289	-5.7011
123.69	0.24591	49.267	-7.0134	0.59339	-2.7818	0.01733	-0.036065	-0.0042532	0.66022	-1.3176	2721.2	21.717	0.10582	78.887	-64.402	75.779	75.305	21.513	-0.44824	-6.9408	0.64992	-2.7597	26.289	-5.7011
123.69	0.2453	49.267	-7.0134	0.59321	-2.7818	0.01685	-0.035673	-0.0050676	0.66022	-1.3176	2720.5	21.717	0.10556	78.886	-64.388	75.78	75.305	21.513	-0.44824	-6.9408	0.64992	-2.7597	26.289	-5.7011
123.69	0.24468	49.267	-7.0133	0.59303	-2.7819	0.016344	-0.035235	-0.0058724	0.66022	-1.3176	2719.8	21.718	0.10529	78.885	-64.372	75.78	75.305	21.513	-0.44824	-6.9408	0.64992	-2.7597	26.289	-5.7011
123.69	0.24404	49.267	-7.0132	0.59286	-2.7819	0.015813	-0.034751	-0.0066663	0.66022	-1.3176	2719.2	21.718	0.10502	78.885	-64.356	75.78	75.305	21.513	-0.44824	-6.9408	0.64992	-2.7597	26.289	-5.7011
123.69	0.24339	49.267	-7.0131	0.59268	-2.7819	0.015257	-0.034223	-0.0074484	0.66022	-1.3176	2718.5	21.718	0.10474	78.884	-64.339	75.78	75.305	21.513	-0.44824	-6.9408	0.64992	-2.7597	26.289	-5.7011
123.69	0.24272	49.267	-7.013	0.59251	-2.782	0.014679	-0.033652	-0.0082174	0.66022	-1.3176	2717.9	21.718	0.10445	78.883	-64.32	75.78	75.305	21.513	-0.44824	-6.9408	0.64992	-2.7597	26.289	-5.7011
123.69	0.24204	49.266	-7.013	0.59235	-2.782	0.014077	-0.033038	-0.0089724	0.66022	-1.3176	2717.2	21.718	0.10416	78.882	-64.301	75.78	75.305	21.513	-0.44824	-6.9408	0.64992	-2.7597	26.289	-5.7011
123.69	0.24135	49.266	-7.0129	0.59218	-2.7821	0.013455	-0.032382	-0.0097122	0.66022	-1.3176	2716.5	21.718	0.10387	78.882	-64.281	75.78	75.305	21.513	-0.44824	-6.9408	0.64992	-2.7597	26.289	-5.7011
123.68	0.24066	49.266	-7.0128	0.59202	-2.7821	0.012811	-0.031685	-0.010436	0.66022	-1.3176	2715.9	21.718	0.10357	78.881	-64.26	75.78	75.305	21.513	-0.44824	-6.9408	0.64992	-2.7597	26.289	-5.7011
123.68	0.23995	49.265	-7.0128	0.59187	-2.7822	0.012148	-0.030949	-0.011142	0.66022	-1.3176	2715.2	21.718	0.10327	78.88	-64.238	75.78	75.305	21.513	-0.44824	-6.9408	0.64992	-2.7597	26.289	-5.7011
123.68	0.23924	49.265	-7.0127	0.59171	-2.7822	0.011467	-0.030174	-0.011831	0.66022	-1.3176	2714.5	21.718	0.10296	78.88	-64.215	75.78	75.305	21.513	-0.44824	-6.9408	0.64992	-2.7597	26.289	-5.7011
123.68	0.23853	49.264	-7.0127	0.59156	-2.7823	0.010768	-0.029362	-0.0125	0.66022	-1.3176	2713.9	21.718	0.10266	78.879	-64.192	75.78	75.305	21.513	-0.44824	-6.9408	0.64992	-2.7597	26.289	-5.7011
123.68	0.23782	49.264	-7.0126	0.59142	-2.7824	0.010052	-0.028514	-0.01315	0.66022	-1.3176	2713.2	21.718	0.10235	78.878	-64.168	75.78	75.305	21.513	-0.44824	-6.9408	0.64992	-2.7597	26.289	-5.7011
123.68	0.2371	49.263	-7.0126	0.59128	-2.7824	0.0093208	-0.027631	-0.013778	0.66022	-1.3176	2712.5	21.718	0.10204	78.878	-64.144	75.78	75.305	21.513	-0.44824	-6.9408	0.64992	-2.7597	26.289	-5.7011
123.68	0.23639	49.262	-7.0125	0.59114	-2.7825	0.0085755	-0.026715	-0.014385	0.66022	-1.3176	2711.9	21.718	0.10174	78.877	-64.118	75.781	75.305	21.513	-0.44824	-6.9408	0.64992	-2.7597	26.289	-5.7011
123.68	0.23568	49.262	-7.0125	0.59101	-2.7826	0.0078169	-0.025767	-0.014969	0.66022	-1.3176	2711.2	21.718	0.10143	78.876	-64.093	75.781	75.305	21.513	-0.44824	-6.9408	0.64992	-2.7597	26.289	-5.7011
123.68	0.23497	49.261	-7.0124	0.59089	-2.7826	0.0070464	-0.024789	-0.01553	0.66022	-1.3176	2710.6	21.718	0.10113	78.875	-64.067	75.781	75.305	21.513	-0.44824	-6.9408	0.64992	-2.7597	26.289	-5.7011
123.68	0.23427	49.26	-7.0124	0.59076	-2.7827	0.0062649	-0.023781	-0.016067	0.66022	-1.3176	2709.9	21.717	0.10083	78.875	-64.04	75.781	75.305	21.513	-0.44824	-6.9408	0.64992	-2.7597	26.289	-5.7011
123.67	0.23357	49.259	-7.0124	0.59065	-2.7828	0.0054738	-0.022746	-0.01658	0.66022	-1.3176	2709.2	21.717	0.10053	78.874	-64.013	75.781	75.305	21.513	-0.44824	-6.9408	0.64992	-2.7597	26.289	-5.7011
123.67	0.23289	49.258	-7.0123	0.59054	-2.7829	0.0046741	-0.021685	-0.017066	0.66022	-1.3176	2708.6	21.717	0.10024	78.873	-63.986	75.781	75.305	21.513	-0.44824	-6.9408	0.64992	-2.7597	26.289	-5.7011
123.67	0.23222	49.257	-7.0123	0.59043	-2.783	0.0038671	-0.0206	-0.017527	0.66022	-1.3176	2707.9	21.716	0.099946	78.873	-63.958	75.781	75.305	21.513	-0.44824	-6.9408	0.64992	-2.7597	26.289	-5.7011
123.67	0.23155	49.255	-7.0123	0.59033	-2.7831	0.0030539	-0.019491	-0.017961	0.66022	-1.3176	2707.2	21.716	0.099662	78.872	-63.93	75.781	75.305	21.513	-0.44824	-6.9408	0.64992	-2.7597	26.289	-5.7011
123.67	0.2309	49.254	-7.0123	0.59024	-2.7832	0.0022359	-0.018362	-0.018368	0.66022	-1.3176	2706.6	21.716	0.099383	78.871	-63.902	75.781	75.305	21.513	-0.44824	-6.9408	0.64992	-2.7597	26.289	-5.7011
123.67	0.23027	49.253	-7.0123	0.59015	-2.7833	0.001414	-0.017213	-0.018746	0.66022	-1.3176	2705.9	21.715	0.099111	78.87	-63.874	75.781	75.305	21.513	-0.44824	-6.9408	0.64992	-2.7597	26.289	-5.7011
123.67	0.22965	49.252	-7.0123	0.59006	-2.7833	0.00058973	-0.016046	-0.019097	0.66022	-1.3176	2705.2	21.715	0.098846	78.87	-63.846	75.781	75.305	21.513	-0.44824	-6.9408	0.64992	-2.7597	26.289	-5.7011
123.67	0.22905	49.25	-7.0123	0.58999	-2.7834	-0.00023588	-0.014864	-0.019419	0.66022	-1.3176	2704.6	21.715	0.098588	78.869	-63.818	75.781	75.305	21.513	-0.44824	-6.9408	0.64992	-2.7597	26.289	-5.7011
123.67	0.22847	49.249	-7.0123	0.58992	-2.7835	-0.0010616	-0.013667	-0.019712	0.66022	-1.3176	2703.9	21.714	0.098339	78.868	-63.789	75.781	75.305	21.513	-0.44824	-6.9408	0.64992	-2.7597	26.289	-5.7011
123.67	0.22791	49.247	-7.0123	0.58985	-2.7836	-0.0018862	-0.012457	-0.019976	0.66022	-1.3176	2703.3	21.714	0.098098	78.868	-63.761	75.781	75.305	21.513	-0.44824	-6.9408	0.64992	-2.7597	26.289	-5.7011
123.67	0.22737	49.246	-7.0123	0.58979	-2.7837	-0.0027084	-0.011236	-0.020209	0.66022	-1.3176	2702.6	21.713	0.097866	78.867	-63.733	75.781	75.305	21.513	-0.44824	-6.9408	0.64992	-2.7597	26.289	-5.7011
123.67	0.22685	49.244	-7.0123	0.58974	-2.7838	-0.0035271	-0.010007	-0.020413	0.66022	-1.3176	2701.9	21.713	0.097645	78.866	-63.705	75.781	75.305	21.513	-0.44824	-6.9408	0.64992	-2.7597	26.289	-5.7011
123.67	0.22636	49.243	-7.0123	0.58969	-2.7839	-0.0043412	-0.0087697	-0.020586	0.66022	-1.3176	2701.3	21.712	0.097433	78.865	-63.677	75.781	75.305	21.513	-0.44824	-6.9408	0.64992	-2.7597	26.289	-5.7011
123.66	0.22589	49.241	-7.0124	0.58965	-2.784	-0.0051493	-0.0075273	-0.020729	0.66022	-1.3176	2700.6	21.712	0.097233	78.865	-63.649	75.781	75.305	21.513	-0.44824	-6.9408	0.64992	-2.7597	26.289	-5.7011
123.66	0.22545	49.239	-7.0124	0.58962	-2.7842	-0.0059504	-0.0062811	-0.020842	0.66022	-1.3176	2699.9	21.711	0.097044	78.864	-63.621	75.782	75.305	21.513	-0.44824	-6.9408	0.64992	-2.7597	26.289	-5.7011
123.66	0.22503	49.238	-7.0124	0.58959	-2.7843	-0.0067432	-0.005033	-0.020924	0.66022	-1.3176	2699.3	21.71	0.096867	78.863	-63.594	75.782	75.305	21.513	-0.44824	-6.9408	0.64992	-2.7597	26.289	-5.7011
123.66	0.22465	49.236	-7.0125	0.58957	-2.7844	-0.0075268	-0.0037847	-0.020975	0.66022	-1.3176	2698.6	21.71	0.096703	78.862	-63.567	75.782	75.305	21.513	-0.44824	-6.9408	0.64992	-2.7597	26.289	-5.7011
123.66	0.2243	49.234	-7.0125	0.58955	-2.7845	-0.0082998	-0.0025381	-0.020995	0.66022	-1.3176	2697.9	21.709	0.096551	78.862	-63.54	75.782	75.305	21.513	-0.44824	-6.9408	0.64992	-2.7597	26.289	-5.7011
123.66	0.22397	49.232	-7.0125	0.58954	-2.7846	-0.0090614	-0.0012949	-0.020985	0.66022	-1.3176	2697.3	21.708	0.096412	78.861	-63.514	75.782	75.305	21.513	-0.44824	-6.9408	0.64992	-2.7597	26.289	-5.7011
123.66	0.22368	49.23	-7.0126	0.58954	-2.7847	-0.0098102	-5.6858e-05	-0.020944	0.66022	-1.3176	2696.6	21.708	0.096287	78.86	-63.488	75.782	75.305	21.513	-0.44824	-6.9408	0.64992	-2.7597	26.289	-5.7011
123.66	0.22342	49.228	-7.0126	0.58954	-2.7848	-0.010545	0.0011742	-0.020873	0.66022	-1.3176	2696.0	21.707	0.096176	78.86	-63.462	75.782	75.305	21.513	-0.44824	-6.9408	0.64992	-2.7597	26.289	-5.7011
123.66	0.22319	49.226	-7.0127	0.58955	-2.7849	-0.011266	0.0023965	-0.020771	0.66022	-1.3176	2695.3	21.706	0.09608	78.859	-63.437	75.782	75.305	21.513	-0.44824	-6.9408	0.64992	-2.7597	26.289	-5.7011
123.66	0.223	49.224	-7.0127	0.58956	-2.785	-0.011971	0.0036085	-0.02064	0.66022	-1.3176	2694.6	21.706	0.095998	78.858	-63.413	75.782	75.305	21.513	-0.44824	-6.9408	0.64992	-2.7597	26.289	-5.7011
123.66	0.22284	49.222	-7.0128	0.58958	-2.7851	-0.012659	0.0048083	-0.020478	0.66022	-1.3176	2694.0	21.705	0.095931	78.857	-63.388	75.782	75.305	21.513	-0.44824	-6.9408	0.64992	-2.7597	26.289	-5.7011
123.66	0.22272	49.22	-7.0129	0.58961	-2.7852	-0.013329	0.0059942	-0.020287	0.66022	-1.3176	2693.3	21.704	0.09588	78.857	-63.365	75.782	75.305	21.513	-0.44824	-6.9408	0.64992	-2.7597	26.289	-5.7011
123.66	0.22264	49.218	-7.0129	0.58964	-2.7853	-0.013981	0.0071647	-0.020067	0.66022	-1.3176	2692.6	21.704	0.095844	78.856	-63.342	75.782	75.305	21.513	-0.44824	-6.9408	0.64992	-2.7597	26.289	-5.7011
123.66	0.22259	49.216	-7.013	0.58968	-2.7854	-0.014613	0.008318	-0.019818	0.66022	-1.3176	2692.0	21.703	0.095824	78.855	-63.319	75.782	75.305	21.513	-0.44824	-6.9408	0.64992	-2.7597	26.289	-5.7011
123.66	0.22258	49.214	-7.0131	0.58973	-2.7855	-0.015225	0.0094525	-0.01954	0.66022	-1.3176	2691.3	21.702	0.095821	78.854	-63.298	75.782	75.305	21.513	-0.44824	-6.9408	0.64992	-2.7597	26.289	-5.7011
123.66	0.22261	49.212	-7.0132	0.58978	-2.7856	-0.015815	0.010567	-0.019235	0.66022	-1.3176	2690.7	21.701	0.095834	78.854	-63.276	75.782	75.305	21.513	-0.44824	-6.9408	0.64992	-2.7597	26.289	-5.7011
123.66	0.22267	49.21	-7.0132	0.58983	-2.7857	-0.016384	0.011659	-0.018902	0.66022	-1.3176	2690.0	21.701	0.095863	78.853	-63.256	75.782	75.305	21.513	-0.44824	-6.9408	0.64992	-2.7597	26.289	-5.7011
123.66	0.22278	49.208	-7.0133	0.58989	-2.7858	-0.01693	0.012728	-0.018543	0.66022	-1.3176	2689.3	21.7	0.095909	78.852	-63.236	75.782	75.305	21.513	-0.44824	-6.9408	0.64992	-2.7597	26.289	-5.7011
123.65	0.22292	49.206	-7.0134	0.58996	-2.7859	-0.017452	0.013772	-0.018157	0.66022	-1.3176	2688.7	21.699	0.095972	78.851	-63.217	75.782	75.305	21.513	-0.44824	-6.9408	0.64992	-2.7597	26.289	-5.7011
123.65	0.2231	49.204	-7.0135	0.59003	-2.786	-0.01795	0.01479	-0.017745	0.66022	-1.3176	2688.0	21.698	0.096051	78.851	-63.198	75.782	75.305	21.513	-0.44824	-6.9408	0.64992	-2.7597	26.289	-5.7011
123.65	0.22333	49.201	-7.0136	0.59011	-2.786	-0.018424	0.01578	-0.017309	0.66022	-1.3176	2687.3	21.697	0.096148	78.85	-63.18	75.782	75.305	21.513	-0.44824	-6.9408	0.64992	-2.7597	26.289	-5.7011
123.65	0.22359	49.199	-7.0137	0.59019	-2.7861	-0.018872	0.016741	-0.016848	0.66022	-1.3176	2686.7	21.697	0.096262	78.849	-63.163	75.782	75.305	21.513	-0.44824	-6.9408	0.64992	-2.7597	26.289	-5.7011
123.65	0.22389	49.197	-7.0138	0.59028	-2.7862	-0.019294	0.017671	-0.016363	0.66022	-1.3176	2686.0	21.696	0.096393	78.849	-63.147	75.783	75.305	21.513	-0.44824	-6.9408	0.64992	-2.7597	26.289	-5.7011
123.65	0.22423	49.195	-7.0139	0.59037	-2.7863	-0.019689	0.01857	-0.015855	0.66022	-1.3176	2685.3	21.695	0.096541	78.848	-63.131	75.783	75.305	21.513	-0.44824	-6.9408	0.64992	-2.7597	26.289	-5.7011
123.65	0.22462	49.193	-7.014	0.59046	-2.7864	-0.020058	0.019436	-0.015326	0.66022	-1.3176	2684.7	21.694	0.096707	78.847	-63.117	75.783	75.305	21.513	-0.44824	-6.9408	0.64992	-2.7597	26.289	-5.7011
123.65	0.22504	49.191	-7.0141	0.59056	-2.7864	-0.020399	0.020268	-0.014775	0.66022	-1.3176	2684.0	21.694	0.096889	78.846	-63.103	75.783	75.305	21.513	-0.44824	-6.9408	0.64992	-2.7597	26.289	-5.7011
123.65	0.2255	49.189	-7.0142	0.59066	-2.7865	-0.020712	0.021064	-0.014203	0.66022	-1.3176	2683.4	21.693	0.097089	78.846	-63.089	75.783	75.305	21.513	-0.44824	-6.9408	0.64992	-2.7597	26.289	-5.7011
123.65	0.226	49.187	-7.0143	0.59077	-2.7866	-0.020996	0.021825	-0.013612	0.66022	-1.3176	2682.7	21.692	0.097305	78.845	-63.077	75.783	75.305	21.513	-0.44824	-6.9408	0.64992	-2.7597	26.289	-5.7011
123.65	0.22654	49.185	-7.0144	0.59088	-2.7867	-0.021253	0.022548	-0.013002	0.66022	-1.3176	2682.0	21.691	0.097539	78.844	-63.066	75.783	75.305	21.513	-0.44824	-6.9408	0.64992	-2.7597	26.289	-5.7011
123.65	0.22712	49.183	-7.0145	0.591	-2.7867	-0.02148	0.023233	-0.012375	0.66022	-1.3176	2681.4	21.691	0.097789	78.843	-63.055	75.783	75.305	21.513	-0.44824	-6.9408	0.64992	-2.7597	26.289	-5.7011
123.65	0.22774	49.181	-7.0146	0.59111	-2.7868	-0.021678	0.023879	-0.011731	0.66022	-1.3176	2680.7	21.69	0.098055	78.843	-63.045	75.783	75.305	21.513	-0.44824	-6.9408	0.64992	-2.7597	26.289	-5.7011
123.65	0.22839	49.179	-7.0147	0.59124	-2.7868	-0.021847	0.024485	-0.01107	0.66022	-1.3176	2680.0	21.689	0.098338	78.842	-63.036	75.783	75.305	21.513	-0.44824	-6.9408	0.64992	-2.7597	26.289	-5.7011
123.65	0.22908	49.177	-7.0148	0.59136	-2.7869	-0.021986	0.02505	-0.010395	0.66022	-1.3176	2679.4	21.688	0.098638	78.841	-63.028	75.783	75.305	21.513	-0.44824	-6.9408	0.64992	-2.7597	26.289	-5.7011
123.65	0.22981	49.175	-7.0149	0.59149	-2.7869	-0.022096	0.025574	-0.0097062	0.66022	-1.3176	2678.7	21.688	0.098953	78.841	-63.021	75.783	75.305	21.513	-0.44824	-6.9408	0.64992	-2.7597	26.289	-5.7011
123.65	0.23058	49.173	-7.015	0.59161	-2.787	-0.022176	0.026055	-0.0090044	0.66022	-1.3176	2678.1	21.687	0.099284	78.84	-63.014	75.783	75.305	21.513	-0.44824	-6.9408	0.64992	-2.7597	26.289	-5.7011
123.65	0.23138	49.171	-7.0152	0.59175	-2.787	-0.022226	0.026494	-0.0082907	0.66022	-1.3176	2677.4	21.686	0.099631	78.839	-63.009	75.783	75.305	21.513	-0.44824	-6.9408	0.64992	-2.7597	26.289	-5.7011
123.65	0.23222	49.169	-7.0153	0.59188	-2.7871	-0.022247	0.02689	-0.0075662	0.66022	-1.3176	2676.7	21.686	0.099992	78.838	-63.004	75.783	75.305	21.513	-0.44824	-6.9408	0.64992	-2.7597	26.289	-5.7011
123.65	0.23309	49.167	-7.0154	0.59201	-2.7871	-0.022238	0.027242	-0.0068321	0.66022	-1.3176	2676.1	21.685	0.10037	78.838	-63.0	75.783	75.305	21.513	-0.44824	-6.9408	0.64992	-2.7597	26.289	-5.7011
123.64	0.234	49.165	-7.0155	0.59215	-2.7871	-0.022199	0.027549	-0.0060894	0.66022	-1.3176	2675.4	21.685	0.10076	78.837	-62.997	75.783	75.305	21.513	-0.44824	-6.9408	0.64992	-2.7597	26.289	-5.7011
123.64	0.23494	49.164	-7.0156	0.59229	-2.7872	-0.022131	0.027812	-0.0053391	0.66022	-1.3176	2674.7	21.684	0.10117	78.836	-62.995	75.783	75.305	21.513	-0.44824	-6.9408	0.64992	-2.7597	26.289	-5.7011
123.64	0.23591	49.162	-7.0157	0.59243	-2.7872	-0.022034	0.028031	-0.0045824	0.66022	-1.3176	2674.1	21.683	0.10158	78.836	-62.994	75.784	75.305	21.513	-0.44824	-6.9408	0.64992	-2.7597	26.289	-5.7011
123.64	0.23691	49.16	-7.0158	0.59257	-2.7872	-0.021908	0.028204	-0.0038204	0.66022	-1.3176	2673.4	21.683	0.10202	78.835	-62.994	75.784	75.305	21.513	-0.44824	-6.9408	0.64992	-2.7597	26.289	-5.7011
123.64	0.23795	49.159	-7.0159	0.59271	-2.7872	-0.021754	0.028333	-0.0030542	0.66022	-1.3176	2672.8	21.682	0.10246	78.834	-62.994	75.784	75.305	21.513	-0.44824	-6.9408	0.64992	-2.7597	26.289	-5.7011
123.64	0.23901	49.157	-7.016	0.59285	-2.7872	-0.02157	0.028416	-0.0022849	0.66022	-1.3176	2672.1	21.682	0.10292	78.833	-62.996	75.784	75.305	21.513	-0.44824	-6.9408	0.64992	-2.7597	26.289	-5.7011
123.64	0.2401	49.156	-7.0161	0.593	-2.7873	-0.021359	0.028454	-0.0015136	0.66022	-1.3176	2671.4	21.681	0.10339	78.833	-62.998	75.784	75.305	21.513	-0.44824	-6.9408	0.64992	-2.7597	26.289	-5.7011
123.64	0.24121	49.154	-7.0163	0.59314	-2.7873	-0.02112	0.028446	-0.00074148	0.66022	-1.3176	2670.8	21.681	0.10387	78.832	-63.001	75.784	75.305	21.513	-0.44824	-6.9408	0.64992	-2.7597	26.289	-5.7011
123.64	0.24236	49.153	-7.0164	0.59328	-2.7873	-0.020854	0.028394	3.0397e-05	0.66022	-1.3176	2670.1	21.68	0.10437	78.831	-63.005	75.784	75.305	21.513	-0.44824	-6.9408	0.64992	-2.7597	26.289	-5.7011
123.64	0.24352	49.151	-7.0165	0.59342	-2.7873	-0.020561	0.028296	0.00080091	0.66022	-1.3176	2669.4	21.68	0.10487	78.831	-63.01	75.784	75.305	21.513	-0.44824	-6.9408	0.64992	-2.7597	26.289	-5.7011
123.64	0.24472	49.15	-7.0166	0.59356	-2.7873	-0.020242	0.028154	0.0015689	0.66022	-1.3176	2668.8	21.679	0.10538	78.83	-63.016	75.784	75.305	21.513	-0.44824	-6.9408	0.64992	-2.7597	26.289	-5.7011
123.64	0.24593	49.149	-7.0167	0.5937	-2.7872	-0.019897	0.027968	0.0023334	0.66022	-1.3176	2668.1	21.679	0.10591	78.829	-63.023	75.784	75.305	21.513	-0.44824	-6.9408	0.64992	-2.7597	26.289	-5.7011
123.64	0.24716	49.147	-7.0168	0.59384	-2.7872	-0.019526	0.027738	0.0030932	0.66022	-1.3176	2667.5	21.679	0.10644	78.829	-63.03	75.784	75.305	21.513	-0.44824	-6.9408	0.64992	-2.7597	26.289	-5.7011
123.64	0.24842	49.146	-7.0169	0.59398	-2.7872	-0.019131	0.027464	0.0038472	0.66022	-1.3176	2666.8	21.678	0.10698	78.828	-63.038	75.784	75.305	21.513	-0.44824	-6.9408	0.64992	-2.7597	26.289	-5.7011
[truncated: 16,001 more rows]
