# Supplementary material for: Data-driven flight path monitoring technique using recurrent neural network for the safety management of commercial aircraft
Source: PeerJ Comput Sci. 2025 Mar 17;11:e2753. doi: 10.7717/peerj-cs.2753 (PMC11935752; doi:10.7717/peerj-cs.2753)
Supplement: Supplemental Information 1 [file peerj-cs-11-2753-s001.zip › Data/HY_RNN_50_header.csv]

Ub	Vb	Wb	Pb	Qb	Rb	Pdot	Qdot	Rdot	lat	lon	alt	alp	beta	tas	pitch	eas	eas_In	alp_In	beta_In	P_In	Q_In	R_In	yaw_In	gamma_In
94.119	-6.7466	44.197	-3.793	0.70462	-1.9917	-0.00038518	0.00029816	-1.5196e-05	0.66022	-1.3176	3999.6	25.154	-3.7124	61.736	-17.219	58.18	58.18	25.155	-3.7124	-3.793	0.70462	-1.9917	30.801	-4.5874
94.12	-6.7463	44.194	-3.793	0.70463	-1.9917	-0.0015151	0.0013191	-1.5653e-05	0.66022	-1.3176	3999.3	25.152	-3.7122	61.736	-17.279	58.18	58.18	25.155	-3.7124	-3.793	0.70462	-1.9917	30.801	-4.5874
94.123	-6.7458	44.189	-3.793	0.70464	-1.9917	-0.0033775	0.0030489	1.058e-05	0.66022	-1.3176	3998.9	25.149	-3.7119	61.736	-17.342	58.181	58.18	25.155	-3.7124	-3.793	0.70462	-1.9917	30.801	-4.5874
94.127	-6.7449	44.182	-3.7931	0.70466	-1.9917	-0.0059581	0.005472	7.5207e-05	0.66022	-1.3176	3998.6	25.145	-3.7114	61.737	-17.408	58.181	58.18	25.155	-3.7124	-3.793	0.70462	-1.9917	30.801	-4.5874
94.132	-6.7436	44.173	-3.7931	0.70469	-1.9917	-0.009241	0.0085716	0.00018968	0.66022	-1.3176	3998.2	25.139	-3.7107	61.737	-17.478	58.182	58.18	25.155	-3.7124	-3.793	0.70462	-1.9917	30.801	-4.5874
94.138	-6.7417	44.162	-3.7932	0.70475	-1.9917	-0.013209	0.012329	0.00036521	0.66022	-1.3176	3997.9	25.132	-3.7096	61.737	-17.552	58.183	58.18	25.155	-3.7124	-3.793	0.70462	-1.9917	30.801	-4.5874
94.146	-6.7392	44.149	-3.7932	0.70482	-1.9917	-0.017843	0.016725	0.00061274	0.66022	-1.3176	3997.5	25.124	-3.7082	61.738	-17.629	58.184	58.18	25.155	-3.7124	-3.793	0.70462	-1.9917	30.801	-4.5874
94.154	-6.7359	44.134	-3.7933	0.70492	-1.9917	-0.023122	0.021738	0.00094294	0.66022	-1.3176	3997.2	25.115	-3.7063	61.739	-17.71	58.185	58.18	25.155	-3.7124	-3.793	0.70462	-1.9917	30.801	-4.5874
94.164	-6.7318	44.118	-3.7935	0.70504	-1.9917	-0.029024	0.027346	0.0013662	0.66022	-1.3176	3996.8	25.104	-3.704	61.74	-17.795	58.186	58.18	25.155	-3.7124	-3.793	0.70462	-1.9917	30.801	-4.5874
94.174	-6.7268	44.1	-3.7936	0.70519	-1.9917	-0.035526	0.033525	0.0018927	0.66022	-1.3176	3996.5	25.093	-3.7012	61.74	-17.882	58.187	58.18	25.155	-3.7124	-3.793	0.70462	-1.9917	30.801	-4.5874
94.186	-6.7209	44.08	-3.7938	0.70537	-1.9917	-0.042604	0.04025	0.0025323	0.66022	-1.3176	3996.1	25.08	-3.6979	61.742	-17.973	58.188	58.18	25.155	-3.7124	-3.793	0.70462	-1.9917	30.801	-4.5874
94.199	-6.7139	44.058	-3.7941	0.70559	-1.9917	-0.05023	0.047496	0.0032944	0.66022	-1.3176	3995.8	25.066	-3.6939	61.743	-18.068	58.19	58.18	25.155	-3.7124	-3.793	0.70462	-1.9917	30.801	-4.5874
94.213	-6.7057	44.035	-3.7943	0.70585	-1.9917	-0.058379	0.055235	0.0041884	0.66022	-1.3176	3995.4	25.051	-3.6894	61.744	-18.166	58.191	58.18	25.155	-3.7124	-3.793	0.70462	-1.9917	30.801	-4.5874
94.228	-6.6964	44.01	-3.7946	0.70615	-1.9916	-0.067023	0.063439	0.0052231	0.66022	-1.3176	3995.0	25.035	-3.6841	61.746	-18.267	58.193	58.18	25.155	-3.7124	-3.793	0.70462	-1.9917	30.801	-4.5874
94.244	-6.6857	43.984	-3.795	0.70648	-1.9916	-0.076131	0.072079	0.0064073	0.66022	-1.3176	3994.7	25.018	-3.6782	61.747	-18.372	58.195	58.18	25.155	-3.7124	-3.793	0.70462	-1.9917	30.801	-4.5874
94.261	-6.6737	43.956	-3.7954	0.70687	-1.9916	-0.085675	0.081126	0.007749	0.66022	-1.3176	3994.3	25.001	-3.6714	61.749	-18.48	58.197	58.18	25.155	-3.7124	-3.793	0.70462	-1.9917	30.801	-4.5874
94.28	-6.6604	43.927	-3.7959	0.7073	-1.9915	-0.095623	0.090549	0.0092562	0.66022	-1.3176	3994.0	24.982	-3.664	61.751	-18.59	58.199	58.18	25.155	-3.7124	-3.793	0.70462	-1.9917	30.801	-4.5874
94.299	-6.6455	43.897	-3.7964	0.70777	-1.9915	-0.10594	0.10032	0.010937	0.66022	-1.3176	3993.6	24.962	-3.6556	61.753	-18.704	58.202	58.18	25.155	-3.7124	-3.793	0.70462	-1.9917	30.801	-4.5874
94.319	-6.6291	43.866	-3.7969	0.7083	-1.9914	-0.11661	0.11039	0.012797	0.66022	-1.3176	3993.3	24.942	-3.6465	61.756	-18.821	58.204	58.18	25.155	-3.7124	-3.793	0.70462	-1.9917	30.801	-4.5874
94.34	-6.6111	43.833	-3.7975	0.70888	-1.9914	-0.12758	0.12075	0.014844	0.66022	-1.3176	3992.9	24.921	-3.6364	61.758	-18.941	58.207	58.18	25.155	-3.7124	-3.793	0.70462	-1.9917	30.801	-4.5874
94.362	-6.5915	43.8	-3.7982	0.70951	-1.9913	-0.13882	0.13136	0.017085	0.66022	-1.3176	3992.5	24.899	-3.6254	61.761	-19.064	58.21	58.18	25.155	-3.7124	-3.793	0.70462	-1.9917	30.801	-4.5874
94.385	-6.5702	43.765	-3.7989	0.71019	-1.9912	-0.1503	0.14217	0.019525	0.66022	-1.3176	3992.2	24.877	-3.6135	61.764	-19.19	58.213	58.18	25.155	-3.7124	-3.793	0.70462	-1.9917	30.801	-4.5874
94.409	-6.5471	43.73	-3.7997	0.71093	-1.9911	-0.162	0.15317	0.022169	0.66022	-1.3176	3991.8	24.853	-3.6007	61.767	-19.319	58.216	58.18	25.155	-3.7124	-3.793	0.70462	-1.9917	30.801	-4.5874
94.433	-6.5223	43.694	-3.8005	0.71172	-1.991	-0.17386	0.1643	0.025023	0.66022	-1.3176	3991.4	24.83	-3.5868	61.77	-19.45	58.22	58.18	25.155	-3.7124	-3.793	0.70462	-1.9917	30.801	-4.5874
94.459	-6.4956	43.657	-3.8014	0.71257	-1.9908	-0.18586	0.17555	0.02809	0.66022	-1.3176	3991.1	24.806	-3.5719	61.774	-19.584	58.223	58.18	25.155	-3.7124	-3.793	0.70462	-1.9917	30.801	-4.5874
94.485	-6.4671	43.62	-3.8024	0.71348	-1.9907	-0.19797	0.18686	0.031375	0.66022	-1.3176	3990.7	24.781	-3.556	61.778	-19.721	58.227	58.18	25.155	-3.7124	-3.793	0.70462	-1.9917	30.801	-4.5874
94.512	-6.4367	43.582	-3.8034	0.71444	-1.9905	-0.21014	0.19821	0.034882	0.66022	-1.3176	3990.3	24.756	-3.539	61.782	-19.86	58.231	58.18	25.155	-3.7124	-3.793	0.70462	-1.9917	30.801	-4.5874
94.539	-6.4043	43.544	-3.8045	0.71546	-1.9903	-0.22235	0.20956	0.038612	0.66022	-1.3176	3990.0	24.73	-3.5209	61.786	-20.002	58.235	58.18	25.155	-3.7124	-3.793	0.70462	-1.9917	30.801	-4.5874
94.567	-6.37	43.505	-3.8056	0.71654	-1.9901	-0.23455	0.22088	0.042568	0.66022	-1.3176	3989.6	24.705	-3.5018	61.79	-20.146	58.24	58.18	25.155	-3.7124	-3.793	0.70462	-1.9917	30.801	-4.5874
94.596	-6.3337	43.466	-3.8068	0.71767	-1.9899	-0.24672	0.23212	0.046752	0.66022	-1.3176	3989.2	24.678	-3.4816	61.795	-20.292	58.244	58.18	25.155	-3.7124	-3.793	0.70462	-1.9917	30.801	-4.5874
94.625	-6.2954	43.427	-3.8081	0.71886	-1.9897	-0.25882	0.24326	0.051164	0.66022	-1.3176	3988.9	24.652	-3.4602	61.799	-20.441	58.249	58.18	25.155	-3.7124	-3.793	0.70462	-1.9917	30.801	-4.5874
94.655	-6.2551	43.388	-3.8094	0.7201	-1.9894	-0.27082	0.25425	0.055805	0.66022	-1.3176	3988.5	24.626	-3.4378	61.804	-20.591	58.254	58.18	25.155	-3.7124	-3.793	0.70462	-1.9917	30.801	-4.5874
94.686	-6.2127	43.349	-3.8108	0.7214	-1.9891	-0.28269	0.26506	0.060674	0.66022	-1.3176	3988.1	24.599	-3.4142	61.81	-20.744	58.259	58.18	25.155	-3.7124	-3.793	0.70462	-1.9917	30.801	-4.5874
94.716	-6.1683	43.311	-3.8123	0.72275	-1.9888	-0.29438	0.27565	0.06577	0.66022	-1.3176	3987.8	24.573	-3.3894	61.815	-20.899	58.265	58.18	25.155	-3.7124	-3.793	0.70462	-1.9917	30.801	-4.5874
94.748	-6.1218	43.272	-3.8138	0.72416	-1.9884	-0.30587	0.28599	0.071091	0.66022	-1.3176	3987.4	24.547	-3.3636	61.821	-21.055	58.27	58.18	25.155	-3.7124	-3.793	0.70462	-1.9917	30.801	-4.5874
94.779	-6.0733	43.234	-3.8153	0.72561	-1.9881	-0.31712	0.29605	0.076635	0.66022	-1.3176	3987.0	24.52	-3.3365	61.827	-21.214	58.276	58.18	25.155	-3.7124	-3.793	0.70462	-1.9917	30.801	-4.5874
94.811	-6.0227	43.196	-3.8169	0.72712	-1.9877	-0.32812	0.30579	0.082399	0.66022	-1.3176	3986.6	24.494	-3.3084	61.833	-21.374	58.282	58.18	25.155	-3.7124	-3.793	0.70462	-1.9917	30.801	-4.5874
94.843	-5.97	43.159	-3.8186	0.72867	-1.9873	-0.33881	0.31517	0.088377	0.66022	-1.3176	3986.3	24.468	-3.2791	61.839	-21.536	58.289	58.18	25.155	-3.7124	-3.793	0.70462	-1.9917	30.801	-4.5874
94.875	-5.9153	43.122	-3.8203	0.73027	-1.9868	-0.34918	0.32416	0.094565	0.66022	-1.3176	3985.9	24.442	-3.2486	61.846	-21.699	58.295	58.18	25.155	-3.7124	-3.793	0.70462	-1.9917	30.801	-4.5874
94.908	-5.8585	43.086	-3.8221	0.73191	-1.9863	-0.35919	0.33273	0.10096	0.66022	-1.3176	3985.5	24.417	-3.2171	61.852	-21.864	58.302	58.18	25.155	-3.7124	-3.793	0.70462	-1.9917	30.801	-4.5874
94.94	-5.7997	43.051	-3.8239	0.73359	-1.9858	-0.36882	0.34084	0.10755	0.66022	-1.3176	3985.1	24.392	-3.1844	61.859	-22.03	58.309	58.18	25.155	-3.7124	-3.793	0.70462	-1.9917	30.801	-4.5874
94.973	-5.7388	43.016	-3.8258	0.73532	-1.9852	-0.37804	0.34847	0.11433	0.66022	-1.3176	3984.8	24.367	-3.1505	61.866	-22.197	58.316	58.18	25.155	-3.7124	-3.793	0.70462	-1.9917	30.801	-4.5874
95.006	-5.6759	42.983	-3.8277	0.73708	-1.9846	-0.38682	0.35558	0.12129	0.66022	-1.3176	3984.4	24.343	-3.1156	61.874	-22.366	58.323	58.18	25.155	-3.7124	-3.793	0.70462	-1.9917	30.801	-4.5874
95.038	-5.611	42.95	-3.8296	0.73887	-1.984	-0.39514	0.36214	0.12842	0.66022	-1.3176	3984.0	24.319	-3.0796	61.882	-22.536	58.331	58.18	25.155	-3.7124	-3.793	0.70462	-1.9917	30.801	-4.5874
95.071	-5.5442	42.919	-3.8316	0.7407	-1.9834	-0.40297	0.36812	0.13572	0.66022	-1.3176	3983.6	24.296	-3.0425	61.889	-22.707	58.339	58.18	25.155	-3.7124	-3.793	0.70462	-1.9917	30.801	-4.5874
95.103	-5.4754	42.889	-3.8337	0.74255	-1.9827	-0.41029	0.37349	0.14317	0.66022	-1.3176	3983.2	24.274	-3.0043	61.897	-22.879	58.347	58.18	25.155	-3.7124	-3.793	0.70462	-1.9917	30.801	-4.5874
95.136	-5.4046	42.86	-3.8357	0.74443	-1.9819	-0.41708	0.37823	0.15076	0.66022	-1.3176	3982.9	24.252	-2.965	61.906	-23.052	58.355	58.18	25.155	-3.7124	-3.793	0.70462	-1.9917	30.801	-4.5874
95.168	-5.332	42.833	-3.8378	0.74633	-1.9812	-0.42331	0.38231	0.15848	0.66022	-1.3176	3982.5	24.232	-2.9247	61.914	-23.225	58.363	58.18	25.155	-3.7124	-3.793	0.70462	-1.9917	30.801	-4.5874
95.2	-5.2575	42.807	-3.84	0.74825	-1.9803	-0.42897	0.38569	0.16632	0.66022	-1.3176	3982.1	24.211	-2.8834	61.923	-23.399	58.372	58.18	25.155	-3.7124	-3.793	0.70462	-1.9917	30.801	-4.5874
95.231	-5.1812	42.783	-3.8421	0.75019	-1.9795	-0.43404	0.38837	0.17425	0.66022	-1.3176	3981.7	24.192	-2.8411	61.932	-23.574	58.38	58.18	25.155	-3.7124	-3.793	0.70462	-1.9917	30.801	-4.5874
95.263	-5.1031	42.76	-3.8443	0.75214	-1.9786	-0.43849	0.39032	0.18227	0.66022	-1.3176	3981.3	24.174	-2.7979	61.941	-23.75	58.389	58.18	25.155	-3.7124	-3.793	0.70462	-1.9917	30.801	-4.5874
95.294	-5.0232	42.739	-3.8465	0.75409	-1.9777	-0.44232	0.3915	0.19036	0.66022	-1.3176	3980.9	24.156	-2.7536	61.95	-23.926	58.398	58.18	25.155	-3.7124	-3.793	0.70462	-1.9917	30.801	-4.5874
95.324	-4.9416	42.72	-3.8487	0.75605	-1.9767	-0.4455	0.39191	0.1985	0.66022	-1.3176	3980.5	24.14	-2.7085	61.96	-24.102	58.408	58.18	25.155	-3.7124	-3.793	0.70462	-1.9917	30.801	-4.5874
95.354	-4.8584	42.703	-3.851	0.75801	-1.9757	-0.44802	0.39152	0.20668	0.66022	-1.3176	3980.1	24.124	-2.6624	61.969	-24.278	58.417	58.18	25.155	-3.7124	-3.793	0.70462	-1.9917	30.801	-4.5874
95.384	-4.7735	42.687	-3.8532	0.75996	-1.9746	-0.44988	0.39031	0.21488	0.66022	-1.3176	3979.7	24.11	-2.6154	61.979	-24.455	58.427	58.18	25.155	-3.7124	-3.793	0.70462	-1.9917	30.801	-4.5874
95.412	-4.6871	42.674	-3.8555	0.76191	-1.9735	-0.45105	0.38831	0.22308	0.66022	-1.3176	3979.4	24.097	-2.5676	61.989	-24.632	58.437	58.18	25.155	-3.7124	-3.793	0.70462	-1.9917	30.801	-4.5874
95.441	-4.5991	42.662	-3.8577	0.76385	-1.9724	-0.45154	0.38583	0.23127	0.66022	-1.3176	3979.0	24.085	-2.519	62.0	-24.809	58.447	58.18	25.155	-3.7124	-3.793	0.70462	-1.9917	30.801	-4.5874
95.469	-4.5097	42.653	-3.86	0.76577	-1.9712	-0.45131	0.38248	0.23942	0.66022	-1.3176	3978.6	24.074	-2.4696	62.01	-24.986	58.457	58.18	25.155	-3.7124	-3.793	0.70462	-1.9917	30.801	-4.5874
95.496	-4.4189	42.645	-3.8622	0.76767	-1.97	-0.45038	0.37826	0.24752	0.66022	-1.3176	3978.2	24.064	-2.4194	62.021	-25.163	58.467	58.18	25.155	-3.7124	-3.793	0.70462	-1.9917	30.801	-4.5874
95.522	-4.3267	42.64	-3.8645	0.76955	-1.9687	-0.44874	0.37315	0.25554	0.66022	-1.3176	3977.8	24.056	-2.3685	62.031	-25.339	58.478	58.18	25.155	-3.7124	-3.793	0.70462	-1.9917	30.801	-4.5874
95.548	-4.2332	42.638	-3.8667	0.7714	-1.9674	-0.44637	0.36714	0.26347	0.66022	-1.3176	3977.4	24.049	-2.3169	62.042	-25.516	58.488	58.18	25.155	-3.7124	-3.793	0.70462	-1.9917	30.801	-4.5874
95.573	-4.1385	42.637	-3.8689	0.77322	-1.9661	-0.44328	0.36022	0.27128	0.66022	-1.3176	3977.0	24.043	-2.2646	62.053	-25.692	58.499	58.18	25.155	-3.7124	-3.793	0.70462	-1.9917	30.801	-4.5874
95.597	-4.0426	42.639	-3.8712	0.775	-1.9647	-0.43947	0.35238	0.27895	0.66022	-1.3176	3976.6	24.038	-2.2117	62.065	-25.867	58.51	58.18	25.155	-3.7124	-3.793	0.70462	-1.9917	30.801	-4.5874
95.62	-3.9455	42.643	-3.8733	0.77674	-1.9633	-0.43493	0.34363	0.28646	0.66022	-1.3176	3976.2	24.035	-2.1582	62.076	-26.042	58.521	58.18	25.155	-3.7124	-3.793	0.70462	-1.9917	30.801	-4.5874
95.642	-3.8474	42.65	-3.8755	0.77844	-1.9619	-0.42966	0.33395	0.29378	0.66022	-1.3176	3975.8	24.034	-2.1041	62.087	-26.217	58.532	58.18	25.155	-3.7124	-3.793	0.70462	-1.9917	30.801	-4.5874
95.664	-3.7483	42.659	-3.8776	0.78008	-1.9604	-0.42367	0.32333	0.3009	0.66022	-1.3176	3975.4	24.033	-2.0495	62.099	-26.39	58.544	58.18	25.155	-3.7124	-3.793	0.70462	-1.9917	30.801	-4.5874
95.684	-3.6482	42.67	-3.8797	0.78167	-1.9589	-0.41683	0.31174	0.30775	0.66022	-1.3176	3975.0	24.035	-1.9944	62.111	-26.563	58.555	58.18	25.155	-3.7124	-3.793	0.70462	-1.9917	30.801	-4.5874
95.704	-3.5473	42.685	-3.8818	0.78319	-1.9573	-0.40821	0.2988	0.31402	0.66022	-1.3176	3974.6	24.037	-1.9388	62.123	-26.736	58.567	58.18	25.155	-3.7124	-3.793	0.70462	-1.9917	30.801	-4.5874
95.722	-3.4455	42.701	-3.8838	0.78465	-1.9557	-0.39889	0.28494	0.32001	0.66022	-1.3176	3974.2	24.041	-1.8828	62.135	-26.907	58.578	58.18	25.155	-3.7124	-3.793	0.70462	-1.9917	30.801	-4.5874
95.74	-3.343	42.72	-3.8858	0.78604	-1.9541	-0.38889	0.27015	0.32568	0.66022	-1.3176	3973.7	24.047	-1.8264	62.147	-27.078	58.59	58.18	25.155	-3.7124	-3.793	0.70462	-1.9917	30.801	-4.5874
95.756	-3.2399	42.742	-3.8877	0.78735	-1.9525	-0.37821	0.25445	0.33102	0.66022	-1.3176	3973.3	24.054	-1.7697	62.159	-27.247	58.602	58.18	25.155	-3.7124	-3.793	0.70462	-1.9917	30.801	-4.5874
95.772	-3.1361	42.767	-3.8896	0.78859	-1.9508	-0.36686	0.23785	0.336	0.66022	-1.3176	3972.9	24.063	-1.7126	62.172	-27.416	58.614	58.18	25.155	-3.7124	-3.793	0.70462	-1.9917	30.801	-4.5874
95.786	-3.0317	42.794	-3.8914	0.78973	-1.9491	-0.35486	0.22035	0.3406	0.66022	-1.3176	3972.5	24.073	-1.6553	62.184	-27.583	58.626	58.18	25.155	-3.7124	-3.793	0.70462	-1.9917	30.801	-4.5874
95.799	-2.9268	42.823	-3.8931	0.79079	-1.9474	-0.34222	0.20197	0.3448	0.66022	-1.3176	3972.1	24.085	-1.5977	62.197	-27.749	58.638	58.18	25.155	-3.7124	-3.793	0.70462	-1.9917	30.801	-4.5874
95.811	-2.8215	42.856	-3.8948	0.79175	-1.9457	-0.32896	0.18272	0.34858	0.66022	-1.3176	3971.7	24.099	-1.5399	62.209	-27.914	58.651	58.18	25.155	-3.7124	-3.793	0.70462	-1.9917	30.801	-4.5874
95.822	-2.7158	42.891	-3.8964	0.79261	-1.9439	-0.31508	0.16263	0.35192	0.66022	-1.3176	3971.3	24.113	-1.4819	62.222	-28.078	58.663	58.18	25.155	-3.7124	-3.793	0.70462	-1.9917	30.801	-4.5874
95.832	-2.6098	42.928	-3.8979	0.79337	-1.9421	-0.30062	0.1417	0.35478	0.66022	-1.3176	3970.9	24.13	-1.4237	62.235	-28.24	58.676	58.18	25.155	-3.7124	-3.793	0.70462	-1.9917	30.801	-4.5874
95.841	-2.5036	42.968	-3.8994	0.79403	-1.9404	-0.28558	0.11995	0.35717	0.66022	-1.3176	3970.4	24.148	-1.3655	62.248	-28.401	58.688	58.18	25.155	-3.7124	-3.793	0.70462	-1.9917	30.801	-4.5874
95.849	-2.3971	43.011	-3.9008	0.79457	-1.9386	-0.26999	0.097412	0.35905	0.66022	-1.3176	3970.0	24.168	-1.3071	62.261	-28.56	58.701	58.18	25.155	-3.7124	-3.793	0.70462	-1.9917	30.801	-4.5874
95.855	-2.2906	43.056	-3.9021	0.795	-1.9368	-0.25387	0.074099	0.3604	0.66022	-1.3176	3969.6	24.189	-1.2487	62.274	-28.718	58.713	58.18	25.155	-3.7124	-3.793	0.70462	-1.9917	30.801	-4.5874
95.86	-2.1839	43.104	-3.9033	0.79531	-1.935	-0.23724	0.050038	0.36122	0.66022	-1.3176	3969.2	24.211	-1.1903	62.287	-28.874	58.726	58.18	25.155	-3.7124	-3.793	0.70462	-1.9917	30.801	-4.5874
95.864	-2.0772	43.155	-3.9045	0.7955	-1.9332	-0.22012	0.025252	0.36147	0.66022	-1.3176	3968.8	24.236	-1.132	62.3	-29.029	58.739	58.18	25.155	-3.7124	-3.793	0.70462	-1.9917	30.801	-4.5874
95.867	-1.9706	43.208	-3.9055	0.79556	-1.9314	-0.20253	-0.00023123	0.36115	0.66022	-1.3176	3968.3	24.261	-1.0736	62.313	-29.181	58.752	58.18	25.155	-3.7124	-3.793	0.70462	-1.9917	30.801	-4.5874
95.869	-1.8641	43.263	-3.9065	0.7955	-1.9295	-0.18451	-0.026385	0.36023	0.66022	-1.3176	3967.9	24.288	-1.0153	62.327	-29.333	58.765	58.18	25.155	-3.7124	-3.793	0.70462	-1.9917	30.801	-4.5874
95.869	-1.7577	43.321	-3.9074	0.7953	-1.9277	-0.16608	-0.05318	0.35871	0.66022	-1.3176	3967.5	24.317	-0.95718	62.34	-29.482	58.777	58.18	25.155	-3.7124	-3.793	0.70462	-1.9917	30.801	-4.5874
95.868	-1.6515	43.382	-3.9082	0.79496	-1.926	-0.14726	-0.080587	0.35657	0.66022	-1.3176	3967.1	24.347	-0.89914	62.353	-29.629	58.79	58.18	25.155	-3.7124	-3.793	0.70462	-1.9917	30.801	-4.5874
95.866	-1.5455	43.444	-3.9089	0.79449	-1.9242	-0.12809	-0.10857	0.3538	0.66022	-1.3176	3966.6	24.379	-0.84127	62.366	-29.775	58.803	58.18	25.155	-3.7124	-3.793	0.70462	-1.9917	30.801	-4.5874
95.863	-1.4398	43.51	-3.9094	0.79388	-1.9224	-0.10858	-0.13711	0.35038	0.66022	-1.3176	3966.2	24.412	-0.78358	62.38	-29.919	58.816	58.18	25.155	-3.7124	-3.793	0.70462	-1.9917	30.801	-4.5874
95.858	-1.3345	43.577	-3.9099	0.79312	-1.9207	-0.088776	-0.16603	0.34631	0.66022	-1.3176	3965.8	24.447	-0.7261	62.393	-30.06	58.829	58.18	25.155	-3.7124	-3.793	0.70462	-1.9917	30.801	-4.5874
95.853	-1.2296	43.647	-3.9103	0.79222	-1.919	-0.0687	-0.19535	0.34157	0.66022	-1.3176	3965.4	24.482	-0.66886	62.406	-30.2	58.842	58.18	25.155	-3.7124	-3.793	0.70462	-1.9917	30.801	-4.5874
95.846	-1.1251	43.719	-3.9106	0.79117	-1.9173	-0.048384	-0.22513	0.33616	0.66022	-1.3176	3964.9	24.52	-0.61187	62.42	-30.338	58.855	58.18	25.155	-3.7124	-3.793	0.70462	-1.9917	30.801	-4.5874
95.838	-1.021	43.794	-3.9108	0.78996	-1.9156	-0.027859	-0.25533	0.33008	0.66022	-1.3176	3964.5	24.558	-0.55517	62.433	-30.473	58.868	58.18	25.155	-3.7124	-3.793	0.70462	-1.9917	30.801	-4.5874
95.828	-0.91748	43.87	-3.9109	0.78861	-1.914	-0.0071577	-0.28593	0.3233	0.66022	-1.3176	3964.1	24.598	-0.49876	62.446	-30.607	58.881	58.18	25.155	-3.7124	-3.793	0.70462	-1.9917	30.801	-4.5874
95.818	-0.81448	43.949	-3.9109	0.7871	-1.9124	0.013688	-0.31689	0.31584	0.66022	-1.3176	3963.6	24.639	-0.44268	62.46	-30.738	58.894	58.18	25.155	-3.7124	-3.793	0.70462	-1.9917	30.801	-4.5874
95.806	-0.71207	44.029	-3.9108	0.78544	-1.9108	0.034645	-0.34816	0.30768	0.66022	-1.3176	3963.2	24.682	-0.38693	62.473	-30.867	58.907	58.18	25.155	-3.7124	-3.793	0.70462	-1.9917	30.801	-4.5874
95.794	-0.61027	44.112	-3.9105	0.78362	-1.9093	0.055679	-0.37971	0.29882	0.66022	-1.3176	3962.8	24.726	-0.33154	62.486	-30.994	58.919	58.18	25.155	-3.7124	-3.793	0.70462	-1.9917	30.801	-4.5874
95.78	-0.50911	44.197	-3.9102	0.78164	-1.9078	0.076758	-0.41149	0.28927	0.66022	-1.3176	3962.3	24.77	-0.27653	62.499	-31.118	58.932	58.18	25.155	-3.7124	-3.793	0.70462	-1.9917	30.801	-4.5874
95.765	-0.40861	44.283	-3.9098	0.77951	-1.9064	0.097847	-0.44347	0.27901	0.66022	-1.3176	3961.9	24.816	-0.2219	62.512	-31.24	58.945	58.18	25.155	-3.7124	-3.793	0.70462	-1.9917	30.801	-4.5874
95.749	-0.30882	44.371	-3.9092	0.77721	-1.905	0.11891	-0.47562	0.26805	0.66022	-1.3176	3961.5	24.864	-0.16767	62.526	-31.36	58.958	58.18	25.155	-3.7124	-3.793	0.70462	-1.9917	30.801	-4.5874
95.732	-0.20974	44.461	-3.9086	0.77475	-1.9037	0.13992	-0.50788	0.25639	0.66022	-1.3176	3961.0	24.912	-0.11385	62.539	-31.477	58.971	58.18	25.155	-3.7124	-3.793	0.70462	-1.9917	30.801	-4.5874
95.713	-0.1114	44.553	-3.9078	0.77213	-1.9025	0.16083	-0.54021	0.24404	0.66022	-1.3176	3960.6	24.961	-0.060455	62.552	-31.592	58.983	58.18	25.155	-3.7124	-3.793	0.70462	-1.9917	30.801	-4.5874
95.694	-0.013815	44.646	-3.907	0.76935	-1.9013	0.18161	-0.57259	0.231	0.66022	-1.3176	3960.1	25.012	-0.0074958	62.565	-31.704	58.996	58.18	25.155	-3.7124	-3.793	0.70462	-1.9917	30.801	-4.5874
95.674	0.082992	44.741	-3.906	0.7664	-1.9002	0.203	-0.60534	0.21733	0.66022	-1.3176	3959.7	25.063	0.045021	62.577	-31.814	59.008	58.18	25.155	-3.7124	-3.793	0.70462	-1.9917	30.801	-4.5874
95.652	0.17901	44.838	-3.9049	0.76329	-1.8991	0.22429	-0.63811	0.20301	0.66022	-1.3176	3959.3	25.115	0.097089	62.59	-31.922	59.021	58.18	25.155	-3.7124	-3.793	0.70462	-1.9917	30.801	-4.5874
95.63	0.27422	44.936	-3.9038	0.76002	-1.8981	0.24531	-0.67078	0.18803	0.66022	-1.3176	3958.8	25.169	0.1487	62.603	-32.027	59.033	58.18	25.155	-3.7124	-3.793	0.70462	-1.9917	30.801	-4.5874
95.606	0.36863	45.035	-3.9025	0.75659	-1.8972	0.26602	-0.70331	0.17241	0.66022	-1.3176	3958.4	25.223	0.19985	62.616	-32.129	59.046	58.18	25.155	-3.7124	-3.793	0.70462	-1.9917	30.801	-4.5874
95.582	0.46222	45.136	-3.9011	0.75299	-1.8964	0.2864	-0.73566	0.15614	0.66022	-1.3176	3957.9	25.278	0.25054	62.628	-32.229	59.058	58.18	25.155	-3.7124	-3.793	0.70462	-1.9917	30.801	-4.5874
95.557	0.55498	45.238	-3.8996	0.74923	-1.8957	0.30641	-0.76779	0.13925	0.66022	-1.3176	3957.5	25.333	0.30076	62.641	-32.326	59.07	58.18	25.155	-3.7124	-3.793	0.70462	-1.9917	30.801	-4.5874
95.531	0.64692	45.341	-3.8981	0.74531	-1.895	0.32602	-0.79967	0.12173	0.66022	-1.3176	3957.0	25.39	0.35052	62.653	-32.42	59.082	58.18	25.155	-3.7124	-3.793	0.70462	-1.9917	30.801	-4.5874
95.504	0.73804	45.445	-3.8964	0.74123	-1.8945	0.34519	-0.83125	0.10362	0.66022	-1.3176	3956.6	25.447	0.39981	62.666	-32.512	59.094	58.18	25.155	-3.7124	-3.793	0.70462	-1.9917	30.801	-4.5874
95.476	0.82833	45.55	-3.8946	0.737	-1.894	0.36389	-0.8625	0.084914	0.66022	-1.3176	3956.1	25.505	0.44864	62.678	-32.6	59.106	58.18	25.155	-3.7124	-3.793	0.70462	-1.9917	30.801	-4.5874
95.447	0.91781	45.656	-3.8927	0.73261	-1.8936	0.38209	-0.89337	0.065632	0.66022	-1.3176	3955.7	25.564	0.497	62.69	-32.687	59.118	58.18	25.155	-3.7124	-3.793	0.70462	-1.9917	30.801	-4.5874
95.418	1.0065	45.763	-3.8908	0.72807	-1.8933	0.39975	-0.92384	0.045788	0.66022	-1.3176	3955.2	25.623	0.54491	62.702	-32.77	59.13	58.18	25.155	-3.7124	-3.793	0.70462	-1.9917	30.801	-4.5874
95.387	1.0943	45.871	-3.8887	0.72337	-1.8932	0.41686	-0.95387	0.025397	0.66022	-1.3176	3954.8	25.682	0.59237	62.714	-32.851	59.142	58.18	25.155	-3.7124	-3.793	0.70462	-1.9917	30.801	-4.5874
95.356	1.1814	45.979	-3.8866	0.71853	-1.8931	0.43337	-0.98342	0.0044755	0.66022	-1.3176	3954.3	25.743	0.63937	62.726	-32.928	59.153	58.18	25.155	-3.7124	-3.793	0.70462	-1.9917	30.801	-4.5874
95.324	1.2677	46.088	-3.8844	0.71354	-1.8931	0.44927	-1.0125	-0.01696	0.66022	-1.3176	3953.9	25.803	0.68594	62.738	-33.003	59.165	58.18	25.155	-3.7124	-3.793	0.70462	-1.9917	30.801	-4.5874
95.292	1.3532	46.198	-3.8821	0.70841	-1.8932	0.46451	-1.041	-0.038893	0.66022	-1.3176	3953.4	25.864	0.73207	62.749	-33.076	59.176	58.18	25.155	-3.7124	-3.793	0.70462	-1.9917	30.801	-4.5874
95.259	1.4379	46.308	-3.8798	0.70313	-1.8935	0.47908	-1.0689	-0.061305	0.66022	-1.3176	3953.0	25.926	0.77778	62.761	-33.145	59.187	58.18	25.155	-3.7124	-3.793	0.70462	-1.9917	30.801	-4.5874
95.225	1.5219	46.419	-3.8773	0.69772	-1.8939	0.49295	-1.0962	-0.084179	0.66022	-1.3176	3952.5	25.988	0.82307	62.772	-33.211	59.199	58.18	25.155	-3.7124	-3.793	0.70462	-1.9917	30.801	-4.5874
95.19	1.6052	46.531	-3.8748	0.6922	-1.8943	0.50955	-1.1086	-0.10681	0.66022	-1.3176	3952.1	26.05	0.86795	62.784	-33.275	59.21	58.18	25.155	-3.7124	-3.793	0.70462	-1.9917	30.801	-4.5874
95.155	1.6877	46.642	-3.8722	0.68664	-1.8949	0.52751	-1.1163	-0.1282	0.66022	-1.3176	3951.6	26.113	0.91242	62.795	-33.335	59.221	58.18	25.155	-3.7124	-3.793	0.70462	-1.9917	30.801	-4.5874
95.12	1.7695	46.754	-3.8696	0.68104	-1.8956	0.54483	-1.1236	-0.14971	0.66022	-1.3176	3951.1	26.176	0.95647	62.806	-33.393	59.231	58.18	25.155	-3.7124	-3.793	0.70462	-1.9917	30.801	-4.5874
95.083	1.8506	46.867	-3.8668	0.6754	-1.8964	0.56142	-1.1306	-0.17144	0.66022	-1.3176	3950.7	26.239	1.0001	62.817	-33.447	59.242	58.18	25.155	-3.7124	-3.793	0.70462	-1.9917	30.801	-4.5874
95.046	1.931	46.98	-3.8639	0.66973	-1.8973	0.57725	-1.1372	-0.19337	0.66022	-1.3176	3950.2	26.302	1.0434	62.828	-33.498	59.253	58.18	25.155	-3.7124	-3.793	0.70462	-1.9917	30.801	-4.5874
95.009	2.0107	47.093	-3.861	0.66403	-1.8984	0.59234	-1.1435	-0.2155	0.66022	-1.3176	3949.8	26.366	1.0863	62.838	-33.546	59.263	58.18	25.155	-3.7124	-3.793	0.70462	-1.9917	30.801	-4.5874
94.971	2.0898	47.206	-3.858	0.6583	-1.8995	0.60669	-1.1494	-0.23781	0.66022	-1.3176	3949.3	26.43	1.1288	62.849	-33.591	59.274	58.18	25.155	-3.7124	-3.793	0.70462	-1.9917	30.801	-4.5874
94.932	2.1682	47.32	-3.8549	0.65254	-1.9007	0.6203	-1.1549	-0.26029	0.66022	-1.3176	3948.8	26.495	1.171	62.859	-33.633	59.284	58.18	25.155	-3.7124	-3.793	0.70462	-1.9917	30.801	-4.5874
94.892	2.246	47.434	-3.8518	0.64675	-1.9021	0.63317	-1.1601	-0.28293	0.66022	-1.3176	3948.4	26.559	1.2128	62.87	-33.671	59.294	58.18	25.155	-3.7124	-3.793	0.70462	-1.9917	30.801	-4.5874
94.853	2.3232	47.548	-3.8486	0.64094	-1.9036	0.64531	-1.1649	-0.30572	0.66022	-1.3176	3947.9	26.624	1.2543	62.88	-33.706	59.304	58.18	25.155	-3.7124	-3.793	0.70462	-1.9917	30.801	-4.5874
94.812	2.3999	47.663	-3.8454	0.6351	-1.9052	0.65671	-1.1693	-0.32866	0.66022	-1.3176	3947.5	26.689	1.2955	62.89	-33.738	59.314	58.18	25.155	-3.7124	-3.793	0.70462	-1.9917	30.801	-4.5874
94.771	2.4759	47.778	-3.8421	0.62925	-1.9069	0.66739	-1.1734	-0.35172	0.66022	-1.3176	3947.0	26.754	1.3364	62.9	-33.767	59.323	58.18	25.155	-3.7124	-3.793	0.70462	-1.9917	30.801	-4.5874
94.729	2.5514	47.893	-3.8387	0.62337	-1.9087	0.67734	-1.1772	-0.3749	0.66022	-1.3176	3946.5	26.82	1.3769	62.909	-33.792	59.333	58.18	25.155	-3.7124	-3.793	0.70462	-1.9917	30.801	-4.5874
94.687	2.6264	48.008	-3.8353	0.61747	-1.9106	0.68658	-1.1805	-0.3982	0.66022	-1.3176	3946.1	26.886	1.4172	62.919	-33.813	59.342	58.18	25.155	-3.7124	-3.793	0.70462	-1.9917	30.801	-4.5874
94.644	2.7009	48.123	-3.8318	0.61156	-1.9127	0.6951	-1.1836	-0.42159	0.66022	-1.3176	3945.6	26.952	1.4572	62.928	-33.832	59.352	58.18	25.155	-3.7124	-3.793	0.70462	-1.9917	30.801	-4.5874
94.601	2.7749	48.239	-3.8283	0.60564	-1.9148	0.70292	-1.1862	-0.44508	0.66022	-1.3176	3945.2	27.018	1.4969	62.937	-33.847	59.361	58.18	25.155	-3.7124	-3.793	0.70462	-1.9917	30.801	-4.5874
94.557	2.8484	48.354	-3.8248	0.5997	-1.9171	0.71004	-1.1885	-0.46865	0.66022	-1.3176	3944.7	27.084	1.5363	62.946	-33.858	59.37	58.18	25.155	-3.7124	-3.793	0.70462	-1.9917	30.801	-4.5874
94.512	2.9215	48.47	-3.8212	0.59375	-1.9195	0.71648	-1.1905	-0.4923	0.66022	-1.3176	3944.2	27.151	1.5755	62.955	-33.866	59.379	58.18	25.155	-3.7124	-3.793	0.70462	-1.9917	30.801	-4.5874
94.467	2.9941	48.585	-3.8176	0.5878	-1.922	0.72223	-1.1921	-0.516	0.66022	-1.3176	3943.8	27.217	1.6145	62.964	-33.871	59.387	58.18	25.155	-3.7124	-3.793	0.70462	-1.9917	30.801	-4.5874
94.421	3.0663	48.701	-3.814	0.58183	-1.9247	0.72732	-1.1933	-0.53977	0.66022	-1.3176	3943.3	27.284	1.6532	62.973	-33.872	59.396	58.18	25.155	-3.7124	-3.793	0.70462	-1.9917	30.801	-4.5874
94.375	3.1381	48.817	-3.8104	0.57587	-1.9274	0.73174	-1.1942	-0.56358	0.66022	-1.3176	3942.8	27.351	1.6917	62.981	-33.869	59.404	58.18	25.155	-3.7124	-3.793	0.70462	-1.9917	30.801	-4.5874
94.328	3.2095	48.933	-3.8067	0.56989	-1.9303	0.73551	-1.1947	-0.58742	0.66022	-1.3176	3942.4	27.418	1.73	62.989	-33.864	59.412	58.18	25.155	-3.7124	-3.793	0.70462	-1.9917	30.801	-4.5874
94.281	3.2805	49.049	-3.803	0.56392	-1.9333	0.73864	-1.1948	-0.6113	0.66022	-1.3176	3941.9	27.485	1.7681	62.997	-33.854	59.42	58.18	25.155	-3.7124	-3.793	0.70462	-1.9917	30.801	-4.5874
94.233	3.3512	49.164	-3.7993	0.55795	-1.9364	0.74114	-1.1947	-0.63521	0.66022	-1.3176	3941.4	27.553	1.8059	63.005	-33.841	59.428	58.18	25.155	-3.7124	-3.793	0.70462	-1.9917	30.801	-4.5874
94.184	3.4215	49.28	-3.7956	0.55197	-1.9396	0.74302	-1.1941	-0.65912	0.66022	-1.3176	3941.0	27.62	1.8436	63.013	-33.825	59.435	58.18	25.155	-3.7124	-3.793	0.70462	-1.9917	30.801	-4.5874
94.135	3.4915	49.396	-3.7919	0.54601	-1.943	0.74429	-1.1932	-0.68305	0.66022	-1.3176	3940.5	27.688	1.8811	63.02	-33.805	59.443	58.18	25.155	-3.7124	-3.793	0.70462	-1.9917	30.801	-4.5874
94.085	3.5612	49.512	-3.7882	0.54004	-1.9465	0.74496	-1.1919	-0.70697	0.66022	-1.3176	3940.0	27.755	1.9184	63.027	-33.782	59.45	58.18	25.155	-3.7124	-3.793	0.70462	-1.9917	30.801	-4.5874
94.035	3.6306	49.627	-3.7844	0.53409	-1.9501	0.74505	-1.1903	-0.73089	0.66022	-1.3176	3939.6	27.823	1.9556	63.034	-33.755	59.457	58.18	25.155	-3.7124	-3.793	0.70462	-1.9917	30.801	-4.5874
93.984	3.6996	49.743	-3.7807	0.52814	-1.9538	0.74457	-1.1884	-0.75479	0.66022	-1.3176	3939.1	27.891	1.9926	63.041	-33.725	59.464	58.18	25.155	-3.7124	-3.793	0.70462	-1.9917	30.801	-4.5874
93.933	3.7685	49.858	-3.777	0.5222	-1.9576	0.74308	-1.1863	-0.77876	0.66022	-1.3176	3938.6	27.959	2.0295	63.048	-33.692	59.47	58.18	25.155	-3.7124	-3.793	0.70462	-1.9917	30.801	-4.5874
93.881	3.837	49.974	-3.7733	0.51628	-1.9616	0.73477	-1.1813	-0.80303	0.66022	-1.3176	3938.2	28.027	2.0662	63.054	-33.655	59.477	58.18	25.155	-3.7124	-3.793	0.70462	-1.9917	30.801	-4.5874
93.829	3.9053	50.089	-3.7697	0.5104	-1.9657	0.71642	-1.1717	-0.82763	0.66022	-1.3176	3937.7	28.095	2.1028	63.06	-33.614	59.483	58.18	25.155	-3.7124	-3.793	0.70462	-1.9917	30.801	-4.5874
93.776	3.9733	50.204	-3.7661	0.50456	-1.9699	0.6976	-1.1617	-0.85203	0.66022	-1.3176	3937.2	28.163	2.1392	63.066	-33.57	59.489	58.18	25.155	-3.7124	-3.793	0.70462	-1.9917	30.801	-4.5874
93.722	4.041	50.319	-3.7627	0.49878	-1.9742	0.67835	-1.1515	-0.87623	0.66022	-1.3176	3936.7	28.231	2.1755	63.072	-33.523	59.495	58.18	25.155	-3.7124	-3.793	0.70462	-1.9917	30.801	-4.5874
93.668	4.1084	50.434	-3.7593	0.49305	-1.9786	0.65867	-1.1409	-0.90024	0.66022	-1.3176	3936.3	28.3	2.2116	63.077	-33.472	59.501	58.18	25.155	-3.7124	-3.793	0.70462	-1.9917	30.801	-4.5874
93.613	4.1754	50.549	-3.7561	0.48737	-1.9832	0.63859	-1.1301	-0.92405	0.66022	-1.3176	3935.8	28.368	2.2475	63.083	-33.418	59.506	58.18	25.155	-3.7124	-3.793	0.70462	-1.9917	30.801	-4.5874
93.558	4.2422	50.664	-3.753	0.48175	-1.9879	0.61813	-1.1189	-0.94766	0.66022	-1.3176	3935.3	28.437	2.2833	63.088	-33.361	59.511	58.18	25.155	-3.7124	-3.793	0.70462	-1.9917	30.801	-4.5874
93.502	4.3086	50.778	-3.7499	0.47618	-1.9927	0.59731	-1.1075	-0.97107	0.66022	-1.3176	3934.9	28.505	2.3189	63.092	-33.3	59.516	58.18	25.155	-3.7124	-3.793	0.70462	-1.9917	30.801	-4.5874
93.445	4.3747	50.893	-3.747	0.47067	-1.9976	0.57615	-1.0957	-0.99428	0.66022	-1.3176	3934.4	28.574	2.3543	63.097	-33.236	59.521	58.18	25.155	-3.7124	-3.793	0.70462	-1.9917	30.801	-4.5874
93.388	4.4403	51.008	-3.7442	0.46523	-2.0026	0.55468	-1.0837	-1.0173	0.66022	-1.3176	3933.9	28.643	2.3895	63.101	-33.168	59.525	58.18	25.155	-3.7124	-3.793	0.70462	-1.9917	30.801	-4.5874
93.33	4.5057	51.122	-3.7414	0.45984	-2.0077	0.53291	-1.0714	-1.0401	0.66022	-1.3176	3933.5	28.712	2.4245	63.105	-33.098	59.53	58.18	25.155	-3.7124	-3.793	0.70462	-1.9917	30.801	-4.5874
93.271	4.5706	51.237	-3.7388	0.45451	-2.013	0.51086	-1.0588	-1.0627	0.66022	-1.3176	3933.0	28.781	2.4593	63.109	-33.024	59.534	58.18	25.155	-3.7124	-3.793	0.70462	-1.9917	30.801	-4.5874
93.212	4.6351	51.351	-3.7363	0.44925	-2.0184	0.48855	-1.0459	-1.0851	0.66022	-1.3176	3932.5	28.851	2.4939	63.113	-32.946	59.537	58.18	25.155	-3.7124	-3.793	0.70462	-1.9917	30.801	-4.5874
93.152	4.6992	51.465	-3.7339	0.44405	-2.0238	0.46601	-1.0327	-1.1073	0.66022	-1.3176	3932.1	28.92	2.5283	63.116	-32.866	59.541	58.18	25.155	-3.7124	-3.793	0.70462	-1.9917	30.801	-4.5874
93.092	4.7628	51.58	-3.7317	0.43892	-2.0294	0.44325	-1.0193	-1.1293	0.66022	-1.3176	3931.6	28.99	2.5624	63.119	-32.783	59.544	58.18	25.155	-3.7124	-3.793	0.70462	-1.9917	30.801	-4.5874
93.03	4.826	51.694	-3.7295	0.43386	-2.0351	0.42029	-1.0056	-1.1511	0.66022	-1.3176	3931.1	29.06	2.5963	63.122	-32.696	59.547	58.18	25.155	-3.7124	-3.793	0.70462	-1.9917	30.801	-4.5874
92.968	4.8887	51.808	-3.7275	0.42887	-2.0409	0.39716	-0.9917	-1.1727	0.66022	-1.3176	3930.6	29.13	2.6299	63.125	-32.607	59.55	58.18	25.155	-3.7124	-3.793	0.70462	-1.9917	30.801	-4.5874
92.906	4.9508	51.922	-3.7255	0.42394	-2.0469	0.37386	-0.97751	-1.194	0.66022	-1.3176	3930.2	29.2	2.6633	63.127	-32.514	59.553	58.18	25.155	-3.7124	-3.793	0.70462	-1.9917	30.801	-4.5874
92.842	5.0125	52.037	-3.7237	0.41909	-2.0529	0.35043	-0.96306	-1.2152	0.66022	-1.3176	3929.7	29.27	2.6964	63.129	-32.419	59.555	58.18	25.155	-3.7124	-3.793	0.70462	-1.9917	30.801	-4.5874
92.778	5.0736	52.151	-3.722	0.41431	-2.059	0.32687	-0.94836	-1.2361	0.66022	-1.3176	3929.2	29.34	2.7292	63.131	-32.32	59.557	58.18	25.155	-3.7124	-3.793	0.70462	-1.9917	30.801	-4.5874
92.714	5.1341	52.265	-3.7205	0.40961	-2.0652	0.30321	-0.93341	-1.2569	0.66022	-1.3176	3928.8	29.411	2.7617	63.132	-32.219	59.559	58.18	25.155	-3.7124	-3.793	0.70462	-1.9917	30.801	-4.5874
92.648	5.194	52.379	-3.719	0.40498	-2.0716	0.27948	-0.91821	-1.2774	0.66022	-1.3176	3928.3	29.482	2.7939	63.133	-32.115	59.56	58.18	25.155	-3.7124	-3.793	0.70462	-1.9917	30.801	-4.5874
92.582	5.2533	52.493	-3.7177	0.40043	-2.078	0.25567	-0.90278	-1.2978	0.66022	-1.3176	3927.8	29.553	2.8258	63.134	-32.008	59.562	58.18	25.155	-3.7124	-3.793	0.70462	-1.9917	30.801	-4.5874
92.515	5.3119	52.607	-3.7164	0.39595	-2.0846	0.23183	-0.88711	-1.3179	0.66022	-1.3176	3927.4	29.624	2.8574	63.135	-31.898	59.563	58.18	25.155	-3.7124	-3.793	0.70462	-1.9917	30.801	-4.5874
92.447	5.3699	52.721	-3.7153	0.39156	-2.0912	0.20795	-0.8712	-1.3378	0.66022	-1.3176	3926.9	29.695	2.8886	63.135	-31.786	59.563	58.18	25.155	-3.7124	-3.793	0.70462	-1.9917	30.801	-4.5874
92.379	5.4272	52.835	-3.7144	0.38724	-2.0979	0.18407	-0.85505	-1.3575	0.66022	-1.3176	3926.4	29.767	2.9194	63.135	-31.671	59.564	58.18	25.155	-3.7124	-3.793	0.70462	-1.9917	30.801	-4.5874
92.31	5.4838	52.949	-3.7135	0.38301	-2.1048	0.16021	-0.83868	-1.3769	0.66022	-1.3176	3926.0	29.839	2.9499	63.135	-31.553	59.564	58.18	25.155	-3.7124	-3.793	0.70462	-1.9917	30.801	-4.5874
92.24	5.5396	53.063	-3.7128	0.37886	-2.1117	0.13637	-0.82208	-1.3962	0.66022	-1.3176	3925.5	29.911	2.98	63.134	-31.433	59.564	58.18	25.155	-3.7124	-3.793	0.70462	-1.9917	30.801	-4.5874
92.169	5.5946	53.177	-3.7121	0.37479	-2.1187	0.11258	-0.80525	-1.4152	0.66022	-1.3176	3925.0	29.983	3.0096	63.133	-31.311	59.563	58.18	25.155	-3.7124	-3.793	0.70462	-1.9917	30.801	-4.5874
92.098	5.6488	53.291	-3.7116	0.3708	-2.1258	0.10568	-0.79048	-1.4284	0.66022	-1.3176	3924.6	30.055	3.0389	63.132	-31.186	59.563	58.18	25.155	-3.7124	-3.793	0.70462	-1.9917	30.801	-4.5874
92.025	5.7022	53.405	-3.7111	0.36688	-2.133	0.10414	-0.77641	-1.4396	0.66022	-1.3176	3924.1	30.128	3.0677	63.131	-31.058	59.562	58.18	25.155	-3.7124	-3.793	0.70462	-1.9917	30.801	-4.5874
91.952	5.7547	53.519	-3.7106	0.36303	-2.1402	0.1027	-0.76238	-1.4507	0.66022	-1.3176	3923.6	30.201	3.096	63.129	-30.929	59.561	58.18	25.155	-3.7124	-3.793	0.70462	-1.9917	30.801	-4.5874
91.879	5.8062	53.633	-3.71	0.35926	-2.1475	0.10137	-0.74838	-1.4616	0.66022	-1.3176	3923.2	30.274	3.1239	63.127	-30.797	59.559	58.18	25.155	-3.7124	-3.793	0.70462	-1.9917	30.801	-4.5874
91.804	5.8569	53.747	-3.7095	0.35555	-2.1549	0.10017	-0.73442	-1.4723	0.66022	-1.3176	3922.7	30.347	3.1513	63.124	-30.663	59.557	58.18	25.155	-3.7124	-3.793	0.70462	-1.9917	30.801	-4.5874
91.729	5.9066	53.861	-3.709	0.35191	-2.1622	0.099099	-0.72049	-1.4829	0.66022	-1.3176	3922.2	30.42	3.1782	63.122	-30.528	59.555	58.18	25.155	-3.7124	-3.793	0.70462	-1.9917	30.801	-4.5874
91.653	5.9554	53.975	-3.7086	0.34835	-2.1697	0.098176	-0.70659	-1.4934	0.66022	-1.3176	3921.8	30.494	3.2047	63.119	-30.39	59.553	58.18	25.155	-3.7124	-3.793	0.70462	-1.9917	30.801	-4.5874
91.576	6.0033	54.089	-3.7081	0.34485	-2.1772	0.097408	-0.69273	-1.5037	0.66022	-1.3176	3921.3	30.568	3.2306	63.116	-30.25	59.55	58.18	25.155	-3.7124	-3.793	0.70462	-1.9917	30.801	-4.5874
91.499	6.0501	54.203	-3.7076	0.34142	-2.1847	0.096806	-0.67889	-1.5139	0.66022	-1.3176	3920.8	30.642	3.256	63.112	-30.108	59.547	58.18	25.155	-3.7124	-3.793	0.70462	-1.9917	30.801	-4.5874
91.421	6.096	54.317	-3.7071	0.33806	-2.1923	0.096379	-0.66509	-1.5239	0.66022	-1.3176	3920.4	30.716	3.281	63.108	-29.965	59.544	58.18	25.155	-3.7124	-3.793	0.70462	-1.9917	30.801	-4.5874
91.342	6.141	54.431	-3.7066	0.33477	-2.2	0.096137	-0.65132	-1.5338	0.66022	-1.3176	3919.9	30.791	3.3054	63.104	-29.82	59.541	58.18	25.155	-3.7124	-3.793	0.70462	-1.9917	30.801	-4.5874
91.262	6.1849	54.544	-3.7061	0.33154	-2.2077	0.096089	-0.63758	-1.5435	0.66022	-1.3176	3919.4	30.865	3.3293	63.1	-29.673	59.537	58.18	25.155	-3.7124	-3.793	0.70462	-1.9917	30.801	-4.5874
91.182	6.2278	54.658	-3.7057	0.32839	-2.2154	0.096249	-0.62387	-1.5531	0.66022	-1.3176	3919.0	30.94	3.3527	63.095	-29.525	59.533	58.18	25.155	-3.7124	-3.793	0.70462	-1.9917	30.801	-4.5874
91.101	6.2697	54.771	-3.7052	0.32531	-2.2232	0.096619	-0.61018	-1.5626	0.66022	-1.3176	3918.5	31.015	3.3755	63.09	-29.375	59.528	58.18	25.155	-3.7124	-3.793	0.70462	-1.9917	30.801	-4.5874
91.019	6.3106	54.885	-3.7047	0.32229	-2.231	0.097207	-0.59653	-1.5719	0.66022	-1.3176	3918.1	31.09	3.3979	63.084	-29.224	59.524	58.18	25.155	-3.7124	-3.793	0.70462	-1.9917	30.801	-4.5874
90.937	6.3505	54.998	-3.7042	0.31934	-2.2389	0.098019	-0.5829	-1.5811	0.66022	-1.3176	3917.6	31.165	3.4197	63.079	-29.072	59.519	58.18	25.155	-3.7124	-3.793	0.70462	-1.9917	30.801	-4.5874
90.854	6.3893	55.111	-3.7037	0.31646	-2.2468	0.099134	-0.56919	-1.59	0.66022	-1.3176	3917.1	31.24	3.4409	63.073	-28.919	59.513	58.18	25.155	-3.7124	-3.793	0.70462	-1.9917	30.801	-4.5874
90.77	6.4272	55.224	-3.7032	0.31365	-2.2548	0.10091	-0.55478	-1.598	0.66022	-1.3176	3916.7	31.316	3.4617	63.066	-28.764	59.508	58.18	25.155	-3.7124	-3.793	0.70462	-1.9917	30.801	-4.5874
90.686	6.464	55.336	-3.7027	0.31091	-2.2628	0.10288	-0.54041	-1.6059	0.66022	-1.3176	3916.2	31.391	3.4819	63.06	-28.608	59.502	58.18	25.155	-3.7124	-3.793	0.70462	-1.9917	30.801	-4.5874
90.601	6.4997	55.449	-3.7022	0.30825	-2.2709	0.10506	-0.52607	-1.6136	0.66022	-1.3176	3915.7	31.467	3.5016	63.053	-28.452	59.496	58.18	25.155	-3.7124	-3.793	0.70462	-1.9917	30.801	-4.5874
90.515	6.5345	55.561	-3.7016	0.30565	-2.279	0.10745	-0.51177	-1.6211	0.66022	-1.3176	3915.3	31.543	3.5207	63.046	-28.294	59.489	58.18	25.155	-3.7124	-3.793	0.70462	-1.9917	30.801	-4.5874
90.429	6.5682	55.673	-3.7011	0.30313	-2.2871	0.11006	-0.4975	-1.6284	0.66022	-1.3176	3914.8	31.619	3.5393	63.038	-28.136	59.483	58.18	25.155	-3.7124	-3.793	0.70462	-1.9917	30.801	-4.5874
90.342	6.6008	55.784	-3.7005	0.30068	-2.2952	0.1129	-0.48327	-1.6355	0.66022	-1.3176	3914.4	31.694	3.5574	63.03	-27.977	59.476	58.18	25.155	-3.7124	-3.793	0.70462	-1.9917	30.801	-4.5874
90.255	6.6324	55.896	-3.7	0.2983	-2.3034	0.11596	-0.46907	-1.6425	0.66022	-1.3176	3913.9	31.77	3.5749	63.022	-27.817	59.468	58.18	25.155	-3.7124	-3.793	0.70462	-1.9917	30.801	-4.5874
90.167	6.663	56.007	-3.6994	0.29599	-2.3117	0.11927	-0.45491	-1.6493	0.66022	-1.3176	3913.4	31.846	3.5919	63.013	-27.657	59.461	58.18	25.155	-3.7124	-3.793	0.70462	-1.9917	30.801	-4.5874
90.078	6.6926	56.118	-3.6988	0.29375	-2.3199	0.12281	-0.44079	-1.6559	0.66022	-1.3176	3913.0	31.922	3.6084	63.005	-27.497	59.453	58.18	25.155	-3.7124	-3.793	0.70462	-1.9917	30.801	-4.5874
89.989	6.7212	56.228	-3.6982	0.29158	-2.3282	0.1266	-0.4267	-1.6623	0.66022	-1.3176	3912.5	31.998	3.6243	62.995	-27.335	59.445	58.18	25.155	-3.7124	-3.793	0.70462	-1.9917	30.801	-4.5874
89.899	6.7487	56.338	-3.6975	0.28948	-2.3365	0.13064	-0.41264	-1.6685	0.66022	-1.3176	3912.1	32.075	3.6397	62.986	-27.174	59.436	58.18	25.155	-3.7124	-3.793	0.70462	-1.9917	30.801	-4.5874
89.809	6.7752	56.448	-3.6968	0.28745	-2.3449	0.13493	-0.39862	-1.6746	0.66022	-1.3176	3911.6	32.151	3.6546	62.976	-27.012	59.427	58.18	25.155	-3.7124	-3.793	0.70462	-1.9917	30.801	-4.5874
89.718	6.8008	56.557	-3.6962	0.28549	-2.3533	0.13947	-0.38463	-1.6804	0.66022	-1.3176	3911.2	32.227	3.669	62.966	-26.851	59.418	58.18	25.155	-3.7124	-3.793	0.70462	-1.9917	30.801	-4.5874
89.627	6.8253	56.666	-3.6955	0.2836	-2.3617	0.14428	-0.37068	-1.6861	0.66022	-1.3176	3910.7	32.303	3.6829	62.956	-26.689	59.409	58.18	25.155	-3.7124	-3.793	0.70462	-1.9917	30.801	-4.5874
89.535	6.8489	56.774	-3.6947	0.28179	-2.3701	0.14935	-0.35677	-1.6916	0.66022	-1.3176	3910.3	32.379	3.6963	62.945	-26.527	59.399	58.18	25.155	-3.7124	-3.793	0.70462	-1.9917	30.801	-4.5874
89.442	6.8715	56.882	-3.694	0.28004	-2.3786	0.15469	-0.34289	-1.697	0.66022	-1.3176	3909.8	32.455	3.7091	62.934	-26.365	59.389	58.18	25.155	-3.7124	-3.793	0.70462	-1.9917	30.801	-4.5874
89.349	6.8932	56.989	-3.6932	0.27836	-2.3871	0.16029	-0.32905	-1.7021	0.66022	-1.3176	3909.3	32.531	3.7215	62.923	-26.203	59.379	58.18	25.155	-3.7124	-3.793	0.70462	-1.9917	30.801	-4.5874
89.256	6.9139	57.096	-3.6924	0.27675	-2.3956	0.16616	-0.31524	-1.7071	0.66022	-1.3176	3908.9	32.607	3.7334	62.911	-26.042	59.368	58.18	25.155	-3.7124	-3.793	0.70462	-1.9917	30.801	-4.5874
89.162	6.9337	57.203	-3.6915	0.2752	-2.4042	0.1723	-0.30147	-1.7119	0.66022	-1.3176	3908.4	32.682	3.7448	62.899	-25.881	59.357	58.18	25.155	-3.7124	-3.793	0.70462	-1.9917	30.801	-4.5874
89.068	6.9527	57.309	-3.6906	0.27373	-2.4128	0.17872	-0.28774	-1.7165	0.66022	-1.3176	3908.0	32.758	3.7558	62.887	-25.72	59.346	58.18	25.155	-3.7124	-3.793	0.70462	-1.9917	30.801	-4.5874
88.974	6.9707	57.414	-3.6897	0.27233	-2.4214	0.1854	-0.27405	-1.721	0.66022	-1.3176	3907.5	32.834	3.7663	62.874	-25.559	59.335	58.18	25.155	-3.7124	-3.793	0.70462	-1.9917	30.801	-4.5874
88.879	6.9879	57.519	-3.6888	0.27099	-2.43	0.19236	-0.2604	-1.7252	0.66022	-1.3176	3907.1	32.909	3.7764	62.861	-25.399	59.323	58.18	25.155	-3.7124	-3.793	0.70462	-1.9917	30.801	-4.5874
88.783	7.0043	57.623	-3.6878	0.26972	-2.4386	0.19959	-0.2468	-1.7293	0.66022	-1.3176	3906.6	32.985	3.7861	62.848	-25.24	59.311	58.18	25.155	-3.7124	-3.793	0.70462	-1.9917	30.801	-4.5874
88.687	7.0198	57.726	-3.6868	0.26852	-2.4473	0.20708	-0.23323	-1.7332	0.66022	-1.3176	3906.2	33.06	3.7953	62.835	-25.081	59.298	58.18	25.155	-3.7124	-3.793	0.70462	-1.9917	30.801	-4.5874
88.591	7.0346	57.829	-3.6857	0.26739	-2.4559	0.21485	-0.21971	-1.737	0.66022	-1.3176	3905.7	33.135	3.8041	62.821	-24.923	59.286	58.18	25.155	-3.7124	-3.793	0.70462	-1.9917	30.801	-4.5874
88.495	7.0486	57.932	-3.6846	0.26633	-2.4646	0.22289	-0.20623	-1.7406	0.66022	-1.3176	3905.3	33.21	3.8126	62.807	-24.766	59.273	58.18	25.155	-3.7124	-3.793	0.70462	-1.9917	30.801	-4.5874
88.398	7.0618	58.033	-3.6835	0.26533	-2.4733	0.2312	-0.1928	-1.744	0.66022	-1.3176	3904.8	33.285	3.8206	62.792	-24.61	59.26	58.18	25.155	-3.7124	-3.793	0.70462	-1.9917	30.801	-4.5874
88.301	7.0744	58.134	-3.6823	0.2644	-2.4821	0.23977	-0.17942	-1.7472	0.66022	-1.3176	3904.4	33.36	3.8283	62.778	-24.454	59.246	58.18	25.155	-3.7124	-3.793	0.70462	-1.9917	30.801	-4.5874
88.203	7.0863	58.235	-3.6811	0.26353	-2.4908	0.2486	-0.16609	-1.7503	0.66022	-1.3176	3903.9	33.434	3.8357	62.762	-24.3	59.232	58.18	25.155	-3.7124	-3.793	0.70462	-1.9917	30.801	-4.5874
88.105	7.0976	58.334	-3.6798	0.26274	-2.4996	0.25769	-0.15282	-1.7532	0.66022	-1.3176	3903.5	33.508	3.8428	62.747	-24.147	59.218	58.18	25.155	-3.7124	-3.793	0.70462	-1.9917	30.801	-4.5874
88.007	7.1082	58.433	-3.6785	0.26201	-2.5083	0.26704	-0.1396	-1.756	0.66022	-1.3176	3903.0	33.582	3.8495	62.732	-23.994	59.204	58.18	25.155	-3.7124	-3.793	0.70462	-1.9917	30.801	-4.5874
87.909	7.1183	58.531	-3.6772	0.26134	-2.5171	0.27664	-0.12643	-1.7585	0.66022	-1.3176	3902.6	33.656	3.8559	62.716	-23.843	59.19	58.18	25.155	-3.7124	-3.793	0.70462	-1.9917	30.801	-4.5874
87.81	7.1278	58.629	-3.6758	0.26074	-2.5259	0.28649	-0.11333	-1.761	0.66022	-1.3176	3902.1	33.73	3.8621	62.7	-23.693	59.175	58.18	25.155	-3.7124	-3.793	0.70462	-1.9917	30.801	-4.5874
87.711	7.1369	58.725	-3.6743	0.26021	-2.5347	0.29658	-0.10029	-1.7632	0.66022	-1.3176	3901.7	33.803	3.868	62.683	-23.545	59.159	58.18	25.155	-3.7124	-3.793	0.70462	-1.9917	30.801	-4.5874
87.612	7.1454	58.821	-3.6728	0.25974	-2.5436	0.30691	-0.087314	-1.7654	0.66022	-1.3176	3901.3	33.877	3.8737	62.666	-23.397	59.144	58.18	25.155	-3.7124	-3.793	0.70462	-1.9917	30.801	-4.5874
87.513	7.1536	58.916	-3.6712	0.25933	-2.5524	0.31748	-0.074407	-1.7673	0.66022	-1.3176	3900.8	33.95	3.8792	62.649	-23.252	59.128	58.18	25.155	-3.7124	-3.793	0.70462	-1.9917	30.801	-4.5874
87.413	7.1614	59.011	-3.6696	0.25899	-2.5612	0.32827	-0.061572	-1.7692	0.66022	-1.3176	3900.4	34.022	3.8845	62.632	-23.107	59.112	58.18	25.155	-3.7124	-3.793	0.70462	-1.9917	30.801	-4.5874
87.314	7.1688	59.104	-3.6679	0.25872	-2.5701	0.33929	-0.048811	-1.7708	0.66022	-1.3176	3899.9	34.095	3.8896	62.614	-22.964	59.096	58.18	25.155	-3.7124	-3.793	0.70462	-1.9917	30.801	-4.5874
87.214	7.1759	59.197	-3.6662	0.25851	-2.5789	0.35052	-0.036129	-1.7724	0.66022	-1.3176	3899.5	34.167	3.8946	62.596	-22.823	59.08	58.18	25.155	-3.7124	-3.793	0.70462	-1.9917	30.801	-4.5874
87.113	7.1828	59.289	-3.6644	0.25836	-2.5878	0.36196	-0.023527	-1.7738	0.66022	-1.3176	3899.0	34.239	3.8995	62.578	-22.683	59.063	58.18	25.155	-3.7124	-3.793	0.70462	-1.9917	30.801	-4.5874
87.013	7.1894	59.38	-3.6626	0.25827	-2.5967	0.3736	-0.011011	-1.775	0.66022	-1.3176	3898.6	34.311	3.9042	62.56	-22.545	59.046	58.18	25.155	-3.7124	-3.793	0.70462	-1.9917	30.801	-4.5874
86.913	7.1959	59.47	-3.6607	0.25825	-2.6056	0.38544	0.0014158	-1.7761	0.66022	-1.3176	3898.2	34.382	3.9089	62.541	-22.409	59.029	58.18	25.155	-3.7124	-3.793	0.70462	-1.9917	30.801	-4.5874
86.812	7.2023	59.56	-3.6587	0.25828	-2.6144	0.39746	0.01375	-1.7771	0.66022	-1.3176	3897.7	34.453	3.9136	62.522	-22.274	59.011	58.18	25.155	-3.7124	-3.793	0.70462	-1.9917	30.801	-4.5874
86.711	7.2086	59.649	-3.6567	0.25838	-2.6233	0.40966	0.025988	-1.778	0.66022	-1.3176	3897.3	34.524	3.9182	62.503	-22.141	58.994	58.18	25.155	-3.7124	-3.793	0.70462	-1.9917	30.801	-4.5874
86.61	7.2149	59.737	-3.6546	0.25854	-2.6322	0.42203	0.038125	-1.7787	0.66022	-1.3176	3896.8	34.595	3.9229	62.484	-22.01	58.976	58.18	25.155	-3.7124	-3.793	0.70462	-1.9917	30.801	-4.5874
86.509	7.2213	59.824	-3.6525	0.25877	-2.6411	0.43457	0.050157	-1.7794	0.66022	-1.3176	3896.4	34.665	3.9276	62.464	-21.881	58.957	58.18	25.155	-3.7124	-3.793	0.70462	-1.9917	30.801	-4.5874
86.407	7.2277	59.91	-3.6503	0.25905	-2.65	0.44726	0.06208	-1.7799	0.66022	-1.3176	3895.9	34.735	3.9323	62.444	-21.754	58.939	58.18	25.155	-3.7124	-3.793	0.70462	-1.9917	30.801	-4.5874
86.306	7.2342	59.995	-3.648	0.25939	-2.6589	0.46009	0.073889	-1.7803	0.66022	-1.3176	3895.5	34.805	3.9372	62.424	-21.629	58.92	58.18	25.155	-3.7124	-3.793	0.70462	-1.9917	30.801	-4.5874
86.204	7.2409	60.08	-3.6457	0.25978	-2.6678	0.47306	0.08558	-1.7806	0.66022	-1.3176	3895.1	34.874	3.9421	62.403	-21.505	58.901	58.18	25.155	-3.7124	-3.793	0.70462	-1.9917	30.801	-4.5874
86.103	7.2479	60.164	-3.6433	0.26024	-2.6767	0.48615	0.097148	-1.7808	0.66022	-1.3176	3894.6	34.944	3.9472	62.383	-21.384	58.882	58.18	25.155	-3.7124	-3.793	0.70462	-1.9917	30.801	-4.5874
86.001	7.2551	60.247	-3.6408	0.26076	-2.6856	0.49756	0.11077	-1.778	0.66022	-1.3176	3894.2	35.013	3.9525	62.362	-21.265	58.863	58.18	25.155	-3.7124	-3.793	0.70462	-1.9917	30.801	-4.5874
85.899	7.2627	60.329	-3.6383	0.26137	-2.6945	0.50126	0.13364	-1.7622	0.66022	-1.3176	3893.8	35.081	3.958	62.34	-21.148	58.843	58.18	25.155	-3.7124	-3.793	0.70462	-1.9917	30.801	-4.5874
85.796	7.2707	60.41	-3.6358	0.26209	-2.7033	0.50513	0.15598	-1.7461	0.66022	-1.3176	3893.3	35.15	3.9637	62.319	-21.033	58.823	58.18	25.155	-3.7124	-3.793	0.70462	-1.9917	30.801	-4.5874
85.694	7.279	60.491	-3.6333	0.26293	-2.7119	0.50917	0.17778	-1.7298	0.66022	-1.3176	3892.9	35.218	3.9696	62.297	-20.92	58.803	58.18	25.155	-3.7124	-3.793	0.70462	-1.9917	30.801	-4.5874
85.591	7.2877	60.571	-3.6307	0.26387	-2.7205	0.51338	0.19904	-1.7132	0.66022	-1.3176	3892.4	35.286	3.9758	62.276	-20.809	58.783	58.18	25.155	-3.7124	-3.793	0.70462	-1.9917	30.801	-4.5874
85.489	7.2968	60.65	-3.6282	0.26492	-2.7291	0.51775	0.21976	-1.6964	0.66022	-1.3176	3892.0	35.354	3.9821	62.254	-20.701	58.763	58.18	25.155	-3.7124	-3.793	0.70462	-1.9917	30.801	-4.5874
85.386	7.3062	60.729	-3.6256	0.26606	-2.7375	0.52229	0.23995	-1.6794	0.66022	-1.3176	3891.6	35.422	3.9888	62.231	-20.594	58.742	58.18	25.155	-3.7124	-3.793	0.70462	-1.9917	30.801	-4.5874
85.283	7.3161	60.807	-3.6229	0.26731	-2.7459	0.52698	0.2596	-1.6621	0.66022	-1.3176	3891.1	35.489	3.9956	62.209	-20.49	58.721	58.18	25.155	-3.7124	-3.793	0.70462	-1.9917	30.801	-4.5874
85.179	7.3263	60.885	-3.6203	0.26866	-2.7541	0.53176	0.2787	-1.6444	0.66022	-1.3176	3890.7	35.556	4.0026	62.186	-20.388	58.7	58.18	25.155	-3.7124	-3.793	0.70462	-1.9917	30.801	-4.5874
85.076	7.3369	60.961	-3.6176	0.2701	-2.7623	0.53658	0.29723	-1.6261	0.66022	-1.3176	3890.3	35.624	4.0099	62.163	-20.288	58.679	58.18	25.155	-3.7124	-3.793	0.70462	-1.9917	30.801	-4.5874
84.972	7.348	61.038	-3.6149	0.27163	-2.7704	0.54153	0.31521	-1.6076	0.66022	-1.3176	3889.8	35.691	4.0175	62.14	-20.19	58.657	58.18	25.155	-3.7124	-3.793	0.70462	-1.9917	30.801	-4.5874
84.868	7.3594	61.114	-3.6122	0.27325	-2.7784	0.54662	0.33264	-1.5889	0.66022	-1.3176	3889.4	35.758	4.0252	62.117	-20.094	58.636	58.18	25.155	-3.7124	-3.793	0.70462	-1.9917	30.801	-4.5874
84.763	7.3712	61.189	-3.6095	0.27496	-2.7863	0.55183	0.34951	-1.5699	0.66022	-1.3176	3889.0	35.825	4.0332	62.093	-20.001	58.614	58.18	25.155	-3.7124	-3.793	0.70462	-1.9917	30.801	-4.5874
84.658	7.3834	61.264	-3.6067	0.27675	-2.7941	0.55716	0.36583	-1.5508	0.66022	-1.3176	3888.5	35.892	4.0415	62.07	-19.91	58.592	58.18	25.155	-3.7124	-3.793	0.70462	-1.9917	30.801	-4.5874
84.553	7.396	61.339	-3.6039	0.27861	-2.8018	0.5626	0.3816	-1.5314	0.66022	-1.3176	3888.1	35.959	4.0499	62.046	-19.821	58.57	58.18	25.155	-3.7124	-3.793	0.70462	-1.9917	30.801	-4.5874
84.448	7.409	61.413	-3.6011	0.28056	-2.8094	0.56814	0.39681	-1.5118	0.66022	-1.3176	3887.7	36.026	4.0586	62.022	-19.734	58.548	58.18	25.155	-3.7124	-3.793	0.70462	-1.9917	30.801	-4.5874
84.342	7.4224	61.487	-3.5982	0.28258	-2.8169	0.57378	0.41146	-1.4921	0.66022	-1.3176	3887.2	36.092	4.0676	61.997	-19.649	58.525	58.18	25.155	-3.7124	-3.793	0.70462	-1.9917	30.801	-4.5874
84.236	7.4362	61.56	-3.5953	0.28467	-2.8243	0.57951	0.42557	-1.4721	0.66022	-1.3176	3886.8	36.159	4.0768	61.973	-19.567	58.502	58.18	25.155	-3.7124	-3.793	0.70462	-1.9917	30.801	-4.5874
84.13	7.4503	61.633	-3.5924	0.28684	-2.8316	0.58533	0.43913	-1.452	0.66022	-1.3176	3886.4	36.226	4.0862	61.948	-19.487	58.479	58.18	25.155	-3.7124	-3.793	0.70462	-1.9917	30.801	-4.5874
84.023	7.4649	61.706	-3.5895	0.28906	-2.8388	0.59122	0.45213	-1.4317	0.66022	-1.3176	3885.9	36.293	4.0958	61.923	-19.409	58.456	58.18	25.155	-3.7124	-3.793	0.70462	-1.9917	30.801	-4.5874
83.916	7.4799	61.778	-3.5865	0.29136	-2.8459	0.59718	0.46459	-1.4112	0.66022	-1.3176	3885.5	36.36	4.1057	61.898	-19.334	58.433	58.18	25.155	-3.7124	-3.793	0.70462	-1.9917	30.801	-4.5874
83.808	7.4952	61.85	-3.5835	0.29371	-2.8529	0.6032	0.4765	-1.3906	0.66022	-1.3176	3885.1	36.427	4.1158	61.873	-19.26	58.41	58.18	25.155	-3.7124	-3.793	0.70462	-1.9917	30.801	-4.5874
83.701	7.5109	61.922	-3.5805	0.29612	-2.8599	0.60927	0.48786	-1.3698	0.66022	-1.3176	3884.6	36.494	4.1262	61.848	-19.189	58.386	58.18	25.155	-3.7124	-3.793	0.70462	-1.9917	30.801	-4.5874
83.592	7.5271	61.994	-3.5774	0.29859	-2.8666	0.61539	0.49868	-1.3489	0.66022	-1.3176	3884.2	36.561	4.1368	61.822	-19.12	58.362	58.18	25.155	-3.7124	-3.793	0.70462	-1.9917	30.801	-4.5874
83.483	7.5435	62.065	-3.5743	0.30111	-2.8733	0.62154	0.50896	-1.3278	0.66022	-1.3176	3883.8	36.629	4.1476	61.796	-19.054	58.338	58.18	25.155	-3.7124	-3.793	0.70462	-1.9917	30.801	-4.5874
83.374	7.5604	62.136	-3.5712	0.30368	-2.8799	0.62773	0.5187	-1.3067	0.66022	-1.3176	3883.4	36.696	4.1586	61.77	-18.989	58.314	58.18	25.155	-3.7124	-3.793	0.70462	-1.9917	30.801	-4.5874
83.265	7.5777	62.207	-3.568	0.30629	-2.8864	0.63393	0.52791	-1.2853	0.66022	-1.3176	3882.9	36.764	4.1699	61.744	-18.927	58.29	58.18	25.155	-3.7124	-3.793	0.70462	-1.9917	30.801	-4.5874
83.155	7.5953	62.278	-3.5648	0.30895	-2.8928	0.64015	0.53658	-1.2639	0.66022	-1.3176	3882.5	36.831	4.1814	61.718	-18.868	58.266	58.18	25.155	-3.7124	-3.793	0.70462	-1.9917	30.801	-4.5874
83.044	7.6133	62.349	-3.5616	0.31166	-2.899	0.64638	0.54473	-1.2423	0.66022	-1.3176	3882.1	36.899	4.1931	61.692	-18.81	58.241	58.18	25.155	-3.7124	-3.793	0.70462	-1.9917	30.801	-4.5874
82.933	7.6317	62.419	-3.5584	0.3144	-2.9052	0.6526	0.55234	-1.2207	0.66022	-1.3176	3881.6	36.967	4.205	61.665	-18.755	58.216	58.18	25.155	-3.7124	-3.793	0.70462	-1.9917	30.801	-4.5874
82.822	7.6504	62.49	-3.5551	0.31718	-2.9113	0.65881	0.55944	-1.1989	0.66022	-1.3176	3881.2	37.035	4.2172	61.638	-18.702	58.192	58.18	25.155	-3.7124	-3.793	0.70462	-1.9917	30.801	-4.5874
82.71	7.6695	62.56	-3.5518	0.31999	-2.9172	0.66501	0.56602	-1.1771	0.66022	-1.3176	3880.8	37.103	4.2296	61.612	-18.651	58.166	58.18	25.155	-3.7124	-3.793	0.70462	-1.9917	30.801	-4.5874
82.598	7.6889	62.63	-3.5485	0.32284	-2.923	0.67117	0.57208	-1.1552	0.66022	-1.3176	3880.3	37.171	4.2422	61.584	-18.603	58.141	58.18	25.155	-3.7124	-3.793	0.70462	-1.9917	30.801	-4.5874
82.485	7.7087	62.7	-3.5451	0.32571	-2.9287	0.67731	0.57763	-1.1332	0.66022	-1.3176	3879.9	37.24	4.255	61.557	-18.557	58.116	58.18	25.155	-3.7124	-3.793	0.70462	-1.9917	30.801	-4.5874
82.371	7.7288	62.77	-3.5417	0.32861	-2.9344	0.6834	0.58267	-1.1111	0.66022	-1.3176	3879.5	37.309	4.268	61.53	-18.513	58.091	58.18	25.155	-3.7124	-3.793	0.70462	-1.9917	30.801	-4.5874
82.257	7.7492	62.84	-3.5382	0.33154	-2.9399	0.68944	0.58721	-1.089	0.66022	-1.3176	3879.1	37.378	4.2813	61.502	-18.471	58.065	58.18	25.155	-3.7124	-3.793	0.70462	-1.9917	30.801	-4.5874
82.143	7.77	62.91	-3.5348	0.33449	-2.9452	0.69542	0.59126	-1.0668	0.66022	-1.3176	3878.6	37.447	4.2947	61.475	-18.432	58.039	58.18	25.155	-3.7124	-3.793	0.70462	-1.9917	30.801	-4.5874
82.028	7.7911	62.98	-3.5313	0.33745	-2.9505	0.70133	0.59481	-1.0445	0.66022	-1.3176	3878.2	37.516	4.3083	61.447	-18.394	58.013	58.18	25.155	-3.7124	-3.793	0.70462	-1.9917	30.801	-4.5874
81.913	7.8125	63.05	-3.5278	0.34043	-2.9557	0.70718	0.59788	-1.0223	0.66022	-1.3176	3877.8	37.586	4.3222	61.419	-18.359	57.987	58.18	25.155	-3.7124	-3.793	0.70462	-1.9917	30.801	-4.5874
81.797	7.8342	63.119	-3.5242	0.34343	-2.9607	0.71294	0.60046	-0.99995	0.66022	-1.3176	3877.3	37.656	4.3362	61.391	-18.327	57.961	58.18	25.155	-3.7124	-3.793	0.70462	-1.9917	30.801	-4.5874
81.68	7.8562	63.189	-3.5206	0.34644	-2.9657	0.71861	0.60257	-0.9776	0.66022	-1.3176	3876.9	37.726	4.3504	61.363	-18.296	57.935	58.18	25.155	-3.7124	-3.793	0.70462	-1.9917	30.801	-4.5874
81.563	7.8785	63.259	-3.517	0.34945	-2.9705	0.72419	0.60421	-0.95524	0.66022	-1.3176	3876.5	37.796	4.3648	61.334	-18.268	57.908	58.18	25.155	-3.7124	-3.793	0.70462	-1.9917	30.801	-4.5874
81.446	7.9011	63.329	-3.5134	0.35248	-2.9752	0.72966	0.60538	-0.93285	0.66022	-1.3176	3876.0	37.867	4.3794	61.306	-18.242	57.882	58.18	25.155	-3.7124	-3.793	0.70462	-1.9917	30.801	-4.5874
81.328	7.924	63.399	-3.5097	0.35551	-2.9798	0.73502	0.6061	-0.91046	0.66022	-1.3176	3875.6	37.938	4.3941	61.277	-18.218	57.855	58.18	25.155	-3.7124	-3.793	0.70462	-1.9917	30.801	-4.5874
81.209	7.9471	63.468	-3.5061	0.35854	-2.9843	0.74027	0.60636	-0.88807	0.66022	-1.3176	3875.2	38.009	4.4091	61.248	-18.196	57.828	58.18	25.155	-3.7124	-3.793	0.70462	-1.9917	30.801	-4.5874
81.09	7.9705	63.538	-3.5023	0.36157	-2.9887	0.7454	0.60618	-0.86568	0.66022	-1.3176	3874.8	38.081	4.4242	61.219	-18.176	57.801	58.18	25.155	-3.7124	-3.793	0.70462	-1.9917	30.801	-4.5874
80.97	7.9941	63.608	-3.4986	0.3646	-2.993	0.75039	0.60556	-0.8433	0.66022	-1.3176	3874.3	38.152	4.4394	61.19	-18.159	57.774	58.18	25.155	-3.7124	-3.793	0.70462	-1.9917	30.801	-4.5874
80.85	8.0179	63.678	-3.4948	0.36763	-2.9972	0.75525	0.60451	-0.82094	0.66022	-1.3176	3873.9	38.224	4.4548	61.161	-18.144	57.747	58.18	25.155	-3.7124	-3.793	0.70462	-1.9917	30.801	-4.5874
80.729	8.042	63.748	-3.491	0.37064	-3.0012	0.75997	0.60303	-0.79861	0.66022	-1.3176	3873.5	38.297	4.4703	61.132	-18.131	57.72	58.18	25.155	-3.7124	-3.793	0.70462	-1.9917	30.801	-4.5874
80.608	8.0663	63.818	-3.4872	0.37365	-3.0051	0.76455	0.60113	-0.7763	0.66022	-1.3176	3873.0	38.369	4.486	61.102	-18.12	57.692	58.18	25.155	-3.7124	-3.793	0.70462	-1.9917	30.801	-4.5874
80.486	8.0907	63.888	-3.4834	0.37666	-3.009	0.769	0.59884	-0.75403	0.66022	-1.3176	3872.6	38.442	4.5018	61.073	-18.111	57.665	58.18	25.155	-3.7124	-3.793	0.70462	-1.9917	30.801	-4.5874
80.363	8.1154	63.959	-3.4795	0.37964	-3.0127	0.77329	0.59614	-0.7318	0.66022	-1.3176	3872.2	38.515	4.5178	61.043	-18.104	57.637	58.18	25.155	-3.7124	-3.793	0.70462	-1.9917	30.801	-4.5874
80.24	8.1402	64.029	-3.4757	0.38262	-3.0163	0.77742	0.59304	-0.70961	0.66022	-1.3176	3871.8	38.589	4.5338	61.013	-18.099	57.609	58.18	25.155	-3.7124	-3.793	0.70462	-1.9917	30.801	-4.5874
80.116	8.1651	64.099	-3.4718	0.38557	-3.0198	0.78139	0.58955	-0.68749	0.66022	-1.3176	3871.3	38.663	4.55	60.983	-18.096	57.581	58.18	25.155	-3.7124	-3.793	0.70462	-1.9917	30.801	-4.5874
79.992	8.1902	64.17	-3.4679	0.38851	-3.0232	0.78518	0.58568	-0.66542	0.66022	-1.3176	3870.9	38.737	4.5663	60.953	-18.096	57.553	58.18	25.155	-3.7124	-3.793	0.70462	-1.9917	30.801	-4.5874
79.867	8.2155	64.24	-3.4639	0.39143	-3.0264	0.78881	0.58144	-0.64341	0.66022	-1.3176	3870.5	38.811	4.5827	60.923	-18.097	57.525	58.18	25.155	-3.7124	-3.793	0.70462	-1.9917	30.801	-4.5874
79.742	8.2408	64.311	-3.46	0.39432	-3.0296	0.79225	0.57682	-0.62148	0.66022	-1.3176	3870.0	38.886	4.5991	60.892	-18.1	57.497	58.18	25.155	-3.7124	-3.793	0.70462	-1.9917	30.801	-4.5874
79.615	8.2662	64.382	-3.456	0.3972	-3.0327	0.79552	0.57185	-0.59963	0.66022	-1.3176	3869.6	38.961	4.6156	60.862	-18.106	57.469	58.18	25.155	-3.7124	-3.793	0.70462	-1.9917	30.801	-4.5874
79.489	8.2917	64.453	-3.452	0.40004	-3.0356	0.79861	0.56653	-0.57786	0.66022	-1.3176	3869.2	39.037	4.6322	60.831	-18.113	57.44	58.18	25.155	-3.7124	-3.793	0.70462	-1.9917	30.801	-4.5874
79.361	8.3173	64.524	-3.448	0.40286	-3.0384	0.80151	0.56086	-0.55618	0.66022	-1.3176	3868.7	39.113	4.6489	60.801	-18.122	57.411	58.18	25.155	-3.7124	-3.793	0.70462	-1.9917	30.801	-4.5874
79.234	8.3428	64.595	-3.444	0.40565	-3.0412	0.80422	0.55486	-0.53459	0.66022	-1.3176	3868.3	39.189	4.6656	60.77	-18.134	57.383	58.18	25.155	-3.7124	-3.793	0.70462	-1.9917	30.801	-4.5874
79.105	8.3684	64.667	-3.44	0.40841	-3.0438	0.80675	0.54853	-0.51311	0.66022	-1.3176	3867.9	39.265	4.6823	60.739	-18.147	57.354	58.18	25.155	-3.7124	-3.793	0.70462	-1.9917	30.801	-4.5874
78.976	8.394	64.738	-3.4359	0.41114	-3.0463	0.80909	0.54188	-0.49173	0.66022	-1.3176	3867.4	39.342	4.6991	60.708	-18.162	57.325	58.18	25.155	-3.7124	-3.793	0.70462	-1.9917	30.801	-4.5874
78.846	8.4196	64.81	-3.4319	0.41383	-3.0487	0.81125	0.53493	-0.47046	0.66022	-1.3176	3867.0	39.419	4.7159	60.677	-18.179	57.296	58.18	25.155	-3.7124	-3.793	0.70462	-1.9917	30.801	-4.5874
78.716	8.4452	64.881	-3.4278	0.41648	-3.051	0.81321	0.52767	-0.4493	0.66022	-1.3176	3866.6	39.497	4.7326	60.646	-18.197	57.267	58.18	25.155	-3.7124	-3.793	0.70462	-1.9917	30.801	-4.5874
78.585	8.4707	64.953	-3.4237	0.4191	-3.0532	0.81499	0.52012	-0.42827	0.66022	-1.3176	3866.1	39.575	4.7494	60.614	-18.218	57.238	58.18	25.155	-3.7124	-3.793	0.70462	-1.9917	30.801	-4.5874
78.454	8.4961	65.025	-3.4197	0.42168	-3.0553	0.81658	0.51229	-0.40736	0.66022	-1.3176	3865.7	39.653	4.7662	60.583	-18.24	57.208	58.18	25.155	-3.7124	-3.793	0.70462	-1.9917	30.801	-4.5874
78.322	8.5214	65.097	-3.4156	0.42423	-3.0573	0.81798	0.50418	-0.38658	0.66022	-1.3176	3865.3	39.732	4.7829	60.552	-18.265	57.179	58.18	25.155	-3.7124	-3.793	0.70462	-1.9917	30.801	-4.5874
78.189	8.5465	65.17	-3.4115	0.42673	-3.0591	0.81921	0.49581	-0.36594	0.66022	-1.3176	3864.8	39.811	4.7996	60.52	-18.29	57.15	58.18	25.155	-3.7124	-3.793	0.70462	-1.9917	30.801	-4.5874
78.056	8.5716	65.242	-3.4074	0.42918	-3.0609	0.82025	0.48718	-0.34544	0.66022	-1.3176	3864.4	39.89	4.8162	60.488	-18.318	57.12	58.18	25.155	-3.7124	-3.793	0.70462	-1.9917	30.801	-4.5874
77.922	8.5964	65.315	-3.4033	0.4316	-3.0626	0.82112	0.4783	-0.32509	0.66022	-1.3176	3864.0	39.97	4.8327	60.456	-18.347	57.09	58.18	25.155	-3.7124	-3.793	0.70462	-1.9917	30.801	-4.5874
77.788	8.621	65.387	-3.3992	0.43395	-3.0642	0.79454	0.45811	-0.29331	0.66022	-1.3176	3863.5	40.05	4.8492	60.424	-18.378	57.061	58.18	25.155	-3.7124	-3.793	0.70462	-1.9917	30.801	-4.5874
77.653	8.6453	65.46	-3.3954	0.43617	-3.0655	0.75115	0.4312	-0.2549	0.66022	-1.3176	3863.1	40.13	4.8654	60.392	-18.411	57.031	58.18	25.155	-3.7124	-3.793	0.70462	-1.9917	30.801	-4.5874
77.518	8.669	65.533	-3.3917	0.43826	-3.0667	0.70763	0.40438	-0.21699	0.66022	-1.3176	3862.7	40.211	4.8814	60.36	-18.445	57.001	58.18	25.155	-3.7124	-3.793	0.70462	-1.9917	30.801	-4.5874
77.382	8.692	65.606	-3.3883	0.44022	-3.0677	0.66403	0.37769	-0.17962	0.66022	-1.3176	3862.2	40.292	4.897	60.328	-18.482	56.971	58.18	25.155	-3.7124	-3.793	0.70462	-1.9917	30.801	-4.5874
77.246	8.7143	65.679	-3.3851	0.44204	-3.0685	0.62043	0.35116	-0.14281	0.66022	-1.3176	3861.8	40.373	4.9122	60.296	-18.519	56.941	58.18	25.155	-3.7124	-3.793	0.70462	-1.9917	30.801	-4.5874
77.109	8.7356	65.752	-3.3821	0.44373	-3.0691	0.57568	0.32494	-0.10501	0.66022	-1.3176	3861.4	40.455	4.9269	60.264	-18.559	56.911	58.18	25.155	-3.7124	-3.793	0.70462	-1.9917	30.801	-4.5874
76.972	8.7559	65.825	-3.3793	0.44529	-3.0696	0.53029	0.299	-0.066944	0.66022	-1.3176	3860.9	40.536	4.941	60.231	-18.6	56.88	58.18	25.155	-3.7124	-3.793	0.70462	-1.9917	30.801	-4.5874
76.835	8.7749	65.898	-3.3768	0.44672	-3.0698	0.4849	0.27327	-0.029383	0.66022	-1.3176	3860.5	40.618	4.9545	60.199	-18.643	56.85	58.18	25.155	-3.7124	-3.793	0.70462	-1.9917	30.801	-4.5874
76.698	8.7926	65.971	-3.3745	0.44802	-3.0698	0.43957	0.24778	0.0076356	0.66022	-1.3176	3860.1	40.7	4.9672	60.166	-18.687	56.82	58.18	25.155	-3.7124	-3.793	0.70462	-1.9917	30.801	-4.5874
76.56	8.8088	66.044	-3.3724	0.4492	-3.0697	0.39437	0.22255	0.044079	0.66022	-1.3176	3859.6	40.782	4.979	60.134	-18.734	56.789	58.18	25.155	-3.7124	-3.793	0.70462	-1.9917	30.801	-4.5874
76.423	8.8234	66.117	-3.3705	0.45025	-3.0694	0.34936	0.19759	0.079916	0.66022	-1.3176	3859.2	40.865	4.99	60.101	-18.782	56.759	58.18	25.155	-3.7124	-3.793	0.70462	-1.9917	30.801	-4.5874
76.285	8.8363	66.19	-3.3689	0.45117	-3.0689	0.30464	0.17292	0.11511	0.66022	-1.3176	3858.7	40.947	5.0001	60.068	-18.831	56.728	58.18	25.155	-3.7124	-3.793	0.70462	-1.9917	30.801	-4.5874
76.147	8.8473	66.262	-3.3675	0.45198	-3.0683	0.26027	0.14857	0.14965	0.66022	-1.3176	3858.3	41.029	5.0091	60.035	-18.883	56.698	58.18	25.155	-3.7124	-3.793	0.70462	-1.9917	30.801	-4.5874
76.01	8.8563	66.334	-3.3663	0.45266	-3.0674	0.21634	0.12455	0.18348	0.66022	-1.3176	3857.9	41.111	5.0169	60.003	-18.936	56.667	58.18	25.155	-3.7124	-3.793	0.70462	-1.9917	30.801	-4.5874
75.872	8.8633	66.406	-3.3653	0.45322	-3.0664	0.17292	0.10087	0.2166	0.66022	-1.3176	3857.4	41.194	5.0237	59.97	-18.99	56.636	58.18	25.155	-3.7124	-3.793	0.70462	-1.9917	30.801	-4.5874
75.735	8.868	66.477	-3.3646	0.45367	-3.0653	0.13009	0.077549	0.24896	0.66022	-1.3176	3857.0	41.276	5.0291	59.937	-19.047	56.606	58.18	25.155	-3.7124	-3.793	0.70462	-1.9917	30.801	-4.5874
75.597	8.8705	66.549	-3.364	0.454	-3.0639	0.087928	0.054596	0.28055	0.66022	-1.3176	3856.5	41.358	5.0333	59.904	-19.105	56.575	58.18	25.155	-3.7124	-3.793	0.70462	-1.9917	30.801	-4.5874
75.461	8.8705	66.619	-3.3637	0.45421	-3.0625	0.046524	0.032025	0.31134	0.66022	-1.3176	3856.1	41.439	5.0361	59.871	-19.165	56.544	58.18	25.155	-3.7124	-3.793	0.70462	-1.9917	30.801	-4.5874
75.324	8.8679	66.689	-3.3635	0.45432	-3.0608	0.0059616	0.0098478	0.34131	0.66022	-1.3176	3855.7	41.521	5.0374	59.838	-19.226	56.513	58.18	25.155	-3.7124	-3.793	0.70462	-1.9917	30.801	-4.5874
75.188	8.8628	66.759	-3.3636	0.45431	-3.059	-0.033672	-0.011925	0.37044	0.66022	-1.3176	3855.2	41.602	5.0373	59.805	-19.29	56.482	58.18	25.155	-3.7124	-3.793	0.70462	-1.9917	30.801	-4.5874
75.052	8.8549	66.828	-3.3639	0.4542	-3.0571	-0.072289	-0.033285	0.3987	0.66022	-1.3176	3854.8	41.683	5.0356	59.771	-19.354	56.451	58.18	25.155	-3.7124	-3.793	0.70462	-1.9917	30.801	-4.5874
74.917	8.8442	66.897	-3.3643	0.45398	-3.0551	-0.1098	-0.054223	0.42609	0.66022	-1.3176	3854.3	41.763	5.0323	59.738	-19.421	56.42	58.18	25.155	-3.7124	-3.793	0.70462	-1.9917	30.801	-4.5874
74.782	8.8306	66.965	-3.365	0.45366	-3.0529	-0.14612	-0.074733	0.45258	0.66022	-1.3176	3853.9	41.843	5.0273	59.705	-19.489	56.389	58.18	25.155	-3.7124	-3.793	0.70462	-1.9917	30.801	-4.5874
74.648	8.814	67.032	-3.3658	0.45323	-3.0505	-0.18117	-0.094808	0.47817	0.66022	-1.3176	3853.5	41.923	5.0207	59.672	-19.559	56.358	58.18	25.155	-3.7124	-3.793	0.70462	-1.9917	30.801	-4.5874
74.515	8.7944	67.098	-3.3668	0.45271	-3.0481	-0.21484	-0.11445	0.50283	0.66022	-1.3176	3853.0	42.002	5.0123	59.638	-19.631	56.327	58.18	25.155	-3.7124	-3.793	0.70462	-1.9917	30.801	-4.5874
74.382	8.7716	67.164	-3.3679	0.45209	-3.0455	-0.24706	-0.13364	0.52657	0.66022	-1.3176	3852.6	42.081	5.0021	59.605	-19.704	56.296	58.18	25.155	-3.7124	-3.793	0.70462	-1.9917	30.801	-4.5874
74.251	8.7457	67.229	-3.3693	0.45138	-3.0428	-0.28655	-0.15128	0.55186	0.66022	-1.3176	3852.1	42.158	4.9901	59.572	-19.779	56.265	58.18	25.155	-3.7124	-3.793	0.70462	-1.9917	30.801	-4.5874
74.12	8.7167	67.293	-3.3708	0.45058	-3.04	-0.32953	-0.16781	0.57798	0.66022	-1.3176	3851.7	42.236	4.9762	59.538	-19.855	56.234	58.18	25.155	-3.7124	-3.793	0.70462	-1.9917	30.801	-4.5874
73.99	8.6844	67.356	-3.3726	0.4497	-3.037	-0.37087	-0.18387	0.60359	0.66022	-1.3176	3851.2	42.313	4.9605	59.505	-19.933	56.203	58.18	25.155	-3.7124	-3.793	0.70462	-1.9917	30.801	-4.5874
73.861	8.6488	67.418	-3.3745	0.44874	-3.034	-0.41043	-0.19948	0.62868	0.66022	-1.3176	3850.8	42.389	4.9429	59.472	-20.013	56.172	58.18	25.155	-3.7124	-3.793	0.70462	-1.9917	30.801	-4.5874
73.734	8.6099	67.48	-3.3767	0.44771	-3.0307	-0.44812	-0.21466	0.65324	0.66022	-1.3176	3850.4	42.464	4.9234	59.439	-20.094	56.141	58.18	25.155	-3.7124	-3.793	0.70462	-1.9917	30.801	-4.5874
73.607	8.5675	67.54	-3.379	0.4466	-3.0274	-0.4838	-0.22939	0.67728	0.66022	-1.3176	3849.9	42.539	4.9018	59.406	-20.177	56.11	58.18	25.155	-3.7124	-3.793	0.70462	-1.9917	30.801	-4.5874
73.482	8.5216	67.599	-3.3815	0.44541	-3.024	-0.51738	-0.24372	0.70078	0.66022	-1.3176	3849.5	42.613	4.8782	59.373	-20.26	56.079	58.18	25.155	-3.7124	-3.793	0.70462	-1.9917	30.801	-4.5874
73.357	8.4722	67.658	-3.3842	0.44416	-3.0204	-0.54874	-0.25765	0.72375	0.66022	-1.3176	3849.0	42.686	4.8526	59.34	-20.346	56.048	58.18	25.155	-3.7124	-3.793	0.70462	-1.9917	30.801	-4.5874
73.234	8.4191	67.715	-3.387	0.44284	-3.0167	-0.57778	-0.27121	0.74618	0.66022	-1.3176	3848.6	42.758	4.8248	59.307	-20.433	56.018	58.18	25.155	-3.7124	-3.793	0.70462	-1.9917	30.801	-4.5874
73.113	8.3624	67.772	-3.3899	0.44145	-3.013	-0.60441	-0.28441	0.76806	0.66022	-1.3176	3848.1	42.829	4.7949	59.274	-20.521	55.987	58.18	25.155	-3.7124	-3.793	0.70462	-1.9917	30.801	-4.5874
72.993	8.302	67.827	-3.393	0.43999	-3.0091	-0.6285	-0.29728	0.7894	0.66022	-1.3176	3847.7	42.899	4.7628	59.241	-20.611	55.956	58.18	25.155	-3.7124	-3.793	0.70462	-1.9917	30.801	-4.5874
72.874	8.2378	67.881	-3.3962	0.43848	-3.0051	-0.64998	-0.30982	0.81018	0.66022	-1.3176	3847.2	42.968	4.7285	59.208	-20.702	55.926	58.18	25.155	-3.7124	-3.793	0.70462	-1.9917	30.801	-4.5874
72.757	8.1699	67.933	-3.3995	0.4369	-3.001	-0.66874	-0.32207	0.83041	0.66022	-1.3176	3846.8	43.036	4.692	59.175	-20.795	55.895	58.18	25.155	-3.7124	-3.793	0.70462	-1.9917	30.801	-4.5874
72.642	8.0981	67.985	-3.4029	0.43526	-2.9968	-0.68468	-0.33405	0.85008	0.66022	-1.3176	3846.3	43.103	4.6533	59.143	-20.889	55.865	58.18	25.155	-3.7124	-3.793	0.70462	-1.9917	30.801	-4.5874
72.528	8.0226	68.035	-3.4064	0.43356	-2.9925	-0.69774	-0.34576	0.86919	0.66022	-1.3176	3845.9	43.169	4.6123	59.11	-20.984	55.834	58.18	25.155	-3.7124	-3.793	0.70462	-1.9917	30.801	-4.5874
72.416	7.9432	68.083	-3.4099	0.4318	-2.9881	-0.70781	-0.35725	0.88772	0.66022	-1.3176	3845.4	43.234	4.5691	59.078	-21.081	55.804	58.18	25.155	-3.7124	-3.793	0.70462	-1.9917	30.801	-4.5874
72.305	7.8601	68.13	-3.4134	0.42998	-2.9836	-0.71786	-0.36832	0.90736	0.66022	-1.3176	3845.0	43.297	4.5237	59.046	-21.179	55.774	58.18	25.155	-3.7124	-3.793	0.70462	-1.9917	30.801	-4.5874
72.197	7.773	68.176	-3.4171	0.42812	-2.979	-0.72852	-0.37893	0.92852	0.66022	-1.3176	3844.5	43.359	4.4759	59.013	-21.278	55.744	58.18	25.155	-3.7124	-3.793	0.70462	-1.9917	30.801	-4.5874
72.09	7.6822	68.22	-3.4207	0.42619	-2.9743	-0.72636	-0.38943	0.94917	0.66022	-1.3176	3844.1	43.42	4.4259	58.981	-21.379	55.714	58.18	25.155	-3.7124	-3.793	0.70462	-1.9917	30.801	-4.5874
71.985	7.5874	68.263	-3.4243	0.42422	-2.9695	-0.72106	-0.39989	0.96917	0.66022	-1.3176	3843.6	43.48	4.3736	58.949	-21.481	55.684	58.18	25.155	-3.7124	-3.793	0.70462	-1.9917	30.801	-4.5874
71.883	7.4889	68.303	-3.4279	0.4222	-2.9646	-0.71259	-0.41033	0.98849	0.66022	-1.3176	3843.2	43.537	4.319	58.918	-21.584	55.655	58.18	25.155	-3.7124	-3.793	0.70462	-1.9917	30.801	-4.5874
71.782	7.3866	68.343	-3.4314	0.42012	-2.9596	-0.7009	-0.42077	1.0071	0.66022	-1.3176	3842.7	43.594	4.2622	58.886	-21.688	55.625	58.18	25.155	-3.7124	-3.793	0.70462	-1.9917	30.801	-4.5874
71.683	7.2805	68.38	-3.4349	0.41799	-2.9545	-0.68595	-0.43124	1.0251	0.66022	-1.3176	3842.3	43.649	4.2031	58.854	-21.794	55.596	58.18	25.155	-3.7124	-3.793	0.70462	-1.9917	30.801	-4.5874
71.587	7.1708	68.415	-3.4383	0.41581	-2.9494	-0.66773	-0.44174	1.0423	0.66022	-1.3176	3841.8	43.702	4.1419	58.823	-21.901	55.566	58.18	25.155	-3.7124	-3.793	0.70462	-1.9917	30.801	-4.5874
71.493	7.0574	68.449	-3.4416	0.41357	-2.9441	-0.64622	-0.45229	1.0589	0.66022	-1.3176	3841.4	43.754	4.0785	58.792	-22.009	55.537	58.18	25.155	-3.7124	-3.793	0.70462	-1.9917	30.801	-4.5874
71.401	6.9405	68.481	-3.4447	0.41128	-2.9388	-0.6214	-0.46291	1.0747	0.66022	-1.3176	3840.9	43.804	4.0129	58.76	-22.119	55.508	58.18	25.155	-3.7124	-3.793	0.70462	-1.9917	30.801	-4.5874
71.311	6.8201	68.51	-3.4478	0.40894	-2.9334	-0.59288	-0.47356	1.0936	0.66022	-1.3176	3840.5	43.852	3.9453	58.729	-22.229	55.479	58.18	25.155	-3.7124	-3.793	0.70462	-1.9917	30.801	-4.5874
71.224	6.6963	68.538	-3.4507	0.40655	-2.9278	-0.56097	-0.48436	1.1126	0.66022	-1.3176	3840.0	43.899	3.8756	58.699	-22.341	55.45	58.18	25.155	-3.7124	-3.793	0.70462	-1.9917	30.801	-4.5874
71.139	6.5691	68.564	-3.4534	0.4041	-2.9222	-0.52575	-0.49533	1.131	0.66022	-1.3176	3839.6	43.944	3.8039	58.668	-22.454	55.422	58.18	25.155	-3.7124	-3.793	0.70462	-1.9917	30.801	-4.5874
71.057	6.4388	68.587	-3.4559	0.40159	-2.9165	-0.48728	-0.50649	1.1486	0.66022	-1.3176	3839.1	43.987	3.7302	58.637	-22.568	55.393	58.18	25.155	-3.7124	-3.793	0.70462	-1.9917	30.801	-4.5874
70.977	6.3053	68.608	-3.4582	0.39903	-2.9107	-0.44557	-0.51787	1.1655	0.66022	-1.3176	3838.7	44.028	3.6547	58.607	-22.683	55.365	58.18	25.155	-3.7124	-3.793	0.70462	-1.9917	30.801	-4.5874
70.9	6.1687	68.627	-3.4604	0.39641	-2.9049	-0.40068	-0.52947	1.1817	0.66022	-1.3176	3838.2	44.067	3.5773	58.577	-22.799	55.337	58.18	25.155	-3.7124	-3.793	0.70462	-1.9917	30.801	-4.5874
70.825	6.0293	68.644	-3.4623	0.39374	-2.8989	-0.35264	-0.5413	1.197	0.66022	-1.3176	3837.7	44.104	3.4981	58.547	-22.916	55.309	58.18	25.155	-3.7124	-3.793	0.70462	-1.9917	30.801	-4.5874
70.753	5.8871	68.659	-3.4639	0.391	-2.8929	-0.30151	-0.55335	1.2116	0.66022	-1.3176	3837.3	44.139	3.4172	58.518	-23.034	55.282	58.18	25.155	-3.7124	-3.793	0.70462	-1.9917	30.801	-4.5874
70.684	5.7422	68.671	-3.4653	0.3882	-2.8868	-0.24734	-0.56565	1.2254	0.66022	-1.3176	3836.8	44.172	3.3347	58.488	-23.153	55.254	58.18	25.155	-3.7124	-3.793	0.70462	-1.9917	30.801	-4.5874
70.617	5.5948	68.681	-3.4664	0.38534	-2.8807	-0.19022	-0.57818	1.2383	0.66022	-1.3176	3836.4	44.204	3.2506	58.459	-23.272	55.227	58.18	25.155	-3.7124	-3.793	0.70462	-1.9917	30.801	-4.5874
70.553	5.445	68.688	-3.4672	0.38242	-2.8744	-0.13021	-0.59095	1.2504	0.66022	-1.3176	3835.9	44.233	3.1651	58.43	-23.393	55.2	58.18	25.155	-3.7124	-3.793	0.70462	-1.9917	30.801	-4.5874
70.492	5.2931	68.693	-3.4677	0.37943	-2.8682	-0.067422	-0.60396	1.2617	0.66022	-1.3176	3835.5	44.259	3.0782	58.401	-23.515	55.173	58.18	25.155	-3.7124	-3.793	0.70462	-1.9917	30.801	-4.5874
70.434	5.139	68.695	-3.4678	0.37638	-2.8618	-0.0019372	-0.6172	1.272	0.66022	-1.3176	3835.0	44.284	2.99	58.373	-23.637	55.146	58.18	25.155	-3.7124	-3.793	0.70462	-1.9917	30.801	-4.5874
70.379	4.9831	68.695	-3.4677	0.37326	-2.8554	0.066133	-0.63068	1.2815	0.66022	-1.3176	3834.6	44.306	2.9006	58.344	-23.76	55.12	58.18	25.155	-3.7124	-3.793	0.70462	-1.9917	30.801	-4.5874
70.326	4.8254	68.692	-3.4672	0.37007	-2.849	0.14085	-0.64439	1.2901	0.66022	-1.3176	3834.1	44.326	2.8101	58.316	-23.884	55.094	58.18	25.155	-3.7124	-3.793	0.70462	-1.9917	30.801	-4.5874
70.277	4.6662	68.687	-3.4663	0.36682	-2.8425	0.22216	-0.6584	1.2978	0.66022	-1.3176	3833.6	44.344	2.7186	58.288	-24.009	55.068	58.18	25.155	-3.7124	-3.793	0.70462	-1.9917	30.801	-4.5874
70.23	4.5057	68.678	-3.4649	0.36349	-2.836	0.30502	-0.67271	1.3044	0.66022	-1.3176	3833.2	44.36	2.6263	58.261	-24.134	55.042	58.18	25.155	-3.7124	-3.793	0.70462	-1.9917	30.801	-4.5874
70.187	4.344	68.667	-3.4632	0.36009	-2.8295	0.38927	-0.68729	1.3101	0.66022	-1.3176	3832.7	44.373	2.5331	58.234	-24.26	55.017	58.18	25.155	-3.7124	-3.793	0.70462	-1.9917	30.801	-4.5874
70.146	4.1814	68.654	-3.461	0.35662	-2.8229	0.4748	-0.70211	1.3148	0.66022	-1.3176	3832.3	44.384	2.4394	58.207	-24.387	54.992	58.18	25.155	-3.7124	-3.793	0.70462	-1.9917	30.801	-4.5874
70.109	4.0181	68.637	-3.4584	0.35307	-2.8163	0.56137	-0.71716	1.3184	0.66022	-1.3176	3831.8	44.392	2.3451	58.18	-24.514	54.967	58.18	25.155	-3.7124	-3.793	0.70462	-1.9917	30.801	-4.5874
70.074	3.8543	68.618	-3.4554	0.34944	-2.8098	0.64881	-0.73242	1.3209	0.66022	-1.3176	3831.4	44.399	2.2505	58.153	-24.642	54.942	58.18	25.155	-3.7124	-3.793	0.70462	-1.9917	30.801	-4.5874
70.043	3.6901	68.596	-3.452	0.34574	-2.8031	0.73693	-0.74787	1.3223	0.66022	-1.3176	3830.9	44.402	2.1556	58.127	-24.77	54.918	58.18	25.155	-3.7124	-3.793	0.70462	-1.9917	30.801	-4.5874
70.014	3.526	68.571	-3.4481	0.34197	-2.7965	0.82553	-0.76348	1.3226	0.66022	-1.3176	3830.4	44.404	2.0606	58.101	-24.899	54.894	58.18	25.155	-3.7124	-3.793	0.70462	-1.9917	30.801	-4.5874
69.989	3.3619	68.544	-3.4437	0.33811	-2.7899	0.91525	-0.7791	1.3219	0.66022	-1.3176	3830.0	44.402	1.9655	58.076	-25.028	54.87	58.18	25.155	-3.7124	-3.793	0.70462	-1.9917	30.801	-4.5874
69.967	3.1983	68.513	-3.4389	0.33417	-2.7833	1.0065	-0.79464	1.3203	0.66022	-1.3176	3829.5	44.399	1.8706	58.051	-25.157	54.847	58.18	25.155	-3.7124	-3.793	0.70462	-1.9917	30.801	-4.5874
69.947	3.0352	68.48	-3.4336	0.33016	-2.7767	1.0976	-0.81028	1.3175	0.66022	-1.3176	3829.1	44.393	1.776	58.026	-25.287	54.824	58.18	25.155	-3.7124	-3.793	0.70462	-1.9917	30.801	-4.5874
69.931	2.873	68.444	-3.4279	0.32607	-2.7701	1.1885	-0.826	1.3135	0.66022	-1.3176	3828.6	44.384	1.6818	58.001	-25.417	54.801	58.18	25.155	-3.7124	-3.793	0.70462	-1.9917	30.801	-4.5874
69.918	2.7119	68.406	-3.4218	0.3219	-2.7636	1.2788	-0.84176	1.3082	0.66022	-1.3176	3828.1	44.373	1.5881	57.977	-25.547	54.778	58.18	25.155	-3.7124	-3.793	0.70462	-1.9917	30.801	-4.5874
69.908	2.552	68.364	-3.4151	0.31765	-2.7571	1.3684	-0.85751	1.3018	0.66022	-1.3176	3827.7	44.36	1.4951	57.953	-25.677	54.756	58.18	25.155	-3.7124	-3.793	0.70462	-1.9917	30.801	-4.5874
69.901	2.3937	68.32	-3.4081	0.31333	-2.7506	1.4571	-0.87324	1.2942	0.66022	-1.3176	3827.2	44.344	1.4029	57.929	-25.807	54.734	58.18	25.155	-3.7124	-3.793	0.70462	-1.9917	30.801	-4.5874
69.898	2.2371	68.273	-3.4006	0.30892	-2.7441	1.5446	-0.88889	1.2853	0.66022	-1.3176	3826.8	44.326	1.3116	57.906	-25.937	54.712	58.18	25.155	-3.7124	-3.793	0.70462	-1.9917	30.801	-4.5874
69.897	2.0825	68.223	-3.3926	0.30444	-2.7377	1.6309	-0.90443	1.2752	0.66022	-1.3176	3826.3	44.306	1.2214	57.883	-26.068	54.691	58.18	25.155	-3.7124	-3.793	0.70462	-1.9917	30.801	-4.5874
69.899	1.9301	68.17	-3.3843	0.29988	-2.7314	1.7157	-0.91984	1.2638	0.66022	-1.3176	3825.8	44.283	1.1325	57.86	-26.198	54.67	58.18	25.155	-3.7124	-3.793	0.70462	-1.9917	30.801	-4.5874
69.904	1.7801	68.115	-3.3755	0.29524	-2.7251	1.7988	-0.93505	1.2511	0.66022	-1.3176	3825.4	44.257	1.0448	57.838	-26.328	54.649	58.18	25.155	-3.7124	-3.793	0.70462	-1.9917	30.801	-4.5874
69.913	1.6327	68.057	-3.3663	0.29053	-2.7189	1.88	-0.95005	1.2371	0.66022	-1.3176	3824.9	44.229	0.95868	57.816	-26.458	54.629	58.18	25.155	-3.7124	-3.793	0.70462	-1.9917	30.801	-4.5874
69.924	1.4882	67.997	-3.3567	0.28574	-2.7127	1.9592	-0.96479	1.2219	0.66022	-1.3176	3824.5	44.199	0.87414	57.794	-26.587	54.609	58.18	25.155	-3.7124	-3.793	0.70462	-1.9917	30.801	-4.5874
69.938	1.3467	67.934	-3.3467	0.28088	-2.7066	2.0362	-0.97921	1.2054	0.66022	-1.3176	3824.0	44.167	0.79134	57.773	-26.717	54.589	58.18	25.155	-3.7124	-3.793	0.70462	-1.9917	30.801	-4.5874
69.955	1.2085	67.868	-3.3363	0.27595	-2.7007	2.1109	-0.99328	1.1876	0.66022	-1.3176	3823.5	44.132	0.71039	57.752	-26.846	54.57	58.18	25.155	-3.7124	-3.793	0.70462	-1.9917	30.801	-4.5874
69.975	1.0738	67.8	-3.3256	0.27095	-2.6948	2.183	-1.007	1.1685	0.66022	-1.3176	3823.1	44.095	0.63142	57.732	-26.974	54.551	58.18	25.155	-3.7124	-3.793	0.70462	-1.9917	30.801	-4.5874
69.998	0.94275	67.729	-3.3145	0.26588	-2.689	2.2581	-1.0203	1.1482	0.66022	-1.3176	3822.6	44.056	0.55455	57.712	-27.102	54.532	58.18	25.155	-3.7124	-3.793	0.70462	-1.9917	30.801	-4.5874
70.024	0.81558	67.656	-3.303	0.26075	-2.6833	2.3346	-1.0333	1.1266	0.66022	-1.3176	3822.2	44.015	0.47991	57.692	-27.23	54.514	58.18	25.155	-3.7124	-3.793	0.70462	-1.9917	30.801	-4.5874
70.052	0.6925	67.581	-3.2911	0.25555	-2.6777	2.4087	-1.0458	1.1036	0.66022	-1.3176	3821.7	43.971	0.40762	57.672	-27.356	54.496	58.18	25.155	-3.7124	-3.793	0.70462	-1.9917	30.801	-4.5874
70.083	0.5737	67.503	-3.2789	0.25029	-2.6723	2.4803	-1.058	1.0793	0.66022	-1.3176	3821.2	43.926	0.3378	57.653	-27.482	54.478	58.18	25.155	-3.7124	-3.793	0.70462	-1.9917	30.801	-4.5874
70.117	0.45938	67.423	-3.2663	0.24497	-2.6669	2.5493	-1.0697	1.0537	0.66022	-1.3176	3820.8	43.878	0.27058	57.634	-27.608	54.461	58.18	25.155	-3.7124	-3.793	0.70462	-1.9917	30.801	-4.5874
70.153	0.34974	67.341	-3.2534	0.23959	-2.6617	2.6155	-1.081	1.0268	0.66022	-1.3176	3820.3	43.829	0.20606	57.616	-27.732	54.444	58.18	25.155	-3.7124	-3.793	0.70462	-1.9917	30.801	-4.5874
70.192	0.24496	67.257	-3.2402	0.23416	-2.6567	2.6787	-1.0917	0.99855	0.66022	-1.3176	3819.9	43.777	0.14437	57.598	-27.856	54.427	58.18	25.155	-3.7124	-3.793	0.70462	-1.9917	30.801	-4.5874
70.233	0.14522	67.171	-3.2266	0.22868	-2.6517	2.7389	-1.102	0.969	0.66022	-1.3176	3819.4	43.723	0.085617	57.58	-27.978	54.411	58.18	25.155	-3.7124	-3.793	0.70462	-1.9917	30.801	-4.5874
70.277	0.050708	67.083	-3.2128	0.22314	-2.647	2.7959	-1.1117	0.93813	0.66022	-1.3176	3818.9	43.668	0.029905	57.563	-28.1	54.395	58.18	25.155	-3.7124	-3.793	0.70462	-1.9917	30.801	-4.5874
70.324	-0.038411	66.993	-3.1987	0.21756	-2.6424	2.8493	-1.1207	0.90631	0.66022	-1.3176	3818.5	43.611	-0.022659	57.546	-28.22	54.379	58.18	25.155	-3.7124	-3.793	0.70462	-1.9917	30.801	-4.5874
70.372	-0.12197	66.901	-3.1843	0.21193	-2.6379	2.899	-1.1291	0.87363	0.66022	-1.3176	3818.0	43.552	-0.071974	57.529	-28.34	54.364	58.18	25.155	-3.7124	-3.793	0.70462	-1.9917	30.801	-4.5874
70.423	-0.19982	66.808	-3.1697	0.20627	-2.6336	2.9453	-1.1369	0.83966	0.66022	-1.3176	3817.5	43.491	-0.11794	57.513	-28.458	54.349	58.18	25.155	-3.7124	-3.793	0.70462	-1.9917	30.801	-4.5874
70.476	-0.2718	66.713	-3.1549	0.20057	-2.6295	2.988	-1.1441	0.80441	0.66022	-1.3176	3817.1	43.429	-0.16047	57.497	-28.575	54.334	58.18	25.155	-3.7124	-3.793	0.70462	-1.9917	30.801	-4.5874
70.532	-0.33777	66.616	-3.1398	0.19483	-2.6256	3.0271	-1.1506	0.7679	0.66022	-1.3176	3816.6	43.365	-0.19948	57.482	-28.69	54.32	58.18	25.155	-3.7124	-3.793	0.70462	-1.9917	30.801	-4.5874
70.589	-0.3976	66.518	-3.1246	0.18906	-2.6218	3.0626	-1.1565	0.73014	0.66022	-1.3176	3816.2	43.299	-0.23487	57.467	-28.804	54.306	58.18	25.155	-3.7124	-3.793	0.70462	-1.9917	30.801	-4.5874
70.648	-0.45114	66.418	-3.1092	0.18327	-2.6183	3.0943	-1.1617	0.69113	0.66022	-1.3176	3815.7	43.232	-0.26657	57.452	-28.917	54.293	58.18	25.155	-3.7124	-3.793	0.70462	-1.9917	30.801	-4.5874
70.709	-0.49829	66.317	-3.0937	0.17745	-2.6149	3.1222	-1.1662	0.6509	0.66022	-1.3176	3815.2	43.164	-0.2945	57.438	-29.028	54.279	58.18	25.155	-3.7124	-3.793	0.70462	-1.9917	30.801	-4.5874
70.772	-0.5389	66.214	-3.078	0.17161	-2.6118	3.1464	-1.1699	0.60947	0.66022	-1.3176	3814.8	43.094	-0.31859	57.423	-29.137	54.266	58.18	25.155	-3.7124	-3.793	0.70462	-1.9917	30.801	-4.5874
70.837	-0.57289	66.111	-3.0622	0.16575	-2.6088	3.1666	-1.1729	0.56684	0.66022	-1.3176	3814.3	43.023	-0.33876	57.41	-29.245	54.254	58.18	25.155	-3.7124	-3.793	0.70462	-1.9917	30.801	-4.5874
70.904	-0.60014	66.006	-3.0463	0.15988	-2.6061	3.188	-1.1752	0.52307	0.66022	-1.3176	3813.9	42.951	-0.35495	57.396	-29.352	54.241	58.18	25.155	-3.7124	-3.793	0.70462	-1.9917	30.801	-4.5874
70.972	-0.62054	65.9	-3.0303	0.154	-2.6036	3.2132	-1.1767	0.47814	0.66022	-1.3176	3813.4	42.878	-0.3671	57.383	-29.456	54.229	58.18	25.155	-3.7124	-3.793	0.70462	-1.9917	30.801	-4.5874
71.041	-0.63399	65.794	-3.0142	0.14811	-2.6013	3.2348	-1.1777	0.43201	0.66022	-1.3176	3812.9	42.804	-0.37514	57.37	-29.558	54.218	58.18	25.155	-3.7124	-3.793	0.70462	-1.9917	30.801	-4.5874
71.112	-0.64038	65.686	-2.998	0.14222	-2.5993	3.2527	-1.1779	0.38468	0.66022	-1.3176	3812.5	42.729	-0.379	57.358	-29.659	54.206	58.18	25.155	-3.7124	-3.793	0.70462	-1.9917	30.801	-4.5874
71.184	-0.6396	65.578	-2.9817	0.13633	-2.5975	3.2668	-1.1775	0.33617	0.66022	-1.3176	3812.0	42.652	-0.37863	57.346	-29.758	54.195	58.18	25.155	-3.7124	-3.793	0.70462	-1.9917	30.801	-4.5874
71.258	-0.63157	65.468	-2.9653	0.13045	-2.5959	3.2773	-1.1764	0.28651	0.66022	-1.3176	3811.5	42.575	-0.37395	57.334	-29.855	54.185	58.18	25.155	-3.7124	-3.793	0.70462	-1.9917	30.801	-4.5874
71.332	-0.6162	65.359	-2.9489	0.12457	-2.5946	3.2841	-1.1746	0.23571	0.66022	-1.3176	3811.1	42.498	-0.36492	57.323	-29.949	54.174	58.18	25.155	-3.7124	-3.793	0.70462	-1.9917	30.801	-4.5874
71.408	-0.5934	65.248	-2.9325	0.1187	-2.5936	3.2872	-1.1721	0.18379	0.66022	-1.3176	3810.6	42.419	-0.35149	57.312	-30.042	54.164	58.18	25.155	-3.7124	-3.793	0.70462	-1.9917	30.801	-4.5874
71.485	-0.5631	65.138	-2.9161	0.11285	-2.5928	3.2867	-1.1689	0.13078	0.66022	-1.3176	3810.2	42.34	-0.3336	57.301	-30.132	54.154	58.18	25.155	-3.7124	-3.793	0.70462	-1.9917	30.801	-4.5874
71.562	-0.52522	65.027	-2.8996	0.10702	-2.5923	3.2825	-1.165	0.076696	0.66022	-1.3176	3809.7	42.261	-0.31122	57.29	-30.221	54.145	58.18	25.155	-3.7124	-3.793	0.70462	-1.9917	30.801	-4.5874
71.64	-0.47971	64.915	-2.8832	0.1012	-2.592	3.2748	-1.1604	0.021568	0.66022	-1.3176	3809.2	42.181	-0.2843	57.28	-30.307	54.135	58.18	25.155	-3.7124	-3.793	0.70462	-1.9917	30.801	-4.5874
71.719	-0.4265	64.803	-2.8669	0.095413	-2.5921	3.2604	-1.1549	-0.033044	0.66022	-1.3176	3808.8	42.1	-0.25281	57.27	-30.39	54.126	58.18	25.155	-3.7124	-3.793	0.70462	-1.9917	30.801	-4.5874
71.798	-0.36549	64.692	-2.8507	0.089659	-2.5923	3.2041	-1.1466	-0.068875	0.66022	-1.3176	3808.3	42.02	-0.21668	57.26	-30.472	54.117	58.18	25.155	-3.7124	-3.793	0.70462	-1.9917	30.801	-4.5874
71.877	-0.29665	64.58	-2.8349	0.083948	-2.5927	3.144	-1.1374	-0.10579	0.66022	-1.3176	3807.9	41.939	-0.1759	57.251	-30.551	54.109	58.18	25.155	-3.7124	-3.793	0.70462	-1.9917	30.801	-4.5874
71.957	-0.22007	64.468	-2.8193	0.078286	-2.5934	3.0805	-1.1274	-0.14373	0.66022	-1.3176	3807.4	41.858	-0.13051	57.242	-30.627	54.101	58.18	25.155	-3.7124	-3.793	0.70462	-1.9917	30.801	-4.5874
72.037	-0.13581	64.357	-2.8041	0.072676	-2.5942	3.0137	-1.1164	-0.18264	0.66022	-1.3176	3806.9	41.777	-0.080556	57.233	-30.701	54.093	58.18	25.155	-3.7124	-3.793	0.70462	-1.9917	30.801	-4.5874
72.117	-0.043967	64.245	-2.7892	0.067124	-2.5952	2.9437	-1.1045	-0.22247	0.66022	-1.3176	3806.5	41.696	-0.026082	57.224	-30.773	54.085	58.18	25.155	-3.7124	-3.793	0.70462	-1.9917	30.801	-4.5874
72.197	0.055385	64.135	-2.7746	0.061633	-2.5964	2.8705	-1.0916	-0.26226	0.66022	-1.3176	3806.0	41.616	0.032861	57.216	-30.842	54.078	58.18	25.155	-3.7124	-3.793	0.70462	-1.9917	30.801	-4.5874
72.277	0.16215	64.024	-2.7605	0.056209	-2.5978	2.7942	-1.0779	-0.30198	0.66022	-1.3176	3805.6	41.535	0.096218	57.208	-30.908	54.07	58.18	25.155	-3.7124	-3.793	0.70462	-1.9917	30.801	-4.5874
72.356	0.27622	63.914	-2.7467	0.050855	-2.5994	2.7153	-1.0633	-0.34229	0.66022	-1.3176	3805.1	41.455	0.16393	57.2	-30.972	54.063	58.18	25.155	-3.7124	-3.793	0.70462	-1.9917	30.801	-4.5874
72.435	0.39751	63.805	-2.7333	0.045577	-2.6012	2.6339	-1.0478	-0.38311	0.66022	-1.3176	3804.6	41.375	0.23594	57.193	-31.033	54.057	58.18	25.155	-3.7124	-3.793	0.70462	-1.9917	30.801	-4.5874
72.514	0.52589	63.696	-2.7204	0.040378	-2.6033	2.5501	-1.0315	-0.42438	0.66022	-1.3176	3804.2	41.296	0.31218	57.186	-31.091	54.05	58.18	25.155	-3.7124	-3.793	0.70462	-1.9917	30.801	-4.5874
72.591	0.66125	63.589	-2.7078	0.035264	-2.6055	2.4641	-1.0143	-0.46603	0.66022	-1.3176	3803.7	41.218	0.39259	57.179	-31.146	54.044	58.18	25.155	-3.7124	-3.793	0.70462	-1.9917	30.801	-4.5874
72.668	0.80349	63.482	-2.6957	0.030237	-2.6079	2.3761	-0.99619	-0.508	0.66022	-1.3176	3803.3	41.14	0.47709	57.172	-31.198	54.038	58.18	25.155	-3.7124	-3.793	0.70462	-1.9917	30.801	-4.5874
72.744	0.95247	63.375	-2.6841	0.025303	-2.6106	2.2783	-0.97726	-0.55092	0.66022	-1.3176	3802.8	41.063	0.56562	57.165	-31.248	54.032	58.18	25.155	-3.7124	-3.793	0.70462	-1.9917	30.801	-4.5874
72.819	1.1081	63.27	-2.6729	0.020466	-2.6134	2.1786	-0.95742	-0.59399	0.66022	-1.3176	3802.3	40.986	0.65809	57.159	-31.294	54.027	58.18	25.155	-3.7124	-3.793	0.70462	-1.9917	30.801	-4.5874
72.893	1.2701	63.167	-2.6623	0.015731	-2.6165	2.0777	-0.93669	-0.63709	0.66022	-1.3176	3801.9	40.911	0.75442	57.153	-31.338	54.021	58.18	25.155	-3.7124	-3.793	0.70462	-1.9917	30.801	-4.5874
72.966	1.4385	63.064	-2.6522	0.011101	-2.6198	1.9756	-0.9151	-0.68018	0.66022	-1.3176	3801.4	40.837	0.85453	57.147	-31.378	54.016	58.18	25.155	-3.7124	-3.793	0.70462	-1.9917	30.801	-4.5874
73.037	1.613	62.962	-2.6425	0.0065809	-2.6233	1.8724	-0.89267	-0.72317	0.66022	-1.3176	3801.0	40.763	0.95833	57.141	-31.415	54.011	58.18	25.155	-3.7124	-3.793	0.70462	-1.9917	30.801	-4.5874
73.107	1.7936	62.862	-2.6334	0.0021754	-2.627	1.7683	-0.86942	-0.76599	0.66022	-1.3176	3800.5	40.691	1.0657	57.136	-31.449	54.006	58.18	25.155	-3.7124	-3.793	0.70462	-1.9917	30.801	-4.5874
73.175	1.9801	62.764	-2.6249	-0.002112	-2.631	1.6635	-0.84539	-0.80858	0.66022	-1.3176	3800.0	40.62	1.1766	57.13	-31.48	54.001	58.18	25.155	-3.7124	-3.793	0.70462	-1.9917	30.801	-4.5874
73.241	2.1722	62.666	-2.6168	-0.0062772	-2.6351	1.5581	-0.8206	-0.85087	0.66022	-1.3176	3799.6	40.551	1.291	57.125	-31.508	53.997	58.18	25.155	-3.7124	-3.793	0.70462	-1.9917	30.801	-4.5874
73.306	2.37	62.571	-2.6093	-0.010317	-2.6395	1.4521	-0.79509	-0.89279	0.66022	-1.3176	3799.1	40.483	1.4086	57.12	-31.532	53.993	58.18	25.155	-3.7124	-3.793	0.70462	-1.9917	30.801	-4.5874
73.368	2.5731	62.477	-2.6023	-0.014227	-2.644	1.3457	-0.76888	-0.93427	0.66022	-1.3176	3798.7	40.416	1.5295	57.115	-31.553	53.988	58.18	25.155	-3.7124	-3.793	0.70462	-1.9917	30.801	-4.5874
73.428	2.7815	62.385	-2.5958	-0.018004	-2.6488	1.2389	-0.74201	-0.97525	0.66022	-1.3176	3798.2	40.351	1.6536	57.111	-31.571	53.984	58.18	25.155	-3.7124	-3.793	0.70462	-1.9917	30.801	-4.5874
73.487	2.995	62.295	-2.5899	-0.021646	-2.6538	1.132	-0.71452	-1.0157	0.66022	-1.3176	3797.7	40.288	1.7806	57.106	-31.585	53.98	58.18	25.155	-3.7124	-3.793	0.70462	-1.9917	30.801	-4.5874
73.542	3.2133	62.206	-2.5845	-0.025149	-2.659	1.0249	-0.68643	-1.0554	0.66022	-1.3176	3797.3	40.226	1.9107	57.102	-31.596	53.977	58.18	25.155	-3.7124	-3.793	0.70462	-1.9917	30.801	-4.5874
73.596	3.4364	62.12	-2.5796	-0.028509	-2.6644	0.9181	-0.6579	-1.0944	0.66022	-1.3176	3796.8	40.167	2.0435	57.097	-31.603	53.973	58.18	25.155	-3.7124	-3.793	0.70462	-1.9917	30.801	-4.5874
73.647	3.6641	62.036	-2.5753	-0.031727	-2.6699	0.81196	-0.62912	-1.1325	0.66022	-1.3176	3796.4	40.109	2.1791	57.093	-31.607	53.969	58.18	25.155	-3.7124	-3.793	0.70462	-1.9917	30.801	-4.5874
73.695	3.8961	61.954	-2.5715	-0.0348	-2.6757	0.70586	-0.5999	-1.1698	0.66022	-1.3176	3795.9	40.053	2.3174	57.089	-31.607	53.966	58.18	25.155	-3.7124	-3.793	0.70462	-1.9917	30.801	-4.5874
73.74	4.1324	61.874	-2.5683	-0.037726	-2.6816	0.5996	-0.57038	-1.206	0.66022	-1.3176	3795.5	39.999	2.4582	57.085	-31.604	53.962	58.18	25.155	-3.7124	-3.793	0.70462	-1.9917	30.801	-4.5874
73.783	4.3726	61.797	-2.5656	-0.040526	-2.6877	0.47105	-0.54983	-1.2273	0.66022	-1.3176	3795.0	39.948	2.6013	57.081	-31.597	53.959	58.18	25.155	-3.7124	-3.793	0.70462	-1.9917	30.801	-4.5874
73.822	4.6166	61.722	-2.5636	-0.043222	-2.6939	0.33748	-0.52823	-1.2485	0.66022	-1.3176	3794.5	39.899	2.7468	57.078	-31.586	53.956	58.18	25.155	-3.7124	-3.793	0.70462	-1.9917	30.801	-4.5874
73.859	4.864	61.649	-2.5622	-0.045807	-2.7002	0.20562	-0.50558	-1.2692	0.66022	-1.3176	3794.1	39.852	2.8943	57.074	-31.571	53.953	58.18	25.155	-3.7124	-3.793	0.70462	-1.9917	30.801	-4.5874
73.892	5.1146	61.58	-2.5615	-0.048276	-2.7066	0.075542	-0.48193	-1.2895	0.66022	-1.3176	3793.6	39.807	3.0437	57.07	-31.553	53.95	58.18	25.155	-3.7124	-3.793	0.70462	-1.9917	30.801	-4.5874
73.922	5.3682	61.513	-2.5614	-0.050625	-2.7131	-0.052706	-0.45731	-1.3093	0.66022	-1.3176	3793.2	39.765	3.195	57.067	-31.531	53.947	58.18	25.155	-3.7124	-3.793	0.70462	-1.9917	30.801	-4.5874
73.949	5.6244	61.448	-2.562	-0.052848	-2.7197	-0.17906	-0.43176	-1.3286	0.66022	-1.3176	3792.7	39.725	3.3479	57.063	-31.505	53.944	58.18	25.155	-3.7124	-3.793	0.70462	-1.9917	30.801	-4.5874
73.972	5.8831	61.387	-2.5632	-0.054941	-2.7264	-0.30348	-0.40533	-1.3474	0.66022	-1.3176	3792.3	39.688	3.5023	57.06	-31.475	53.941	58.18	25.155	-3.7124	-3.793	0.70462	-1.9917	30.801	-4.5874
73.992	6.144	61.328	-2.5651	-0.0569	-2.7331	-0.42591	-0.37806	-1.3656	0.66022	-1.3176	3791.8	39.654	3.658	57.056	-31.442	53.938	58.18	25.155	-3.7124	-3.793	0.70462	-1.9917	30.801	-4.5874
74.008	6.4068	61.273	-2.5675	-0.05872	-2.74	-0.54631	-0.34997	-1.3833	0.66022	-1.3176	3791.4	39.622	3.8149	57.053	-31.404	53.935	58.18	25.155	-3.7124	-3.793	0.70462	-1.9917	30.801	-4.5874
74.02	6.6713	61.22	-2.5705	-0.060398	-2.747	-0.66465	-0.32112	-1.4004	0.66022	-1.3176	3790.9	39.593	3.9729	57.05	-31.363	53.932	58.18	25.155	-3.7124	-3.793	0.70462	-1.9917	30.801	-4.5874
74.029	6.9372	61.171	-2.5741	-0.061931	-2.754	-0.7806	-0.29212	-1.4061	0.66022	-1.3176	3790.4	39.567	4.1318	57.046	-31.318	53.929	58.18	25.155	-3.7124	-3.793	0.70462	-1.9917	30.801	-4.5874
74.034	7.2043	61.125	-2.5783	-0.063319	-2.761	-0.89431	-0.26271	-1.409	0.66022	-1.3176	3790.0	39.544	4.2914	57.043	-31.268	53.927	58.18	25.155	-3.7124	-3.793	0.70462	-1.9917	30.801	-4.5874
74.035	7.4722	61.082	-2.5831	-0.064558	-2.7681	-1.0058	-0.23283	-1.4112	0.66022	-1.3176	3789.5	39.524	4.4516	57.039	-31.215	53.924	58.18	25.155	-3.7124	-3.793	0.70462	-1.9917	30.801	-4.5874
74.032	7.7407	61.043	-2.5884	-0.065646	-2.7751	-1.115	-0.20251	-1.4126	0.66022	-1.3176	3789.1	39.507	4.6122	57.036	-31.158	53.921	58.18	25.155	-3.7124	-3.793	0.70462	-1.9917	30.801	-4.5874
74.025	8.0095	61.007	-2.5942	-0.066582	-2.7822	-1.2218	-0.17179	-1.4134	0.66022	-1.3176	3788.6	39.493	4.773	57.032	-31.097	53.918	58.18	25.155	-3.7124	-3.793	0.70462	-1.9917	30.801	-4.5874
74.014	8.2784	60.974	-2.6006	-0.067363	-2.7893	-1.3264	-0.1407	-1.4135	0.66022	-1.3176	3788.2	39.482	4.9339	57.028	-31.032	53.915	58.18	25.155	-3.7124	-3.793	0.70462	-1.9917	30.801	-4.5874
73.999	8.547	60.946	-2.6075	-0.067988	-2.7963	-1.4285	-0.10929	-1.4127	0.66022	-1.3176	3787.7	39.475	5.0948	57.025	-30.963	53.911	58.18	25.155	-3.7124	-3.793	0.70462	-1.9917	30.801	-4.5874
73.98	8.8151	60.921	-2.6149	-0.068456	-2.8034	-1.5283	-0.077578	-1.4112	0.66022	-1.3176	3787.3	39.47	5.2554	57.021	-30.89	53.908	58.18	25.155	-3.7124	-3.793	0.70462	-1.9917	30.801	-4.5874
73.957	9.0825	60.899	-2.6228	-0.068764	-2.8105	-1.6257	-0.045607	-1.4089	0.66022	-1.3176	3786.8	39.47	5.4156	57.017	-30.813	53.905	58.18	25.155	-3.7124	-3.793	0.70462	-1.9917	30.801	-4.5874
73.929	9.3487	60.882	-2.6311	-0.068911	-2.8175	-1.7206	-0.013408	-1.4058	0.66022	-1.3176	3786.4	39.472	5.5753	57.013	-30.732	53.901	58.18	25.155	-3.7124	-3.793	0.70462	-1.9917	30.801	-4.5874
73.897	9.6137	60.868	-2.64	-0.068898	-2.8245	-1.813	0.018991	-1.4018	0.66022	-1.3176	3785.9	39.478	5.7342	57.009	-30.647	53.898	58.18	25.155	-3.7124	-3.793	0.70462	-1.9917	30.801	-4.5874
73.861	9.877	60.859	-2.6492	-0.068721	-2.8315	-1.9029	0.051592	-1.3969	0.66022	-1.3176	3785.5	39.487	5.8923	57.004	-30.557	53.894	58.18	25.155	-3.7124	-3.793	0.70462	-1.9917	30.801	-4.5874
73.82	10.139	60.853	-2.659	-0.068381	-2.8385	-1.9902	0.084122	-1.3908	0.66022	-1.3176	3785.0	39.5	6.0494	57.0	-30.464	53.89	58.18	25.155	-3.7124	-3.793	0.70462	-1.9917	30.801	-4.5874
73.775	10.398	60.851	-2.6691	-0.06788	-2.8454	-2.0748	0.11631	-1.3832	0.66022	-1.3176	3784.5	39.517	6.2052	56.995	-30.367	53.886	58.18	25.155	-3.7124	-3.793	0.70462	-1.9917	30.801	-4.5874
73.725	10.655	60.854	-2.6797	-0.067218	-2.8523	-2.1568	0.14857	-1.3747	0.66022	-1.3176	3784.1	39.537	6.3597	56.99	-30.266	53.882	58.18	25.155	-3.7124	-3.793	0.70462	-1.9917	30.801	-4.5874
73.671	10.909	60.861	-2.6907	-0.066395	-2.8592	-2.2362	0.18086	-1.3653	0.66022	-1.3176	3783.6	39.561	6.5127	56.985	-30.16	53.877	58.18	25.155	-3.7124	-3.793	0.70462	-1.9917	30.801	-4.5874
73.613	11.16	60.872	-2.7021	-0.06541	-2.866	-2.313	0.21319	-1.3549	0.66022	-1.3176	3783.2	39.588	6.664	56.98	-30.051	53.873	58.18	25.155	-3.7124	-3.793	0.70462	-1.9917	30.801	-4.5874
73.55	11.408	60.887	-2.7138	-0.064263	-2.8727	-2.387	0.24551	-1.3435	0.66022	-1.3176	3782.7	39.619	6.8135	56.974	-29.938	53.868	58.18	25.155	-3.7124	-3.793	0.70462	-1.9917	30.801	-4.5874
73.483	11.653	60.907	-2.7259	-0.062955	-2.8794	-2.4584	0.27779	-1.3312	0.66022	-1.3176	3782.3	39.654	6.961	56.969	-29.821	53.863	58.18	25.155	-3.7124	-3.793	0.70462	-1.9917	30.801	-4.5874
73.411	11.894	60.931	-2.7384	-0.061485	-2.886	-2.527	0.31	-1.3179	0.66022	-1.3176	3781.8	39.693	7.1064	56.963	-29.699	53.858	58.18	25.155	-3.7124	-3.793	0.70462	-1.9917	30.801	-4.5874
73.335	12.131	60.96	-2.7512	-0.059855	-2.8926	-2.5928	0.34213	-1.3037	0.66022	-1.3176	3781.4	39.735	7.2494	56.957	-29.574	53.852	58.18	25.155	-3.7124	-3.793	0.70462	-1.9917	30.801	-4.5874
73.254	12.363	60.993	-2.7643	-0.058064	-2.8991	-2.6558	0.37415	-1.2884	0.66022	-1.3176	3780.9	39.781	7.39	56.95	-29.445	53.846	58.18	25.155	-3.7124	-3.793	0.70462	-1.9917	30.801	-4.5874
73.169	12.591	61.03	-2.7778	-0.056113	-2.9055	-2.716	0.40604	-1.2721	0.66022	-1.3176	3780.5	39.831	7.5279	56.943	-29.313	53.84	58.18	25.155	-3.7124	-3.793	0.70462	-1.9917	30.801	-4.5874
73.08	12.814	61.072	-2.7915	-0.054004	-2.9118	-2.7733	0.43778	-1.2549	0.66022	-1.3176	3780.0	39.885	7.663	56.936	-29.176	53.834	58.18	25.155	-3.7124	-3.793	0.70462	-1.9917	30.801	-4.5874
72.986	13.032	61.118	-2.8055	-0.051736	-2.918	-2.8276	0.46935	-1.2366	0.66022	-1.3176	3779.6	39.943	7.7953	56.929	-29.036	53.827	58.18	25.155	-3.7124	-3.793	0.70462	-1.9917	30.801	-4.5874
72.888	13.245	61.169	-2.8198	-0.04931	-2.9241	-2.8811	0.50013	-1.2165	0.66022	-1.3176	3779.2	40.004	7.9244	56.921	-28.891	53.82	58.18	25.155	-3.7124	-3.793	0.70462	-1.9917	30.801	-4.5874
72.785	13.452	61.225	-2.8344	-0.046755	-2.9301	-2.9633	0.52179	-1.1817	0.66022	-1.3176	3778.7	40.069	8.0502	56.913	-28.744	53.813	58.18	25.155	-3.7124	-3.793	0.70462	-1.9917	30.801	-4.5874
72.679	13.653	61.285	-2.8494	-0.044094	-2.9359	-3.0449	0.54267	-1.1429	0.66022	-1.3176	3778.3	40.138	8.1725	56.905	-28.592	53.806	58.18	25.155	-3.7124	-3.793	0.70462	-1.9917	30.801	-4.5874
72.568	13.847	61.349	-2.8648	-0.041329	-2.9416	-3.1359	0.56319	-1.1035	0.66022	-1.3176	3777.8	40.211	8.291	56.896	-28.438	53.798	58.18	25.155	-3.7124	-3.793	0.70462	-1.9917	30.801	-4.5874
72.453	14.035	61.418	-2.8807	-0.038462	-2.947	-3.2262	0.58343	-1.0635	0.66022	-1.3176	3777.4	40.288	8.4056	56.887	-28.279	53.789	58.18	25.155	-3.7124	-3.793	0.70462	-1.9917	30.801	-4.5874
72.334	14.216	61.491	-2.8971	-0.035495	-2.9522	-3.3155	0.60345	-1.0227	0.66022	-1.3176	3776.9	40.368	8.5159	56.877	-28.118	53.781	58.18	25.155	-3.7124	-3.793	0.70462	-1.9917	30.801	-4.5874
72.212	14.389	61.569	-2.9139	-0.032428	-2.9572	-3.4037	0.62324	-0.98141	0.66022	-1.3176	3776.5	40.452	8.6219	56.867	-27.953	53.772	58.18	25.155	-3.7124	-3.793	0.70462	-1.9917	30.801	-4.5874
72.085	14.554	61.651	-2.9311	-0.029263	-2.962	-3.4908	0.6428	-0.93965	0.66022	-1.3176	3776.0	40.539	8.7232	56.857	-27.785	53.762	58.18	25.155	-3.7124	-3.793	0.70462	-1.9917	30.801	-4.5874
71.955	14.711	61.738	-2.9488	-0.026	-2.9666	-3.5766	0.66217	-0.89755	0.66022	-1.3176	3775.6	40.63	8.8196	56.846	-27.614	53.753	58.18	25.155	-3.7124	-3.793	0.70462	-1.9917	30.801	-4.5874
71.821	14.859	61.829	-2.9669	-0.022642	-2.971	-3.661	0.68134	-0.85523	0.66022	-1.3176	3775.1	40.724	8.911	56.835	-27.44	53.742	58.18	25.155	-3.7124	-3.793	0.70462	-1.9917	30.801	-4.5874
71.684	14.998	61.924	-2.9854	-0.019187	-2.9752	-3.7438	0.70036	-0.81281	0.66022	-1.3176	3774.7	40.822	8.9971	56.824	-27.264	53.732	58.18	25.155	-3.7124	-3.793	0.70462	-1.9917	30.801	-4.5874
71.543	15.128	62.024	-3.0043	-0.015638	-2.9791	-3.8248	0.71922	-0.77039	0.66022	-1.3176	3774.2	40.923	9.0776	56.812	-27.084	53.721	58.18	25.155	-3.7124	-3.793	0.70462	-1.9917	30.801	-4.5874
71.4	15.249	62.127	-3.0237	-0.011995	-2.9829	-3.9039	0.73796	-0.72812	0.66022	-1.3176	3773.8	41.028	9.1525	56.799	-26.903	53.709	58.18	25.155	-3.7124	-3.793	0.70462	-1.9917	30.801	-4.5874
71.253	15.359	62.235	-3.0434	-0.0082589	-2.9864	-3.9807	0.75659	-0.6861	0.66022	-1.3176	3773.4	41.135	9.2214	56.786	-26.718	53.698	58.18	25.155	-3.7124	-3.793	0.70462	-1.9917	30.801	-4.5874
71.103	15.459	62.346	-3.0635	-0.0044295	-2.9897	-4.0552	0.77513	-0.64447	0.66022	-1.3176	3772.9	41.246	9.2841	56.773	-26.532	53.685	58.18	25.155	-3.7124	-3.793	0.70462	-1.9917	30.801	-4.5874
70.951	15.548	62.462	-3.0839	-0.00050772	-2.9928	-4.1271	0.79359	-0.60334	0.66022	-1.3176	3772.5	41.359	9.3405	56.759	-26.344	53.672	58.18	25.155	-3.7124	-3.793	0.70462	-1.9917	30.801	-4.5874
70.796	15.626	62.581	-3.1047	0.0035063	-2.9958	-4.1974	0.81225	-0.56181	0.66022	-1.3176	3772.0	41.475	9.3904	56.745	-26.153	53.659	58.18	25.155	-3.7124	-3.793	0.70462	-1.9917	30.801	-4.5874
70.638	15.693	62.703	-3.126	0.0076251	-2.9984	-4.2964	0.83526	-0.50327	0.66022	-1.3176	3771.6	41.594	9.4335	56.73	-25.962	53.645	58.18	25.155	-3.7124	-3.793	0.70462	-1.9917	30.801	-4.5874
70.478	15.748	62.829	-3.1477	0.011859	-3.0008	-4.3936	0.85831	-0.44586	0.66022	-1.3176	3771.1	41.716	9.4694	56.714	-25.768	53.631	58.18	25.155	-3.7124	-3.793	0.70462	-1.9917	30.801	-4.5874
70.316	15.791	62.959	-3.1699	0.016208	-3.0029	-4.4884	0.88141	-0.38979	0.66022	-1.3176	3770.7	41.84	9.498	56.698	-25.573	53.616	58.18	25.155	-3.7124	-3.793	0.70462	-1.9917	30.801	-4.5874
70.153	15.821	63.091	-3.1926	0.020673	-3.0047	-4.5807	0.90458	-0.33523	0.66022	-1.3176	3770.3	41.966	9.519	56.682	-25.378	53.601	58.18	25.155	-3.7124	-3.793	0.70462	-1.9917	30.801	-4.5874
69.987	15.838	63.227	-3.2157	0.025254	-3.0062	-4.6701	0.9278	-0.28237	0.66022	-1.3176	3769.8	42.095	9.5323	56.665	-25.181	53.585	58.18	25.155	-3.7124	-3.793	0.70462	-1.9917	30.801	-4.5874
69.82	15.842	63.366	-3.2393	0.029951	-3.0075	-4.7563	0.95107	-0.23139	0.66022	-1.3176	3769.4	42.226	9.5375	56.647	-24.983	53.569	58.18	25.155	-3.7124	-3.793	0.70462	-1.9917	30.801	-4.5874
69.652	15.832	63.507	-3.2633	0.034765	-3.0086	-4.8388	0.97439	-0.18246	0.66022	-1.3176	3768.9	42.358	9.5344	56.629	-24.786	53.552	58.18	25.155	-3.7124	-3.793	0.70462	-1.9917	30.801	-4.5874
69.482	15.807	63.651	-3.2877	0.039695	-3.0093	-4.92	0.99807	-0.13528	0.66022	-1.3176	3768.5	42.492	9.523	56.61	-24.588	53.535	58.18	25.155	-3.7124	-3.793	0.70462	-1.9917	30.801	-4.5874
69.311	15.769	63.798	-3.3125	0.044756	-3.0099	-5.033	1.0261	-0.082841	0.66022	-1.3176	3768.1	42.628	9.503	56.591	-24.389	53.517	58.18	25.155	-3.7124	-3.793	0.70462	-1.9917	30.801	-4.5874
69.14	15.717	63.947	-3.338	0.049956	-3.0102	-5.1416	1.0542	-0.03091	0.66022	-1.3176	3767.6	42.766	9.4744	56.571	-24.191	53.499	58.18	25.155	-3.7124	-3.793	0.70462	-1.9917	30.801	-4.5874
68.968	15.65	64.099	-3.3639	0.055297	-3.0102	-5.2453	1.0822	0.020501	0.66022	-1.3176	3767.2	42.904	9.4369	56.551	-23.993	53.48	58.18	25.155	-3.7124	-3.793	0.70462	-1.9917	30.801	-4.5874
68.795	15.568	64.252	-3.3904	0.060778	-3.01	-5.3436	1.1102	0.07138	0.66022	-1.3176	3766.7	43.044	9.3904	56.531	-23.796	53.461	58.18	25.155	-3.7124	-3.793	0.70462	-1.9917	30.801	-4.5874
68.623	15.47	64.408	-3.4174	0.066399	-3.0095	-5.4359	1.138	0.12172	0.66022	-1.3176	3766.3	43.185	9.3346	56.51	-23.599	53.442	58.18	25.155	-3.7124	-3.793	0.70462	-1.9917	30.801	-4.5874
68.45	15.357	64.566	-3.4448	0.072158	-3.0088	-5.519	1.1656	0.17157	0.66022	-1.3176	3765.9	43.327	9.2693	56.489	-23.403	53.422	58.18	25.155	-3.7124	-3.793	0.70462	-1.9917	30.801	-4.5874
68.278	15.228	64.725	-3.4725	0.078054	-3.0078	-5.5696	1.1926	0.22131	0.66022	-1.3176	3765.4	43.47	9.1945	56.467	-23.209	53.402	58.18	25.155	-3.7124	-3.793	0.70462	-1.9917	30.801	-4.5874
68.106	15.084	64.885	-3.5004	0.084083	-3.0065	-5.6118	1.2188	0.27065	0.66022	-1.3176	3765.0	43.613	9.1098	56.445	-23.015	53.382	58.18	25.155	-3.7124	-3.793	0.70462	-1.9917	30.801	-4.5874
67.934	14.922	65.047	-3.5286	0.090241	-3.0051	-5.6451	1.2442	0.3196	0.66022	-1.3176	3764.5	43.756	9.0153	56.423	-22.824	53.361	58.18	25.155	-3.7124	-3.793	0.70462	-1.9917	30.801	-4.5874
67.764	14.745	65.209	-3.5569	0.096523	-3.0033	-5.6689	1.2685	0.36818	0.66022	-1.3176	3764.1	43.899	8.9107	56.4	-22.634	53.34	58.18	25.155	-3.7124	-3.793	0.70462	-1.9917	30.801	-4.5874
67.595	14.551	65.371	-3.5853	0.10292	-3.0014	-5.6826	1.2917	0.41642	0.66022	-1.3176	3763.7	44.042	8.7961	56.377	-22.447	53.319	58.18	25.155	-3.7124	-3.793	0.70462	-1.9917	30.801	-4.5874
67.427	14.34	65.534	-3.6137	0.10944	-2.9992	-5.6857	1.3137	0.46435	0.66022	-1.3176	3763.2	44.184	8.6713	56.354	-22.263	53.297	58.18	25.155	-3.7124	-3.793	0.70462	-1.9917	30.801	-4.5874
67.26	14.113	65.696	-3.642	0.11606	-2.9967	-5.6297	1.3341	0.51254	0.66022	-1.3176	3762.8	44.326	8.5363	56.33	-22.081	53.275	58.18	25.155	-3.7124	-3.793	0.70462	-1.9917	30.801	-4.5874
67.096	13.868	65.858	-3.67	0.12278	-2.9941	-5.5614	1.3524	0.56068	0.66022	-1.3176	3762.4	44.467	8.3911	56.306	-21.902	53.253	58.18	25.155	-3.7124	-3.793	0.70462	-1.9917	30.801	-4.5874
66.933	13.607	66.019	-3.6976	0.12958	-2.9911	-5.4808	1.3686	0.60879	0.66022	-1.3176	3761.9	44.606	8.2357	56.282	-21.727	53.23	58.18	25.155	-3.7124	-3.793	0.70462	-1.9917	30.801	-4.5874
66.773	13.33	66.178	-3.7248	0.13646	-2.988	-5.3874	1.3825	0.65689	0.66022	-1.3176	3761.5	44.744	8.0702	56.258	-21.555	53.207	58.18	25.155	-3.7124	-3.793	0.70462	-1.9917	30.801	-4.5874
66.615	13.036	66.335	-3.7514	0.1434	-2.9846	-5.271	1.394	0.711	0.66022	-1.3176	3761.1	44.879	7.8947	56.233	-21.388	53.184	58.18	25.155	-3.7124	-3.793	0.70462	-1.9917	30.801	-4.5874
66.46	12.726	66.49	-3.7773	0.15039	-2.9809	-5.0724	1.4033	0.77204	0.66022	-1.3176	3760.6	45.013	7.7091	56.208	-21.225	53.161	58.18	25.155	-3.7124	-3.793	0.70462	-1.9917	30.801	-4.5874
66.308	12.4	66.643	-3.802	0.15744	-2.9768	-4.7839	1.416	0.84602	0.66022	-1.3176	3760.2	45.144	7.5139	56.182	-21.066	53.137	58.18	25.155	-3.7124	-3.793	0.70462	-1.9917	30.801	-4.5874
66.159	12.059	66.792	-3.8251	0.16454	-2.9724	-4.4932	1.4236	0.91871	0.66022	-1.3176	3759.8	45.273	7.3094	56.157	-20.913	53.113	58.18	25.155	-3.7124	-3.793	0.70462	-1.9917	30.801	-4.5874
66.013	11.703	66.938	-3.8469	0.17167	-2.9676	-4.2008	1.4262	0.98998	0.66022	-1.3176	3759.3	45.399	7.0958	56.131	-20.765	53.09	58.18	25.155	-3.7124	-3.793	0.70462	-1.9917	30.801	-4.5874
65.871	11.333	67.08	-3.8672	0.1788	-2.9625	-3.9069	1.4239	1.0597	0.66022	-1.3176	3758.9	45.521	6.8735	56.106	-20.622	53.066	58.18	25.155	-3.7124	-3.793	0.70462	-1.9917	30.801	-4.5874
65.733	10.949	67.218	-3.886	0.1859	-2.957	-3.6116	1.4167	1.1277	0.66022	-1.3176	3758.5	45.64	6.6428	56.08	-20.484	53.041	58.18	25.155	-3.7124	-3.793	0.70462	-1.9917	30.801	-4.5874
65.599	10.552	67.35	-3.9033	0.19296	-2.9512	-3.3166	1.4049	1.1943	0.66022	-1.3176	3758.0	45.755	6.404	56.054	-20.353	53.017	58.18	25.155	-3.7124	-3.793	0.70462	-1.9917	30.801	-4.5874
65.469	10.143	67.478	-3.9191	0.19994	-2.9451	-3.0046	1.3888	1.2632	0.66022	-1.3176	3757.6	45.866	6.1575	56.028	-20.229	52.993	58.18	25.155	-3.7124	-3.793	0.70462	-1.9917	30.801	-4.5874
65.343	9.7215	67.599	-3.9332	0.20684	-2.9386	-2.639	1.3677	1.3314	0.66022	-1.3176	3757.2	45.972	5.9034	56.002	-20.111	52.968	58.18	25.155	-3.7124	-3.793	0.70462	-1.9917	30.801	-4.5874
65.223	9.2888	67.715	-3.9455	0.21361	-2.9318	-2.2729	1.3418	1.3979	0.66022	-1.3176	3756.7	46.074	5.6424	55.975	-19.999	52.944	58.18	25.155	-3.7124	-3.793	0.70462	-1.9917	30.801	-4.5874
65.107	8.8455	67.824	-3.956	0.22025	-2.9246	-1.9127	1.3108	1.4618	0.66022	-1.3176	3756.3	46.171	5.3748	55.949	-19.896	52.92	58.18	25.155	-3.7124	-3.793	0.70462	-1.9917	30.801	-4.5874
64.996	8.3923	67.926	-3.9647	0.22671	-2.9172	-1.5587	1.2749	1.523	0.66022	-1.3176	3755.9	46.263	5.1011	55.923	-19.799	52.895	58.18	25.155	-3.7124	-3.793	0.70462	-1.9917	30.801	-4.5874
64.89	7.9302	68.022	-3.9716	0.23299	-2.9094	-1.2107	1.2346	1.5815	0.66022	-1.3176	3755.4	46.35	4.8218	55.897	-19.71	52.871	58.18	25.155	-3.7124	-3.793	0.70462	-1.9917	30.801	-4.5874
64.79	7.4597	68.109	-3.9768	0.23905	-2.9013	-0.86886	1.19	1.637	0.66022	-1.3176	3755.0	46.431	4.5372	55.871	-19.629	52.846	58.18	25.155	-3.7124	-3.793	0.70462	-1.9917	30.801	-4.5874
64.696	6.9816	68.189	-3.9803	0.24488	-2.893	-0.53306	1.1415	1.6896	0.66022	-1.3176	3754.6	46.506	4.2479	55.845	-19.556	52.822	58.18	25.155	-3.7124	-3.793	0.70462	-1.9917	30.801	-4.5874
64.607	6.4968	68.26	-3.9821	0.25046	-2.8845	-0.20282	1.0895	1.7415	0.66022	-1.3176	3754.1	46.575	3.9543	55.819	-19.492	52.798	58.18	25.155	-3.7124	-3.793	0.70462	-1.9917	30.801	-4.5874
64.524	6.0061	68.323	-3.9823	0.25577	-2.8756	0.12435	1.0351	1.8024	0.66022	-1.3176	3753.7	46.638	3.6569	55.793	-19.435	52.774	58.18	25.155	-3.7124	-3.793	0.70462	-1.9917	30.801	-4.5874
64.447	5.51	68.377	-3.9809	0.26081	-2.8664	0.44584	0.97727	1.86	0.66022	-1.3176	3753.3	46.695	3.356	55.767	-19.388	52.75	58.18	25.155	-3.7124	-3.793	0.70462	-1.9917	30.801	-4.5874
64.377	5.0095	68.423	-3.9779	0.26554	-2.857	0.76162	0.91642	1.9145	0.66022	-1.3176	3752.9	46.745	3.0522	55.742	-19.349	52.726	58.18	25.155	-3.7124	-3.793	0.70462	-1.9917	30.801	-4.5874
64.313	4.5052	68.459	-3.9733	0.26996	-2.8473	1.0717	0.85281	1.9656	0.66022	-1.3176	3752.4	46.789	2.746	55.716	-19.319	52.702	58.18	25.155	-3.7124	-3.793	0.70462	-1.9917	30.801	-4.5874
64.255	3.998	68.487	-3.9672	0.27406	-2.8373	1.3761	0.78673	2.0133	0.66022	-1.3176	3752.0	46.826	2.4377	55.691	-19.298	52.679	58.18	25.155	-3.7124	-3.793	0.70462	-1.9917	30.801	-4.5874
64.205	3.4886	68.505	-3.9595	0.27783	-2.8272	1.6748	0.71847	2.0577	0.66022	-1.3176	3751.6	46.856	2.1279	55.666	-19.286	52.656	58.18	25.155	-3.7124	-3.793	0.70462	-1.9917	30.801	-4.5874
64.16	2.9777	68.513	-3.9504	0.28125	-2.8168	1.9714	0.6493	2.0994	0.66022	-1.3176	3751.1	46.879	1.817	55.642	-19.284	52.633	58.18	25.155	-3.7124	-3.793	0.70462	-1.9917	30.801	-4.5874
64.123	2.4662	68.512	-3.9398	0.28432	-2.8062	2.2648	0.57911	2.1381	0.66022	-1.3176	3750.7	46.895	1.5055	55.617	-19.29	52.61	58.18	25.155	-3.7124	-3.793	0.70462	-1.9917	30.801	-4.5874
64.093	1.9549	68.502	-3.9278	0.28704	-2.7954	2.5523	0.50746	2.1735	0.66022	-1.3176	3750.3	46.904	1.1938	55.594	-19.306	52.588	58.18	25.155	-3.7124	-3.793	0.70462	-1.9917	30.801	-4.5874
64.07	1.4444	68.481	-3.9143	0.28939	-2.7844	2.834	0.43459	2.2055	0.66022	-1.3176	3749.8	46.906	0.88238	55.57	-19.331	52.566	58.18	25.155	-3.7124	-3.793	0.70462	-1.9917	30.801	-4.5874
64.054	0.93549	68.452	-3.8994	0.29138	-2.7733	3.1097	0.36075	2.2342	0.66022	-1.3176	3749.4	46.901	0.57173	55.547	-19.366	52.544	58.18	25.155	-3.7124	-3.793	0.70462	-1.9917	30.801	-4.5874
64.045	0.42899	68.412	-3.8832	0.293	-2.7621	3.3797	0.28624	2.2597	0.66022	-1.3176	3749.0	46.888	0.26228	55.524	-19.41	52.523	58.18	25.155	-3.7124	-3.793	0.70462	-1.9917	30.801	-4.5874
64.044	-0.074396	68.363	-3.8657	0.29424	-2.7508	3.6437	0.21151	2.2828	0.66022	-1.3176	3748.6	46.868	-0.045504	55.501	-19.463	52.502	58.18	25.155	-3.7124	-3.793	0.70462	-1.9917	30.801	-4.5874
64.049	-0.57394	68.304	-3.8468	0.29512	-2.7393	3.9026	0.13799	2.3078	0.66022	-1.3176	3748.1	46.841	-0.35119	55.48	-19.526	52.482	58.18	25.155	-3.7124	-3.793	0.70462	-1.9917	30.801	-4.5874
64.062	-1.0689	68.236	-3.8266	0.29562	-2.7277	4.1552	0.064267	2.3293	0.66022	-1.3176	3747.7	46.807	-0.65433	55.458	-19.597	52.462	58.18	25.155	-3.7124	-3.793	0.70462	-1.9917	30.801	-4.5874
64.083	-1.5587	68.159	-3.8052	0.29576	-2.716	4.4012	-0.0094797	2.3474	0.66022	-1.3176	3747.3	46.766	-0.95451	55.437	-19.678	52.442	58.18	25.155	-3.7124	-3.793	0.70462	-1.9917	30.801	-4.5874
64.111	-2.0425	68.073	-3.7826	0.29553	-2.7042	4.6406	-0.083074	2.362	0.66022	-1.3176	3746.8	46.717	-1.2513	55.417	-19.768	52.423	58.18	25.155	-3.7124	-3.793	0.70462	-1.9917	30.801	-4.5874
64.146	-2.5198	67.977	-3.7588	0.29493	-2.6924	4.873	-0.15632	2.3732	0.66022	-1.3176	3746.4	46.661	-1.5443	55.397	-19.868	52.405	58.18	25.155	-3.7124	-3.793	0.70462	-1.9917	30.801	-4.5874
64.189	-2.9898	67.873	-3.7339	0.29396	-2.6805	5.0983	-0.22904	2.3809	0.66022	-1.3176	3746.0	46.598	-1.8331	55.377	-19.976	52.387	58.18	25.155	-3.7124	-3.793	0.70462	-1.9917	30.801	-4.5874
64.238	-3.4519	67.76	-3.7079	0.29264	-2.6686	5.3164	-0.30032	2.3856	0.66022	-1.3176	3745.6	46.528	-2.1173	55.358	-20.092	52.369	58.18	25.155	-3.7124	-3.793	0.70462	-1.9917	30.801	-4.5874
64.296	-3.9055	67.639	-3.6808	0.29096	-2.6566	5.5273	-0.36978	2.3874	0.66022	-1.3176	3745.1	46.451	-2.3964	55.34	-20.218	52.352	58.18	25.155	-3.7124	-3.793	0.70462	-1.9917	30.801	-4.5874
64.36	-4.3501	67.509	-3.6526	0.28894	-2.6447	5.7301	-0.43833	2.3857	0.66022	-1.3176	3744.7	46.368	-2.6703	55.323	-20.352	52.336	58.18	25.155	-3.7124	-3.793	0.70462	-1.9917	30.801	-4.5874
64.432	-4.7851	67.371	-3.6235	0.28658	-2.6328	5.9246	-0.5058	2.3806	0.66022	-1.3176	3744.3	46.278	-2.9384	55.306	-20.495	52.32	58.18	25.155	-3.7124	-3.793	0.70462	-1.9917	30.801	-4.5874
64.511	-5.2098	67.226	-3.5934	0.28389	-2.6209	6.1104	-0.57206	2.3722	0.66022	-1.3176	3743.8	46.181	-3.2004	55.289	-20.646	52.305	58.18	25.155	-3.7124	-3.793	0.70462	-1.9917	30.801	-4.5874
64.597	-5.6238	67.073	-3.5624	0.28086	-2.6091	6.2872	-0.63695	2.3605	0.66022	-1.3176	3743.4	46.077	-3.456	55.273	-20.805	52.291	58.18	25.155	-3.7124	-3.793	0.70462	-1.9917	30.801	-4.5874
64.69	-6.0266	66.912	-3.5305	0.27752	-2.5973	6.4946	-0.70041	2.3463	0.66022	-1.3176	3743.0	45.968	-3.7049	55.258	-20.972	52.277	58.18	25.155	-3.7124	-3.793	0.70462	-1.9917	30.801	-4.5874
64.79	-6.4176	66.745	-3.4974	0.27386	-2.5856	6.7292	-0.76291	2.3294	0.66022	-1.3176	3742.6	45.852	-3.9467	55.244	-21.146	52.263	58.18	25.155	-3.7124	-3.793	0.70462	-1.9917	30.801	-4.5874
64.896	-6.7962	66.571	-3.4632	0.26989	-2.574	6.9543	-0.82331	2.3132	0.66022	-1.3176	3742.1	45.73	-4.181	55.23	-21.329	52.25	58.18	25.155	-3.7124	-3.793	0.70462	-1.9917	30.801	-4.5874
65.01	-7.1619	66.391	-3.4279	0.26563	-2.5625	7.1708	-0.88242	2.2947	0.66022	-1.3176	3741.7	45.602	-4.4074	55.217	-21.518	52.238	58.18	25.155	-3.7124	-3.793	0.70462	-1.9917	30.801	-4.5874
65.13	-7.5141	66.204	-3.3915	0.26107	-2.5511	7.3784	-0.94053	2.2727	0.66022	-1.3176	3741.3	45.469	-4.6257	55.204	-21.715	52.227	58.18	25.155	-3.7124	-3.793	0.70462	-1.9917	30.801	-4.5874
65.257	-7.8523	66.012	-3.3541	0.25623	-2.5398	7.5766	-0.99759	2.247	0.66022	-1.3176	3740.8	45.33	-4.8354	55.193	-21.918	52.216	58.18	25.155	-3.7124	-3.793	0.70462	-1.9917	30.801	-4.5874
65.39	-8.176	65.814	-3.3158	0.2511	-2.5286	7.7649	-1.0535	2.2177	0.66022	-1.3176	3740.4	45.185	-5.0363	55.182	-22.129	52.206	58.18	25.155	-3.7124	-3.793	0.70462	-1.9917	30.801	-4.5874
65.529	-8.4849	65.612	-3.2765	0.24569	-2.5176	7.9427	-1.1081	2.1848	0.66022	-1.3176	3740.0	45.036	-5.228	55.171	-22.345	52.197	58.18	25.155	-3.7124	-3.793	0.70462	-1.9917	30.801	-4.5874
65.675	-8.7784	65.404	-3.2365	0.24003	-2.5068	8.0369	-1.1579	2.1378	0.66022	-1.3176	3739.5	44.882	-5.4103	55.162	-22.568	52.188	58.18	25.155	-3.7124	-3.793	0.70462	-1.9917	30.801	-4.5874
65.826	-9.0561	65.192	-3.1961	0.23412	-2.4962	8.1266	-1.2044	2.0838	0.66022	-1.3176	3739.1	44.723	-5.5829	55.153	-22.797	52.18	58.18	25.155	-3.7124	-3.793	0.70462	-1.9917	30.801	-4.5874
65.984	-9.3178	64.976	-3.1553	0.22799	-2.486	8.1995	-1.2487	2.0252	0.66022	-1.3176	3738.7	44.559	-5.7457	55.144	-23.032	52.172	58.18	25.155	-3.7124	-3.793	0.70462	-1.9917	30.801	-4.5874
66.147	-9.5632	64.755	-3.1141	0.22164	-2.476	8.2559	-1.2906	1.9622	0.66022	-1.3176	3738.3	44.391	-5.8984	55.137	-23.272	52.165	58.18	25.155	-3.7124	-3.793	0.70462	-1.9917	30.801	-4.5874
66.315	-9.7922	64.531	-3.0728	0.21508	-2.4663	8.2952	-1.3299	1.8952	0.66022	-1.3176	3737.8	44.219	-6.0409	55.13	-23.517	52.159	58.18	25.155	-3.7124	-3.793	0.70462	-1.9917	30.801	-4.5874
66.489	-10.004	64.304	-3.0312	0.20834	-2.457	8.3431	-1.3662	1.8247	0.66022	-1.3176	3737.4	44.043	-6.1731	55.123	-23.768	52.153	58.18	25.155	-3.7124	-3.793	0.70462	-1.9917	30.801	-4.5874
66.669	-10.2	64.073	-2.9893	0.20143	-2.4481	8.3975	-1.4003	1.7497	0.66022	-1.3176	3737.0	43.863	-6.2948	55.118	-24.023	52.148	58.18	25.155	-3.7124	-3.793	0.70462	-1.9917	30.801	-4.5874
66.853	-10.378	63.84	-2.9472	0.19434	-2.4395	8.4365	-1.4321	1.6699	0.66022	-1.3176	3736.5	43.68	-6.4059	55.113	-24.283	52.144	58.18	25.155	-3.7124	-3.793	0.70462	-1.9917	30.801	-4.5874
67.042	-10.539	63.604	-2.905	0.18711	-2.4314	8.4602	-1.4617	1.5853	0.66022	-1.3176	3736.1	43.493	-6.5063	55.108	-24.548	52.14	58.18	25.155	-3.7124	-3.793	0.70462	-1.9917	30.801	-4.5874
67.235	-10.683	63.366	-2.8627	0.17973	-2.4237	8.469	-1.4888	1.4961	0.66022	-1.3176	3735.7	43.303	-6.5959	55.105	-24.816	52.137	58.18	25.155	-3.7124	-3.793	0.70462	-1.9917	30.801	-4.5874
67.434	-10.809	63.126	-2.8203	0.17222	-2.4165	8.4663	-1.5134	1.4023	0.66022	-1.3176	3735.2	43.11	-6.6745	55.102	-25.088	52.134	58.18	25.155	-3.7124	-3.793	0.70462	-1.9917	30.801	-4.5874
67.636	-10.918	62.884	-2.778	0.1646	-2.4097	8.4773	-1.5356	1.3042	0.66022	-1.3176	3734.8	42.915	-6.7422	55.099	-25.365	52.132	58.18	25.155	-3.7124	-3.793	0.70462	-1.9917	30.801	-4.5874
67.843	-11.009	62.641	-2.7356	0.15687	-2.4034	8.4742	-1.5555	1.2012	0.66022	-1.3176	3734.4	42.717	-6.7987	55.097	-25.644	52.131	58.18	25.155	-3.7124	-3.793	0.70462	-1.9917	30.801	-4.5874
68.054	-11.082	62.396	-2.6932	0.14905	-2.3977	8.4573	-1.573	1.0936	0.66022	-1.3176	3733.9	42.517	-6.8441	55.096	-25.927	52.13	58.18	25.155	-3.7124	-3.793	0.70462	-1.9917	30.801	-4.5874
68.268	-11.137	62.15	-2.651	0.14115	-2.3925	8.4269	-1.588	0.98141	0.66022	-1.3176	3733.5	42.314	-6.8783	55.096	-26.214	52.13	58.18	25.155	-3.7124	-3.793	0.70462	-1.9917	30.801	-4.5874
68.486	-11.173	61.904	-2.6091	0.13317	-2.3878	8.3351	-1.6021	0.88684	0.66022	-1.3176	3733.1	42.11	-6.9011	55.096	-26.503	52.131	58.18	25.155	-3.7124	-3.793	0.70462	-1.9917	30.801	-4.5874
68.708	-11.192	61.656	-2.5677	0.12513	-2.3836	8.1958	-1.6146	0.80216	0.66022	-1.3176	3732.6	41.904	-6.9124	55.096	-26.794	52.131	58.18	25.155	-3.7124	-3.793	0.70462	-1.9917	30.801	-4.5874
68.932	-11.192	61.407	-2.5271	0.11703	-2.3798	8.0436	-1.6241	0.71154	0.66022	-1.3176	3732.2	41.696	-6.9124	55.097	-27.088	52.133	58.18	25.155	-3.7124	-3.793	0.70462	-1.9917	30.801	-4.5874
69.16	-11.174	61.158	-2.4873	0.10889	-2.3765	7.8793	-1.6304	0.61528	0.66022	-1.3176	3731.8	41.487	-6.901	55.099	-27.385	52.135	58.18	25.155	-3.7124	-3.793	0.70462	-1.9917	30.801	-4.5874
69.39	-11.138	60.909	-2.4484	0.10073	-2.3737	7.7035	-1.6335	0.51363	0.66022	-1.3176	3731.3	41.276	-6.8784	55.101	-27.683	52.137	58.18	25.155	-3.7124	-3.793	0.70462	-1.9917	30.801	-4.5874
69.623	-11.084	60.659	-2.4103	0.092563	-2.3714	7.5058	-1.6332	0.4059	0.66022	-1.3176	3730.9	41.064	-6.8447	55.104	-27.983	52.14	58.18	25.155	-3.7124	-3.793	0.70462	-1.9917	30.801	-4.5874
69.858	-11.013	60.409	-2.3733	0.084405	-2.3696	7.2906	-1.6294	0.29294	0.66022	-1.3176	3730.5	40.851	-6.8001	55.107	-28.286	52.143	58.18	25.155	-3.7124	-3.793	0.70462	-1.9917	30.801	-4.5874
70.096	-10.924	60.159	-2.3374	0.076275	-2.3685	7.0669	-1.6219	0.17585	0.66022	-1.3176	3730.0	40.637	-6.7447	55.11	-28.59	52.147	58.18	25.155	-3.7124	-3.793	0.70462	-1.9917	30.801	-4.5874
70.335	-10.818	59.908	-2.3027	0.068192	-2.3679	6.8355	-1.6107	0.05492	0.66022	-1.3176	3729.6	40.423	-6.6786	55.114	-28.895	52.151	58.18	25.155	-3.7124	-3.793	0.70462	-1.9917	30.801	-4.5874
70.576	-10.696	59.658	-2.2691	0.060174	-2.3679	6.5973	-1.5958	-0.069564	0.66022	-1.3176	3729.2	40.208	-6.602	55.119	-29.202	52.155	58.18	25.155	-3.7124	-3.793	0.70462	-1.9917	30.801	-4.5874
70.819	-10.557	59.408	-2.2367	0.05224	-2.3686	6.352	-1.5787	-0.19526	0.66022	-1.3176	3728.7	39.993	-6.5151	55.124	-29.51	52.16	58.18	25.155	-3.7124	-3.793	0.70462	-1.9917	30.801	-4.5874
71.063	-10.401	59.158	-2.2056	0.044295	-2.3697	6.0625	-1.5988	-0.26552	0.66022	-1.3176	3728.3	39.777	-6.4179	55.129	-29.819	52.166	58.18	25.155	-3.7124	-3.793	0.70462	-1.9917	30.801	-4.5874
71.308	-10.229	58.909	-2.1761	0.036259	-2.3712	5.7538	-1.6146	-0.33639	0.66022	-1.3176	3727.9	39.561	-6.3108	55.135	-30.129	52.172	58.18	25.155	-3.7124	-3.793	0.70462	-1.9917	30.801	-4.5874
71.554	-10.042	58.66	-2.1481	0.028156	-2.3731	5.445	-1.6259	-0.40703	0.66022	-1.3176	3727.4	39.345	-6.1941	55.142	-30.44	52.179	58.18	25.155	-3.7124	-3.793	0.70462	-1.9917	30.801	-4.5874
71.801	-9.8393	58.411	-2.1217	0.020007	-2.3753	5.1366	-1.633	-0.47737	0.66022	-1.3176	3727.0	39.129	-6.0679	55.149	-30.752	52.186	58.18	25.155	-3.7124	-3.793	0.70462	-1.9917	30.801	-4.5874
72.048	-9.6221	58.162	-2.0967	0.011834	-2.3779	4.8301	-1.6357	-0.54714	0.66022	-1.3176	3726.6	38.913	-5.9327	55.157	-31.064	52.193	58.18	25.155	-3.7124	-3.793	0.70462	-1.9917	30.801	-4.5874
72.296	-9.3905	57.914	-2.0734	0.0036565	-2.3808	4.5263	-1.6344	-0.61624	0.66022	-1.3176	3726.1	38.697	-5.7885	55.165	-31.378	52.201	58.18	25.155	-3.7124	-3.793	0.70462	-1.9917	30.801	-4.5874
72.545	-9.1449	57.666	-2.0515	-0.0045035	-2.384	4.2244	-1.629	-0.68488	0.66022	-1.3176	3725.7	38.481	-5.6357	55.174	-31.692	52.21	58.18	25.155	-3.7124	-3.793	0.70462	-1.9917	30.801	-4.5874
72.793	-8.8858	57.418	-2.0312	-0.012626	-2.3876	3.9028	-1.6195	-0.75345	0.66022	-1.3176	3725.2	38.266	-5.4746	55.183	-32.006	52.219	58.18	25.155	-3.7124	-3.793	0.70462	-1.9917	30.801	-4.5874
73.042	-8.6135	57.17	-2.0125	-0.020691	-2.3916	3.5778	-1.6058	-0.82144	0.66022	-1.3176	3724.8	38.051	-5.3054	55.193	-32.321	52.229	58.18	25.155	-3.7124	-3.793	0.70462	-1.9917	30.801	-4.5874
73.29	-8.3284	56.923	-1.9954	-0.028678	-2.3958	3.2579	-1.5881	-0.88867	0.66022	-1.3176	3724.4	37.836	-5.1284	55.203	-32.636	52.239	58.18	25.155	-3.7124	-3.793	0.70462	-1.9917	30.801	-4.5874
73.537	-8.031	56.677	-1.9799	-0.036566	-2.4005	2.9432	-1.5664	-0.95515	0.66022	-1.3176	3723.9	37.622	-4.9438	55.214	-32.952	52.25	58.18	25.155	-3.7124	-3.793	0.70462	-1.9917	30.801	-4.5874
73.784	-7.7216	56.431	-1.9659	-0.044336	-2.4054	2.634	-1.541	-1.0209	0.66022	-1.3176	3723.5	37.409	-4.7519	55.226	-33.267	52.261	58.18	25.155	-3.7124	-3.793	0.70462	-1.9917	30.801	-4.5874
74.03	-7.4006	56.185	-1.9535	-0.051969	-2.4107	2.3303	-1.5118	-1.0859	0.66022	-1.3176	3723.0	37.197	-4.5529	55.238	-33.583	52.273	58.18	25.155	-3.7124	-3.793	0.70462	-1.9917	30.801	-4.5874
74.275	-7.0683	55.94	-1.9426	-0.059448	-2.4163	2.0323	-1.4791	-1.1502	0.66022	-1.3176	3722.6	36.985	-4.3471	55.251	-33.898	52.285	58.18	25.155	-3.7124	-3.793	0.70462	-1.9917	30.801	-4.5874
74.518	-6.7251	55.695	-1.9332	-0.066754	-2.4222	1.7402	-1.443	-1.2137	0.66022	-1.3176	3722.2	36.775	-4.1346	55.264	-34.214	52.298	58.18	25.155	-3.7124	-3.793	0.70462	-1.9917	30.801	-4.5874
74.76	-6.3713	55.451	-1.9252	-0.073872	-2.4284	1.4552	-1.4035	-1.2748	0.66022	-1.3176	3721.7	36.565	-3.9158	55.278	-34.529	52.312	58.18	25.155	-3.7124	-3.793	0.70462	-1.9917	30.801	-4.5874
75.0	-6.0073	55.208	-1.9186	-0.080783	-2.4349	1.1783	-1.3608	-1.3322	0.66022	-1.3176	3721.3	36.357	-3.6908	55.292	-34.843	52.326	58.18	25.155	-3.7124	-3.793	0.70462	-1.9917	30.801	-4.5874
75.238	-5.6333	54.966	-1.9134	-0.087474	-2.4417	0.89872	-1.3151	-1.3887	0.66022	-1.3176	3720.8	36.15	-3.4597	55.307	-35.157	52.34	58.18	25.155	-3.7124	-3.793	0.70462	-1.9917	30.801	-4.5874
75.474	-5.2496	54.724	-1.9096	-0.093929	-2.4488	0.61035	-1.2664	-1.4439	0.66022	-1.3176	3720.4	35.945	-3.223	55.322	-35.47	52.355	58.18	25.155	-3.7124	-3.793	0.70462	-1.9917	30.801	-4.5874
75.707	-4.8567	54.484	-1.9073	-0.10013	-2.4561	0.33113	-1.2149	-1.498	0.66022	-1.3176	3720.0	35.741	-2.9807	55.338	-35.782	52.371	58.18	25.155	-3.7124	-3.793	0.70462	-1.9917	30.801	-4.5874
75.937	-4.4549	54.245	-1.9063	-0.10607	-2.4638	0.060998	-1.1606	-1.5512	0.66022	-1.3176	3719.5	35.54	-2.733	55.355	-36.094	52.387	58.18	25.155	-3.7124	-3.793	0.70462	-1.9917	30.801	-4.5874
76.165	-4.0444	54.007	-1.9067	-0.11174	-2.4717	-0.20012	-1.1038	-1.6033	0.66022	-1.3176	3719.1	35.339	-2.4803	55.372	-36.404	52.403	58.18	25.155	-3.7124	-3.793	0.70462	-1.9917	30.801	-4.5874
76.39	-3.6255	53.77	-1.9083	-0.11711	-2.4798	-0.4523	-1.0446	-1.6545	0.66022	-1.3176	3718.6	35.142	-2.2225	55.39	-36.713	52.42	58.18	25.155	-3.7124	-3.793	0.70462	-1.9917	30.801	-4.5874
76.611	-3.1985	53.535	-1.9112	-0.12218	-2.4882	-0.70712	-0.98092	-1.6926	0.66022	-1.3176	3718.2	34.946	-1.96	55.408	-37.021	52.437	58.18	25.155	-3.7124	-3.793	0.70462	-1.9917	30.801	-4.5874
76.828	-2.7636	53.302	-1.9154	-0.1269	-2.4967	-0.97998	-0.90941	-1.6994	0.66022	-1.3176	3717.7	34.752	-1.6929	55.426	-37.327	52.455	58.18	25.155	-3.7124	-3.793	0.70462	-1.9917	30.801	-4.5874
77.042	-2.3212	53.071	-1.921	-0.13127	-2.5052	-1.2428	-0.8361	-1.7056	0.66022	-1.3176	3717.3	34.561	-1.4213	55.445	-37.631	52.474	58.18	25.155	-3.7124	-3.793	0.70462	-1.9917	30.801	-4.5874
77.251	-1.8717	52.841	-1.9278	-0.13526	-2.5137	-1.4955	-0.76114	-1.7115	0.66022	-1.3176	3716.8	34.373	-1.1457	55.465	-37.934	52.492	58.18	25.155	-3.7124	-3.793	0.70462	-1.9917	30.801	-4.5874
77.456	-1.4155	52.615	-1.9359	-0.13888	-2.5223	-1.7382	-0.68467	-1.717	0.66022	-1.3176	3716.4	34.188	-0.86607	55.485	-38.234	52.512	58.18	25.155	-3.7124	-3.793	0.70462	-1.9917	30.801	-4.5874
77.657	-0.95287	52.39	-1.9452	-0.14211	-2.5309	-1.9711	-0.60684	-1.7222	0.66022	-1.3176	3715.9	34.005	-0.58279	55.505	-38.532	52.531	58.18	25.155	-3.7124	-3.793	0.70462	-1.9917	30.801	-4.5874
77.852	-0.48419	52.169	-1.9556	-0.14494	-2.5395	-2.1942	-0.5278	-1.7271	0.66022	-1.3176	3715.5	33.826	-0.29602	55.526	-38.828	52.551	58.18	25.155	-3.7124	-3.793	0.70462	-1.9917	30.801	-4.5874
78.043	-0.00981	51.95	-1.9671	-0.14738	-2.5482	-2.4077	-0.44772	-1.7318	0.66022	-1.3176	3715.1	33.65	-0.0059953	55.547	-39.121	52.572	58.18	25.155	-3.7124	-3.793	0.70462	-1.9917	30.801	-4.5874
78.228	0.46995	51.735	-1.9797	-0.14942	-2.5568	-2.6118	-0.36738	-1.7336	0.66022	-1.3176	3714.6	33.478	0.28709	55.568	-39.411	52.592	58.18	25.155	-3.7124	-3.793	0.70462	-1.9917	30.801	-4.5874
78.407	0.95474	51.523	-1.9932	-0.15106	-2.5655	-2.8062	-0.28637	-1.7346	0.66022	-1.3176	3714.2	33.31	0.58304	55.59	-39.698	52.614	58.18	25.155	-3.7124	-3.793	0.70462	-1.9917	30.801	-4.5874
78.581	1.4443	51.315	-2.0077	-0.15228	-2.5742	-2.991	-0.20484	-1.7348	0.66022	-1.3176	3713.7	33.145	0.88164	55.613	-39.982	52.635	58.18	25.155	-3.7124	-3.793	0.70462	-1.9917	30.801	-4.5874
78.749	1.9382	51.111	-2.0231	-0.1531	-2.5829	-3.1665	-0.12296	-1.7343	0.66022	-1.3176	3713.3	32.985	1.1827	55.635	-40.262	52.657	58.18	25.155	-3.7124	-3.793	0.70462	-1.9917	30.801	-4.5874
78.91	2.4363	50.912	-2.0394	-0.15351	-2.5915	-3.3328	-0.040886	-1.7332	0.66022	-1.3176	3712.8	32.83	1.4861	55.659	-40.539	52.679	58.18	25.155	-3.7124	-3.793	0.70462	-1.9917	30.801	-4.5874
79.066	2.9381	50.717	-2.0564	-0.15351	-2.6002	-3.4901	0.041211	-1.7313	0.66022	-1.3176	3712.4	32.679	1.7916	55.682	-40.811	52.702	58.18	25.155	-3.7124	-3.793	0.70462	-1.9917	30.801	-4.5874
79.214	3.4435	50.527	-2.0742	-0.1531	-2.6088	-3.6392	0.12278	-1.7292	0.66022	-1.3176	3711.9	32.532	2.099	55.706	-41.08	52.724	58.18	25.155	-3.7124	-3.793	0.70462	-1.9917	30.801	-4.5874
79.356	3.9522	50.343	-2.0928	-0.15229	-2.6175	-3.781	0.20323	-1.7272	0.66022	-1.3176	3711.5	32.391	2.4081	55.73	-41.344	52.747	58.18	25.155	-3.7124	-3.793	0.70462	-1.9917	30.801	-4.5874
79.49	4.4638	50.164	-2.112	-0.15107	-2.6261	-3.9147	0.28323	-1.7248	0.66022	-1.3176	3711.0	32.255	2.7189	55.754	-41.604	52.771	58.18	25.155	-3.7124	-3.793	0.70462	-1.9917	30.801	-4.5874
79.617	4.9781	49.991	-2.1319	-0.14946	-2.6347	-4.0405	0.36262	-1.722	0.66022	-1.3176	3710.6	32.124	3.0311	55.778	-41.86	52.794	58.18	25.155	-3.7124	-3.793	0.70462	-1.9917	30.801	-4.5874
79.737	5.4948	49.824	-2.1524	-0.14745	-2.6433	-4.1587	0.44126	-1.7189	0.66022	-1.3176	3710.1	31.999	3.3446	55.803	-42.11	52.818	58.18	25.155	-3.7124	-3.793	0.70462	-1.9917	30.801	-4.5874
79.85	6.0137	49.664	-2.1735	-0.14504	-2.6519	-4.2693	0.51912	-1.7156	0.66022	-1.3176	3709.6	31.88	3.6592	55.828	-42.355	52.842	58.18	25.155	-3.7124	-3.793	0.70462	-1.9917	30.801	-4.5874
79.954	6.5344	49.51	-2.1951	-0.14226	-2.6605	-4.3729	0.59592	-1.712	0.66022	-1.3176	3709.2	31.767	3.9747	55.853	-42.595	52.866	58.18	25.155	-3.7124	-3.793	0.70462	-1.9917	30.801	-4.5874
80.051	7.0566	49.363	-2.2172	-0.13909	-2.669	-4.474	0.66975	-1.701	0.66022	-1.3176	3708.7	31.66	4.291	55.878	-42.829	52.89	58.18	25.155	-3.7124	-3.793	0.70462	-1.9917	30.801	-4.5874
80.139	7.5802	49.225	-2.2398	-0.13556	-2.6775	-4.5686	0.74206	-1.6895	0.66022	-1.3176	3708.3	31.56	4.608	55.904	-43.057	52.915	58.18	25.155	-3.7124	-3.793	0.70462	-1.9917	30.801	-4.5874
80.219	8.1047	49.093	-2.2629	-0.13167	-2.6859	-4.6568	0.81285	-1.6782	0.66022	-1.3176	3707.8	31.466	4.9253	55.929	-43.279	52.939	58.18	25.155	-3.7124	-3.793	0.70462	-1.9917	30.801	-4.5874
80.291	8.6299	48.97	-2.2864	-0.12743	-2.6943	-4.7386	0.88202	-1.6671	0.66022	-1.3176	3707.4	31.379	5.2429	55.955	-43.495	52.964	58.18	25.155	-3.7124	-3.793	0.70462	-1.9917	30.801	-4.5874
80.354	9.1555	48.855	-2.3103	-0.12286	-2.7026	-4.8144	0.94943	-1.6563	0.66022	-1.3176	3706.9	31.3	5.5606	55.981	-43.704	52.989	58.18	25.155	-3.7124	-3.793	0.70462	-1.9917	30.801	-4.5874
80.408	9.6812	48.749	-2.3345	-0.11794	-2.7108	-4.8845	1.015	-1.6458	0.66022	-1.3176	3706.5	31.227	5.8783	56.007	-43.907	53.014	58.18	25.155	-3.7124	-3.793	0.70462	-1.9917	30.801	-4.5874
80.454	10.207	48.652	-2.3591	-0.11271	-2.719	-4.9554	1.0772	-1.6355	0.66022	-1.3176	3706.0	31.162	6.1957	56.033	-44.103	53.039	58.18	25.155	-3.7124	-3.793	0.70462	-1.9917	30.801	-4.5874
80.49	10.732	48.564	-2.3841	-0.10718	-2.7272	-5.0252	1.1366	-1.6254	0.66022	-1.3176	3705.5	31.105	6.5127	56.059	-44.291	53.064	58.18	25.155	-3.7124	-3.793	0.70462	-1.9917	30.801	-4.5874
80.518	11.256	48.485	-2.4094	-0.10135	-2.7353	-5.0899	1.1939	-1.6158	0.66022	-1.3176	3705.1	31.055	6.8291	56.085	-44.473	53.089	58.18	25.155	-3.7124	-3.793	0.70462	-1.9917	30.801	-4.5874
80.536	11.779	48.416	-2.435	-0.095241	-2.7433	-5.15	1.249	-1.6067	0.66022	-1.3176	3704.6	31.013	7.1447	56.111	-44.647	53.114	58.18	25.155	-3.7124	-3.793	0.70462	-1.9917	30.801	-4.5874
80.545	12.301	48.357	-2.4609	-0.088863	-2.7514	-5.2053	1.3019	-1.5981	0.66022	-1.3176	3704.2	30.979	7.4594	56.137	-44.814	53.139	58.18	25.155	-3.7124	-3.793	0.70462	-1.9917	30.801	-4.5874
80.544	12.82	48.308	-2.487	-0.082226	-2.7593	-5.2562	1.3525	-1.5899	0.66022	-1.3176	3703.7	30.954	7.773	56.163	-44.972	53.164	58.18	25.155	-3.7124	-3.793	0.70462	-1.9917	30.801	-4.5874
80.535	13.338	48.27	-2.5134	-0.075342	-2.7673	-5.3056	1.3999	-1.5795	0.66022	-1.3176	3703.3	30.937	8.0853	56.188	-45.123	53.188	58.18	25.155	-3.7124	-3.793	0.70462	-1.9917	30.801	-4.5874
80.515	13.854	48.242	-2.5401	-0.068234	-2.7751	-5.3579	1.4428	-1.5624	0.66022	-1.3176	3702.8	30.929	8.396	56.214	-45.265	53.213	58.18	25.155	-3.7124	-3.793	0.70462	-1.9917	30.801	-4.5874
80.486	14.366	48.225	-2.567	-0.060918	-2.7829	-5.4059	1.4832	-1.5458	0.66022	-1.3176	3702.3	30.929	8.7051	56.24	-45.399	53.237	58.18	25.155	-3.7124	-3.793	0.70462	-1.9917	30.801	-4.5874
80.447	14.876	48.22	-2.5941	-0.053406	-2.7906	-5.4496	1.5209	-1.5296	0.66022	-1.3176	3701.9	30.938	9.0122	56.265	-45.525	53.262	58.18	25.155	-3.7124	-3.793	0.70462	-1.9917	30.801	-4.5874
80.399	15.382	48.225	-2.6215	-0.045713	-2.7982	-5.4892	1.556	-1.5139	0.66022	-1.3176	3701.4	30.956	9.3171	56.29	-45.642	53.286	58.18	25.155	-3.7124	-3.793	0.70462	-1.9917	30.801	-4.5874
80.341	15.884	48.243	-2.649	-0.037851	-2.8057	-5.5248	1.5884	-1.4985	0.66022	-1.3176	3700.9	30.984	9.6198	56.315	-45.75	53.31	58.18	25.155	-3.7124	-3.793	0.70462	-1.9917	30.801	-4.5874
80.273	16.381	48.271	-2.6767	-0.029834	-2.8132	-5.5564	1.6179	-1.4834	0.66022	-1.3176	3700.5	31.02	9.9199	56.34	-45.848	53.334	58.18	25.155	-3.7124	-3.793	0.70462	-1.9917	30.801	-4.5874
80.195	16.874	48.312	-2.7046	-0.02168	-2.8205	-5.5956	1.6428	-1.4662	0.66022	-1.3176	3700.0	31.066	10.217	56.364	-45.938	53.357	58.18	25.155	-3.7124	-3.793	0.70462	-1.9917	30.801	-4.5874
80.108	17.363	48.365	-2.7327	-0.013411	-2.8278	-5.6347	1.6643	-1.4485	0.66022	-1.3176	3699.6	31.121	10.511	56.389	-46.019	53.381	58.18	25.155	-3.7124	-3.793	0.70462	-1.9917	30.801	-4.5874
80.01	17.845	48.43	-2.7609	-0.0050416	-2.835	-5.6692	1.683	-1.431	0.66022	-1.3176	3699.1	31.186	10.803	56.412	-46.09	53.404	58.18	25.155	-3.7124	-3.793	0.70462	-1.9917	30.801	-4.5874
79.903	18.322	48.506	-2.7894	0.0034144	-2.8421	-5.6991	1.699	-1.4136	0.66022	-1.3176	3698.6	31.261	11.09	56.436	-46.151	53.426	58.18	25.155	-3.7124	-3.793	0.70462	-1.9917	30.801	-4.5874
79.786	18.793	48.596	-2.8179	0.011943	-2.8492	-5.7242	1.7122	-1.3963	0.66022	-1.3176	3698.2	31.345	11.374	56.459	-46.203	53.449	58.18	25.155	-3.7124	-3.793	0.70462	-1.9917	30.801	-4.5874
79.659	19.257	48.697	-2.8466	0.020532	-2.8561	-5.7442	1.7227	-1.379	0.66022	-1.3176	3697.7	31.438	11.654	56.482	-46.246	53.47	58.18	25.155	-3.7124	-3.793	0.70462	-1.9917	30.801	-4.5874
79.523	19.714	48.811	-2.8753	0.029166	-2.863	-5.759	1.7304	-1.3616	0.66022	-1.3176	3697.2	31.542	11.93	56.504	-46.278	53.492	58.18	25.155	-3.7124	-3.793	0.70462	-1.9917	30.801	-4.5874
79.376	20.164	48.938	-2.9042	0.037825	-2.8697	-5.7807	1.7326	-1.3324	0.66022	-1.3176	3696.8	31.655	12.201	56.526	-46.301	53.513	58.18	25.155	-3.7124	-3.793	0.70462	-1.9917	30.801	-4.5874
79.22	20.605	49.077	-2.9332	0.046486	-2.8763	-5.8005	1.7312	-1.2988	0.66022	-1.3176	3696.3	31.778	12.468	56.547	-46.313	53.534	58.18	25.155	-3.7124	-3.793	0.70462	-1.9917	30.801	-4.5874
79.055	21.039	49.228	-2.9622	0.055133	-2.8827	-5.8223	1.7271	-1.263	0.66022	-1.3176	3695.8	31.911	12.73	56.568	-46.316	53.554	58.18	25.155	-3.7124	-3.793	0.70462	-1.9917	30.801	-4.5874
78.88	21.463	49.392	-2.9914	0.063752	-2.8889	-5.8389	1.7202	-1.2265	0.66022	-1.3176	3695.4	32.054	12.986	56.589	-46.308	53.573	58.18	25.155	-3.7124	-3.793	0.70462	-1.9917	30.801	-4.5874
78.695	21.878	49.569	-3.0206	0.07233	-2.8949	-5.8501	1.7106	-1.1892	0.66022	-1.3176	3694.9	32.206	13.237	56.609	-46.291	53.593	58.18	25.155	-3.7124	-3.793	0.70462	-1.9917	30.801	-4.5874
78.501	22.283	49.758	-3.0499	0.080854	-2.9008	-5.8559	1.6982	-1.1508	0.66022	-1.3176	3694.4	32.368	13.482	56.628	-46.263	53.611	58.18	25.155	-3.7124	-3.793	0.70462	-1.9917	30.801	-4.5874
78.299	22.678	49.959	-3.0791	0.089308	-2.9064	-5.8559	1.6831	-1.1113	0.66022	-1.3176	3694.0	32.54	13.721	56.646	-46.225	53.629	58.18	25.155	-3.7124	-3.793	0.70462	-1.9917	30.801	-4.5874
78.087	23.062	50.173	-3.1084	0.097679	-2.9119	-5.8502	1.6651	-1.0704	0.66022	-1.3176	3693.5	32.722	13.954	56.664	-46.177	53.647	58.18	25.155	-3.7124	-3.793	0.70462	-1.9917	30.801	-4.5874
77.866	23.435	50.398	-3.1376	0.10595	-2.9172	-5.8384	1.6444	-1.0282	0.66022	-1.3176	3693.0	32.913	14.18	56.682	-46.118	53.663	58.18	25.155	-3.7124	-3.793	0.70462	-1.9917	30.801	-4.5874
77.636	23.796	50.636	-3.1668	0.11412	-2.9222	-5.8198	1.6213	-0.98433	0.66022	-1.3176	3692.5	33.113	14.399	56.698	-46.05	53.679	58.18	25.155	-3.7124	-3.793	0.70462	-1.9917	30.801	-4.5874
77.397	24.145	50.886	-3.1958	0.12216	-2.927	-5.7948	1.5954	-0.93877	0.66022	-1.3176	3692.1	33.323	14.61	56.714	-45.972	53.695	58.18	25.155	-3.7124	-3.793	0.70462	-1.9917	30.801	-4.5874
77.151	24.482	51.147	-3.2247	0.13007	-2.9316	-5.7632	1.5666	-0.89138	0.66022	-1.3176	3691.6	33.542	14.814	56.729	-45.883	53.71	58.18	25.155	-3.7124	-3.793	0.70462	-1.9917	30.801	-4.5874
76.896	24.805	51.42	-3.2535	0.13782	-2.9359	-5.7391	1.5349	-0.84025	0.66022	-1.3176	3691.1	33.77	15.011	56.744	-45.785	53.724	58.18	25.155	-3.7124	-3.793	0.70462	-1.9917	30.801	-4.5874
76.633	25.115	51.704	-3.2822	0.14541	-2.9399	-5.737	1.4976	-0.77345	0.66022	-1.3176	3690.7	34.008	15.199	56.757	-45.676	53.737	58.18	25.155	-3.7124	-3.793	0.70462	-1.9917	30.801	-4.5874
76.362	25.41	51.999	-3.3108	0.1528	-2.9436	-5.7293	1.4581	-0.70462	0.66022	-1.3176	3690.2	34.253	15.379	56.77	-45.558	53.749	58.18	25.155	-3.7124	-3.793	0.70462	-1.9917	30.801	-4.5874
76.083	25.691	52.306	-3.3394	0.15998	-2.947	-5.7195	1.417	-0.63036	0.66022	-1.3176	3689.7	34.508	15.55	56.782	-45.43	53.761	58.18	25.155	-3.7124	-3.793	0.70462	-1.9917	30.801	-4.5874
75.798	25.957	52.622	-3.3681	0.16698	-2.9499	-5.7336	1.3814	-0.52549	0.66022	-1.3176	3689.3	34.77	15.712	56.793	-45.292	53.772	58.18	25.155	-3.7124	-3.793	0.70462	-1.9917	30.801	-4.5874
75.505	26.207	52.949	-3.3968	0.1738	-2.9522	-5.7571	1.3514	-0.4104	0.66022	-1.3176	3688.8	35.041	15.864	56.803	-45.145	53.781	58.18	25.155	-3.7124	-3.793	0.70462	-1.9917	30.801	-4.5874
75.205	26.44	53.286	-3.4258	0.18056	-2.9539	-5.8564	1.3561	-0.25405	0.66022	-1.3176	3688.3	35.319	16.006	56.812	-44.989	53.79	58.18	25.155	-3.7124	-3.793	0.70462	-1.9917	30.801	-4.5874
74.899	26.656	53.633	-3.4554	0.18736	-2.9548	-5.9717	1.361	-0.095667	0.66022	-1.3176	3687.8	35.605	16.138	56.82	-44.824	53.798	58.18	25.155	-3.7124	-3.793	0.70462	-1.9917	30.801	-4.5874
74.587	26.853	53.988	-3.4855	0.19418	-2.9548	-6.0815	1.3661	0.063534	0.66022	-1.3176	3687.4	35.898	16.259	56.827	-44.65	53.805	58.18	25.155	-3.7124	-3.793	0.70462	-1.9917	30.801	-4.5874
74.27	27.031	54.353	-3.5162	0.20102	-2.9541	-6.1857	1.3715	0.22314	0.66022	-1.3176	3686.9	36.198	16.368	56.832	-44.467	53.811	58.18	25.155	-3.7124	-3.793	0.70462	-1.9917	30.801	-4.5874
73.947	27.189	54.727	-3.5474	0.20789	-2.9526	-6.2841	1.3773	0.38273	0.66022	-1.3176	3686.4	36.505	16.465	56.837	-44.276	53.815	58.18	25.155	-3.7124	-3.793	0.70462	-1.9917	30.801	-4.5874
73.618	27.326	55.109	-3.579	0.21479	-2.9503	-6.3765	1.3837	0.54181	0.66022	-1.3176	3685.9	36.818	16.549	56.84	-44.076	53.819	58.18	25.155	-3.7124	-3.793	0.70462	-1.9917	30.801	-4.5874
73.286	27.442	55.499	-3.6111	0.22173	-2.9472	-6.4763	1.3907	0.69992	0.66022	-1.3176	3685.5	37.137	16.621	56.842	-43.868	53.821	58.18	25.155	-3.7124	-3.793	0.70462	-1.9917	30.801	-4.5874
72.949	27.535	55.897	-3.6438	0.2287	-2.9433	-6.5776	1.3986	0.85642	0.66022	-1.3176	3685.0	37.461	16.679	56.842	-43.652	53.822	58.18	25.155	-3.7124	-3.793	0.70462	-1.9917	30.801	-4.5874
72.608	27.604	56.303	-3.6769	0.23572	-2.9386	-6.6739	1.4075	1.0108	0.66022	-1.3176	3684.5	37.791	16.722	56.841	-43.428	53.821	58.18	25.155	-3.7124	-3.793	0.70462	-1.9917	30.801	-4.5874
72.263	27.65	56.715	-3.7105	0.24278	-2.9332	-6.7649	1.4176	1.1624	0.66022	-1.3176	3684.0	38.126	16.752	56.839	-43.197	53.82	58.18	25.155	-3.7124	-3.793	0.70462	-1.9917	30.801	-4.5874
71.916	27.671	57.135	-3.7446	0.24992	-2.9271	-6.8796	1.4444	1.2744	0.66022	-1.3176	3683.6	38.466	16.766	56.835	-42.958	53.816	58.18	25.155	-3.7124	-3.793	0.70462	-1.9917	30.801	-4.5874
71.566	27.666	57.561	-3.7793	0.25723	-2.9205	-7.0129	1.4772	1.3689	0.66022	-1.3176	3683.1	38.81	16.764	56.83	-42.711	53.812	58.18	25.155	-3.7124	-3.793	0.70462	-1.9917	30.801	-4.5874
71.213	27.636	57.994	-3.8147	0.26469	-2.9134	-7.1534	1.5087	1.4627	0.66022	-1.3176	3682.6	39.159	16.748	56.824	-42.457	53.807	58.18	25.155	-3.7124	-3.793	0.70462	-1.9917	30.801	-4.5874
70.858	27.58	58.434	-3.8508	0.27231	-2.9059	-7.2625	1.5389	1.5527	0.66022	-1.3176	3682.1	39.511	16.715	56.817	-42.195	53.8	58.18	25.155	-3.7124	-3.793	0.70462	-1.9917	30.801	-4.5874
70.502	27.497	58.879	-3.8874	0.28008	-2.8979	-7.3679	1.5673	1.6414	0.66022	-1.3176	3681.7	39.867	16.665	56.809	-41.927	53.793	58.18	25.155	-3.7124	-3.793	0.70462	-1.9917	30.801	-4.5874
70.144	27.386	59.33	-3.9247	0.28795	-2.8895	-7.6194	1.5761	1.7064	0.66022	-1.3176	3681.2	40.226	16.599	56.799	-41.651	53.784	58.18	25.155	-3.7124	-3.793	0.70462	-1.9917	30.801	-4.5874
69.785	27.245	59.787	-3.9635	0.29583	-2.8808	-7.8961	1.5754	1.7449	0.66022	-1.3176	3680.7	40.588	16.515	56.788	-41.369	53.774	58.18	25.155	-3.7124	-3.793	0.70462	-1.9917	30.801	-4.5874
69.426	27.076	60.249	-4.0036	0.30371	-2.872	-8.1474	1.5759	1.774	0.66022	-1.3176	3680.2	40.952	16.412	56.777	-41.079	53.764	58.18	25.155	-3.7124	-3.793	0.70462	-1.9917	30.801	-4.5874
69.066	26.875	60.716	-4.045	0.31159	-2.8631	-8.3522	1.5773	1.7923	0.66022	-1.3176	3679.8	41.318	16.291	56.764	-40.782	53.752	58.18	25.155	-3.7124	-3.793	0.70462	-1.9917	30.801	-4.5874
68.707	26.643	61.186	-4.087	0.31948	-2.8541	-8.4689	1.5788	1.7986	0.66022	-1.3176	3679.3	41.686	16.151	56.75	-40.479	53.739	58.18	25.155	-3.7124	-3.793	0.70462	-1.9917	30.801	-4.5874
68.349	26.38	61.661	-4.1296	0.32738	-2.8451	-8.5735	1.5798	1.8002	0.66022	-1.3176	3678.8	42.055	15.991	56.735	-40.17	53.725	58.18	25.155	-3.7124	-3.793	0.70462	-1.9917	30.801	-4.5874
67.991	26.085	62.138	-4.1727	0.33528	-2.8361	-8.6507	1.5801	1.7966	0.66022	-1.3176	3678.4	42.425	15.812	56.719	-39.855	53.711	58.18	25.155	-3.7124	-3.793	0.70462	-1.9917	30.801	-4.5874
67.635	25.757	62.617	-4.2157	0.34318	-2.8272	-8.5158	1.5786	1.7795	0.66022	-1.3176	3677.9	42.794	15.613	56.702	-39.536	53.695	58.18	25.155	-3.7124	-3.793	0.70462	-1.9917	30.801	-4.5874
67.28	25.397	63.097	-4.2579	0.35106	-2.8184	-8.3641	1.5737	1.7627	0.66022	-1.3176	3677.4	43.162	15.395	56.684	-39.212	53.678	58.18	25.155	-3.7124	-3.793	0.70462	-1.9917	30.801	-4.5874
66.928	25.005	63.578	-4.2993	0.35891	-2.8096	-8.1951	1.5655	1.7464	0.66022	-1.3176	3676.9	43.529	15.156	56.665	-38.884	53.66	58.18	25.155	-3.7124	-3.793	0.70462	-1.9917	30.801	-4.5874
66.578	24.581	64.057	-4.3398	0.36671	-2.8009	-8.0079	1.554	1.7432	0.66022	-1.3176	3676.5	43.894	14.899	56.644	-38.552	53.641	58.18	25.155	-3.7124	-3.793	0.70462	-1.9917	30.801	-4.5874
66.231	24.125	64.535	-4.3793	0.37445	-2.7921	-7.8091	1.5411	1.767	0.66022	-1.3176	3676.0	44.257	14.622	56.623	-38.218	53.621	58.18	25.155	-3.7124	-3.793	0.70462	-1.9917	30.801	-4.5874
65.888	23.637	65.009	-4.4178	0.38211	-2.7832	-7.5101	1.5221	1.7886	0.66022	-1.3176	3675.5	44.616	14.325	56.601	-37.881	53.601	58.18	25.155	-3.7124	-3.793	0.70462	-1.9917	30.801	-4.5874
65.548	23.117	65.48	-4.4542	0.38966	-2.7742	-7.0792	1.4955	1.8095	0.66022	-1.3176	3675.0	44.97	14.01	56.577	-37.543	53.579	58.18	25.155	-3.7124	-3.793	0.70462	-1.9917	30.801	-4.5874
65.212	22.568	65.946	-4.4878	0.39711	-2.765	-6.3488	1.4854	1.8898	0.66022	-1.3176	3674.6	45.321	13.676	56.553	-37.204	53.556	58.18	25.155	-3.7124	-3.793	0.70462	-1.9917	30.801	-4.5874
64.881	21.99	66.405	-4.5178	0.40449	-2.7553	-5.623	1.4634	1.9723	0.66022	-1.3176	3674.1	45.665	13.325	56.528	-36.866	53.533	58.18	25.155	-3.7124	-3.793	0.70462	-1.9917	30.801	-4.5874
64.554	21.384	66.857	-4.5441	0.41172	-2.7453	-4.9283	1.4277	2.0514	0.66022	-1.3176	3673.6	46.004	12.958	56.502	-36.529	53.509	58.18	25.155	-3.7124	-3.793	0.70462	-1.9917	30.801	-4.5874
64.233	20.753	67.3	-4.5671	0.41874	-2.7348	-4.2629	1.379	2.1271	0.66022	-1.3176	3673.1	46.336	12.575	56.476	-36.194	53.485	58.18	25.155	-3.7124	-3.793	0.70462	-1.9917	30.801	-4.5874
63.918	20.097	67.733	-4.5868	0.42549	-2.724	-3.6252	1.318	2.1994	0.66022	-1.3176	3672.7	46.66	12.178	56.449	-35.862	53.459	58.18	25.155	-3.7124	-3.793	0.70462	-1.9917	30.801	-4.5874
63.609	19.418	68.155	-4.6034	0.4319	-2.7128	-3.0031	1.2447	2.2912	0.66022	-1.3176	3672.2	46.976	11.766	56.421	-35.534	53.433	58.18	25.155	-3.7124	-3.793	0.70462	-1.9917	30.801	-4.5874
63.306	18.716	68.565	-4.6171	0.43792	-2.7011	-2.5452	1.1597	2.3884	0.66022	-1.3176	3671.7	47.284	11.341	56.393	-35.209	53.407	58.18	25.155	-3.7124	-3.793	0.70462	-1.9917	30.801	-4.5874
63.01	17.994	68.962	-4.6289	0.44348	-2.6889	-2.1522	1.0659	2.4763	0.66022	-1.3176	3671.3	47.582	10.903	56.364	-34.89	53.38	58.18	25.155	-3.7124	-3.793	0.70462	-1.9917	30.801	-4.5874
62.721	17.251	69.346	-4.6387	0.44856	-2.6763	-1.7615	0.96396	2.5574	0.66022	-1.3176	3670.8	47.872	10.453	56.334	-34.576	53.352	58.18	25.155	-3.7124	-3.793	0.70462	-1.9917	30.801	-4.5874
62.441	16.489	69.714	-4.6465	0.45311	-2.6634	-1.3727	0.85464	2.6317	0.66022	-1.3176	3670.3	48.15	9.9921	56.304	-34.268	53.324	58.18	25.155	-3.7124	-3.793	0.70462	-1.9917	30.801	-4.5874
62.168	15.709	70.068	-4.6524	0.4571	-2.65	-0.96963	0.7394	2.7096	0.66022	-1.3176	3669.8	48.419	9.52	56.274	-33.967	53.296	58.18	25.155	-3.7124	-3.793	0.70462	-1.9917	30.801	-4.5874
61.903	14.912	70.405	-4.6562	0.4605	-2.6363	-0.57092	0.61789	2.7802	0.66022	-1.3176	3669.4	48.676	9.0378	56.243	-33.674	53.267	58.18	25.155	-3.7124	-3.793	0.70462	-1.9917	30.801	-4.5874
61.648	14.099	70.725	-4.6581	0.46327	-2.6222	-0.17656	0.49075	2.8437	0.66022	-1.3176	3668.9	48.923	8.5459	56.212	-33.388	53.238	58.18	25.155	-3.7124	-3.793	0.70462	-1.9917	30.801	-4.5874
61.402	13.27	71.028	-4.658	0.46539	-2.6078	0.21344	0.35859	2.9	0.66022	-1.3176	3668.4	49.157	8.045	56.181	-33.11	53.209	58.18	25.155	-3.7124	-3.793	0.70462	-1.9917	30.801	-4.5874
61.166	12.428	71.313	-4.6559	0.46685	-2.5932	0.60232	0.22331	2.9729	0.66022	-1.3176	3668.0	49.38	7.5357	56.15	-32.841	53.18	58.18	25.155	-3.7124	-3.793	0.70462	-1.9917	30.801	-4.5874
60.939	11.574	71.579	-4.652	0.46762	-2.5781	0.98675	0.084066	3.041	0.66022	-1.3176	3667.5	49.59	7.0187	56.118	-32.581	53.15	58.18	25.155	-3.7124	-3.793	0.70462	-1.9917	30.801	-4.5874
60.723	10.707	71.826	-4.6461	0.46769	-2.5628	1.3666	-0.058616	3.1019	0.66022	-1.3176	3667.0	49.788	6.4946	56.086	-32.331	53.12	58.18	25.155	-3.7124	-3.793	0.70462	-1.9917	30.801	-4.5874
60.518	9.8304	72.053	-4.6383	0.46703	-2.5471	1.7429	-0.20383	3.156	0.66022	-1.3176	3666.6	49.973	5.9641	56.054	-32.091	53.09	58.18	25.155	-3.7124	-3.793	0.70462	-1.9917	30.801	-4.5874
60.324	8.9443	72.26	-4.6286	0.46564	-2.5312	2.1407	-0.35115	3.2079	0.66022	-1.3176	3666.1	50.144	5.428	56.022	-31.862	53.061	58.18	25.155	-3.7124	-3.793	0.70462	-1.9917	30.801	-4.5874
60.141	8.0505	72.447	-4.6169	0.46352	-2.5151	2.5405	-0.49899	3.2523	0.66022	-1.3176	3665.6	50.303	4.8869	55.99	-31.643	53.031	58.18	25.155	-3.7124	-3.793	0.70462	-1.9917	30.801	-4.5874
59.97	7.15	72.613	-4.6032	0.46065	-2.4987	2.939	-0.64638	3.289	0.66022	-1.3176	3665.1	50.447	4.3417	55.959	-31.436	53.001	58.18	25.155	-3.7124	-3.793	0.70462	-1.9917	30.801	-4.5874
59.811	6.2442	72.759	-4.5875	0.45706	-2.4822	3.339	-0.79149	3.3239	0.66022	-1.3176	3664.7	50.578	3.7929	55.927	-31.24	52.971	58.18	25.155	-3.7124	-3.793	0.70462	-1.9917	30.801	-4.5874
59.664	5.3343	72.883	-4.5698	0.45274	-2.4655	3.7421	-0.93329	3.3604	0.66022	-1.3176	3664.2	50.695	3.2414	55.896	-31.057	52.942	58.18	25.155	-3.7124	-3.793	0.70462	-1.9917	30.801	-4.5874
59.53	4.4216	72.986	-4.5501	0.44773	-2.4486	4.1433	-1.074	3.3892	0.66022	-1.3176	3663.7	50.798	2.6878	55.865	-30.885	52.913	58.18	25.155	-3.7124	-3.793	0.70462	-1.9917	30.801	-4.5874
59.408	3.5073	73.068	-4.5284	0.44201	-2.4316	4.5423	-1.2134	3.4107	0.66022	-1.3176	3663.3	50.887	2.1329	55.834	-30.726	52.884	58.18	25.155	-3.7124	-3.793	0.70462	-1.9917	30.801	-4.5874
59.299	2.5929	73.128	-4.5047	0.4356	-2.4145	4.9431	-1.3475	3.426	0.66022	-1.3176	3662.8	50.961	1.5775	55.803	-30.58	52.856	58.18	25.155	-3.7124	-3.793	0.70462	-1.9917	30.801	-4.5874
59.204	1.6796	73.167	-4.479	0.42854	-2.3973	5.3422	-1.4786	3.4348	0.66022	-1.3176	3662.3	51.022	1.0224	55.773	-30.446	52.828	58.18	25.155	-3.7124	-3.793	0.70462	-1.9917	30.801	-4.5874
59.121	0.76883	73.185	-4.4512	0.42082	-2.3801	5.7381	-1.6076	3.4374	0.66022	-1.3176	3661.9	51.068	0.46821	55.744	-30.326	52.8	58.18	25.155	-3.7124	-3.793	0.70462	-1.9917	30.801	-4.5874
59.052	-0.13815	73.182	-4.4216	0.41246	-2.363	6.1328	-1.7336	3.4373	0.66022	-1.3176	3661.4	51.099	-0.084175	55.715	-30.219	52.773	58.18	25.155	-3.7124	-3.793	0.70462	-1.9917	30.801	-4.5874
58.996	-1.04	73.158	-4.3899	0.4035	-2.3458	6.5378	-1.8533	3.4481	0.66022	-1.3176	3661.0	51.116	-0.634	55.687	-30.125	52.747	58.18	25.155	-3.7124	-3.793	0.70462	-1.9917	30.801	-4.5874
58.954	-1.9353	73.114	-4.3562	0.39393	-2.3285	6.938	-1.971	3.4537	0.66022	-1.3176	3660.5	51.12	-1.1805	55.659	-30.044	52.721	58.18	25.155	-3.7124	-3.793	0.70462	-1.9917	30.801	-4.5874
58.925	-2.8229	73.049	-4.3205	0.38379	-2.3112	7.3331	-2.0865	3.4545	0.66022	-1.3176	3660.0	51.109	-1.7228	55.632	-29.977	52.695	58.18	25.155	-3.7124	-3.793	0.70462	-1.9917	30.801	-4.5874
58.91	-3.7015	72.965	-4.2829	0.37308	-2.294	7.7249	-2.1971	3.4531	0.66022	-1.3176	3659.6	51.083	-2.2603	55.605	-29.923	52.671	58.18	25.155	-3.7124	-3.793	0.70462	-1.9917	30.801	-4.5874
58.908	-4.5697	72.861	-4.2433	0.36182	-2.2767	8.1133	-2.3029	3.4502	0.66022	-1.3176	3659.1	51.044	-2.7922	55.58	-29.882	52.647	58.18	25.155	-3.7124	-3.793	0.70462	-1.9917	30.801	-4.5874
58.92	-5.4264	72.739	-4.2018	0.35005	-2.2595	8.4951	-2.4063	3.4436	0.66022	-1.3176	3658.6	50.992	-3.3177	55.555	-29.855	52.624	58.18	25.155	-3.7124	-3.793	0.70462	-1.9917	30.801	-4.5874
58.946	-6.2703	72.598	-4.1583	0.33776	-2.2423	8.8699	-2.5073	3.4338	0.66022	-1.3176	3658.2	50.925	-3.836	55.531	-29.841	52.601	58.18	25.155	-3.7124	-3.793	0.70462	-1.9917	30.801	-4.5874
58.984	-7.1004	72.439	-4.1131	0.32499	-2.2251	9.2492	-2.6024	3.4249	0.66022	-1.3176	3657.7	50.845	-4.3466	55.508	-29.841	52.58	58.18	25.155	-3.7124	-3.793	0.70462	-1.9917	30.801	-4.5874
59.037	-7.9153	72.264	-4.0659	0.31175	-2.208	9.6251	-2.6936	3.4147	0.66022	-1.3176	3657.2	50.752	-4.8485	55.485	-29.853	52.559	58.18	25.155	-3.7124	-3.793	0.70462	-1.9917	30.801	-4.5874
59.102	-8.7141	72.071	-4.0168	0.29805	-2.191	9.9911	-2.7825	3.4019	0.66022	-1.3176	3656.8	50.647	-5.3412	55.464	-29.879	52.539	58.18	25.155	-3.7124	-3.793	0.70462	-1.9917	30.801	-4.5874
59.18	-9.4956	71.863	-3.966	0.28392	-2.174	10.347	-2.869	3.3866	0.66022	-1.3176	3656.3	50.528	-5.824	55.444	-29.917	52.52	58.18	25.155	-3.7124	-3.793	0.70462	-1.9917	30.801	-4.5874
59.272	-10.259	71.64	-3.9134	0.26937	-2.1571	10.693	-2.95	3.3663	0.66022	-1.3176	3655.9	50.397	-6.2962	55.424	-29.967	52.502	58.18	25.155	-3.7124	-3.793	0.70462	-1.9917	30.801	-4.5874
59.376	-11.003	71.402	-3.8591	0.25443	-2.1403	11.027	-3.0269	3.3425	0.66022	-1.3176	3655.4	50.254	-6.7572	55.406	-30.03	52.485	58.18	25.155	-3.7124	-3.793	0.70462	-1.9917	30.801	-4.5874
59.493	-11.727	71.151	-3.8032	0.23911	-2.1237	11.28	-3.1013	3.3137	0.66022	-1.3176	3654.9	50.099	-7.2064	55.388	-30.105	52.469	58.18	25.155	-3.7124	-3.793	0.70462	-1.9917	30.801	-4.5874
59.622	-12.43	70.887	-3.7464	0.22343	-2.1072	11.451	-3.1693	3.2737	0.66022	-1.3176	3654.5	49.933	-7.6431	55.372	-30.191	52.454	58.18	25.155	-3.7124	-3.793	0.70462	-1.9917	30.801	-4.5874
59.763	-13.111	70.61	-3.6886	0.20743	-2.091	11.657	-3.2286	3.2228	0.66022	-1.3176	3654.0	49.756	-8.0669	55.357	-30.289	52.44	58.18	25.155	-3.7124	-3.793	0.70462	-1.9917	30.801	-4.5874
59.917	-13.77	70.322	-3.6298	0.19115	-2.075	11.857	-3.2804	3.1644	0.66022	-1.3176	3653.6	49.568	-8.4774	55.342	-30.398	52.426	58.18	25.155	-3.7124	-3.793	0.70462	-1.9917	30.801	-4.5874
60.082	-14.406	70.024	-3.5701	0.17463	-2.0593	12.038	-3.3283	3.1054	0.66022	-1.3176	3653.1	49.37	-8.8742	55.329	-30.518	52.414	58.18	25.155	-3.7124	-3.793	0.70462	-1.9917	30.801	-4.5874
60.258	-15.019	69.715	-3.5095	0.15788	-2.044	12.201	-3.3722	3.0461	0.66022	-1.3176	3652.6	49.162	-9.2568	55.317	-30.648	52.403	58.18	25.155	-3.7124	-3.793	0.70462	-1.9917	30.801	-4.5874
60.446	-15.607	69.398	-3.4481	0.14092	-2.0289	12.344	-3.4123	2.9868	0.66022	-1.3176	3652.2	48.944	-9.6251	55.306	-30.789	52.393	58.18	25.155	-3.7124	-3.793	0.70462	-1.9917	30.801	-4.5874
60.645	-16.172	69.072	-3.3861	0.12376	-2.0141	12.468	-3.4484	2.9275	0.66022	-1.3176	3651.7	48.717	-9.9785	55.296	-30.939	52.384	58.18	25.155	-3.7124	-3.793	0.70462	-1.9917	30.801	-4.5874
60.855	-16.712	68.738	-3.3235	0.10644	-1.9996	12.566	-3.4784	2.8602	0.66022	-1.3176	3651.3	48.481	-10.317	55.287	-31.098	52.376	58.18	25.155	-3.7124	-3.793	0.70462	-1.9917	30.801	-4.5874
61.074	-17.227	68.398	-3.2603	0.088985	-1.9855	12.727	-3.5045	2.7973	0.66022	-1.3176	3650.8	48.237	-10.64	55.28	-31.266	52.369	58.18	25.155	-3.7124	-3.793	0.70462	-1.9917	30.801	-4.5874
61.304	-17.718	68.051	-3.1962	0.071402	-1.9716	12.923	-3.5281	2.7371	0.66022	-1.3176	3650.3	47.985	-10.948	55.273	-31.442	52.363	58.18	25.155	-3.7124	-3.793	0.70462	-1.9917	30.801	-4.5874
61.544	-18.182	67.698	-3.1311	0.053708	-1.9581	13.097	-3.5491	2.6766	0.66022	-1.3176	3649.9	47.726	-11.24	55.268	-31.627	52.358	58.18	25.155	-3.7124	-3.793	0.70462	-1.9917	30.801	-4.5874
61.794	-18.621	67.34	-3.0652	0.035915	-1.9449	13.246	-3.5677	2.6158	0.66022	-1.3176	3649.4	47.459	-11.516	55.263	-31.819	52.355	58.18	25.155	-3.7124	-3.793	0.70462	-1.9917	30.801	-4.5874
62.052	-19.034	66.978	-2.9987	0.018036	-1.9319	13.371	-3.5836	2.5547	0.66022	-1.3176	3649.0	47.186	-11.775	55.26	-32.019	52.352	58.18	25.155	-3.7124	-3.793	0.70462	-1.9917	30.801	-4.5874
62.32	-19.42	66.612	-2.9316	8.3365e-05	-1.9193	13.47	-3.5968	2.4918	0.66022	-1.3176	3648.5	46.907	-12.019	55.258	-32.225	52.35	58.18	25.155	-3.7124	-3.793	0.70462	-1.9917	30.801	-4.5874
62.596	-19.78	66.244	-2.8641	-0.017923	-1.9071	13.534	-3.6053	2.4125	0.66022	-1.3176	3648.1	46.622	-12.245	55.256	-32.438	52.349	58.18	25.155	-3.7124	-3.793	0.70462	-1.9917	30.801	-4.5874
62.881	-20.114	65.872	-2.7961	-0.035965	-1.8952	13.69	-3.6112	2.3358	0.66022	-1.3176	3647.6	46.331	-12.455	55.256	-32.656	52.349	58.18	25.155	-3.7124	-3.793	0.70462	-1.9917	30.801	-4.5874
63.173	-20.421	65.499	-2.7271	-0.054033	-1.8837	13.885	-3.6157	2.2591	0.66022	-1.3176	3647.1	46.035	-12.648	55.257	-32.88	52.351	58.18	25.155	-3.7124	-3.793	0.70462	-1.9917	30.801	-4.5874
63.474	-20.701	65.124	-2.6573	-0.07212	-1.8726	14.054	-3.6187	2.1804	0.66022	-1.3176	3646.7	45.735	-12.824	55.259	-33.109	52.353	58.18	25.155	-3.7124	-3.793	0.70462	-1.9917	30.801	-4.5874
63.781	-20.954	64.748	-2.5866	-0.090218	-1.8619	14.196	-3.6203	2.0998	0.66022	-1.3176	3646.2	45.431	-12.982	55.262	-33.343	52.356	58.18	25.155	-3.7124	-3.793	0.70462	-1.9917	30.801	-4.5874
64.096	-21.179	64.372	-2.5151	-0.10832	-1.8516	14.408	-3.6205	2.0189	0.66022	-1.3176	3645.8	45.123	-13.124	55.266	-33.581	52.36	58.18	25.155	-3.7124	-3.793	0.70462	-1.9917	30.801	-4.5874
64.418	-21.377	63.996	-2.4429	-0.12642	-1.8418	14.382	-3.6176	1.9054	0.66022	-1.3176	3645.3	44.812	-13.248	55.271	-33.823	52.365	58.18	25.155	-3.7124	-3.793	0.70462	-1.9917	30.801	-4.5874
64.747	-21.548	63.621	-2.3715	-0.14449	-1.8326	14.188	-3.61	1.7695	0.66022	-1.3176	3644.9	44.497	-13.354	55.276	-34.069	52.371	58.18	25.155	-3.7124	-3.793	0.70462	-1.9917	30.801	-4.5874
65.082	-21.692	63.246	-2.3009	-0.16251	-1.8241	14.045	-3.599	1.6316	0.66022	-1.3176	3644.4	44.18	-13.443	55.283	-34.317	52.377	58.18	25.155	-3.7124	-3.793	0.70462	-1.9917	30.801	-4.5874
65.423	-21.809	62.871	-2.2311	-0.18047	-1.8163	13.877	-3.5847	1.49	0.66022	-1.3176	3643.9	43.861	-13.515	55.291	-34.569	52.385	58.18	25.155	-3.7124	-3.793	0.70462	-1.9917	30.801	-4.5874
65.769	-21.9	62.498	-2.1622	-0.19835	-1.8092	13.685	-3.5672	1.3443	0.66022	-1.3176	3643.5	43.539	-13.571	55.299	-34.823	52.394	58.18	25.155	-3.7124	-3.793	0.70462	-1.9917	30.801	-4.5874
66.122	-21.965	62.126	-2.0942	-0.21614	-1.8028	13.514	-3.5465	1.1951	0.66022	-1.3176	3643.0	43.215	-13.609	55.309	-35.079	52.403	58.18	25.155	-3.7124	-3.793	0.70462	-1.9917	30.801	-4.5874
66.48	-22.005	61.755	-2.0271	-0.23381	-1.7972	13.329	-3.5227	1.0411	0.66022	-1.3176	3642.6	42.89	-13.632	55.319	-35.338	52.413	58.18	25.155	-3.7124	-3.793	0.70462	-1.9917	30.801	-4.5874
66.843	-22.018	61.386	-1.961	-0.25136	-1.7924	13.121	-3.4959	0.88196	0.66022	-1.3176	3642.1	42.563	-13.637	55.33	-35.598	52.424	58.18	25.155	-3.7124	-3.793	0.70462	-1.9917	30.801	-4.5874
67.21	-22.007	61.018	-1.8961	-0.2688	-1.7883	12.797	-3.479	0.75434	0.66022	-1.3176	3641.7	42.235	-13.627	55.342	-35.86	52.435	58.18	25.155	-3.7124	-3.793	0.70462	-1.9917	30.801	-4.5874
67.583	-21.97	60.65	-1.8331	-0.28615	-1.7849	12.437	-3.4599	0.62013	0.66022	-1.3176	3641.2	41.905	-13.601	55.354	-36.124	52.447	58.18	25.155	-3.7124	-3.793	0.70462	-1.9917	30.801	-4.5874
67.96	-21.909	60.283	-1.7718	-0.30339	-1.7822	12.057	-3.4366	0.47488	0.66022	-1.3176	3640.7	41.574	-13.559	55.367	-36.388	52.46	58.18	25.155	-3.7124	-3.793	0.70462	-1.9917	30.801	-4.5874
68.341	-21.823	59.916	-1.7125	-0.32051	-1.7802	11.641	-3.4089	0.31778	0.66022	-1.3176	3640.3	41.242	-13.502	55.38	-36.654	52.472	58.18	25.155	-3.7124	-3.793	0.70462	-1.9917	30.801	-4.5874
68.726	-21.714	59.55	-1.6554	-0.33747	-1.779	11.194	-3.3763	0.14995	0.66022	-1.3176	3639.8	40.908	-13.43	55.393	-36.921	52.485	58.18	25.155	-3.7124	-3.793	0.70462	-1.9917	30.801	-4.5874
69.115	-21.582	59.184	-1.6006	-0.35426	-1.7787	10.731	-3.3387	-0.026512	0.66022	-1.3176	3639.4	40.574	-13.343	55.407	-37.189	52.499	58.18	25.155	-3.7124	-3.793	0.70462	-1.9917	30.801	-4.5874
69.507	-21.427	58.817	-1.5482	-0.37085	-1.7793	10.254	-3.2958	-0.21113	0.66022	-1.3176	3638.9	40.238	-13.242	55.421	-37.458	52.513	58.18	25.155	-3.7124	-3.793	0.70462	-1.9917	30.801	-4.5874
69.902	-21.251	58.451	-1.4981	-0.38721	-1.7808	9.7668	-3.2622	-0.37645	0.66022	-1.3176	3638.5	39.902	-13.128	55.436	-37.728	52.527	58.18	25.155	-3.7124	-3.793	0.70462	-1.9917	30.801	-4.5874
70.301	-21.054	58.085	-1.4505	-0.40352	-1.7829	9.2624	-3.2583	-0.47795	0.66022	-1.3176	3638.0	39.565	-13.0	55.452	-37.999	52.542	58.18	25.155	-3.7124	-3.793	0.70462	-1.9917	30.801	-4.5874
70.703	-20.836	57.718	-1.4055	-0.41979	-1.7856	8.7582	-3.2483	-0.57672	0.66022	-1.3176	3637.5	39.226	-12.86	55.468	-38.27	52.558	58.18	25.155	-3.7124	-3.793	0.70462	-1.9917	30.801	-4.5874
71.107	-20.599	57.351	-1.3629	-0.43599	-1.7887	8.2546	-3.2325	-0.67275	0.66022	-1.3176	3637.1	38.888	-12.707	55.484	-38.542	52.574	58.18	25.155	-3.7124	-3.793	0.70462	-1.9917	30.801	-4.5874
71.514	-20.342	56.983	-1.3229	-0.4521	-1.7923	7.7518	-3.2108	-0.76608	0.66022	-1.3176	3636.6	38.548	-12.542	55.502	-38.816	52.591	58.18	25.155	-3.7124	-3.793	0.70462	-1.9917	30.801	-4.5874
71.924	-20.067	56.614	-1.2854	-0.46809	-1.7964	7.2335	-3.1835	-0.85705	0.66022	-1.3176	3636.2	38.207	-12.366	55.52	-39.09	52.608	58.18	25.155	-3.7124	-3.793	0.70462	-1.9917	30.801	-4.5874
72.336	-19.775	56.243	-1.2506	-0.48393	-1.8009	6.694	-3.1502	-0.94553	0.66022	-1.3176	3635.7	37.866	-12.179	55.539	-39.365	52.626	58.18	25.155	-3.7124	-3.793	0.70462	-1.9917	30.801	-4.5874
72.749	-19.466	55.871	-1.2185	-0.49958	-1.8058	6.1612	-3.111	-1.0316	0.66022	-1.3176	3635.3	37.524	-11.981	55.558	-39.641	52.645	58.18	25.155	-3.7124	-3.793	0.70462	-1.9917	30.801	-4.5874
73.165	-19.141	55.498	-1.189	-0.51502	-1.8112	5.6399	-3.0648	-1.1214	0.66022	-1.3176	3634.8	37.181	-11.774	55.578	-39.918	52.665	58.18	25.155	-3.7124	-3.793	0.70462	-1.9917	30.801	-4.5874
73.582	-18.8	55.122	-1.1621	-0.53022	-1.817	5.1263	-3.0129	-1.2091	0.66022	-1.3176	3634.3	36.838	-11.557	55.599	-40.196	52.685	58.18	25.155	-3.7124	-3.793	0.70462	-1.9917	30.801	-4.5874
74.0	-18.444	54.744	-1.1377	-0.54514	-1.8233	4.6203	-2.9555	-1.2947	0.66022	-1.3176	3633.9	36.494	-11.331	55.621	-40.475	52.706	58.18	25.155	-3.7124	-3.793	0.70462	-1.9917	30.801	-4.5874
74.419	-18.075	54.364	-1.1159	-0.55977	-1.83	4.122	-2.8927	-1.3785	0.66022	-1.3176	3633.4	36.149	-11.096	55.644	-40.756	52.728	58.18	25.155	-3.7124	-3.793	0.70462	-1.9917	30.801	-4.5874
74.838	-17.691	53.981	-1.0965	-0.57406	-1.8371	3.6278	-2.8246	-1.4605	0.66022	-1.3176	3633.0	35.803	-10.853	55.668	-41.037	52.751	58.18	25.155	-3.7124	-3.793	0.70462	-1.9917	30.801	-4.5874
75.259	-17.295	53.596	-1.0797	-0.58801	-1.8446	3.0909	-2.7515	-1.5382	0.66022	-1.3176	3632.5	35.457	-10.602	55.692	-41.319	52.774	58.18	25.155	-3.7124	-3.793	0.70462	-1.9917	30.801	-4.5874
75.679	-16.886	53.207	-1.0656	-0.60157	-1.8524	2.5649	-2.6734	-1.6144	0.66022	-1.3176	3632.1	35.11	-10.344	55.717	-41.602	52.799	58.18	25.155	-3.7124	-3.793	0.70462	-1.9917	30.801	-4.5874
76.099	-16.465	52.816	-1.0542	-0.61474	-1.8606	1.9714	-2.5943	-1.6517	0.66022	-1.3176	3631.6	34.762	-10.079	55.743	-41.887	52.824	58.18	25.155	-3.7124	-3.793	0.70462	-1.9917	30.801	-4.5874
76.519	-16.033	52.421	-1.0458	-0.62751	-1.8689	1.3688	-2.5114	-1.6708	0.66022	-1.3176	3631.1	34.414	-9.8068	55.77	-42.172	52.849	58.18	25.155	-3.7124	-3.793	0.70462	-1.9917	30.801	-4.5874
76.939	-15.59	52.023	-1.0404	-0.63984	-1.8773	0.79032	-2.4232	-1.6878	0.66022	-1.3176	3630.7	34.065	-9.5286	55.798	-42.458	52.876	58.18	25.155	-3.7124	-3.793	0.70462	-1.9917	30.801	-4.5874
77.357	-15.137	51.62	-1.0379	-0.65173	-1.8858	0.23153	-2.3299	-1.7023	0.66022	-1.3176	3630.2	33.715	-9.2447	55.826	-42.745	52.903	58.18	25.155	-3.7124	-3.793	0.70462	-1.9917	30.801	-4.5874
77.775	-14.675	51.215	-1.0381	-0.66313	-1.8944	-0.30823	-2.2316	-1.7144	0.66022	-1.3176	3629.8	33.365	-8.9555	55.855	-43.032	52.931	58.18	25.155	-3.7124	-3.793	0.70462	-1.9917	30.801	-4.5874
78.19	-14.204	50.805	-1.0409	-0.67404	-1.903	-0.82961	-2.1286	-1.7244	0.66022	-1.3176	3629.3	33.014	-8.6614	55.885	-43.321	52.959	58.18	25.155	-3.7124	-3.793	0.70462	-1.9917	30.801	-4.5874
78.604	-13.726	50.392	-1.0464	-0.68441	-1.9116	-1.3332	-2.0209	-1.7324	0.66022	-1.3176	3628.9	32.663	-8.3628	55.915	-43.61	52.989	58.18	25.155	-3.7124	-3.793	0.70462	-1.9917	30.801	-4.5874
79.016	-13.24	49.975	-1.0543	-0.69424	-1.9203	-1.8196	-1.9087	-1.7387	0.66022	-1.3176	3628.4	32.312	-8.0601	55.946	-43.9	53.019	58.18	25.155	-3.7124	-3.793	0.70462	-1.9917	30.801	-4.5874
79.426	-12.747	49.554	-1.0645	-0.70349	-1.929	-2.2784	-1.791	-1.744	0.66022	-1.3176	3627.9	31.96	-7.7536	55.978	-44.19	53.049	58.18	25.155	-3.7124	-3.793	0.70462	-1.9917	30.801	-4.5874
79.832	-12.247	49.13	-1.077	-0.71214	-1.9377	-2.7177	-1.6689	-1.7485	0.66022	-1.3176	3627.5	31.609	-7.4436	56.011	-44.48	53.081	58.18	25.155	-3.7124	-3.793	0.70462	-1.9917	30.801	-4.5874
80.236	-11.742	48.703	-1.0917	-0.72017	-1.9465	-3.1405	-1.5431	-1.7523	0.66022	-1.3176	3627.0	31.257	-7.1305	56.044	-44.771	53.113	58.18	25.155	-3.7124	-3.793	0.70462	-1.9917	30.801	-4.5874
80.636	-11.231	48.272	-1.1084	-0.72757	-1.9552	-3.5475	-1.4136	-1.7554	0.66022	-1.3176	3626.6	30.906	-6.8145	56.079	-45.061	53.145	58.18	25.155	-3.7124	-3.793	0.70462	-1.9917	30.801	-4.5874
81.033	-10.715	47.839	-1.1271	-0.7343	-1.964	-3.9391	-1.2808	-1.7578	0.66022	-1.3176	3626.1	30.556	-6.496	56.114	-45.352	53.179	58.18	25.155	-3.7124	-3.793	0.70462	-1.9917	30.801	-4.5874
81.426	-10.194	47.403	-1.1478	-0.74037	-1.9728	-4.3156	-1.1448	-1.7595	0.66022	-1.3176	3625.6	30.206	-6.175	56.149	-45.642	53.213	58.18	25.155	-3.7124	-3.793	0.70462	-1.9917	30.801	-4.5874
81.815	-9.6686	46.964	-1.1703	-0.74574	-1.9816	-4.7074	-0.99637	-1.7789	0.66022	-1.3176	3625.2	29.857	-5.8519	56.186	-45.931	53.248	58.18	25.155	-3.7124	-3.793	0.70462	-1.9917	30.801	-4.5874
82.199	-9.1399	46.524	-1.1949	-0.75031	-1.9906	-5.1286	-0.83086	-1.8228	0.66022	-1.3176	3624.7	29.51	-5.5272	56.223	-46.22	53.283	58.18	25.155	-3.7124	-3.793	0.70462	-1.9917	30.801	-4.5874
82.578	-8.6079	46.082	-1.2215	-0.75404	-1.9998	-5.5317	-0.66275	-1.8612	0.66022	-1.3176	3624.3	29.163	-5.201	56.261	-46.509	53.32	58.18	25.155	-3.7124	-3.793	0.70462	-1.9917	30.801	-4.5874
82.952	-8.073	45.638	-1.2501	-0.75693	-2.0092	-5.9163	-0.49227	-1.8954	0.66022	-1.3176	3623.8	28.818	-4.8737	56.299	-46.796	53.357	58.18	25.155	-3.7124	-3.793	0.70462	-1.9917	30.801	-4.5874
83.321	-7.5354	45.193	-1.2807	-0.75896	-2.0188	-6.2831	-0.31953	-1.9266	0.66022	-1.3176	3623.3	28.475	-4.5453	56.338	-47.082	53.394	58.18	25.155	-3.7124	-3.793	0.70462	-1.9917	30.801	-4.5874
83.685	-6.9954	44.748	-1.3129	-0.76012	-2.0285	-6.6319	-0.14489	-1.9544	0.66022	-1.3176	3622.9	28.135	-4.216	56.378	-47.366	53.432	58.18	25.155	-3.7124	-3.793	0.70462	-1.9917	30.801	-4.5874
84.042	-6.4531	44.303	-1.3469	-0.76038	-2.0384	-6.9257	0.050546	-1.9973	0.66022	-1.3176	3622.4	27.796	-3.8858	56.419	-47.649	53.471	58.18	25.155	-3.7124	-3.793	0.70462	-1.9917	30.801	-4.5874
84.393	-5.9086	43.86	-1.3821	-0.75961	-2.0485	-7.177	0.25764	-2.0485	0.66022	-1.3176	3622.0	27.461	-3.5549	56.46	-47.929	53.51	58.18	25.155	-3.7124	-3.793	0.70462	-1.9917	30.801	-4.5874
84.737	-5.3617	43.418	-1.4186	-0.7578	-2.0588	-7.4171	0.46262	-2.0949	0.66022	-1.3176	3621.5	27.13	-3.2231	56.502	-48.207	53.551	58.18	25.155	-3.7124	-3.793	0.70462	-1.9917	30.801	-4.5874
85.075	-4.8127	42.978	-1.4563	-0.75498	-2.0694	-7.6463	0.66507	-2.1365	0.66022	-1.3176	3621.0	26.802	-2.8905	56.545	-48.481	53.592	58.18	25.155	-3.7124	-3.793	0.70462	-1.9917	30.801	-4.5874
85.406	-4.2615	42.542	-1.4951	-0.75116	-2.0802	-7.8646	0.86461	-2.1732	0.66022	-1.3176	3620.6	26.479	-2.5573	56.588	-48.753	53.633	58.18	25.155	-3.7124	-3.793	0.70462	-1.9917	30.801	-4.5874
85.729	-3.7081	42.109	-1.5349	-0.74634	-2.0911	-8.0725	1.0609	-2.2048	0.66022	-1.3176	3620.1	26.16	-2.2233	56.632	-49.02	53.675	58.18	25.155	-3.7124	-3.793	0.70462	-1.9917	30.801	-4.5874
86.044	-3.1528	41.681	-1.5757	-0.74053	-2.1022	-8.1418	1.2772	-2.2223	0.66022	-1.3176	3619.6	25.846	-1.8887	56.677	-49.284	53.718	58.18	25.155	-3.7124	-3.793	0.70462	-1.9917	30.801	-4.5874
86.352	-2.5952	41.258	-1.6162	-0.73355	-2.1133	-8.0776	1.5113	-2.2245	0.66022	-1.3176	3619.2	25.538	-1.5533	56.723	-49.543	53.762	58.18	25.155	-3.7124	-3.793	0.70462	-1.9917	30.801	-4.5874
86.651	-2.0353	40.841	-1.6564	-0.72543	-2.1245	-8.0172	1.7374	-2.2193	0.66022	-1.3176	3618.7	25.236	-1.2172	56.769	-49.797	53.806	58.18	25.155	-3.7124	-3.793	0.70462	-1.9917	30.801	-4.5874
86.942	-1.4729	40.431	-1.6964	-0.71619	-2.1355	-7.9603	1.955	-2.207	0.66022	-1.3176	3618.3	24.94	-0.88008	56.816	-50.045	53.851	58.18	25.155	-3.7124	-3.793	0.70462	-1.9917	30.801	-4.5874
87.223	-0.90803	40.029	-1.736	-0.70589	-2.1465	-7.9064	2.1637	-2.1876	0.66022	-1.3176	3617.8	24.652	-0.5421	56.864	-50.288	53.896	58.18	25.155	-3.7124	-3.793	0.70462	-1.9917	30.801	-4.5874
87.496	-0.34063	39.636	-1.7754	-0.69457	-2.1574	-7.8549	2.3633	-2.1613	0.66022	-1.3176	3617.3	24.37	-0.20318	56.912	-50.524	53.943	58.18	25.155	-3.7124	-3.793	0.70462	-1.9917	30.801	-4.5874
87.76	0.2293	39.251	-1.8146	-0.68228	-2.1681	-7.8035	2.5523	-2.1284	0.66022	-1.3176	3616.9	24.097	0.13666	56.961	-50.754	53.989	58.18	25.155	-3.7124	-3.793	0.70462	-1.9917	30.801	-4.5874
88.014	0.8018	38.876	-1.8535	-0.66905	-2.1787	-7.7601	2.7412	-2.1236	0.66022	-1.3176	3616.4	23.831	0.47744	57.01	-50.977	54.036	58.18	25.155	-3.7124	-3.793	0.70462	-1.9917	30.801	-4.5874
88.259	1.3771	38.512	-1.8922	-0.65488	-2.1894	-7.7265	2.9253	-2.132	0.66022	-1.3176	3615.9	23.574	0.81932	57.06	-51.193	54.084	58.18	25.155	-3.7124	-3.793	0.70462	-1.9917	30.801	-4.5874
88.494	1.9553	38.158	-1.9308	-0.63981	-2.2	-7.6976	3.0985	-2.1344	0.66022	-1.3176	3615.5	23.326	1.1623	57.11	-51.4	54.132	58.18	25.155	-3.7124	-3.793	0.70462	-1.9917	30.801	-4.5874
88.718	2.5362	37.817	-1.9692	-0.62391	-2.2107	-7.6728	3.2606	-2.131	0.66022	-1.3176	3615.0	23.086	1.5064	57.16	-51.6	54.18	58.18	25.155	-3.7124	-3.793	0.70462	-1.9917	30.801	-4.5874
88.933	3.1199	37.487	-2.0075	-0.60722	-2.2213	-7.6514	3.4117	-2.1218	0.66022	-1.3176	3614.5	22.857	1.8515	57.211	-51.791	54.228	58.18	25.155	-3.7124	-3.793	0.70462	-1.9917	30.801	-4.5874
89.136	3.7062	37.171	-2.0457	-0.58981	-2.2319	-7.6344	3.5517	-2.1075	0.66022	-1.3176	3614.1	22.637	2.1977	57.262	-51.973	54.277	58.18	25.155	-3.7124	-3.793	0.70462	-1.9917	30.801	-4.5874
89.33	4.295	36.868	-2.0838	-0.57173	-2.2424	-7.6205	3.6797	-2.0881	0.66022	-1.3176	3613.6	22.427	2.5448	57.314	-52.147	54.326	58.18	25.155	-3.7124	-3.793	0.70462	-1.9917	30.801	-4.5874
89.513	4.8862	36.578	-2.1219	-0.55303	-2.2528	-7.6081	3.7971	-2.0633	0.66022	-1.3176	3613.1	22.227	2.8927	57.365	-52.31	54.376	58.18	25.155	-3.7124	-3.793	0.70462	-1.9917	30.801	-4.5874
89.685	5.4795	36.304	-2.1599	-0.53377	-2.263	-7.5966	3.9039	-2.0333	0.66022	-1.3176	3612.7	22.038	3.2414	57.417	-52.465	54.425	58.18	25.155	-3.7124	-3.793	0.70462	-1.9917	30.801	-4.5874
89.846	6.0747	36.043	-2.1978	-0.51404	-2.2731	-7.5485	3.9856	-1.9811	0.66022	-1.3176	3612.2	21.859	3.5907	57.469	-52.609	54.475	58.18	25.155	-3.7124	-3.793	0.70462	-1.9917	30.801	-4.5874
89.997	6.6716	35.799	-2.2354	-0.49394	-2.2828	-7.4908	4.0553	-1.9206	0.66022	-1.3176	3611.7	21.691	3.9405	57.521	-52.744	54.525	58.18	25.155	-3.7124	-3.793	0.70462	-1.9917	30.801	-4.5874
90.136	7.27	35.569	-2.2727	-0.47351	-2.2923	-7.4328	4.113	-1.857	0.66022	-1.3176	3611.3	21.535	4.2906	57.574	-52.868	54.575	58.18	25.155	-3.7124	-3.793	0.70462	-1.9917	30.801	-4.5874
90.265	7.8694	35.356	-2.3097	-0.45282	-2.3014	-7.3746	4.165	-1.7906	0.66022	-1.3176	3610.8	21.39	4.6409	57.626	-52.982	54.625	58.18	25.155	-3.7124	-3.793	0.70462	-1.9917	30.801	-4.5874
90.382	8.4697	35.158	-2.3465	-0.43187	-2.3102	-7.3162	4.2113	-1.7214	0.66022	-1.3176	3610.3	21.256	4.9912	57.678	-53.086	54.674	58.18	25.155	-3.7124	-3.793	0.70462	-1.9917	30.801	-4.5874
90.489	9.0704	34.977	-2.3829	-0.41072	-2.3186	-7.2574	4.2499	-1.6497	0.66022	-1.3176	3609.9	21.133	5.3414	57.73	-53.178	54.724	58.18	25.155	-3.7124	-3.793	0.70462	-1.9917	30.801	-4.5874
90.585	9.6713	34.813	-2.419	-0.38939	-2.3267	-7.1985	4.2808	-1.5759	0.66022	-1.3176	3609.4	21.023	5.6912	57.782	-53.26	54.774	58.18	25.155	-3.7124	-3.793	0.70462	-1.9917	30.801	-4.5874
90.67	10.272	34.666	-2.4549	-0.36792	-2.3344	-7.1402	4.3033	-1.5003	0.66022	-1.3176	3608.9	20.924	6.0404	57.834	-53.332	54.824	58.18	25.155	-3.7124	-3.793	0.70462	-1.9917	30.801	-4.5874
90.744	10.872	34.536	-2.4905	-0.34638	-2.3417	-7.0885	4.3109	-1.4235	0.66022	-1.3176	3608.5	20.836	6.3889	57.886	-53.392	54.873	58.18	25.155	-3.7124	-3.793	0.70462	-1.9917	30.801	-4.5874
90.807	11.471	34.424	-2.5258	-0.32482	-2.3486	-7.0367	4.3113	-1.3456	0.66022	-1.3176	3608.0	20.761	6.7364	57.938	-53.441	54.923	58.18	25.155	-3.7124	-3.793	0.70462	-1.9917	30.801	-4.5874
90.859	12.068	34.329	-2.5608	-0.30325	-2.3551	-6.9848	4.3172	-1.2668	0.66022	-1.3176	3607.5	20.698	7.0826	57.989	-53.479	54.972	58.18	25.155	-3.7124	-3.793	0.70462	-1.9917	30.801	-4.5874
90.9	12.663	34.252	-2.5956	-0.28166	-2.3613	-6.933	4.3185	-1.1875	0.66022	-1.3176	3607.1	20.647	7.4273	58.041	-53.506	55.021	58.18	25.155	-3.7124	-3.793	0.70462	-1.9917	30.801	-4.5874
90.93	13.256	34.192	-2.6301	-0.26008	-2.367	-6.8815	4.3135	-1.108	0.66022	-1.3176	3606.6	20.608	7.7704	58.091	-53.521	55.07	58.18	25.155	-3.7124	-3.793	0.70462	-1.9917	30.801	-4.5874
90.95	13.846	34.151	-2.6644	-0.23854	-2.3723	-6.8316	4.2991	-1.0287	0.66022	-1.3176	3606.1	20.581	8.1114	58.142	-53.526	55.118	58.18	25.155	-3.7124	-3.793	0.70462	-1.9917	30.801	-4.5874
90.959	14.433	34.128	-2.6985	-0.21711	-2.3773	-6.7842	4.2727	-0.95001	0.66022	-1.3176	3605.6	20.566	8.4503	58.192	-53.519	55.166	58.18	25.155	-3.7124	-3.793	0.70462	-1.9917	30.801	-4.5874
90.958	15.016	34.122	-2.7323	-0.19582	-2.3818	-6.7377	4.24	-0.87213	0.66022	-1.3176	3605.2	20.563	8.7866	58.242	-53.501	55.213	58.18	25.155	-3.7124	-3.793	0.70462	-1.9917	30.801	-4.5874
90.946	15.595	34.135	-2.7658	-0.17471	-2.386	-6.692	4.2055	-0.79539	0.66022	-1.3176	3604.7	20.573	9.1202	58.292	-53.471	55.261	58.18	25.155	-3.7124	-3.793	0.70462	-1.9917	30.801	-4.5874
90.923	16.168	34.166	-2.7992	-0.15377	-2.3898	-6.6474	4.17	-0.72002	0.66022	-1.3176	3604.2	20.595	9.4507	58.34	-53.43	55.307	58.18	25.155	-3.7124	-3.793	0.70462	-1.9917	30.801	-4.5874
90.89	16.737	34.216	-2.8323	-0.13301	-2.3932	-6.6042	4.1354	-0.64628	0.66022	-1.3176	3603.7	20.629	9.7779	58.389	-53.378	55.354	58.18	25.155	-3.7124	-3.793	0.70462	-1.9917	30.801	-4.5874
90.847	17.299	34.283	-2.8652	-0.11243	-2.3963	-6.5663	4.0917	-0.57446	0.66022	-1.3176	3603.3	20.675	10.102	58.437	-53.315	55.4	58.18	25.155	-3.7124	-3.793	0.70462	-1.9917	30.801	-4.5874
90.794	17.855	34.369	-2.898	-0.092109	-2.399	-6.5387	4.0358	-0.50489	0.66022	-1.3176	3602.8	20.733	10.421	58.484	-53.241	55.445	58.18	25.155	-3.7124	-3.793	0.70462	-1.9917	30.801	-4.5874
90.731	18.404	34.472	-2.9306	-0.072084	-2.4013	-6.5131	3.9733	-0.43784	0.66022	-1.3176	3602.3	20.804	10.737	58.531	-53.155	55.49	58.18	25.155	-3.7124	-3.793	0.70462	-1.9917	30.801	-4.5874
90.659	18.946	34.594	-2.9631	-0.052378	-2.4033	-6.4898	3.9101	-0.37355	0.66022	-1.3176	3601.8	20.886	11.048	58.577	-53.059	55.534	58.18	25.155	-3.7124	-3.793	0.70462	-1.9917	30.801	-4.5874
90.576	19.48	34.733	-2.9955	-0.032991	-2.4051	-6.4692	3.8437	-0.31222	0.66022	-1.3176	3601.4	20.98	11.354	58.623	-52.952	55.577	58.18	25.155	-3.7124	-3.793	0.70462	-1.9917	30.801	-4.5874
90.484	20.005	34.89	-3.0278	-0.013953	-2.4065	-6.4513	3.7702	-0.2541	0.66022	-1.3176	3600.9	21.086	11.656	58.668	-52.833	55.62	58.18	25.155	-3.7124	-3.793	0.70462	-1.9917	30.801	-4.5874
90.382	20.521	35.064	-3.0601	0.0046993	-2.4076	-6.4367	3.6906	-0.19943	0.66022	-1.3176	3600.4	21.204	11.951	58.712	-52.705	55.663	58.18	25.155	-3.7124	-3.793	0.70462	-1.9917	30.801	-4.5874
90.272	21.027	35.256	-3.0922	0.022938	-2.4085	-6.4328	3.6028	-0.1478	0.66022	-1.3176	3599.9	21.333	12.242	58.755	-52.565	55.704	58.18	25.155	-3.7124	-3.793	0.70462	-1.9917	30.801	-4.5874
90.152	21.523	35.465	-3.1244	0.040713	-2.4091	-6.4333	3.5061	-0.099711	0.66022	-1.3176	3599.5	21.474	12.526	58.798	-52.415	55.745	58.18	25.155	-3.7124	-3.793	0.70462	-1.9917	30.801	-4.5874
90.023	22.009	35.691	-3.1566	0.057987	-2.4095	-6.4369	3.4033	-0.055484	0.66022	-1.3176	3599.0	21.627	12.804	58.84	-52.255	55.785	58.18	25.155	-3.7124	-3.793	0.70462	-1.9917	30.801	-4.5874
89.886	22.483	35.934	-3.1888	0.074757	-2.4096	-6.4438	3.3038	-0.01522	0.66022	-1.3176	3598.5	21.79	13.076	58.881	-52.085	55.825	58.18	25.155	-3.7124	-3.793	0.70462	-1.9917	30.801	-4.5874
89.74	22.946	36.193	-3.221	0.091011	-2.4096	-6.454	3.1964	0.020964	0.66022	-1.3176	3598.0	21.965	13.34	58.921	-51.905	55.863	58.18	25.155	-3.7124	-3.793	0.70462	-1.9917	30.801	-4.5874
89.586	23.396	36.469	-3.2532	0.10673	-2.4094	-6.4259	3.0905	0.07372	0.66022	-1.3176	3597.6	22.15	13.598	58.961	-51.715	55.901	58.18	25.155	-3.7124	-3.793	0.70462	-1.9917	30.801	-4.5874
89.423	23.834	36.76	-3.2853	0.12191	-2.4089	-6.391	2.9801	0.12832	0.66022	-1.3176	3597.1	22.347	13.848	58.999	-51.516	55.938	58.18	25.155	-3.7124	-3.793	0.70462	-1.9917	30.801	-4.5874
89.253	24.258	37.067	-3.3171	0.13652	-2.4081	-6.3599	2.8633	0.17978	0.66022	-1.3176	3596.6	22.553	14.091	59.037	-51.307	55.974	58.18	25.155	-3.7124	-3.793	0.70462	-1.9917	30.801	-4.5874
89.075	24.669	37.389	-3.3489	0.15053	-2.4071	-6.3327	2.7403	0.22792	0.66022	-1.3176	3596.1	22.77	14.325	59.073	-51.09	56.009	58.18	25.155	-3.7124	-3.793	0.70462	-1.9917	30.801	-4.5874
88.89	25.065	37.726	-3.3805	0.16394	-2.4059	-6.3098	2.6277	0.27267	0.66022	-1.3176	3595.6	22.997	14.551	59.109	-50.864	56.043	58.18	25.155	-3.7124	-3.793	0.70462	-1.9917	30.801	-4.5874
88.697	25.447	38.077	-3.412	0.1768	-2.4044	-6.2914	2.5125	0.31405	0.66022	-1.3176	3595.2	23.233	14.769	59.144	-50.629	56.077	58.18	25.155	-3.7124	-3.793	0.70462	-1.9917	30.801	-4.5874
88.498	25.813	38.442	-3.4434	0.18905	-2.4027	-6.2777	2.3868	0.3519	0.66022	-1.3176	3594.7	23.479	14.977	59.178	-50.386	56.109	58.18	25.155	-3.7124	-3.793	0.70462	-1.9917	30.801	-4.5874
88.292	26.163	38.821	-3.4748	0.20063	-2.4009	-6.2887	2.2432	0.38889	0.66022	-1.3176	3594.2	23.735	15.177	59.21	-50.135	56.141	58.18	25.155	-3.7124	-3.793	0.70462	-1.9917	30.801	-4.5874
88.079	26.497	39.213	-3.5063	0.21147	-2.3988	-6.3076	2.0891	0.42265	0.66022	-1.3176	3593.7	23.999	15.367	59.242	-49.877	56.171	58.18	25.155	-3.7124	-3.793	0.70462	-1.9917	30.801	-4.5874
87.861	26.815	39.618	-3.5379	0.22156	-2.3968	-6.3471	1.9501	0.39171	0.66022	-1.3176	3593.2	24.272	15.548	59.273	-49.611	56.201	58.18	25.155	-3.7124	-3.793	0.70462	-1.9917	30.801	-4.5874
87.636	27.116	40.036	-3.5698	0.23096	-2.3949	-6.3873	1.8086	0.35644	0.66022	-1.3176	3592.8	24.553	15.718	59.303	-49.338	56.229	58.18	25.155	-3.7124	-3.793	0.70462	-1.9917	30.801	-4.5874
87.406	27.399	40.465	-3.6018	0.23965	-2.3932	-6.4273	1.6643	0.31731	0.66022	-1.3176	3592.3	24.842	15.879	59.332	-49.058	56.257	58.18	25.155	-3.7124	-3.793	0.70462	-1.9917	30.801	-4.5874
87.171	27.666	40.907	-3.634	0.2476	-2.3918	-6.4664	1.5177	0.27434	0.66022	-1.3176	3591.8	25.139	16.03	59.36	-48.771	56.284	58.18	25.155	-3.7124	-3.793	0.70462	-1.9917	30.801	-4.5874
86.93	27.914	41.36	-3.6665	0.25482	-2.3905	-6.5039	1.3689	0.22753	0.66022	-1.3176	3591.3	25.444	16.17	59.387	-48.479	56.31	58.18	25.155	-3.7124	-3.793	0.70462	-1.9917	30.801	-4.5874
86.685	28.144	41.823	-3.6991	0.26129	-2.3895	-6.539	1.218	0.17689	0.66022	-1.3176	3590.8	25.756	16.3	59.413	-48.18	56.336	58.18	25.155	-3.7124	-3.793	0.70462	-1.9917	30.801	-4.5874
86.436	28.356	42.297	-3.7318	0.267	-2.3887	-6.5167	1.0802	0.12959	0.66022	-1.3176	3590.4	26.075	16.419	59.439	-47.876	56.36	58.18	25.155	-3.7124	-3.793	0.70462	-1.9917	30.801	-4.5874
86.182	28.549	42.78	-3.7639	0.27217	-2.3882	-6.3126	0.98909	0.10243	0.66022	-1.3176	3589.9	26.4	16.526	59.463	-47.567	56.384	58.18	25.155	-3.7124	-3.793	0.70462	-1.9917	30.801	-4.5874
85.924	28.723	43.272	-3.795	0.27687	-2.3877	-6.1033	0.88712	0.086779	0.66022	-1.3176	3589.4	26.73	16.623	59.486	-47.254	56.406	58.18	25.155	-3.7124	-3.793	0.70462	-1.9917	30.801	-4.5874
85.662	28.878	43.773	-3.825	0.28103	-2.3873	-5.8955	0.77977	0.075267	0.66022	-1.3176	3588.9	27.067	16.709	59.509	-46.937	56.428	58.18	25.155	-3.7124	-3.793	0.70462	-1.9917	30.801	-4.5874
85.398	29.013	44.28	-3.8539	0.28466	-2.3869	-5.692	0.67138	0.060811	0.66022	-1.3176	3588.4	27.408	16.784	59.53	-46.616	56.449	58.18	25.155	-3.7124	-3.793	0.70462	-1.9917	30.801	-4.5874
85.13	29.13	44.794	-3.8819	0.28775	-2.3867	-5.4932	0.56235	0.043312	0.66022	-1.3176	3587.9	27.753	16.847	59.551	-46.293	56.468	58.18	25.155	-3.7124	-3.793	0.70462	-1.9917	30.801	-4.5874
84.859	29.227	45.315	-3.9089	0.29029	-2.3865	-5.3451	0.47493	0.02394	0.66022	-1.3176	3587.5	28.102	16.899	59.57	-45.967	56.487	58.18	25.155	-3.7124	-3.793	0.70462	-1.9917	30.801	-4.5874
84.586	29.304	45.841	-3.9355	0.29259	-2.3864	-5.3154	0.44308	0.0066948	0.66022	-1.3176	3587.0	28.455	16.94	59.588	-45.639	56.505	58.18	25.155	-3.7124	-3.793	0.70462	-1.9917	30.801	-4.5874
84.311	29.362	46.372	-3.962	0.29473	-2.3864	-5.295	0.41501	-0.0099127	0.66022	-1.3176	3586.5	28.811	16.969	59.606	-45.309	56.522	58.18	25.155	-3.7124	-3.793	0.70462	-1.9917	30.801	-4.5874
84.034	29.4	46.908	-3.9885	0.29674	-2.3865	-5.2843	0.39061	-0.026575	0.66022	-1.3176	3586.0	29.17	16.987	59.622	-44.979	56.538	58.18	25.155	-3.7124	-3.793	0.70462	-1.9917	30.801	-4.5874
83.755	29.417	47.448	-4.0149	0.29864	-2.3867	-5.2832	0.36977	-0.04331	0.66022	-1.3176	3585.5	29.532	16.993	59.637	-44.647	56.553	58.18	25.155	-3.7124	-3.793	0.70462	-1.9917	30.801	-4.5874
83.474	29.414	47.993	-4.0413	0.30045	-2.387	-5.292	0.35235	-0.060148	0.66022	-1.3176	3585.0	29.896	16.987	59.652	-44.315	56.567	58.18	25.155	-3.7124	-3.793	0.70462	-1.9917	30.801	-4.5874
83.192	29.39	48.541	-4.0677	0.30209	-2.3872	-5.2514	0.2952	-0.0166	0.66022	-1.3176	3584.6	30.262	16.969	59.665	-43.983	56.58	58.18	25.155	-3.7124	-3.793	0.70462	-1.9917	30.801	-4.5874
82.91	29.345	49.09	-4.0937	0.30348	-2.3872	-5.1232	0.27196	0.010585	0.66022	-1.3176	3584.1	30.629	16.939	59.677	-43.651	56.591	58.18	25.155	-3.7124	-3.793	0.70462	-1.9917	30.801	-4.5874
82.626	29.28	49.642	-4.119	0.30482	-2.3871	-4.9862	0.26454	0.022985	0.66022	-1.3176	3583.6	30.997	16.897	59.688	-43.32	56.602	58.18	25.155	-3.7124	-3.793	0.70462	-1.9917	30.801	-4.5874
82.342	29.194	50.194	-4.1436	0.30612	-2.387	-4.8674	0.25405	0.035742	0.66022	-1.3176	3583.1	31.366	16.843	59.697	-42.99	56.612	58.18	25.155	-3.7124	-3.793	0.70462	-1.9917	30.801	-4.5874
82.058	29.087	50.748	-4.1677	0.30736	-2.3868	-4.7598	0.24076	0.046238	0.66022	-1.3176	3582.6	31.734	16.777	59.706	-42.662	56.62	58.18	25.155	-3.7124	-3.793	0.70462	-1.9917	30.801	-4.5874
81.774	28.96	51.301	-4.1912	0.30852	-2.3865	-4.6606	0.22489	0.054375	0.66022	-1.3176	3582.1	32.102	16.699	59.713	-42.335	56.628	58.18	25.155	-3.7124	-3.793	0.70462	-1.9917	30.801	-4.5874
81.49	28.811	51.855	-4.2143	0.3096	-2.3862	-4.5731	0.20669	0.061718	0.66022	-1.3176	3581.6	32.47	16.609	59.72	-42.011	56.634	58.18	25.155	-3.7124	-3.793	0.70462	-1.9917	30.801	-4.5874
81.207	28.642	52.406	-4.2369	0.31059	-2.3859	-4.4958	0.1864	0.067954	0.66022	-1.3176	3581.2	32.836	16.507	59.725	-41.69	56.639	58.18	25.155	-3.7124	-3.793	0.70462	-1.9917	30.801	-4.5874
80.924	28.453	52.957	-4.2592	0.31146	-2.3855	-4.4111	0.16426	0.068112	0.66022	-1.3176	3580.7	33.201	16.394	59.729	-41.372	56.644	58.18	25.155	-3.7124	-3.793	0.70462	-1.9917	30.801	-4.5874
80.643	28.242	53.505	-4.2811	0.31223	-2.3852	-4.325	0.14044	0.064734	0.66022	-1.3176	3580.2	33.563	16.269	59.732	-41.057	56.647	58.18	25.155	-3.7124	-3.793	0.70462	-1.9917	30.801	-4.5874
80.363	28.011	54.05	-4.3025	0.31287	-2.3849	-4.2419	0.11516	0.059219	0.66022	-1.3176	3579.7	33.924	16.131	59.733	-40.747	56.649	58.18	25.155	-3.7124	-3.793	0.70462	-1.9917	30.801	-4.5874
80.085	27.76	54.591	-4.3235	0.31338	-2.3846	-4.1548	0.090839	0.05732	0.66022	-1.3176	3579.2	34.281	15.982	59.734	-40.441	56.649	58.18	25.155	-3.7124	-3.793	0.70462	-1.9917	30.801	-4.5874
79.809	27.488	55.128	-4.344	0.31378	-2.3843	-4.0634	0.070474	0.065908	0.66022	-1.3176	3578.7	34.635	15.822	59.733	-40.14	56.649	58.18	25.155	-3.7124	-3.793	0.70462	-1.9917	30.801	-4.5874
79.535	27.195	55.661	-4.3641	0.31408	-2.384	-3.9675	0.050485	0.071245	0.66022	-1.3176	3578.2	34.986	15.65	59.731	-39.844	56.648	58.18	25.155	-3.7124	-3.793	0.70462	-1.9917	30.801	-4.5874
79.263	26.883	56.188	-4.3838	0.31442	-2.3835	-3.9254	0.085133	0.10388	0.66022	-1.3176	3577.8	35.332	15.466	59.728	-39.555	56.645	58.18	25.155	-3.7124	-3.793	0.70462	-1.9917	30.801	-4.5874
78.995	26.55	56.709	-4.4033	0.31493	-2.3829	-3.8778	0.12041	0.13598	0.66022	-1.3176	3577.3	35.674	15.271	59.723	-39.271	56.641	58.18	25.155	-3.7124	-3.793	0.70462	-1.9917	30.801	-4.5874
78.729	26.197	57.223	-4.4226	0.31562	-2.3822	-3.7898	0.15398	0.16004	0.66022	-1.3176	3576.8	36.011	15.065	59.718	-38.995	56.637	58.18	25.155	-3.7124	-3.793	0.70462	-1.9917	30.801	-4.5874
78.467	25.824	57.73	-4.4412	0.31647	-2.3813	-3.6606	0.18319	0.18753	0.66022	-1.3176	3576.3	36.343	14.847	59.711	-38.725	56.631	58.18	25.155	-3.7124	-3.793	0.70462	-1.9917	30.801	-4.5874
78.208	25.431	58.23	-4.4592	0.31745	-2.3803	-3.5224	0.20904	0.21966	0.66022	-1.3176	3575.8	36.67	14.618	59.703	-38.463	56.623	58.18	25.155	-3.7124	-3.793	0.70462	-1.9917	30.801	-4.5874
77.953	25.018	58.722	-4.4764	0.31855	-2.3791	-3.3689	0.23251	0.25044	0.66022	-1.3176	3575.3	36.991	14.378	59.694	-38.208	56.615	58.18	25.155	-3.7124	-3.793	0.70462	-1.9917	30.801	-4.5874
77.702	24.587	59.206	-4.4928	0.31977	-2.3778	-3.2006	0.25362	0.27976	0.66022	-1.3176	3574.8	37.306	14.127	59.684	-37.961	56.606	58.18	25.155	-3.7124	-3.793	0.70462	-1.9917	30.801	-4.5874
77.455	24.136	59.681	-4.5084	0.32108	-2.3763	-3.018	0.27237	0.30747	0.66022	-1.3176	3574.3	37.615	13.866	59.673	-37.722	56.596	58.18	25.155	-3.7124	-3.793	0.70462	-1.9917	30.801	-4.5874
77.212	23.668	60.146	-4.523	0.32249	-2.3747	-2.8219	0.28877	0.33347	0.66022	-1.3176	3573.9	37.917	13.594	59.66	-37.491	56.585	58.18	25.155	-3.7124	-3.793	0.70462	-1.9917	30.801	-4.5874
76.974	23.181	60.601	-4.5366	0.32397	-2.373	-2.6128	0.30286	0.35763	0.66022	-1.3176	3573.4	38.213	13.312	59.647	-37.269	56.572	58.18	25.155	-3.7124	-3.793	0.70462	-1.9917	30.801	-4.5874
76.741	22.677	61.046	-4.5491	0.32551	-2.3712	-2.3915	0.31467	0.37983	0.66022	-1.3176	3572.9	38.502	13.021	59.633	-37.057	56.559	58.18	25.155	-3.7124	-3.793	0.70462	-1.9917	30.801	-4.5874
76.513	22.156	61.481	-4.5605	0.32711	-2.3692	-2.1587	0.32423	0.39994	0.66022	-1.3176	3572.4	38.783	12.72	59.618	-36.853	56.545	58.18	25.155	-3.7124	-3.793	0.70462	-1.9917	30.801	-4.5874
76.29	21.618	61.903	-4.5707	0.32875	-2.3672	-1.9036	0.33162	0.41568	0.66022	-1.3176	3571.9	39.057	12.41	59.601	-36.659	56.53	58.18	25.155	-3.7124	-3.793	0.70462	-1.9917	30.801	-4.5874
76.072	21.066	62.314	-4.5794	0.33042	-2.3651	-1.5849	0.33674	0.41888	0.66022	-1.3176	3571.4	39.323	12.091	59.584	-36.475	56.515	58.18	25.155	-3.7124	-3.793	0.70462	-1.9917	30.801	-4.5874
75.859	20.498	62.712	-4.5865	0.33211	-2.3629	-1.2621	0.33736	0.44022	0.66022	-1.3176	3570.9	39.58	11.764	59.567	-36.3	56.498	58.18	25.155	-3.7124	-3.793	0.70462	-1.9917	30.801	-4.5874
75.653	19.917	63.098	-4.592	0.33379	-2.3607	-0.93289	0.33454	0.46769	0.66022	-1.3176	3570.4	39.83	11.43	59.548	-36.136	56.481	58.18	25.155	-3.7124	-3.793	0.70462	-1.9917	30.801	-4.5874
75.452	19.322	63.47	-4.5958	0.33545	-2.3583	-0.64408	0.31933	0.48506	0.66022	-1.3176	3570.0	40.071	11.088	59.529	-35.982	56.463	58.18	25.155	-3.7124	-3.793	0.70462	-1.9917	30.801	-4.5874
75.257	18.715	63.829	-4.5986	0.33695	-2.3558	-0.45311	0.2797	0.48373	0.66022	-1.3176	3569.5	40.303	10.739	59.509	-35.838	56.445	58.18	25.155	-3.7124	-3.793	0.70462	-1.9917	30.801	-4.5874
75.068	18.096	64.175	-4.6003	0.33824	-2.3534	-0.24876	0.23886	0.48444	0.66022	-1.3176	3569.0	40.527	10.383	59.489	-35.705	56.426	58.18	25.155	-3.7124	-3.793	0.70462	-1.9917	30.801	-4.5874
74.886	17.466	64.506	-4.601	0.33933	-2.351	-0.032269	0.19681	0.48691	0.66022	-1.3176	3568.5	40.741	10.021	59.468	-35.583	56.406	58.18	25.155	-3.7124	-3.793	0.70462	-1.9917	30.801	-4.5874
74.711	16.825	64.823	-4.6006	0.34021	-2.3485	0.20062	0.15201	0.49735	0.66022	-1.3176	3568.0	40.946	9.6536	59.446	-35.471	56.387	58.18	25.155	-3.7124	-3.793	0.70462	-1.9917	30.801	-4.5874
74.543	16.175	65.125	-4.599	0.34085	-2.346	0.44552	0.10598	0.50971	0.66022	-1.3176	3567.5	41.142	9.2808	59.425	-35.371	56.366	58.18	25.155	-3.7124	-3.793	0.70462	-1.9917	30.801	-4.5874
74.381	15.517	65.412	-4.5962	0.34126	-2.3434	0.70062	0.05887	0.52326	0.66022	-1.3176	3567.0	41.329	8.9032	59.403	-35.282	56.346	58.18	25.155	-3.7124	-3.793	0.70462	-1.9917	30.801	-4.5874
74.227	14.851	65.683	-4.592	0.34144	-2.3408	0.96433	0.010755	0.53765	0.66022	-1.3176	3566.5	41.505	8.5213	59.381	-35.204	56.325	58.18	25.155	-3.7124	-3.793	0.70462	-1.9917	30.801	-4.5874
74.081	14.178	65.939	-4.5865	0.34137	-2.3381	1.2351	-0.03826	0.55254	0.66022	-1.3176	3566.1	41.672	8.1356	59.358	-35.138	56.304	58.18	25.155	-3.7124	-3.793	0.70462	-1.9917	30.801	-4.5874
73.942	13.499	66.178	-4.5796	0.34105	-2.3352	1.5125	-0.089054	0.57828	0.66022	-1.3176	3565.6	41.829	7.7466	59.335	-35.083	56.283	58.18	25.155	-3.7124	-3.793	0.70462	-1.9917	30.801	-4.5874
73.811	12.815	66.402	-4.5714	0.34048	-2.3323	1.7955	-0.14124	0.60965	0.66022	-1.3176	3565.1	41.975	7.3549	59.312	-35.04	56.262	58.18	25.155	-3.7124	-3.793	0.70462	-1.9917	30.801	-4.5874
73.688	12.127	66.609	-4.5617	0.33964	-2.3291	2.0821	-0.19422	0.64054	0.66022	-1.3176	3564.6	42.111	6.9609	59.289	-35.008	56.24	58.18	25.155	-3.7124	-3.793	0.70462	-1.9917	30.801	-4.5874
73.573	11.437	66.799	-4.5505	0.33853	-2.3259	2.3706	-0.24783	0.67058	0.66022	-1.3176	3564.1	42.237	6.5652	59.266	-34.988	56.219	58.18	25.155	-3.7124	-3.793	0.70462	-1.9917	30.801	-4.5874
73.466	10.744	66.973	-4.538	0.33716	-2.3224	2.6594	-0.30189	0.69943	0.66022	-1.3176	3563.6	42.353	6.1682	59.243	-34.979	56.197	58.18	25.155	-3.7124	-3.793	0.70462	-1.9917	30.801	-4.5874
73.367	10.05	67.131	-4.5239	0.33551	-2.3189	2.9533	-0.35637	0.72816	0.66022	-1.3176	3563.1	42.458	5.7707	59.22	-34.983	56.176	58.18	25.155	-3.7124	-3.793	0.70462	-1.9917	30.801	-4.5874
73.277	9.3557	67.271	-4.5084	0.3336	-2.3152	3.2493	-0.41108	0.75604	0.66022	-1.3176	3562.6	42.553	5.373	59.197	-34.997	56.154	58.18	25.155	-3.7124	-3.793	0.70462	-1.9917	30.801	-4.5874
73.196	8.6625	67.395	-4.4915	0.3314	-2.3113	3.5412	-0.4657	0.78173	0.66022	-1.3176	3562.2	42.637	4.9757	59.174	-35.024	56.133	58.18	25.155	-3.7124	-3.793	0.70462	-1.9917	30.801	-4.5874
73.123	7.9711	67.503	-4.473	0.32894	-2.3073	3.8274	-0.52002	0.80494	0.66022	-1.3176	3561.7	42.711	4.5795	59.151	-35.061	56.112	58.18	25.155	-3.7124	-3.793	0.70462	-1.9917	30.801	-4.5874
73.059	7.2826	67.593	-4.4532	0.3262	-2.3033	4.1063	-0.57382	0.82542	0.66022	-1.3176	3561.2	42.775	4.1848	59.129	-35.111	56.091	58.18	25.155	-3.7124	-3.793	0.70462	-1.9917	30.801	-4.5874
73.004	6.5979	67.668	-4.432	0.3232	-2.2991	4.3791	-0.62702	0.85693	0.66022	-1.3176	3560.7	42.828	3.7922	59.106	-35.171	56.07	58.18	25.155	-3.7124	-3.793	0.70462	-1.9917	30.801	-4.5874
72.958	5.9178	67.726	-4.4094	0.31993	-2.2947	4.6447	-0.67972	0.8972	0.66022	-1.3176	3560.2	42.87	3.4021	59.084	-35.243	56.05	58.18	25.155	-3.7124	-3.793	0.70462	-1.9917	30.801	-4.5874
72.92	5.2433	67.768	-4.3856	0.31641	-2.2901	4.8999	-0.73178	0.93351	0.66022	-1.3176	3559.7	42.902	3.015	59.063	-35.326	56.03	58.18	25.155	-3.7124	-3.793	0.70462	-1.9917	30.801	-4.5874
72.892	4.5751	67.794	-4.3604	0.31262	-2.2854	5.1433	-0.78295	0.96579	0.66022	-1.3176	3559.2	42.925	2.6315	59.041	-35.42	56.01	58.18	25.155	-3.7124	-3.793	0.70462	-1.9917	30.801	-4.5874
72.872	3.9142	67.804	-4.3341	0.30858	-2.2805	5.3739	-0.833	0.99398	0.66022	-1.3176	3558.7	42.937	2.252	59.02	-35.524	55.99	58.18	25.155	-3.7124	-3.793	0.70462	-1.9917	30.801	-4.5874
72.862	3.2614	67.799	-4.3067	0.30429	-2.2754	5.593	-0.88152	1.0184	0.66022	-1.3176	3558.3	42.939	1.8768	59.0	-35.64	55.971	58.18	25.155	-3.7124	-3.793	0.70462	-1.9917	30.801	-4.5874
72.86	2.6173	67.779	-4.2782	0.29977	-2.2703	5.8021	-0.9282	1.0393	0.66022	-1.3176	3557.8	42.931	1.5066	58.98	-35.765	55.953	58.18	25.155	-3.7124	-3.793	0.70462	-1.9917	30.801	-4.5874
72.867	1.9828	67.744	-4.2487	0.29501	-2.265	5.9954	-0.97318	1.0561	0.66022	-1.3176	3557.3	42.913	1.1417	58.96	-35.901	55.934	58.18	25.155	-3.7124	-3.793	0.70462	-1.9917	30.801	-4.5874
72.884	1.3586	67.695	-4.2183	0.29004	-2.2597	6.1724	-1.0162	1.0687	0.66022	-1.3176	3556.8	42.886	0.7825	58.941	-36.048	55.917	58.18	25.155	-3.7124	-3.793	0.70462	-1.9917	30.801	-4.5874
72.908	0.74527	67.631	-4.187	0.28485	-2.2544	6.3326	-1.0571	1.0773	0.66022	-1.3176	3556.3	42.85	0.42938	58.922	-36.204	55.899	58.18	25.155	-3.7124	-3.793	0.70462	-1.9917	30.801	-4.5874
72.942	0.14352	67.554	-4.155	0.27947	-2.249	6.4754	-1.0957	1.0818	0.66022	-1.3176	3555.8	42.804	0.082711	58.904	-36.369	55.883	58.18	25.155	-3.7124	-3.793	0.70462	-1.9917	30.801	-4.5874
72.984	-0.44609	67.464	-4.1223	0.2739	-2.2435	6.5989	-1.1313	1.0867	0.66022	-1.3176	3555.3	42.749	-0.25716	58.887	-36.545	55.866	58.18	25.155	-3.7124	-3.793	0.70462	-1.9917	30.801	-4.5874
73.035	-1.023	67.36	-4.089	0.26816	-2.2381	6.7042	-1.1644	1.0891	0.66022	-1.3176	3554.8	42.685	-0.58993	58.87	-36.729	55.851	58.18	25.155	-3.7124	-3.793	0.70462	-1.9917	30.801	-4.5874
73.094	-1.5868	67.245	-4.0553	0.26226	-2.2327	6.7919	-1.1948	1.0881	0.66022	-1.3176	3554.3	42.613	-0.9153	58.854	-36.922	55.836	58.18	25.155	-3.7124	-3.793	0.70462	-1.9917	30.801	-4.5874
73.162	-2.1369	67.117	-4.021	0.25622	-2.2272	6.9278	-1.2226	1.0784	0.66022	-1.3176	3553.9	42.533	-1.233	58.838	-37.124	55.822	58.18	25.155	-3.7124	-3.793	0.70462	-1.9917	30.801	-4.5874
73.238	-2.6728	66.978	-3.986	0.25004	-2.2219	7.0518	-1.2481	1.0645	0.66022	-1.3176	3553.4	42.444	-1.5427	58.823	-37.335	55.808	58.18	25.155	-3.7124	-3.793	0.70462	-1.9917	30.801	-4.5874
73.322	-3.1941	66.827	-3.9505	0.24374	-2.2166	7.1575	-1.2709	1.0467	0.66022	-1.3176	3552.9	42.347	-1.8441	58.809	-37.554	55.795	58.18	25.155	-3.7124	-3.793	0.70462	-1.9917	30.801	-4.5874
73.413	-3.7002	66.666	-3.9145	0.23733	-2.2114	7.2456	-1.291	1.0244	0.66022	-1.3176	3552.4	42.242	-2.1369	58.795	-37.78	55.782	58.18	25.155	-3.7124	-3.793	0.70462	-1.9917	30.801	-4.5874
73.513	-4.1908	66.495	-3.8781	0.23084	-2.2064	7.3161	-1.3081	0.99739	0.66022	-1.3176	3551.9	42.13	-2.4209	58.783	-38.015	55.77	58.18	25.155	-3.7124	-3.793	0.70462	-1.9917	30.801	-4.5874
73.62	-4.6655	66.313	-3.8414	0.22426	-2.2015	7.3684	-1.3225	0.96692	0.66022	-1.3176	3551.4	42.011	-2.6959	58.77	-38.256	55.759	58.18	25.155	-3.7124	-3.793	0.70462	-1.9917	30.801	-4.5874
73.735	-5.1241	66.123	-3.8044	0.21762	-2.1967	7.4028	-1.334	0.93308	0.66022	-1.3176	3550.9	41.885	-2.9617	58.759	-38.505	55.749	58.18	25.155	-3.7124	-3.793	0.70462	-1.9917	30.801	-4.5874
73.857	-5.5661	65.924	-3.7674	0.21092	-2.1921	7.4194	-1.3425	0.89602	0.66022	-1.3176	3550.4	41.752	-3.218	58.748	-38.761	55.739	58.18	25.155	-3.7124	-3.793	0.70462	-1.9917	30.801	-4.5874
73.986	-5.9914	65.716	-3.7303	0.2042	-2.1877	7.4186	-1.3481	0.8559	0.66022	-1.3176	3550.0	41.612	-3.4648	58.738	-39.023	55.73	58.18	25.155	-3.7124	-3.793	0.70462	-1.9917	30.801	-4.5874
74.121	-6.3997	65.5	-3.6932	0.19745	-2.1836	7.401	-1.3505	0.81285	0.66022	-1.3176	3549.5	41.466	-3.7018	58.728	-39.292	55.721	58.18	25.155	-3.7124	-3.793	0.70462	-1.9917	30.801	-4.5874
74.264	-6.791	65.276	-3.6563	0.1907	-2.1796	7.3669	-1.3498	0.76705	0.66022	-1.3176	3549.0	41.315	-3.9291	58.72	-39.566	55.713	58.18	25.155	-3.7124	-3.793	0.70462	-1.9917	30.801	-4.5874
74.413	-7.165	65.046	-3.6196	0.18396	-2.1759	7.3159	-1.3458	0.72256	0.66022	-1.3176	3548.5	41.157	-4.1464	58.712	-39.847	55.706	58.18	25.155	-3.7124	-3.793	0.70462	-1.9917	30.801	-4.5874
74.568	-7.5217	64.809	-3.5831	0.17724	-2.1724	7.2852	-1.3388	0.67332	0.66022	-1.3176	3548.0	40.995	-4.3537	58.705	-40.133	55.7	58.18	25.155	-3.7124	-3.793	0.70462	-1.9917	30.801	-4.5874
74.73	-7.861	64.566	-3.5466	0.17057	-2.1692	7.3029	-1.3292	0.61348	0.66022	-1.3176	3547.5	40.827	-4.551	58.698	-40.423	55.694	58.18	25.155	-3.7124	-3.793	0.70462	-1.9917	30.801	-4.5874
74.897	-8.1827	64.317	-3.5101	0.16395	-2.1663	7.3041	-1.3172	0.54973	0.66022	-1.3176	3547.0	40.654	-4.7381	58.693	-40.719	55.689	58.18	25.155	-3.7124	-3.793	0.70462	-1.9917	30.801	-4.5874
75.07	-8.4865	64.062	-3.4736	0.1574	-2.1637	7.2891	-1.3027	0.48219	0.66022	-1.3176	3546.5	40.476	-4.9149	58.688	-41.019	55.685	58.18	25.155	-3.7124	-3.793	0.70462	-1.9917	30.801	-4.5874
75.248	-8.7725	63.803	-3.4373	0.15093	-2.1615	7.2584	-1.2857	0.41096	0.66022	-1.3176	3546.0	40.294	-5.0814	58.683	-41.324	55.681	58.18	25.155	-3.7124	-3.793	0.70462	-1.9917	30.801	-4.5874
75.432	-9.0404	63.539	-3.4011	0.14455	-2.1596	7.2124	-1.2661	0.33614	0.66022	-1.3176	3545.5	40.109	-5.2373	58.68	-41.633	55.678	58.18	25.155	-3.7124	-3.793	0.70462	-1.9917	30.801	-4.5874
75.62	-9.2902	63.271	-3.3652	0.13826	-2.1581	7.1371	-1.263	0.26439	0.66022	-1.3176	3545.1	39.919	-5.3827	58.677	-41.945	55.676	58.18	25.155	-3.7124	-3.793	0.70462	-1.9917	30.801	-4.5874
75.814	-9.5219	62.999	-3.3296	0.13189	-2.157	7.0838	-1.2832	0.19203	0.66022	-1.3176	3544.6	39.726	-5.5175	58.675	-42.261	55.674	58.18	25.155	-3.7124	-3.793	0.70462	-1.9917	30.801	-4.5874
76.012	-9.7354	62.723	-3.2944	0.12543	-2.1562	7.0203	-1.3014	0.11755	0.66022	-1.3176	3544.1	39.529	-5.6418	58.673	-42.58	55.673	58.18	25.155	-3.7124	-3.793	0.70462	-1.9917	30.801	-4.5874
76.214	-9.9306	62.445	-3.2594	0.11888	-2.1558	6.9416	-1.3177	0.041794	0.66022	-1.3176	3543.6	39.329	-5.7553	58.673	-42.902	55.673	58.18	25.155	-3.7124	-3.793	0.70462	-1.9917	30.801	-4.5874
76.421	-10.108	62.163	-3.225	0.11226	-2.1558	6.8481	-1.332	-0.035062	0.66022	-1.3176	3543.1	39.126	-5.8583	58.673	-43.228	55.674	58.18	25.155	-3.7124	-3.793	0.70462	-1.9917	30.801	-4.5874
76.632	-10.266	61.879	-3.191	0.10556	-2.1561	6.7628	-1.3441	-0.11565	0.66022	-1.3176	3542.6	38.92	-5.9506	58.674	-43.556	55.675	58.18	25.155	-3.7124	-3.793	0.70462	-1.9917	30.801	-4.5874
76.847	-10.407	61.592	-3.1573	0.098817	-2.1569	6.6823	-1.3544	-0.19947	0.66022	-1.3176	3542.1	38.712	-6.0322	58.675	-43.886	55.677	58.18	25.155	-3.7124	-3.793	0.70462	-1.9917	30.801	-4.5874
77.066	-10.53	61.304	-3.1242	0.092024	-2.1581	6.5872	-1.3627	-0.28397	0.66022	-1.3176	3541.6	38.501	-6.1032	58.678	-44.218	55.679	58.18	25.155	-3.7124	-3.793	0.70462	-1.9917	30.801	-4.5874
77.289	-10.634	61.013	-3.0915	0.085193	-2.1598	6.4769	-1.3691	-0.36921	0.66022	-1.3176	3541.1	38.288	-6.1636	58.681	-44.553	55.683	58.18	25.155	-3.7124	-3.793	0.70462	-1.9917	30.801	-4.5874
77.515	-10.72	60.721	-3.0594	0.078336	-2.1618	6.3516	-1.3735	-0.45505	0.66022	-1.3176	3540.6	38.073	-6.2134	58.684	-44.889	55.687	58.18	25.155	-3.7124	-3.793	0.70462	-1.9917	30.801	-4.5874
77.744	-10.788	60.427	-3.028	0.071462	-2.1643	6.2194	-1.3758	-0.54217	0.66022	-1.3176	3540.1	37.856	-6.2525	58.689	-45.227	55.691	58.18	25.155	-3.7124	-3.793	0.70462	-1.9917	30.801	-4.5874
77.976	-10.838	60.132	-2.9972	0.064582	-2.1672	6.09	-1.3761	-0.63168	0.66022	-1.3176	3539.7	37.638	-6.2812	58.694	-45.567	55.697	58.18	25.155	-3.7124	-3.793	0.70462	-1.9917	30.801	-4.5874
78.212	-10.871	59.836	-2.9671	0.057704	-2.1706	5.9455	-1.3744	-0.72164	0.66022	-1.3176	3539.2	37.418	-6.2994	58.7	-45.907	55.703	58.18	25.155	-3.7124	-3.793	0.70462	-1.9917	30.801	-4.5874
78.45	-10.885	59.539	-2.9378	0.05084	-2.1745	5.7862	-1.3708	-0.81195	0.66022	-1.3176	3538.7	37.196	-6.3072	58.706	-46.249	55.709	58.18	25.155	-3.7124	-3.793	0.70462	-1.9917	30.801	-4.5874
78.691	-10.882	59.242	-2.9093	0.044	-2.1788	5.6126	-1.3651	-0.90248	0.66022	-1.3176	3538.2	36.974	-6.3046	58.714	-46.591	55.716	58.18	25.155	-3.7124	-3.793	0.70462	-1.9917	30.801	-4.5874
78.934	-10.862	58.944	-2.8817	0.037196	-2.1835	5.3994	-1.3553	-0.97425	0.66022	-1.3176	3537.7	36.751	-6.2918	58.722	-46.935	55.724	58.18	25.155	-3.7124	-3.793	0.70462	-1.9917	30.801	-4.5874
79.179	-10.824	58.646	-2.8553	0.030452	-2.1885	5.1702	-1.3421	-1.0401	0.66022	-1.3176	3537.2	36.526	-6.2687	58.73	-47.278	55.733	58.18	25.155	-3.7124	-3.793	0.70462	-1.9917	30.801	-4.5874
79.426	-10.768	58.347	-2.83	0.02378	-2.1939	4.936	-1.3262	-1.1069	0.66022	-1.3176	3536.7	36.301	-6.2355	58.739	-47.622	55.742	58.18	25.155	-3.7124	-3.793	0.70462	-1.9917	30.801	-4.5874
79.674	-10.696	58.048	-2.806	0.017194	-2.1996	4.6974	-1.3075	-1.1745	0.66022	-1.3176	3536.2	36.076	-6.1925	58.749	-47.966	55.752	58.18	25.155	-3.7124	-3.793	0.70462	-1.9917	30.801	-4.5874
79.925	-10.607	57.75	-2.7831	0.010709	-2.2056	4.4547	-1.2861	-1.2428	0.66022	-1.3176	3535.7	35.85	-6.1398	58.759	-48.31	55.762	58.18	25.155	-3.7124	-3.793	0.70462	-1.9917	30.801	-4.5874
80.176	-10.502	57.452	-2.7614	0.0043376	-2.212	4.2087	-1.262	-1.3117	0.66022	-1.3176	3535.2	35.624	-6.0775	58.77	-48.653	55.773	58.18	25.155	-3.7124	-3.793	0.70462	-1.9917	30.801	-4.5874
80.428	-10.381	57.154	-2.741	-0.0019061	-2.2187	3.9567	-1.2351	-1.381	0.66022	-1.3176	3534.7	35.398	-6.0059	58.782	-48.996	55.784	58.18	25.155	-3.7124	-3.793	0.70462	-1.9917	30.801	-4.5874
80.681	-10.244	56.856	-2.7219	-0.0080085	-2.2258	3.6972	-1.2054	-1.45	0.66022	-1.3176	3534.2	35.172	-5.9251	58.794	-49.339	55.796	58.18	25.155	-3.7124	-3.793	0.70462	-1.9917	30.801	-4.5874
80.935	-10.091	56.56	-2.704	-0.013956	-2.2332	3.4381	-1.1689	-1.5085	0.66022	-1.3176	3533.7	34.947	-5.8353	58.807	-49.68	55.808	58.18	25.155	-3.7124	-3.793	0.70462	-1.9917	30.801	-4.5874
81.189	-9.9234	56.264	-2.6875	-0.019671	-2.2408	3.1772	-1.1171	-1.5314	0.66022	-1.3176	3533.2	34.722	-5.7367	58.82	-50.02	55.821	58.18	25.155	-3.7124	-3.793	0.70462	-1.9917	30.801	-4.5874
81.443	-9.7407	55.969	-2.6723	-0.025125	-2.2485	2.9107	-1.0639	-1.5528	0.66022	-1.3176	3532.8	34.497	-5.6294	58.834	-50.359	55.835	58.18	25.155	-3.7124	-3.793	0.70462	-1.9917	30.801	-4.5874
81.697	-9.5436	55.675	-2.6584	-0.030308	-2.2563	2.6396	-1.0093	-1.5727	0.66022	-1.3176	3532.3	34.274	-5.5138	58.848	-50.697	55.849	58.18	25.155	-3.7124	-3.793	0.70462	-1.9917	30.801	-4.5874
81.951	-9.3325	55.383	-2.6459	-0.035215	-2.2643	2.3648	-0.95311	-1.5912	0.66022	-1.3176	3531.8	34.051	-5.3901	58.863	-51.032	55.864	58.18	25.155	-3.7124	-3.793	0.70462	-1.9917	30.801	-4.5874
82.204	-9.1076	55.092	-2.6347	-0.039837	-2.2723	2.087	-0.89539	-1.6082	0.66022	-1.3176	3531.3	33.829	-5.2584	58.879	-51.365	55.879	58.18	25.155	-3.7124	-3.793	0.70462	-1.9917	30.801	-4.5874
82.456	-8.8695	54.802	-2.625	-0.044166	-2.2803	1.8071	-0.83612	-1.6238	0.66022	-1.3176	3530.8	33.609	-5.1192	58.895	-51.696	55.894	58.18	25.155	-3.7124	-3.793	0.70462	-1.9917	30.801	-4.5874
82.706	-8.6186	54.515	-2.6167	-0.048195	-2.2885	1.5215	-0.77528	-1.6376	0.66022	-1.3176	3530.3	33.39	-4.9726	58.911	-52.024	55.911	58.18	25.155	-3.7124	-3.793	0.70462	-1.9917	30.801	-4.5874
82.955	-8.3553	54.229	-2.6098	-0.051916	-2.2967	1.2306	-0.71281	-1.6493	0.66022	-1.3176	3529.8	33.173	-4.8189	58.928	-52.35	55.927	58.18	25.155	-3.7124	-3.793	0.70462	-1.9917	30.801	-4.5874
83.202	-8.08	53.946	-2.6044	-0.055321	-2.305	0.94203	-0.64873	-1.6596	0.66022	-1.3176	3529.3	32.958	-4.6584	58.946	-52.672	55.944	58.18	25.155	-3.7124	-3.793	0.70462	-1.9917	30.801	-4.5874
83.448	-7.7933	53.665	-2.6004	-0.058401	-2.3133	0.65626	-0.58307	-1.6684	0.66022	-1.3176	3528.8	32.745	-4.4914	58.964	-52.99	55.962	58.18	25.155	-3.7124	-3.793	0.70462	-1.9917	30.801	-4.5874
83.691	-7.4955	53.387	-2.5978	-0.061149	-2.3217	0.37391	-0.51589	-1.6759	0.66022	-1.3176	3528.3	32.534	-4.3181	58.983	-53.305	55.98	58.18	25.155	-3.7124	-3.793	0.70462	-1.9917	30.801	-4.5874
83.931	-7.1871	53.111	-2.5966	-0.063557	-2.3301	0.095556	-0.44725	-1.682	0.66022	-1.3176	3527.8	32.325	-4.1387	59.002	-53.615	55.999	58.18	25.155	-3.7124	-3.793	0.70462	-1.9917	30.801	-4.5874
84.169	-6.8685	52.839	-2.5968	-0.065619	-2.3385	-0.17698	-0.37713	-1.6862	0.66022	-1.3176	3527.3	32.119	-3.9536	59.021	-53.921	56.018	58.18	25.155	-3.7124	-3.793	0.70462	-1.9917	30.801	-4.5874
84.403	-6.5401	52.569	-2.5984	-0.067326	-2.3469	-0.44051	-0.30557	-1.6876	0.66022	-1.3176	3526.8	31.916	-3.7631	59.042	-54.221	56.037	58.18	25.155	-3.7124	-3.793	0.70462	-1.9917	30.801	-4.5874
84.635	-6.2024	52.303	-2.6012	-0.068673	-2.3554	-0.69829	-0.23286	-1.6881	0.66022	-1.3176	3526.3	31.716	-3.5672	59.062	-54.517	56.057	58.18	25.155	-3.7124	-3.793	0.70462	-1.9917	30.801	-4.5874
84.862	-5.8558	52.041	-2.6054	-0.069653	-2.3638	-0.94991	-0.15909	-1.6877	0.66022	-1.3176	3525.8	31.518	-3.3665	59.083	-54.806	56.077	58.18	25.155	-3.7124	-3.793	0.70462	-1.9917	30.801	-4.5874
85.086	-5.5007	51.783	-2.6107	-0.070262	-2.3722	-1.195	-0.084367	-1.6866	0.66022	-1.3176	3525.3	31.324	-3.161	59.105	-55.09	56.098	58.18	25.155	-3.7124	-3.793	0.70462	-1.9917	30.801	-4.5874
85.306	-5.1375	51.529	-2.6173	-0.070495	-2.3807	-1.4332	-0.0087958	-1.6847	0.66022	-1.3176	3524.8	31.134	-2.951	59.126	-55.366	56.119	58.18	25.155	-3.7124	-3.793	0.70462	-1.9917	30.801	-4.5874
85.522	-4.7666	51.279	-2.625	-0.070349	-2.3891	-1.6643	0.067509	-1.6821	0.66022	-1.3176	3524.3	30.947	-2.7367	59.149	-55.636	56.141	58.18	25.155	-3.7124	-3.793	0.70462	-1.9917	30.801	-4.5874
85.734	-4.3884	51.034	-2.6339	-0.069819	-2.3975	-1.8892	0.14443	-1.6779	0.66022	-1.3176	3523.8	30.764	-2.5185	59.172	-55.898	56.163	58.18	25.155	-3.7124	-3.793	0.70462	-1.9917	30.801	-4.5874
85.94	-4.0033	50.793	-2.6439	-0.068904	-2.4059	-2.1057	0.22183	-1.6729	0.66022	-1.3176	3523.3	30.584	-2.2964	59.195	-56.152	56.185	58.18	25.155	-3.7124	-3.793	0.70462	-1.9917	30.801	-4.5874
86.142	-3.6117	50.558	-2.655	-0.0676	-2.4142	-2.3135	0.29958	-1.6673	0.66022	-1.3176	3522.8	30.409	-2.0708	59.218	-56.398	56.208	58.18	25.155	-3.7124	-3.793	0.70462	-1.9917	30.801	-4.5874
86.339	-3.2139	50.329	-2.667	-0.065908	-2.4225	-2.5095	0.37725	-1.6627	0.66022	-1.3176	3522.3	30.239	-1.842	59.242	-56.634	56.231	58.18	25.155	-3.7124	-3.793	0.70462	-1.9917	30.801	-4.5874
86.531	-2.8104	50.105	-2.68	-0.063828	-2.4308	-2.6951	0.45483	-1.6584	0.66022	-1.3176	3521.8	30.073	-1.61	59.266	-56.861	56.255	58.18	25.155	-3.7124	-3.793	0.70462	-1.9917	30.801	-4.5874
86.717	-2.4014	49.887	-2.694	-0.061358	-2.4391	-2.8617	0.53379	-1.6526	0.66022	-1.3176	3521.3	29.911	-1.3751	59.291	-57.078	56.278	58.18	25.155	-3.7124	-3.793	0.70462	-1.9917	30.801	-4.5874
86.897	-1.9877	49.675	-2.7086	-0.05849	-2.4474	-3.0122	0.61314	-1.6449	0.66022	-1.3176	3520.8	29.755	-1.1376	59.316	-57.284	56.302	58.18	25.155	-3.7124	-3.793	0.70462	-1.9917	30.801	-4.5874
87.071	-1.5694	49.47	-2.7241	-0.055228	-2.4556	-3.1553	0.69143	-1.6359	0.66022	-1.3176	3520.3	29.603	-0.89786	59.341	-57.478	56.327	58.18	25.155	-3.7124	-3.793	0.70462	-1.9917	30.801	-4.5874
87.24	-1.147	49.272	-2.7402	-0.051578	-2.4637	-3.2908	0.76851	-1.6255	0.66022	-1.3176	3519.8	29.457	-0.6559	59.367	-57.661	56.352	58.18	25.155	-3.7124	-3.793	0.70462	-1.9917	30.801	-4.5874
87.402	-0.72076	49.082	-2.757	-0.047545	-2.4718	-3.4186	0.84424	-1.6138	0.66022	-1.3176	3519.3	29.317	-0.41197	59.393	-57.831	56.377	58.18	25.155	-3.7124	-3.793	0.70462	-1.9917	30.801	-4.5874
87.558	-0.29096	48.899	-2.7744	-0.043138	-2.4798	-3.5386	0.91847	-1.6009	0.66022	-1.3176	3518.8	29.182	-0.16623	59.419	-57.989	56.402	58.18	25.155	-3.7124	-3.793	0.70462	-1.9917	30.801	-4.5874
87.707	0.14205	48.724	-2.7923	-0.038363	-2.4878	-3.6499	0.99077	-1.5851	0.66022	-1.3176	3518.3	29.053	0.081117	59.445	-58.134	56.428	58.18	25.155	-3.7124	-3.793	0.70462	-1.9917	30.801	-4.5874
87.849	0.57793	48.557	-2.8108	-0.033234	-2.4957	-3.7511	1.0606	-1.5649	0.66022	-1.3176	3517.8	28.931	0.32988	59.472	-58.265	56.453	58.18	25.155	-3.7124	-3.793	0.70462	-1.9917	30.801	-4.5874
87.985	1.0163	48.398	-2.8298	-0.027761	-2.5035	-3.8445	1.1284	-1.5444	0.66022	-1.3176	3517.3	28.814	0.57988	59.499	-58.383	56.479	58.18	25.155	-3.7124	-3.793	0.70462	-1.9917	30.801	-4.5874
88.113	1.457	48.248	-2.8493	-0.021954	-2.5111	-3.93	1.1941	-1.5236	0.66022	-1.3176	3516.8	28.704	0.83093	59.526	-58.487	56.506	58.18	25.155	-3.7124	-3.793	0.70462	-1.9917	30.801	-4.5874
88.234	1.8995	48.107	-2.8691	-0.015824	-2.5187	-4.0078	1.2576	-1.5026	0.66022	-1.3176	3516.3	28.6	1.0828	59.554	-58.578	56.532	58.18	25.155	-3.7124	-3.793	0.70462	-1.9917	30.801	-4.5874
88.348	2.3436	47.975	-2.8893	-0.0093822	-2.5262	-4.0781	1.3187	-1.4815	0.66022	-1.3176	3515.8	28.503	1.3354	59.581	-58.654	56.559	58.18	25.155	-3.7124	-3.793	0.70462	-1.9917	30.801	-4.5874
88.455	2.789	47.853	-2.9099	-0.0026411	-2.5335	-4.1408	1.3773	-1.4603	0.66022	-1.3176	3515.3	28.413	1.5885	59.609	-58.717	56.585	58.18	25.155	-3.7124	-3.793	0.70462	-1.9917	30.801	-4.5874
88.554	3.2353	47.74	-2.9307	0.004387	-2.5408	-4.1963	1.4335	-1.4391	0.66022	-1.3176	3514.8	28.329	1.842	59.637	-58.766	56.612	58.18	25.155	-3.7124	-3.793	0.70462	-1.9917	30.801	-4.5874
88.645	3.6823	47.637	-2.9518	0.011689	-2.5479	-4.2459	1.4863	-1.4181	0.66022	-1.3176	3514.3	28.253	2.0956	59.664	-58.802	56.639	58.18	25.155	-3.7124	-3.793	0.70462	-1.9917	30.801	-4.5874
88.729	4.1295	47.544	-2.9732	0.019244	-2.5549	-4.2906	1.5354	-1.3977	0.66022	-1.3176	3513.8	28.184	2.3491	59.692	-58.824	56.666	58.18	25.155	-3.7124	-3.793	0.70462	-1.9917	30.801	-4.5874
88.805	4.5767	47.461	-2.9947	0.027038	-2.5619	-4.3286	1.5817	-1.3774	0.66022	-1.3176	3513.3	28.122	2.6025	59.72	-58.833	56.693	58.18	25.155	-3.7124	-3.793	0.70462	-1.9917	30.801	-4.5874
88.872	5.0237	47.389	-3.0165	0.035057	-2.5687	-4.3599	1.6253	-1.3573	0.66022	-1.3176	3512.8	28.068	2.8555	59.748	-58.828	56.72	58.18	25.155	-3.7124	-3.793	0.70462	-1.9917	30.801	-4.5874
88.932	5.4699	47.328	-3.0383	0.043286	-2.5755	-4.385	1.6661	-1.3375	0.66022	-1.3176	3512.3	28.021	3.1079	59.776	-58.811	56.746	58.18	25.155	-3.7124	-3.793	0.70462	-1.9917	30.801	-4.5874
88.984	5.9152	47.277	-3.0603	0.051714	-2.5821	-4.406	1.7054	-1.319	0.66022	-1.3176	3511.8	27.982	3.3596	59.804	-58.782	56.773	58.18	25.155	-3.7124	-3.793	0.70462	-1.9917	30.801	-4.5874
89.027	6.3592	47.237	-3.0824	0.060336	-2.5886	-4.4232	1.7428	-1.3013	0.66022	-1.3176	3511.3	27.95	3.6105	59.831	-58.74	56.8	58.18	25.155	-3.7124	-3.793	0.70462	-1.9917	30.801	-4.5874
89.063	6.8016	47.209	-3.1045	0.069137	-2.5951	-4.434	1.7769	-1.2837	0.66022	-1.3176	3510.8	27.926	3.8602	59.859	-58.686	56.827	58.18	25.155	-3.7124	-3.793	0.70462	-1.9917	30.801	-4.5874
89.09	7.2421	47.191	-3.1267	0.078098	-2.6015	-4.4394	1.8065	-1.2641	0.66022	-1.3176	3510.3	27.91	4.1088	59.886	-58.62	56.853	58.18	25.155	-3.7124	-3.793	0.70462	-1.9917	30.801	-4.5874
89.108	7.6804	47.185	-3.1489	0.087195	-2.6077	-4.4395	1.8315	-1.242	0.66022	-1.3176	3509.8	27.902	4.3559	59.914	-58.542	56.879	58.18	25.155	-3.7124	-3.793	0.70462	-1.9917	30.801	-4.5874
89.119	8.116	47.191	-3.1711	0.096407	-2.6139	-4.4332	1.8531	-1.2204	0.66022	-1.3176	3509.3	27.902	4.6014	59.941	-58.454	56.906	58.18	25.155	-3.7124	-3.793	0.70462	-1.9917	30.801	-4.5874
89.121	8.5487	47.208	-3.1932	0.10572	-2.62	-4.4206	1.8714	-1.1995	0.66022	-1.3176	3508.8	27.91	4.8451	59.968	-58.354	56.931	58.18	25.155	-3.7124	-3.793	0.70462	-1.9917	30.801	-4.5874
89.114	8.9782	47.236	-3.2153	0.11512	-2.6259	-4.4019	1.8864	-1.1795	0.66022	-1.3176	3508.3	27.926	5.0869	59.994	-58.243	56.957	58.18	25.155	-3.7124	-3.793	0.70462	-1.9917	30.801	-4.5874
89.099	9.4042	47.277	-3.2372	0.12458	-2.6318	-4.3771	1.8982	-1.1604	0.66022	-1.3176	3507.7	27.951	5.3266	60.02	-58.121	56.983	58.18	25.155	-3.7124	-3.793	0.70462	-1.9917	30.801	-4.5874
89.076	9.8262	47.329	-3.259	0.13409	-2.6375	-4.3463	1.9069	-1.1425	0.66022	-1.3176	3507.2	27.983	5.5639	60.046	-57.989	57.008	58.18	25.155	-3.7124	-3.793	0.70462	-1.9917	30.801	-4.5874
89.045	10.244	47.392	-3.2807	0.14364	-2.6432	-4.3145	1.9139	-1.1264	0.66022	-1.3176	3506.7	28.023	5.7988	60.072	-57.846	57.032	58.18	25.155	-3.7124	-3.793	0.70462	-1.9917	30.801	-4.5874
89.004	10.657	47.468	-3.3022	0.15323	-2.6488	-4.2844	1.9191	-1.1122	0.66022	-1.3176	3506.2	28.072	6.0311	60.097	-57.693	57.057	58.18	25.155	-3.7124	-3.793	0.70462	-1.9917	30.801	-4.5874
88.956	11.066	47.555	-3.3236	0.16283	-2.6543	-4.2612	1.9196	-1.0988	0.66022	-1.3176	3505.7	28.129	6.2606	60.122	-57.531	57.081	58.18	25.155	-3.7124	-3.793	0.70462	-1.9917	30.801	-4.5874
88.899	11.469	47.654	-3.3448	0.17242	-2.6598	-4.2349	1.9181	-1.0871	0.66022	-1.3176	3505.2	28.193	6.4871	60.147	-57.358	57.105	58.18	25.155	-3.7124	-3.793	0.70462	-1.9917	30.801	-4.5874
88.834	11.867	47.765	-3.3659	0.182	-2.6652	-4.2057	1.9145	-1.0772	0.66022	-1.3176	3504.7	28.266	6.7105	60.171	-57.176	57.128	58.18	25.155	-3.7124	-3.793	0.70462	-1.9917	30.801	-4.5874
88.76	12.259	47.887	-3.3868	0.19156	-2.6705	-4.1741	1.9089	-1.0692	0.66022	-1.3176	3504.2	28.347	6.9306	60.195	-56.985	57.151	58.18	25.155	-3.7124	-3.793	0.70462	-1.9917	30.801	-4.5874
88.679	12.645	48.021	-3.4076	0.20109	-2.6759	-4.1401	1.9016	-1.063	0.66022	-1.3176	3503.7	28.436	7.1472	60.218	-56.784	57.173	58.18	25.155	-3.7124	-3.793	0.70462	-1.9917	30.801	-4.5874
88.588	13.025	48.166	-3.4282	0.21058	-2.6812	-4.104	1.8925	-1.0582	0.66022	-1.3176	3503.2	28.533	7.3602	60.24	-56.574	57.195	58.18	25.155	-3.7124	-3.793	0.70462	-1.9917	30.801	-4.5874
88.49	13.398	48.323	-3.4487	0.22001	-2.6865	-4.0662	1.8819	-1.0554	0.66022	-1.3176	3502.7	28.638	7.5693	60.262	-56.355	57.216	58.18	25.155	-3.7124	-3.793	0.70462	-1.9917	30.801	-4.5874
88.384	13.764	48.491	-3.4689	0.22939	-2.6917	-4.0268	1.8697	-1.0547	0.66022	-1.3176	3502.2	28.751	7.7745	60.284	-56.128	57.237	58.18	25.155	-3.7124	-3.793	0.70462	-1.9917	30.801	-4.5874
88.269	14.122	48.67	-3.4889	0.23871	-2.697	-3.9863	1.8562	-1.056	0.66022	-1.3176	3501.7	28.872	7.9755	60.305	-55.891	57.258	58.18	25.155	-3.7124	-3.793	0.70462	-1.9917	30.801	-4.5874
88.147	14.473	48.861	-3.5088	0.24795	-2.7023	-3.9489	1.8395	-1.0535	0.66022	-1.3176	3501.2	29.0	8.1723	60.325	-55.647	57.277	58.18	25.155	-3.7124	-3.793	0.70462	-1.9917	30.801	-4.5874
88.016	14.816	49.062	-3.5284	0.2571	-2.7075	-3.9113	1.8214	-1.0522	0.66022	-1.3176	3500.7	29.136	8.3645	60.345	-55.394	57.297	58.18	25.155	-3.7124	-3.793	0.70462	-1.9917	30.801	-4.5874
87.878	15.151	49.275	-3.5479	0.26616	-2.7128	-3.8729	1.8025	-1.053	0.66022	-1.3176	3500.2	29.28	8.5521	60.364	-55.133	57.315	58.18	25.155	-3.7124	-3.793	0.70462	-1.9917	30.801	-4.5874
87.731	15.477	49.498	-3.5672	0.27512	-2.7181	-3.8342	1.7828	-1.0559	0.66022	-1.3176	3499.6	29.431	8.735	60.382	-54.864	57.333	58.18	25.155	-3.7124	-3.793	0.70462	-1.9917	30.801	-4.5874
87.577	15.794	49.731	-3.5862	0.28399	-2.7234	-3.7955	1.7625	-1.061	0.66022	-1.3176	3499.1	29.59	8.9128	60.4	-54.588	57.35	58.18	25.155	-3.7124	-3.793	0.70462	-1.9917	30.801	-4.5874
87.416	16.102	49.975	-3.6051	0.29275	-2.7287	-3.7571	1.7416	-1.0683	0.66022	-1.3176	3498.6	29.757	9.0855	60.417	-54.304	57.367	58.18	25.155	-3.7124	-3.793	0.70462	-1.9917	30.801	-4.5874
87.247	16.401	50.23	-3.6238	0.3014	-2.7341	-3.7191	1.7204	-1.0777	0.66022	-1.3176	3498.1	29.93	9.253	60.434	-54.012	57.383	58.18	25.155	-3.7124	-3.793	0.70462	-1.9917	30.801	-4.5874
87.07	16.69	50.494	-3.6423	0.30994	-2.7394	-3.6613	1.6893	-1.0751	0.66022	-1.3176	3497.6	30.111	9.415	60.449	-53.713	57.398	58.18	25.155	-3.7124	-3.793	0.70462	-1.9917	30.801	-4.5874
86.886	16.969	50.768	-3.6604	0.31829	-2.7448	-3.589	1.6503	-1.0639	0.66022	-1.3176	3497.1	30.298	9.5713	60.464	-53.408	57.413	58.18	25.155	-3.7124	-3.793	0.70462	-1.9917	30.801	-4.5874
86.695	17.237	51.052	-3.6782	0.32644	-2.7501	-3.5149	1.6093	-1.0526	0.66022	-1.3176	3496.6	30.492	9.7218	60.478	-53.096	57.427	58.18	25.155	-3.7124	-3.793	0.70462	-1.9917	30.801	-4.5874
86.497	17.495	51.344	-3.6955	0.33438	-2.7553	-3.4397	1.5662	-1.0409	0.66022	-1.3176	3496.1	30.693	9.8664	60.492	-52.777	57.44	58.18	25.155	-3.7124	-3.793	0.70462	-1.9917	30.801	-4.5874
86.291	17.741	51.645	-3.7126	0.34209	-2.7605	-3.3652	1.5212	-1.0279	0.66022	-1.3176	3495.6	30.9	10.005	60.504	-52.452	57.452	58.18	25.155	-3.7124	-3.793	0.70462	-1.9917	30.801	-4.5874
86.08	17.977	51.955	-3.7292	0.34958	-2.7656	-3.2983	1.4732	-1.0132	0.66022	-1.3176	3495.1	31.114	10.137	60.515	-52.121	57.463	58.18	25.155	-3.7124	-3.793	0.70462	-1.9917	30.801	-4.5874
85.861	18.201	52.273	-3.7455	0.35682	-2.7706	-3.2304	1.4238	-0.99841	0.66022	-1.3176	3494.6	31.333	10.263	60.526	-51.784	57.474	58.18	25.155	-3.7124	-3.793	0.70462	-1.9917	30.801	-4.5874
85.637	18.413	52.598	-3.7615	0.36382	-2.7756	-3.1655	1.372	-0.97829	0.66022	-1.3176	3494.1	31.558	10.382	60.536	-51.442	57.484	58.18	25.155	-3.7124	-3.793	0.70462	-1.9917	30.801	-4.5874
85.406	18.614	52.931	-3.7772	0.37054	-2.7804	-3.109	1.3177	-0.94563	0.66022	-1.3176	3493.6	31.789	10.495	60.545	-51.094	57.493	58.18	25.155	-3.7124	-3.793	0.70462	-1.9917	30.801	-4.5874
85.169	18.802	53.271	-3.7926	0.37699	-2.785	-3.0528	1.2629	-0.91237	0.66022	-1.3176	3493.1	32.025	10.601	60.553	-50.742	57.5	58.18	25.155	-3.7124	-3.793	0.70462	-1.9917	30.801	-4.5874
84.926	18.977	53.618	-3.8077	0.38317	-2.7895	-2.9971	1.2077	-0.87849	0.66022	-1.3176	3492.5	32.266	10.7	60.56	-50.386	57.508	58.18	25.155	-3.7124	-3.793	0.70462	-1.9917	30.801	-4.5874
84.678	19.14	53.97	-3.8226	0.38907	-2.7938	-2.942	1.1524	-0.84395	0.66022	-1.3176	3492.0	32.512	10.791	60.566	-50.024	57.514	58.18	25.155	-3.7124	-3.793	0.70462	-1.9917	30.801	-4.5874
84.424	19.289	54.329	-3.8372	0.39469	-2.798	-2.8875	1.0969	-0.80872	0.66022	-1.3176	3491.5	32.762	10.876	60.571	-49.659	57.519	58.18	25.155	-3.7124	-3.793	0.70462	-1.9917	30.801	-4.5874
84.166	19.425	54.693	-3.8515	0.40004	-2.8019	-2.8339	1.0415	-0.77277	0.66022	-1.3176	3491.0	33.017	10.953	60.575	-49.291	57.523	58.18	25.155	-3.7124	-3.793	0.70462	-1.9917	30.801	-4.5874
83.902	19.548	55.062	-3.8655	0.40511	-2.8057	-2.7811	0.98621	-0.73611	0.66022	-1.3176	3490.5	33.275	11.022	60.577	-48.919	57.526	58.18	25.155	-3.7124	-3.793	0.70462	-1.9917	30.801	-4.5874
83.634	19.656	55.436	-3.8793	0.4099	-2.8093	-2.7359	0.93116	-0.69808	0.66022	-1.3176	3490.0	33.538	11.084	60.579	-48.544	57.528	58.18	25.155	-3.7124	-3.793	0.70462	-1.9917	30.801	-4.5874
83.362	19.75	55.813	-3.8929	0.41442	-2.8127	-2.6929	0.8765	-0.65934	0.66022	-1.3176	3489.5	33.804	11.138	60.58	-48.166	57.529	58.18	25.155	-3.7124	-3.793	0.70462	-1.9917	30.801	-4.5874
83.085	19.831	56.195	-3.9062	0.41867	-2.8159	-2.6522	0.82233	-0.61989	0.66022	-1.3176	3489.0	34.073	11.183	60.58	-47.786	57.529	58.18	25.155	-3.7124	-3.793	0.70462	-1.9917	30.801	-4.5874
82.805	19.896	56.58	-3.9194	0.42264	-2.8189	-2.6138	0.76878	-0.57973	0.66022	-1.3176	3488.5	34.344	11.221	60.578	-47.404	57.528	58.18	25.155	-3.7124	-3.793	0.70462	-1.9917	30.801	-4.5874
82.521	19.947	56.967	-3.9324	0.42636	-2.8217	-2.5777	0.71594	-0.53888	0.66022	-1.3176	3488.0	34.619	11.25	60.575	-47.02	57.526	58.18	25.155	-3.7124	-3.793	0.70462	-1.9917	30.801	-4.5874
82.234	19.982	57.357	-3.9452	0.4298	-2.8242	-2.5441	0.66393	-0.49738	0.66022	-1.3176	3487.5	34.895	11.272	60.572	-46.635	57.523	58.18	25.155	-3.7124	-3.793	0.70462	-1.9917	30.801	-4.5874
81.944	20.003	57.749	-3.9579	0.43305	-2.8266	-2.5583	0.64366	-0.42365	0.66022	-1.3176	3487.0	35.174	11.284	60.567	-46.249	57.519	58.18	25.155	-3.7124	-3.793	0.70462	-1.9917	30.801	-4.5874
81.651	20.008	58.143	-3.9708	0.43626	-2.8285	-2.5974	0.64233	-0.33137	0.66022	-1.3176	3486.5	35.454	11.288	60.561	-45.862	57.514	58.18	25.155	-3.7124	-3.793	0.70462	-1.9917	30.801	-4.5874
81.356	19.997	58.537	-3.9838	0.43952	-2.8299	-2.6333	0.66145	-0.26289	0.66022	-1.3176	3486.0	35.736	11.283	60.554	-45.475	57.508	58.18	25.155	-3.7124	-3.793	0.70462	-1.9917	30.801	-4.5874
81.059	19.97	58.933	-3.9971	0.44288	-2.8311	-2.673	0.68014	-0.19436	0.66022	-1.3176	3485.5	36.019	11.27	60.546	-45.087	57.5	58.18	25.155	-3.7124	-3.793	0.70462	-1.9917	30.801	-4.5874
80.76	19.927	59.33	-4.0106	0.44632	-2.8319	-2.7162	0.69791	-0.12517	0.66022	-1.3176	3485.0	36.303	11.247	60.536	-44.7	57.492	58.18	25.155	-3.7124	-3.793	0.70462	-1.9917	30.801	-4.5874
80.46	19.868	59.728	-4.0243	0.44985	-2.8323	-2.7626	0.71476	-0.055321	0.66022	-1.3176	3484.5	36.588	11.215	60.526	-44.313	57.483	58.18	25.155	-3.7124	-3.793	0.70462	-1.9917	30.801	-4.5874
80.157	19.791	60.125	-4.0382	0.45347	-2.8324	-2.8117	0.73071	0.015168	0.66022	-1.3176	3483.9	36.873	11.173	60.515	-43.926	57.472	58.18	25.155	-3.7124	-3.793	0.70462	-1.9917	30.801	-4.5874
79.854	19.698	60.523	-4.0524	0.45716	-2.8322	-2.8429	0.74574	0.083737	0.66022	-1.3176	3483.4	37.159	11.122	60.503	-43.54	57.461	58.18	25.155	-3.7124	-3.793	0.70462	-1.9917	30.801	-4.5874
79.55	19.587	60.92	-4.0666	0.46092	-2.8316	-2.8717	0.75972	0.15263	0.66022	-1.3176	3482.9	37.445	11.061	60.489	-43.155	57.449	58.18	25.155	-3.7124	-3.793	0.70462	-1.9917	30.801	-4.5874
79.245	19.458	61.317	-4.0811	0.46475	-2.8307	-2.9001	0.77264	0.22217	0.66022	-1.3176	3482.4	37.732	10.99	60.475	-42.772	57.436	58.18	25.155	-3.7124	-3.793	0.70462	-1.9917	30.801	-4.5874
78.94	19.311	61.713	-4.0956	0.46865	-2.8294	-2.9278	0.7845	0.29231	0.66022	-1.3176	3481.9	38.017	10.909	60.459	-42.39	57.421	58.18	25.155	-3.7124	-3.793	0.70462	-1.9917	30.801	-4.5874
78.634	19.147	62.107	-4.1103	0.4726	-2.8277	-2.9541	0.79529	0.363	0.66022	-1.3176	3481.4	38.303	10.818	60.443	-42.01	57.406	58.18	25.155	-3.7124	-3.793	0.70462	-1.9917	30.801	-4.5874
78.329	18.963	62.5	-4.1252	0.4766	-2.8257	-2.965	0.80503	0.43246	0.66022	-1.3176	3480.9	38.587	10.716	60.425	-41.632	57.39	58.18	25.155	-3.7124	-3.793	0.70462	-1.9917	30.801	-4.5874
78.023	18.762	62.89	-4.1399	0.48065	-2.8234	-2.9436	0.81345	0.49866	0.66022	-1.3176	3480.4	38.87	10.604	60.407	-41.257	57.373	58.18	25.155	-3.7124	-3.793	0.70462	-1.9917	30.801	-4.5874
77.719	18.542	63.278	-4.1546	0.48473	-2.8208	-2.917	0.82043	0.56504	0.66022	-1.3176	3479.9	39.152	10.482	60.387	-40.885	57.355	58.18	25.155	-3.7124	-3.793	0.70462	-1.9917	30.801	-4.5874
77.415	18.303	63.663	-4.1691	0.48885	-2.8178	-2.8845	0.82596	0.63149	0.66022	-1.3176	3479.4	39.432	10.349	60.367	-40.516	57.336	58.18	25.155	-3.7124	-3.793	0.70462	-1.9917	30.801	-4.5874
77.113	18.046	64.044	-4.1834	0.49299	-2.8144	-2.8458	0.83001	0.69792	0.66022	-1.3176	3478.9	39.711	10.205	60.345	-40.151	57.316	58.18	25.155	-3.7124	-3.793	0.70462	-1.9917	30.801	-4.5874
76.812	17.769	64.422	-4.1975	0.49715	-2.8108	-2.7573	0.83557	0.77102	0.66022	-1.3176	3478.4	39.987	10.051	60.323	-39.789	57.295	58.18	25.155	-3.7124	-3.793	0.70462	-1.9917	30.801	-4.5874
76.512	17.474	64.795	-4.2114	0.50123	-2.8068	-2.8132	0.79635	0.83566	0.66022	-1.3176	3477.9	40.26	9.8864	60.3	-39.432	57.273	58.18	25.155	-3.7124	-3.793	0.70462	-1.9917	30.801	-4.5874
76.215	17.159	65.164	-4.2256	0.50511	-2.8024	-2.8603	0.75396	0.89878	0.66022	-1.3176	3477.4	40.531	9.7105	60.275	-39.08	57.251	58.18	25.155	-3.7124	-3.793	0.70462	-1.9917	30.801	-4.5874
75.92	16.825	65.529	-4.2399	0.50877	-2.7978	-2.8895	0.71084	0.96036	0.66022	-1.3176	3476.9	40.798	9.5236	60.25	-38.733	57.227	58.18	25.155	-3.7124	-3.793	0.70462	-1.9917	30.801	-4.5874
75.628	16.471	65.888	-4.2544	0.51222	-2.7928	-2.9	0.66684	1.0205	0.66022	-1.3176	3476.4	41.062	9.3256	60.225	-38.391	57.203	58.18	25.155	-3.7124	-3.793	0.70462	-1.9917	30.801	-4.5874
75.34	16.098	66.241	-4.2689	0.51544	-2.7876	-2.8915	0.6218	1.0792	0.66022	-1.3176	3475.9	41.323	9.1166	60.198	-38.055	57.178	58.18	25.155	-3.7124	-3.793	0.70462	-1.9917	30.801	-4.5874
75.055	15.706	66.587	-4.2833	0.51843	-2.782	-2.8182	0.57557	1.1325	0.66022	-1.3176	3475.4	41.579	8.8965	60.171	-37.726	57.153	58.18	25.155	-3.7124	-3.793	0.70462	-1.9917	30.801	-4.5874
74.773	15.294	66.926	-4.297	0.52119	-2.7763	-2.6583	0.52728	1.1797	0.66022	-1.3176	3474.9	41.83	8.6655	60.143	-37.404	57.127	58.18	25.155	-3.7124	-3.793	0.70462	-1.9917	30.801	-4.5874
74.496	14.863	67.258	-4.3098	0.5237	-2.7702	-2.4798	0.47657	1.227	0.66022	-1.3176	3474.4	42.077	8.4238	60.114	-37.088	57.1	58.18	25.155	-3.7124	-3.793	0.70462	-1.9917	30.801	-4.5874
74.224	14.414	67.581	-4.3217	0.52595	-2.764	-2.283	0.42334	1.2744	0.66022	-1.3176	3473.9	42.318	8.1716	60.085	-36.781	57.073	58.18	25.155	-3.7124	-3.793	0.70462	-1.9917	30.801	-4.5874
73.957	13.948	67.896	-4.3326	0.52793	-2.7575	-2.0677	0.36739	1.3267	0.66022	-1.3176	3473.4	42.553	7.9092	60.055	-36.481	57.045	58.18	25.155	-3.7124	-3.793	0.70462	-1.9917	30.801	-4.5874
73.695	13.464	68.201	-4.3424	0.52962	-2.7507	-1.8329	0.30816	1.3886	0.66022	-1.3176	3472.9	42.783	7.637	60.025	-36.189	57.016	58.18	25.155	-3.7124	-3.793	0.70462	-1.9917	30.801	-4.5874
73.439	12.963	68.496	-4.3509	0.53101	-2.7436	-1.5804	0.24597	1.4506	0.66022	-1.3176	3472.4	43.006	7.3551	59.994	-35.906	56.987	58.18	25.155	-3.7124	-3.793	0.70462	-1.9917	30.801	-4.5874
73.188	12.446	68.781	-4.3582	0.53208	-2.7362	-1.311	0.1808	1.5126	0.66022	-1.3176	3471.9	43.222	7.0641	59.962	-35.633	56.958	58.18	25.155	-3.7124	-3.793	0.70462	-1.9917	30.801	-4.5874
72.945	11.914	69.055	-4.364	0.53281	-2.7285	-1.0255	0.11264	1.5743	0.66022	-1.3176	3471.4	43.431	6.7642	59.93	-35.369	56.928	58.18	25.155	-3.7124	-3.793	0.70462	-1.9917	30.801	-4.5874
72.708	11.367	69.317	-4.3684	0.5332	-2.7205	-0.72495	0.041534	1.6355	0.66022	-1.3176	3470.9	43.632	6.4559	59.898	-35.114	56.898	58.18	25.155	-3.7124	-3.793	0.70462	-1.9917	30.801	-4.5874
72.478	10.807	69.567	-4.3712	0.53322	-2.7121	-0.41047	-0.032465	1.6961	0.66022	-1.3176	3470.4	43.826	6.1396	59.866	-34.87	56.867	58.18	25.155	-3.7124	-3.793	0.70462	-1.9917	30.801	-4.5874
72.255	10.233	69.805	-4.3725	0.53287	-2.7035	-0.075203	-0.10904	1.7567	0.66022	-1.3176	3470.0	44.012	5.8159	59.833	-34.636	56.837	58.18	25.155	-3.7124	-3.793	0.70462	-1.9917	30.801	-4.5874
72.04	9.6479	70.029	-4.372	0.53213	-2.6946	0.27851	-0.18816	1.8168	0.66022	-1.3176	3469.5	44.189	5.4852	59.8	-34.412	56.806	58.18	25.155	-3.7124	-3.793	0.70462	-1.9917	30.801	-4.5874
71.833	9.0516	70.24	-4.3697	0.53098	-2.6853	0.64326	-0.26987	1.8753	0.66022	-1.3176	3469.0	44.358	5.1482	59.767	-34.2	56.774	58.18	25.155	-3.7124	-3.793	0.70462	-1.9917	30.801	-4.5874
71.634	8.4454	70.437	-4.3655	0.52942	-2.6758	1.0175	-0.35401	1.9319	0.66022	-1.3176	3468.5	44.517	4.8052	59.733	-33.999	56.743	58.18	25.155	-3.7124	-3.793	0.70462	-1.9917	30.801	-4.5874
71.444	7.8303	70.62	-4.3594	0.52744	-2.666	1.4311	-0.44044	1.9859	0.66022	-1.3176	3468.0	44.668	4.457	59.7	-33.809	56.712	58.18	25.155	-3.7124	-3.793	0.70462	-1.9917	30.801	-4.5874
71.263	7.2076	70.789	-4.3512	0.52502	-2.656	1.857	-0.52923	2.0374	0.66022	-1.3176	3467.5	44.809	4.1043	59.666	-33.63	56.68	58.18	25.155	-3.7124	-3.793	0.70462	-1.9917	30.801	-4.5874
71.091	6.5783	70.942	-4.3408	0.52214	-2.6456	2.2831	-0.61963	2.1003	0.66022	-1.3176	3467.0	44.94	3.7475	59.632	-33.464	56.649	58.18	25.155	-3.7124	-3.793	0.70462	-1.9917	30.801	-4.5874
70.928	5.9438	71.081	-4.3284	0.51882	-2.635	2.7052	-0.7078	2.1649	0.66022	-1.3176	3466.5	45.062	3.3875	59.599	-33.309	56.617	58.18	25.155	-3.7124	-3.793	0.70462	-1.9917	30.801	-4.5874
70.775	5.3054	71.204	-4.3138	0.51507	-2.624	3.1108	-0.79464	2.2238	0.66022	-1.3176	3466.0	45.173	3.025	59.566	-33.167	56.586	58.18	25.155	-3.7124	-3.793	0.70462	-1.9917	30.801	-4.5874
70.631	4.6642	71.312	-4.2973	0.51087	-2.6127	3.4987	-0.88363	2.2766	0.66022	-1.3176	3465.5	45.275	2.6606	59.532	-33.036	56.555	58.18	25.155	-3.7124	-3.793	0.70462	-1.9917	30.801	-4.5874
70.498	4.0214	71.405	-4.2789	0.50623	-2.6012	3.8694	-0.97429	2.3236	0.66022	-1.3176	3465.0	45.366	2.295	59.499	-32.918	56.524	58.18	25.155	-3.7124	-3.793	0.70462	-1.9917	30.801	-4.5874
70.374	3.3781	71.482	-4.2586	0.50113	-2.5895	4.2253	-1.0658	2.3651	0.66022	-1.3176	3464.5	45.447	1.9288	59.466	-32.811	56.493	58.18	25.155	-3.7124	-3.793	0.70462	-1.9917	30.801	-4.5874
70.261	2.7353	71.543	-4.2366	0.49557	-2.5776	4.5726	-1.1566	2.4021	0.66022	-1.3176	3464.0	45.518	1.5625	59.434	-32.717	56.462	58.18	25.155	-3.7124	-3.793	0.70462	-1.9917	30.801	-4.5874
70.158	2.0941	71.589	-4.2129	0.48956	-2.5655	4.9038	-1.2477	2.4335	0.66022	-1.3176	3463.5	45.578	1.1968	59.401	-32.635	56.432	58.18	25.155	-3.7124	-3.793	0.70462	-1.9917	30.801	-4.5874
70.066	1.4555	71.62	-4.1876	0.48309	-2.5533	5.2197	-1.3387	2.4596	0.66022	-1.3176	3463.1	45.628	0.83225	59.369	-32.565	56.402	58.18	25.155	-3.7124	-3.793	0.70462	-1.9917	30.801	-4.5874
69.984	0.82048	71.635	-4.1607	0.47617	-2.5409	5.5206	-1.4291	2.4805	0.66022	-1.3176	3462.6	45.668	0.4694	59.338	-32.508	56.372	58.18	25.155	-3.7124	-3.793	0.70462	-1.9917	30.801	-4.5874
69.913	0.19011	71.636	-4.1324	0.4688	-2.5285	5.8069	-1.5187	2.4965	0.66022	-1.3176	3462.1	45.697	0.10882	59.307	-32.462	56.343	58.18	25.155	-3.7124	-3.793	0.70462	-1.9917	30.801	-4.5874
69.853	-0.4347	71.621	-4.1027	0.46099	-2.5159	6.0776	-1.6055	2.5097	0.66022	-1.3176	3461.6	45.716	-0.24895	59.276	-32.429	56.314	58.18	25.155	-3.7124	-3.793	0.70462	-1.9917	30.801	-4.5874
69.803	-1.053	71.592	-4.0717	0.45275	-2.5034	6.3476	-1.6903	2.5194	0.66022	-1.3176	3461.1	45.725	-0.60338	59.246	-32.408	56.286	58.18	25.155	-3.7124	-3.793	0.70462	-1.9917	30.801	-4.5874
69.765	-1.6639	71.548	-4.0392	0.44409	-2.4908	6.6363	-1.7736	2.5247	0.66022	-1.3176	3460.6	45.723	-0.95393	59.216	-32.398	56.258	58.18	25.155	-3.7124	-3.793	0.70462	-1.9917	30.801	-4.5874
69.737	-2.2665	71.489	-4.0053	0.43502	-2.4781	6.9153	-1.8553	2.5255	0.66022	-1.3176	3460.1	45.711	-1.3001	59.187	-32.401	56.231	58.18	25.155	-3.7124	-3.793	0.70462	-1.9917	30.801	-4.5874
69.72	-2.8597	71.417	-3.9701	0.42554	-2.4655	7.1847	-1.9352	2.5217	0.66022	-1.3176	3459.6	45.689	-1.6412	59.158	-32.415	56.204	58.18	25.155	-3.7124	-3.793	0.70462	-1.9917	30.801	-4.5874
69.714	-3.4428	71.331	-3.9335	0.41567	-2.4529	7.4441	-2.0129	2.5135	0.66022	-1.3176	3459.1	45.657	-1.977	59.13	-32.441	56.178	58.18	25.155	-3.7124	-3.793	0.70462	-1.9917	30.801	-4.5874
69.719	-4.0149	71.232	-3.8956	0.40542	-2.4404	7.6935	-2.0865	2.5019	0.66022	-1.3176	3458.7	45.615	-2.3067	59.103	-32.478	56.153	58.18	25.155	-3.7124	-3.793	0.70462	-1.9917	30.801	-4.5874
69.734	-4.5752	71.12	-3.8566	0.39481	-2.4279	7.9324	-2.1575	2.486	0.66022	-1.3176	3458.2	45.564	-2.63	59.076	-32.526	56.128	58.18	25.155	-3.7124	-3.793	0.70462	-1.9917	30.801	-4.5874
69.761	-5.1228	70.996	-3.8163	0.38385	-2.4155	8.1603	-2.2262	2.4659	0.66022	-1.3176	3457.7	45.503	-2.9463	59.05	-32.585	56.104	58.18	25.155	-3.7124	-3.793	0.70462	-1.9917	30.801	-4.5874
69.798	-5.657	70.859	-3.775	0.37255	-2.4033	8.3767	-2.2922	2.4418	0.66022	-1.3176	3457.2	45.432	-3.2553	59.025	-32.655	56.08	58.18	25.155	-3.7124	-3.793	0.70462	-1.9917	30.801	-4.5874
69.845	-6.1771	70.711	-3.7326	0.36093	-2.3911	8.5814	-2.3554	2.4136	0.66022	-1.3176	3456.7	45.353	-3.5564	59.001	-32.735	56.057	58.18	25.155	-3.7124	-3.793	0.70462	-1.9917	30.801	-4.5874
69.903	-6.6824	70.551	-3.6892	0.349	-2.3791	8.7738	-2.4158	2.3815	0.66022	-1.3176	3456.2	45.264	-3.8493	58.977	-32.826	56.035	58.18	25.155	-3.7124	-3.793	0.70462	-1.9917	30.801	-4.5874
69.972	-7.1722	70.38	-3.6449	0.33678	-2.3673	8.9511	-2.4723	2.3492	0.66022	-1.3176	3455.7	45.167	-4.1335	58.954	-32.926	56.014	58.18	25.155	-3.7124	-3.793	0.70462	-1.9917	30.801	-4.5874
70.05	-7.6459	70.2	-3.5997	0.32428	-2.3556	9.1124	-2.5248	2.3174	0.66022	-1.3176	3455.2	45.061	-4.4087	58.932	-33.037	55.993	58.18	25.155	-3.7124	-3.793	0.70462	-1.9917	30.801	-4.5874
70.139	-8.1029	70.009	-3.5538	0.31154	-2.3441	9.2121	-2.572	2.2772	0.66022	-1.3176	3454.8	44.947	-4.6744	58.911	-33.157	55.974	58.18	25.155	-3.7124	-3.793	0.70462	-1.9917	30.801	-4.5874
70.237	-8.5427	69.808	-3.5077	0.29858	-2.3329	9.235	-2.6124	2.2275	0.66022	-1.3176	3454.3	44.825	-4.9305	58.89	-33.286	55.954	58.18	25.155	-3.7124	-3.793	0.70462	-1.9917	30.801	-4.5874
70.345	-8.9649	69.599	-3.4615	0.28542	-2.3219	9.2364	-2.6485	2.1739	0.66022	-1.3176	3453.8	44.694	-5.1766	58.871	-33.424	55.936	58.18	25.155	-3.7124	-3.793	0.70462	-1.9917	30.801	-4.5874
70.463	-9.3694	69.38	-3.4152	0.2721	-2.3111	9.3084	-2.6802	2.1164	0.66022	-1.3176	3453.3	44.556	-5.4125	58.852	-33.571	55.919	58.18	25.155	-3.7124	-3.793	0.70462	-1.9917	30.801	-4.5874
70.59	-9.7557	69.154	-3.3684	0.25862	-2.3007	9.3885	-2.7084	2.0543	0.66022	-1.3176	3452.8	44.411	-5.6381	58.834	-33.726	55.902	58.18	25.155	-3.7124	-3.793	0.70462	-1.9917	30.801	-4.5874
70.727	-10.124	68.92	-3.3213	0.24502	-2.2906	9.4465	-2.733	1.9875	0.66022	-1.3176	3452.3	44.259	-5.8531	58.817	-33.89	55.886	58.18	25.155	-3.7124	-3.793	0.70462	-1.9917	30.801	-4.5874
70.872	-10.473	68.678	-3.274	0.2313	-2.2808	9.4813	-2.7536	1.9167	0.66022	-1.3176	3451.8	44.099	-6.0573	58.8	-34.061	55.871	58.18	25.155	-3.7124	-3.793	0.70462	-1.9917	30.801	-4.5874
71.026	-10.802	68.43	-3.2265	0.21749	-2.2714	9.4924	-2.7699	1.8428	0.66022	-1.3176	3451.4	43.933	-6.2506	58.785	-34.239	55.856	58.18	25.155	-3.7124	-3.793	0.70462	-1.9917	30.801	-4.5874
71.189	-11.113	68.174	-3.1791	0.20361	-2.2624	9.4828	-2.7825	1.7644	0.66022	-1.3176	3450.9	43.761	-6.4327	58.77	-34.425	55.843	58.18	25.155	-3.7124	-3.793	0.70462	-1.9917	30.801	-4.5874
71.36	-11.404	67.913	-3.1317	0.18967	-2.2538	9.481	-2.7913	1.6811	0.66022	-1.3176	3450.4	43.583	-6.6035	58.756	-34.618	55.83	58.18	25.155	-3.7124	-3.793	0.70462	-1.9917	30.801	-4.5874
71.538	-11.676	67.646	-3.0842	0.1757	-2.2456	9.5097	-2.7967	1.5922	0.66022	-1.3176	3449.9	43.398	-6.763	58.743	-34.818	55.818	58.18	25.155	-3.7124	-3.793	0.70462	-1.9917	30.801	-4.5874
71.725	-11.927	67.374	-3.0367	0.16171	-2.2379	9.518	-2.7988	1.4981	0.66022	-1.3176	3449.4	43.208	-6.9109	58.731	-35.024	55.807	58.18	25.155	-3.7124	-3.793	0.70462	-1.9917	30.801	-4.5874
71.92	-12.159	67.097	-2.9891	0.14772	-2.2307	9.5061	-2.7975	1.3991	0.66022	-1.3176	3448.9	43.013	-7.0472	58.72	-35.236	55.797	58.18	25.155	-3.7124	-3.793	0.70462	-1.9917	30.801	-4.5874
72.121	-12.371	66.815	-2.9416	0.13374	-2.2239	9.4837	-2.7928	1.2949	0.66022	-1.3176	3448.4	42.813	-7.1716	58.709	-35.454	55.787	58.18	25.155	-3.7124	-3.793	0.70462	-1.9917	30.801	-4.5874
72.33	-12.562	66.529	-2.8942	0.1198	-2.2177	9.491	-2.7848	1.1842	0.66022	-1.3176	3448.0	42.607	-7.2842	58.7	-35.677	55.779	58.18	25.155	-3.7124	-3.793	0.70462	-1.9917	30.801	-4.5874
72.546	-12.732	66.239	-2.8468	0.1059	-2.2121	9.4789	-2.7737	1.068	0.66022	-1.3176	3447.5	42.398	-7.3848	58.691	-35.906	55.771	58.18	25.155	-3.7124	-3.793	0.70462	-1.9917	30.801	-4.5874
72.769	-12.882	65.945	-2.7994	0.092064	-2.207	9.4477	-2.7595	0.94627	0.66022	-1.3176	3447.0	42.184	-7.4733	58.683	-36.14	55.763	58.18	25.155	-3.7124	-3.793	0.70462	-1.9917	30.801	-4.5874
72.997	-13.011	65.648	-2.7523	0.078309	-2.2026	9.3979	-2.7421	0.81916	0.66022	-1.3176	3446.5	41.966	-7.5495	58.676	-36.378	55.757	58.18	25.155	-3.7124	-3.793	0.70462	-1.9917	30.801	-4.5874
73.232	-13.12	65.348	-2.7055	0.064649	-2.1989	9.3417	-2.7214	0.68647	0.66022	-1.3176	3446.0	41.744	-7.6135	58.67	-36.621	55.752	58.18	25.155	-3.7124	-3.793	0.70462	-1.9917	30.801	-4.5874
73.473	-13.207	65.046	-2.6589	0.0511	-2.1958	9.2939	-2.6977	0.54763	0.66022	-1.3176	3445.5	41.519	-7.6651	58.664	-36.868	55.747	58.18	25.155	-3.7124	-3.793	0.70462	-1.9917	30.801	-4.5874
73.719	-13.273	64.741	-2.6126	0.037677	-2.1934	9.2288	-2.671	0.40305	0.66022	-1.3176	3445.0	41.29	-7.7044	58.659	-37.119	55.743	58.18	25.155	-3.7124	-3.793	0.70462	-1.9917	30.801	-4.5874
73.971	-13.318	64.434	-2.5666	0.024395	-2.1918	9.147	-2.6414	0.25277	0.66022	-1.3176	3444.6	41.058	-7.7311	58.656	-37.374	55.739	58.18	25.155	-3.7124	-3.793	0.70462	-1.9917	30.801	-4.5874
74.227	-13.341	64.126	-2.5211	0.011268	-2.1909	9.0259	-2.6098	0.10577	0.66022	-1.3176	3444.1	40.824	-7.7453	58.653	-37.632	55.737	58.18	25.155	-3.7124	-3.793	0.70462	-1.9917	30.801	-4.5874
74.489	-13.344	63.815	-2.4765	-0.0017045	-2.1907	8.8099	-2.5786	-0.017407	0.66022	-1.3176	3443.6	40.587	-7.7469	58.65	-37.893	55.735	58.18	25.155	-3.7124	-3.793	0.70462	-1.9917	30.801	-4.5874
74.755	-13.324	63.503	-2.4331	-0.014512	-2.1911	8.5787	-2.5437	-0.14775	0.66022	-1.3176	3443.1	40.347	-7.7357	58.648	-38.157	55.734	58.18	25.155	-3.7124	-3.793	0.70462	-1.9917	30.801	-4.5874
75.025	-13.283	63.189	-2.3908	-0.027136	-2.1921	8.3335	-2.5051	-0.28492	0.66022	-1.3176	3442.6	40.106	-7.7121	58.647	-38.424	55.733	58.18	25.155	-3.7124	-3.793	0.70462	-1.9917	30.801	-4.5874
75.299	-13.221	62.874	-2.3498	-0.0396	-2.1939	8.0569	-2.4931	-0.39234	0.66022	-1.3176	3442.1	39.862	-7.676	58.647	-38.693	55.733	58.18	25.155	-3.7124	-3.793	0.70462	-1.9917	30.801	-4.5874
75.576	-13.139	62.558	-2.3102	-0.052085	-2.196	7.7472	-2.5001	-0.47435	0.66022	-1.3176	3441.7	39.616	-7.6277	58.647	-38.964	55.734	58.18	25.155	-3.7124	-3.793	0.70462	-1.9917	30.801	-4.5874
75.858	-13.036	62.24	-2.2723	-0.064594	-2.1986	7.4193	-2.5026	-0.55735	0.66022	-1.3176	3441.2	39.369	-7.5675	58.648	-39.238	55.735	58.18	25.155	-3.7124	-3.793	0.70462	-1.9917	30.801	-4.5874
76.142	-12.913	61.922	-2.2361	-0.077103	-2.2016	7.086	-2.5003	-0.64068	0.66022	-1.3176	3440.7	39.119	-7.4956	58.649	-39.513	55.737	58.18	25.155	-3.7124	-3.793	0.70462	-1.9917	30.801	-4.5874
76.43	-12.771	61.602	-2.2015	-0.089589	-2.205	6.7481	-2.4933	-0.72422	0.66022	-1.3176	3440.2	38.869	-7.4122	58.651	-39.791	55.739	58.18	25.155	-3.7124	-3.793	0.70462	-1.9917	30.801	-4.5874
76.72	-12.61	61.281	-2.1686	-0.10203	-2.2089	6.4064	-2.4817	-0.80786	0.66022	-1.3176	3439.7	38.617	-7.3178	58.654	-40.07	55.742	58.18	25.155	-3.7124	-3.793	0.70462	-1.9917	30.801	-4.5874
77.013	-12.43	60.96	-2.1374	-0.1144	-2.2131	6.0615	-2.4654	-0.89153	0.66022	-1.3176	3439.2	38.363	-7.2125	58.658	-40.351	55.746	58.18	25.155	-3.7124	-3.793	0.70462	-1.9917	30.801	-4.5874
77.309	-12.232	60.637	-2.108	-0.12667	-2.2178	5.7033	-2.4445	-0.97531	0.66022	-1.3176	3438.7	38.109	-7.0967	58.662	-40.633	55.751	58.18	25.155	-3.7124	-3.793	0.70462	-1.9917	30.801	-4.5874
77.606	-12.017	60.313	-2.0804	-0.13883	-2.2229	5.3243	-2.4188	-1.0591	0.66022	-1.3176	3438.3	37.853	-6.9706	58.667	-40.917	55.756	58.18	25.155	-3.7124	-3.793	0.70462	-1.9917	30.801	-4.5874
77.905	-11.785	59.988	-2.0547	-0.15085	-2.2284	4.9464	-2.3884	-1.1425	0.66022	-1.3176	3437.8	37.597	-6.8346	58.673	-41.202	55.762	58.18	25.155	-3.7124	-3.793	0.70462	-1.9917	30.801	-4.5874
78.206	-11.536	59.662	-2.0309	-0.16271	-2.2343	4.57	-2.3532	-1.2254	0.66022	-1.3176	3437.3	37.339	-6.6888	58.68	-41.489	55.768	58.18	25.155	-3.7124	-3.793	0.70462	-1.9917	30.801	-4.5874
78.508	-11.271	59.335	-2.009	-0.17438	-2.2406	4.1955	-2.3135	-1.3079	0.66022	-1.3176	3436.8	37.081	-6.5337	58.687	-41.777	55.776	58.18	25.155	-3.7124	-3.793	0.70462	-1.9917	30.801	-4.5874
78.811	-10.99	59.007	-1.989	-0.18584	-2.2474	3.8236	-2.2693	-1.3899	0.66022	-1.3176	3436.3	36.823	-6.3695	58.695	-42.065	55.784	58.18	25.155	-3.7124	-3.793	0.70462	-1.9917	30.801	-4.5874
79.115	-10.695	58.679	-1.9708	-0.19706	-2.2545	3.4545	-2.2206	-1.4715	0.66022	-1.3176	3435.8	36.564	-6.1965	58.703	-42.355	55.792	58.18	25.155	-3.7124	-3.793	0.70462	-1.9917	30.801	-4.5874
79.42	-10.384	58.349	-1.9545	-0.20804	-2.2621	3.0753	-2.1677	-1.5524	0.66022	-1.3176	3435.3	36.305	-6.0149	58.713	-42.646	55.802	58.18	25.155	-3.7124	-3.793	0.70462	-1.9917	30.801	-4.5874
79.724	-10.059	58.019	-1.94	-0.21873	-2.27	2.6924	-2.1105	-1.6317	0.66022	-1.3176	3434.9	36.045	-5.825	58.723	-42.937	55.812	58.18	25.155	-3.7124	-3.793	0.70462	-1.9917	30.801	-4.5874
80.029	-9.7203	57.688	-1.9275	-0.22914	-2.2784	2.3173	-2.0492	-1.7103	0.66022	-1.3176	3434.4	35.786	-5.6272	58.734	-43.228	55.822	58.18	25.155	-3.7124	-3.793	0.70462	-1.9917	30.801	-4.5874
80.333	-9.3681	57.357	-1.9169	-0.23922	-2.2871	1.9496	-1.9838	-1.7883	0.66022	-1.3176	3433.9	35.526	-5.4216	58.746	-43.521	55.834	58.18	25.155	-3.7124	-3.793	0.70462	-1.9917	30.801	-4.5874
80.636	-9.0028	57.024	-1.908	-0.24897	-2.2963	1.5895	-1.9145	-1.8656	0.66022	-1.3176	3433.4	35.267	-5.2085	58.758	-43.813	55.846	58.18	25.155	-3.7124	-3.793	0.70462	-1.9917	30.801	-4.5874
80.939	-8.6249	56.692	-1.9009	-0.25836	-2.3058	1.2372	-1.8415	-1.9423	0.66022	-1.3176	3432.9	35.009	-4.9881	58.771	-44.106	55.859	58.18	25.155	-3.7124	-3.793	0.70462	-1.9917	30.801	-4.5874
81.24	-8.2345	56.359	-1.8958	-0.26735	-2.3156	0.83284	-1.7563	-1.9611	0.66022	-1.3176	3432.4	34.75	-4.7607	58.785	-44.398	55.873	58.18	25.155	-3.7124	-3.793	0.70462	-1.9917	30.801	-4.5874
81.54	-7.8322	56.026	-1.8926	-0.27592	-2.3254	0.43373	-1.6676	-1.976	0.66022	-1.3176	3431.9	34.493	-4.5265	58.8	-44.69	55.887	58.18	25.155	-3.7124	-3.793	0.70462	-1.9917	30.801	-4.5874
81.837	-7.4186	55.692	-1.8914	-0.28403	-2.3353	0.042572	-1.5758	-1.9893	0.66022	-1.3176	3431.4	34.236	-4.2859	58.815	-44.982	55.902	58.18	25.155	-3.7124	-3.793	0.70462	-1.9917	30.801	-4.5874
82.133	-6.994	55.359	-1.8922	-0.29167	-2.3453	-0.34006	-1.481	-2.0009	0.66022	-1.3176	3431.0	33.981	-4.0391	58.831	-45.274	55.917	58.18	25.155	-3.7124	-3.793	0.70462	-1.9917	30.801	-4.5874
82.426	-6.5591	55.026	-1.8948	-0.29883	-2.3553	-0.7086	-1.3829	-2.0074	0.66022	-1.3176	3430.5	33.726	-3.7865	58.847	-45.565	55.933	58.18	25.155	-3.7124	-3.793	0.70462	-1.9917	30.801	-4.5874
82.716	-6.1144	54.693	-1.8992	-0.30549	-2.3654	-1.0717	-1.2821	-2.0118	0.66022	-1.3176	3430.0	33.473	-3.5284	58.864	-45.855	55.95	58.18	25.155	-3.7124	-3.793	0.70462	-1.9917	30.801	-4.5874
83.003	-5.6603	54.361	-1.9055	-0.31165	-2.3754	-1.4325	-1.1787	-2.0145	0.66022	-1.3176	3429.5	33.222	-3.2651	58.882	-46.144	55.967	58.18	25.155	-3.7124	-3.793	0.70462	-1.9917	30.801	-4.5874
83.286	-5.1975	54.03	-1.9135	-0.31728	-2.3855	-1.7794	-1.0729	-2.0164	0.66022	-1.3176	3429.0	32.973	-2.9969	58.9	-46.431	55.985	58.18	25.155	-3.7124	-3.793	0.70462	-1.9917	30.801	-4.5874
83.566	-4.7263	53.7	-1.9233	-0.32237	-2.3956	-2.1122	-0.96474	-2.0176	0.66022	-1.3176	3428.5	32.725	-2.7241	58.92	-46.718	56.004	58.18	25.155	-3.7124	-3.793	0.70462	-1.9917	30.801	-4.5874
83.841	-4.2472	53.371	-1.9346	-0.32692	-2.4057	-2.4312	-0.85452	-2.0181	0.66022	-1.3176	3428.0	32.48	-2.447	58.939	-47.002	56.023	58.18	25.155	-3.7124	-3.793	0.70462	-1.9917	30.801	-4.5874
84.112	-3.7607	53.044	-1.9476	-0.33091	-2.4158	-2.7364	-0.74242	-2.0179	0.66022	-1.3176	3427.5	32.237	-2.1658	58.96	-47.285	56.043	58.18	25.155	-3.7124	-3.793	0.70462	-1.9917	30.801	-4.5874
84.378	-3.2671	52.719	-1.962	-0.33434	-2.4259	-3.0256	-0.62889	-2.0181	0.66022	-1.3176	3427.0	31.997	-1.8808	58.98	-47.566	56.063	58.18	25.155	-3.7124	-3.793	0.70462	-1.9917	30.801	-4.5874
84.639	-2.7668	52.397	-1.9778	-0.3372	-2.4359	-3.2979	-0.51424	-2.0194	0.66022	-1.3176	3426.6	31.76	-1.5921	59.002	-47.844	56.084	58.18	25.155	-3.7124	-3.793	0.70462	-1.9917	30.801	-4.5874
84.895	-2.2603	52.077	-1.9949	-0.33948	-2.446	-3.557	-0.39837	-2.0201	0.66022	-1.3176	3426.1	31.526	-1.3001	59.024	-48.12	56.105	58.18	25.155	-3.7124	-3.793	0.70462	-1.9917	30.801	-4.5874
85.145	-1.7479	51.76	-2.0133	-0.34118	-2.4561	-3.8029	-0.28151	-2.0204	0.66022	-1.3176	3425.6	31.296	-1.005	59.046	-48.393	56.127	58.18	25.155	-3.7124	-3.793	0.70462	-1.9917	30.801	-4.5874
85.389	-1.2299	51.447	-2.0329	-0.3423	-2.4663	-4.0358	-0.16386	-2.0202	0.66022	-1.3176	3425.1	31.069	-0.70685	59.07	-48.663	56.149	58.18	25.155	-3.7124	-3.793	0.70462	-1.9917	30.801	-4.5874
85.627	-0.70667	51.138	-2.0537	-0.34282	-2.4764	-4.2561	-0.045645	-2.0196	0.66022	-1.3176	3424.6	30.846	-0.40596	59.093	-48.93	56.172	58.18	25.155	-3.7124	-3.793	0.70462	-1.9917	30.801	-4.5874
85.858	-0.17849	50.833	-2.0755	-0.34275	-2.4864	-4.464	0.072923	-2.0184	0.66022	-1.3176	3424.1	30.628	-0.10249	59.117	-49.194	56.195	58.18	25.155	-3.7124	-3.793	0.70462	-1.9917	30.801	-4.5874
86.083	0.35431	50.532	-2.0983	-0.34209	-2.4965	-4.6576	0.19099	-2.0111	0.66022	-1.3176	3423.6	30.414	0.20337	59.142	-49.453	56.219	58.18	25.155	-3.7124	-3.793	0.70462	-1.9917	30.801	-4.5874
86.301	0.89141	50.237	-2.122	-0.34084	-2.5066	-4.8376	0.3085	-1.9997	0.66022	-1.3176	3423.1	30.204	0.51145	59.167	-49.709	56.243	58.18	25.155	-3.7124	-3.793	0.70462	-1.9917	30.801	-4.5874
86.511	1.4325	49.947	-2.1467	-0.33901	-2.5165	-5.0054	0.42553	-1.987	0.66022	-1.3176	3422.6	30.0	0.82157	59.192	-49.961	56.268	58.18	25.155	-3.7124	-3.793	0.70462	-1.9917	30.801	-4.5874
86.714	1.9771	49.663	-2.1721	-0.33657	-2.5264	-5.186	0.54739	-1.9778	0.66022	-1.3176	3422.1	29.801	1.1334	59.218	-50.208	56.293	58.18	25.155	-3.7124	-3.793	0.70462	-1.9917	30.801	-4.5874
86.91	2.5247	49.386	-2.1985	-0.33354	-2.5363	-5.3546	0.66784	-1.9676	0.66022	-1.3176	3421.6	29.607	1.4468	59.245	-50.45	56.319	58.18	25.155	-3.7124	-3.793	0.70462	-1.9917	30.801	-4.5874
87.097	3.0751	49.116	-2.2257	-0.3299	-2.5461	-5.5116	0.78656	-1.9563	0.66022	-1.3176	3421.2	29.42	1.7615	59.271	-50.688	56.344	58.18	25.155	-3.7124	-3.793	0.70462	-1.9917	30.801	-4.5874
87.276	3.6279	48.853	-2.2536	-0.32567	-2.5559	-5.658	0.90284	-1.9444	0.66022	-1.3176	3420.7	29.238	2.0773	59.299	-50.92	56.371	58.18	25.155	-3.7124	-3.793	0.70462	-1.9917	30.801	-4.5874
87.446	4.1828	48.599	-2.2822	-0.32088	-2.5655	-5.796	1.0154	-1.9324	0.66022	-1.3176	3420.2	29.063	2.3941	59.326	-51.147	56.397	58.18	25.155	-3.7124	-3.793	0.70462	-1.9917	30.801	-4.5874
87.609	4.7396	48.353	-2.3115	-0.31552	-2.5752	-5.923	1.1255	-1.9193	0.66022	-1.3176	3419.7	28.895	2.7118	59.354	-51.368	56.424	58.18	25.155	-3.7124	-3.793	0.70462	-1.9917	30.801	-4.5874
87.762	5.298	48.115	-2.3414	-0.30963	-2.5847	-6.0391	1.2329	-1.905	0.66022	-1.3176	3419.2	28.734	3.0301	59.383	-51.583	56.452	58.18	25.155	-3.7124	-3.793	0.70462	-1.9917	30.801	-4.5874
87.906	5.8577	47.887	-2.3719	-0.3032	-2.5942	-6.1446	1.3374	-1.8896	0.66022	-1.3176	3418.7	28.58	3.3489	59.411	-51.792	56.479	58.18	25.155	-3.7124	-3.793	0.70462	-1.9917	30.801	-4.5874
88.041	6.4184	47.669	-2.4029	-0.29626	-2.6036	-6.2398	1.4389	-1.8732	0.66022	-1.3176	3418.2	28.433	3.6681	59.44	-51.994	56.507	58.18	25.155	-3.7124	-3.793	0.70462	-1.9917	30.801	-4.5874
88.167	6.9798	47.46	-2.4343	-0.28882	-2.613	-6.3249	1.5372	-1.8557	0.66022	-1.3176	3417.7	28.294	3.9875	59.469	-52.19	56.535	58.18	25.155	-3.7124	-3.793	0.70462	-1.9917	30.801	-4.5874
88.283	7.5416	47.263	-2.4661	-0.2809	-2.6222	-6.4047	1.629	-1.8318	0.66022	-1.3176	3417.2	28.163	4.3069	59.499	-52.379	56.564	58.18	25.155	-3.7124	-3.793	0.70462	-1.9917	30.801	-4.5874
88.39	8.1036	47.076	-2.4983	-0.27253	-2.6313	-6.4748	1.7171	-1.8067	0.66022	-1.3176	3416.7	28.04	4.6262	59.528	-52.561	56.592	58.18	25.155	-3.7124	-3.793	0.70462	-1.9917	30.801	-4.5874
88.486	8.6653	46.901	-2.5309	-0.26373	-2.6402	-6.5443	1.8054	-1.7847	0.66022	-1.3176	3416.2	27.925	4.9452	59.558	-52.735	56.621	58.18	25.155	-3.7124	-3.793	0.70462	-1.9917	30.801	-4.5874
88.573	9.2265	46.737	-2.5637	-0.25448	-2.6491	-6.61	1.8913	-1.7633	0.66022	-1.3176	3415.7	27.819	5.2637	59.588	-52.902	56.65	58.18	25.155	-3.7124	-3.793	0.70462	-1.9917	30.801	-4.5874
88.65	9.7868	46.585	-2.5969	-0.24482	-2.6579	-6.6676	1.9728	-1.7405	0.66022	-1.3176	3415.2	27.722	5.5816	59.617	-53.06	56.678	58.18	25.155	-3.7124	-3.793	0.70462	-1.9917	30.801	-4.5874
88.717	10.346	46.447	-2.6304	-0.23476	-2.6665	-6.7172	2.0496	-1.7164	0.66022	-1.3176	3414.7	27.634	5.8986	59.647	-53.211	56.707	58.18	25.155	-3.7124	-3.793	0.70462	-1.9917	30.801	-4.5874
88.774	10.904	46.32	-2.6641	-0.22434	-2.675	-6.7698	2.1192	-1.6905	0.66022	-1.3176	3414.2	27.555	6.2147	59.677	-53.354	56.736	58.18	25.155	-3.7124	-3.793	0.70462	-1.9917	30.801	-4.5874
88.82	11.46	46.208	-2.6981	-0.21358	-2.6834	-6.8196	2.1829	-1.6634	0.66022	-1.3176	3413.7	27.485	6.5295	59.707	-53.488	56.765	58.18	25.155	-3.7124	-3.793	0.70462	-1.9917	30.801	-4.5874
88.856	12.013	46.108	-2.7323	-0.20252	-2.6917	-6.8614	2.2421	-1.6356	0.66022	-1.3176	3413.2	27.425	6.843	59.737	-53.613	56.794	58.18	25.155	-3.7124	-3.793	0.70462	-1.9917	30.801	-4.5874
88.881	12.564	46.023	-2.7667	-0.19117	-2.6998	-6.8952	2.2968	-1.6073	0.66022	-1.3176	3412.7	27.375	7.1549	59.767	-53.73	56.823	58.18	25.155	-3.7124	-3.793	0.70462	-1.9917	30.801	-4.5874
88.896	13.112	45.951	-2.8012	-0.17956	-2.7077	-6.921	2.3469	-1.5787	0.66022	-1.3176	3412.2	27.335	7.4649	59.797	-53.838	56.851	58.18	25.155	-3.7124	-3.793	0.70462	-1.9917	30.801	-4.5874
88.9	13.657	45.894	-2.8359	-0.1677	-2.7156	-6.9388	2.3925	-1.5501	0.66022	-1.3176	3411.7	27.305	7.773	59.826	-53.937	56.88	58.18	25.155	-3.7124	-3.793	0.70462	-1.9917	30.801	-4.5874
88.894	14.198	45.851	-2.8706	-0.15564	-2.7232	-6.9509	2.4326	-1.5197	0.66022	-1.3176	3411.2	27.284	8.0789	59.856	-54.026	56.908	58.18	25.155	-3.7124	-3.793	0.70462	-1.9917	30.801	-4.5874
88.877	14.734	45.822	-2.9054	-0.14339	-2.7308	-6.9609	2.465	-1.4843	0.66022	-1.3176	3410.7	27.274	8.3823	59.885	-54.107	56.936	58.18	25.155	-3.7124	-3.793	0.70462	-1.9917	30.801	-4.5874
88.849	15.266	45.809	-2.9402	-0.13099	-2.7381	-6.9622	2.4933	-1.4495	0.66022	-1.3176	3410.2	27.275	8.6831	59.914	-54.178	56.964	58.18	25.155	-3.7124	-3.793	0.70462	-1.9917	30.801	-4.5874
88.811	15.793	45.811	-2.975	-0.11847	-2.7453	-6.9549	2.5173	-1.4155	0.66022	-1.3176	3409.7	27.286	8.981	59.942	-54.24	56.992	58.18	25.155	-3.7124	-3.793	0.70462	-1.9917	30.801	-4.5874
88.762	16.315	45.828	-3.0097	-0.10583	-2.7522	-6.9391	2.5372	-1.3825	0.66022	-1.3176	3409.2	27.307	9.2758	59.971	-54.292	57.019	58.18	25.155	-3.7124	-3.793	0.70462	-1.9917	30.801	-4.5874
88.703	16.831	45.861	-3.0444	-0.093101	-2.7591	-6.9148	2.5529	-1.3508	0.66022	-1.3176	3408.7	27.34	9.5673	59.998	-54.334	57.046	58.18	25.155	-3.7124	-3.793	0.70462	-1.9917	30.801	-4.5874
88.633	17.34	45.909	-3.0789	-0.080306	-2.7658	-6.8823	2.5646	-1.3205	0.66022	-1.3176	3408.2	27.383	9.8552	60.026	-54.367	57.073	58.18	25.155	-3.7124	-3.793	0.70462	-1.9917	30.801	-4.5874
88.553	17.843	45.972	-3.1132	-0.067464	-2.7723	-6.8534	2.5702	-1.2904	0.66022	-1.3176	3407.7	27.436	10.139	60.053	-54.39	57.099	58.18	25.155	-3.7124	-3.793	0.70462	-1.9917	30.801	-4.5874
88.462	18.339	46.051	-3.1474	-0.054612	-2.7787	-6.8282	2.5701	-1.2607	0.66022	-1.3176	3407.2	27.5	10.42	60.08	-54.403	57.125	58.18	25.155	-3.7124	-3.793	0.70462	-1.9917	30.801	-4.5874
88.361	18.827	46.146	-3.1815	-0.041769	-2.7849	-6.7943	2.5665	-1.233	0.66022	-1.3176	3406.7	27.576	10.695	60.106	-54.406	57.15	58.18	25.155	-3.7124	-3.793	0.70462	-1.9917	30.801	-4.5874
88.249	19.308	46.256	-3.2153	-0.028953	-2.791	-6.7518	2.5595	-1.2072	0.66022	-1.3176	3406.2	27.662	10.967	60.132	-54.399	57.175	58.18	25.155	-3.7124	-3.793	0.70462	-1.9917	30.801	-4.5874
88.127	19.78	46.382	-3.249	-0.016179	-2.797	-6.7009	2.5493	-1.1838	0.66022	-1.3176	3405.7	27.758	11.234	60.157	-54.383	57.199	58.18	25.155	-3.7124	-3.793	0.70462	-1.9917	30.801	-4.5874
87.995	20.243	46.524	-3.2823	-0.0034647	-2.8028	-6.6415	2.5361	-1.1628	0.66022	-1.3176	3405.2	27.866	11.496	60.182	-54.357	57.223	58.18	25.155	-3.7124	-3.793	0.70462	-1.9917	30.801	-4.5874
87.853	20.697	46.681	-3.3154	0.0091758	-2.8086	-6.5738	2.5196	-1.1443	0.66022	-1.3176	3404.7	27.984	11.752	60.206	-54.32	57.247	58.18	25.155	-3.7124	-3.793	0.70462	-1.9917	30.801	-4.5874
87.701	21.141	46.853	-3.3482	0.02174	-2.8143	-6.5368	2.5063	-1.1315	0.66022	-1.3176	3404.2	28.113	12.004	60.229	-54.275	57.269	58.18	25.155	-3.7124	-3.793	0.70462	-1.9917	30.801	-4.5874
87.539	21.576	47.041	-3.3808	0.034225	-2.8199	-6.5197	2.4874	-1.112	0.66022	-1.3176	3403.7	28.252	12.249	60.252	-54.219	57.291	58.18	25.155	-3.7124	-3.793	0.70462	-1.9917	30.801	-4.5874
87.368	22.0	47.244	-3.4133	0.046612	-2.8254	-6.4991	2.4675	-1.0949	0.66022	-1.3176	3403.2	28.402	12.489	60.274	-54.153	57.313	58.18	25.155	-3.7124	-3.793	0.70462	-1.9917	30.801	-4.5874
87.186	22.412	47.463	-3.4458	0.058899	-2.8309	-6.4753	2.4468	-1.0802	0.66022	-1.3176	3402.7	28.563	12.723	60.295	-54.078	57.334	58.18	25.155	-3.7124	-3.793	0.70462	-1.9917	30.801	-4.5874
86.995	22.814	47.696	-3.4781	0.07108	-2.8362	-6.4488	2.4256	-1.068	0.66022	-1.3176	3402.2	28.734	12.95	60.316	-53.993	57.354	58.18	25.155	-3.7124	-3.793	0.70462	-1.9917	30.801	-4.5874
86.795	23.203	47.945	-3.5103	0.083153	-2.8415	-6.4198	2.4039	-1.0582	0.66022	-1.3176	3401.7	28.916	13.17	60.336	-53.899	57.373	58.18	25.155	-3.7124	-3.793	0.70462	-1.9917	30.801	-4.5874
86.585	23.58	48.209	-3.5423	0.095118	-2.8468	-6.3887	2.382	-1.0508	0.66022	-1.3176	3401.2	29.108	13.384	60.356	-53.795	57.392	58.18	25.155	-3.7124	-3.793	0.70462	-1.9917	30.801	-4.5874
86.367	23.944	48.487	-3.5741	0.10697	-2.8521	-6.356	2.36	-1.0459	0.66022	-1.3176	3400.7	29.31	13.59	60.374	-53.682	57.41	58.18	25.155	-3.7124	-3.793	0.70462	-1.9917	30.801	-4.5874
86.139	24.295	48.78	-3.6058	0.11872	-2.8573	-6.3212	2.3384	-1.0422	0.66022	-1.3176	3400.2	29.523	13.789	60.392	-53.559	57.427	58.18	25.155	-3.7124	-3.793	0.70462	-1.9917	30.801	-4.5874
85.902	24.632	49.087	-3.6374	0.13036	-2.8625	-6.2848	2.3173	-1.0399	0.66022	-1.3176	3399.7	29.745	13.98	60.409	-53.427	57.444	58.18	25.155	-3.7124	-3.793	0.70462	-1.9917	30.801	-4.5874
85.657	24.954	49.408	-3.6687	0.14189	-2.8677	-6.2476	2.2967	-1.0397	0.66022	-1.3176	3399.2	29.977	14.163	60.425	-53.285	57.46	58.18	25.155	-3.7124	-3.793	0.70462	-1.9917	30.801	-4.5874
85.403	25.262	49.744	-3.6998	0.15326	-2.8728	-6.1844	2.2484	-1.0034	0.66022	-1.3176	3398.7	30.219	14.338	60.44	-53.135	57.475	58.18	25.155	-3.7124	-3.793	0.70462	-1.9917	30.801	-4.5874
85.141	25.555	50.093	-3.7305	0.16437	-2.8777	-6.1142	2.1944	-0.9617	0.66022	-1.3176	3398.1	30.47	14.504	60.455	-52.976	57.489	58.18	25.155	-3.7124	-3.793	0.70462	-1.9917	30.801	-4.5874
84.871	25.831	50.454	-3.761	0.17519	-2.8823	-6.0635	2.1329	-0.89046	0.66022	-1.3176	3397.6	30.731	14.661	60.468	-52.809	57.502	58.18	25.155	-3.7124	-3.793	0.70462	-1.9917	30.801	-4.5874
84.592	26.091	50.828	-3.7912	0.1857	-2.8866	-6.0106	2.07	-0.81566	0.66022	-1.3176	3397.1	31.0	14.809	60.481	-52.634	57.515	58.18	25.155	-3.7124	-3.793	0.70462	-1.9917	30.801	-4.5874
84.307	26.335	51.214	-3.8211	0.19589	-2.8905	-5.9545	2.0064	-0.73824	0.66022	-1.3176	3396.6	31.277	14.948	60.492	-52.452	57.526	58.18	25.155	-3.7124	-3.793	0.70462	-1.9917	30.801	-4.5874
84.014	26.56	51.611	-3.8507	0.20575	-2.894	-5.9122	1.9402	-0.65055	0.66022	-1.3176	3396.1	31.563	15.076	60.502	-52.262	57.536	58.18	25.155	-3.7124	-3.793	0.70462	-1.9917	30.801	-4.5874
83.714	26.767	52.019	-3.8802	0.21529	-2.897	-5.8755	1.8725	-0.55657	0.66022	-1.3176	3395.6	31.856	15.194	60.511	-52.066	57.545	58.18	25.155	-3.7124	-3.793	0.70462	-1.9917	30.801	-4.5874
83.408	26.956	52.438	-3.9095	0.22448	-2.8995	-5.8371	1.8049	-0.46019	0.66022	-1.3176	3395.1	32.157	15.302	60.519	-51.862	57.552	58.18	25.155	-3.7124	-3.793	0.70462	-1.9917	30.801	-4.5874
83.096	27.125	52.866	-3.9386	0.23334	-2.9016	-5.7974	1.7373	-0.36144	0.66022	-1.3176	3394.6	32.465	15.398	60.525	-51.653	57.559	58.18	25.155	-3.7124	-3.793	0.70462	-1.9917	30.801	-4.5874
82.777	27.274	53.304	-3.9675	0.24185	-2.9031	-5.7566	1.67	-0.26037	0.66022	-1.3176	3394.1	32.779	15.484	60.53	-51.437	57.565	58.18	25.155	-3.7124	-3.793	0.70462	-1.9917	30.801	-4.5874
82.454	27.403	53.751	-3.9961	0.25004	-2.9042	-5.7151	1.6031	-0.15708	0.66022	-1.3176	3393.6	33.1	15.558	60.534	-51.217	57.569	58.18	25.155	-3.7124	-3.793	0.70462	-1.9917	30.801	-4.5874
82.125	27.511	54.206	-4.0246	0.25789	-2.9047	-5.6774	1.5367	-0.051289	0.66022	-1.3176	3393.1	33.427	15.62	60.537	-50.991	57.572	58.18	25.155	-3.7124	-3.793	0.70462	-1.9917	30.801	-4.5874
81.791	27.597	54.669	-4.0529	0.2654	-2.9047	-5.6478	1.4709	0.057009	0.66022	-1.3176	3392.6	33.759	15.67	60.538	-50.76	57.574	58.18	25.155	-3.7124	-3.793	0.70462	-1.9917	30.801	-4.5874
81.453	27.661	55.139	-4.0811	0.2726	-2.9041	-5.6206	1.4059	0.16696	0.66022	-1.3176	3392.1	34.096	15.707	60.538	-50.525	57.574	58.18	25.155	-3.7124	-3.793	0.70462	-1.9917	30.801	-4.5874
81.112	27.702	55.616	-4.1091	0.27947	-2.903	-5.5964	1.3419	0.27833	0.66022	-1.3176	3391.5	34.437	15.731	60.537	-50.287	57.573	58.18	25.155	-3.7124	-3.793	0.70462	-1.9917	30.801	-4.5874
80.767	27.72	56.098	-4.1371	0.28602	-2.9013	-5.5751	1.2789	0.3908	0.66022	-1.3176	3391.0	34.782	15.742	60.534	-50.045	57.571	58.18	25.155	-3.7124	-3.793	0.70462	-1.9917	30.801	-4.5874
80.419	27.714	56.585	-4.1649	0.2923	-2.8991	-5.5787	1.2612	0.48405	0.66022	-1.3176	3390.5	35.131	15.74	60.53	-49.8	57.567	58.18	25.155	-3.7124	-3.793	0.70462	-1.9917	30.801	-4.5874
80.069	27.684	57.078	-4.1929	0.2987	-2.8965	-5.6348	1.2991	0.56922	0.66022	-1.3176	3390.0	35.484	15.724	60.524	-49.552	57.562	58.18	25.155	-3.7124	-3.793	0.70462	-1.9917	30.801	-4.5874
79.716	27.63	57.574	-4.2213	0.30529	-2.8934	-5.6991	1.3351	0.65352	0.66022	-1.3176	3389.5	35.838	15.695	60.518	-49.302	57.556	58.18	25.155	-3.7124	-3.793	0.70462	-1.9917	30.801	-4.5874
79.362	27.551	58.075	-4.2499	0.31205	-2.89	-5.7592	1.3691	0.73496	0.66022	-1.3176	3389.0	36.196	15.651	60.509	-49.05	57.549	58.18	25.155	-3.7124	-3.793	0.70462	-1.9917	30.801	-4.5874
79.006	27.446	58.58	-4.2788	0.31898	-2.8861	-5.8044	1.4012	0.81237	0.66022	-1.3176	3388.5	36.555	15.592	60.5	-48.797	57.541	58.18	25.155	-3.7124	-3.793	0.70462	-1.9917	30.801	-4.5874
78.649	27.316	59.087	-4.308	0.32606	-2.8819	-5.854	1.4313	0.88892	0.66022	-1.3176	3388.0	36.917	15.519	60.489	-48.542	57.531	58.18	25.155	-3.7124	-3.793	0.70462	-1.9917	30.801	-4.5874
78.292	27.159	59.597	-4.3374	0.33329	-2.8772	-5.9075	1.4594	0.96449	0.66022	-1.3176	3387.5	37.279	15.431	60.477	-48.287	57.52	58.18	25.155	-3.7124	-3.793	0.70462	-1.9917	30.801	-4.5874
77.934	26.975	60.109	-4.3669	0.34065	-2.8722	-5.9112	1.4854	1.0314	0.66022	-1.3176	3387.0	37.642	15.327	60.464	-48.03	57.507	58.18	25.155	-3.7124	-3.793	0.70462	-1.9917	30.801	-4.5874
77.575	26.765	60.622	-4.3965	0.34814	-2.8669	-5.9072	1.5092	1.096	0.66022	-1.3176	3386.5	38.006	15.208	60.449	-47.774	57.494	58.18	25.155	-3.7124	-3.793	0.70462	-1.9917	30.801	-4.5874
77.217	26.526	61.136	-4.426	0.35574	-2.8613	-5.8937	1.5308	1.158	0.66022	-1.3176	3385.9	38.37	15.074	60.433	-47.518	57.479	58.18	25.155	-3.7124	-3.793	0.70462	-1.9917	30.801	-4.5874
76.86	26.261	61.65	-4.4552	0.36344	-2.8553	-5.7975	1.5488	1.2147	0.66022	-1.3176	3385.4	38.733	14.924	60.416	-47.263	57.463	58.18	25.155	-3.7124	-3.793	0.70462	-1.9917	30.801	-4.5874
76.503	25.967	62.163	-4.484	0.37122	-2.8491	-5.6951	1.5626	1.279	0.66022	-1.3176	3384.9	39.096	14.758	60.397	-47.009	57.445	58.18	25.155	-3.7124	-3.793	0.70462	-1.9917	30.801	-4.5874
76.148	25.646	62.675	-4.5122	0.37906	-2.8426	-5.582	1.5731	1.3429	0.66022	-1.3176	3384.4	39.457	14.576	60.377	-46.756	57.427	58.18	25.155	-3.7124	-3.793	0.70462	-1.9917	30.801	-4.5874
75.794	25.297	63.185	-4.5398	0.38694	-2.8357	-5.4434	1.5804	1.4041	0.66022	-1.3176	3383.9	39.816	14.379	60.355	-46.505	57.407	58.18	25.155	-3.7124	-3.793	0.70462	-1.9917	30.801	-4.5874
75.442	24.92	63.692	-4.5664	0.39484	-2.8286	-5.2608	1.5648	1.4178	0.66022	-1.3176	3383.4	40.173	14.165	60.333	-46.257	57.386	58.18	25.155	-3.7124	-3.793	0.70462	-1.9917	30.801	-4.5874
75.093	24.515	64.196	-4.5925	0.40257	-2.8215	-5.1828	1.5269	1.4061	0.66022	-1.3176	3382.9	40.527	13.936	60.309	-46.012	57.364	58.18	25.155	-3.7124	-3.793	0.70462	-1.9917	30.801	-4.5874
74.746	24.081	64.697	-4.6182	0.41012	-2.8145	-5.104	1.4942	1.4162	0.66022	-1.3176	3382.4	40.878	13.691	60.284	-45.769	57.34	58.18	25.155	-3.7124	-3.793	0.70462	-1.9917	30.801	-4.5874
74.403	23.62	65.192	-4.6435	0.41751	-2.8074	-5.0085	1.4609	1.4323	0.66022	-1.3176	3381.9	41.225	13.429	60.258	-45.531	57.316	58.18	25.155	-3.7124	-3.793	0.70462	-1.9917	30.801	-4.5874
74.063	23.131	65.681	-4.6682	0.42472	-2.8002	-4.8884	1.4242	1.4465	0.66022	-1.3176	3381.4	41.568	13.152	60.231	-45.297	57.291	58.18	25.155	-3.7124	-3.793	0.70462	-1.9917	30.801	-4.5874
73.726	22.614	66.164	-4.6923	0.43174	-2.7929	-4.7439	1.384	1.4588	0.66022	-1.3176	3380.9	41.906	12.859	60.203	-45.067	57.264	58.18	25.155	-3.7124	-3.793	0.70462	-1.9917	30.801	-4.5874
73.395	22.07	66.64	-4.7156	0.43855	-2.7856	-4.575	1.3401	1.4692	0.66022	-1.3176	3380.4	42.238	12.551	60.174	-44.843	57.237	58.18	25.155	-3.7124	-3.793	0.70462	-1.9917	30.801	-4.5874
73.068	21.499	67.107	-4.7378	0.44514	-2.7782	-4.2722	1.2921	1.4689	0.66022	-1.3176	3379.9	42.565	12.227	60.144	-44.625	57.209	58.18	25.155	-3.7124	-3.793	0.70462	-1.9917	30.801	-4.5874
72.746	20.903	67.564	-4.7583	0.45147	-2.7709	-3.9151	1.2385	1.481	0.66022	-1.3176	3379.3	42.885	11.889	60.113	-44.413	57.18	58.18	25.155	-3.7124	-3.793	0.70462	-1.9917	30.801	-4.5874
72.429	20.281	68.011	-4.7769	0.45751	-2.7634	-3.5262	1.1775	1.5261	0.66022	-1.3176	3378.8	43.198	11.537	60.081	-44.207	57.15	58.18	25.155	-3.7124	-3.793	0.70462	-1.9917	30.801	-4.5874
72.119	19.635	68.447	-4.7935	0.46323	-2.7556	-3.1165	1.1103	1.575	0.66022	-1.3176	3378.3	43.504	11.171	60.048	-44.008	57.119	58.18	25.155	-3.7124	-3.793	0.70462	-1.9917	30.801	-4.5874
71.815	18.965	68.87	-4.808	0.4686	-2.7476	-2.6876	1.0366	1.6271	0.66022	-1.3176	3377.8	43.801	10.791	60.015	-43.817	57.088	58.18	25.155	-3.7124	-3.793	0.70462	-1.9917	30.801	-4.5874
71.518	18.274	69.28	-4.8204	0.47359	-2.7393	-2.2412	0.95672	1.6819	0.66022	-1.3176	3377.3	44.09	10.399	59.98	-43.634	57.056	58.18	25.155	-3.7124	-3.793	0.70462	-1.9917	30.801	-4.5874
71.227	17.561	69.676	-4.8304	0.47816	-2.7308	-1.779	0.87057	1.739	0.66022	-1.3176	3376.8	44.369	9.9955	59.945	-43.46	57.023	58.18	25.155	-3.7124	-3.793	0.70462	-1.9917	30.801	-4.5874
70.945	16.829	70.057	-4.8381	0.48228	-2.7219	-1.2733	0.77799	1.8091	0.66022	-1.3176	3376.3	44.639	9.5803	59.91	-43.294	56.989	58.18	25.155	-3.7124	-3.793	0.70462	-1.9917	30.801	-4.5874
70.671	16.078	70.422	-4.8431	0.48593	-2.7127	-0.75301	0.67916	1.8807	0.66022	-1.3176	3375.8	44.899	9.1545	59.874	-43.137	56.956	58.18	25.155	-3.7124	-3.793	0.70462	-1.9917	30.801	-4.5874
70.405	15.309	70.77	-4.8455	0.48908	-2.7031	-0.15431	0.58569	1.9688	0.66022	-1.3176	3375.3	45.148	8.7191	59.837	-42.988	56.921	58.18	25.155	-3.7124	-3.793	0.70462	-1.9917	30.801	-4.5874
70.147	14.527	71.101	-4.8447	0.49178	-2.693	0.46566	0.4914	2.0608	0.66022	-1.3176	3374.8	45.387	8.2751	59.8	-42.849	56.886	58.18	25.155	-3.7124	-3.793	0.70462	-1.9917	30.801	-4.5874
69.899	13.73	71.413	-4.8408	0.49398	-2.6825	1.0395	0.38906	2.1531	0.66022	-1.3176	3374.3	45.614	7.8235	59.763	-42.719	56.851	58.18	25.155	-3.7124	-3.793	0.70462	-1.9917	30.801	-4.5874
69.661	12.922	71.707	-4.8345	0.49566	-2.6715	1.4993	0.27998	2.2488	0.66022	-1.3176	3373.8	45.829	7.365	59.725	-42.598	56.816	58.18	25.155	-3.7124	-3.793	0.70462	-1.9917	30.801	-4.5874
69.432	12.104	71.982	-4.8259	0.49677	-2.66	1.9526	0.16535	2.3369	0.66022	-1.3176	3373.3	46.033	6.9006	59.688	-42.485	56.781	58.18	25.155	-3.7124	-3.793	0.70462	-1.9917	30.801	-4.5874
69.214	11.276	72.237	-4.815	0.4973	-2.6481	2.3996	0.045867	2.4175	0.66022	-1.3176	3372.8	46.225	6.4308	59.65	-42.381	56.745	58.18	25.155	-3.7124	-3.793	0.70462	-1.9917	30.801	-4.5874
69.005	10.441	72.473	-4.8019	0.49722	-2.6359	2.8423	-0.077589	2.4909	0.66022	-1.3176	3372.3	46.404	5.9563	59.612	-42.285	56.71	58.18	25.155	-3.7124	-3.793	0.70462	-1.9917	30.801	-4.5874
68.808	9.5987	72.688	-4.7865	0.49652	-2.6232	3.297	-0.20285	2.5593	0.66022	-1.3176	3371.8	46.571	5.4779	59.574	-42.196	56.674	58.18	25.155	-3.7124	-3.793	0.70462	-1.9917	30.801	-4.5874
68.622	8.7516	72.882	-4.7689	0.49519	-2.6103	3.7447	-0.33095	2.6204	0.66022	-1.3176	3371.3	46.724	4.9964	59.536	-42.114	56.639	58.18	25.155	-3.7124	-3.793	0.70462	-1.9917	30.801	-4.5874
68.447	7.9007	73.056	-4.7491	0.49321	-2.597	4.1856	-0.46134	2.674	0.66022	-1.3176	3370.8	46.866	4.5124	59.499	-42.039	56.603	58.18	25.155	-3.7124	-3.793	0.70462	-1.9917	30.801	-4.5874
68.283	7.0474	73.209	-4.7271	0.49057	-2.5835	4.6197	-0.59341	2.7204	0.66022	-1.3176	3370.3	46.994	4.0268	59.461	-41.968	56.568	58.18	25.155	-3.7124	-3.793	0.70462	-1.9917	30.801	-4.5874
68.132	6.193	73.34	-4.7029	0.48728	-2.5698	5.0548	-0.72458	2.7804	0.66022	-1.3176	3369.8	47.109	3.5402	59.424	-41.902	56.533	58.18	25.155	-3.7124	-3.793	0.70462	-1.9917	30.801	-4.5874
67.992	5.3389	73.451	-4.6765	0.48333	-2.5558	5.4844	-0.85655	2.8338	0.66022	-1.3176	3369.3	47.21	3.0533	59.386	-41.838	56.498	58.18	25.155	-3.7124	-3.793	0.70462	-1.9917	30.801	-4.5874
67.865	4.4865	73.541	-4.6481	0.47871	-2.5415	5.9083	-0.989	2.8796	0.66022	-1.3176	3368.8	47.299	2.567	59.35	-41.776	56.463	58.18	25.155	-3.7124	-3.793	0.70462	-1.9917	30.801	-4.5874
67.75	3.637	73.61	-4.6175	0.47344	-2.527	6.3267	-1.1214	2.9181	0.66022	-1.3176	3368.3	47.374	2.082	59.313	-41.716	56.429	58.18	25.155	-3.7124	-3.793	0.70462	-1.9917	30.801	-4.5874
67.647	2.7918	73.659	-4.5848	0.46751	-2.5123	6.7482	-1.2506	2.951	0.66022	-1.3176	3367.8	47.436	1.599	59.277	-41.656	56.395	58.18	25.155	-3.7124	-3.793	0.70462	-1.9917	30.801	-4.5874
67.557	1.9523	73.687	-4.55	0.46093	-2.4975	7.1663	-1.3782	2.9774	0.66022	-1.3176	3367.3	47.485	1.1188	59.241	-41.598	56.361	58.18	25.155	-3.7124	-3.793	0.70462	-1.9917	30.801	-4.5874
67.48	1.1198	73.694	-4.5131	0.45373	-2.4825	7.5793	-1.5046	2.9972	0.66022	-1.3176	3366.8	47.52	0.64205	59.206	-41.541	56.328	58.18	25.155	-3.7124	-3.793	0.70462	-1.9917	30.801	-4.5874
67.416	0.29557	73.682	-4.4742	0.44589	-2.4675	7.9873	-1.6294	3.0108	0.66022	-1.3176	3366.3	47.543	0.16957	59.172	-41.487	56.296	58.18	25.155	-3.7124	-3.793	0.70462	-1.9917	30.801	-4.5874
67.364	-0.519	73.65	-4.4332	0.43744	-2.4524	8.3938	-1.75	3.0252	0.66022	-1.3176	3365.8	47.552	-0.29792	59.138	-41.436	56.264	58.18	25.155	-3.7124	-3.793	0.70462	-1.9917	30.801	-4.5874
67.326	-1.3226	73.599	-4.3905	0.4284	-2.4373	8.6933	-1.8671	3.0333	0.66022	-1.3176	3365.3	47.549	-0.75965	59.104	-41.39	56.233	58.18	25.155	-3.7124	-3.793	0.70462	-1.9917	30.801	-4.5874
67.3	-2.1139	73.529	-4.3464	0.41877	-2.4221	8.9689	-1.9809	3.035	0.66022	-1.3176	3364.8	47.533	-1.2149	59.072	-41.349	56.202	58.18	25.155	-3.7124	-3.793	0.70462	-1.9917	30.801	-4.5874
67.288	-2.8919	73.441	-4.3008	0.40859	-2.4069	9.2313	-2.0911	3.031	0.66022	-1.3176	3364.3	47.504	-1.6631	59.04	-41.316	56.172	58.18	25.155	-3.7124	-3.793	0.70462	-1.9917	30.801	-4.5874
67.288	-3.6557	73.336	-4.2541	0.39787	-2.3918	9.481	-2.1967	3.0219	0.66022	-1.3176	3363.8	47.463	-2.1036	59.009	-41.29	56.143	58.18	25.155	-3.7124	-3.793	0.70462	-1.9917	30.801	-4.5874
67.301	-4.4043	73.213	-4.2061	0.38664	-2.3767	9.7193	-2.2955	3.009	0.66022	-1.3176	3363.3	47.409	-2.5358	58.979	-41.273	56.115	58.18	25.155	-3.7124	-3.793	0.70462	-1.9917	30.801	-4.5874
67.327	-5.1367	73.074	-4.1569	0.37492	-2.3617	9.9439	-2.3904	2.9909	0.66022	-1.3176	3362.8	47.344	-2.9594	58.949	-41.264	56.087	58.18	25.155	-3.7124	-3.793	0.70462	-1.9917	30.801	-4.5874
67.366	-5.8523	72.919	-4.1066	0.36274	-2.3468	10.155	-2.4811	2.9679	0.66022	-1.3176	3362.3	47.267	-3.3737	58.921	-41.265	56.06	58.18	25.155	-3.7124	-3.793	0.70462	-1.9917	30.801	-4.5874
67.417	-6.55	72.749	-4.0554	0.35012	-2.332	10.352	-2.5674	2.9401	0.66022	-1.3176	3361.8	47.179	-3.7783	58.893	-41.275	56.035	58.18	25.155	-3.7124	-3.793	0.70462	-1.9917	30.801	-4.5874
67.48	-7.2293	72.564	-4.0031	0.33707	-2.3174	10.535	-2.6478	2.9114	0.66022	-1.3176	3361.3	47.079	-4.1727	58.866	-41.294	56.01	58.18	25.155	-3.7124	-3.793	0.70462	-1.9917	30.801	-4.5874
67.556	-7.8894	72.365	-3.95	0.32365	-2.3029	10.703	-2.722	2.883	0.66022	-1.3176	3360.8	46.968	-4.5564	58.841	-41.324	55.986	58.18	25.155	-3.7124	-3.793	0.70462	-1.9917	30.801	-4.5874
67.644	-8.5295	72.152	-3.8961	0.30986	-2.2886	10.857	-2.7919	2.8506	0.66022	-1.3176	3360.3	46.847	-4.9291	58.816	-41.363	55.962	58.18	25.155	-3.7124	-3.793	0.70462	-1.9917	30.801	-4.5874
67.744	-9.1492	71.927	-3.8415	0.29574	-2.2744	10.994	-2.8574	2.8144	0.66022	-1.3176	3359.8	46.716	-5.2904	58.792	-41.411	55.94	58.18	25.155	-3.7124	-3.793	0.70462	-1.9917	30.801	-4.5874
67.856	-9.748	71.69	-3.7862	0.2813	-2.2605	11.114	-2.9183	2.7747	0.66022	-1.3176	3359.3	46.574	-5.6398	58.769	-41.469	55.919	58.18	25.155	-3.7124	-3.793	0.70462	-1.9917	30.801	-4.5874
67.979	-10.325	71.441	-3.7303	0.26656	-2.2467	11.29	-2.9747	2.7331	0.66022	-1.3176	3358.8	46.423	-5.9772	58.748	-41.537	55.899	58.18	25.155	-3.7124	-3.793	0.70462	-1.9917	30.801	-4.5874
68.113	-10.88	71.182	-3.6733	0.25156	-2.2331	11.499	-3.0254	2.6904	0.66022	-1.3176	3358.3	46.262	-6.3021	58.727	-41.613	55.879	58.18	25.155	-3.7124	-3.793	0.70462	-1.9917	30.801	-4.5874
68.259	-11.413	70.912	-3.6153	0.23631	-2.2198	11.69	-3.0725	2.6444	0.66022	-1.3176	3357.8	46.092	-6.6141	58.707	-41.698	55.861	58.18	25.155	-3.7124	-3.793	0.70462	-1.9917	30.801	-4.5874
68.415	-11.922	70.633	-3.5564	0.22084	-2.2067	11.862	-3.1163	2.5952	0.66022	-1.3176	3357.3	45.914	-6.9128	58.689	-41.792	55.844	58.18	25.155	-3.7124	-3.793	0.70462	-1.9917	30.801	-4.5874
68.582	-12.408	70.346	-3.4967	0.20516	-2.1938	12.015	-3.1567	2.5428	0.66022	-1.3176	3356.8	45.727	-7.198	58.671	-41.894	55.827	58.18	25.155	-3.7124	-3.793	0.70462	-1.9917	30.801	-4.5874
68.76	-12.869	70.05	-3.4363	0.18928	-2.1813	12.148	-3.1936	2.4873	0.66022	-1.3176	3356.3	45.533	-7.4693	58.655	-42.004	55.812	58.18	25.155	-3.7124	-3.793	0.70462	-1.9917	30.801	-4.5874
68.947	-13.306	69.746	-3.3753	0.17322	-2.169	12.26	-3.227	2.4288	0.66022	-1.3176	3355.8	45.33	-7.7265	58.639	-42.122	55.798	58.18	25.155	-3.7124	-3.793	0.70462	-1.9917	30.801	-4.5874
69.144	-13.718	69.436	-3.3138	0.15701	-2.157	12.35	-3.2569	2.3675	0.66022	-1.3176	3355.3	45.121	-7.9693	58.625	-42.247	55.785	58.18	25.155	-3.7124	-3.793	0.70462	-1.9917	30.801	-4.5874
69.351	-14.105	69.12	-3.252	0.14067	-2.1453	12.295	-3.2783	2.2911	0.66022	-1.3176	3354.8	44.904	-8.1976	58.611	-42.379	55.772	58.18	25.155	-3.7124	-3.793	0.70462	-1.9917	30.801	-4.5874
69.567	-14.467	68.797	-3.1906	0.12424	-2.1341	12.239	-3.2906	2.1962	0.66022	-1.3176	3354.4	44.681	-8.4112	58.599	-42.518	55.761	58.18	25.155	-3.7124	-3.793	0.70462	-1.9917	30.801	-4.5874
69.792	-14.804	68.47	-3.1296	0.10777	-2.1234	12.159	-3.2985	2.0965	0.66022	-1.3176	3353.9	44.452	-8.6101	58.588	-42.663	55.751	58.18	25.155	-3.7124	-3.793	0.70462	-1.9917	30.801	-4.5874
70.025	-15.116	68.137	-3.0691	0.091267	-2.1131	12.054	-3.3019	1.9923	0.66022	-1.3176	3353.4	44.217	-8.7944	58.577	-42.815	55.741	58.18	25.155	-3.7124	-3.793	0.70462	-1.9917	30.801	-4.5874
70.267	-15.402	67.8	-3.0091	0.074759	-2.1034	11.923	-3.3008	1.8836	0.66022	-1.3176	3352.9	43.976	-8.964	58.568	-42.972	55.733	58.18	25.155	-3.7124	-3.793	0.70462	-1.9917	30.801	-4.5874
70.517	-15.664	67.459	-2.9499	0.058267	-2.0943	11.798	-3.2951	1.7704	0.66022	-1.3176	3352.4	43.73	-9.1189	58.56	-43.134	55.725	58.18	25.155	-3.7124	-3.793	0.70462	-1.9917	30.801	-4.5874
70.775	-15.901	67.115	-2.8911	0.041814	-2.0858	11.721	-3.2853	1.6513	0.66022	-1.3176	3351.9	43.48	-9.2593	58.552	-43.302	55.719	58.18	25.155	-3.7124	-3.793	0.70462	-1.9917	30.801	-4.5874
71.04	-16.114	66.767	-2.8327	0.025421	-2.0778	11.62	-3.2716	1.5267	0.66022	-1.3176	3351.4	43.224	-9.3851	58.546	-43.475	55.713	58.18	25.155	-3.7124	-3.793	0.70462	-1.9917	30.801	-4.5874
71.312	-16.301	66.417	-2.7749	0.0091055	-2.0705	11.495	-3.2539	1.3967	0.66022	-1.3176	3350.9	42.964	-9.4964	58.541	-43.652	55.708	58.18	25.155	-3.7124	-3.793	0.70462	-1.9917	30.801	-4.5874
71.592	-16.465	66.064	-2.7176	-0.0071118	-2.0639	11.415	-3.2324	1.2596	0.66022	-1.3176	3350.4	42.7	-9.5932	58.536	-43.833	55.704	58.18	25.155	-3.7124	-3.793	0.70462	-1.9917	30.801	-4.5874
71.878	-16.604	65.709	-2.6608	-0.023213	-2.0579	11.315	-3.2074	1.1162	0.66022	-1.3176	3349.9	42.433	-9.6755	58.532	-44.019	55.701	58.18	25.155	-3.7124	-3.793	0.70462	-1.9917	30.801	-4.5874
72.17	-16.718	65.352	-2.6045	-0.03918	-2.0527	11.193	-3.1787	0.96659	0.66022	-1.3176	3349.4	42.162	-9.7433	58.53	-44.208	55.699	58.18	25.155	-3.7124	-3.793	0.70462	-1.9917	30.801	-4.5874
72.468	-16.808	64.993	-2.5489	-0.054994	-2.0483	11.048	-3.1464	0.81083	0.66022	-1.3176	3348.9	41.888	-9.7967	58.528	-44.4	55.698	58.18	25.155	-3.7124	-3.793	0.70462	-1.9917	30.801	-4.5874
72.772	-16.875	64.634	-2.494	-0.070637	-2.0446	10.924	-3.1105	0.64799	0.66022	-1.3176	3348.4	41.61	-9.8358	58.527	-44.596	55.698	58.18	25.155	-3.7124	-3.793	0.70462	-1.9917	30.801	-4.5874
73.081	-16.917	64.273	-2.4397	-0.086093	-2.0418	10.782	-3.0712	0.47836	0.66022	-1.3176	3347.9	41.331	-9.8605	58.528	-44.795	55.698	58.18	25.155	-3.7124	-3.793	0.70462	-1.9917	30.801	-4.5874
73.396	-16.935	63.912	-2.3862	-0.10134	-2.0398	10.62	-3.0284	0.30202	0.66022	-1.3176	3347.4	41.049	-9.871	58.529	-44.996	55.7	58.18	25.155	-3.7124	-3.793	0.70462	-1.9917	30.801	-4.5874
73.715	-16.929	63.55	-2.3336	-0.11637	-2.0388	10.392	-2.986	0.13528	0.66022	-1.3176	3347.0	40.765	-9.8671	58.531	-45.2	55.702	58.18	25.155	-3.7124	-3.793	0.70462	-1.9917	30.801	-4.5874
74.039	-16.899	63.187	-2.2824	-0.1312	-2.0385	10.08	-2.9447	-0.017543	0.66022	-1.3176	3346.5	40.478	-9.849	58.533	-45.405	55.705	58.18	25.155	-3.7124	-3.793	0.70462	-1.9917	30.801	-4.5874
74.367	-16.845	62.823	-2.2328	-0.14581	-2.039	9.7502	-2.8992	-0.17966	0.66022	-1.3176	3346.0	40.19	-9.8167	58.536	-45.613	55.708	58.18	25.155	-3.7124	-3.793	0.70462	-1.9917	30.801	-4.5874
74.7	-16.767	62.459	-2.1849	-0.1602	-2.0403	9.3986	-2.8698	-0.3252	0.66022	-1.3176	3345.5	39.9	-9.7705	58.54	-45.822	55.712	58.18	25.155	-3.7124	-3.793	0.70462	-1.9917	30.801	-4.5874
75.036	-16.667	62.094	-2.1388	-0.17456	-2.0421	9.0197	-2.8748	-0.42572	0.66022	-1.3176	3345.0	39.609	-9.7106	58.545	-46.033	55.717	58.18	25.155	-3.7124	-3.793	0.70462	-1.9917	30.801	-4.5874
75.375	-16.544	61.728	-2.0947	-0.18894	-2.0445	8.6147	-2.8743	-0.52725	0.66022	-1.3176	3344.5	39.316	-9.6373	58.55	-46.245	55.722	58.18	25.155	-3.7124	-3.793	0.70462	-1.9917	30.801	-4.5874
75.718	-16.399	61.362	-2.0527	-0.2033	-2.0474	8.2046	-2.8683	-0.62868	0.66022	-1.3176	3344.0	39.021	-9.5511	58.556	-46.458	55.728	58.18	25.155	-3.7124	-3.793	0.70462	-1.9917	30.801	-4.5874
76.064	-16.232	60.995	-2.0127	-0.21761	-2.0508	7.7903	-2.8567	-0.72986	0.66022	-1.3176	3343.5	38.726	-9.4523	58.562	-46.673	55.735	58.18	25.155	-3.7124	-3.793	0.70462	-1.9917	30.801	-4.5874
76.413	-16.045	60.628	-1.9748	-0.23186	-2.0547	7.3724	-2.8397	-0.83065	0.66022	-1.3176	3343.0	38.429	-9.3412	58.57	-46.888	55.743	58.18	25.155	-3.7124	-3.793	0.70462	-1.9917	30.801	-4.5874
76.764	-15.838	60.259	-1.939	-0.246	-2.0591	6.9517	-2.8173	-0.93091	0.66022	-1.3176	3342.5	38.132	-9.2182	58.578	-47.105	55.751	58.18	25.155	-3.7124	-3.793	0.70462	-1.9917	30.801	-4.5874
77.118	-15.611	59.89	-1.9053	-0.26002	-2.064	6.5035	-2.7895	-1.0308	0.66022	-1.3176	3342.0	37.833	-9.0838	58.587	-47.323	55.759	58.18	25.155	-3.7124	-3.793	0.70462	-1.9917	30.801	-4.5874
77.474	-15.366	59.52	-1.874	-0.27389	-2.0694	6.0481	-2.7561	-1.1299	0.66022	-1.3176	3341.5	37.533	-8.9382	58.596	-47.542	55.769	58.18	25.155	-3.7124	-3.793	0.70462	-1.9917	30.801	-4.5874
77.832	-15.102	59.149	-1.8449	-0.28757	-2.0753	5.5947	-2.7173	-1.2278	0.66022	-1.3176	3341.0	37.233	-8.7818	58.607	-47.761	55.779	58.18	25.155	-3.7124	-3.793	0.70462	-1.9917	30.801	-4.5874
78.191	-14.82	58.776	-1.818	-0.30105	-2.0817	5.1439	-2.6731	-1.3246	0.66022	-1.3176	3340.5	36.932	-8.6151	58.618	-47.982	55.79	58.18	25.155	-3.7124	-3.793	0.70462	-1.9917	30.801	-4.5874
78.552	-14.521	58.403	-1.7934	-0.31429	-2.0886	4.6961	-2.6237	-1.4203	0.66022	-1.3176	3340.1	36.631	-8.4384	58.63	-48.203	55.802	58.18	25.155	-3.7124	-3.793	0.70462	-1.9917	30.801	-4.5874
78.914	-14.206	58.029	-1.771	-0.32728	-2.0959	4.2517	-2.5692	-1.5149	0.66022	-1.3176	3339.6	36.329	-8.252	58.643	-48.425	55.815	58.18	25.155	-3.7124	-3.793	0.70462	-1.9917	30.801	-4.5874
79.276	-13.874	57.653	-1.7509	-0.33998	-2.1037	3.7937	-2.5097	-1.608	0.66022	-1.3176	3339.1	36.026	-8.0562	58.656	-48.647	55.828	58.18	25.155	-3.7124	-3.793	0.70462	-1.9917	30.801	-4.5874
79.639	-13.527	57.276	-1.7331	-0.35237	-2.112	3.3338	-2.4445	-1.6972	0.66022	-1.3176	3338.6	35.724	-7.8514	58.671	-48.87	55.842	58.18	25.155	-3.7124	-3.793	0.70462	-1.9917	30.801	-4.5874
80.001	-13.165	56.898	-1.7176	-0.36441	-2.1207	2.8842	-2.3739	-1.7844	0.66022	-1.3176	3338.1	35.421	-7.638	58.686	-49.093	55.857	58.18	25.155	-3.7124	-3.793	0.70462	-1.9917	30.801	-4.5874
80.364	-12.789	56.519	-1.7042	-0.3761	-2.1298	2.4434	-2.2987	-1.8709	0.66022	-1.3176	3337.6	35.118	-7.4163	58.702	-49.317	55.873	58.18	25.155	-3.7124	-3.793	0.70462	-1.9917	30.801	-4.5874
80.726	-12.398	56.139	-1.6932	-0.38739	-2.1393	1.9628	-2.2155	-1.9191	0.66022	-1.3176	3337.1	34.816	-7.1865	58.719	-49.541	55.89	58.18	25.155	-3.7124	-3.793	0.70462	-1.9917	30.801	-4.5874
81.088	-11.994	55.757	-1.6846	-0.39824	-2.149	1.4588	-2.1259	-1.9411	0.66022	-1.3176	3336.6	34.513	-6.949	58.737	-49.764	55.907	58.18	25.155	-3.7124	-3.793	0.70462	-1.9917	30.801	-4.5874
81.448	-11.577	55.374	-1.6786	-0.40864	-2.1587	0.963	-2.0322	-1.9604	0.66022	-1.3176	3336.1	34.211	-6.7041	58.755	-49.988	55.925	58.18	25.155	-3.7124	-3.793	0.70462	-1.9917	30.801	-4.5874
81.807	-11.148	54.99	-1.675	-0.41856	-2.1686	0.47637	-1.9344	-1.9771	0.66022	-1.3176	3335.6	33.909	-6.4523	58.774	-50.212	55.943	58.18	25.155	-3.7124	-3.793	0.70462	-1.9917	30.801	-4.5874
82.164	-10.707	54.604	-1.6738	-0.42798	-2.1785	-0.00031798	-1.8326	-1.9914	0.66022	-1.3176	3335.1	33.607	-6.1939	58.794	-50.435	55.963	58.18	25.155	-3.7124	-3.793	0.70462	-1.9917	30.801	-4.5874
82.518	-10.255	54.218	-1.675	-0.43688	-2.1885	-0.46326	-1.727	-2.0035	0.66022	-1.3176	3334.6	33.306	-5.9294	58.814	-50.658	55.983	58.18	25.155	-3.7124	-3.793	0.70462	-1.9917	30.801	-4.5874
82.871	-9.7923	53.83	-1.6784	-0.44524	-2.1985	-0.91017	-1.6176	-2.0136	0.66022	-1.3176	3334.1	33.006	-5.6591	58.836	-50.88	56.003	58.18	25.155	-3.7124	-3.793	0.70462	-1.9917	30.801	-4.5874
83.22	-9.3201	53.442	-1.6841	-0.45305	-2.2086	-1.3524	-1.5047	-2.0211	0.66022	-1.3176	3333.6	32.708	-5.3834	58.858	-51.101	56.025	58.18	25.155	-3.7124	-3.793	0.70462	-1.9917	30.801	-4.5874
83.566	-8.8387	53.053	-1.6919	-0.46028	-2.2187	-1.778	-1.3883	-2.0271	0.66022	-1.3176	3333.2	32.41	-5.1026	58.881	-51.321	56.047	58.18	25.155	-3.7124	-3.793	0.70462	-1.9917	30.801	-4.5874
83.909	-8.3487	52.665	-1.7018	-0.46693	-2.2289	-2.187	-1.2687	-2.0316	0.66022	-1.3176	3332.7	32.114	-4.8171	58.904	-51.54	56.069	58.18	25.155	-3.7124	-3.793	0.70462	-1.9917	30.801	-4.5874
84.248	-7.8504	52.276	-1.7137	-0.47296	-2.239	-2.5796	-1.146	-2.0347	0.66022	-1.3176	3332.2	31.819	-4.5271	58.928	-51.757	56.093	58.18	25.155	-3.7124	-3.793	0.70462	-1.9917	30.801	-4.5874
84.583	-7.3445	51.887	-1.7276	-0.47838	-2.2492	-2.9557	-1.0206	-2.0364	0.66022	-1.3176	3331.7	31.527	-4.233	58.953	-51.974	56.117	58.18	25.155	-3.7124	-3.793	0.70462	-1.9917	30.801	-4.5874
84.913	-6.8313	51.499	-1.7433	-0.48316	-2.2594	-3.3136	-0.89252	-2.0365	0.66022	-1.3176	3331.2	31.236	-3.935	58.979	-52.188	56.142	58.18	25.155	-3.7124	-3.793	0.70462	-1.9917	30.801	-4.5874
85.239	-6.3113	51.111	-1.7607	-0.4873	-2.2696	-3.6482	-0.76182	-2.0352	0.66022	-1.3176	3330.7	30.948	-3.6335	59.005	-52.4	56.167	58.18	25.155	-3.7124	-3.793	0.70462	-1.9917	30.801	-4.5874
85.559	-5.7849	50.725	-1.7797	-0.49078	-2.2798	-3.9665	-0.62917	-2.0332	0.66022	-1.3176	3330.2	30.662	-3.3286	59.032	-52.61	56.193	58.18	25.155	-3.7124	-3.793	0.70462	-1.9917	30.801	-4.5874
85.874	-5.2526	50.341	-1.8003	-0.49359	-2.2899	-4.2687	-0.49481	-2.0307	0.66022	-1.3176	3329.7	30.379	-3.0205	59.059	-52.818	56.22	58.18	25.155	-3.7124	-3.793	0.70462	-1.9917	30.801	-4.5874
86.184	-4.7146	49.958	-1.8224	-0.49573	-2.3001	-4.555	-0.35899	-2.0276	0.66022	-1.3176	3329.2	30.1	-2.7096	59.087	-53.023	56.247	58.18	25.155	-3.7124	-3.793	0.70462	-1.9917	30.801	-4.5874
86.487	-4.1714	49.578	-1.8459	-0.49716	-2.3102	-4.8498	-0.21312	-2.0346	0.66022	-1.3176	3328.7	29.823	-2.3961	59.116	-53.225	56.275	58.18	25.155	-3.7124	-3.793	0.70462	-1.9917	30.801	-4.5874
86.784	-3.6237	49.201	-1.8709	-0.49785	-2.3204	-5.1432	-0.061553	-2.0451	0.66022	-1.3176	3328.2	29.55	-2.0803	59.146	-53.424	56.303	58.18	25.155	-3.7124	-3.793	0.70462	-1.9917	30.801	-4.5874
87.074	-3.0719	48.827	-1.8973	-0.49778	-2.3307	-5.4166	0.089876	-2.0546	0.66022	-1.3176	3327.7	29.282	-1.7625	59.176	-53.619	56.332	58.18	25.155	-3.7124	-3.793	0.70462	-1.9917	30.801	-4.5874
87.357	-2.5162	48.457	-1.925	-0.49695	-2.341	-5.6729	0.24106	-2.0616	0.66022	-1.3176	3327.2	29.017	-1.4429	59.206	-53.812	56.362	58.18	25.155	-3.7124	-3.793	0.70462	-1.9917	30.801	-4.5874
87.634	-1.957	48.092	-1.954	-0.49537	-2.3513	-5.914	0.39185	-2.0652	0.66022	-1.3176	3326.7	28.757	-1.1216	59.238	-54.0	56.392	58.18	25.155	-3.7124	-3.793	0.70462	-1.9917	30.801	-4.5874
87.903	-1.3945	47.731	-1.9841	-0.49303	-2.3616	-6.1397	0.54187	-2.0652	0.66022	-1.3176	3326.2	28.502	-0.79875	59.27	-54.184	56.423	58.18	25.155	-3.7124	-3.793	0.70462	-1.9917	30.801	-4.5874
88.164	-0.82901	47.376	-2.0154	-0.48995	-2.3719	-6.3502	0.69075	-2.0616	0.66022	-1.3176	3325.7	28.252	-0.47456	59.302	-54.363	56.454	58.18	25.155	-3.7124	-3.793	0.70462	-1.9917	30.801	-4.5874
88.417	-0.26073	47.027	-2.0476	-0.48613	-2.3822	-6.5455	0.83816	-2.0544	0.66022	-1.3176	3325.2	28.008	-0.14917	59.335	-54.538	56.486	58.18	25.155	-3.7124	-3.793	0.70462	-1.9917	30.801	-4.5874
88.662	0.31011	46.685	-2.0808	-0.48153	-2.3925	-6.717	0.99978	-2.0647	0.66022	-1.3176	3324.7	27.769	0.17732	59.369	-54.708	56.518	58.18	25.155	-3.7124	-3.793	0.70462	-1.9917	30.801	-4.5874
88.898	0.88335	46.351	-2.1148	-0.47614	-2.4029	-6.8774	1.1575	-2.0707	0.66022	-1.3176	3324.2	27.537	0.50482	59.403	-54.872	56.551	58.18	25.155	-3.7124	-3.793	0.70462	-1.9917	30.801	-4.5874
89.126	1.4588	46.024	-2.1495	-0.46996	-2.4132	-7.0286	1.3111	-2.0728	0.66022	-1.3176	3323.7	27.312	0.83318	59.437	-55.03	56.585	58.18	25.155	-3.7124	-3.793	0.70462	-1.9917	30.801	-4.5874
89.344	2.0361	45.706	-2.185	-0.46303	-2.4236	-7.1706	1.4605	-2.0708	0.66022	-1.3176	3323.2	27.093	1.1623	59.472	-55.182	56.618	58.18	25.155	-3.7124	-3.793	0.70462	-1.9917	30.801	-4.5874
89.554	2.6152	45.397	-2.2212	-0.45537	-2.4339	-7.3035	1.6055	-2.0648	0.66022	-1.3176	3322.7	26.882	1.492	59.508	-55.328	56.653	58.18	25.155	-3.7124	-3.793	0.70462	-1.9917	30.801	-4.5874
89.754	3.1957	45.098	-2.258	-0.44699	-2.4442	-7.4275	1.7457	-2.0549	0.66022	-1.3176	3322.2	26.678	1.8222	59.544	-55.467	56.687	58.18	25.155	-3.7124	-3.793	0.70462	-1.9917	30.801	-4.5874
89.945	3.7775	44.809	-2.2955	-0.43792	-2.4545	-7.5449	1.8798	-2.0414	0.66022	-1.3176	3321.7	26.482	2.1528	59.58	-55.599	56.722	58.18	25.155	-3.7124	-3.793	0.70462	-1.9917	30.801	-4.5874
90.125	4.3602	44.531	-2.3335	-0.4282	-2.4646	-7.6563	2.0075	-2.0246	0.66022	-1.3176	3321.3	26.294	2.4835	59.617	-55.724	56.757	58.18	25.155	-3.7124	-3.793	0.70462	-1.9917	30.801	-4.5874
90.296	4.9435	44.264	-2.372	-0.41785	-2.4747	-7.7592	2.13	-2.0042	0.66022	-1.3176	3320.8	26.115	2.8143	59.654	-55.842	56.793	58.18	25.155	-3.7124	-3.793	0.70462	-1.9917	30.801	-4.5874
90.457	5.5273	44.009	-2.411	-0.4069	-2.4847	-7.8133	2.2567	-1.9751	0.66022	-1.3176	3320.3	25.944	3.145	59.691	-55.951	56.829	58.18	25.155	-3.7124	-3.793	0.70462	-1.9917	30.801	-4.5874
90.607	6.1112	43.767	-2.45	-0.39527	-2.4944	-7.7843	2.3944	-1.9323	0.66022	-1.3176	3319.8	25.782	3.4755	59.728	-56.052	56.865	58.18	25.155	-3.7124	-3.793	0.70462	-1.9917	30.801	-4.5874
90.747	6.695	43.537	-2.4889	-0.38297	-2.504	-7.7549	2.5234	-1.8865	0.66022	-1.3176	3319.3	25.63	3.8056	59.766	-56.145	56.901	58.18	25.155	-3.7124	-3.793	0.70462	-1.9917	30.801	-4.5874
90.877	7.2785	43.321	-2.5276	-0.37005	-2.5133	-7.7261	2.6421	-1.8366	0.66022	-1.3176	3318.8	25.487	4.1351	59.804	-56.229	56.938	58.18	25.155	-3.7124	-3.793	0.70462	-1.9917	30.801	-4.5874
90.995	7.8613	43.119	-2.5661	-0.35657	-2.5223	-7.6976	2.7496	-1.7829	0.66022	-1.3176	3318.3	25.354	4.4641	59.842	-56.304	56.974	58.18	25.155	-3.7124	-3.793	0.70462	-1.9917	30.801	-4.5874
91.104	8.4432	42.931	-2.6046	-0.34257	-2.5311	-7.6677	2.8482	-1.7274	0.66022	-1.3176	3317.8	25.231	4.7922	59.88	-56.37	57.011	58.18	25.155	-3.7124	-3.793	0.70462	-1.9917	30.801	-4.5874
91.201	9.0238	42.757	-2.6428	-0.3281	-2.5396	-7.6362	2.9381	-1.6706	0.66022	-1.3176	3317.3	25.118	5.1193	59.918	-56.427	57.048	58.18	25.155	-3.7124	-3.793	0.70462	-1.9917	30.801	-4.5874
91.287	9.6029	42.599	-2.6809	-0.3132	-2.5478	-7.6033	3.0191	-1.6127	0.66022	-1.3176	3316.8	25.016	5.4453	59.956	-56.474	57.085	58.18	25.155	-3.7124	-3.793	0.70462	-1.9917	30.801	-4.5874
91.362	10.18	42.457	-2.7189	-0.29792	-2.5557	-7.569	3.0918	-1.554	0.66022	-1.3176	3316.3	24.925	5.7699	59.994	-56.511	57.121	58.18	25.155	-3.7124	-3.793	0.70462	-1.9917	30.801	-4.5874
91.427	10.755	42.33	-2.7566	-0.2823	-2.5634	-7.5379	3.1561	-1.4948	0.66022	-1.3176	3315.8	24.844	6.093	60.032	-56.538	57.158	58.18	25.155	-3.7124	-3.793	0.70462	-1.9917	30.801	-4.5874
91.48	11.327	42.219	-2.7942	-0.26638	-2.5707	-7.5164	3.2086	-1.4354	0.66022	-1.3176	3315.3	24.774	6.4143	60.07	-56.555	57.194	58.18	25.155	-3.7124	-3.793	0.70462	-1.9917	30.801	-4.5874
91.522	11.895	42.124	-2.8318	-0.25023	-2.5777	-7.4934	3.2531	-1.3763	0.66022	-1.3176	3314.8	24.715	6.7336	60.108	-56.562	57.231	58.18	25.155	-3.7124	-3.793	0.70462	-1.9917	30.801	-4.5874
91.553	12.461	42.046	-2.8692	-0.23387	-2.5844	-7.469	3.2897	-1.318	0.66022	-1.3176	3314.3	24.667	7.0508	60.146	-56.558	57.267	58.18	25.155	-3.7124	-3.793	0.70462	-1.9917	30.801	-4.5874
91.573	13.022	41.985	-2.9065	-0.21734	-2.5909	-7.4434	3.3185	-1.2607	0.66022	-1.3176	3313.8	24.631	7.3655	60.183	-56.544	57.303	58.18	25.155	-3.7124	-3.793	0.70462	-1.9917	30.801	-4.5874
91.582	13.579	41.94	-2.9436	-0.20069	-2.5971	-7.4168	3.3398	-1.2049	0.66022	-1.3176	3313.2	24.606	7.6776	60.22	-56.519	57.339	58.18	25.155	-3.7124	-3.793	0.70462	-1.9917	30.801	-4.5874
91.58	14.131	41.913	-2.9806	-0.18396	-2.6029	-7.3894	3.3536	-1.1507	0.66022	-1.3176	3312.7	24.592	7.9867	60.257	-56.484	57.374	58.18	25.155	-3.7124	-3.793	0.70462	-1.9917	30.801	-4.5874
91.567	14.677	41.903	-3.0175	-0.16718	-2.6086	-7.3649	3.3561	-1.0957	0.66022	-1.3176	3312.2	24.59	8.2927	60.293	-56.438	57.409	58.18	25.155	-3.7124	-3.793	0.70462	-1.9917	30.801	-4.5874
91.543	15.218	41.91	-3.0543	-0.15041	-2.6139	-7.3395	3.352	-1.043	0.66022	-1.3176	3311.7	24.599	8.5954	60.329	-56.381	57.444	58.18	25.155	-3.7124	-3.793	0.70462	-1.9917	30.801	-4.5874
91.508	15.753	41.934	-3.0909	-0.13367	-2.619	-7.3131	3.3425	-0.99287	0.66022	-1.3176	3311.2	24.62	8.8943	60.365	-56.313	57.478	58.18	25.155	-3.7124	-3.793	0.70462	-1.9917	30.801	-4.5874
91.462	16.28	41.976	-3.1274	-0.11699	-2.6238	-7.2861	3.3264	-0.94563	0.66022	-1.3176	3310.7	24.653	9.1894	60.4	-56.235	57.512	58.18	25.155	-3.7124	-3.793	0.70462	-1.9917	30.801	-4.5874
91.406	16.801	42.036	-3.1638	-0.10041	-2.6285	-7.2586	3.3037	-0.90149	0.66022	-1.3176	3310.2	24.697	9.4803	60.435	-56.145	57.546	58.18	25.155	-3.7124	-3.793	0.70462	-1.9917	30.801	-4.5874
91.34	17.313	42.112	-3.2	-0.083966	-2.6329	-7.2308	3.2748	-0.86068	0.66022	-1.3176	3309.7	24.752	9.7668	60.469	-56.045	57.579	58.18	25.155	-3.7124	-3.793	0.70462	-1.9917	30.801	-4.5874
91.263	17.818	42.206	-3.2361	-0.067678	-2.6371	-7.2069	3.239	-0.82313	0.66022	-1.3176	3309.2	24.819	10.049	60.502	-55.934	57.611	58.18	25.155	-3.7124	-3.793	0.70462	-1.9917	30.801	-4.5874
91.175	18.313	42.318	-3.2721	-0.05159	-2.6411	-7.2018	3.195	-0.78849	0.66022	-1.3176	3308.7	24.898	10.325	60.535	-55.812	57.643	58.18	25.155	-3.7124	-3.793	0.70462	-1.9917	30.801	-4.5874
91.078	18.8	42.447	-3.3081	-0.035737	-2.645	-7.1969	3.1455	-0.75801	0.66022	-1.3176	3308.2	24.988	10.597	60.568	-55.68	57.674	58.18	25.155	-3.7124	-3.793	0.70462	-1.9917	30.801	-4.5874
90.97	19.276	42.592	-3.3441	-0.020145	-2.6487	-7.1922	3.0905	-0.73159	0.66022	-1.3176	3307.7	25.089	10.863	60.6	-55.537	57.705	58.18	25.155	-3.7124	-3.793	0.70462	-1.9917	30.801	-4.5874
90.852	19.743	42.755	-3.38	-0.0048398	-2.6523	-7.1879	3.0311	-0.70938	0.66022	-1.3176	3307.2	25.202	11.124	60.631	-55.384	57.735	58.18	25.155	-3.7124	-3.793	0.70462	-1.9917	30.801	-4.5874
90.725	20.199	42.935	-3.4159	0.01016	-2.6558	-7.1839	2.968	-0.69148	0.66022	-1.3176	3306.7	25.325	11.378	60.661	-55.22	57.764	58.18	25.155	-3.7124	-3.793	0.70462	-1.9917	30.801	-4.5874
90.588	20.643	43.131	-3.4519	0.024832	-2.6592	-7.1805	2.8999	-0.67802	0.66022	-1.3176	3306.2	25.46	11.626	60.691	-55.046	57.793	58.18	25.155	-3.7124	-3.793	0.70462	-1.9917	30.801	-4.5874
90.442	21.076	43.344	-3.4877	0.039151	-2.6626	-7.1776	2.8269	-0.6691	0.66022	-1.3176	3305.7	25.606	11.868	60.72	-54.862	57.821	58.18	25.155	-3.7124	-3.793	0.70462	-1.9917	30.801	-4.5874
90.287	21.497	43.573	-3.5236	0.053099	-2.6659	-7.1807	2.7501	-0.66241	0.66022	-1.3176	3305.2	25.762	12.103	60.748	-54.668	57.848	58.18	25.155	-3.7124	-3.793	0.70462	-1.9917	30.801	-4.5874
90.122	21.905	43.818	-3.5596	0.06664	-2.6692	-7.1908	2.6657	-0.65718	0.66022	-1.3176	3304.7	25.929	12.33	60.775	-54.463	57.875	58.18	25.155	-3.7124	-3.793	0.70462	-1.9917	30.801	-4.5874
89.949	22.3	44.079	-3.5954	0.079785	-2.6725	-7.119	2.6006	-0.64594	0.66022	-1.3176	3304.2	26.107	12.551	60.802	-54.25	57.901	58.18	25.155	-3.7124	-3.793	0.70462	-1.9917	30.801	-4.5874
89.767	22.681	44.356	-3.6307	0.092659	-2.6757	-6.9853	2.5484	-0.63133	0.66022	-1.3176	3303.7	26.295	12.763	60.828	-54.027	57.926	58.18	25.155	-3.7124	-3.793	0.70462	-1.9917	30.801	-4.5874
89.577	23.049	44.648	-3.6653	0.10526	-2.6788	-6.844	2.4936	-0.62035	0.66022	-1.3176	3303.2	26.493	12.968	60.853	-53.794	57.95	58.18	25.155	-3.7124	-3.793	0.70462	-1.9917	30.801	-4.5874
89.379	23.402	44.954	-3.6991	0.11759	-2.6819	-6.6955	2.4361	-0.61295	0.66022	-1.3176	3302.7	26.701	13.165	60.877	-53.553	57.973	58.18	25.155	-3.7124	-3.793	0.70462	-1.9917	30.801	-4.5874
89.172	23.74	45.275	-3.7322	0.12962	-2.6849	-6.5401	2.3762	-0.60901	0.66022	-1.3176	3302.2	26.918	13.354	60.9	-53.303	57.996	58.18	25.155	-3.7124	-3.793	0.70462	-1.9917	30.801	-4.5874
88.958	24.064	45.61	-3.7645	0.14136	-2.688	-6.3781	2.3187	-0.60862	0.66022	-1.3176	3301.6	27.145	13.534	60.922	-53.044	58.017	58.18	25.155	-3.7124	-3.793	0.70462	-1.9917	30.801	-4.5874
88.736	24.372	45.959	-3.796	0.1528	-2.691	-6.21	2.2564	-0.61182	0.66022	-1.3176	3301.1	27.381	13.706	60.944	-52.777	58.038	58.18	25.155	-3.7124	-3.793	0.70462	-1.9917	30.801	-4.5874
88.506	24.665	46.321	-3.8266	0.16392	-2.6941	-6.0362	2.1896	-0.61871	0.66022	-1.3176	3300.6	27.626	13.87	60.964	-52.502	58.058	58.18	25.155	-3.7124	-3.793	0.70462	-1.9917	30.801	-4.5874
88.269	24.942	46.697	-3.8563	0.17469	-2.6972	-5.8574	2.1183	-0.62938	0.66022	-1.3176	3300.1	27.88	14.024	60.984	-52.22	58.077	58.18	25.155	-3.7124	-3.793	0.70462	-1.9917	30.801	-4.5874
88.026	25.203	47.084	-3.8852	0.1851	-2.7004	-5.7391	2.054	-0.62846	0.66022	-1.3176	3299.6	28.142	14.169	61.002	-51.93	58.095	58.18	25.155	-3.7124	-3.793	0.70462	-1.9917	30.801	-4.5874
87.775	25.448	47.484	-3.9138	0.19525	-2.7035	-5.6787	2.003	-0.62209	0.66022	-1.3176	3299.1	28.412	14.306	61.02	-51.633	58.112	58.18	25.155	-3.7124	-3.793	0.70462	-1.9917	30.801	-4.5874
87.518	25.676	47.895	-3.942	0.20514	-2.7066	-5.6241	1.9543	-0.6161	0.66022	-1.3176	3298.6	28.69	14.432	61.036	-51.33	58.129	58.18	25.155	-3.7124	-3.793	0.70462	-1.9917	30.801	-4.5874
87.255	25.886	48.317	-3.97	0.21479	-2.7096	-5.5759	1.9082	-0.61048	0.66022	-1.3176	3298.1	28.975	14.549	61.052	-51.021	58.144	58.18	25.155	-3.7124	-3.793	0.70462	-1.9917	30.801	-4.5874
86.985	26.079	48.749	-3.9978	0.22422	-2.7127	-5.5348	1.8646	-0.60572	0.66022	-1.3176	3297.6	29.268	14.657	61.066	-50.705	58.158	58.18	25.155	-3.7124	-3.793	0.70462	-1.9917	30.801	-4.5874
86.71	26.253	49.193	-4.0254	0.23344	-2.7157	-5.5013	1.8238	-0.6017	0.66022	-1.3176	3297.1	29.567	14.754	61.08	-50.384	58.172	58.18	25.155	-3.7124	-3.793	0.70462	-1.9917	30.801	-4.5874
86.429	26.41	49.646	-4.0528	0.24247	-2.7187	-5.476	1.7858	-0.59833	0.66022	-1.3176	3296.6	29.874	14.84	61.092	-50.057	58.184	58.18	25.155	-3.7124	-3.793	0.70462	-1.9917	30.801	-4.5874
86.142	26.547	50.108	-4.0801	0.25127	-2.7216	-5.4175	1.7243	-0.55613	0.66022	-1.3176	3296.1	30.186	14.916	61.104	-49.726	58.195	58.18	25.155	-3.7124	-3.793	0.70462	-1.9917	30.801	-4.5874
85.85	26.665	50.579	-4.107	0.25969	-2.7242	-5.3329	1.6456	-0.48555	0.66022	-1.3176	3295.6	30.505	14.981	61.114	-49.39	58.205	58.18	25.155	-3.7124	-3.793	0.70462	-1.9917	30.801	-4.5874
85.554	26.763	51.058	-4.1334	0.26772	-2.7265	-5.2544	1.5667	-0.41021	0.66022	-1.3176	3295.0	30.828	15.036	61.123	-49.05	58.214	58.18	25.155	-3.7124	-3.793	0.70462	-1.9917	30.801	-4.5874
85.253	26.841	51.543	-4.1595	0.27536	-2.7283	-5.1803	1.4884	-0.33142	0.66022	-1.3176	3294.5	31.157	15.079	61.13	-48.706	58.222	58.18	25.155	-3.7124	-3.793	0.70462	-1.9917	30.801	-4.5874
84.949	26.898	52.035	-4.1853	0.28261	-2.7298	-5.1078	1.4113	-0.25173	0.66022	-1.3176	3294.0	31.489	15.11	61.137	-48.36	58.228	58.18	25.155	-3.7124	-3.793	0.70462	-1.9917	30.801	-4.5874
84.64	26.935	52.532	-4.2106	0.28947	-2.7308	-5.0371	1.3355	-0.17135	0.66022	-1.3176	3293.5	31.826	15.13	61.141	-48.011	58.233	58.18	25.155	-3.7124	-3.793	0.70462	-1.9917	30.801	-4.5874
84.329	26.95	53.034	-4.2356	0.29596	-2.7315	-4.9683	1.2612	-0.090525	0.66022	-1.3176	3293.0	32.166	15.138	61.145	-47.66	58.237	58.18	25.155	-3.7124	-3.793	0.70462	-1.9917	30.801	-4.5874
84.014	26.944	53.541	-4.2603	0.30209	-2.7317	-4.9017	1.1884	-0.0095458	0.66022	-1.3176	3292.5	32.509	15.134	61.147	-47.307	58.239	58.18	25.155	-3.7124	-3.793	0.70462	-1.9917	30.801	-4.5874
83.697	26.915	54.051	-4.2846	0.30792	-2.7317	-4.8014	1.1521	0.035596	0.66022	-1.3176	3292.0	32.854	15.117	61.147	-46.953	58.24	58.18	25.155	-3.7124	-3.793	0.70462	-1.9917	30.801	-4.5874
83.378	26.865	54.565	-4.3083	0.31362	-2.7314	-4.6962	1.1305	0.06329	0.66022	-1.3176	3291.5	33.202	15.089	61.147	-46.598	58.24	58.18	25.155	-3.7124	-3.793	0.70462	-1.9917	30.801	-4.5874
83.057	26.793	55.082	-4.3316	0.31922	-2.731	-4.6044	1.1063	0.090299	0.66022	-1.3176	3291.0	33.552	15.048	61.145	-46.243	58.239	58.18	25.155	-3.7124	-3.793	0.70462	-1.9917	30.801	-4.5874
82.734	26.699	55.602	-4.3544	0.32468	-2.7305	-4.5207	1.0798	0.11559	0.66022	-1.3176	3290.5	33.903	14.994	61.142	-45.887	58.236	58.18	25.155	-3.7124	-3.793	0.70462	-1.9917	30.801	-4.5874
82.41	26.582	56.123	-4.3768	0.33001	-2.7299	-4.4399	1.05	0.14133	0.66022	-1.3176	3290.0	34.256	14.928	61.138	-45.532	58.233	58.18	25.155	-3.7124	-3.793	0.70462	-1.9917	30.801	-4.5874
82.086	26.443	56.645	-4.3988	0.33518	-2.7291	-4.3688	1.0181	0.16667	0.66022	-1.3176	3289.5	34.609	14.85	61.132	-45.178	58.228	58.18	25.155	-3.7124	-3.793	0.70462	-1.9917	30.801	-4.5874
81.76	26.282	57.168	-4.4205	0.34019	-2.7282	-4.3066	0.98429	0.19136	0.66022	-1.3176	3289.0	34.962	14.759	61.126	-44.824	58.222	58.18	25.155	-3.7124	-3.793	0.70462	-1.9917	30.801	-4.5874
81.435	26.098	57.691	-4.4421	0.34515	-2.7271	-4.3186	1.0054	0.25034	0.66022	-1.3176	3288.4	35.315	14.655	61.118	-44.473	58.215	58.18	25.155	-3.7124	-3.793	0.70462	-1.9917	30.801	-4.5874
81.11	25.892	58.212	-4.4636	0.35024	-2.7257	-4.3129	1.0312	0.30877	0.66022	-1.3176	3287.9	35.667	14.539	61.109	-44.124	58.207	58.18	25.155	-3.7124	-3.793	0.70462	-1.9917	30.801	-4.5874
80.785	25.662	58.731	-4.4852	0.35546	-2.724	-4.3053	1.0549	0.36753	0.66022	-1.3176	3287.4	36.017	14.409	61.098	-43.778	58.198	58.18	25.155	-3.7124	-3.793	0.70462	-1.9917	30.801	-4.5874
80.461	25.409	59.249	-4.5067	0.36079	-2.722	-4.2949	1.0765	0.42654	0.66022	-1.3176	3286.9	36.367	14.267	61.087	-43.434	58.187	58.18	25.155	-3.7124	-3.793	0.70462	-1.9917	30.801	-4.5874
80.139	25.133	59.764	-4.528	0.36622	-2.7198	-4.2231	1.0959	0.47574	0.66022	-1.3176	3286.4	36.714	14.112	61.074	-43.095	58.175	58.18	25.155	-3.7124	-3.793	0.70462	-1.9917	30.801	-4.5874
79.817	24.834	60.275	-4.5489	0.37174	-2.7173	-4.1401	1.113	0.52419	0.66022	-1.3176	3285.9	37.059	13.944	61.06	-42.759	58.162	58.18	25.155	-3.7124	-3.793	0.70462	-1.9917	30.801	-4.5874
79.498	24.511	60.783	-4.5694	0.37735	-2.7145	-4.048	1.1276	0.5722	0.66022	-1.3176	3285.4	37.401	13.763	61.044	-42.427	58.148	58.18	25.155	-3.7124	-3.793	0.70462	-1.9917	30.801	-4.5874
79.18	24.165	61.286	-4.5894	0.38302	-2.7115	-3.9467	1.14	0.61961	0.66022	-1.3176	3284.9	37.74	13.568	61.027	-42.1	58.132	58.18	25.155	-3.7124	-3.793	0.70462	-1.9917	30.801	-4.5874
78.864	23.796	61.784	-4.6088	0.38874	-2.7083	-3.8214	1.1501	0.66396	0.66022	-1.3176	3284.4	38.076	13.361	61.009	-41.778	58.115	58.18	25.155	-3.7124	-3.793	0.70462	-1.9917	30.801	-4.5874
78.552	23.404	62.276	-4.6274	0.39453	-2.7049	-3.6112	1.1656	0.7192	0.66022	-1.3176	3283.9	38.408	13.142	60.99	-41.462	58.097	58.18	25.155	-3.7124	-3.793	0.70462	-1.9917	30.801	-4.5874
78.241	22.989	62.762	-4.6449	0.40039	-2.7011	-3.3853	1.1777	0.77261	0.66022	-1.3176	3283.4	38.735	12.909	60.97	-41.152	58.078	58.18	25.155	-3.7124	-3.793	0.70462	-1.9917	30.801	-4.5874
77.934	22.552	63.241	-4.6612	0.4063	-2.6972	-3.1441	1.186	0.82393	0.66022	-1.3176	3282.9	39.058	12.664	60.948	-40.848	58.058	58.18	25.155	-3.7124	-3.793	0.70462	-1.9917	30.801	-4.5874
77.631	22.093	63.712	-4.6763	0.41225	-2.6929	-2.8884	1.1908	0.873	0.66022	-1.3176	3282.4	39.376	12.407	60.925	-40.551	58.037	58.18	25.155	-3.7124	-3.793	0.70462	-1.9917	30.801	-4.5874
77.331	21.612	64.174	-4.6901	0.41821	-2.6884	-2.6189	1.192	0.91963	0.66022	-1.3176	3281.9	39.688	12.137	60.901	-40.262	58.014	58.18	25.155	-3.7124	-3.793	0.70462	-1.9917	30.801	-4.5874
77.035	21.111	64.628	-4.7025	0.42416	-2.6837	-2.3369	1.1884	0.97758	0.66022	-1.3176	3281.4	39.995	11.857	60.876	-39.98	57.991	58.18	25.155	-3.7124	-3.793	0.70462	-1.9917	30.801	-4.5874
76.743	20.588	65.072	-4.7139	0.42998	-2.6787	-2.2406	1.1376	1.0089	0.66022	-1.3176	3280.8	40.295	11.564	60.85	-39.706	57.966	58.18	25.155	-3.7124	-3.793	0.70462	-1.9917	30.801	-4.5874
76.456	20.046	65.506	-4.7249	0.43553	-2.6736	-2.1241	1.0837	1.0405	0.66022	-1.3176	3280.3	40.589	11.26	60.823	-39.44	57.941	58.18	25.155	-3.7124	-3.793	0.70462	-1.9917	30.801	-4.5874
76.174	19.483	65.929	-4.7351	0.44081	-2.6683	-1.9841	1.0275	1.0728	0.66022	-1.3176	3279.8	40.876	10.945	60.795	-39.184	57.915	58.18	25.155	-3.7124	-3.793	0.70462	-1.9917	30.801	-4.5874
75.897	18.901	66.342	-4.7446	0.4458	-2.6629	-1.7818	0.96877	1.1007	0.66022	-1.3176	3279.3	41.157	10.619	60.766	-38.937	57.888	58.18	25.155	-3.7124	-3.793	0.70462	-1.9917	30.801	-4.5874
75.626	18.299	66.742	-4.7529	0.45049	-2.6573	-1.5077	0.90699	1.1237	0.66022	-1.3176	3278.8	41.429	10.283	60.737	-38.699	57.861	58.18	25.155	-3.7124	-3.793	0.70462	-1.9917	30.801	-4.5874
75.361	17.68	67.129	-4.7597	0.45487	-2.6516	-1.2151	0.84173	1.1505	0.66022	-1.3176	3278.3	41.694	9.9364	60.707	-38.471	57.832	58.18	25.155	-3.7124	-3.793	0.70462	-1.9917	30.801	-4.5874
75.103	17.044	67.504	-4.765	0.4589	-2.6458	-0.89718	0.77209	1.1859	0.66022	-1.3176	3277.8	41.95	9.5803	60.676	-38.254	57.804	58.18	25.155	-3.7124	-3.793	0.70462	-1.9917	30.801	-4.5874
74.85	16.392	67.864	-4.7686	0.46258	-2.6398	-0.56237	0.69927	1.2235	0.66022	-1.3176	3277.3	42.197	9.2152	60.645	-38.047	57.774	58.18	25.155	-3.7124	-3.793	0.70462	-1.9917	30.801	-4.5874
74.605	15.724	68.21	-4.7706	0.46589	-2.6336	-0.2126	0.62321	1.2629	0.66022	-1.3176	3276.8	42.436	8.8415	60.613	-37.852	57.744	58.18	25.155	-3.7124	-3.793	0.70462	-1.9917	30.801	-4.5874
74.368	15.042	68.54	-4.7707	0.46881	-2.6272	0.15019	0.5439	1.3036	0.66022	-1.3176	3276.3	42.665	8.4599	60.58	-37.667	57.714	58.18	25.155	-3.7124	-3.793	0.70462	-1.9917	30.801	-4.5874
74.138	14.348	68.855	-4.769	0.47132	-2.6205	0.52408	0.46147	1.3451	0.66022	-1.3176	3275.8	42.884	8.071	60.548	-37.494	57.683	58.18	25.155	-3.7124	-3.793	0.70462	-1.9917	30.801	-4.5874
73.916	13.641	69.154	-4.7655	0.47342	-2.6137	0.91155	0.37512	1.4035	0.66022	-1.3176	3275.3	43.094	7.6753	60.514	-37.333	57.652	58.18	25.155	-3.7124	-3.793	0.70462	-1.9917	30.801	-4.5874
73.702	12.924	69.436	-4.7599	0.47507	-2.6065	1.3088	0.28543	1.4656	0.66022	-1.3176	3274.8	43.293	7.2734	60.481	-37.184	57.62	58.18	25.155	-3.7124	-3.793	0.70462	-1.9917	30.801	-4.5874
73.496	12.197	69.7	-4.7524	0.47627	-2.599	1.713	0.19278	1.5272	0.66022	-1.3176	3274.3	43.482	6.8661	60.447	-37.047	57.589	58.18	25.155	-3.7124	-3.793	0.70462	-1.9917	30.801	-4.5874
73.3	11.461	69.948	-4.7428	0.47699	-2.5912	2.1218	0.097391	1.5877	0.66022	-1.3176	3273.8	43.66	6.4539	60.413	-36.922	57.557	58.18	25.155	-3.7124	-3.793	0.70462	-1.9917	30.801	-4.5874
73.112	10.718	70.177	-4.7311	0.47724	-2.5831	2.5332	-0.00044221	1.6466	0.66022	-1.3176	3273.3	43.826	6.0374	60.379	-36.811	57.524	58.18	25.155	-3.7124	-3.793	0.70462	-1.9917	30.801	-4.5874
72.935	9.9699	70.389	-4.7174	0.47699	-2.5748	2.9617	-0.099969	1.7057	0.66022	-1.3176	3272.8	43.982	5.6176	60.345	-36.711	57.492	58.18	25.155	-3.7124	-3.793	0.70462	-1.9917	30.801	-4.5874
72.766	9.2166	70.582	-4.7015	0.47623	-2.5661	3.391	-0.20123	1.7623	0.66022	-1.3176	3272.3	44.127	5.1949	60.31	-36.625	57.46	58.18	25.155	-3.7124	-3.793	0.70462	-1.9917	30.801	-4.5874
72.608	8.4601	70.756	-4.6835	0.47497	-2.5571	3.8168	-0.30403	1.8157	0.66022	-1.3176	3271.8	44.26	4.7702	60.276	-36.552	57.428	58.18	25.155	-3.7124	-3.793	0.70462	-1.9917	30.801	-4.5874
72.459	7.7016	70.912	-4.6634	0.47319	-2.5479	4.2368	-0.40803	1.8655	0.66022	-1.3176	3271.3	44.381	4.3441	60.242	-36.491	57.396	58.18	25.155	-3.7124	-3.793	0.70462	-1.9917	30.801	-4.5874
72.321	6.9425	71.048	-4.6411	0.47089	-2.5385	4.6502	-0.51264	1.9161	0.66022	-1.3176	3270.8	44.491	3.9174	60.208	-36.444	57.364	58.18	25.155	-3.7124	-3.793	0.70462	-1.9917	30.801	-4.5874
72.193	6.184	71.166	-4.6169	0.46806	-2.5287	5.0591	-0.61724	1.9819	0.66022	-1.3176	3270.3	44.59	3.4909	60.174	-36.409	57.332	58.18	25.155	-3.7124	-3.793	0.70462	-1.9917	30.801	-4.5874
72.076	5.4275	71.266	-4.5906	0.46472	-2.5187	5.4569	-0.72234	2.0419	0.66022	-1.3176	3269.8	44.676	3.0651	60.14	-36.387	57.3	58.18	25.155	-3.7124	-3.793	0.70462	-1.9917	30.801	-4.5874
71.97	4.674	71.347	-4.5623	0.46084	-2.5083	5.8414	-0.82753	2.096	0.66022	-1.3176	3269.3	44.751	2.6407	60.107	-36.379	57.269	58.18	25.155	-3.7124	-3.793	0.70462	-1.9917	30.801	-4.5874
71.875	3.9249	71.409	-4.5322	0.45644	-2.4977	6.2109	-0.93238	2.1438	0.66022	-1.3176	3268.8	44.814	2.2185	60.074	-36.383	57.238	58.18	25.155	-3.7124	-3.793	0.70462	-1.9917	30.801	-4.5874
71.79	3.1814	71.452	-4.5002	0.45152	-2.4869	6.5691	-1.0356	2.1861	0.66022	-1.3176	3268.3	44.865	1.799	60.042	-36.4	57.207	58.18	25.155	-3.7124	-3.793	0.70462	-1.9917	30.801	-4.5874
71.717	2.4446	71.478	-4.4665	0.44609	-2.4759	6.9149	-1.1366	2.2228	0.66022	-1.3176	3267.8	44.904	1.3831	60.009	-36.43	57.177	58.18	25.155	-3.7124	-3.793	0.70462	-1.9917	30.801	-4.5874
71.655	1.7158	71.486	-4.4311	0.44016	-2.4647	7.2407	-1.2361	2.253	0.66022	-1.3176	3267.3	44.932	0.97116	59.978	-36.472	57.147	58.18	25.155	-3.7124	-3.793	0.70462	-1.9917	30.801	-4.5874
71.604	0.99589	71.476	-4.3941	0.43373	-2.4534	7.5451	-1.3337	2.2768	0.66022	-1.3176	3266.8	44.949	0.56397	59.946	-36.527	57.118	58.18	25.155	-3.7124	-3.793	0.70462	-1.9917	30.801	-4.5874
71.564	0.28606	71.449	-4.3557	0.42682	-2.4419	7.827	-1.429	2.2942	0.66022	-1.3176	3266.3	44.954	0.16207	59.916	-36.594	57.089	58.18	25.155	-3.7124	-3.793	0.70462	-1.9917	30.801	-4.5874
71.535	-0.41274	71.405	-4.3159	0.41945	-2.4304	8.0828	-1.5205	2.3057	0.66022	-1.3176	3265.8	44.948	-0.23397	59.886	-36.673	57.061	58.18	25.155	-3.7124	-3.793	0.70462	-1.9917	30.801	-4.5874
71.518	-1.0996	71.345	-4.2749	0.41162	-2.4189	8.3129	-1.6081	2.3113	0.66022	-1.3176	3265.3	44.931	-0.62362	59.856	-36.764	57.033	58.18	25.155	-3.7124	-3.793	0.70462	-1.9917	30.801	-4.5874
71.512	-1.7735	71.269	-4.2328	0.40337	-2.4073	8.5186	-1.6925	2.3109	0.66022	-1.3176	3264.8	44.903	-1.0064	59.828	-36.866	57.006	58.18	25.155	-3.7124	-3.793	0.70462	-1.9917	30.801	-4.5874
71.517	-2.4338	71.177	-4.1898	0.3947	-2.3958	8.6995	-1.7732	2.3048	0.66022	-1.3176	3264.3	44.864	-1.3818	59.799	-36.98	56.98	58.18	25.155	-3.7124	-3.793	0.70462	-1.9917	30.801	-4.5874
71.533	-3.0797	71.071	-4.1459	0.38565	-2.3843	8.8552	-1.85	2.2932	0.66022	-1.3176	3263.8	44.814	-1.7493	59.772	-37.105	56.954	58.18	25.155	-3.7124	-3.793	0.70462	-1.9917	30.801	-4.5874
71.559	-3.7104	70.949	-4.1013	0.37621	-2.3729	8.9856	-1.9221	2.2765	0.66022	-1.3176	3263.3	44.755	-2.1087	59.745	-37.241	56.929	58.18	25.155	-3.7124	-3.793	0.70462	-1.9917	30.801	-4.5874
71.597	-4.3254	70.814	-4.0561	0.36643	-2.3615	9.0908	-1.9886	2.2551	0.66022	-1.3176	3262.8	44.685	-2.4595	59.719	-37.387	56.905	58.18	25.155	-3.7124	-3.793	0.70462	-1.9917	30.801	-4.5874
71.646	-4.9241	70.665	-4.0103	0.35633	-2.3503	9.2217	-2.0508	2.2283	0.66022	-1.3176	3262.3	44.605	-2.8014	59.694	-37.544	56.882	58.18	25.155	-3.7124	-3.793	0.70462	-1.9917	30.801	-4.5874
71.705	-5.5059	70.504	-3.9638	0.34593	-2.3393	9.3732	-2.1091	2.1958	0.66022	-1.3176	3261.8	44.516	-3.1339	59.67	-37.711	56.859	58.18	25.155	-3.7124	-3.793	0.70462	-1.9917	30.801	-4.5874
71.775	-6.07	70.33	-3.9166	0.33525	-2.3284	9.4993	-2.1635	2.1582	0.66022	-1.3176	3261.3	44.417	-3.4568	59.646	-37.887	56.837	58.18	25.155	-3.7124	-3.793	0.70462	-1.9917	30.801	-4.5874
71.855	-6.616	70.144	-3.8689	0.3243	-2.3177	9.5999	-2.2137	2.1157	0.66022	-1.3176	3260.8	44.31	-3.7696	59.624	-38.073	56.816	58.18	25.155	-3.7124	-3.793	0.70462	-1.9917	30.801	-4.5874
71.945	-7.1434	69.947	-3.8207	0.31312	-2.3072	9.6739	-2.2592	2.0706	0.66022	-1.3176	3260.3	44.193	-4.072	59.602	-38.269	56.795	58.18	25.155	-3.7124	-3.793	0.70462	-1.9917	30.801	-4.5874
72.045	-7.6517	69.738	-3.7722	0.30172	-2.297	9.7192	-2.2992	2.0275	0.66022	-1.3176	3259.8	44.068	-4.3639	59.581	-38.473	56.776	58.18	25.155	-3.7124	-3.793	0.70462	-1.9917	30.801	-4.5874
72.155	-8.1407	69.52	-3.7235	0.29013	-2.287	9.7405	-2.3349	1.9798	0.66022	-1.3176	3259.3	43.935	-4.6449	59.561	-38.685	56.757	58.18	25.155	-3.7124	-3.793	0.70462	-1.9917	30.801	-4.5874
72.274	-8.6099	69.292	-3.6748	0.27838	-2.2772	9.7382	-2.3662	1.9278	0.66022	-1.3176	3258.8	43.793	-4.9149	59.541	-38.906	56.739	58.18	25.155	-3.7124	-3.793	0.70462	-1.9917	30.801	-4.5874
72.403	-9.0592	69.055	-3.6262	0.26648	-2.2677	9.7132	-2.393	1.8717	0.66022	-1.3176	3258.3	43.644	-5.1736	59.523	-39.135	56.722	58.18	25.155	-3.7124	-3.793	0.70462	-1.9917	30.801	-4.5874
72.541	-9.4884	68.809	-3.5777	0.25446	-2.2585	9.6657	-2.4152	1.8116	0.66022	-1.3176	3257.8	43.487	-5.4211	59.505	-39.372	56.705	58.18	25.155	-3.7124	-3.793	0.70462	-1.9917	30.801	-4.5874
72.688	-9.8973	68.554	-3.5296	0.24233	-2.2496	9.5966	-2.4328	1.748	0.66022	-1.3176	3257.3	43.324	-5.6571	59.489	-39.615	56.69	58.18	25.155	-3.7124	-3.793	0.70462	-1.9917	30.801	-4.5874
72.844	-10.286	68.293	-3.4817	0.23014	-2.241	9.5644	-2.4458	1.6788	0.66022	-1.3176	3256.8	43.153	-5.8815	59.473	-39.866	56.675	58.18	25.155	-3.7124	-3.793	0.70462	-1.9917	30.801	-4.5874
73.008	-10.654	68.023	-3.4339	0.21788	-2.2328	9.5824	-2.4546	1.6031	0.66022	-1.3176	3256.3	42.976	-6.0944	59.458	-40.124	56.662	58.18	25.155	-3.7124	-3.793	0.70462	-1.9917	30.801	-4.5874
73.18	-11.002	67.748	-3.386	0.2056	-2.225	9.5771	-2.4594	1.5237	0.66022	-1.3176	3255.8	42.792	-6.2955	59.444	-40.388	56.649	58.18	25.155	-3.7124	-3.793	0.70462	-1.9917	30.801	-4.5874
73.36	-11.329	67.465	-3.3381	0.19329	-2.2176	9.5503	-2.4606	1.4395	0.66022	-1.3176	3255.3	42.603	-6.4847	59.431	-40.658	56.637	58.18	25.155	-3.7124	-3.793	0.70462	-1.9917	30.801	-4.5874
73.548	-11.634	67.177	-3.2905	0.181	-2.2106	9.5025	-2.458	1.3507	0.66022	-1.3176	3254.8	42.408	-6.662	59.419	-40.934	56.625	58.18	25.155	-3.7124	-3.793	0.70462	-1.9917	30.801	-4.5874
73.744	-11.919	66.884	-3.2431	0.16872	-2.2041	9.4342	-2.4516	1.2575	0.66022	-1.3176	3254.3	42.207	-6.8272	59.408	-41.215	56.615	58.18	25.155	-3.7124	-3.793	0.70462	-1.9917	30.801	-4.5874
73.946	-12.183	66.586	-3.1961	0.15649	-2.198	9.3959	-2.4414	1.1571	0.66022	-1.3176	3253.8	42.002	-6.9802	59.397	-41.501	56.605	58.18	25.155	-3.7124	-3.793	0.70462	-1.9917	30.801	-4.5874
74.156	-12.426	66.283	-3.1492	0.14431	-2.1925	9.3678	-2.4279	1.0496	0.66022	-1.3176	3253.3	41.791	-7.1211	59.387	-41.793	56.597	58.18	25.155	-3.7124	-3.793	0.70462	-1.9917	30.801	-4.5874
74.372	-12.647	65.976	-3.1025	0.13221	-2.1875	9.3196	-2.4109	0.93695	0.66022	-1.3176	3252.8	41.577	-7.2498	59.379	-42.089	56.589	58.18	25.155	-3.7124	-3.793	0.70462	-1.9917	30.801	-4.5874
74.594	-12.847	65.665	-3.056	0.12021	-2.1831	9.252	-2.3905	0.81923	0.66022	-1.3176	3252.3	41.357	-7.366	59.371	-42.389	56.582	58.18	25.155	-3.7124	-3.793	0.70462	-1.9917	30.801	-4.5874
74.823	-13.026	65.351	-3.0099	0.10831	-2.1794	9.2049	-2.3668	0.69367	0.66022	-1.3176	3251.8	41.134	-7.4699	59.364	-42.693	56.576	58.18	25.155	-3.7124	-3.793	0.70462	-1.9917	30.801	-4.5874
75.058	-13.183	65.034	-2.964	0.096546	-2.1762	9.1577	-2.3399	0.56109	0.66022	-1.3176	3251.3	40.907	-7.5613	59.358	-43.001	56.57	58.18	25.155	-3.7124	-3.793	0.70462	-1.9917	30.801	-4.5874
75.298	-13.318	64.714	-2.9183	0.084921	-2.1738	9.092	-2.3099	0.42277	0.66022	-1.3176	3250.8	40.677	-7.6402	59.353	-43.312	56.566	58.18	25.155	-3.7124	-3.793	0.70462	-1.9917	30.801	-4.5874
75.543	-13.432	64.392	-2.8731	0.073453	-2.172	9.0084	-2.2768	0.27881	0.66022	-1.3176	3250.3	40.444	-7.7064	59.348	-43.627	56.562	58.18	25.155	-3.7124	-3.793	0.70462	-1.9917	30.801	-4.5874
75.794	-13.524	64.069	-2.8283	0.062158	-2.171	8.9096	-2.2405	0.12916	0.66022	-1.3176	3249.8	40.208	-7.7601	59.345	-43.944	56.559	58.18	25.155	-3.7124	-3.793	0.70462	-1.9917	30.801	-4.5874
76.049	-13.595	63.743	-2.7839	0.051052	-2.1707	8.8251	-2.2085	-0.022648	0.66022	-1.3176	3249.3	39.969	-7.8011	59.342	-44.263	56.557	58.18	25.155	-3.7124	-3.793	0.70462	-1.9917	30.801	-4.5874
76.309	-13.643	63.417	-2.7401	0.039972	-2.1711	8.6885	-2.2232	-0.1383	0.66022	-1.3176	3248.8	39.728	-7.8293	59.34	-44.585	56.555	58.18	25.155	-3.7124	-3.793	0.70462	-1.9917	30.801	-4.5874
76.573	-13.67	63.089	-2.6971	0.028825	-2.1721	8.5316	-2.2352	-0.25418	0.66022	-1.3176	3248.3	39.485	-7.8449	59.339	-44.909	56.555	58.18	25.155	-3.7124	-3.793	0.70462	-1.9917	30.801	-4.5874
76.841	-13.675	62.76	-2.6549	0.017625	-2.1737	8.346	-2.2447	-0.36674	0.66022	-1.3176	3247.8	39.24	-7.8478	59.339	-45.235	56.555	58.18	25.155	-3.7124	-3.793	0.70462	-1.9917	30.801	-4.5874
77.114	-13.658	62.43	-2.6138	0.0063762	-2.1757	8.0646	-2.2542	-0.44834	0.66022	-1.3176	3247.3	38.993	-7.8381	59.339	-45.563	56.556	58.18	25.155	-3.7124	-3.793	0.70462	-1.9917	30.801	-4.5874
77.39	-13.62	62.1	-2.5742	-0.0049097	-2.1782	7.7743	-2.2595	-0.53108	0.66022	-1.3176	3246.8	38.745	-7.8158	59.341	-45.892	56.557	58.18	25.155	-3.7124	-3.793	0.70462	-1.9917	30.801	-4.5874
77.669	-13.561	61.768	-2.5361	-0.016212	-2.181	7.476	-2.2606	-0.61479	0.66022	-1.3176	3246.3	38.494	-7.7813	59.342	-46.222	56.56	58.18	25.155	-3.7124	-3.793	0.70462	-1.9917	30.801	-4.5874
77.952	-13.481	61.436	-2.4995	-0.027509	-2.1843	7.1704	-2.2575	-0.6993	0.66022	-1.3176	3245.8	38.243	-7.7348	59.345	-46.554	56.563	58.18	25.155	-3.7124	-3.793	0.70462	-1.9917	30.801	-4.5874
78.237	-13.38	61.103	-2.4644	-0.038779	-2.188	6.8584	-2.2501	-0.78444	0.66022	-1.3176	3245.3	37.99	-7.6765	59.348	-46.887	56.566	58.18	25.155	-3.7124	-3.793	0.70462	-1.9917	30.801	-4.5874
78.526	-13.26	60.769	-2.431	-0.050003	-2.1921	6.5226	-2.2384	-0.87033	0.66022	-1.3176	3244.8	37.735	-7.6067	59.352	-47.221	56.571	58.18	25.155	-3.7124	-3.793	0.70462	-1.9917	30.801	-4.5874
78.817	-13.121	60.435	-2.3992	-0.061156	-2.1967	6.1831	-2.2223	-0.95643	0.66022	-1.3176	3244.3	37.48	-7.5256	59.357	-47.556	56.575	58.18	25.155	-3.7124	-3.793	0.70462	-1.9917	30.801	-4.5874
79.11	-12.963	60.1	-2.3691	-0.072219	-2.2017	5.8405	-2.2018	-1.0426	0.66022	-1.3176	3243.8	37.224	-7.4336	59.363	-47.891	56.581	58.18	25.155	-3.7124	-3.793	0.70462	-1.9917	30.801	-4.5874
79.405	-12.786	59.765	-2.3408	-0.083168	-2.2071	5.4957	-2.177	-1.1289	0.66022	-1.3176	3243.3	36.967	-7.3309	59.369	-48.227	56.587	58.18	25.155	-3.7124	-3.793	0.70462	-1.9917	30.801	-4.5874
79.702	-12.591	59.43	-2.3142	-0.093982	-2.213	5.1491	-2.1479	-1.2151	0.66022	-1.3176	3242.8	36.71	-7.2178	59.376	-48.563	56.594	58.18	25.155	-3.7124	-3.793	0.70462	-1.9917	30.801	-4.5874
80.001	-12.379	59.094	-2.2893	-0.10464	-2.2193	4.8014	-2.1145	-1.3011	0.66022	-1.3176	3242.3	36.452	-7.0945	59.383	-48.899	56.602	58.18	25.155	-3.7124	-3.793	0.70462	-1.9917	30.801	-4.5874
80.301	-12.149	58.758	-2.2662	-0.11512	-2.226	4.4458	-2.0769	-1.3869	0.66022	-1.3176	3241.8	36.194	-6.9614	59.392	-49.236	56.61	58.18	25.155	-3.7124	-3.793	0.70462	-1.9917	30.801	-4.5874
80.601	-11.903	58.422	-2.2449	-0.1254	-2.2332	4.0736	-2.0351	-1.4721	0.66022	-1.3176	3241.3	35.936	-6.8186	59.401	-49.572	56.62	58.18	25.155	-3.7124	-3.793	0.70462	-1.9917	30.801	-4.5874
80.903	-11.641	58.086	-2.2254	-0.13546	-2.2407	3.704	-1.989	-1.5568	0.66022	-1.3176	3240.8	35.677	-6.6664	59.41	-49.908	56.629	58.18	25.155	-3.7124	-3.793	0.70462	-1.9917	30.801	-4.5874
81.204	-11.362	57.75	-2.2078	-0.14528	-2.2487	3.3373	-1.9388	-1.641	0.66022	-1.3176	3240.3	35.419	-6.5052	59.421	-50.243	56.64	58.18	25.155	-3.7124	-3.793	0.70462	-1.9917	30.801	-4.5874
81.506	-11.069	57.413	-2.192	-0.15484	-2.2571	2.974	-1.8845	-1.7248	0.66022	-1.3176	3239.8	35.161	-6.3352	59.432	-50.578	56.651	58.18	25.155	-3.7124	-3.793	0.70462	-1.9917	30.801	-4.5874
81.808	-10.76	57.077	-2.1781	-0.16412	-2.266	2.5985	-1.8217	-1.7868	0.66022	-1.3176	3239.3	34.903	-6.1566	59.444	-50.912	56.663	58.18	25.155	-3.7124	-3.793	0.70462	-1.9917	30.801	-4.5874
82.109	-10.437	56.741	-2.1661	-0.17304	-2.275	2.1988	-1.748	-1.8116	0.66022	-1.3176	3238.8	34.646	-5.9697	59.457	-51.245	56.675	58.18	25.155	-3.7124	-3.793	0.70462	-1.9917	30.801	-4.5874
82.409	-10.099	56.405	-2.1561	-0.18159	-2.2841	1.8067	-1.6713	-1.8337	0.66022	-1.3176	3238.3	34.39	-5.7747	59.47	-51.576	56.688	58.18	25.155	-3.7124	-3.793	0.70462	-1.9917	30.801	-4.5874
82.709	-9.7481	56.07	-2.148	-0.18975	-2.2933	1.4066	-1.5918	-1.8531	0.66022	-1.3176	3237.8	34.134	-5.572	59.484	-51.907	56.702	58.18	25.155	-3.7124	-3.793	0.70462	-1.9917	30.801	-4.5874
83.007	-9.3841	55.735	-2.142	-0.19751	-2.3026	1.004	-1.5091	-1.8701	0.66022	-1.3176	3237.3	33.879	-5.3619	59.499	-52.236	56.716	58.18	25.155	-3.7124	-3.793	0.70462	-1.9917	30.801	-4.5874
83.303	-9.0075	55.4	-2.138	-0.20484	-2.312	0.60876	-1.4235	-1.8851	0.66022	-1.3176	3236.8	33.626	-5.1448	59.514	-52.563	56.731	58.18	25.155	-3.7124	-3.793	0.70462	-1.9917	30.801	-4.5874
83.597	-8.6191	55.067	-2.1359	-0.21174	-2.3214	0.2214	-1.335	-1.8982	0.66022	-1.3176	3236.3	33.373	-4.9211	59.53	-52.888	56.747	58.18	25.155	-3.7124	-3.793	0.70462	-1.9917	30.801	-4.5874
83.889	-8.2194	54.734	-2.1358	-0.21818	-2.331	-0.15747	-1.2436	-1.9096	0.66022	-1.3176	3235.8	33.123	-4.6911	59.546	-53.21	56.763	58.18	25.155	-3.7124	-3.793	0.70462	-1.9917	30.801	-4.5874
84.178	-7.8088	54.402	-2.1375	-0.22417	-2.3405	-0.52735	-1.1497	-1.9193	0.66022	-1.3176	3235.3	32.874	-4.455	59.564	-53.531	56.78	58.18	25.155	-3.7124	-3.793	0.70462	-1.9917	30.801	-4.5874
84.465	-7.388	54.072	-2.141	-0.22968	-2.3502	-0.88777	-1.0531	-1.9273	0.66022	-1.3176	3234.8	32.626	-4.2132	59.582	-53.848	56.797	58.18	25.155	-3.7124	-3.793	0.70462	-1.9917	30.801	-4.5874
84.748	-6.9574	53.744	-2.1463	-0.2347	-2.3598	-1.2374	-0.95417	-1.9333	0.66022	-1.3176	3234.3	32.381	-3.966	59.6	-54.163	56.815	58.18	25.155	-3.7124	-3.793	0.70462	-1.9917	30.801	-4.5874
85.027	-6.5175	53.417	-2.1534	-0.23921	-2.3695	-1.5708	-0.8527	-1.9357	0.66022	-1.3176	3233.8	32.139	-3.7136	59.619	-54.474	56.834	58.18	25.155	-3.7124	-3.793	0.70462	-1.9917	30.801	-4.5874
85.302	-6.0687	53.093	-2.162	-0.24322	-2.3792	-1.8932	-0.74926	-1.9371	0.66022	-1.3176	3233.3	31.898	-3.4565	59.639	-54.782	56.853	58.18	25.155	-3.7124	-3.793	0.70462	-1.9917	30.801	-4.5874
85.573	-5.6117	52.771	-2.1723	-0.2467	-2.3889	-2.2045	-0.644	-1.9377	0.66022	-1.3176	3232.8	31.661	-3.1948	59.659	-55.086	56.873	58.18	25.155	-3.7124	-3.793	0.70462	-1.9917	30.801	-4.5874
85.84	-5.1467	52.451	-2.1841	-0.24966	-2.3985	-2.5045	-0.53712	-1.9374	0.66022	-1.3176	3232.3	31.426	-2.9288	59.68	-55.385	56.893	58.18	25.155	-3.7124	-3.793	0.70462	-1.9917	30.801	-4.5874
86.102	-4.6743	52.135	-2.1973	-0.25207	-2.4082	-2.793	-0.42878	-1.9364	0.66022	-1.3176	3231.8	31.195	-2.6588	59.701	-55.681	56.914	58.18	25.155	-3.7124	-3.793	0.70462	-1.9917	30.801	-4.5874
86.359	-4.1947	51.822	-2.212	-0.25394	-2.4179	-3.0699	-0.3192	-1.9346	0.66022	-1.3176	3231.3	30.967	-2.385	59.723	-55.971	56.936	58.18	25.155	-3.7124	-3.793	0.70462	-1.9917	30.801	-4.5874
86.61	-3.7086	51.512	-2.228	-0.25526	-2.4276	-3.3351	-0.20855	-1.932	0.66022	-1.3176	3230.8	30.742	-2.1077	59.746	-56.257	56.958	58.18	25.155	-3.7124	-3.793	0.70462	-1.9917	30.801	-4.5874
86.856	-3.2162	51.207	-2.2453	-0.25603	-2.4372	-3.5849	-0.097337	-1.9306	0.66022	-1.3176	3230.3	30.522	-1.827	59.769	-56.537	56.98	58.18	25.155	-3.7124	-3.793	0.70462	-1.9917	30.801	-4.5874
87.096	-2.7179	50.906	-2.2638	-0.25623	-2.4469	-3.821	0.014293	-1.9293	0.66022	-1.3176	3229.8	30.305	-1.5433	59.793	-56.812	57.003	58.18	25.155	-3.7124	-3.793	0.70462	-1.9917	30.801	-4.5874
87.329	-2.2141	50.609	-2.2835	-0.25588	-2.4565	-4.0449	0.12634	-1.9268	0.66022	-1.3176	3229.3	30.093	-1.2567	59.817	-57.08	57.026	58.18	25.155	-3.7124	-3.793	0.70462	-1.9917	30.801	-4.5874
87.557	-1.7052	50.318	-2.3042	-0.25497	-2.4661	-4.2581	0.24197	-1.9255	0.66022	-1.3176	3228.8	29.886	-0.9674	59.841	-57.343	57.05	58.18	25.155	-3.7124	-3.793	0.70462	-1.9917	30.801	-4.5874
87.777	-1.1919	50.033	-2.326	-0.25346	-2.4758	-4.4612	0.35982	-1.9235	0.66022	-1.3176	3228.3	29.683	-0.67586	59.866	-57.598	57.074	58.18	25.155	-3.7124	-3.793	0.70462	-1.9917	30.801	-4.5874
87.991	-0.67436	49.754	-2.3488	-0.25137	-2.4854	-4.6529	0.47682	-1.9193	0.66022	-1.3176	3227.8	29.486	-0.38224	59.892	-57.846	57.099	58.18	25.155	-3.7124	-3.793	0.70462	-1.9917	30.801	-4.5874
88.197	-0.15307	49.481	-2.3726	-0.2487	-2.495	-4.8333	0.59264	-1.9128	0.66022	-1.3176	3227.3	29.294	-0.086726	59.918	-58.087	57.124	58.18	25.155	-3.7124	-3.793	0.70462	-1.9917	30.801	-4.5874
88.396	0.37169	49.215	-2.3971	-0.24545	-2.5045	-4.9997	0.70618	-1.8994	0.66022	-1.3176	3226.8	29.107	0.21049	59.944	-58.319	57.15	58.18	25.155	-3.7124	-3.793	0.70462	-1.9917	30.801	-4.5874
88.588	0.89959	48.957	-2.4225	-0.24164	-2.5139	-5.1536	0.81755	-1.8831	0.66022	-1.3176	3226.3	28.927	0.50922	59.971	-58.544	57.176	58.18	25.155	-3.7124	-3.793	0.70462	-1.9917	30.801	-4.5874
88.771	1.4303	48.707	-2.4487	-0.23727	-2.5233	-5.2962	0.92683	-1.8658	0.66022	-1.3176	3225.8	28.753	0.80928	59.999	-58.759	57.203	58.18	25.155	-3.7124	-3.793	0.70462	-1.9917	30.801	-4.5874
88.947	1.9635	48.465	-2.4755	-0.23237	-2.5326	-5.4275	1.0338	-1.8477	0.66022	-1.3176	3225.2	28.585	1.1105	60.026	-58.966	57.23	58.18	25.155	-3.7124	-3.793	0.70462	-1.9917	30.801	-4.5874
89.114	2.4989	48.232	-2.5029	-0.22694	-2.5418	-5.5478	1.1383	-1.8286	0.66022	-1.3176	3224.7	28.424	1.4127	60.054	-59.164	57.257	58.18	25.155	-3.7124	-3.793	0.70462	-1.9917	30.801	-4.5874
89.273	3.0361	48.007	-2.5309	-0.22099	-2.5509	-5.6572	1.2401	-1.8086	0.66022	-1.3176	3224.2	28.27	1.7157	60.083	-59.351	57.284	58.18	25.155	-3.7124	-3.793	0.70462	-1.9917	30.801	-4.5874
89.423	3.5749	47.793	-2.5595	-0.21454	-2.5599	-5.7561	1.3389	-1.7878	0.66022	-1.3176	3223.7	28.123	2.0193	60.111	-59.529	57.312	58.18	25.155	-3.7124	-3.793	0.70462	-1.9917	30.801	-4.5874
89.564	4.115	47.588	-2.5885	-0.20761	-2.5688	-5.8495	1.4336	-1.7682	0.66022	-1.3176	3223.2	27.983	2.3234	60.14	-59.696	57.34	58.18	25.155	-3.7124	-3.793	0.70462	-1.9917	30.801	-4.5874
89.696	4.656	47.393	-2.618	-0.2002	-2.5776	-5.9406	1.5327	-1.755	0.66022	-1.3176	3222.7	27.851	2.6278	60.17	-59.852	57.368	58.18	25.155	-3.7124	-3.793	0.70462	-1.9917	30.801	-4.5874
89.82	5.1976	47.21	-2.6479	-0.19229	-2.5863	-6.0239	1.6277	-1.7398	0.66022	-1.3176	3222.2	27.727	2.9323	60.199	-59.997	57.397	58.18	25.155	-3.7124	-3.793	0.70462	-1.9917	30.801	-4.5874
89.934	5.7396	47.037	-2.6782	-0.18393	-2.595	-6.0994	1.7183	-1.7225	0.66022	-1.3176	3221.7	27.61	3.2368	60.229	-60.131	57.425	58.18	25.155	-3.7124	-3.793	0.70462	-1.9917	30.801	-4.5874
90.038	6.2816	46.876	-2.7089	-0.17512	-2.6035	-6.1669	1.8045	-1.7035	0.66022	-1.3176	3221.2	27.503	3.541	60.258	-60.252	57.454	58.18	25.155	-3.7124	-3.793	0.70462	-1.9917	30.801	-4.5874
90.133	6.8232	46.727	-2.7398	-0.16589	-2.612	-6.2266	1.8863	-1.6827	0.66022	-1.3176	3220.7	27.403	3.8449	60.288	-60.362	57.483	58.18	25.155	-3.7124	-3.793	0.70462	-1.9917	30.801	-4.5874
90.218	7.3642	46.59	-2.7711	-0.15626	-2.6204	-6.2801	1.962	-1.658	0.66022	-1.3176	3220.2	27.312	4.1482	60.318	-60.459	57.512	58.18	25.155	-3.7124	-3.793	0.70462	-1.9917	30.801	-4.5874
90.294	7.9042	46.465	-2.8026	-0.14628	-2.6286	-6.3271	2.0314	-1.6294	0.66022	-1.3176	3219.7	27.23	4.4507	60.348	-60.544	57.541	58.18	25.155	-3.7124	-3.793	0.70462	-1.9917	30.801	-4.5874
90.36	8.4427	46.354	-2.8344	-0.13596	-2.6366	-6.3658	2.0961	-1.5998	0.66022	-1.3176	3219.2	27.157	4.7523	60.378	-60.616	57.57	58.18	25.155	-3.7124	-3.793	0.70462	-1.9917	30.801	-4.5874
90.415	8.9794	46.255	-2.8663	-0.12533	-2.6446	-6.3964	2.1562	-1.5695	0.66022	-1.3176	3218.6	27.094	5.0527	60.408	-60.676	57.599	58.18	25.155	-3.7124	-3.793	0.70462	-1.9917	30.801	-4.5874
90.461	9.514	46.17	-2.8983	-0.1144	-2.6523	-6.4188	2.2115	-1.5386	0.66022	-1.3176	3218.1	27.039	5.3517	60.438	-60.722	57.628	58.18	25.155	-3.7124	-3.793	0.70462	-1.9917	30.801	-4.5874
90.497	10.046	46.098	-2.9305	-0.10322	-2.66	-6.4331	2.2621	-1.5073	0.66022	-1.3176	3217.6	26.994	5.6491	60.467	-60.755	57.657	58.18	25.155	-3.7124	-3.793	0.70462	-1.9917	30.801	-4.5874
90.522	10.575	46.041	-2.9626	-0.091792	-2.6674	-6.4395	2.3079	-1.4759	0.66022	-1.3176	3217.1	26.959	5.9448	60.497	-60.775	57.685	58.18	25.155	-3.7124	-3.793	0.70462	-1.9917	30.801	-4.5874
90.537	11.101	45.997	-2.9949	-0.080154	-2.6747	-6.4508	2.346	-1.4436	0.66022	-1.3176	3216.6	26.933	6.2385	60.526	-60.781	57.714	58.18	25.155	-3.7124	-3.793	0.70462	-1.9917	30.801	-4.5874
90.542	11.623	45.968	-3.0271	-0.06834	-2.6819	-6.457	2.379	-1.4115	0.66022	-1.3176	3216.1	26.917	6.53	60.556	-60.774	57.742	58.18	25.155	-3.7124	-3.793	0.70462	-1.9917	30.801	-4.5874
90.537	12.141	45.953	-3.0594	-0.056372	-2.6888	-6.4551	2.4076	-1.3798	0.66022	-1.3176	3215.6	26.91	6.8191	60.585	-60.754	57.77	58.18	25.155	-3.7124	-3.793	0.70462	-1.9917	30.801	-4.5874
90.522	12.655	45.953	-3.0917	-0.044271	-2.6957	-6.4451	2.432	-1.349	0.66022	-1.3176	3215.1	26.914	7.1056	60.613	-60.721	57.798	58.18	25.155	-3.7124	-3.793	0.70462	-1.9917	30.801	-4.5874
90.496	13.163	45.967	-3.1239	-0.032058	-2.7023	-6.4272	2.4523	-1.3191	0.66022	-1.3176	3214.6	26.928	7.3893	60.642	-60.675	57.826	58.18	25.155	-3.7124	-3.793	0.70462	-1.9917	30.801	-4.5874
90.461	13.667	45.996	-3.1559	-0.019755	-2.7088	-6.4014	2.4683	-1.2904	0.66022	-1.3176	3214.0	26.952	7.6699	60.67	-60.615	57.853	58.18	25.155	-3.7124	-3.793	0.70462	-1.9917	30.801	-4.5874
90.415	14.164	46.04	-3.1879	-0.0073826	-2.7152	-6.3678	2.4802	-1.263	0.66022	-1.3176	3213.5	26.986	7.9473	60.698	-60.542	57.88	58.18	25.155	-3.7124	-3.793	0.70462	-1.9917	30.801	-4.5874
90.358	14.656	46.099	-3.2196	0.0050324	-2.7215	-6.3309	2.4848	-1.2318	0.66022	-1.3176	3213.0	27.03	8.2212	60.725	-60.456	57.906	58.18	25.155	-3.7124	-3.793	0.70462	-1.9917	30.801	-4.5874
90.292	15.141	46.173	-3.2512	0.017458	-2.7275	-6.2871	2.4848	-1.201	0.66022	-1.3176	3212.5	27.084	8.4914	60.752	-60.357	57.932	58.18	25.155	-3.7124	-3.793	0.70462	-1.9917	30.801	-4.5874
90.216	15.619	46.262	-3.2825	0.029875	-2.7335	-6.2351	2.4815	-1.1721	0.66022	-1.3176	3212.0	27.149	8.7577	60.778	-60.245	57.958	58.18	25.155	-3.7124	-3.793	0.70462	-1.9917	30.801	-4.5874
90.129	16.089	46.366	-3.3135	0.042266	-2.7393	-6.1752	2.4745	-1.1452	0.66022	-1.3176	3211.5	27.223	9.0199	60.804	-60.121	57.983	58.18	25.155	-3.7124	-3.793	0.70462	-1.9917	30.801	-4.5874
90.033	16.552	46.486	-3.3442	0.054614	-2.7449	-6.1076	2.4639	-1.1206	0.66022	-1.3176	3211.0	27.308	9.2777	60.83	-59.984	58.008	58.18	25.155	-3.7124	-3.793	0.70462	-1.9917	30.801	-4.5874
89.927	17.007	46.62	-3.3746	0.066899	-2.7505	-6.0326	2.4499	-1.0984	0.66022	-1.3176	3210.5	27.403	9.531	60.855	-59.835	58.032	58.18	25.155	-3.7124	-3.793	0.70462	-1.9917	30.801	-4.5874
89.811	17.453	46.768	-3.4045	0.079107	-2.7559	-5.9502	2.4328	-1.0786	0.66022	-1.3176	3210.0	27.508	9.7795	60.879	-59.673	58.056	58.18	25.155	-3.7124	-3.793	0.70462	-1.9917	30.801	-4.5874
89.685	17.89	46.932	-3.434	0.091221	-2.7613	-5.8627	2.4121	-1.0614	0.66022	-1.3176	3209.4	27.623	10.023	60.903	-59.5	58.079	58.18	25.155	-3.7124	-3.793	0.70462	-1.9917	30.801	-4.5874
89.55	18.318	47.11	-3.4632	0.10321	-2.7665	-5.7872	2.3847	-1.0446	0.66022	-1.3176	3208.9	27.748	10.262	60.926	-59.314	58.101	58.18	25.155	-3.7124	-3.793	0.70462	-1.9917	30.801	-4.5874
89.405	18.737	47.303	-3.4919	0.11506	-2.7717	-5.7042	2.3546	-1.0309	0.66022	-1.3176	3208.4	27.883	10.495	60.948	-59.118	58.123	58.18	25.155	-3.7124	-3.793	0.70462	-1.9917	30.801	-4.5874
89.251	19.145	47.51	-3.5202	0.12676	-2.7769	-5.6234	2.3236	-1.0208	0.66022	-1.3176	3207.9	28.027	10.722	60.97	-58.909	58.144	58.18	25.155	-3.7124	-3.793	0.70462	-1.9917	30.801	-4.5874
89.087	19.543	47.731	-3.5482	0.13831	-2.7819	-5.5805	2.2987	-1.0161	0.66022	-1.3176	3207.4	28.181	10.944	60.991	-58.69	58.165	58.18	25.155	-3.7124	-3.793	0.70462	-1.9917	30.801	-4.5874
88.915	19.931	47.966	-3.576	0.14974	-2.787	-5.5362	2.273	-1.0145	0.66022	-1.3176	3206.9	28.345	11.16	61.011	-58.459	58.185	58.18	25.155	-3.7124	-3.793	0.70462	-1.9917	30.801	-4.5874
88.733	20.307	48.215	-3.6036	0.16104	-2.7921	-5.4905	2.2466	-1.0155	0.66022	-1.3176	3206.4	28.519	11.37	61.031	-58.218	58.204	58.18	25.155	-3.7124	-3.793	0.70462	-1.9917	30.801	-4.5874
88.542	20.671	48.478	-3.6309	0.17221	-2.7972	-5.4438	2.2198	-1.0186	0.66022	-1.3176	3205.8	28.701	11.573	61.05	-57.966	58.222	58.18	25.155	-3.7124	-3.793	0.70462	-1.9917	30.801	-4.5874
88.343	21.024	48.754	-3.658	0.18324	-2.8023	-5.3964	2.1926	-1.0246	0.66022	-1.3176	3205.3	28.893	11.769	61.068	-57.704	58.24	58.18	25.155	-3.7124	-3.793	0.70462	-1.9917	30.801	-4.5874
88.134	21.364	49.043	-3.6849	0.19413	-2.8074	-5.3487	2.1653	-1.0334	0.66022	-1.3176	3204.8	29.094	11.959	61.085	-57.432	58.256	58.18	25.155	-3.7124	-3.793	0.70462	-1.9917	30.801	-4.5874
87.918	21.691	49.346	-3.7115	0.20489	-2.8126	-5.3106	2.1355	-1.0373	0.66022	-1.3176	3204.3	29.304	12.142	61.101	-57.15	58.272	58.18	25.155	-3.7124	-3.793	0.70462	-1.9917	30.801	-4.5874
87.693	22.005	49.661	-3.738	0.21549	-2.8178	-5.2743	2.1057	-1.0414	0.66022	-1.3176	3203.8	29.523	12.317	61.116	-56.858	58.288	58.18	25.155	-3.7124	-3.793	0.70462	-1.9917	30.801	-4.5874
87.459	22.306	49.989	-3.7643	0.22594	-2.823	-5.2375	2.0766	-1.0479	0.66022	-1.3176	3203.3	29.751	12.485	61.131	-56.557	58.302	58.18	25.155	-3.7124	-3.793	0.70462	-1.9917	30.801	-4.5874
87.218	22.593	50.329	-3.7904	0.23626	-2.8283	-5.2007	2.0484	-1.0567	0.66022	-1.3176	3202.8	29.987	12.646	61.145	-56.246	58.316	58.18	25.155	-3.7124	-3.793	0.70462	-1.9917	30.801	-4.5874
86.968	22.865	50.681	-3.8162	0.24636	-2.8335	-5.1279	1.9919	-1.0243	0.66022	-1.3176	3202.2	30.232	12.798	61.158	-55.927	58.329	58.18	25.155	-3.7124	-3.793	0.70462	-1.9917	30.801	-4.5874
86.711	23.122	51.045	-3.8417	0.25616	-2.8385	-5.0664	1.9265	-0.96659	0.66022	-1.3176	3201.7	30.484	12.942	61.17	-55.6	58.34	58.18	25.155	-3.7124	-3.793	0.70462	-1.9917	30.801	-4.5874
86.447	23.364	51.419	-3.8668	0.26563	-2.8432	-5.0043	1.8603	-0.90563	0.66022	-1.3176	3201.2	30.745	13.077	61.181	-55.264	58.351	58.18	25.155	-3.7124	-3.793	0.70462	-1.9917	30.801	-4.5874
86.175	23.59	51.804	-3.8917	0.27476	-2.8475	-4.9419	1.7935	-0.84293	0.66022	-1.3176	3200.7	31.012	13.204	61.191	-54.921	58.361	58.18	25.155	-3.7124	-3.793	0.70462	-1.9917	30.801	-4.5874
85.896	23.799	52.199	-3.9163	0.28356	-2.8516	-4.8792	1.7263	-0.77865	0.66022	-1.3176	3200.2	31.287	13.321	61.199	-54.571	58.37	58.18	25.155	-3.7124	-3.793	0.70462	-1.9917	30.801	-4.5874
85.611	23.992	52.603	-3.9405	0.29202	-2.8553	-4.8165	1.6588	-0.71277	0.66022	-1.3176	3199.7	31.568	13.429	61.207	-54.213	58.377	58.18	25.155	-3.7124	-3.793	0.70462	-1.9917	30.801	-4.5874
85.319	24.167	53.015	-3.9644	0.30015	-2.8587	-4.7541	1.5911	-0.64526	0.66022	-1.3176	3199.1	31.856	13.527	61.213	-53.849	58.384	58.18	25.155	-3.7124	-3.793	0.70462	-1.9917	30.801	-4.5874
85.022	24.324	53.436	-3.988	0.30793	-2.8618	-4.692	1.5235	-0.57612	0.66022	-1.3176	3198.6	32.149	13.616	61.218	-53.479	58.389	58.18	25.155	-3.7124	-3.793	0.70462	-1.9917	30.801	-4.5874
84.719	24.463	53.865	-4.0113	0.31538	-2.8645	-4.6306	1.4559	-0.50539	0.66022	-1.3176	3198.1	32.449	13.695	61.222	-53.103	58.393	58.18	25.155	-3.7124	-3.793	0.70462	-1.9917	30.801	-4.5874
84.41	24.584	54.301	-4.0343	0.32249	-2.8668	-4.57	1.3887	-0.43308	0.66022	-1.3176	3197.6	32.753	13.763	61.225	-52.722	58.396	58.18	25.155	-3.7124	-3.793	0.70462	-1.9917	30.801	-4.5874
84.097	24.685	54.744	-4.0571	0.32927	-2.8688	-4.5185	1.3219	-0.35829	0.66022	-1.3176	3197.1	33.063	13.821	61.226	-52.336	58.398	58.18	25.155	-3.7124	-3.793	0.70462	-1.9917	30.801	-4.5874
83.779	24.768	55.193	-4.0795	0.33571	-2.8704	-4.47	1.2557	-0.28212	0.66022	-1.3176	3196.6	33.376	13.868	61.226	-51.946	58.398	58.18	25.155	-3.7124	-3.793	0.70462	-1.9917	30.801	-4.5874
83.456	24.83	55.647	-4.1018	0.34183	-2.8716	-4.4247	1.1902	-0.20468	0.66022	-1.3176	3196.1	33.694	13.903	61.224	-51.552	58.397	58.18	25.155	-3.7124	-3.793	0.70462	-1.9917	30.801	-4.5874
83.13	24.872	56.106	-4.1238	0.34762	-2.8724	-4.3827	1.1257	-0.1261	0.66022	-1.3176	3195.5	34.016	13.928	61.222	-51.154	58.395	58.18	25.155	-3.7124	-3.793	0.70462	-1.9917	30.801	-4.5874
82.801	24.893	56.569	-4.1456	0.35309	-2.8729	-4.3442	1.0622	-0.046523	0.66022	-1.3176	3195.0	34.341	13.941	61.218	-50.753	58.392	58.18	25.155	-3.7124	-3.793	0.70462	-1.9917	30.801	-4.5874
82.468	24.894	57.037	-4.1672	0.35824	-2.8729	-4.3051	1.0065	0.025316	0.66022	-1.3176	3194.5	34.669	13.943	61.212	-50.35	58.387	58.18	25.155	-3.7124	-3.793	0.70462	-1.9917	30.801	-4.5874
82.132	24.874	57.507	-4.1886	0.36321	-2.8727	-4.2556	0.97999	0.059557	0.66022	-1.3176	3194.0	34.999	13.933	61.206	-49.944	58.381	58.18	25.155	-3.7124	-3.793	0.70462	-1.9917	30.801	-4.5874
81.794	24.832	57.981	-4.21	0.36819	-2.8722	-4.3049	1.0112	0.13962	0.66022	-1.3176	3193.5	35.331	13.911	61.198	-49.537	58.374	58.18	25.155	-3.7124	-3.793	0.70462	-1.9917	30.801	-4.5874
81.455	24.768	58.457	-4.2317	0.37332	-2.8713	-4.3616	1.0409	0.22002	0.66022	-1.3176	3193.0	35.666	13.877	61.189	-49.128	58.366	58.18	25.155	-3.7124	-3.793	0.70462	-1.9917	30.801	-4.5874
81.113	24.683	58.935	-4.2536	0.37859	-2.87	-4.4127	1.0691	0.29861	0.66022	-1.3176	3192.5	36.001	13.83	61.178	-48.718	58.357	58.18	25.155	-3.7124	-3.793	0.70462	-1.9917	30.801	-4.5874
80.77	24.575	59.415	-4.2758	0.38401	-2.8683	-4.4526	1.0956	0.37498	0.66022	-1.3176	3191.9	36.338	13.771	61.167	-48.308	58.346	58.18	25.155	-3.7124	-3.793	0.70462	-1.9917	30.801	-4.5874
80.427	24.444	59.896	-4.2982	0.38955	-2.8662	-4.4955	1.1204	0.45166	0.66022	-1.3176	3191.4	36.676	13.699	61.154	-47.897	58.334	58.18	25.155	-3.7124	-3.793	0.70462	-1.9917	30.801	-4.5874
80.082	24.29	60.377	-4.3208	0.39521	-2.8638	-4.5406	1.1435	0.52861	0.66022	-1.3176	3190.9	37.014	13.615	61.14	-47.486	58.321	58.18	25.155	-3.7124	-3.793	0.70462	-1.9917	30.801	-4.5874
79.737	24.113	60.858	-4.3436	0.40098	-2.861	-4.572	1.1651	0.60353	0.66022	-1.3176	3190.4	37.352	13.517	61.124	-47.076	58.307	58.18	25.155	-3.7124	-3.793	0.70462	-1.9917	30.801	-4.5874
79.392	23.911	61.34	-4.3664	0.40685	-2.8578	-4.5673	1.1847	0.67343	0.66022	-1.3176	3189.9	37.69	13.405	61.108	-46.667	58.291	58.18	25.155	-3.7124	-3.793	0.70462	-1.9917	30.801	-4.5874
79.047	23.686	61.82	-4.3892	0.41282	-2.8542	-4.559	1.2024	0.74324	0.66022	-1.3176	3189.4	38.028	13.281	61.09	-46.258	58.275	58.18	25.155	-3.7124	-3.793	0.70462	-1.9917	30.801	-4.5874
78.702	23.436	62.299	-4.412	0.41887	-2.8503	-4.5465	1.2181	0.81287	0.66022	-1.3176	3188.9	38.364	13.142	61.07	-45.852	58.257	58.18	25.155	-3.7124	-3.793	0.70462	-1.9917	30.801	-4.5874
78.358	23.162	62.776	-4.4345	0.425	-2.8461	-4.453	1.2316	0.8712	0.66022	-1.3176	3188.3	38.699	12.99	61.05	-45.448	58.238	58.18	25.155	-3.7124	-3.793	0.70462	-1.9917	30.801	-4.5874
78.016	22.863	63.25	-4.4565	0.43119	-2.8416	-4.3478	1.2427	0.92838	0.66022	-1.3176	3187.8	39.033	12.824	61.028	-45.046	58.217	58.18	25.155	-3.7124	-3.793	0.70462	-1.9917	30.801	-4.5874
77.675	22.54	63.721	-4.478	0.43742	-2.8368	-4.2327	1.2513	0.98458	0.66022	-1.3176	3187.3	39.364	12.645	61.005	-44.647	58.196	58.18	25.155	-3.7124	-3.793	0.70462	-1.9917	30.801	-4.5874
77.336	22.192	64.188	-4.4988	0.4437	-2.8318	-4.1076	1.2574	1.0396	0.66022	-1.3176	3186.8	39.692	12.452	60.981	-44.252	58.173	58.18	25.155	-3.7124	-3.793	0.70462	-1.9917	30.801	-4.5874
76.999	21.821	64.65	-4.519	0.44999	-2.8264	-3.9687	1.2608	1.0961	0.66022	-1.3176	3186.3	40.018	12.245	60.956	-43.861	58.15	58.18	25.155	-3.7124	-3.793	0.70462	-1.9917	30.801	-4.5874
76.664	21.425	65.107	-4.5388	0.45621	-2.8209	-3.9187	1.2239	1.1145	0.66022	-1.3176	3185.8	40.34	12.025	60.929	-43.474	58.125	58.18	25.155	-3.7124	-3.793	0.70462	-1.9917	30.801	-4.5874
76.332	21.004	65.559	-4.5582	0.46223	-2.8153	-3.8455	1.1833	1.1534	0.66022	-1.3176	3185.3	40.658	11.791	60.902	-43.093	58.099	58.18	25.155	-3.7124	-3.793	0.70462	-1.9917	30.801	-4.5874
76.004	20.558	66.005	-4.5772	0.46803	-2.8094	-3.7478	1.1398	1.1957	0.66022	-1.3176	3184.8	40.972	11.543	60.873	-42.718	58.072	58.18	25.155	-3.7124	-3.793	0.70462	-1.9917	30.801	-4.5874
75.679	20.089	66.443	-4.5956	0.47362	-2.8033	-3.6254	1.0933	1.2388	0.66022	-1.3176	3184.3	41.282	11.281	60.844	-42.348	58.044	58.18	25.155	-3.7124	-3.793	0.70462	-1.9917	30.801	-4.5874
75.359	19.595	66.874	-4.6134	0.47896	-2.797	-3.4786	1.0437	1.2829	0.66022	-1.3176	3183.7	41.586	11.006	60.813	-41.986	58.016	58.18	25.155	-3.7124	-3.793	0.70462	-1.9917	30.801	-4.5874
75.043	19.078	67.297	-4.6304	0.48405	-2.7905	-3.3074	0.99077	1.3277	0.66022	-1.3176	3183.2	41.885	10.717	60.782	-41.631	57.987	58.18	25.155	-3.7124	-3.793	0.70462	-1.9917	30.801	-4.5874
74.732	18.537	67.71	-4.6464	0.48886	-2.7837	-3.1122	0.9343	1.3732	0.66022	-1.3176	3182.7	42.178	10.416	60.75	-41.283	57.956	58.18	25.155	-3.7124	-3.793	0.70462	-1.9917	30.801	-4.5874
74.426	17.974	68.113	-4.6615	0.49339	-2.7767	-2.8934	0.8742	1.4195	0.66022	-1.3176	3182.2	42.464	10.102	60.717	-40.944	57.925	58.18	25.155	-3.7124	-3.793	0.70462	-1.9917	30.801	-4.5874
74.126	17.389	68.506	-4.6753	0.4976	-2.7695	-2.636	0.80974	1.4713	0.66022	-1.3176	3181.7	42.743	9.7752	60.683	-40.614	57.894	58.18	25.155	-3.7124	-3.793	0.70462	-1.9917	30.801	-4.5874
73.832	16.783	68.886	-4.6875	0.50148	-2.762	-2.2449	0.74066	1.5199	0.66022	-1.3176	3181.2	43.015	9.4367	60.649	-40.293	57.861	58.18	25.155	-3.7124	-3.793	0.70462	-1.9917	30.801	-4.5874
73.545	16.157	69.254	-4.6977	0.505	-2.7543	-1.8361	0.66662	1.571	0.66022	-1.3176	3180.7	43.279	9.0868	60.614	-39.981	57.828	58.18	25.155	-3.7124	-3.793	0.70462	-1.9917	30.801	-4.5874
73.265	15.511	69.609	-4.7058	0.50813	-2.7463	-1.4112	0.58765	1.6243	0.66022	-1.3176	3180.2	43.534	8.7261	60.578	-39.68	57.794	58.18	25.155	-3.7124	-3.793	0.70462	-1.9917	30.801	-4.5874
72.992	14.848	69.949	-4.7118	0.51087	-2.7381	-0.97176	0.50402	1.6791	0.66022	-1.3176	3179.7	43.781	8.3552	60.542	-39.389	57.76	58.18	25.155	-3.7124	-3.793	0.70462	-1.9917	30.801	-4.5874
72.726	14.168	70.275	-4.7155	0.51317	-2.7295	-0.51969	0.41562	1.7363	0.66022	-1.3176	3179.2	44.018	7.9747	60.505	-39.109	57.726	58.18	25.155	-3.7124	-3.793	0.70462	-1.9917	30.801	-4.5874
72.469	13.472	70.586	-4.717	0.51501	-2.7206	-0.049352	0.32192	1.814	0.66022	-1.3176	3178.7	44.246	7.5853	60.468	-38.84	57.69	58.18	25.155	-3.7124	-3.793	0.70462	-1.9917	30.801	-4.5874
72.221	12.761	70.88	-4.716	0.51638	-2.7114	0.43085	0.22341	1.8918	0.66022	-1.3176	3178.2	44.463	7.1876	60.43	-38.583	57.655	58.18	25.155	-3.7124	-3.793	0.70462	-1.9917	30.801	-4.5874
71.981	12.038	71.158	-4.7127	0.51724	-2.7017	0.91862	0.12032	1.9691	0.66022	-1.3176	3177.7	44.671	6.7824	60.392	-38.338	57.619	58.18	25.155	-3.7124	-3.793	0.70462	-1.9917	30.801	-4.5874
71.75	11.302	71.419	-4.7068	0.51757	-2.6917	1.4116	0.012952	2.0454	0.66022	-1.3176	3177.1	44.867	6.3703	60.354	-38.105	57.583	58.18	25.155	-3.7124	-3.793	0.70462	-1.9917	30.801	-4.5874
71.53	10.557	71.662	-4.6985	0.51736	-2.6813	1.9203	-0.094266	2.1223	0.66022	-1.3176	3176.6	45.053	5.9522	60.316	-37.885	57.547	58.18	25.155	-3.7124	-3.793	0.70462	-1.9917	30.801	-4.5874
71.318	9.8023	71.887	-4.6876	0.51664	-2.6705	2.4577	-0.19566	2.2011	0.66022	-1.3176	3176.1	45.228	5.529	60.277	-37.678	57.511	58.18	25.155	-3.7124	-3.793	0.70462	-1.9917	30.801	-4.5874
71.117	9.041	72.094	-4.674	0.5154	-2.6593	2.969	-0.30178	2.2723	0.66022	-1.3176	3175.6	45.391	5.1017	60.239	-37.483	57.475	58.18	25.155	-3.7124	-3.793	0.70462	-1.9917	30.801	-4.5874
70.927	8.2743	72.282	-4.6579	0.51362	-2.6478	3.4558	-0.41172	2.336	0.66022	-1.3176	3175.1	45.542	4.6711	60.2	-37.301	57.438	58.18	25.155	-3.7124	-3.793	0.70462	-1.9917	30.801	-4.5874
70.747	7.5034	72.451	-4.6395	0.51128	-2.6359	3.9191	-0.5248	2.3922	0.66022	-1.3176	3174.6	45.682	4.2377	60.162	-37.132	57.402	58.18	25.155	-3.7124	-3.793	0.70462	-1.9917	30.801	-4.5874
70.578	6.7298	72.601	-4.6188	0.50836	-2.6238	4.363	-0.63961	2.4515	0.66022	-1.3176	3174.1	45.809	3.8026	60.123	-36.977	57.366	58.18	25.155	-3.7124	-3.793	0.70462	-1.9917	30.801	-4.5874
70.42	5.9547	72.732	-4.5959	0.50488	-2.6114	4.7896	-0.75569	2.5156	0.66022	-1.3176	3173.6	45.925	3.3662	60.085	-36.835	57.33	58.18	25.155	-3.7124	-3.793	0.70462	-1.9917	30.801	-4.5874
70.274	5.1795	72.843	-4.5709	0.50081	-2.5987	5.1963	-0.87323	2.5719	0.66022	-1.3176	3173.1	46.029	2.9295	60.047	-36.706	57.294	58.18	25.155	-3.7124	-3.793	0.70462	-1.9917	30.801	-4.5874
70.139	4.4055	72.936	-4.5439	0.49614	-2.5857	5.5841	-0.99162	2.6208	0.66022	-1.3176	3172.6	46.12	2.493	60.01	-36.591	57.259	58.18	25.155	-3.7124	-3.793	0.70462	-1.9917	30.801	-4.5874
70.016	3.6339	73.009	-4.5151	0.49089	-2.5725	5.9536	-1.1103	2.6624	0.66022	-1.3176	3172.1	46.199	2.0574	59.972	-36.489	57.224	58.18	25.155	-3.7124	-3.793	0.70462	-1.9917	30.801	-4.5874
69.905	2.8659	73.063	-4.4844	0.48505	-2.5591	6.3147	-1.2265	2.6984	0.66022	-1.3176	3171.6	46.266	1.6234	59.935	-36.401	57.189	58.18	25.155	-3.7124	-3.793	0.70462	-1.9917	30.801	-4.5874
69.805	2.1028	73.099	-4.452	0.47863	-2.5455	6.66	-1.3416	2.7278	0.66022	-1.3176	3171.1	46.32	1.1918	59.899	-36.327	57.154	58.18	25.155	-3.7124	-3.793	0.70462	-1.9917	30.801	-4.5874
69.718	1.3457	73.116	-4.4178	0.47163	-2.5318	6.9886	-1.4554	2.7507	0.66022	-1.3176	3170.6	46.363	0.76312	59.863	-36.265	57.12	58.18	25.155	-3.7124	-3.793	0.70462	-1.9917	30.801	-4.5874
69.643	0.59572	73.114	-4.3821	0.46407	-2.518	7.301	-1.5676	2.7674	0.66022	-1.3176	3170.1	46.393	0.33803	59.827	-36.217	57.087	58.18	25.155	-3.7124	-3.793	0.70462	-1.9917	30.801	-4.5874
69.58	-0.14593	73.095	-4.3449	0.45596	-2.5042	7.5978	-1.6771	2.7793	0.66022	-1.3176	3169.6	46.411	-0.082852	59.792	-36.182	57.054	58.18	25.155	-3.7124	-3.793	0.70462	-1.9917	30.801	-4.5874
69.529	-0.87823	73.057	-4.3062	0.44731	-2.4902	7.88	-1.7821	2.7902	0.66022	-1.3176	3169.1	46.417	-0.49891	59.757	-36.161	57.021	58.18	25.155	-3.7124	-3.793	0.70462	-1.9917	30.801	-4.5874
69.491	-1.6001	73.002	-4.2661	0.43814	-2.4763	8.1473	-1.8845	2.7956	0.66022	-1.3176	3168.6	46.412	-0.90956	59.724	-36.152	56.989	58.18	25.155	-3.7124	-3.793	0.70462	-1.9917	30.801	-4.5874
69.465	-2.3107	72.931	-4.2247	0.42847	-2.4623	8.4	-1.984	2.7955	0.66022	-1.3176	3168.1	46.394	-1.3142	59.69	-36.156	56.958	58.18	25.155	-3.7124	-3.793	0.70462	-1.9917	30.801	-4.5874
69.451	-3.0089	72.843	-4.1821	0.41831	-2.4483	8.6384	-2.0803	2.7901	0.66022	-1.3176	3167.6	46.365	-1.7124	59.658	-36.173	56.927	58.18	25.155	-3.7124	-3.793	0.70462	-1.9917	30.801	-4.5874
69.45	-3.694	72.738	-4.1383	0.40767	-2.4344	8.8626	-2.1724	2.7801	0.66022	-1.3176	3167.1	46.325	-2.1036	59.626	-36.202	56.897	58.18	25.155	-3.7124	-3.793	0.70462	-1.9917	30.801	-4.5874
69.461	-4.3649	72.618	-4.0935	0.39659	-2.4205	9.0733	-2.2589	2.7661	0.66022	-1.3176	3166.6	46.273	-2.4872	59.595	-36.243	56.868	58.18	25.155	-3.7124	-3.793	0.70462	-1.9917	30.801	-4.5874
69.484	-5.021	72.483	-4.0476	0.38509	-2.4067	9.2694	-2.3417	2.7475	0.66022	-1.3176	3166.1	46.21	-2.8628	59.565	-36.296	56.84	58.18	25.155	-3.7124	-3.793	0.70462	-1.9917	30.801	-4.5874
69.519	-5.6615	72.334	-4.0008	0.37318	-2.3931	9.4509	-2.4206	2.7243	0.66022	-1.3176	3165.6	46.137	-3.2299	59.536	-36.361	56.812	58.18	25.155	-3.7124	-3.793	0.70462	-1.9917	30.801	-4.5874
69.566	-6.2856	72.17	-3.9532	0.36089	-2.3795	9.6174	-2.4956	2.6968	0.66022	-1.3176	3165.1	46.053	-3.5881	59.507	-36.438	56.786	58.18	25.155	-3.7124	-3.793	0.70462	-1.9917	30.801	-4.5874
69.625	-6.8926	71.993	-3.9046	0.34823	-2.3661	9.8328	-2.5666	2.6659	0.66022	-1.3176	3164.6	45.958	-3.937	59.48	-36.525	56.76	58.18	25.155	-3.7124	-3.793	0.70462	-1.9917	30.801	-4.5874
69.695	-7.4818	71.803	-3.8548	0.33524	-2.3528	10.07	-2.6319	2.6383	0.66022	-1.3176	3164.1	45.854	-4.276	59.453	-36.624	56.735	58.18	25.155	-3.7124	-3.793	0.70462	-1.9917	30.801	-4.5874
69.777	-8.0523	71.601	-3.8039	0.32192	-2.3397	10.293	-2.6936	2.6078	0.66022	-1.3176	3163.6	45.739	-4.6047	59.427	-36.733	56.711	58.18	25.155	-3.7124	-3.793	0.70462	-1.9917	30.801	-4.5874
69.87	-8.6035	71.387	-3.7519	0.3083	-2.3268	10.499	-2.7521	2.573	0.66022	-1.3176	3163.1	45.615	-4.9228	59.402	-36.852	56.687	58.18	25.155	-3.7124	-3.793	0.70462	-1.9917	30.801	-4.5874
69.975	-9.1347	71.162	-3.6989	0.29441	-2.314	10.69	-2.8071	2.534	0.66022	-1.3176	3162.6	45.482	-5.2296	59.379	-36.981	56.665	58.18	25.155	-3.7124	-3.793	0.70462	-1.9917	30.801	-4.5874
70.09	-9.6453	70.926	-3.645	0.28024	-2.3014	10.864	-2.8586	2.491	0.66022	-1.3176	3162.1	45.34	-5.5249	59.356	-37.12	56.644	58.18	25.155	-3.7124	-3.793	0.70462	-1.9917	30.801	-4.5874
70.216	-10.135	70.68	-3.5903	0.26583	-2.2891	11.021	-2.9065	2.4441	0.66022	-1.3176	3161.6	45.189	-5.8084	59.334	-37.268	56.623	58.18	25.155	-3.7124	-3.793	0.70462	-1.9917	30.801	-4.5874
70.353	-10.602	70.425	-3.5349	0.25118	-2.277	11.157	-2.9503	2.3942	0.66022	-1.3176	3161.1	45.029	-6.0796	59.313	-37.424	56.604	58.18	25.155	-3.7124	-3.793	0.70462	-1.9917	30.801	-4.5874
70.5	-11.048	70.161	-3.4791	0.23634	-2.2652	11.119	-2.9836	2.3278	0.66022	-1.3176	3160.6	44.862	-6.3383	59.293	-37.589	56.585	58.18	25.155	-3.7124	-3.793	0.70462	-1.9917	30.801	-4.5874
70.657	-11.471	69.889	-3.4238	0.22135	-2.2537	11.023	-3.0106	2.254	0.66022	-1.3176	3160.1	44.687	-6.5843	59.274	-37.763	56.567	58.18	25.155	-3.7124	-3.793	0.70462	-1.9917	30.801	-4.5874
70.824	-11.872	69.609	-3.3689	0.20625	-2.2427	10.967	-3.0321	2.1762	0.66022	-1.3176	3159.6	44.504	-6.8175	59.256	-37.944	56.551	58.18	25.155	-3.7124	-3.793	0.70462	-1.9917	30.801	-4.5874
71.001	-12.251	69.322	-3.314	0.19104	-2.232	10.978	-3.0493	2.0934	0.66022	-1.3176	3159.2	44.315	-7.0379	59.239	-38.133	56.535	58.18	25.155	-3.7124	-3.793	0.70462	-1.9917	30.801	-4.5874
71.186	-12.606	69.028	-3.2591	0.17576	-2.2217	10.963	-3.0622	2.0053	0.66022	-1.3176	3158.7	44.118	-7.2454	59.223	-38.328	56.52	58.18	25.155	-3.7124	-3.793	0.70462	-1.9917	30.801	-4.5874
71.381	-12.939	68.727	-3.2044	0.16043	-2.2119	10.923	-3.0708	1.9122	0.66022	-1.3176	3158.2	43.915	-7.4397	59.208	-38.531	56.506	58.18	25.155	-3.7124	-3.793	0.70462	-1.9917	30.801	-4.5874
71.585	-13.249	68.421	-3.1499	0.14506	-2.2026	10.858	-3.0749	1.8141	0.66022	-1.3176	3157.7	43.706	-7.6209	59.193	-38.74	56.493	58.18	25.155	-3.7124	-3.793	0.70462	-1.9917	30.801	-4.5874
71.797	-13.537	68.11	-3.0959	0.12968	-2.1938	10.776	-3.0745	1.7111	0.66022	-1.3176	3157.2	43.49	-7.7889	59.18	-38.955	56.48	58.18	25.155	-3.7124	-3.793	0.70462	-1.9917	30.801	-4.5874
72.017	-13.801	67.793	-3.042	0.11432	-2.1855	10.757	-3.07	1.6014	0.66022	-1.3176	3156.7	43.27	-7.9436	59.168	-39.176	56.469	58.18	25.155	-3.7124	-3.793	0.70462	-1.9917	30.801	-4.5874
72.245	-14.042	67.472	-2.9883	0.098992	-2.1778	10.712	-3.061	1.4873	0.66022	-1.3176	3156.2	43.043	-8.085	59.157	-39.403	56.459	58.18	25.155	-3.7124	-3.793	0.70462	-1.9917	30.801	-4.5874
72.481	-14.26	67.147	-2.9349	0.083717	-2.1707	10.643	-3.048	1.3687	0.66022	-1.3176	3155.7	42.812	-8.2129	59.146	-39.635	56.449	58.18	25.155	-3.7124	-3.793	0.70462	-1.9917	30.801	-4.5874
72.724	-14.456	66.818	-2.8819	0.068518	-2.1641	10.58	-3.0313	1.244	0.66022	-1.3176	3155.2	42.576	-8.3274	59.137	-39.872	56.441	58.18	25.155	-3.7124	-3.793	0.70462	-1.9917	30.801	-4.5874
72.974	-14.628	66.485	-2.8291	0.053411	-2.1582	10.533	-3.011	1.1122	0.66022	-1.3176	3154.7	42.336	-8.4284	59.128	-40.113	56.433	58.18	25.155	-3.7124	-3.793	0.70462	-1.9917	30.801	-4.5874
73.231	-14.776	66.15	-2.7766	0.038413	-2.153	10.465	-2.9875	0.97422	0.66022	-1.3176	3154.2	42.092	-8.5158	59.121	-40.358	56.426	58.18	25.155	-3.7124	-3.793	0.70462	-1.9917	30.801	-4.5874
73.494	-14.902	65.812	-2.7245	0.023542	-2.1485	10.376	-2.9604	0.8301	0.66022	-1.3176	3153.7	41.844	-8.5896	59.114	-40.608	56.42	58.18	25.155	-3.7124	-3.793	0.70462	-1.9917	30.801	-4.5874
73.764	-15.004	65.472	-2.6729	0.0088141	-2.1447	10.269	-2.9299	0.67979	0.66022	-1.3176	3153.2	41.592	-8.6498	59.109	-40.861	56.415	58.18	25.155	-3.7124	-3.793	0.70462	-1.9917	30.801	-4.5874
74.039	-15.083	65.13	-2.6218	-0.0057521	-2.1417	10.182	-2.896	0.52216	0.66022	-1.3176	3152.7	41.337	-8.6964	59.104	-41.118	56.411	58.18	25.155	-3.7124	-3.793	0.70462	-1.9917	30.801	-4.5874
74.32	-15.139	64.786	-2.5711	-0.020141	-2.1395	10.075	-2.8589	0.35784	0.66022	-1.3176	3152.2	41.079	-8.7294	59.1	-41.378	56.408	58.18	25.155	-3.7124	-3.793	0.70462	-1.9917	30.801	-4.5874
74.606	-15.171	64.441	-2.5211	-0.034335	-2.1381	9.9487	-2.8184	0.18682	0.66022	-1.3176	3151.7	40.819	-8.7487	59.097	-41.641	56.406	58.18	25.155	-3.7124	-3.793	0.70462	-1.9917	30.801	-4.5874
74.898	-15.18	64.094	-2.4717	-0.048321	-2.1376	9.7638	-2.7772	0.023704	0.66022	-1.3176	3151.2	40.555	-8.7543	59.095	-41.906	56.404	58.18	25.155	-3.7124	-3.793	0.70462	-1.9917	30.801	-4.5874
75.194	-15.166	63.746	-2.4236	-0.062107	-2.1379	9.4901	-2.7365	-0.12227	0.66022	-1.3176	3150.7	40.29	-8.7461	59.093	-42.173	56.403	58.18	25.155	-3.7124	-3.793	0.70462	-1.9917	30.801	-4.5874
75.494	-15.128	63.397	-2.3768	-0.075679	-2.1389	9.1999	-2.6917	-0.27695	0.66022	-1.3176	3150.2	40.022	-8.7242	59.093	-42.443	56.403	58.18	25.155	-3.7124	-3.793	0.70462	-1.9917	30.801	-4.5874
75.799	-15.067	63.047	-2.3316	-0.089147	-2.1405	8.8678	-2.6974	-0.37556	0.66022	-1.3176	3149.8	39.752	-8.6888	59.093	-42.714	56.403	58.18	25.155	-3.7124	-3.793	0.70462	-1.9917	30.801	-4.5874
76.107	-14.983	62.695	-2.2882	-0.10265	-2.1426	8.5239	-2.7029	-0.46974	0.66022	-1.3176	3149.3	39.481	-8.6401	59.093	-42.987	56.404	58.18	25.155	-3.7124	-3.793	0.70462	-1.9917	30.801	-4.5874
76.42	-14.878	62.343	-2.2465	-0.11617	-2.1452	8.1508	-2.7034	-0.56548	0.66022	-1.3176	3148.8	39.208	-8.5785	59.094	-43.262	56.406	58.18	25.155	-3.7124	-3.793	0.70462	-1.9917	30.801	-4.5874
76.735	-14.75	61.99	-2.2067	-0.12968	-2.1483	7.7698	-2.6986	-0.66165	0.66022	-1.3176	3148.3	38.933	-8.5042	59.096	-43.537	56.408	58.18	25.155	-3.7124	-3.793	0.70462	-1.9917	30.801	-4.5874
77.054	-14.602	61.636	-2.1688	-0.14315	-2.1518	7.3839	-2.6885	-0.758	0.66022	-1.3176	3147.8	38.657	-8.4177	59.099	-43.815	56.411	58.18	25.155	-3.7124	-3.793	0.70462	-1.9917	30.801	-4.5874
77.376	-14.433	61.281	-2.1328	-0.15655	-2.1559	6.9937	-2.6733	-0.85436	0.66022	-1.3176	3147.3	38.379	-8.3191	59.103	-44.093	56.415	58.18	25.155	-3.7124	-3.793	0.70462	-1.9917	30.801	-4.5874
77.701	-14.244	60.926	-2.0988	-0.16987	-2.1604	6.5999	-2.6528	-0.9506	0.66022	-1.3176	3146.8	38.1	-8.2089	59.107	-44.372	56.419	58.18	25.155	-3.7124	-3.793	0.70462	-1.9917	30.801	-4.5874
78.028	-14.036	60.569	-2.0668	-0.18307	-2.1654	6.1982	-2.6272	-1.0466	0.66022	-1.3176	3146.3	37.82	-8.0874	59.112	-44.653	56.425	58.18	25.155	-3.7124	-3.793	0.70462	-1.9917	30.801	-4.5874
78.357	-13.809	60.211	-2.0369	-0.19613	-2.1708	5.7687	-2.5963	-1.1413	0.66022	-1.3176	3145.8	37.539	-7.9549	59.118	-44.934	56.431	58.18	25.155	-3.7124	-3.793	0.70462	-1.9917	30.801	-4.5874
78.688	-13.563	59.853	-2.0091	-0.20902	-2.1768	5.343	-2.5597	-1.233	0.66022	-1.3176	3145.3	37.258	-7.8118	59.125	-45.216	56.437	58.18	25.155	-3.7124	-3.793	0.70462	-1.9917	30.801	-4.5874
79.021	-13.3	59.493	-1.9835	-0.22172	-2.1832	4.9197	-2.518	-1.324	0.66022	-1.3176	3144.8	36.975	-7.6583	59.132	-45.499	56.445	58.18	25.155	-3.7124	-3.793	0.70462	-1.9917	30.801	-4.5874
79.355	-13.02	59.132	-1.9599	-0.2342	-2.19	4.4995	-2.4711	-1.4143	0.66022	-1.3176	3144.3	36.692	-7.4949	59.14	-45.782	56.453	58.18	25.155	-3.7124	-3.793	0.70462	-1.9917	30.801	-4.5874
79.69	-12.723	58.771	-1.9385	-0.24642	-2.1973	4.0827	-2.4193	-1.504	0.66022	-1.3176	3143.8	36.409	-7.3218	59.149	-46.066	56.462	58.18	25.155	-3.7124	-3.793	0.70462	-1.9917	30.801	-4.5874
80.026	-12.41	58.409	-1.9191	-0.25838	-2.2051	3.6698	-2.3627	-1.5931	0.66022	-1.3176	3143.3	36.125	-7.1394	59.159	-46.35	56.472	58.18	25.155	-3.7124	-3.793	0.70462	-1.9917	30.801	-4.5874
80.362	-12.081	58.045	-1.9018	-0.27004	-2.2132	3.2421	-2.3012	-1.6811	0.66022	-1.3176	3142.8	35.84	-6.9479	59.17	-46.635	56.482	58.18	25.155	-3.7124	-3.793	0.70462	-1.9917	30.801	-4.5874
80.699	-11.736	57.681	-1.8867	-0.28139	-2.2219	2.8109	-2.235	-1.7681	0.66022	-1.3176	3142.3	35.556	-6.7477	59.181	-46.919	56.494	58.18	25.155	-3.7124	-3.793	0.70462	-1.9917	30.801	-4.5874
81.035	-11.378	57.316	-1.8737	-0.29239	-2.2309	2.3876	-2.1642	-1.8543	0.66022	-1.3176	3141.8	35.272	-6.5391	59.193	-47.204	56.506	58.18	25.155	-3.7124	-3.793	0.70462	-1.9917	30.801	-4.5874
81.371	-11.004	56.95	-1.8628	-0.30302	-2.2404	1.9693	-2.0884	-1.9371	0.66022	-1.3176	3141.3	34.988	-6.3224	59.206	-47.488	56.519	58.18	25.155	-3.7124	-3.793	0.70462	-1.9917	30.801	-4.5874
81.706	-10.618	56.584	-1.8541	-0.31324	-2.2501	1.4929	-2.0006	-1.9584	0.66022	-1.3176	3140.8	34.704	-6.0978	59.22	-47.773	56.532	58.18	25.155	-3.7124	-3.793	0.70462	-1.9917	30.801	-4.5874
82.04	-10.217	56.216	-1.8478	-0.32302	-2.26	1.0294	-1.909	-1.9769	0.66022	-1.3176	3140.3	34.42	-5.8657	59.235	-48.057	56.546	58.18	25.155	-3.7124	-3.793	0.70462	-1.9917	30.801	-4.5874
82.373	-9.8043	55.848	-1.8438	-0.33233	-2.2699	0.57858	-1.8137	-1.9929	0.66022	-1.3176	3139.9	34.137	-5.6264	59.25	-48.34	56.561	58.18	25.155	-3.7124	-3.793	0.70462	-1.9917	30.801	-4.5874
82.703	-9.3793	55.48	-1.842	-0.34115	-2.2799	0.13698	-1.7148	-2.007	0.66022	-1.3176	3139.4	33.855	-5.3803	59.266	-48.622	56.577	58.18	25.155	-3.7124	-3.793	0.70462	-1.9917	30.801	-4.5874
83.032	-8.9428	55.111	-1.8424	-0.34947	-2.29	-0.29467	-1.6123	-2.0192	0.66022	-1.3176	3138.9	33.573	-5.1277	59.283	-48.904	56.594	58.18	25.155	-3.7124	-3.793	0.70462	-1.9917	30.801	-4.5874
83.358	-8.4954	54.742	-1.845	-0.35727	-2.3001	-0.71573	-1.5065	-2.0296	0.66022	-1.3176	3138.4	33.293	-4.8691	59.3	-49.185	56.611	58.18	25.155	-3.7124	-3.793	0.70462	-1.9917	30.801	-4.5874
83.681	-8.0377	54.372	-1.8496	-0.36453	-2.3103	-1.1257	-1.3974	-2.0382	0.66022	-1.3176	3137.9	33.014	-4.6048	59.318	-49.464	56.628	58.18	25.155	-3.7124	-3.793	0.70462	-1.9917	30.801	-4.5874
84.001	-7.5702	54.004	-1.8562	-0.37124	-2.3205	-1.5342	-1.2852	-2.0441	0.66022	-1.3176	3137.4	32.737	-4.3351	59.337	-49.742	56.647	58.18	25.155	-3.7124	-3.793	0.70462	-1.9917	30.801	-4.5874
84.318	-7.0935	53.635	-1.8649	-0.37738	-2.3307	-1.9295	-1.17	-2.0482	0.66022	-1.3176	3136.9	32.461	-4.0603	59.357	-50.019	56.666	58.18	25.155	-3.7124	-3.793	0.70462	-1.9917	30.801	-4.5874
84.63	-6.6081	53.267	-1.8755	-0.38293	-2.3409	-2.3033	-1.0517	-2.0489	0.66022	-1.3176	3136.4	32.187	-3.7807	59.377	-50.293	56.686	58.18	25.155	-3.7124	-3.793	0.70462	-1.9917	30.801	-4.5874
84.939	-6.1144	52.9	-1.8879	-0.38789	-2.3512	-2.6594	-0.93081	-2.0483	0.66022	-1.3176	3135.9	31.915	-3.4967	59.398	-50.566	56.706	58.18	25.155	-3.7124	-3.793	0.70462	-1.9917	30.801	-4.5874
85.243	-5.6131	52.535	-1.9021	-0.39224	-2.3614	-2.9997	-0.80771	-2.0469	0.66022	-1.3176	3135.4	31.645	-3.2085	59.42	-50.836	56.727	58.18	25.155	-3.7124	-3.793	0.70462	-1.9917	30.801	-4.5874
85.542	-5.1044	52.171	-1.9179	-0.39596	-2.3717	-3.3243	-0.68261	-2.0449	0.66022	-1.3176	3134.9	31.379	-2.9164	59.442	-51.104	56.749	58.18	25.155	-3.7124	-3.793	0.70462	-1.9917	30.801	-4.5874
85.836	-4.5889	51.809	-1.9353	-0.39906	-2.3819	-3.6334	-0.55576	-2.0422	0.66022	-1.3176	3134.4	31.115	-2.6206	59.465	-51.369	56.771	58.18	25.155	-3.7124	-3.793	0.70462	-1.9917	30.801	-4.5874
86.125	-4.067	51.45	-1.9542	-0.40152	-2.3921	-3.9272	-0.4274	-2.0389	0.66022	-1.3176	3133.9	30.854	-2.3215	59.488	-51.632	56.794	58.18	25.155	-3.7124	-3.793	0.70462	-1.9917	30.801	-4.5874
86.407	-3.5389	51.093	-1.9745	-0.40333	-2.4023	-4.2058	-0.29778	-2.0349	0.66022	-1.3176	3133.4	30.596	-2.0191	59.513	-51.891	56.818	58.18	25.155	-3.7124	-3.793	0.70462	-1.9917	30.801	-4.5874
86.684	-3.0052	50.74	-1.9962	-0.40449	-2.4124	-4.4638	-0.16769	-2.0332	0.66022	-1.3176	3132.9	30.342	-1.7138	59.537	-52.147	56.842	58.18	25.155	-3.7124	-3.793	0.70462	-1.9917	30.801	-4.5874
86.955	-2.4661	50.39	-2.0191	-0.40501	-2.4226	-4.7068	-0.036894	-2.0311	0.66022	-1.3176	3132.4	30.092	-1.4057	59.563	-52.399	56.867	58.18	25.155	-3.7124	-3.793	0.70462	-1.9917	30.801	-4.5874
87.218	-1.9221	50.044	-2.0433	-0.40485	-2.4328	-4.9539	0.10068	-2.0344	0.66022	-1.3176	3131.9	29.846	-1.0951	59.589	-52.647	56.892	58.18	25.155	-3.7124	-3.793	0.70462	-1.9917	30.801	-4.5874
87.475	-1.3738	49.702	-2.0687	-0.404	-2.4429	-5.1979	0.24182	-2.0385	0.66022	-1.3176	3131.4	29.605	-0.78229	59.615	-52.892	56.918	58.18	25.155	-3.7124	-3.793	0.70462	-1.9917	30.801	-4.5874
87.725	-0.82147	49.366	-2.0952	-0.40243	-2.4531	-5.4281	0.38243	-2.0397	0.66022	-1.3176	3130.9	29.368	-0.46756	59.642	-53.132	56.944	58.18	25.155	-3.7124	-3.793	0.70462	-1.9917	30.801	-4.5874
87.967	-0.26554	49.036	-2.1229	-0.40017	-2.4633	-5.6443	0.52218	-2.0378	0.66022	-1.3176	3130.4	29.137	-0.15107	59.67	-53.367	56.971	58.18	25.155	-3.7124	-3.793	0.70462	-1.9917	30.801	-4.5874
88.201	0.29374	48.711	-2.1517	-0.39722	-2.4735	-5.8448	0.66003	-2.0298	0.66022	-1.3176	3129.9	28.911	0.16703	59.698	-53.598	56.998	58.18	25.155	-3.7124	-3.793	0.70462	-1.9917	30.801	-4.5874
88.428	0.85605	48.393	-2.1813	-0.39358	-2.4836	-6.0296	0.79558	-2.0173	0.66022	-1.3176	3129.4	28.69	0.48656	59.727	-53.823	57.026	58.18	25.155	-3.7124	-3.793	0.70462	-1.9917	30.801	-4.5874
88.646	1.4211	48.083	-2.2119	-0.38926	-2.4937	-6.2008	0.92914	-2.0034	0.66022	-1.3176	3128.9	28.476	0.80733	59.756	-54.043	57.054	58.18	25.155	-3.7124	-3.793	0.70462	-1.9917	30.801	-4.5874
88.856	1.9886	47.78	-2.2433	-0.38429	-2.5037	-6.3583	1.0605	-1.9881	0.66022	-1.3176	3128.4	28.268	1.1292	59.786	-54.258	57.083	58.18	25.155	-3.7124	-3.793	0.70462	-1.9917	30.801	-4.5874
89.057	2.5582	47.485	-2.2755	-0.37866	-2.5136	-6.5025	1.1892	-1.9713	0.66022	-1.3176	3127.9	28.067	1.452	59.816	-54.466	57.112	58.18	25.155	-3.7124	-3.793	0.70462	-1.9917	30.801	-4.5874
89.249	3.1297	47.199	-2.3083	-0.37238	-2.5234	-6.6363	1.3238	-1.9631	0.66022	-1.3176	3127.4	27.872	1.7756	59.847	-54.668	57.142	58.18	25.155	-3.7124	-3.793	0.70462	-1.9917	30.801	-4.5874
89.432	3.7029	46.923	-2.3418	-0.36543	-2.5332	-6.7633	1.4579	-1.9573	0.66022	-1.3176	3126.9	27.685	2.0998	59.878	-54.863	57.172	58.18	25.155	-3.7124	-3.793	0.70462	-1.9917	30.801	-4.5874
89.606	4.2776	46.656	-2.376	-0.35782	-2.543	-6.8848	1.5858	-1.9487	0.66022	-1.3176	3126.4	27.505	2.4246	59.909	-55.052	57.203	58.18	25.155	-3.7124	-3.793	0.70462	-1.9917	30.801	-4.5874
89.77	4.8533	46.399	-2.4107	-0.34958	-2.5527	-6.9977	1.7092	-1.9368	0.66022	-1.3176	3125.9	27.333	2.7497	59.941	-55.233	57.233	58.18	25.155	-3.7124	-3.793	0.70462	-1.9917	30.801	-4.5874
89.924	5.4299	46.154	-2.4459	-0.34073	-2.5623	-7.1021	1.8277	-1.9218	0.66022	-1.3176	3125.4	27.169	3.075	59.973	-55.406	57.264	58.18	25.155	-3.7124	-3.793	0.70462	-1.9917	30.801	-4.5874
90.069	6.0071	45.92	-2.4817	-0.33131	-2.5719	-7.1979	1.9414	-1.9038	0.66022	-1.3176	3124.9	27.014	3.4004	60.005	-55.572	57.296	58.18	25.155	-3.7124	-3.793	0.70462	-1.9917	30.801	-4.5874
90.203	6.5845	45.698	-2.5179	-0.32133	-2.5813	-7.2852	2.0501	-1.8829	0.66022	-1.3176	3124.4	26.867	3.7256	60.038	-55.73	57.327	58.18	25.155	-3.7124	-3.793	0.70462	-1.9917	30.801	-4.5874
90.327	7.1617	45.488	-2.5545	-0.31081	-2.5907	-7.3648	2.153	-1.8586	0.66022	-1.3176	3123.9	26.729	4.0506	60.071	-55.88	57.359	58.18	25.155	-3.7124	-3.793	0.70462	-1.9917	30.801	-4.5874
90.441	7.7386	45.29	-2.5915	-0.29981	-2.5999	-7.4389	2.2478	-1.8281	0.66022	-1.3176	3123.4	26.6	4.3751	60.104	-56.021	57.391	58.18	25.155	-3.7124	-3.793	0.70462	-1.9917	30.801	-4.5874
90.544	8.3146	45.106	-2.6289	-0.28835	-2.609	-7.5041	2.3371	-1.7954	0.66022	-1.3176	3122.9	26.481	4.6989	60.137	-56.153	57.423	58.18	25.155	-3.7124	-3.793	0.70462	-1.9917	30.801	-4.5874
90.637	8.8895	44.936	-2.6666	-0.27645	-2.6179	-7.5603	2.4211	-1.7609	0.66022	-1.3176	3122.4	26.371	5.0218	60.17	-56.276	57.455	58.18	25.155	-3.7124	-3.793	0.70462	-1.9917	30.801	-4.5874
90.719	9.4629	44.779	-2.7045	-0.26414	-2.6266	-7.6077	2.4996	-1.7247	0.66022	-1.3176	3121.9	26.271	5.3436	60.203	-56.391	57.487	58.18	25.155	-3.7124	-3.793	0.70462	-1.9917	30.801	-4.5874
90.791	10.034	44.637	-2.7426	-0.25146	-2.6351	-7.6461	2.5727	-1.6869	0.66022	-1.3176	3121.4	26.181	5.6642	60.236	-56.496	57.519	58.18	25.155	-3.7124	-3.793	0.70462	-1.9917	30.801	-4.5874
90.852	10.604	44.509	-2.7809	-0.23843	-2.6435	-7.6758	2.6402	-1.6479	0.66022	-1.3176	3120.9	26.101	5.9834	60.269	-56.591	57.551	58.18	25.155	-3.7124	-3.793	0.70462	-1.9917	30.801	-4.5874
90.901	11.17	44.396	-2.8194	-0.22508	-2.6516	-7.7135	2.698	-1.6069	0.66022	-1.3176	3120.4	26.031	6.3008	60.302	-56.677	57.583	58.18	25.155	-3.7124	-3.793	0.70462	-1.9917	30.801	-4.5874
90.94	11.733	44.299	-2.858	-0.21145	-2.6595	-7.7228	2.7552	-1.5621	0.66022	-1.3176	3119.9	25.972	6.6164	60.335	-56.753	57.615	58.18	25.155	-3.7124	-3.793	0.70462	-1.9917	30.801	-4.5874
90.968	12.293	44.217	-2.8966	-0.19753	-2.6672	-7.7087	2.8103	-1.5146	0.66022	-1.3176	3119.4	25.923	6.9298	60.368	-56.819	57.647	58.18	25.155	-3.7124	-3.793	0.70462	-1.9917	30.801	-4.5874
90.985	12.849	44.151	-2.9351	-0.18336	-2.6747	-7.6933	2.8577	-1.4679	0.66022	-1.3176	3118.9	25.885	7.2409	60.401	-56.875	57.678	58.18	25.155	-3.7124	-3.793	0.70462	-1.9917	30.801	-4.5874
90.991	13.401	44.101	-2.9735	-0.16897	-2.6819	-7.6769	2.8977	-1.4222	0.66022	-1.3176	3118.3	25.858	7.5495	60.433	-56.92	57.71	58.18	25.155	-3.7124	-3.793	0.70462	-1.9917	30.801	-4.5874
90.986	13.948	44.067	-3.0119	-0.1544	-2.6889	-7.6595	2.9304	-1.3779	0.66022	-1.3176	3117.8	25.842	7.8552	60.466	-56.956	57.741	58.18	25.155	-3.7124	-3.793	0.70462	-1.9917	30.801	-4.5874
90.97	14.489	44.05	-3.0501	-0.13968	-2.6957	-7.6442	2.9537	-1.3326	0.66022	-1.3176	3117.3	25.837	8.158	60.497	-56.98	57.772	58.18	25.155	-3.7124	-3.793	0.70462	-1.9917	30.801	-4.5874
90.944	15.025	44.049	-3.0883	-0.12487	-2.7022	-7.6303	2.9681	-1.2867	0.66022	-1.3176	3116.8	25.844	8.4575	60.529	-56.994	57.803	58.18	25.155	-3.7124	-3.793	0.70462	-1.9917	30.801	-4.5874
90.906	15.555	44.065	-3.1264	-0.11001	-2.7085	-7.6151	2.9757	-1.2432	0.66022	-1.3176	3116.3	25.861	8.7535	60.56	-56.998	57.833	58.18	25.155	-3.7124	-3.793	0.70462	-1.9917	30.801	-4.5874
90.858	16.079	44.098	-3.1645	-0.095126	-2.7147	-7.5988	2.9766	-1.2022	0.66022	-1.3176	3115.8	25.89	9.0458	60.591	-56.99	57.863	58.18	25.155	-3.7124	-3.793	0.70462	-1.9917	30.801	-4.5874
90.798	16.595	44.148	-3.2024	-0.080255	-2.7206	-7.5816	2.9709	-1.1639	0.66022	-1.3176	3115.3	25.93	9.334	60.621	-56.972	57.892	58.18	25.155	-3.7124	-3.793	0.70462	-1.9917	30.801	-4.5874
90.728	17.103	44.215	-3.2403	-0.065428	-2.7263	-7.5637	2.9588	-1.1286	0.66022	-1.3176	3114.8	25.981	9.618	60.651	-56.944	57.921	58.18	25.155	-3.7124	-3.793	0.70462	-1.9917	30.801	-4.5874
90.648	17.604	44.299	-3.278	-0.050661	-2.7319	-7.5124	2.9497	-1.0923	0.66022	-1.3176	3114.3	26.044	9.8975	60.681	-56.904	57.95	58.18	25.155	-3.7124	-3.793	0.70462	-1.9917	30.801	-4.5874
90.557	18.096	44.399	-3.3154	-0.035938	-2.7372	-7.4541	2.9375	-1.0552	0.66022	-1.3176	3113.8	26.118	10.172	60.71	-56.853	57.978	58.18	25.155	-3.7124	-3.793	0.70462	-1.9917	30.801	-4.5874
90.455	18.579	44.517	-3.3525	-0.021294	-2.7424	-7.3956	2.9196	-1.0198	0.66022	-1.3176	3113.3	26.204	10.442	60.738	-56.792	58.005	58.18	25.155	-3.7124	-3.793	0.70462	-1.9917	30.801	-4.5874
90.344	19.053	44.651	-3.3893	-0.0067486	-2.7474	-7.3277	2.898	-0.98688	0.66022	-1.3176	3112.8	26.3	10.706	60.766	-56.72	58.032	58.18	25.155	-3.7124	-3.793	0.70462	-1.9917	30.801	-4.5874
90.222	19.517	44.802	-3.4258	0.0076821	-2.7523	-7.2505	2.8738	-0.95677	0.66022	-1.3176	3112.3	26.408	10.965	60.793	-56.637	58.059	58.18	25.155	-3.7124	-3.793	0.70462	-1.9917	30.801	-4.5874
90.09	19.971	44.97	-3.4618	0.021984	-2.757	-7.1642	2.8464	-0.92961	0.66022	-1.3176	3111.7	26.527	11.218	60.82	-56.544	58.084	58.18	25.155	-3.7124	-3.793	0.70462	-1.9917	30.801	-4.5874
89.948	20.414	45.155	-3.4974	0.03614	-2.7616	-7.0689	2.8155	-0.90556	0.66022	-1.3176	3111.2	26.657	11.466	60.845	-56.44	58.11	58.18	25.155	-3.7124	-3.793	0.70462	-1.9917	30.801	-4.5874
89.796	20.846	45.356	-3.5325	0.050134	-2.7661	-6.9649	2.7822	-0.8848	0.66022	-1.3176	3110.7	26.798	11.707	60.871	-56.325	58.134	58.18	25.155	-3.7124	-3.793	0.70462	-1.9917	30.801	-4.5874
89.634	21.266	45.573	-3.5671	0.063957	-2.7704	-6.8522	2.7465	-0.86747	0.66022	-1.3176	3110.2	26.95	11.941	60.895	-56.2	58.158	58.18	25.155	-3.7124	-3.793	0.70462	-1.9917	30.801	-4.5874
89.463	21.674	45.806	-3.601	0.077586	-2.7747	-6.7419	2.7036	-0.84805	0.66022	-1.3176	3109.7	27.113	12.169	60.919	-56.064	58.181	58.18	25.155	-3.7124	-3.793	0.70462	-1.9917	30.801	-4.5874
89.283	22.07	46.055	-3.6345	0.090987	-2.7789	-6.6267	2.6563	-0.83014	0.66022	-1.3176	3109.2	27.286	12.39	60.942	-55.918	58.203	58.18	25.155	-3.7124	-3.793	0.70462	-1.9917	30.801	-4.5874
89.093	22.453	46.319	-3.6673	0.10414	-2.783	-6.5034	2.606	-0.81575	0.66022	-1.3176	3108.7	27.47	12.604	60.964	-55.762	58.225	58.18	25.155	-3.7124	-3.793	0.70462	-1.9917	30.801	-4.5874
88.895	22.823	46.599	-3.6995	0.11704	-2.7871	-6.3722	2.5529	-0.80501	0.66022	-1.3176	3108.2	27.664	12.811	60.985	-55.597	58.245	58.18	25.155	-3.7124	-3.793	0.70462	-1.9917	30.801	-4.5874
88.687	23.18	46.894	-3.731	0.12967	-2.7911	-6.2334	2.4971	-0.79712	0.66022	-1.3176	3107.7	27.868	13.01	61.005	-55.421	58.265	58.18	25.155	-3.7124	-3.793	0.70462	-1.9917	30.801	-4.5874
88.471	23.523	47.204	-3.7618	0.14201	-2.7951	-6.1202	2.4459	-0.7935	0.66022	-1.3176	3107.1	28.082	13.202	61.025	-55.236	58.285	58.18	25.155	-3.7124	-3.793	0.70462	-1.9917	30.801	-4.5874
88.246	23.851	47.527	-3.7923	0.15414	-2.799	-6.058	2.4064	-0.79424	0.66022	-1.3176	3106.6	28.306	13.385	61.044	-55.041	58.303	58.18	25.155	-3.7124	-3.793	0.70462	-1.9917	30.801	-4.5874
88.013	24.165	47.865	-3.8224	0.16608	-2.803	-5.9954	2.3675	-0.79751	0.66022	-1.3176	3106.1	28.539	13.561	61.062	-54.837	58.321	58.18	25.155	-3.7124	-3.793	0.70462	-1.9917	30.801	-4.5874
87.772	24.464	48.217	-3.8522	0.17782	-2.807	-5.9339	2.3285	-0.80034	0.66022	-1.3176	3105.6	28.782	13.728	61.079	-54.624	58.337	58.18	25.155	-3.7124	-3.793	0.70462	-1.9917	30.801	-4.5874
87.523	24.747	48.582	-3.8818	0.18935	-2.811	-5.885	2.2825	-0.78334	0.66022	-1.3176	3105.1	29.034	13.886	61.095	-54.403	58.353	58.18	25.155	-3.7124	-3.793	0.70462	-1.9917	30.801	-4.5874
87.266	25.014	48.961	-3.9111	0.20065	-2.8148	-5.8409	2.2384	-0.7678	0.66022	-1.3176	3104.6	29.295	14.035	61.11	-54.173	58.368	58.18	25.155	-3.7124	-3.793	0.70462	-1.9917	30.801	-4.5874
87.002	25.264	49.352	-3.9402	0.21174	-2.8186	-5.8024	2.1964	-0.75363	0.66022	-1.3176	3104.1	29.564	14.175	61.124	-53.934	58.382	58.18	25.155	-3.7124	-3.793	0.70462	-1.9917	30.801	-4.5874
86.73	25.497	49.755	-3.9691	0.22262	-2.8224	-5.7695	2.1565	-0.73905	0.66022	-1.3176	3103.6	29.842	14.306	61.138	-53.688	58.395	58.18	25.155	-3.7124	-3.793	0.70462	-1.9917	30.801	-4.5874
86.451	25.713	50.171	-3.9979	0.23329	-2.826	-5.7181	2.1015	-0.69906	0.66022	-1.3176	3103.1	30.128	14.426	61.15	-53.434	58.407	58.18	25.155	-3.7124	-3.793	0.70462	-1.9917	30.801	-4.5874
86.166	25.91	50.597	-4.0263	0.2436	-2.8293	-5.6369	2.025	-0.62573	0.66022	-1.3176	3102.5	30.422	14.537	61.161	-53.172	58.418	58.18	25.155	-3.7124	-3.793	0.70462	-1.9917	30.801	-4.5874
85.873	26.089	51.034	-4.0542	0.25354	-2.8323	-5.5558	1.9483	-0.55027	0.66022	-1.3176	3102.0	30.723	14.637	61.171	-52.904	58.428	58.18	25.155	-3.7124	-3.793	0.70462	-1.9917	30.801	-4.5874
85.575	26.249	51.48	-4.0818	0.26309	-2.8348	-5.4752	1.8715	-0.47266	0.66022	-1.3176	3101.5	31.03	14.727	61.179	-52.63	58.437	58.18	25.155	-3.7124	-3.793	0.70462	-1.9917	30.801	-4.5874
85.271	26.389	51.936	-4.109	0.27225	-2.837	-5.3953	1.7949	-0.39291	0.66022	-1.3176	3101.0	31.344	14.805	61.187	-52.349	58.444	58.18	25.155	-3.7124	-3.793	0.70462	-1.9917	30.801	-4.5874
84.961	26.509	52.4	-4.1358	0.28104	-2.8387	-5.3162	1.7185	-0.31107	0.66022	-1.3176	3100.5	31.664	14.873	61.193	-52.063	58.45	58.18	25.155	-3.7124	-3.793	0.70462	-1.9917	30.801	-4.5874
84.647	26.609	52.872	-4.1622	0.28944	-2.8401	-5.242	1.6424	-0.22636	0.66022	-1.3176	3100.0	31.99	14.929	61.197	-51.772	58.455	58.18	25.155	-3.7124	-3.793	0.70462	-1.9917	30.801	-4.5874
84.327	26.688	53.352	-4.1882	0.29746	-2.841	-5.1728	1.567	-0.13932	0.66022	-1.3176	3099.5	32.321	14.973	61.201	-51.477	58.459	58.18	25.155	-3.7124	-3.793	0.70462	-1.9917	30.801	-4.5874
84.003	26.745	53.838	-4.2139	0.30511	-2.8415	-5.1081	1.4921	-0.050067	0.66022	-1.3176	3098.9	32.656	15.006	61.202	-51.177	58.461	58.18	25.155	-3.7124	-3.793	0.70462	-1.9917	30.801	-4.5874
83.676	26.781	54.33	-4.2393	0.31238	-2.8415	-5.0491	1.4178	0.042057	0.66022	-1.3176	3098.4	32.995	15.026	61.203	-50.873	58.462	58.18	25.155	-3.7124	-3.793	0.70462	-1.9917	30.801	-4.5874
83.344	26.794	54.827	-4.2644	0.31929	-2.8411	-4.9926	1.3448	0.13462	0.66022	-1.3176	3097.9	33.338	15.034	61.202	-50.566	58.462	58.18	25.155	-3.7124	-3.793	0.70462	-1.9917	30.801	-4.5874
83.01	26.785	55.329	-4.2892	0.32584	-2.8402	-4.9246	1.2896	0.20834	0.66022	-1.3176	3097.4	33.685	15.029	61.2	-50.256	58.46	58.18	25.155	-3.7124	-3.793	0.70462	-1.9917	30.801	-4.5874
82.673	26.753	55.835	-4.3136	0.33223	-2.839	-4.8392	1.2648	0.24498	0.66022	-1.3176	3096.9	34.034	15.012	61.196	-49.943	58.457	58.18	25.155	-3.7124	-3.793	0.70462	-1.9917	30.801	-4.5874
82.334	26.698	56.345	-4.3376	0.33849	-2.8377	-4.7693	1.2372	0.28244	0.66022	-1.3176	3096.4	34.386	14.981	61.191	-49.628	58.453	58.18	25.155	-3.7124	-3.793	0.70462	-1.9917	30.801	-4.5874
81.992	26.62	56.859	-4.3613	0.3446	-2.8362	-4.7151	1.2068	0.32105	0.66022	-1.3176	3095.9	34.74	14.938	61.185	-49.311	58.447	58.18	25.155	-3.7124	-3.793	0.70462	-1.9917	30.801	-4.5874
81.649	26.519	57.376	-4.3847	0.35055	-2.8345	-4.6731	1.1914	0.36542	0.66022	-1.3176	3095.4	35.096	14.882	61.178	-48.992	58.441	58.18	25.155	-3.7124	-3.793	0.70462	-1.9917	30.801	-4.5874
81.305	26.394	57.894	-4.4082	0.35658	-2.8325	-4.7063	1.2205	0.44072	0.66022	-1.3176	3094.8	35.453	14.812	61.169	-48.673	58.433	58.18	25.155	-3.7124	-3.793	0.70462	-1.9917	30.801	-4.5874
80.96	26.245	58.413	-4.4318	0.36276	-2.8301	-4.7441	1.2474	0.51662	0.66022	-1.3176	3094.3	35.811	14.729	61.159	-48.353	58.424	58.18	25.155	-3.7124	-3.793	0.70462	-1.9917	30.801	-4.5874
80.614	26.072	58.933	-4.4556	0.36905	-2.8273	-4.7769	1.2721	0.59155	0.66022	-1.3176	3093.8	36.169	14.633	61.148	-48.033	58.414	58.18	25.155	-3.7124	-3.793	0.70462	-1.9917	30.801	-4.5874
80.268	25.874	59.453	-4.4795	0.37547	-2.8242	-4.773	1.2946	0.66051	0.66022	-1.3176	3093.3	36.527	14.522	61.136	-47.713	58.402	58.18	25.155	-3.7124	-3.793	0.70462	-1.9917	30.801	-4.5874
79.922	25.652	59.973	-4.5034	0.382	-2.8207	-4.7671	1.3147	0.72978	0.66022	-1.3176	3092.8	36.884	14.398	61.122	-47.394	58.39	58.18	25.155	-3.7124	-3.793	0.70462	-1.9917	30.801	-4.5874
79.576	25.404	60.492	-4.5272	0.38862	-2.8169	-4.7512	1.3324	0.7981	0.66022	-1.3176	3092.3	37.241	14.26	61.107	-47.076	58.376	58.18	25.155	-3.7124	-3.793	0.70462	-1.9917	30.801	-4.5874
79.232	25.131	61.009	-4.5507	0.39532	-2.8128	-4.6643	1.3476	0.85593	0.66022	-1.3176	3091.8	37.596	14.107	61.09	-46.759	58.36	58.18	25.155	-3.7124	-3.793	0.70462	-1.9917	30.801	-4.5874
78.888	24.832	61.524	-4.5738	0.40209	-2.8084	-4.5682	1.3599	0.91335	0.66022	-1.3176	3091.2	37.95	13.94	61.072	-46.445	58.344	58.18	25.155	-3.7124	-3.793	0.70462	-1.9917	30.801	-4.5874
78.545	24.508	62.035	-4.5964	0.40891	-2.8036	-4.4625	1.3695	0.97018	0.66022	-1.3176	3090.7	38.302	13.759	61.053	-46.132	58.326	58.18	25.155	-3.7124	-3.793	0.70462	-1.9917	30.801	-4.5874
78.205	24.159	62.543	-4.6184	0.41578	-2.7987	-4.3468	1.3762	1.0262	0.66022	-1.3176	3090.2	38.651	13.564	61.033	-45.823	58.307	58.18	25.155	-3.7124	-3.793	0.70462	-1.9917	30.801	-4.5874
77.866	23.785	63.047	-4.6397	0.42267	-2.7934	-4.1323	1.3802	1.0676	0.66022	-1.3176	3089.7	38.997	13.355	61.011	-45.517	58.287	58.18	25.155	-3.7124	-3.793	0.70462	-1.9917	30.801	-4.5874
77.53	23.386	63.546	-4.6597	0.42957	-2.788	-3.8572	1.3807	1.1	0.66022	-1.3176	3089.2	39.339	13.131	60.988	-45.214	58.265	58.18	25.155	-3.7124	-3.793	0.70462	-1.9917	30.801	-4.5874
77.196	22.962	64.038	-4.6783	0.43649	-2.7823	-3.5918	1.3856	1.1579	0.66022	-1.3176	3088.7	39.678	12.895	60.964	-44.916	58.242	58.18	25.155	-3.7124	-3.793	0.70462	-1.9917	30.801	-4.5874
76.865	22.514	64.525	-4.6956	0.44342	-2.7764	-3.3212	1.3855	1.2147	0.66022	-1.3176	3088.2	40.012	12.644	60.938	-44.622	58.218	58.18	25.155	-3.7124	-3.793	0.70462	-1.9917	30.801	-4.5874
76.538	22.041	65.003	-4.712	0.45023	-2.7703	-3.2538	1.3384	1.2261	0.66022	-1.3176	3087.7	40.341	12.38	60.912	-44.334	58.193	58.18	25.155	-3.7124	-3.793	0.70462	-1.9917	30.801	-4.5874
76.214	21.545	65.475	-4.7281	0.4568	-2.7641	-3.1638	1.2892	1.2354	0.66022	-1.3176	3087.1	40.666	12.102	60.884	-44.051	58.167	58.18	25.155	-3.7124	-3.793	0.70462	-1.9917	30.801	-4.5874
75.894	21.024	65.938	-4.7436	0.46312	-2.7579	-3.0487	1.2361	1.2633	0.66022	-1.3176	3086.6	40.984	11.812	60.855	-43.774	58.14	58.18	25.155	-3.7124	-3.793	0.70462	-1.9917	30.801	-4.5874
75.579	20.481	66.391	-4.7585	0.46916	-2.7515	-2.9066	1.1792	1.3034	0.66022	-1.3176	3086.1	41.297	11.508	60.826	-43.504	58.113	58.18	25.155	-3.7124	-3.793	0.70462	-1.9917	30.801	-4.5874
75.269	19.914	66.835	-4.7726	0.47491	-2.7449	-2.7342	1.119	1.344	0.66022	-1.3176	3085.6	41.604	11.191	60.795	-43.241	58.084	58.18	25.155	-3.7124	-3.793	0.70462	-1.9917	30.801	-4.5874
74.964	19.325	67.268	-4.7855	0.48034	-2.7381	-2.429	1.055	1.3744	0.66022	-1.3176	3085.1	41.903	10.861	60.764	-42.986	58.054	58.18	25.155	-3.7124	-3.793	0.70462	-1.9917	30.801	-4.5874
74.664	18.714	67.69	-4.7969	0.48545	-2.7311	-2.104	0.98655	1.408	0.66022	-1.3176	3084.6	42.195	10.519	60.732	-42.738	58.024	58.18	25.155	-3.7124	-3.793	0.70462	-1.9917	30.801	-4.5874
74.371	18.082	68.099	-4.8066	0.4902	-2.724	-1.7607	0.91361	1.4444	0.66022	-1.3176	3084.1	42.479	10.166	60.699	-42.499	57.993	58.18	25.155	-3.7124	-3.793	0.70462	-1.9917	30.801	-4.5874
74.084	17.431	68.495	-4.8145	0.49458	-2.7167	-1.3914	0.83566	1.488	0.66022	-1.3176	3083.6	42.755	9.8019	60.665	-42.268	57.961	58.18	25.155	-3.7124	-3.793	0.70462	-1.9917	30.801	-4.5874
73.804	16.761	68.876	-4.8204	0.49855	-2.7091	-0.99671	0.75268	1.538	0.66022	-1.3176	3083.1	43.022	9.427	60.631	-42.046	57.929	58.18	25.155	-3.7124	-3.793	0.70462	-1.9917	30.801	-4.5874
73.531	16.073	69.244	-4.8244	0.5021	-2.7013	-0.58557	0.66515	1.59	0.66022	-1.3176	3082.6	43.28	9.0421	60.596	-41.835	57.896	58.18	25.155	-3.7124	-3.793	0.70462	-1.9917	30.801	-4.5874
73.266	15.369	69.595	-4.8263	0.50519	-2.6932	-0.15975	0.5733	1.6435	0.66022	-1.3176	3082.0	43.528	8.648	60.56	-41.632	57.862	58.18	25.155	-3.7124	-3.793	0.70462	-1.9917	30.801	-4.5874
73.008	14.65	69.931	-4.826	0.50782	-2.6849	0.27848	0.47721	1.6978	0.66022	-1.3176	3081.5	43.767	8.2451	60.524	-41.441	57.828	58.18	25.155	-3.7124	-3.793	0.70462	-1.9917	30.801	-4.5874
72.759	13.916	70.249	-4.8235	0.50996	-2.6762	0.7301	0.37669	1.7614	0.66022	-1.3176	3081.0	43.995	7.8343	60.487	-41.259	57.794	58.18	25.155	-3.7124	-3.793	0.70462	-1.9917	30.801	-4.5874
72.519	13.169	70.551	-4.8186	0.51158	-2.6672	1.196	0.27152	1.8381	0.66022	-1.3176	3080.5	44.212	7.4162	60.451	-41.089	57.759	58.18	25.155	-3.7124	-3.793	0.70462	-1.9917	30.801	-4.5874
72.287	12.411	70.835	-4.8115	0.51267	-2.6578	1.6692	0.16223	1.9141	0.66022	-1.3176	3080.0	44.418	6.9915	60.414	-40.929	57.724	58.18	25.155	-3.7124	-3.793	0.70462	-1.9917	30.801	-4.5874
72.065	11.643	71.1	-4.8019	0.5132	-2.6481	2.1474	0.049146	1.9887	0.66022	-1.3176	3079.5	44.614	6.5609	60.376	-40.781	57.689	58.18	25.155	-3.7124	-3.793	0.70462	-1.9917	30.801	-4.5874
71.853	10.866	71.347	-4.79	0.51315	-2.638	2.6279	-0.067396	2.0613	0.66022	-1.3176	3079.0	44.797	6.1251	60.339	-40.644	57.653	58.18	25.155	-3.7124	-3.793	0.70462	-1.9917	30.801	-4.5874
71.651	10.082	71.574	-4.7756	0.51252	-2.6275	3.1255	-0.18619	2.1331	0.66022	-1.3176	3078.5	44.97	5.6851	60.301	-40.519	57.618	58.18	25.155	-3.7124	-3.793	0.70462	-1.9917	30.801	-4.5874
71.459	9.2919	71.783	-4.7587	0.51131	-2.6166	3.6315	-0.29813	2.204	0.66022	-1.3176	3078.0	45.13	5.2416	60.263	-40.406	57.582	58.18	25.155	-3.7124	-3.793	0.70462	-1.9917	30.801	-4.5874
71.277	8.498	71.971	-4.7394	0.50953	-2.6054	4.1151	-0.41133	2.2678	0.66022	-1.3176	3077.5	45.278	4.7956	60.226	-40.305	57.547	58.18	25.155	-3.7124	-3.793	0.70462	-1.9917	30.801	-4.5874
71.106	7.7016	72.14	-4.7176	0.50719	-2.594	4.5745	-0.52737	2.324	0.66022	-1.3176	3077.0	45.413	4.348	60.188	-40.215	57.511	58.18	25.155	-3.7124	-3.793	0.70462	-1.9917	30.801	-4.5874
70.947	6.9041	72.289	-4.6936	0.50426	-2.5822	5.0124	-0.64515	2.3778	0.66022	-1.3176	3076.5	45.537	3.8995	60.151	-40.137	57.476	58.18	25.155	-3.7124	-3.793	0.70462	-1.9917	30.801	-4.5874
70.798	6.1069	72.418	-4.6675	0.50074	-2.5702	5.434	-0.76352	2.4423	0.66022	-1.3176	3076.0	45.648	3.4507	60.113	-40.072	57.441	58.18	25.155	-3.7124	-3.793	0.70462	-1.9917	30.801	-4.5874
70.661	5.3111	72.527	-4.6393	0.49662	-2.5578	5.8353	-0.88304	2.4988	0.66022	-1.3176	3075.4	45.747	3.0025	60.076	-40.018	57.406	58.18	25.155	-3.7124	-3.793	0.70462	-1.9917	30.801	-4.5874
70.535	4.5183	72.616	-4.6092	0.4919	-2.5452	6.2169	-1.0031	2.5476	0.66022	-1.3176	3074.9	45.833	2.5555	60.04	-39.976	57.371	58.18	25.155	-3.7124	-3.793	0.70462	-1.9917	30.801	-4.5874
70.422	3.7294	72.686	-4.5772	0.48659	-2.5323	6.5797	-1.1232	2.589	0.66022	-1.3176	3074.4	45.907	2.1104	60.003	-39.945	57.337	58.18	25.155	-3.7124	-3.793	0.70462	-1.9917	30.801	-4.5874
70.319	2.9459	72.736	-4.5434	0.48068	-2.5193	6.9328	-1.2409	2.6244	0.66022	-1.3176	3073.9	45.968	1.6679	59.967	-39.927	57.303	58.18	25.155	-3.7124	-3.793	0.70462	-1.9917	30.801	-4.5874
70.229	2.1688	72.767	-4.5079	0.47418	-2.5061	7.2708	-1.3569	2.6533	0.66022	-1.3176	3073.4	46.017	1.2286	59.932	-39.92	57.269	58.18	25.155	-3.7124	-3.793	0.70462	-1.9917	30.801	-4.5874
70.151	1.3994	72.779	-4.4707	0.46711	-2.4928	7.5915	-1.4714	2.6755	0.66022	-1.3176	3072.9	46.053	0.79314	59.897	-39.925	57.236	58.18	25.155	-3.7124	-3.793	0.70462	-1.9917	30.801	-4.5874
70.085	0.63875	72.772	-4.432	0.45947	-2.4794	7.8954	-1.584	2.6915	0.66022	-1.3176	3072.4	46.078	0.36223	59.862	-39.942	57.204	58.18	25.155	-3.7124	-3.793	0.70462	-1.9917	30.801	-4.5874
70.031	-0.11203	72.747	-4.3918	0.45127	-2.4659	8.1829	-1.6939	2.7021	0.66022	-1.3176	3071.9	46.09	-0.063568	59.828	-39.97	57.172	58.18	25.155	-3.7124	-3.793	0.70462	-1.9917	30.801	-4.5874
69.99	-0.85191	72.705	-4.3502	0.44254	-2.4524	8.454	-1.7989	2.7109	0.66022	-1.3176	3071.4	46.09	-0.48366	59.795	-40.009	57.14	58.18	25.155	-3.7124	-3.793	0.70462	-1.9917	30.801	-4.5874
69.96	-1.5799	72.644	-4.3073	0.43329	-2.4388	8.7097	-1.9011	2.7141	0.66022	-1.3176	3070.9	46.078	-0.89747	59.762	-40.059	57.109	58.18	25.155	-3.7124	-3.793	0.70462	-1.9917	30.801	-4.5874
69.943	-2.295	72.567	-4.2631	0.42354	-2.4252	8.95	-2.0001	2.7118	0.66022	-1.3176	3070.4	46.055	-1.3045	59.73	-40.119	57.079	58.18	25.155	-3.7124	-3.793	0.70462	-1.9917	30.801	-4.5874
69.937	-2.9964	72.473	-4.2178	0.41329	-2.4117	9.1753	-2.0957	2.7043	0.66022	-1.3176	3069.9	46.02	-1.7041	59.699	-40.191	57.05	58.18	25.155	-3.7124	-3.793	0.70462	-1.9917	30.801	-4.5874
69.944	-3.6831	72.363	-4.1714	0.40258	-2.3982	9.3856	-2.187	2.6919	0.66022	-1.3176	3069.4	45.974	-2.0959	59.668	-40.272	57.021	58.18	25.155	-3.7124	-3.793	0.70462	-1.9917	30.801	-4.5874
69.963	-4.3544	72.238	-4.124	0.39143	-2.3848	9.5815	-2.2726	2.6757	0.66022	-1.3176	3068.9	45.916	-2.4794	59.639	-40.364	56.993	58.18	25.155	-3.7124	-3.793	0.70462	-1.9917	30.801	-4.5874
69.994	-5.0096	72.097	-4.0756	0.37987	-2.3714	9.7619	-2.3542	2.6547	0.66022	-1.3176	3068.4	45.848	-2.8541	59.61	-40.465	56.966	58.18	25.155	-3.7124	-3.793	0.70462	-1.9917	30.801	-4.5874
70.036	-5.6478	71.943	-4.0264	0.3679	-2.3582	9.9269	-2.4319	2.6292	0.66022	-1.3176	3067.9	45.769	-3.2195	59.582	-40.576	56.94	58.18	25.155	-3.7124	-3.793	0.70462	-1.9917	30.801	-4.5874
70.091	-6.2684	71.774	-3.9764	0.35555	-2.3452	10.076	-2.5055	2.5995	0.66022	-1.3176	3067.4	45.68	-3.5754	59.555	-40.696	56.914	58.18	25.155	-3.7124	-3.793	0.70462	-1.9917	30.801	-4.5874
70.156	-6.8708	71.593	-3.9257	0.34285	-2.3322	10.22	-2.5748	2.5657	0.66022	-1.3176	3066.9	45.58	-3.9212	59.528	-40.825	56.889	58.18	25.155	-3.7124	-3.793	0.70462	-1.9917	30.801	-4.5874
70.234	-7.4543	71.398	-3.874	0.32982	-2.3195	10.447	-2.6382	2.5354	0.66022	-1.3176	3066.4	45.471	-4.2567	59.503	-40.963	56.866	58.18	25.155	-3.7124	-3.793	0.70462	-1.9917	30.801	-4.5874
70.322	-8.0182	71.192	-3.8212	0.31647	-2.3069	10.657	-2.6978	2.5029	0.66022	-1.3176	3065.9	45.352	-4.5812	59.479	-41.109	56.843	58.18	25.155	-3.7124	-3.793	0.70462	-1.9917	30.801	-4.5874
70.422	-8.5618	70.974	-3.7674	0.30284	-2.2945	10.85	-2.7541	2.466	0.66022	-1.3176	3065.4	45.224	-4.8945	59.455	-41.262	56.821	58.18	25.155	-3.7124	-3.793	0.70462	-1.9917	30.801	-4.5874
70.532	-9.0845	70.745	-3.7127	0.28894	-2.2822	11.027	-2.807	2.4249	0.66022	-1.3176	3064.9	45.087	-5.1961	59.433	-41.423	56.8	58.18	25.155	-3.7124	-3.793	0.70462	-1.9917	30.801	-4.5874
70.653	-9.5857	70.506	-3.6573	0.27478	-2.2702	11.121	-2.8536	2.3735	0.66022	-1.3176	3064.4	44.941	-5.4856	59.411	-41.592	56.779	58.18	25.155	-3.7124	-3.793	0.70462	-1.9917	30.801	-4.5874
70.784	-10.065	70.258	-3.6017	0.26042	-2.2585	11.095	-2.8916	2.3083	0.66022	-1.3176	3063.9	44.786	-5.7628	59.39	-41.767	56.76	58.18	25.155	-3.7124	-3.793	0.70462	-1.9917	30.801	-4.5874
70.926	-10.522	70.0	-3.5464	0.24587	-2.2471	11.042	-2.9242	2.2392	0.66022	-1.3176	3063.4	44.624	-6.0274	59.371	-41.948	56.742	58.18	25.155	-3.7124	-3.793	0.70462	-1.9917	30.801	-4.5874
71.077	-10.957	69.734	-3.4913	0.23118	-2.2361	10.959	-2.9503	2.1685	0.66022	-1.3176	3062.9	44.453	-6.2795	59.352	-42.135	56.724	58.18	25.155	-3.7124	-3.793	0.70462	-1.9917	30.801	-4.5874
71.239	-11.369	69.46	-3.4368	0.21638	-2.2255	10.852	-2.9711	2.0938	0.66022	-1.3176	3062.4	44.276	-6.5188	59.334	-42.329	56.708	58.18	25.155	-3.7124	-3.793	0.70462	-1.9917	30.801	-4.5874
71.409	-11.759	69.178	-3.3829	0.20148	-2.2152	10.764	-2.9867	2.015	0.66022	-1.3176	3061.9	44.091	-6.7455	59.317	-42.527	56.692	58.18	25.155	-3.7124	-3.793	0.70462	-1.9917	30.801	-4.5874
71.589	-12.127	68.889	-3.329	0.18652	-2.2053	10.763	-2.9978	1.9303	0.66022	-1.3176	3061.4	43.899	-6.9594	59.302	-42.731	56.677	58.18	25.155	-3.7124	-3.793	0.70462	-1.9917	30.801	-4.5874
71.778	-12.473	68.594	-3.2753	0.17151	-2.1959	10.737	-3.0047	1.8405	0.66022	-1.3176	3060.9	43.701	-7.1604	59.287	-42.94	56.663	58.18	25.155	-3.7124	-3.793	0.70462	-1.9917	30.801	-4.5874
71.975	-12.795	68.293	-3.2217	0.15648	-2.1869	10.687	-3.0074	1.7457	0.66022	-1.3176	3060.4	43.496	-7.3484	59.273	-43.153	56.651	58.18	25.155	-3.7124	-3.793	0.70462	-1.9917	30.801	-4.5874
72.181	-13.096	67.986	-3.1684	0.14144	-2.1785	10.612	-3.0058	1.6462	0.66022	-1.3176	3059.9	43.286	-7.5234	59.26	-43.37	56.639	58.18	25.155	-3.7124	-3.793	0.70462	-1.9917	30.801	-4.5874
72.395	-13.373	67.674	-3.1156	0.12643	-2.1705	10.515	-2.9998	1.5422	0.66022	-1.3176	3059.4	43.069	-7.6853	59.248	-43.591	56.627	58.18	25.155	-3.7124	-3.793	0.70462	-1.9917	30.801	-4.5874
72.617	-13.628	67.357	-3.0631	0.11145	-2.163	10.48	-2.9896	1.4307	0.66022	-1.3176	3058.9	42.848	-7.8341	59.236	-43.816	56.617	58.18	25.155	-3.7124	-3.793	0.70462	-1.9917	30.801	-4.5874
72.846	-13.86	67.036	-3.0108	0.096538	-2.1562	10.429	-2.9757	1.3135	0.66022	-1.3176	3058.4	42.621	-7.9698	59.226	-44.044	56.608	58.18	25.155	-3.7124	-3.793	0.70462	-1.9917	30.801	-4.5874
73.083	-14.069	66.711	-2.9589	0.081703	-2.1499	10.353	-2.9574	1.1928	0.66022	-1.3176	3057.9	42.39	-8.0922	59.217	-44.275	56.6	58.18	25.155	-3.7124	-3.793	0.70462	-1.9917	30.801	-4.5874
73.326	-14.255	66.382	-2.9073	0.06697	-2.1443	10.272	-2.9354	1.0668	0.66022	-1.3176	3057.4	42.154	-8.2013	59.209	-44.508	56.592	58.18	25.155	-3.7124	-3.793	0.70462	-1.9917	30.801	-4.5874
73.577	-14.419	66.05	-2.8561	0.052355	-2.1393	10.218	-2.9099	0.93305	0.66022	-1.3176	3056.9	41.915	-8.2971	59.201	-44.744	56.585	58.18	25.155	-3.7124	-3.793	0.70462	-1.9917	30.801	-4.5874
73.833	-14.56	65.716	-2.8052	0.037876	-2.1349	10.144	-2.8812	0.79321	0.66022	-1.3176	3056.4	41.671	-8.3796	59.195	-44.982	56.58	58.18	25.155	-3.7124	-3.793	0.70462	-1.9917	30.801	-4.5874
74.096	-14.678	65.379	-2.7547	0.023549	-2.1313	10.05	-2.8491	0.64733	0.66022	-1.3176	3055.9	41.424	-8.4487	59.189	-45.222	56.575	58.18	25.155	-3.7124	-3.793	0.70462	-1.9917	30.801	-4.5874
74.364	-14.773	65.04	-2.7047	0.0093909	-2.1285	9.9358	-2.8136	0.49544	0.66022	-1.3176	3055.4	41.173	-8.5044	59.185	-45.463	56.571	58.18	25.155	-3.7124	-3.793	0.70462	-1.9917	30.801	-4.5874
74.639	-14.845	64.699	-2.6553	-0.0045817	-2.1264	9.8391	-2.7749	0.33606	0.66022	-1.3176	3054.9	40.92	-8.5467	59.181	-45.706	56.568	58.18	25.155	-3.7124	-3.793	0.70462	-1.9917	30.801	-4.5874
74.918	-14.894	64.356	-2.6064	-0.018352	-2.1251	9.7289	-2.7329	0.1699	0.66022	-1.3176	3054.4	40.663	-8.5756	59.178	-45.95	56.565	58.18	25.155	-3.7124	-3.793	0.70462	-1.9917	30.801	-4.5874
75.202	-14.92	64.013	-2.558	-0.031906	-2.1247	9.6008	-2.6878	-0.0028855	0.66022	-1.3176	3053.9	40.405	-8.591	59.176	-46.195	56.564	58.18	25.155	-3.7124	-3.793	0.70462	-1.9917	30.801	-4.5874
75.491	-14.923	63.668	-2.5104	-0.045225	-2.1252	9.4409	-2.6404	-0.17725	0.66022	-1.3176	3053.4	40.144	-8.593	59.175	-46.44	56.563	58.18	25.155	-3.7124	-3.793	0.70462	-1.9917	30.801	-4.5874
75.784	-14.903	63.322	-2.4639	-0.058343	-2.1264	9.151	-2.6223	-0.29818	0.66022	-1.3176	3052.9	39.881	-8.5815	59.175	-46.686	56.563	58.18	25.155	-3.7124	-3.793	0.70462	-1.9917	30.801	-4.5874
76.082	-14.86	62.975	-2.4189	-0.071482	-2.1281	8.8296	-2.6326	-0.38894	0.66022	-1.3176	3052.4	39.616	-8.5565	59.175	-46.932	56.564	58.18	25.155	-3.7124	-3.793	0.70462	-1.9917	30.801	-4.5874
76.383	-14.794	62.628	-2.3756	-0.084661	-2.1303	8.4988	-2.638	-0.48093	0.66022	-1.3176	3051.9	39.349	-8.5182	59.176	-47.178	56.565	58.18	25.155	-3.7124	-3.793	0.70462	-1.9917	30.801	-4.5874
76.688	-14.706	62.279	-2.3339	-0.097854	-2.1329	8.1594	-2.6387	-0.57392	0.66022	-1.3176	3051.4	39.08	-8.467	59.178	-47.423	56.567	58.18	25.155	-3.7124	-3.793	0.70462	-1.9917	30.801	-4.5874
76.997	-14.597	61.93	-2.294	-0.11104	-2.136	7.8006	-2.6345	-0.66803	0.66022	-1.3176	3050.9	38.81	-8.4032	59.18	-47.669	56.57	58.18	25.155	-3.7124	-3.793	0.70462	-1.9917	30.801	-4.5874
77.309	-14.466	61.579	-2.256	-0.12419	-2.1396	7.426	-2.6252	-0.76283	0.66022	-1.3176	3050.4	38.539	-8.327	59.183	-47.914	56.573	58.18	25.155	-3.7124	-3.793	0.70462	-1.9917	30.801	-4.5874
77.623	-14.315	61.228	-2.2198	-0.13728	-2.1437	7.0467	-2.611	-0.85779	0.66022	-1.3176	3049.9	38.266	-8.2389	59.187	-48.159	56.578	58.18	25.155	-3.7124	-3.793	0.70462	-1.9917	30.801	-4.5874
[truncated: 16,001 more rows]
