# Supplementary material for: Data-driven flight path monitoring technique using recurrent neural network for the safety management of commercial aircraft
Source: PeerJ Comput Sci. 2025 Mar 17;11:e2753. doi: 10.7717/peerj-cs.2753 (PMC11935752; doi:10.7717/peerj-cs.2753)
Supplement: Supplemental Information 1 [file peerj-cs-11-2753-s001.zip › Data/HY_RNN_5_header.csv]

Ub	Vb	Wb	Pb	Qb	Rb	Pdot	Qdot	Rdot	lat	lon	alt	alp	beta	tas	pitch	eas	eas_In	alp_In	beta_In	P_In	Q_In	R_In	yaw_In	gamma_In
127.75	-0.91965	48.863	-7.2612	0.65402	-2.7987	-0.00010155	-0.00017434	-9.0499e-05	0.66022	-1.3176	3999.3	20.931	-0.38523	81.04	-57.359	76.373	76.372	20.931	-0.38526	-7.2612	0.65403	-2.7987	23.42	-5.7112
127.75	-0.9194	48.862	-7.2612	0.65402	-2.7987	-0.00036669	-4.612e-05	-0.00022694	0.66022	-1.3176	3998.7	20.931	-0.38513	81.04	-57.384	76.373	76.372	20.931	-0.38526	-7.2612	0.65403	-2.7987	23.42	-5.7112
127.75	-0.91893	48.86	-7.2612	0.65402	-2.7987	-0.0007961	0.00037259	-0.00039425	0.66022	-1.3176	3998.0	20.93	-0.38493	81.04	-57.415	76.374	76.372	20.931	-0.38526	-7.2612	0.65403	-2.7987	23.42	-5.7112
127.75	-0.91815	48.858	-7.2612	0.65403	-2.7987	-0.0013891	0.0010679	-0.00057748	0.66022	-1.3176	3997.3	20.929	-0.38461	81.04	-57.449	76.375	76.372	20.931	-0.38526	-7.2612	0.65403	-2.7987	23.42	-5.7112
127.75	-0.91702	48.855	-7.2612	0.65404	-2.7987	-0.0021438	0.002024	-0.00076192	0.66022	-1.3176	3996.7	20.927	-0.38414	81.04	-57.489	76.376	76.372	20.931	-0.38526	-7.2612	0.65403	-2.7987	23.42	-5.7112
127.76	-0.91549	48.851	-7.2613	0.65405	-2.7987	-0.003057	0.0032236	-0.00093316	0.66022	-1.3176	3996.0	20.926	-0.38349	81.04	-57.532	76.377	76.372	20.931	-0.38526	-7.2612	0.65403	-2.7987	23.42	-5.7112
127.76	-0.91349	48.846	-7.2613	0.65407	-2.7987	-0.0041243	0.0046478	-0.0010772	0.66022	-1.3176	3995.3	20.924	-0.38266	81.041	-57.58	76.377	76.372	20.931	-0.38526	-7.2612	0.65403	-2.7987	23.42	-5.7112
127.76	-0.91098	48.841	-7.2613	0.6541	-2.7987	-0.00534	0.0062761	-0.0011803	0.66022	-1.3176	3994.6	20.921	-0.3816	81.041	-57.632	76.378	76.372	20.931	-0.38526	-7.2612	0.65403	-2.7987	23.42	-5.7112
127.76	-0.90791	48.836	-7.2613	0.65413	-2.7987	-0.0066975	0.0080869	-0.0012296	0.66022	-1.3176	3994.0	20.919	-0.38032	81.041	-57.689	76.379	76.372	20.931	-0.38526	-7.2612	0.65403	-2.7987	23.42	-5.7112
127.76	-0.90423	48.83	-7.2614	0.65418	-2.7987	-0.008189	0.010057	-0.0012125	0.66022	-1.3176	3993.3	20.916	-0.37877	81.041	-57.75	76.38	76.372	20.931	-0.38526	-7.2612	0.65403	-2.7987	23.42	-5.7112
127.77	-0.8999	48.823	-7.2614	0.65423	-2.7987	-0.0098058	0.012163	-0.0011172	0.66022	-1.3176	3992.6	20.913	-0.37696	81.041	-57.815	76.381	76.372	20.931	-0.38526	-7.2612	0.65403	-2.7987	23.42	-5.7112
127.77	-0.89487	48.816	-7.2615	0.6543	-2.7987	-0.011538	0.014379	-0.00093263	0.66022	-1.3176	3992.0	20.91	-0.37485	81.041	-57.884	76.382	76.372	20.931	-0.38526	-7.2612	0.65403	-2.7987	23.42	-5.7112
127.77	-0.88912	48.809	-7.2615	0.65438	-2.7987	-0.013376	0.016679	-0.00064838	0.66022	-1.3176	3991.3	20.907	-0.37244	81.042	-57.957	76.383	76.372	20.931	-0.38526	-7.2612	0.65403	-2.7987	23.42	-5.7112
127.78	-0.8826	48.802	-7.2616	0.65447	-2.7987	-0.015307	0.019037	-0.00025496	0.66022	-1.3176	3990.6	20.903	-0.36971	81.042	-58.034	76.384	76.372	20.931	-0.38526	-7.2612	0.65403	-2.7987	23.42	-5.7112
127.78	-0.87528	48.794	-7.2617	0.65457	-2.7987	-0.01732	0.021425	0.00025626	0.66022	-1.3176	3989.9	20.9	-0.36664	81.042	-58.116	76.385	76.372	20.931	-0.38526	-7.2612	0.65403	-2.7987	23.42	-5.7112
127.79	-0.86714	48.786	-7.2618	0.65468	-2.7987	-0.019402	0.023816	0.00089301	0.66022	-1.3176	3989.3	20.896	-0.36323	81.043	-58.201	76.387	76.372	20.931	-0.38526	-7.2612	0.65403	-2.7987	23.42	-5.7112
127.79	-0.85815	48.778	-7.2619	0.6548	-2.7987	-0.02154	0.026182	0.001662	0.66022	-1.3176	3988.6	20.892	-0.35946	81.043	-58.29	76.388	76.372	20.931	-0.38526	-7.2612	0.65403	-2.7987	23.42	-5.7112
127.79	-0.8483	48.77	-7.262	0.65494	-2.7987	-0.02372	0.028494	0.0025691	0.66022	-1.3176	3987.9	20.888	-0.35533	81.044	-58.382	76.389	76.372	20.931	-0.38526	-7.2612	0.65403	-2.7987	23.42	-5.7112
127.8	-0.83757	48.762	-7.2621	0.65509	-2.7987	-0.025929	0.030724	0.0036188	0.66022	-1.3176	3987.3	20.885	-0.35083	81.044	-58.479	76.39	76.372	20.931	-0.38526	-7.2612	0.65403	-2.7987	23.42	-5.7112
127.8	-0.82594	48.754	-7.2622	0.65525	-2.7987	-0.028152	0.032844	0.004815	0.66022	-1.3176	3986.6	20.881	-0.34596	81.045	-58.579	76.392	76.372	20.931	-0.38526	-7.2612	0.65403	-2.7987	23.42	-5.7112
127.81	-0.81341	48.746	-7.2624	0.65542	-2.7986	-0.030375	0.034825	0.0061601	0.66022	-1.3176	3985.9	20.877	-0.34071	81.045	-58.683	76.393	76.372	20.931	-0.38526	-7.2612	0.65403	-2.7987	23.42	-5.7112
127.81	-0.79997	48.738	-7.2625	0.6556	-2.7986	-0.032583	0.036641	0.0076556	0.66022	-1.3176	3985.2	20.873	-0.33508	81.046	-58.79	76.394	76.372	20.931	-0.38526	-7.2612	0.65403	-2.7987	23.42	-5.7112
127.81	-0.78562	48.73	-7.2627	0.65578	-2.7986	-0.034763	0.038263	0.0093018	0.66022	-1.3176	3984.6	20.87	-0.32906	81.047	-58.901	76.396	76.372	20.931	-0.38526	-7.2612	0.65403	-2.7987	23.42	-5.7112
127.82	-0.77037	48.723	-7.2629	0.65598	-2.7985	-0.036899	0.039666	0.011098	0.66022	-1.3176	3983.9	20.866	-0.32267	81.048	-59.015	76.397	76.372	20.931	-0.38526	-7.2612	0.65403	-2.7987	23.42	-5.7112
127.82	-0.75422	48.716	-7.2631	0.65618	-2.7985	-0.038978	0.040823	0.013042	0.66022	-1.3176	3983.2	20.863	-0.31591	81.048	-59.132	76.399	76.372	20.931	-0.38526	-7.2612	0.65403	-2.7987	23.42	-5.7112
127.83	-0.73719	48.709	-7.2633	0.65639	-2.7984	-0.040985	0.041709	0.015132	0.66022	-1.3176	3982.5	20.86	-0.30877	81.049	-59.253	76.4	76.372	20.931	-0.38526	-7.2612	0.65403	-2.7987	23.42	-5.7112
127.83	-0.71929	48.703	-7.2635	0.6566	-2.7983	-0.042908	0.0423	0.017362	0.66022	-1.3176	3981.9	20.857	-0.30127	81.05	-59.376	76.402	76.372	20.931	-0.38526	-7.2612	0.65403	-2.7987	23.42	-5.7112
127.83	-0.70053	48.698	-7.2637	0.65681	-2.7982	-0.044732	0.042573	0.019728	0.66022	-1.3176	3981.2	20.854	-0.29341	81.051	-59.503	76.404	76.372	20.931	-0.38526	-7.2612	0.65403	-2.7987	23.42	-5.7112
127.84	-0.68095	48.693	-7.2639	0.65702	-2.7981	-0.046446	0.042506	0.022223	0.66022	-1.3176	3980.5	20.851	-0.2852	81.052	-59.632	76.405	76.372	20.931	-0.38526	-7.2612	0.65403	-2.7987	23.42	-5.7112
127.84	-0.66057	48.688	-7.2642	0.65723	-2.798	-0.048037	0.042079	0.02484	0.66022	-1.3176	3979.8	20.849	-0.27666	81.053	-59.765	76.407	76.372	20.931	-0.38526	-7.2612	0.65403	-2.7987	23.42	-5.7112
127.85	-0.63941	48.685	-7.2644	0.65744	-2.7979	-0.049494	0.041272	0.027571	0.66022	-1.3176	3979.2	20.847	-0.2678	81.054	-59.9	76.409	76.372	20.931	-0.38526	-7.2612	0.65403	-2.7987	23.42	-5.7112
127.85	-0.61751	48.682	-7.2647	0.65765	-2.7977	-0.050806	0.040068	0.030406	0.66022	-1.3176	3978.5	20.846	-0.25862	81.055	-60.038	76.41	76.372	20.931	-0.38526	-7.2612	0.65403	-2.7987	23.42	-5.7112
127.85	-0.59491	48.679	-7.2649	0.65784	-2.7976	-0.051963	0.038451	0.033335	0.66022	-1.3176	3977.8	20.844	-0.24915	81.056	-60.178	76.412	76.372	20.931	-0.38526	-7.2612	0.65403	-2.7987	23.42	-5.7112
127.85	-0.57164	48.678	-7.2652	0.65803	-2.7974	-0.052956	0.036406	0.036346	0.66022	-1.3176	3977.1	20.843	-0.23941	81.057	-60.321	76.414	76.372	20.931	-0.38526	-7.2612	0.65403	-2.7987	23.42	-5.7112
127.86	-0.54776	48.677	-7.2655	0.65821	-2.7972	-0.053776	0.033921	0.039428	0.66022	-1.3176	3976.5	20.843	-0.2294	81.058	-60.467	76.416	76.372	20.931	-0.38526	-7.2612	0.65403	-2.7987	23.42	-5.7112
127.86	-0.52329	48.678	-7.2657	0.65837	-2.797	-0.054416	0.030985	0.042568	0.66022	-1.3176	3975.8	20.843	-0.21915	81.06	-60.614	76.418	76.372	20.931	-0.38526	-7.2612	0.65403	-2.7987	23.42	-5.7112
127.86	-0.4983	48.679	-7.266	0.65851	-2.7968	-0.05487	0.02759	0.045751	0.66022	-1.3176	3975.1	20.843	-0.20868	81.061	-60.764	76.42	76.372	20.931	-0.38526	-7.2612	0.65403	-2.7987	23.42	-5.7112
127.86	-0.47283	48.681	-7.2663	0.65864	-2.7965	-0.055131	0.023728	0.048964	0.66022	-1.3176	3974.4	20.843	-0.19801	81.062	-60.916	76.422	76.372	20.931	-0.38526	-7.2612	0.65403	-2.7987	23.42	-5.7112
127.86	-0.44693	48.684	-7.2666	0.65875	-2.7963	-0.055195	0.019394	0.052192	0.66022	-1.3176	3973.8	20.844	-0.18716	81.063	-61.07	76.424	76.372	20.931	-0.38526	-7.2612	0.65403	-2.7987	23.42	-5.7112
127.86	-0.42067	48.688	-7.2668	0.65884	-2.796	-0.055059	0.014587	0.05542	0.66022	-1.3176	3973.1	20.846	-0.17616	81.064	-61.226	76.425	76.372	20.931	-0.38526	-7.2612	0.65403	-2.7987	23.42	-5.7112
127.86	-0.39408	48.693	-7.2671	0.6589	-2.7957	-0.054718	0.0093048	0.05863	0.66022	-1.3176	3972.4	20.848	-0.16503	81.066	-61.384	76.427	76.372	20.931	-0.38526	-7.2612	0.65403	-2.7987	23.42	-5.7112
127.86	-0.36724	48.7	-7.2674	0.65893	-2.7954	-0.054173	0.0035493	0.061808	0.66022	-1.3176	3971.7	20.85	-0.15379	81.067	-61.543	76.429	76.372	20.931	-0.38526	-7.2612	0.65403	-2.7987	23.42	-5.7112
127.86	-0.34021	48.707	-7.2676	0.65893	-2.7951	-0.053421	-0.0026758	0.064936	0.66022	-1.3176	3971.1	20.853	-0.14246	81.068	-61.704	76.431	76.372	20.931	-0.38526	-7.2612	0.65403	-2.7987	23.42	-5.7112
127.86	-0.31303	48.715	-7.2679	0.6589	-2.7948	-0.052463	-0.0093647	0.067998	0.66022	-1.3176	3970.4	20.857	-0.13108	81.069	-61.867	76.433	76.372	20.931	-0.38526	-7.2612	0.65403	-2.7987	23.42	-5.7112
127.86	-0.28578	48.725	-7.2682	0.65884	-2.7944	-0.0513	-0.016509	0.070976	0.66022	-1.3176	3969.7	20.861	-0.11967	81.071	-62.031	76.435	76.372	20.931	-0.38526	-7.2612	0.65403	-2.7987	23.42	-5.7112
127.86	-0.25852	48.735	-7.2684	0.65873	-2.7941	-0.049935	-0.0241	0.073853	0.66022	-1.3176	3969.0	20.865	-0.10825	81.072	-62.196	76.437	76.372	20.931	-0.38526	-7.2612	0.65403	-2.7987	23.42	-5.7112
127.86	-0.2313	48.747	-7.2687	0.65859	-2.7937	-0.048371	-0.032123	0.076613	0.66022	-1.3176	3968.3	20.87	-0.096851	81.073	-62.362	76.439	76.372	20.931	-0.38526	-7.2612	0.65403	-2.7987	23.42	-5.7112
127.86	-0.2042	48.759	-7.2689	0.65841	-2.7933	-0.046611	-0.040566	0.079238	0.66022	-1.3176	3967.7	20.875	-0.0855	81.074	-62.53	76.441	76.372	20.931	-0.38526	-7.2612	0.65403	-2.7987	23.42	-5.7112
127.85	-0.17727	48.773	-7.2691	0.65819	-2.7929	-0.044661	-0.049411	0.081711	0.66022	-1.3176	3967.0	20.881	-0.074224	81.075	-62.698	76.443	76.372	20.931	-0.38526	-7.2612	0.65403	-2.7987	23.42	-5.7112
127.85	-0.15058	48.787	-7.2694	0.65792	-2.7925	-0.042526	-0.058641	0.084015	0.66022	-1.3176	3966.3	20.887	-0.063047	81.077	-62.867	76.445	76.372	20.931	-0.38526	-7.2612	0.65403	-2.7987	23.42	-5.7112
127.84	-0.12419	48.803	-7.2696	0.6576	-2.7921	-0.040214	-0.068233	0.086135	0.66022	-1.3176	3965.6	20.894	-0.051997	81.078	-63.036	76.447	76.372	20.931	-0.38526	-7.2612	0.65403	-2.7987	23.42	-5.7112
127.84	-0.098158	48.82	-7.2698	0.65724	-2.7916	-0.037731	-0.078167	0.088054	0.66022	-1.3176	3964.9	20.901	-0.041098	81.079	-63.206	76.449	76.372	20.931	-0.38526	-7.2612	0.65403	-2.7987	23.42	-5.7112
127.84	-0.072552	48.838	-7.2699	0.65682	-2.7912	-0.035087	-0.088417	0.089757	0.66022	-1.3176	3964.3	20.909	-0.030376	81.08	-63.377	76.45	76.372	20.931	-0.38526	-7.2612	0.65403	-2.7987	23.42	-5.7112
127.83	-0.047428	48.856	-7.2701	0.65635	-2.7907	-0.03229	-0.098958	0.09123	0.66022	-1.3176	3963.6	20.917	-0.019857	81.081	-63.547	76.452	76.372	20.931	-0.38526	-7.2612	0.65403	-2.7987	23.42	-5.7112
127.83	-0.022846	48.876	-7.2703	0.65583	-2.7903	-0.02935	-0.10976	0.092457	0.66022	-1.3176	3962.9	20.925	-0.0095649	81.082	-63.717	76.454	76.372	20.931	-0.38526	-7.2612	0.65403	-2.7987	23.42	-5.7112
127.82	0.0011386	48.896	-7.2704	0.65525	-2.7898	-0.026252	-0.12081	0.093426	0.66022	-1.3176	3962.2	20.934	0.0004767	81.083	-63.887	76.456	76.372	20.931	-0.38526	-7.2612	0.65403	-2.7987	23.42	-5.7112
127.81	0.02447	48.917	-7.2705	0.65462	-2.7893	-0.022535	-0.13229	0.094119	0.66022	-1.3176	3961.5	20.943	0.010245	81.084	-64.057	76.457	76.372	20.931	-0.38526	-7.2612	0.65403	-2.7987	23.42	-5.7112
127.81	0.047095	48.939	-7.2706	0.65393	-2.7889	-0.018735	-0.14394	0.094521	0.66022	-1.3176	3960.9	20.953	0.019717	81.085	-64.225	76.459	76.372	20.931	-0.38526	-7.2612	0.65403	-2.7987	23.42	-5.7112
127.8	0.068963	48.962	-7.2707	0.65318	-2.7884	-0.014865	-0.15572	0.094622	0.66022	-1.3176	3960.2	20.963	0.028872	81.086	-64.393	76.461	76.372	20.931	-0.38526	-7.2612	0.65403	-2.7987	23.42	-5.7112
127.79	0.090026	48.986	-7.2708	0.65237	-2.7879	-0.010939	-0.16759	0.094412	0.66022	-1.3176	3959.5	20.973	0.037689	81.087	-64.559	76.462	76.372	20.931	-0.38526	-7.2612	0.65403	-2.7987	23.42	-5.7112
127.78	0.11024	49.01	-7.2708	0.65151	-2.7874	-0.0076934	-0.17872	0.093429	0.66022	-1.3176	3958.8	20.984	0.046151	81.088	-64.723	76.464	76.372	20.931	-0.38526	-7.2612	0.65403	-2.7987	23.42	-5.7112
127.78	0.12956	49.035	-7.2708	0.65059	-2.787	-0.0048828	-0.18929	0.09183	0.66022	-1.3176	3958.1	20.995	0.054239	81.088	-64.886	76.465	76.372	20.931	-0.38526	-7.2612	0.65403	-2.7987	23.42	-5.7112
127.77	0.14795	49.06	-7.2709	0.64961	-2.7865	-0.0019941	-0.19982	0.089938	0.66022	-1.3176	3957.4	21.006	0.061936	81.089	-65.045	76.467	76.372	20.931	-0.38526	-7.2612	0.65403	-2.7987	23.42	-5.7112
127.76	0.16536	49.086	-7.2709	0.64859	-2.7861	0.00096425	-0.21028	0.08775	0.66022	-1.3176	3956.8	21.017	0.069226	81.09	-65.201	76.468	76.372	20.931	-0.38526	-7.2612	0.65403	-2.7987	23.42	-5.7112
127.75	0.18177	49.113	-7.2709	0.64751	-2.7856	0.0039832	-0.22063	0.085264	0.66022	-1.3176	3956.1	21.029	0.076095	81.09	-65.354	76.47	76.372	20.931	-0.38526	-7.2612	0.65403	-2.7987	23.42	-5.7112
127.74	0.19714	49.14	-7.2708	0.64638	-2.7852	0.0070528	-0.23085	0.08248	0.66022	-1.3176	3955.4	21.041	0.082527	81.091	-65.501	76.471	76.372	20.931	-0.38526	-7.2612	0.65403	-2.7987	23.42	-5.7112
127.73	0.21143	49.167	-7.2708	0.6452	-2.7848	0.010162	-0.2409	0.079398	0.66022	-1.3176	3954.7	21.053	0.088511	81.091	-65.644	76.472	76.372	20.931	-0.38526	-7.2612	0.65403	-2.7987	23.42	-5.7112
127.72	0.22463	49.194	-7.2707	0.64397	-2.7844	0.013301	-0.25076	0.076018	0.66022	-1.3176	3954.0	21.065	0.094034	81.092	-65.78	76.473	76.372	20.931	-0.38526	-7.2612	0.65403	-2.7987	23.42	-5.7112
127.71	0.2367	49.222	-7.2707	0.64269	-2.7841	0.016455	-0.26038	0.072343	0.66022	-1.3176	3953.3	21.078	0.099087	81.092	-65.909	76.475	76.372	20.931	-0.38526	-7.2612	0.65403	-2.7987	23.42	-5.7112
127.7	0.24762	49.25	-7.2706	0.64137	-2.7837	0.019613	-0.26975	0.068375	0.66022	-1.3176	3952.7	21.09	0.10366	81.093	-66.029	76.476	76.372	20.931	-0.38526	-7.2612	0.65403	-2.7987	23.42	-5.7112
127.69	0.25739	49.278	-7.2705	0.64	-2.7834	0.022762	-0.27882	0.064118	0.66022	-1.3176	3952.0	21.103	0.10775	81.093	-66.14	76.477	76.372	20.931	-0.38526	-7.2612	0.65403	-2.7987	23.42	-5.7112
127.68	0.26597	49.307	-7.2703	0.63858	-2.7831	0.025887	-0.28758	0.059577	0.66022	-1.3176	3951.3	21.115	0.11134	81.093	-66.239	76.478	76.372	20.931	-0.38526	-7.2612	0.65403	-2.7987	23.42	-5.7112
127.67	0.27337	49.335	-7.2702	0.63712	-2.7828	0.028973	-0.29599	0.054756	0.66022	-1.3176	3950.6	21.128	0.11444	81.093	-66.325	76.479	76.372	20.931	-0.38526	-7.2612	0.65403	-2.7987	23.42	-5.7112
127.66	0.27956	49.363	-7.27	0.63562	-2.7825	0.032006	-0.30403	0.049662	0.66022	-1.3176	3949.9	21.141	0.11703	81.094	-66.396	76.48	76.372	20.931	-0.38526	-7.2612	0.65403	-2.7987	23.42	-5.7112
127.65	0.28456	49.391	-7.2699	0.63408	-2.7823	0.03497	-0.31166	0.044302	0.66022	-1.3176	3949.2	21.153	0.11912	81.094	-66.452	76.48	76.372	20.931	-0.38526	-7.2612	0.65403	-2.7987	23.42	-5.7112
127.64	0.28835	49.419	-7.2697	0.63251	-2.7821	0.037849	-0.31887	0.038685	0.66022	-1.3176	3948.6	21.166	0.12071	81.094	-66.49	76.481	76.372	20.931	-0.38526	-7.2612	0.65403	-2.7987	23.42	-5.7112
127.63	0.29093	49.447	-7.2695	0.63089	-2.7819	0.040627	-0.32562	0.032818	0.66022	-1.3176	3947.9	21.178	0.12179	81.094	-66.509	76.482	76.372	20.931	-0.38526	-7.2612	0.65403	-2.7987	23.42	-5.7112
127.61	0.29232	49.474	-7.2693	0.62925	-2.7818	0.043287	-0.3319	0.026711	0.66022	-1.3176	3947.2	21.191	0.12237	81.093	-66.509	76.483	76.372	20.931	-0.38526	-7.2612	0.65403	-2.7987	23.42	-5.7112
127.6	0.29251	49.501	-7.2691	0.62758	-2.7816	0.045814	-0.33767	0.020374	0.66022	-1.3176	3946.5	21.203	0.12245	81.093	-66.49	76.483	76.372	20.931	-0.38526	-7.2612	0.65403	-2.7987	23.42	-5.7112
127.59	0.29153	49.528	-7.2688	0.62587	-2.7816	0.048191	-0.34293	0.013819	0.66022	-1.3176	3945.8	21.215	0.12204	81.093	-66.451	76.484	76.372	20.931	-0.38526	-7.2612	0.65403	-2.7987	23.42	-5.7112
127.58	0.28938	49.554	-7.2686	0.62415	-2.7815	0.0504	-0.34765	0.0070566	0.66022	-1.3176	3945.1	21.226	0.12114	81.093	-66.394	76.484	76.372	20.931	-0.38526	-7.2612	0.65403	-2.7987	23.42	-5.7112
127.57	0.28609	49.579	-7.2683	0.6224	-2.7815	0.052427	-0.3518	9.9022e-05	0.66022	-1.3176	3944.5	21.238	0.11976	81.092	-66.32	76.485	76.372	20.931	-0.38526	-7.2612	0.65403	-2.7987	23.42	-5.7112
127.56	0.28166	49.604	-7.2681	0.62063	-2.7815	0.054255	-0.35539	-0.0070407	0.66022	-1.3176	3943.8	21.249	0.11791	81.092	-66.229	76.485	76.372	20.931	-0.38526	-7.2612	0.65403	-2.7987	23.42	-5.7112
127.55	0.27613	49.629	-7.2678	0.61885	-2.7816	0.055869	-0.35838	-0.014349	0.66022	-1.3176	3943.1	21.26	0.1156	81.092	-66.125	76.486	76.372	20.931	-0.38526	-7.2612	0.65403	-2.7987	23.42	-5.7112
127.54	0.26953	49.652	-7.2675	0.61705	-2.7816	0.057252	-0.36076	-0.021813	0.66022	-1.3176	3942.4	21.271	0.11283	81.091	-66.009	76.486	76.372	20.931	-0.38526	-7.2612	0.65403	-2.7987	23.42	-5.7112
127.53	0.26187	49.675	-7.2672	0.61524	-2.7818	0.058392	-0.36253	-0.029416	0.66022	-1.3176	3941.7	21.282	0.10963	81.091	-65.881	76.486	76.372	20.931	-0.38526	-7.2612	0.65403	-2.7987	23.42	-5.7112
127.52	0.2532	49.697	-7.2669	0.61342	-2.7819	0.059273	-0.36366	-0.037145	0.66022	-1.3176	3941.0	21.292	0.106	81.09	-65.745	76.486	76.372	20.931	-0.38526	-7.2612	0.65403	-2.7987	23.42	-5.7112
127.51	0.24354	49.718	-7.2666	0.6116	-2.7821	0.059884	-0.36416	-0.044984	0.66022	-1.3176	3940.4	21.301	0.10195	81.089	-65.601	76.487	76.372	20.931	-0.38526	-7.2612	0.65403	-2.7987	23.42	-5.7112
127.5	0.23293	49.738	-7.2663	0.60978	-2.7824	0.060211	-0.36401	-0.052916	0.66022	-1.3176	3939.7	21.311	0.097514	81.089	-65.45	76.487	76.372	20.931	-0.38526	-7.2612	0.65403	-2.7987	23.42	-5.7112
127.49	0.22141	49.758	-7.266	0.60797	-2.7827	0.060243	-0.36321	-0.060926	0.66022	-1.3176	3939.0	21.319	0.092693	81.088	-65.294	76.487	76.372	20.931	-0.38526	-7.2612	0.65403	-2.7987	23.42	-5.7112
127.49	0.20902	49.776	-7.2657	0.60615	-2.783	0.05997	-0.36175	-0.068998	0.66022	-1.3176	3938.3	21.328	0.087508	81.087	-65.134	76.487	76.372	20.931	-0.38526	-7.2612	0.65403	-2.7987	23.42	-5.7112
127.48	0.19581	49.793	-7.2654	0.60435	-2.7834	0.059383	-0.35964	-0.077113	0.66022	-1.3176	3937.6	21.336	0.081977	81.086	-64.97	76.487	76.372	20.931	-0.38526	-7.2612	0.65403	-2.7987	23.42	-5.7112
127.47	0.18181	49.81	-7.2651	0.60256	-2.7838	0.058473	-0.35686	-0.085255	0.66022	-1.3176	3936.9	21.344	0.076117	81.085	-64.804	76.487	76.372	20.931	-0.38526	-7.2612	0.65403	-2.7987	23.42	-5.7112
127.46	0.16708	49.825	-7.2648	0.60078	-2.7842	0.057235	-0.35342	-0.093407	0.66022	-1.3176	3936.3	21.351	0.06995	81.084	-64.635	76.487	76.372	20.931	-0.38526	-7.2612	0.65403	-2.7987	23.42	-5.7112
127.45	0.15166	49.839	-7.2646	0.59902	-2.7847	0.055663	-0.34932	-0.10155	0.66022	-1.3176	3935.6	21.357	0.063493	81.083	-64.465	76.486	76.372	20.931	-0.38526	-7.2612	0.65403	-2.7987	23.42	-5.7112
127.45	0.13559	49.852	-7.2643	0.59729	-2.7852	0.053752	-0.34457	-0.10967	0.66022	-1.3176	3934.9	21.363	0.056769	81.082	-64.294	76.486	76.372	20.931	-0.38526	-7.2612	0.65403	-2.7987	23.42	-5.7112
127.44	0.11894	49.864	-7.264	0.59558	-2.7858	0.0515	-0.33917	-0.11774	0.66022	-1.3176	3934.2	21.369	0.049797	81.081	-64.123	76.486	76.372	20.931	-0.38526	-7.2612	0.65403	-2.7987	23.42	-5.7112
127.43	0.10174	49.874	-7.2638	0.5939	-2.7864	0.048905	-0.33313	-0.12576	0.66022	-1.3176	3933.5	21.374	0.042599	81.08	-63.951	76.486	76.372	20.931	-0.38526	-7.2612	0.65403	-2.7987	23.42	-5.7112
127.43	0.084065	49.884	-7.2635	0.59225	-2.7871	0.045969	-0.32646	-0.13369	0.66022	-1.3176	3932.8	21.378	0.035197	81.079	-63.78	76.486	76.372	20.931	-0.38526	-7.2612	0.65403	-2.7987	23.42	-5.7112
127.42	0.06595	49.892	-7.2633	0.59064	-2.7877	0.042692	-0.31916	-0.14152	0.66022	-1.3176	3932.2	21.382	0.027613	81.078	-63.609	76.485	76.372	20.931	-0.38526	-7.2612	0.65403	-2.7987	23.42	-5.7112
127.42	0.047455	49.899	-7.2631	0.58906	-2.7885	0.039078	-0.31125	-0.14924	0.66022	-1.3176	3931.5	21.386	0.01987	81.077	-63.439	76.485	76.372	20.931	-0.38526	-7.2612	0.65403	-2.7987	23.42	-5.7112
127.41	0.028634	49.905	-7.2629	0.58752	-2.7892	0.035132	-0.30274	-0.15683	0.66022	-1.3176	3930.8	21.389	0.011989	81.075	-63.27	76.485	76.372	20.931	-0.38526	-7.2612	0.65403	-2.7987	23.42	-5.7112
127.41	0.0095392	49.909	-7.2627	0.58603	-2.79	0.030859	-0.29365	-0.16426	0.66022	-1.3176	3930.1	21.391	0.0039942	81.074	-63.103	76.484	76.372	20.931	-0.38526	-7.2612	0.65403	-2.7987	23.42	-5.7112
127.41	-0.0097733	49.913	-7.2626	0.58459	-2.7909	0.026485	-0.28408	-0.17153	0.66022	-1.3176	3929.4	21.393	-0.0040923	81.073	-62.937	76.484	76.372	20.931	-0.38526	-7.2612	0.65403	-2.7987	23.42	-5.7112
127.4	-0.029249	49.915	-7.2625	0.58319	-2.7918	0.022011	-0.27405	-0.17862	0.66022	-1.3176	3928.8	21.394	-0.012248	81.072	-62.772	76.483	76.372	20.931	-0.38526	-7.2612	0.65403	-2.7987	23.42	-5.7112
127.4	-0.048834	49.915	-7.2624	0.58185	-2.7927	0.017233	-0.26349	-0.18551	0.66022	-1.3176	3928.1	21.395	-0.020449	81.07	-62.609	76.483	76.372	20.931	-0.38526	-7.2612	0.65403	-2.7987	23.42	-5.7112
127.4	-0.068474	49.915	-7.2623	0.58056	-2.7936	0.012159	-0.25243	-0.19219	0.66022	-1.3176	3927.4	21.395	-0.028673	81.069	-62.449	76.483	76.372	20.931	-0.38526	-7.2612	0.65403	-2.7987	23.42	-5.7112
127.4	-0.088114	49.913	-7.2623	0.57932	-2.7946	0.0068022	-0.24087	-0.19864	0.66022	-1.3176	3926.7	21.395	-0.036898	81.068	-62.29	76.482	76.372	20.931	-0.38526	-7.2612	0.65403	-2.7987	23.42	-5.7112
127.4	-0.1077	49.911	-7.2622	0.57815	-2.7956	0.0011753	-0.22883	-0.20483	0.66022	-1.3176	3926.0	21.394	-0.045101	81.067	-62.134	76.482	76.372	20.931	-0.38526	-7.2612	0.65403	-2.7987	23.42	-5.7112
127.4	-0.12718	49.907	-7.2623	0.57704	-2.7966	-0.0047075	-0.21635	-0.21077	0.66022	-1.3176	3925.4	21.393	-0.05326	81.065	-61.98	76.481	76.372	20.931	-0.38526	-7.2612	0.65403	-2.7987	23.42	-5.7112
127.39	-0.14651	49.902	-7.2623	0.57599	-2.7977	-0.010831	-0.20345	-0.21642	0.66022	-1.3176	3924.7	21.391	-0.061354	81.064	-61.828	76.481	76.372	20.931	-0.38526	-7.2612	0.65403	-2.7987	23.42	-5.7112
127.39	-0.16563	49.895	-7.2624	0.575	-2.7988	-0.017178	-0.19014	-0.22178	0.66022	-1.3176	3924.0	21.388	-0.069361	81.063	-61.679	76.48	76.372	20.931	-0.38526	-7.2612	0.65403	-2.7987	23.42	-5.7112
127.4	-0.18449	49.888	-7.2625	0.57409	-2.7999	-0.023732	-0.17646	-0.22684	0.66022	-1.3176	3923.3	21.385	-0.07726	81.061	-61.533	76.48	76.372	20.931	-0.38526	-7.2612	0.65403	-2.7987	23.42	-5.7112
127.4	-0.20304	49.88	-7.2626	0.57324	-2.8011	-0.030474	-0.16243	-0.23157	0.66022	-1.3176	3922.6	21.382	-0.085032	81.06	-61.389	76.479	76.372	20.931	-0.38526	-7.2612	0.65403	-2.7987	23.42	-5.7112
127.4	-0.22125	49.87	-7.2628	0.57246	-2.8022	-0.037386	-0.14807	-0.23596	0.66022	-1.3176	3922.0	21.378	-0.092657	81.059	-61.249	76.479	76.372	20.931	-0.38526	-7.2612	0.65403	-2.7987	23.42	-5.7112
127.4	-0.23905	49.86	-7.263	0.57176	-2.8034	-0.044446	-0.13342	-0.24001	0.66022	-1.3176	3921.3	21.374	-0.10012	81.057	-61.111	76.478	76.372	20.931	-0.38526	-7.2612	0.65403	-2.7987	23.42	-5.7112
127.4	-0.25641	49.848	-7.2632	0.57113	-2.8046	-0.051635	-0.11851	-0.2437	0.66022	-1.3176	3920.6	21.369	-0.10739	81.056	-60.976	76.478	76.372	20.931	-0.38526	-7.2612	0.65403	-2.7987	23.42	-5.7112
127.4	-0.27329	49.836	-7.2635	0.57057	-2.8059	-0.058932	-0.10335	-0.24701	0.66022	-1.3176	3919.9	21.364	-0.11446	81.055	-60.844	76.477	76.372	20.931	-0.38526	-7.2612	0.65403	-2.7987	23.42	-5.7112
127.41	-0.28965	49.823	-7.2638	0.5701	-2.8071	-0.066316	-0.087994	-0.24995	0.66022	-1.3176	3919.2	21.358	-0.12131	81.053	-60.716	76.477	76.372	20.931	-0.38526	-7.2612	0.65403	-2.7987	23.42	-5.7112
127.41	-0.30544	49.809	-7.2642	0.5697	-2.8084	-0.073763	-0.072457	-0.25249	0.66022	-1.3176	3918.6	21.352	-0.12793	81.052	-60.59	76.477	76.372	20.931	-0.38526	-7.2612	0.65403	-2.7987	23.42	-5.7112
127.41	-0.32063	49.794	-7.2645	0.56937	-2.8096	-0.081253	-0.056774	-0.25464	0.66022	-1.3176	3917.9	21.346	-0.13429	81.051	-60.468	76.476	76.372	20.931	-0.38526	-7.2612	0.65403	-2.7987	23.42	-5.7112
127.42	-0.33519	49.778	-7.265	0.56913	-2.8109	-0.088764	-0.040975	-0.25638	0.66022	-1.3176	3917.2	21.339	-0.14039	81.05	-60.349	76.476	76.372	20.931	-0.38526	-7.2612	0.65403	-2.7987	23.42	-5.7112
127.42	-0.34908	49.761	-7.2654	0.56896	-2.8122	-0.096273	-0.025093	-0.2577	0.66022	-1.3176	3916.5	21.332	-0.14621	81.048	-60.233	76.475	76.372	20.931	-0.38526	-7.2612	0.65403	-2.7987	23.42	-5.7112
127.43	-0.36228	49.744	-7.2659	0.56888	-2.8135	-0.10376	-0.0091589	-0.2586	0.66022	-1.3176	3915.9	21.325	-0.15174	81.047	-60.121	76.475	76.372	20.931	-0.38526	-7.2612	0.65403	-2.7987	23.42	-5.7112
127.43	-0.37475	49.726	-7.2665	0.56887	-2.8148	-0.1112	0.0067954	-0.25908	0.66022	-1.3176	3915.2	21.317	-0.15697	81.046	-60.012	76.475	76.372	20.931	-0.38526	-7.2612	0.65403	-2.7987	23.42	-5.7112
127.44	-0.38647	49.708	-7.267	0.56894	-2.8161	-0.11857	0.022738	-0.25913	0.66022	-1.3176	3914.5	21.309	-0.16188	81.045	-59.906	76.474	76.372	20.931	-0.38526	-7.2612	0.65403	-2.7987	23.42	-5.7112
127.44	-0.39742	49.689	-7.2677	0.5691	-2.8174	-0.12585	0.038636	-0.25874	0.66022	-1.3176	3913.8	21.301	-0.16647	81.044	-59.804	76.474	76.372	20.931	-0.38526	-7.2612	0.65403	-2.7987	23.42	-5.7112
127.45	-0.40757	49.67	-7.2683	0.56933	-2.8187	-0.13303	0.054458	-0.25792	0.66022	-1.3176	3913.2	21.292	-0.17072	81.042	-59.706	76.474	76.372	20.931	-0.38526	-7.2612	0.65403	-2.7987	23.42	-5.7112
127.45	-0.41692	49.65	-7.269	0.56964	-2.8199	-0.14007	0.070172	-0.25666	0.66022	-1.3176	3912.5	21.284	-0.17464	81.041	-59.61	76.473	76.372	20.931	-0.38526	-7.2612	0.65403	-2.7987	23.42	-5.7112
127.46	-0.42543	49.63	-7.2697	0.57003	-2.8212	-0.14697	0.085747	-0.25497	0.66022	-1.3176	3911.8	21.275	-0.17821	81.04	-59.519	76.473	76.372	20.931	-0.38526	-7.2612	0.65403	-2.7987	23.42	-5.7112
127.46	-0.4331	49.609	-7.2705	0.5705	-2.8225	-0.1537	0.10115	-0.25284	0.66022	-1.3176	3911.1	21.266	-0.18143	81.039	-59.431	76.473	76.372	20.931	-0.38526	-7.2612	0.65403	-2.7987	23.42	-5.7112
127.47	-0.43993	49.588	-7.2712	0.57104	-2.8238	-0.16024	0.11635	-0.25028	0.66022	-1.3176	3910.5	21.257	-0.18429	81.038	-59.346	76.473	76.372	20.931	-0.38526	-7.2612	0.65403	-2.7987	23.42	-5.7112
127.48	-0.44589	49.567	-7.2721	0.57166	-2.825	-0.16658	0.13132	-0.24728	0.66022	-1.3176	3909.8	21.248	-0.18679	81.037	-59.265	76.472	76.372	20.931	-0.38526	-7.2612	0.65403	-2.7987	23.42	-5.7112
127.48	-0.45098	49.546	-7.2729	0.57236	-2.8262	-0.1727	0.14602	-0.24387	0.66022	-1.3176	3909.1	21.239	-0.18892	81.036	-59.188	76.472	76.372	20.931	-0.38526	-7.2612	0.65403	-2.7987	23.42	-5.7112
127.49	-0.4552	49.525	-7.2738	0.57313	-2.8274	-0.17921	0.16172	-0.24059	0.66022	-1.3176	3908.4	21.229	-0.19069	81.035	-59.114	76.472	76.372	20.931	-0.38526	-7.2612	0.65403	-2.7987	23.42	-5.7112
127.5	-0.45855	49.503	-7.2747	0.57397	-2.8286	-0.18564	0.17734	-0.23698	0.66022	-1.3176	3907.8	21.22	-0.1921	81.034	-59.044	76.472	76.372	20.931	-0.38526	-7.2612	0.65403	-2.7987	23.42	-5.7112
127.5	-0.46102	49.482	-7.2756	0.5749	-2.8298	-0.19183	0.19256	-0.23291	0.66022	-1.3176	3907.1	21.211	-0.19314	81.033	-58.978	76.472	76.372	20.931	-0.38526	-7.2612	0.65403	-2.7987	23.42	-5.7112
127.51	-0.46263	49.461	-7.2766	0.5759	-2.831	-0.19777	0.20734	-0.2284	0.66022	-1.3176	3906.4	21.202	-0.19381	81.032	-58.915	76.472	76.372	20.931	-0.38526	-7.2612	0.65403	-2.7987	23.42	-5.7112
127.51	-0.46338	49.44	-7.2776	0.57697	-2.8321	-0.20344	0.22165	-0.22346	0.66022	-1.3176	3905.7	21.192	-0.19413	81.031	-58.856	76.472	76.372	20.931	-0.38526	-7.2612	0.65403	-2.7987	23.42	-5.7112
127.52	-0.46327	49.419	-7.2786	0.57811	-2.8332	-0.20881	0.23548	-0.21809	0.66022	-1.3176	3905.1	21.183	-0.19408	81.03	-58.8	76.472	76.372	20.931	-0.38526	-7.2612	0.65403	-2.7987	23.42	-5.7112
127.53	-0.46233	49.399	-7.2797	0.57932	-2.8343	-0.21388	0.24877	-0.2123	0.66022	-1.3176	3904.4	21.174	-0.19369	81.03	-58.748	76.472	76.372	20.931	-0.38526	-7.2612	0.65403	-2.7987	23.42	-5.7112
127.53	-0.46057	49.379	-7.2808	0.5806	-2.8353	-0.21862	0.26152	-0.20612	0.66022	-1.3176	3903.7	21.166	-0.19295	81.029	-58.7	76.472	76.372	20.931	-0.38526	-7.2612	0.65403	-2.7987	23.42	-5.7112
127.54	-0.458	49.359	-7.2819	0.58194	-2.8363	-0.22303	0.27368	-0.19954	0.66022	-1.3176	3903.0	21.157	-0.19188	81.028	-58.655	76.472	76.372	20.931	-0.38526	-7.2612	0.65403	-2.7987	23.42	-5.7112
127.55	-0.45464	49.34	-7.283	0.58334	-2.8373	-0.22708	0.28524	-0.19259	0.66022	-1.3176	3902.4	21.148	-0.19048	81.027	-58.614	76.472	76.372	20.931	-0.38526	-7.2612	0.65403	-2.7987	23.42	-5.7112
127.55	-0.45053	49.321	-7.2842	0.58479	-2.8383	-0.23078	0.29618	-0.18527	0.66022	-1.3176	3901.7	21.14	-0.18875	81.027	-58.577	76.472	76.372	20.931	-0.38526	-7.2612	0.65403	-2.7987	23.42	-5.7112
127.56	-0.44567	49.303	-7.2853	0.5863	-2.8392	-0.23409	0.30646	-0.17762	0.66022	-1.3176	3901.0	21.132	-0.18672	81.026	-58.543	76.472	76.372	20.931	-0.38526	-7.2612	0.65403	-2.7987	23.42	-5.7112
127.56	-0.44011	49.285	-7.2865	0.58785	-2.84	-0.23702	0.31608	-0.16963	0.66022	-1.3176	3900.4	21.124	-0.18439	81.025	-58.513	76.472	76.372	20.931	-0.38526	-7.2612	0.65403	-2.7987	23.42	-5.7112
127.57	-0.43386	49.268	-7.2877	0.58946	-2.8409	-0.23956	0.325	-0.16134	0.66022	-1.3176	3899.7	21.117	-0.18178	81.024	-58.487	76.472	76.372	20.931	-0.38526	-7.2612	0.65403	-2.7987	23.42	-5.7112
127.57	-0.42696	49.251	-7.2889	0.5911	-2.8416	-0.24169	0.33322	-0.15275	0.66022	-1.3176	3899.0	21.109	-0.17889	81.024	-58.464	76.472	76.372	20.931	-0.38526	-7.2612	0.65403	-2.7987	23.42	-5.7112
127.58	-0.41944	49.235	-7.2901	0.59279	-2.8424	-0.24341	0.34073	-0.1439	0.66022	-1.3176	3898.3	21.103	-0.17574	81.023	-58.445	76.473	76.372	20.931	-0.38526	-7.2612	0.65403	-2.7987	23.42	-5.7112
127.58	-0.41133	49.22	-7.2913	0.59451	-2.8431	-0.24471	0.34749	-0.13479	0.66022	-1.3176	3897.7	21.096	-0.17234	81.023	-58.429	76.473	76.372	20.931	-0.38526	-7.2612	0.65403	-2.7987	23.42	-5.7112
127.59	-0.40266	49.206	-7.2926	0.59626	-2.8437	-0.2456	0.35352	-0.12545	0.66022	-1.3176	3897.0	21.09	-0.16871	81.022	-58.417	76.473	76.372	20.931	-0.38526	-7.2612	0.65403	-2.7987	23.42	-5.7112
127.59	-0.39348	49.192	-7.2938	0.59804	-2.8443	-0.24605	0.35879	-0.1159	0.66022	-1.3176	3896.3	21.084	-0.16486	81.021	-58.409	76.473	76.372	20.931	-0.38526	-7.2612	0.65403	-2.7987	23.42	-5.7112
127.6	-0.38382	49.179	-7.295	0.59985	-2.8449	-0.24608	0.36329	-0.10617	0.66022	-1.3176	3895.7	21.078	-0.16082	81.021	-58.404	76.473	76.372	20.931	-0.38526	-7.2612	0.65403	-2.7987	23.42	-5.7112
127.6	-0.37372	49.167	-7.2962	0.60167	-2.8454	-0.24569	0.36703	-0.096262	0.66022	-1.3176	3895.0	21.073	-0.15659	81.02	-58.403	76.474	76.372	20.931	-0.38526	-7.2612	0.65403	-2.7987	23.42	-5.7112
127.6	-0.36321	49.156	-7.2975	0.60352	-2.8459	-0.24486	0.36999	-0.086215	0.66022	-1.3176	3894.3	21.068	-0.15218	81.02	-58.406	76.474	76.372	20.931	-0.38526	-7.2612	0.65403	-2.7987	23.42	-5.7112
127.61	-0.35234	49.146	-7.2987	0.60537	-2.8463	-0.24361	0.37218	-0.076046	0.66022	-1.3176	3893.6	21.063	-0.14763	81.019	-58.412	76.474	76.372	20.931	-0.38526	-7.2612	0.65403	-2.7987	23.42	-5.7112
127.61	-0.34114	49.136	-7.2999	0.60724	-2.8466	-0.24193	0.3736	-0.065779	0.66022	-1.3176	3893.0	21.059	-0.14294	81.019	-58.421	76.474	76.372	20.931	-0.38526	-7.2612	0.65403	-2.7987	23.42	-5.7112
127.61	-0.32966	49.128	-7.3011	0.60911	-2.8469	-0.23983	0.37424	-0.055437	0.66022	-1.3176	3892.3	21.056	-0.13813	81.018	-58.435	76.475	76.372	20.931	-0.38526	-7.2612	0.65403	-2.7987	23.42	-5.7112
127.61	-0.31794	49.12	-7.3023	0.61098	-2.8472	-0.23732	0.37411	-0.045043	0.66022	-1.3176	3891.6	21.052	-0.13322	81.018	-58.451	76.475	76.372	20.931	-0.38526	-7.2612	0.65403	-2.7987	23.42	-5.7112
127.62	-0.30602	49.113	-7.3035	0.61285	-2.8474	-0.23439	0.37322	-0.03462	0.66022	-1.3176	3890.9	21.049	-0.12823	81.017	-58.472	76.475	76.372	20.931	-0.38526	-7.2612	0.65403	-2.7987	23.42	-5.7112
127.62	-0.29394	49.108	-7.3046	0.61471	-2.8475	-0.23106	0.37157	-0.024192	0.66022	-1.3176	3890.3	21.047	-0.12317	81.016	-58.495	76.475	76.372	20.931	-0.38526	-7.2612	0.65403	-2.7987	23.42	-5.7112
127.62	-0.28174	49.103	-7.3058	0.61656	-2.8476	-0.22733	0.36917	-0.013781	0.66022	-1.3176	3889.6	21.045	-0.11806	81.016	-58.523	76.476	76.372	20.931	-0.38526	-7.2612	0.65403	-2.7987	23.42	-5.7112
127.62	-0.26947	49.099	-7.3069	0.6184	-2.8476	-0.22321	0.36604	-0.0034116	0.66022	-1.3176	3888.9	21.043	-0.11291	81.015	-58.554	76.476	76.372	20.931	-0.38526	-7.2612	0.65403	-2.7987	23.42	-5.7112
127.62	-0.25715	49.096	-7.308	0.62022	-2.8476	-0.21871	0.36218	0.0068948	0.66022	-1.3176	3888.3	21.042	-0.10775	81.015	-58.588	76.476	76.372	20.931	-0.38526	-7.2612	0.65403	-2.7987	23.42	-5.7112
127.62	-0.24484	49.093	-7.3091	0.62202	-2.8476	-0.21385	0.35762	0.017115	0.66022	-1.3176	3887.6	21.041	-0.10259	81.014	-58.626	76.477	76.372	20.931	-0.38526	-7.2612	0.65403	-2.7987	23.42	-5.7112
127.62	-0.23257	49.092	-7.3102	0.6238	-2.8475	-0.20863	0.35236	0.027228	0.66022	-1.3176	3886.9	21.041	-0.097451	81.014	-58.667	76.477	76.372	20.931	-0.38526	-7.2612	0.65403	-2.7987	23.42	-5.7112
127.62	-0.22037	49.092	-7.3112	0.62554	-2.8473	-0.20306	0.34642	0.03721	0.66022	-1.3176	3886.2	21.041	-0.092343	81.013	-58.712	76.477	76.372	20.931	-0.38526	-7.2612	0.65403	-2.7987	23.42	-5.7112
127.62	-0.2083	49.092	-7.3122	0.62726	-2.8471	-0.19717	0.33983	0.047042	0.66022	-1.3176	3885.6	21.041	-0.087283	81.013	-58.76	76.477	76.372	20.931	-0.38526	-7.2612	0.65403	-2.7987	23.42	-5.7112
127.61	-0.19637	49.093	-7.3132	0.62894	-2.8468	-0.19095	0.33261	0.056702	0.66022	-1.3176	3884.9	21.042	-0.082287	81.012	-58.812	76.477	76.372	20.931	-0.38526	-7.2612	0.65403	-2.7987	23.42	-5.7112
127.61	-0.18464	49.096	-7.3141	0.63058	-2.8465	-0.18443	0.32477	0.066171	0.66022	-1.3176	3884.2	21.043	-0.077371	81.011	-58.867	76.478	76.372	20.931	-0.38526	-7.2612	0.65403	-2.7987	23.42	-5.7112
127.61	-0.17313	49.099	-7.315	0.63219	-2.8462	-0.17763	0.31634	0.075428	0.66022	-1.3176	3883.5	21.044	-0.072548	81.011	-58.926	76.478	76.372	20.931	-0.38526	-7.2612	0.65403	-2.7987	23.42	-5.7112
127.61	-0.16187	49.102	-7.3159	0.63375	-2.8458	-0.17055	0.30734	0.084455	0.66022	-1.3176	3882.9	21.046	-0.067831	81.01	-58.987	76.478	76.372	20.931	-0.38526	-7.2612	0.65403	-2.7987	23.42	-5.7112
127.61	-0.1509	49.107	-7.3167	0.63526	-2.8453	-0.16321	0.29781	0.093234	0.66022	-1.3176	3882.2	21.048	-0.063235	81.01	-59.053	76.478	76.372	20.931	-0.38526	-7.2612	0.65403	-2.7987	23.42	-5.7112
127.6	-0.14025	49.112	-7.3175	0.63672	-2.8448	-0.15563	0.28777	0.10175	0.66022	-1.3176	3881.5	21.051	-0.058772	81.009	-59.121	76.478	76.372	20.931	-0.38526	-7.2612	0.65403	-2.7987	23.42	-5.7112
127.6	-0.12994	49.118	-7.3183	0.63814	-2.8443	-0.14783	0.27724	0.10998	0.66022	-1.3176	3880.9	21.054	-0.054454	81.008	-59.193	76.479	76.372	20.931	-0.38526	-7.2612	0.65403	-2.7987	23.42	-5.7112
127.59	-0.12001	49.125	-7.319	0.6395	-2.8437	-0.13983	0.26626	0.11791	0.66022	-1.3176	3880.2	21.057	-0.050291	81.008	-59.268	76.479	76.372	20.931	-0.38526	-7.2612	0.65403	-2.7987	23.42	-5.7112
127.59	-0.11047	49.132	-7.3197	0.6408	-2.8431	-0.13164	0.25486	0.12554	0.66022	-1.3176	3879.5	21.061	-0.046295	81.007	-59.347	76.479	76.372	20.931	-0.38526	-7.2612	0.65403	-2.7987	23.42	-5.7112
127.59	-0.10136	49.14	-7.3203	0.64204	-2.8425	-0.12327	0.24306	0.13283	0.66022	-1.3176	3878.8	21.064	-0.042475	81.006	-59.429	76.479	76.372	20.931	-0.38526	-7.2612	0.65403	-2.7987	23.42	-5.7112
127.58	-0.092681	49.149	-7.3209	0.64323	-2.8418	-0.11476	0.23091	0.13979	0.66022	-1.3176	3878.2	21.068	-0.03884	81.006	-59.514	76.479	76.372	20.931	-0.38526	-7.2612	0.65403	-2.7987	23.42	-5.7112
127.58	-0.084468	49.158	-7.3214	0.64435	-2.8411	-0.10612	0.21842	0.1464	0.66022	-1.3176	3877.5	21.073	-0.035398	81.005	-59.602	76.479	76.372	20.931	-0.38526	-7.2612	0.65403	-2.7987	23.42	-5.7112
127.57	-0.076735	49.168	-7.322	0.64541	-2.8403	-0.09736	0.20564	0.15265	0.66022	-1.3176	3876.8	21.077	-0.032158	81.004	-59.693	76.479	76.372	20.931	-0.38526	-7.2612	0.65403	-2.7987	23.42	-5.7112
127.57	-0.069498	49.178	-7.3224	0.64641	-2.8396	-0.088507	0.19259	0.15853	0.66022	-1.3176	3876.1	21.082	-0.029125	81.003	-59.788	76.479	76.372	20.931	-0.38526	-7.2612	0.65403	-2.7987	23.42	-5.7112
127.56	-0.06277	49.188	-7.3228	0.64734	-2.8388	-0.079578	0.17931	0.16402	0.66022	-1.3176	3875.5	21.087	-0.026306	81.003	-59.885	76.479	76.372	20.931	-0.38526	-7.2612	0.65403	-2.7987	23.42	-5.7112
127.56	-0.056563	49.2	-7.3232	0.6482	-2.8379	-0.070593	0.16584	0.16913	0.66022	-1.3176	3874.8	21.092	-0.023705	81.002	-59.986	76.479	76.372	20.931	-0.38526	-7.2612	0.65403	-2.7987	23.42	-5.7112
127.55	-0.050888	49.211	-7.3235	0.649	-2.8371	-0.06157	0.1522	0.17385	0.66022	-1.3176	3874.1	21.098	-0.021327	81.001	-60.09	76.479	76.372	20.931	-0.38526	-7.2612	0.65403	-2.7987	23.42	-5.7112
127.54	-0.045753	49.223	-7.3238	0.64972	-2.8362	-0.052528	0.13842	0.17817	0.66022	-1.3176	3873.4	21.103	-0.019175	81.0	-60.197	76.479	76.372	20.931	-0.38526	-7.2612	0.65403	-2.7987	23.42	-5.7112
127.54	-0.041165	49.235	-7.3241	0.65038	-2.8353	-0.043485	0.12455	0.18208	0.66022	-1.3176	3872.8	21.109	-0.017252	80.999	-60.307	76.479	76.372	20.931	-0.38526	-7.2612	0.65403	-2.7987	23.42	-5.7112
127.53	-0.037127	49.247	-7.3243	0.65097	-2.8344	-0.034461	0.11062	0.18559	0.66022	-1.3176	3872.1	21.115	-0.01556	80.998	-60.419	76.479	76.372	20.931	-0.38526	-7.2612	0.65403	-2.7987	23.42	-5.7112
127.52	-0.033642	49.26	-7.3244	0.65149	-2.8334	-0.025473	0.096647	0.18868	0.66022	-1.3176	3871.4	21.12	-0.0141	80.998	-60.535	76.479	76.372	20.931	-0.38526	-7.2612	0.65403	-2.7987	23.42	-5.7112
127.52	-0.030711	49.273	-7.3245	0.65193	-2.8325	-0.01654	0.082677	0.19137	0.66022	-1.3176	3870.7	21.126	-0.012872	80.997	-60.654	76.479	76.372	20.931	-0.38526	-7.2612	0.65403	-2.7987	23.42	-5.7112
127.51	-0.028333	49.286	-7.3246	0.65231	-2.8315	-0.007679	0.068736	0.19364	0.66022	-1.3176	3870.0	21.132	-0.011875	80.996	-60.775	76.479	76.372	20.931	-0.38526	-7.2612	0.65403	-2.7987	23.42	-5.7112
127.5	-0.026504	49.299	-7.3246	0.65262	-2.8305	0.0004887	0.055866	0.19502	0.66022	-1.3176	3869.4	21.139	-0.011108	80.995	-60.9	76.479	76.372	20.931	-0.38526	-7.2612	0.65403	-2.7987	23.42	-5.7112
127.5	-0.025216	49.312	-7.3246	0.65287	-2.8296	0.0084057	0.043381	0.19588	0.66022	-1.3176	3868.7	21.145	-0.010569	80.994	-61.027	76.479	76.372	20.931	-0.38526	-7.2612	0.65403	-2.7987	23.42	-5.7112
127.49	-0.024464	49.325	-7.3245	0.65306	-2.8286	0.016242	0.031004	0.19638	0.66022	-1.3176	3868.0	21.151	-0.010254	80.993	-61.156	76.479	76.372	20.931	-0.38526	-7.2612	0.65403	-2.7987	23.42	-5.7112
127.48	-0.024241	49.339	-7.3244	0.65318	-2.8276	0.023983	0.018758	0.19652	0.66022	-1.3176	3867.3	21.157	-0.01016	80.992	-61.289	76.479	76.372	20.931	-0.38526	-7.2612	0.65403	-2.7987	23.42	-5.7112
127.48	-0.024539	49.352	-7.3243	0.65325	-2.8266	0.031617	0.0066651	0.19631	0.66022	-1.3176	3866.7	21.164	-0.010285	80.991	-61.423	76.479	76.372	20.931	-0.38526	-7.2612	0.65403	-2.7987	23.42	-5.7112
127.47	-0.025347	49.365	-7.3241	0.65325	-2.8256	0.039129	-0.0052549	0.19575	0.66022	-1.3176	3866.0	21.17	-0.010624	80.99	-61.561	76.479	76.372	20.931	-0.38526	-7.2612	0.65403	-2.7987	23.42	-5.7112
127.46	-0.026656	49.379	-7.3239	0.65319	-2.8247	0.046507	-0.016981	0.19486	0.66022	-1.3176	3865.3	21.176	-0.011173	80.989	-61.701	76.479	76.372	20.931	-0.38526	-7.2612	0.65403	-2.7987	23.42	-5.7112
127.46	-0.028453	49.392	-7.3236	0.65308	-2.8237	0.053738	-0.028495	0.19363	0.66022	-1.3176	3864.6	21.182	-0.011926	80.989	-61.843	76.479	76.372	20.931	-0.38526	-7.2612	0.65403	-2.7987	23.42	-5.7112
127.45	-0.030726	49.405	-7.3234	0.65291	-2.8227	0.060809	-0.039778	0.19208	0.66022	-1.3176	3863.9	21.188	-0.012879	80.988	-61.988	76.478	76.372	20.931	-0.38526	-7.2612	0.65403	-2.7987	23.42	-5.7112
127.44	-0.033461	49.418	-7.323	0.65268	-2.8218	0.067709	-0.050812	0.19021	0.66022	-1.3176	3863.3	21.195	-0.014026	80.987	-62.135	76.478	76.372	20.931	-0.38526	-7.2612	0.65403	-2.7987	23.42	-5.7112
127.44	-0.036642	49.431	-7.3227	0.6524	-2.8208	0.074426	-0.061582	0.18803	0.66022	-1.3176	3862.6	21.201	-0.015359	80.986	-62.284	76.478	76.372	20.931	-0.38526	-7.2612	0.65403	-2.7987	23.42	-5.7112
127.43	-0.040255	49.444	-7.3223	0.65207	-2.8199	0.080948	-0.072071	0.18555	0.66022	-1.3176	3861.9	21.207	-0.016874	80.985	-62.436	76.478	76.372	20.931	-0.38526	-7.2612	0.65403	-2.7987	23.42	-5.7112
127.42	-0.044284	49.457	-7.3219	0.65168	-2.819	0.087265	-0.082264	0.18278	0.66022	-1.3176	3861.2	21.213	-0.018563	80.984	-62.589	76.478	76.372	20.931	-0.38526	-7.2612	0.65403	-2.7987	23.42	-5.7112
127.42	-0.048711	49.469	-7.3214	0.65124	-2.8181	0.093366	-0.09215	0.17973	0.66022	-1.3176	3860.6	21.218	-0.020419	80.983	-62.745	76.478	76.372	20.931	-0.38526	-7.2612	0.65403	-2.7987	23.42	-5.7112
127.41	-0.053519	49.481	-7.3209	0.65076	-2.8172	0.099242	-0.10171	0.17641	0.66022	-1.3176	3859.9	21.224	-0.022435	80.982	-62.902	76.478	76.372	20.931	-0.38526	-7.2612	0.65403	-2.7987	23.42	-5.7112
127.4	-0.05869	49.493	-7.3204	0.65023	-2.8163	0.10488	-0.11094	0.17282	0.66022	-1.3176	3859.2	21.23	-0.024603	80.981	-63.062	76.478	76.372	20.931	-0.38526	-7.2612	0.65403	-2.7987	23.42	-5.7112
127.4	-0.064206	49.505	-7.3199	0.64965	-2.8155	0.11028	-0.11983	0.16899	0.66022	-1.3176	3858.5	21.235	-0.026915	80.98	-63.223	76.478	76.372	20.931	-0.38526	-7.2612	0.65403	-2.7987	23.42	-5.7112
127.39	-0.070048	49.516	-7.3193	0.64903	-2.8146	0.11543	-0.12837	0.16492	0.66022	-1.3176	3857.8	21.241	-0.029365	80.979	-63.386	76.478	76.372	20.931	-0.38526	-7.2612	0.65403	-2.7987	23.42	-5.7112
127.39	-0.076197	49.527	-7.3187	0.64837	-2.8138	0.12031	-0.13654	0.16062	0.66022	-1.3176	3857.2	21.246	-0.031943	80.978	-63.55	76.478	76.372	20.931	-0.38526	-7.2612	0.65403	-2.7987	23.42	-5.7112
127.38	-0.082634	49.538	-7.3181	0.64767	-2.813	0.12494	-0.14434	0.15611	0.66022	-1.3176	3856.5	21.251	-0.034641	80.978	-63.716	76.478	76.372	20.931	-0.38526	-7.2612	0.65403	-2.7987	23.42	-5.7112
127.37	-0.08934	49.549	-7.3175	0.64693	-2.8122	0.12929	-0.15176	0.15138	0.66022	-1.3176	3855.8	21.256	-0.037453	80.977	-63.884	76.478	76.372	20.931	-0.38526	-7.2612	0.65403	-2.7987	23.42	-5.7112
127.37	-0.096294	49.559	-7.3168	0.64615	-2.8115	0.13336	-0.15881	0.14647	0.66022	-1.3176	3855.1	21.261	-0.040369	80.976	-64.052	76.477	76.372	20.931	-0.38526	-7.2612	0.65403	-2.7987	23.42	-5.7112
127.36	-0.10348	49.568	-7.3161	0.64534	-2.8108	0.13715	-0.16546	0.14138	0.66022	-1.3176	3854.4	21.265	-0.043381	80.975	-64.222	76.477	76.372	20.931	-0.38526	-7.2612	0.65403	-2.7987	23.42	-5.7112
127.36	-0.11087	49.578	-7.3155	0.64449	-2.8101	0.14065	-0.17172	0.13611	0.66022	-1.3176	3853.7	21.27	-0.046482	80.974	-64.393	76.477	76.372	20.931	-0.38526	-7.2612	0.65403	-2.7987	23.42	-5.7112
127.35	-0.11846	49.587	-7.3147	0.64362	-2.8094	0.14387	-0.17759	0.13069	0.66022	-1.3176	3853.1	21.274	-0.049663	80.973	-64.565	76.477	76.372	20.931	-0.38526	-7.2612	0.65403	-2.7987	23.42	-5.7112
127.35	-0.12622	49.595	-7.314	0.64272	-2.8088	0.14679	-0.18306	0.12512	0.66022	-1.3176	3852.4	21.278	-0.052916	80.972	-64.738	76.477	76.372	20.931	-0.38526	-7.2612	0.65403	-2.7987	23.42	-5.7112
127.34	-0.13413	49.604	-7.3133	0.64179	-2.8082	0.14942	-0.18813	0.11942	0.66022	-1.3176	3851.7	21.282	-0.056234	80.972	-64.911	76.477	76.372	20.931	-0.38526	-7.2612	0.65403	-2.7987	23.42	-5.7112
127.34	-0.14218	49.612	-7.3125	0.64084	-2.8076	0.15175	-0.19281	0.1136	0.66022	-1.3176	3851.0	21.286	-0.059609	80.971	-65.085	76.477	76.372	20.931	-0.38526	-7.2612	0.65403	-2.7987	23.42	-5.7112
127.33	-0.15035	49.619	-7.3118	0.63986	-2.807	0.15379	-0.19708	0.10767	0.66022	-1.3176	3850.3	21.29	-0.063033	80.97	-65.259	76.477	76.372	20.931	-0.38526	-7.2612	0.65403	-2.7987	23.42	-5.7112
127.33	-0.15861	49.626	-7.311	0.63887	-2.8065	0.15553	-0.20095	0.10164	0.66022	-1.3176	3849.7	21.293	-0.066499	80.969	-65.433	76.477	76.372	20.931	-0.38526	-7.2612	0.65403	-2.7987	23.42	-5.7112
127.33	-0.16696	49.633	-7.3102	0.63786	-2.806	0.15698	-0.20443	0.09553	0.66022	-1.3176	3849.0	21.296	-0.07	80.968	-65.607	76.477	76.372	20.931	-0.38526	-7.2612	0.65403	-2.7987	23.42	-5.7112
127.32	-0.17537	49.639	-7.3094	0.63683	-2.8056	0.15813	-0.20751	0.089345	0.66022	-1.3176	3848.3	21.299	-0.073529	80.968	-65.78	76.477	76.372	20.931	-0.38526	-7.2612	0.65403	-2.7987	23.42	-5.7112
127.32	-0.18384	49.645	-7.3086	0.63578	-2.8051	0.15899	-0.2102	0.083098	0.66022	-1.3176	3847.6	21.302	-0.077078	80.967	-65.951	76.478	76.372	20.931	-0.38526	-7.2612	0.65403	-2.7987	23.42	-5.7112
127.32	-0.19234	49.651	-7.3078	0.63472	-2.8047	0.15956	-0.21249	0.076801	0.66022	-1.3176	3846.9	21.305	-0.080642	80.966	-66.122	76.478	76.372	20.931	-0.38526	-7.2612	0.65403	-2.7987	23.42	-5.7112
127.31	-0.20086	49.656	-7.307	0.63366	-2.8044	0.15985	-0.21441	0.070466	0.66022	-1.3176	3846.2	21.307	-0.084215	80.965	-66.29	76.478	76.372	20.931	-0.38526	-7.2612	0.65403	-2.7987	23.42	-5.7112
127.31	-0.20938	49.66	-7.3062	0.63258	-2.804	0.15985	-0.21594	0.064103	0.66022	-1.3176	3845.6	21.31	-0.08779	80.964	-66.455	76.478	76.372	20.931	-0.38526	-7.2612	0.65403	-2.7987	23.42	-5.7112
127.31	-0.2179	49.665	-7.3054	0.6315	-2.8037	0.15958	-0.2171	0.057724	0.66022	-1.3176	3844.9	21.312	-0.091362	80.964	-66.617	76.478	76.372	20.931	-0.38526	-7.2612	0.65403	-2.7987	23.42	-5.7112
127.3	-0.22639	49.669	-7.3046	0.63041	-2.8034	0.15904	-0.2179	0.051339	0.66022	-1.3176	3844.2	21.314	-0.094925	80.963	-66.773	76.478	76.372	20.931	-0.38526	-7.2612	0.65403	-2.7987	23.42	-5.7112
127.3	-0.23486	49.672	-7.3038	0.62932	-2.8032	0.15823	-0.21832	0.04496	0.66022	-1.3176	3843.5	21.316	-0.098474	80.962	-66.923	76.478	76.372	20.931	-0.38526	-7.2612	0.65403	-2.7987	23.42	-5.7112
127.3	-0.24328	49.675	-7.303	0.62823	-2.803	0.15716	-0.2184	0.038596	0.66022	-1.3176	3842.8	21.317	-0.102	80.962	-67.064	76.478	76.372	20.931	-0.38526	-7.2612	0.65403	-2.7987	23.42	-5.7112
127.3	-0.25164	49.678	-7.3023	0.62714	-2.8028	0.15583	-0.21812	0.032257	0.66022	-1.3176	3842.1	21.319	-0.10551	80.961	-67.193	76.478	76.372	20.931	-0.38526	-7.2612	0.65403	-2.7987	23.42	-5.7112
127.29	-0.25994	49.681	-7.3015	0.62605	-2.8027	0.15426	-0.2175	0.025954	0.66022	-1.3176	3841.5	21.32	-0.10899	80.96	-67.308	76.478	76.372	20.931	-0.38526	-7.2612	0.65403	-2.7987	23.42	-5.7112
127.29	-0.26816	49.683	-7.3007	0.62496	-2.8026	0.15245	-0.21655	0.019695	0.66022	-1.3176	3840.8	21.321	-0.11244	80.96	-67.403	76.479	76.372	20.931	-0.38526	-7.2612	0.65403	-2.7987	23.42	-5.7112
127.29	-0.27631	49.684	-7.3	0.62388	-2.8025	0.15041	-0.21527	0.01349	0.66022	-1.3176	3840.1	21.322	-0.11586	80.959	-67.475	76.479	76.372	20.931	-0.38526	-7.2612	0.65403	-2.7987	23.42	-5.7112
127.29	-0.28436	49.686	-7.2992	0.62281	-2.8024	0.14815	-0.21368	0.0073484	0.66022	-1.3176	3839.4	21.323	-0.11924	80.958	-67.518	76.479	76.372	20.931	-0.38526	-7.2612	0.65403	-2.7987	23.42	-5.7112
127.29	-0.29232	49.687	-7.2985	0.62175	-2.8024	0.14567	-0.21177	0.0012778	0.66022	-1.3176	3838.7	21.323	-0.12257	80.958	-67.529	76.479	76.372	20.931	-0.38526	-7.2612	0.65403	-2.7987	23.42	-5.7112
127.28	-0.30017	49.687	-7.2978	0.62069	-2.8024	0.14298	-0.20957	-0.0047133	0.66022	-1.3176	3838.1	21.324	-0.12587	80.957	-67.508	76.479	76.372	20.931	-0.38526	-7.2612	0.65403	-2.7987	23.42	-5.7112
127.28	-0.30791	49.688	-7.2971	0.61965	-2.8024	0.1401	-0.20708	-0.010617	0.66022	-1.3176	3837.4	21.324	-0.12912	80.956	-67.457	76.48	76.372	20.931	-0.38526	-7.2612	0.65403	-2.7987	23.42	-5.7112
127.28	-0.31555	49.688	-7.2964	0.61862	-2.8025	0.13702	-0.2043	-0.016425	0.66022	-1.3176	3836.7	21.324	-0.13232	80.956	-67.378	76.48	76.372	20.931	-0.38526	-7.2612	0.65403	-2.7987	23.42	-5.7112
127.28	-0.32306	49.687	-7.2957	0.61761	-2.8026	0.13377	-0.20126	-0.022131	0.66022	-1.3176	3836.0	21.324	-0.13547	80.955	-67.278	76.48	76.372	20.931	-0.38526	-7.2612	0.65403	-2.7987	23.42	-5.7112
127.28	-0.33045	49.687	-7.295	0.61661	-2.8027	0.13035	-0.19795	-0.027728	0.66022	-1.3176	3835.3	21.324	-0.13857	80.955	-67.16	76.48	76.372	20.931	-0.38526	-7.2612	0.65403	-2.7987	23.42	-5.7112
127.28	-0.33772	49.686	-7.2944	0.61563	-2.8029	0.12677	-0.19439	-0.033209	0.66022	-1.3176	3834.6	21.324	-0.14162	80.954	-67.029	76.48	76.372	20.931	-0.38526	-7.2612	0.65403	-2.7987	23.42	-5.7112
127.28	-0.34487	49.685	-7.2938	0.61467	-2.8031	0.12303	-0.19058	-0.038567	0.66022	-1.3176	3834.0	21.324	-0.14462	80.953	-66.887	76.481	76.372	20.931	-0.38526	-7.2612	0.65403	-2.7987	23.42	-5.7112
127.28	-0.35188	49.683	-7.2932	0.61372	-2.8033	0.11916	-0.18655	-0.043798	0.66022	-1.3176	3833.3	21.323	-0.14756	80.953	-66.738	76.481	76.372	20.931	-0.38526	-7.2612	0.65403	-2.7987	23.42	-5.7112
127.28	-0.35877	49.681	-7.2926	0.6128	-2.8035	0.11515	-0.18229	-0.048895	0.66022	-1.3176	3832.6	21.323	-0.15045	80.952	-66.583	76.481	76.372	20.931	-0.38526	-7.2612	0.65403	-2.7987	23.42	-5.7112
127.28	-0.36553	49.679	-7.292	0.6119	-2.8038	0.11102	-0.17781	-0.053854	0.66022	-1.3176	3831.9	21.322	-0.15328	80.952	-66.424	76.481	76.372	20.931	-0.38526	-7.2612	0.65403	-2.7987	23.42	-5.7112
127.28	-0.37216	49.677	-7.2915	0.61102	-2.804	0.10678	-0.17314	-0.058668	0.66022	-1.3176	3831.2	21.321	-0.15607	80.951	-66.262	76.482	76.372	20.931	-0.38526	-7.2612	0.65403	-2.7987	23.42	-5.7112
127.28	-0.37866	49.675	-7.2909	0.61017	-2.8043	0.10244	-0.16826	-0.063335	0.66022	-1.3176	3830.5	21.32	-0.15879	80.95	-66.098	76.482	76.372	20.931	-0.38526	-7.2612	0.65403	-2.7987	23.42	-5.7112
127.28	-0.38503	49.672	-7.2904	0.60934	-2.8047	0.098	-0.16321	-0.067849	0.66022	-1.3176	3829.9	21.319	-0.16147	80.95	-65.932	76.482	76.372	20.931	-0.38526	-7.2612	0.65403	-2.7987	23.42	-5.7112
127.28	-0.39128	49.669	-7.29	0.60854	-2.805	0.093481	-0.15798	-0.072207	0.66022	-1.3176	3829.2	21.318	-0.16409	80.949	-65.765	76.482	76.372	20.931	-0.38526	-7.2612	0.65403	-2.7987	23.42	-5.7112
127.28	-0.3974	49.666	-7.2895	0.60776	-2.8054	0.088888	-0.15258	-0.076406	0.66022	-1.3176	3828.5	21.316	-0.16666	80.949	-65.598	76.483	76.372	20.931	-0.38526	-7.2612	0.65403	-2.7987	23.42	-5.7112
127.28	-0.4034	49.662	-7.2891	0.60701	-2.8058	0.084229	-0.14703	-0.080441	0.66022	-1.3176	3827.8	21.315	-0.16917	80.948	-65.43	76.483	76.372	20.931	-0.38526	-7.2612	0.65403	-2.7987	23.42	-5.7112
127.28	-0.40928	49.658	-7.2887	0.60629	-2.8062	0.079516	-0.14134	-0.08431	0.66022	-1.3176	3827.1	21.314	-0.17164	80.948	-65.263	76.483	76.372	20.931	-0.38526	-7.2612	0.65403	-2.7987	23.42	-5.7112
127.28	-0.41504	49.655	-7.2883	0.6056	-2.8066	0.074756	-0.13551	-0.08801	0.66022	-1.3176	3826.4	21.312	-0.17406	80.947	-65.096	76.483	76.372	20.931	-0.38526	-7.2612	0.65403	-2.7987	23.42	-5.7112
127.28	-0.42069	49.65	-7.2879	0.60494	-2.8071	0.069958	-0.12955	-0.091539	0.66022	-1.3176	3825.8	21.31	-0.17643	80.946	-64.93	76.483	76.372	20.931	-0.38526	-7.2612	0.65403	-2.7987	23.42	-5.7112
127.28	-0.42622	49.646	-7.2876	0.6043	-2.8075	0.065131	-0.12347	-0.094896	0.66022	-1.3176	3825.1	21.308	-0.17875	80.946	-64.765	76.484	76.372	20.931	-0.38526	-7.2612	0.65403	-2.7987	23.42	-5.7112
127.28	-0.43164	49.642	-7.2873	0.6037	-2.808	0.060283	-0.11728	-0.098077	0.66022	-1.3176	3824.4	21.307	-0.18102	80.945	-64.6	76.484	76.372	20.931	-0.38526	-7.2612	0.65403	-2.7987	23.42	-5.7112
127.28	-0.43696	49.637	-7.287	0.60313	-2.8085	0.055424	-0.11099	-0.10108	0.66022	-1.3176	3823.7	21.305	-0.18325	80.945	-64.437	76.484	76.372	20.931	-0.38526	-7.2612	0.65403	-2.7987	23.42	-5.7112
127.28	-0.44217	49.632	-7.2867	0.60259	-2.809	0.050559	-0.10461	-0.10391	0.66022	-1.3176	3823.0	21.303	-0.18544	80.944	-64.275	76.484	76.372	20.931	-0.38526	-7.2612	0.65403	-2.7987	23.42	-5.7112
127.28	-0.44728	49.627	-7.2865	0.60209	-2.8096	0.045698	-0.098149	-0.10656	0.66022	-1.3176	3822.4	21.301	-0.18758	80.944	-64.115	76.485	76.372	20.931	-0.38526	-7.2612	0.65403	-2.7987	23.42	-5.7112
127.28	-0.45229	49.622	-7.2862	0.60161	-2.8101	0.040848	-0.09161	-0.10903	0.66022	-1.3176	3821.7	21.298	-0.18969	80.943	-63.956	76.485	76.372	20.931	-0.38526	-7.2612	0.65403	-2.7987	23.42	-5.7112
127.29	-0.45721	49.616	-7.2861	0.60117	-2.8107	0.036017	-0.085005	-0.11132	0.66022	-1.3176	3821.0	21.296	-0.19175	80.942	-63.799	76.485	76.372	20.931	-0.38526	-7.2612	0.65403	-2.7987	23.42	-5.7112
127.29	-0.46203	49.611	-7.2859	0.60076	-2.8112	0.03121	-0.078341	-0.11342	0.66022	-1.3176	3820.3	21.294	-0.19378	80.942	-63.643	76.485	76.372	20.931	-0.38526	-7.2612	0.65403	-2.7987	23.42	-5.7112
127.29	-0.46676	49.605	-7.2857	0.60039	-2.8118	0.026436	-0.071626	-0.11535	0.66022	-1.3176	3819.6	21.291	-0.19576	80.941	-63.49	76.485	76.372	20.931	-0.38526	-7.2612	0.65403	-2.7987	23.42	-5.7112
127.29	-0.47141	49.599	-7.2856	0.60004	-2.8124	0.0217	-0.064868	-0.1171	0.66022	-1.3176	3819.0	21.289	-0.19771	80.94	-63.338	76.486	76.372	20.931	-0.38526	-7.2612	0.65403	-2.7987	23.42	-5.7112
127.29	-0.47597	49.593	-7.2855	0.59974	-2.813	0.01701	-0.058075	-0.11867	0.66022	-1.3176	3818.3	21.286	-0.19963	80.94	-63.188	76.486	76.372	20.931	-0.38526	-7.2612	0.65403	-2.7987	23.42	-5.7112
127.29	-0.48045	49.587	-7.2855	0.59946	-2.8136	0.01237	-0.051253	-0.12006	0.66022	-1.3176	3817.6	21.284	-0.20151	80.939	-63.041	76.486	76.372	20.931	-0.38526	-7.2612	0.65403	-2.7987	23.42	-5.7112
127.29	-0.48485	49.58	-7.2854	0.59922	-2.8142	0.0077874	-0.044411	-0.12126	0.66022	-1.3176	3816.9	21.281	-0.20336	80.939	-62.896	76.486	76.372	20.931	-0.38526	-7.2612	0.65403	-2.7987	23.42	-5.7112
127.29	-0.48917	49.574	-7.2854	0.59902	-2.8148	0.003267	-0.037555	-0.1223	0.66022	-1.3176	3816.2	21.278	-0.20517	80.938	-62.753	76.486	76.372	20.931	-0.38526	-7.2612	0.65403	-2.7987	23.42	-5.7112
127.3	-0.49341	49.567	-7.2854	0.59885	-2.8154	-0.0011858	-0.030693	-0.12315	0.66022	-1.3176	3815.6	21.275	-0.20695	80.937	-62.612	76.487	76.372	20.931	-0.38526	-7.2612	0.65403	-2.7987	23.42	-5.7112
127.3	-0.49757	49.56	-7.2854	0.59871	-2.816	-0.0055661	-0.02383	-0.12383	0.66022	-1.3176	3814.9	21.273	-0.20869	80.937	-62.473	76.487	76.372	20.931	-0.38526	-7.2612	0.65403	-2.7987	23.42	-5.7112
127.3	-0.50165	49.553	-7.2854	0.59861	-2.8166	-0.0098689	-0.016975	-0.12433	0.66022	-1.3176	3814.2	21.27	-0.21041	80.936	-62.338	76.487	76.372	20.931	-0.38526	-7.2612	0.65403	-2.7987	23.42	-5.7112
127.3	-0.50566	49.546	-7.2855	0.59854	-2.8172	-0.01409	-0.010134	-0.12466	0.66022	-1.3176	3813.5	21.267	-0.21209	80.935	-62.204	76.487	76.372	20.931	-0.38526	-7.2612	0.65403	-2.7987	23.42	-5.7112
127.3	-0.50959	49.539	-7.2856	0.59851	-2.8179	-0.018225	-0.0033126	-0.12481	0.66022	-1.3176	3812.8	21.263	-0.21374	80.935	-62.073	76.487	76.372	20.931	-0.38526	-7.2612	0.65403	-2.7987	23.42	-5.7112
127.3	-0.51344	49.532	-7.2857	0.59851	-2.8185	-0.022269	0.0034819	-0.1248	0.66022	-1.3176	3812.2	21.26	-0.21536	80.934	-61.945	76.487	76.372	20.931	-0.38526	-7.2612	0.65403	-2.7987	23.42	-5.7112
127.3	-0.51722	49.524	-7.2858	0.59854	-2.8191	-0.02622	0.010243	-0.12462	0.66022	-1.3176	3811.5	21.257	-0.21694	80.933	-61.82	76.487	76.372	20.931	-0.38526	-7.2612	0.65403	-2.7987	23.42	-5.7112
127.31	-0.52091	49.517	-7.2859	0.59861	-2.8197	-0.030073	0.016966	-0.12427	0.66022	-1.3176	3810.8	21.254	-0.2185	80.932	-61.697	76.487	76.372	20.931	-0.38526	-7.2612	0.65403	-2.7987	23.42	-5.7112
127.31	-0.52452	49.509	-7.2861	0.59871	-2.8204	-0.033825	0.023643	-0.12375	0.66022	-1.3176	3810.1	21.251	-0.22001	80.932	-61.577	76.488	76.372	20.931	-0.38526	-7.2612	0.65403	-2.7987	23.42	-5.7112
127.31	-0.52805	49.501	-7.2863	0.59885	-2.821	-0.037474	0.030268	-0.12307	0.66022	-1.3176	3809.5	21.247	-0.22149	80.931	-61.46	76.488	76.372	20.931	-0.38526	-7.2612	0.65403	-2.7987	23.42	-5.7112
127.31	-0.53149	49.493	-7.2865	0.59902	-2.8216	-0.041015	0.036837	-0.12223	0.66022	-1.3176	3808.8	21.244	-0.22294	80.93	-61.346	76.488	76.372	20.931	-0.38526	-7.2612	0.65403	-2.7987	23.42	-5.7112
127.31	-0.53484	49.485	-7.2867	0.59922	-2.8222	-0.044447	0.043341	-0.12124	0.66022	-1.3176	3808.1	21.24	-0.22435	80.93	-61.234	76.488	76.372	20.931	-0.38526	-7.2612	0.65403	-2.7987	23.42	-5.7112
127.31	-0.5381	49.476	-7.2869	0.59945	-2.8228	-0.047767	0.049777	-0.12008	0.66022	-1.3176	3807.4	21.237	-0.22572	80.929	-61.126	76.488	76.372	20.931	-0.38526	-7.2612	0.65403	-2.7987	23.42	-5.7112
127.32	-0.54126	49.468	-7.2872	0.59971	-2.8234	-0.050972	0.056138	-0.11878	0.66022	-1.3176	3806.7	21.233	-0.22704	80.928	-61.021	76.488	76.372	20.931	-0.38526	-7.2612	0.65403	-2.7987	23.42	-5.7112
127.32	-0.54432	49.459	-7.2874	0.60001	-2.824	-0.054062	0.062419	-0.11732	0.66022	-1.3176	3806.1	21.23	-0.22833	80.927	-60.919	76.488	76.372	20.931	-0.38526	-7.2612	0.65403	-2.7987	23.42	-5.7112
127.32	-0.54727	49.451	-7.2877	0.60034	-2.8246	-0.057033	0.068613	-0.11571	0.66022	-1.3176	3805.4	21.226	-0.22957	80.926	-60.82	76.488	76.372	20.931	-0.38526	-7.2612	0.65403	-2.7987	23.42	-5.7112
127.32	-0.55012	49.442	-7.288	0.6007	-2.8251	-0.059884	0.074715	-0.11395	0.66022	-1.3176	3804.7	21.222	-0.23077	80.926	-60.724	76.488	76.372	20.931	-0.38526	-7.2612	0.65403	-2.7987	23.42	-5.7112
127.32	-0.55285	49.433	-7.2883	0.60109	-2.8257	-0.062613	0.080719	-0.11206	0.66022	-1.3176	3804.0	21.218	-0.23191	80.925	-60.631	76.488	76.372	20.931	-0.38526	-7.2612	0.65403	-2.7987	23.42	-5.7112
127.33	-0.55545	49.424	-7.2886	0.6015	-2.8263	-0.06522	0.08662	-0.11002	0.66022	-1.3176	3803.4	21.214	-0.23301	80.924	-60.541	76.488	76.372	20.931	-0.38526	-7.2612	0.65403	-2.7987	23.42	-5.7112
127.33	-0.55793	49.415	-7.2889	0.60195	-2.8268	-0.067703	0.092413	-0.10784	0.66022	-1.3176	3802.7	21.211	-0.23405	80.923	-60.455	76.488	76.372	20.931	-0.38526	-7.2612	0.65403	-2.7987	23.42	-5.7112
127.33	-0.56028	49.406	-7.2893	0.60243	-2.8273	-0.07006	0.098091	-0.10553	0.66022	-1.3176	3802.0	21.207	-0.23504	80.923	-60.372	76.488	76.372	20.931	-0.38526	-7.2612	0.65403	-2.7987	23.42	-5.7112
127.33	-0.56249	49.396	-7.2896	0.60293	-2.8279	-0.072292	0.10365	-0.10308	0.66022	-1.3176	3801.3	21.203	-0.23597	80.922	-60.293	76.488	76.372	20.931	-0.38526	-7.2612	0.65403	-2.7987	23.42	-5.7112
127.34	-0.56455	49.387	-7.29	0.60347	-2.8284	-0.074772	0.10975	-0.10081	0.66022	-1.3176	3800.7	21.199	-0.23683	80.921	-60.216	76.488	76.372	20.931	-0.38526	-7.2612	0.65403	-2.7987	23.42	-5.7112
127.34	-0.56646	49.377	-7.2904	0.60403	-2.8289	-0.077124	0.1157	-0.098379	0.66022	-1.3176	3800.0	21.195	-0.23764	80.92	-60.144	76.488	76.372	20.931	-0.38526	-7.2612	0.65403	-2.7987	23.42	-5.7112
127.34	-0.5682	49.368	-7.2908	0.60462	-2.8294	-0.079348	0.12149	-0.095809	0.66022	-1.3176	3799.3	21.191	-0.23837	80.919	-60.074	76.488	76.372	20.931	-0.38526	-7.2612	0.65403	-2.7987	23.42	-5.7112
127.34	-0.56978	49.358	-7.2912	0.60524	-2.8298	-0.08144	0.12713	-0.093097	0.66022	-1.3176	3798.6	21.187	-0.23904	80.919	-60.008	76.488	76.372	20.931	-0.38526	-7.2612	0.65403	-2.7987	23.42	-5.7112
127.34	-0.57118	49.349	-7.2916	0.60589	-2.8303	-0.0834	0.13259	-0.090248	0.66022	-1.3176	3798.0	21.182	-0.23963	80.918	-59.945	76.488	76.372	20.931	-0.38526	-7.2612	0.65403	-2.7987	23.42	-5.7112
127.35	-0.57241	49.339	-7.292	0.60657	-2.8307	-0.085227	0.13789	-0.087265	0.66022	-1.3176	3797.3	21.178	-0.24014	80.917	-59.886	76.488	76.372	20.931	-0.38526	-7.2612	0.65403	-2.7987	23.42	-5.7112
127.35	-0.57345	49.33	-7.2924	0.60727	-2.8312	-0.086918	0.143	-0.084153	0.66022	-1.3176	3796.6	21.174	-0.24058	80.916	-59.831	76.489	76.372	20.931	-0.38526	-7.2612	0.65403	-2.7987	23.42	-5.7112
127.35	-0.57429	49.32	-7.2929	0.608	-2.8316	-0.088473	0.14792	-0.080914	0.66022	-1.3176	3795.9	21.17	-0.24094	80.916	-59.778	76.489	76.372	20.931	-0.38526	-7.2612	0.65403	-2.7987	23.42	-5.7112
127.35	-0.57493	49.31	-7.2933	0.60875	-2.832	-0.089891	0.15264	-0.077553	0.66022	-1.3176	3795.3	21.166	-0.24121	80.915	-59.73	76.489	76.372	20.931	-0.38526	-7.2612	0.65403	-2.7987	23.42	-5.7112
127.36	-0.57537	49.301	-7.2938	0.60953	-2.8323	-0.09117	0.15717	-0.074075	0.66022	-1.3176	3794.6	21.162	-0.24139	80.914	-59.685	76.489	76.372	20.931	-0.38526	-7.2612	0.65403	-2.7987	23.42	-5.7112
127.36	-0.5756	49.291	-7.2942	0.61032	-2.8327	-0.09231	0.16149	-0.070483	0.66022	-1.3176	3793.9	21.158	-0.24149	80.913	-59.643	76.489	76.372	20.931	-0.38526	-7.2612	0.65403	-2.7987	23.42	-5.7112
127.36	-0.57561	49.282	-7.2947	0.61114	-2.8331	-0.093311	0.1656	-0.066783	0.66022	-1.3176	3793.2	21.154	-0.2415	80.913	-59.605	76.489	76.372	20.931	-0.38526	-7.2612	0.65403	-2.7987	23.42	-5.7112
127.36	-0.5754	49.272	-7.2952	0.61198	-2.8334	-0.09417	0.16948	-0.062978	0.66022	-1.3176	3792.6	21.15	-0.24141	80.912	-59.571	76.489	76.372	20.931	-0.38526	-7.2612	0.65403	-2.7987	23.42	-5.7112
127.37	-0.57496	49.263	-7.2957	0.61283	-2.8337	-0.094889	0.17314	-0.059073	0.66022	-1.3176	3791.9	21.146	-0.24123	80.911	-59.54	76.489	76.372	20.931	-0.38526	-7.2612	0.65403	-2.7987	23.42	-5.7112
127.37	-0.57429	49.253	-7.2961	0.61371	-2.834	-0.095466	0.17657	-0.055073	0.66022	-1.3176	3791.2	21.142	-0.24095	80.91	-59.513	76.489	76.372	20.931	-0.38526	-7.2612	0.65403	-2.7987	23.42	-5.7112
127.37	-0.57338	49.244	-7.2966	0.6146	-2.8342	-0.095902	0.17977	-0.050983	0.66022	-1.3176	3790.5	21.138	-0.24057	80.91	-59.489	76.489	76.372	20.931	-0.38526	-7.2612	0.65403	-2.7987	23.42	-5.7112
127.37	-0.57224	49.235	-7.2971	0.61551	-2.8345	-0.096196	0.18272	-0.046808	0.66022	-1.3176	3789.9	21.134	-0.24009	80.909	-59.469	76.489	76.372	20.931	-0.38526	-7.2612	0.65403	-2.7987	23.42	-5.7112
127.37	-0.57084	49.226	-7.2976	0.61643	-2.8347	-0.096348	0.18543	-0.042553	0.66022	-1.3176	3789.2	21.13	-0.23951	80.908	-59.452	76.489	76.372	20.931	-0.38526	-7.2612	0.65403	-2.7987	23.42	-5.7112
127.38	-0.5692	49.217	-7.298	0.61736	-2.8349	-0.096359	0.18788	-0.038224	0.66022	-1.3176	3788.5	21.126	-0.23883	80.908	-59.44	76.489	76.372	20.931	-0.38526	-7.2612	0.65403	-2.7987	23.42	-5.7112
127.38	-0.56731	49.208	-7.2985	0.61831	-2.8351	-0.096228	0.19008	-0.033826	0.66022	-1.3176	3787.9	21.122	-0.23803	80.907	-59.43	76.49	76.372	20.931	-0.38526	-7.2612	0.65403	-2.7987	23.42	-5.7112
127.38	-0.56517	49.199	-7.299	0.61926	-2.8352	-0.095957	0.19202	-0.029364	0.66022	-1.3176	3787.2	21.118	-0.23714	80.906	-59.425	76.49	76.372	20.931	-0.38526	-7.2612	0.65403	-2.7987	23.42	-5.7112
127.38	-0.56277	49.191	-7.2995	0.62022	-2.8354	-0.095545	0.19369	-0.024845	0.66022	-1.3176	3786.5	21.115	-0.23613	80.906	-59.422	76.49	76.372	20.931	-0.38526	-7.2612	0.65403	-2.7987	23.42	-5.7112
127.39	-0.56012	49.182	-7.3	0.6212	-2.8355	-0.094993	0.19509	-0.020273	0.66022	-1.3176	3785.8	21.111	-0.23502	80.905	-59.424	76.49	76.372	20.931	-0.38526	-7.2612	0.65403	-2.7987	23.42	-5.7112
127.39	-0.5572	49.174	-7.3004	0.62218	-2.8356	-0.094302	0.19622	-0.015656	0.66022	-1.3176	3785.2	21.108	-0.2338	80.904	-59.429	76.49	76.372	20.931	-0.38526	-7.2612	0.65403	-2.7987	23.42	-5.7112
127.39	-0.55403	49.166	-7.3009	0.62316	-2.8356	-0.093473	0.19708	-0.010998	0.66022	-1.3176	3784.5	21.104	-0.23247	80.904	-59.437	76.49	76.372	20.931	-0.38526	-7.2612	0.65403	-2.7987	23.42	-5.7112
127.39	-0.5506	49.158	-7.3014	0.62415	-2.8357	-0.092507	0.19766	-0.0063056	0.66022	-1.3176	3783.8	21.101	-0.23103	80.903	-59.45	76.491	76.372	20.931	-0.38526	-7.2612	0.65403	-2.7987	23.42	-5.7112
127.39	-0.54691	49.151	-7.3018	0.62513	-2.8357	-0.091404	0.19796	-0.0015856	0.66022	-1.3176	3783.1	21.098	-0.22949	80.902	-59.465	76.491	76.372	20.931	-0.38526	-7.2612	0.65403	-2.7987	23.42	-5.7112
127.4	-0.54297	49.143	-7.3023	0.62612	-2.8357	-0.090168	0.19797	0.003156	0.66022	-1.3176	3782.5	21.094	-0.22783	80.902	-59.484	76.491	76.372	20.931	-0.38526	-7.2612	0.65403	-2.7987	23.42	-5.7112
127.4	-0.53877	49.136	-7.3027	0.62711	-2.8357	-0.088798	0.1977	0.0079129	0.66022	-1.3176	3781.8	21.091	-0.22607	80.901	-59.507	76.491	76.372	20.931	-0.38526	-7.2612	0.65403	-2.7987	23.42	-5.7112
127.4	-0.53432	49.129	-7.3032	0.6281	-2.8356	-0.087296	0.19714	0.012679	0.66022	-1.3176	3781.1	21.088	-0.22421	80.901	-59.533	76.492	76.372	20.931	-0.38526	-7.2612	0.65403	-2.7987	23.42	-5.7112
127.4	-0.52961	49.123	-7.3036	0.62908	-2.8356	-0.085665	0.19629	0.017446	0.66022	-1.3176	3780.4	21.085	-0.22223	80.9	-59.563	76.492	76.372	20.931	-0.38526	-7.2612	0.65403	-2.7987	23.42	-5.7112
127.4	-0.52466	49.116	-7.304	0.63006	-2.8355	-0.083906	0.19515	0.02221	0.66022	-1.3176	3779.8	21.083	-0.22016	80.9	-59.596	76.492	76.372	20.931	-0.38526	-7.2612	0.65403	-2.7987	23.42	-5.7112
127.4	-0.51947	49.11	-7.3044	0.63104	-2.8353	-0.082021	0.19372	0.026963	0.66022	-1.3176	3779.1	21.08	-0.21798	80.899	-59.633	76.492	76.372	20.931	-0.38526	-7.2612	0.65403	-2.7987	23.42	-5.7112
127.4	-0.51404	49.104	-7.3049	0.632	-2.8352	-0.080013	0.192	0.031697	0.66022	-1.3176	3778.4	21.078	-0.2157	80.899	-59.673	76.493	76.372	20.931	-0.38526	-7.2612	0.65403	-2.7987	23.42	-5.7112
127.41	-0.50838	49.099	-7.3052	0.63296	-2.835	-0.077883	0.18999	0.036408	0.66022	-1.3176	3777.7	21.075	-0.21333	80.898	-59.716	76.493	76.372	20.931	-0.38526	-7.2612	0.65403	-2.7987	23.42	-5.7112
127.41	-0.50249	49.094	-7.3056	0.6339	-2.8348	-0.075635	0.18769	0.041087	0.66022	-1.3176	3777.1	21.073	-0.21086	80.898	-59.763	76.493	76.372	20.931	-0.38526	-7.2612	0.65403	-2.7987	23.42	-5.7112
127.41	-0.49637	49.089	-7.306	0.63483	-2.8346	-0.073271	0.18511	0.045727	0.66022	-1.3176	3776.4	21.071	-0.20829	80.897	-59.813	76.494	76.372	20.931	-0.38526	-7.2612	0.65403	-2.7987	23.42	-5.7112
127.41	-0.49005	49.084	-7.3064	0.63575	-2.8344	-0.070793	0.18223	0.050323	0.66022	-1.3176	3775.7	21.069	-0.20564	80.897	-59.866	76.494	76.372	20.931	-0.38526	-7.2612	0.65403	-2.7987	23.42	-5.7112
127.41	-0.48351	49.08	-7.3067	0.63665	-2.8341	-0.068206	0.17908	0.054867	0.66022	-1.3176	3775.1	21.067	-0.2029	80.896	-59.923	76.494	76.372	20.931	-0.38526	-7.2612	0.65403	-2.7987	23.42	-5.7112
127.41	-0.47678	49.076	-7.307	0.63754	-2.8338	-0.065511	0.17564	0.059352	0.66022	-1.3176	3774.4	21.066	-0.20007	80.896	-59.983	76.495	76.372	20.931	-0.38526	-7.2612	0.65403	-2.7987	23.42	-5.7112
127.41	-0.46985	49.073	-7.3074	0.63841	-2.8335	-0.062713	0.17192	0.063771	0.66022	-1.3176	3773.7	21.064	-0.19717	80.895	-60.046	76.495	76.372	20.931	-0.38526	-7.2612	0.65403	-2.7987	23.42	-5.7112
127.41	-0.46275	49.07	-7.3077	0.63926	-2.8332	-0.059815	0.16792	0.068117	0.66022	-1.3176	3773.0	21.063	-0.19419	80.895	-60.112	76.496	76.372	20.931	-0.38526	-7.2612	0.65403	-2.7987	23.42	-5.7112
127.41	-0.45547	49.067	-7.308	0.64009	-2.8328	-0.05682	0.16366	0.072384	0.66022	-1.3176	3772.4	21.062	-0.19114	80.895	-60.182	76.496	76.372	20.931	-0.38526	-7.2612	0.65403	-2.7987	23.42	-5.7112
127.41	-0.44803	49.065	-7.3082	0.6409	-2.8325	-0.053732	0.15912	0.076565	0.66022	-1.3176	3771.7	21.061	-0.18801	80.894	-60.255	76.496	76.372	20.931	-0.38526	-7.2612	0.65403	-2.7987	23.42	-5.7112
127.41	-0.44044	49.063	-7.3085	0.64168	-2.8321	-0.050556	0.15433	0.080653	0.66022	-1.3176	3771.0	21.06	-0.18483	80.894	-60.331	76.497	76.372	20.931	-0.38526	-7.2612	0.65403	-2.7987	23.42	-5.7112
127.41	-0.43271	49.061	-7.3087	0.64244	-2.8316	-0.047295	0.14927	0.084641	0.66022	-1.3176	3770.3	21.06	-0.18159	80.894	-60.409	76.497	76.372	20.931	-0.38526	-7.2612	0.65403	-2.7987	23.42	-5.7112
127.41	-0.42484	49.06	-7.309	0.64317	-2.8312	-0.043954	0.14397	0.088524	0.66022	-1.3176	3769.7	21.059	-0.17829	80.893	-60.491	76.498	76.372	20.931	-0.38526	-7.2612	0.65403	-2.7987	23.42	-5.7112
127.41	-0.41686	49.059	-7.3092	0.64388	-2.8308	-0.040537	0.13842	0.092293	0.66022	-1.3176	3769.0	21.059	-0.17494	80.893	-60.576	76.498	76.372	20.931	-0.38526	-7.2612	0.65403	-2.7987	23.42	-5.7112
127.41	-0.40878	49.059	-7.3094	0.64456	-2.8303	-0.037049	0.13263	0.095944	0.66022	-1.3176	3768.3	21.059	-0.17155	80.893	-60.664	76.499	76.372	20.931	-0.38526	-7.2612	0.65403	-2.7987	23.42	-5.7112
127.41	-0.4006	49.059	-7.3096	0.6452	-2.8298	-0.033494	0.12662	0.099469	0.66022	-1.3176	3767.6	21.059	-0.16811	80.892	-60.755	76.499	76.372	20.931	-0.38526	-7.2612	0.65403	-2.7987	23.42	-5.7112
127.41	-0.39234	49.059	-7.3097	0.64582	-2.8293	-0.029877	0.12038	0.10286	0.66022	-1.3176	3767.0	21.059	-0.16465	80.892	-60.849	76.5	76.372	20.931	-0.38526	-7.2612	0.65403	-2.7987	23.42	-5.7112
127.41	-0.38401	49.06	-7.3099	0.64641	-2.8288	-0.026204	0.11392	0.10612	0.66022	-1.3176	3766.3	21.06	-0.16115	80.892	-60.945	76.5	76.372	20.931	-0.38526	-7.2612	0.65403	-2.7987	23.42	-5.7112
127.41	-0.37562	49.062	-7.31	0.64696	-2.8282	-0.022479	0.10726	0.10923	0.66022	-1.3176	3765.6	21.06	-0.15763	80.892	-61.045	76.501	76.372	20.931	-0.38526	-7.2612	0.65403	-2.7987	23.42	-5.7112
127.41	-0.3672	49.063	-7.3101	0.64748	-2.8277	-0.018707	0.1004	0.1122	0.66022	-1.3176	3764.9	21.061	-0.1541	80.891	-61.147	76.501	76.372	20.931	-0.38526	-7.2612	0.65403	-2.7987	23.42	-5.7112
127.41	-0.35875	49.065	-7.3102	0.64796	-2.8271	-0.014894	0.093356	0.11501	0.66022	-1.3176	3764.2	21.062	-0.15055	80.891	-61.252	76.502	76.372	20.931	-0.38526	-7.2612	0.65403	-2.7987	23.42	-5.7112
127.4	-0.35028	49.068	-7.3102	0.64841	-2.8265	-0.011046	0.086134	0.11766	0.66022	-1.3176	3763.6	21.063	-0.147	80.891	-61.359	76.502	76.372	20.931	-0.38526	-7.2612	0.65403	-2.7987	23.42	-5.7112
127.4	-0.34181	49.071	-7.3103	0.64882	-2.8259	-0.0071673	0.078744	0.12014	0.66022	-1.3176	3762.9	21.065	-0.14345	80.891	-61.469	76.503	76.372	20.931	-0.38526	-7.2612	0.65403	-2.7987	23.42	-5.7112
127.4	-0.33336	49.074	-7.3103	0.6492	-2.8253	-0.0032645	0.071199	0.12246	0.66022	-1.3176	3762.2	21.066	-0.1399	80.89	-61.582	76.503	76.372	20.931	-0.38526	-7.2612	0.65403	-2.7987	23.42	-5.7112
127.4	-0.32493	49.077	-7.3103	0.64954	-2.8247	0.00065693	0.063509	0.1246	0.66022	-1.3176	3761.5	21.068	-0.13636	80.89	-61.697	76.504	76.372	20.931	-0.38526	-7.2612	0.65403	-2.7987	23.42	-5.7112
127.4	-0.31655	49.081	-7.3103	0.64983	-2.8241	0.0045911	0.055686	0.12656	0.66022	-1.3176	3760.9	21.07	-0.13285	80.89	-61.815	76.505	76.372	20.931	-0.38526	-7.2612	0.65403	-2.7987	23.42	-5.7112
127.4	-0.30822	49.086	-7.3103	0.65009	-2.8234	0.0085322	0.047741	0.12834	0.66022	-1.3176	3760.2	21.072	-0.12935	80.89	-61.935	76.505	76.372	20.931	-0.38526	-7.2612	0.65403	-2.7987	23.42	-5.7112
127.39	-0.29996	49.09	-7.3102	0.65031	-2.8228	0.012474	0.039688	0.12994	0.66022	-1.3176	3759.5	21.074	-0.12589	80.89	-62.058	76.506	76.372	20.931	-0.38526	-7.2612	0.65403	-2.7987	23.42	-5.7112
127.39	-0.29179	49.095	-7.3101	0.65049	-2.8221	0.016411	0.031538	0.13134	0.66022	-1.3176	3758.8	21.076	-0.12246	80.889	-62.183	76.506	76.372	20.931	-0.38526	-7.2612	0.65403	-2.7987	23.42	-5.7112
127.39	-0.28371	49.101	-7.31	0.65063	-2.8215	0.020336	0.023305	0.13255	0.66022	-1.3176	3758.2	21.079	-0.11907	80.889	-62.31	76.507	76.372	20.931	-0.38526	-7.2612	0.65403	-2.7987	23.42	-5.7112
127.39	-0.27574	49.107	-7.3099	0.65072	-2.8208	0.024244	0.015002	0.13357	0.66022	-1.3176	3757.5	21.081	-0.11572	80.889	-62.44	76.508	76.372	20.931	-0.38526	-7.2612	0.65403	-2.7987	23.42	-5.7112
127.38	-0.2679	49.113	-7.3098	0.65078	-2.8202	0.028129	0.0066418	0.13438	0.66022	-1.3176	3756.8	21.084	-0.11243	80.889	-62.572	76.508	76.372	20.931	-0.38526	-7.2612	0.65403	-2.7987	23.42	-5.7112
127.38	-0.2602	49.119	-7.3097	0.65079	-2.8195	0.031984	-0.0017619	0.135	0.66022	-1.3176	3756.1	21.087	-0.1092	80.889	-62.705	76.509	76.372	20.931	-0.38526	-7.2612	0.65403	-2.7987	23.42	-5.7112
127.38	-0.25264	49.126	-7.3095	0.65076	-2.8188	0.035686	-0.010038	0.13533	0.66022	-1.3176	3755.4	21.09	-0.10603	80.888	-62.841	76.509	76.372	20.931	-0.38526	-7.2612	0.65403	-2.7987	23.42	-5.7112
127.38	-0.24525	49.133	-7.3093	0.65069	-2.8181	0.038932	-0.017757	0.13517	0.66022	-1.3176	3754.8	21.093	-0.10292	80.888	-62.979	76.51	76.372	20.931	-0.38526	-7.2612	0.65403	-2.7987	23.42	-5.7112
127.37	-0.23802	49.14	-7.3091	0.65058	-2.8175	0.042142	-0.025472	0.13483	0.66022	-1.3176	3754.1	21.097	-0.099894	80.888	-63.119	76.511	76.372	20.931	-0.38526	-7.2612	0.65403	-2.7987	23.42	-5.7112
127.37	-0.23099	49.148	-7.3089	0.65044	-2.8168	0.04531	-0.033172	0.13431	0.66022	-1.3176	3753.4	21.1	-0.09694	80.888	-63.261	76.511	76.372	20.931	-0.38526	-7.2612	0.65403	-2.7987	23.42	-5.7112
127.37	-0.22415	49.156	-7.3086	0.65025	-2.8161	0.048434	-0.040846	0.13359	0.66022	-1.3176	3752.7	21.104	-0.09407	80.888	-63.405	76.512	76.372	20.931	-0.38526	-7.2612	0.65403	-2.7987	23.42	-5.7112
127.36	-0.21752	49.164	-7.3084	0.65003	-2.8154	0.051509	-0.048483	0.13269	0.66022	-1.3176	3752.0	21.107	-0.091287	80.888	-63.551	76.512	76.372	20.931	-0.38526	-7.2612	0.65403	-2.7987	23.42	-5.7112
127.36	-0.2111	49.172	-7.3081	0.64977	-2.8148	0.054532	-0.05607	0.1316	0.66022	-1.3176	3751.4	21.111	-0.088597	80.887	-63.698	76.513	76.372	20.931	-0.38526	-7.2612	0.65403	-2.7987	23.42	-5.7112
127.36	-0.20492	49.181	-7.3078	0.64947	-2.8141	0.057498	-0.063596	0.13033	0.66022	-1.3176	3750.7	21.115	-0.086003	80.887	-63.847	76.514	76.372	20.931	-0.38526	-7.2612	0.65403	-2.7987	23.42	-5.7112
127.35	-0.19899	49.189	-7.3075	0.64913	-2.8135	0.060404	-0.07105	0.12888	0.66022	-1.3176	3750.0	21.119	-0.083511	80.887	-63.998	76.514	76.372	20.931	-0.38526	-7.2612	0.65403	-2.7987	23.42	-5.7112
127.35	-0.1933	49.198	-7.3072	0.64876	-2.8128	0.063246	-0.07842	0.12724	0.66022	-1.3176	3749.3	21.123	-0.081125	80.887	-64.15	76.515	76.372	20.931	-0.38526	-7.2612	0.65403	-2.7987	23.42	-5.7112
127.34	-0.18788	49.208	-7.3069	0.64835	-2.8122	0.066018	-0.085696	0.12542	0.66022	-1.3176	3748.6	21.127	-0.078849	80.887	-64.304	76.516	76.372	20.931	-0.38526	-7.2612	0.65403	-2.7987	23.42	-5.7112
127.34	-0.18272	49.217	-7.3066	0.6479	-2.8116	0.068719	-0.092864	0.12343	0.66022	-1.3176	3748.0	21.132	-0.076687	80.887	-64.459	76.516	76.372	20.931	-0.38526	-7.2612	0.65403	-2.7987	23.42	-5.7112
127.34	-0.17785	49.227	-7.3062	0.64742	-2.811	0.071343	-0.099915	0.12126	0.66022	-1.3176	3747.3	21.136	-0.074642	80.886	-64.616	76.517	76.372	20.931	-0.38526	-7.2612	0.65403	-2.7987	23.42	-5.7112
127.33	-0.17327	49.236	-7.3059	0.6469	-2.8104	0.073886	-0.10684	0.11891	0.66022	-1.3176	3746.6	21.14	-0.072719	80.886	-64.774	76.517	76.372	20.931	-0.38526	-7.2612	0.65403	-2.7987	23.42	-5.7112
127.33	-0.16898	49.246	-7.3055	0.64635	-2.8098	0.076344	-0.11362	0.11639	0.66022	-1.3176	3745.9	21.145	-0.07092	80.886	-64.934	76.518	76.372	20.931	-0.38526	-7.2612	0.65403	-2.7987	23.42	-5.7112
127.32	-0.165	49.256	-7.3051	0.64576	-2.8092	0.078714	-0.12025	0.11371	0.66022	-1.3176	3745.2	21.149	-0.069249	80.886	-65.094	76.519	76.372	20.931	-0.38526	-7.2612	0.65403	-2.7987	23.42	-5.7112
127.32	-0.16133	49.266	-7.3047	0.64515	-2.8086	0.08099	-0.12672	0.11086	0.66022	-1.3176	3744.6	21.154	-0.067708	80.886	-65.256	76.519	76.372	20.931	-0.38526	-7.2612	0.65403	-2.7987	23.42	-5.7112
127.31	-0.15797	49.276	-7.3043	0.6445	-2.8081	0.08317	-0.13302	0.10786	0.66022	-1.3176	3743.9	21.159	-0.0663	80.885	-65.419	76.52	76.372	20.931	-0.38526	-7.2612	0.65403	-2.7987	23.42	-5.7112
127.31	-0.15494	49.286	-7.3039	0.64382	-2.8076	0.085249	-0.13914	0.10469	0.66022	-1.3176	3743.2	21.163	-0.065028	80.885	-65.583	76.52	76.372	20.931	-0.38526	-7.2612	0.65403	-2.7987	23.42	-5.7112
127.31	-0.15224	49.297	-7.3034	0.64311	-2.8071	0.087223	-0.14506	0.10137	0.66022	-1.3176	3742.5	21.168	-0.063893	80.885	-65.748	76.521	76.372	20.931	-0.38526	-7.2612	0.65403	-2.7987	23.42	-5.7112
127.3	-0.14987	49.307	-7.303	0.64237	-2.8066	0.089088	-0.15079	0.09791	0.66022	-1.3176	3741.8	21.172	-0.062898	80.885	-65.914	76.522	76.372	20.931	-0.38526	-7.2612	0.65403	-2.7987	23.42	-5.7112
127.3	-0.14783	49.317	-7.3026	0.6416	-2.8061	0.09084	-0.1563	0.094301	0.66022	-1.3176	3741.1	21.177	-0.062044	80.885	-66.081	76.522	76.372	20.931	-0.38526	-7.2612	0.65403	-2.7987	23.42	-5.7112
127.29	-0.14613	49.327	-7.3021	0.6408	-2.8056	0.092475	-0.16159	0.090554	0.66022	-1.3176	3740.5	21.182	-0.061331	80.884	-66.248	76.523	76.372	20.931	-0.38526	-7.2612	0.65403	-2.7987	23.42	-5.7112
127.29	-0.14478	49.337	-7.3016	0.63998	-2.8052	0.09399	-0.16665	0.086673	0.66022	-1.3176	3739.8	21.186	-0.060762	80.884	-66.416	76.523	76.372	20.931	-0.38526	-7.2612	0.65403	-2.7987	23.42	-5.7112
127.28	-0.14376	49.348	-7.3012	0.63914	-2.8047	0.095381	-0.17148	0.082664	0.66022	-1.3176	3739.1	21.191	-0.060337	80.884	-66.585	76.524	76.372	20.931	-0.38526	-7.2612	0.65403	-2.7987	23.42	-5.7112
127.28	-0.14309	49.358	-7.3007	0.63827	-2.8043	0.096645	-0.17606	0.078533	0.66022	-1.3176	3738.4	21.196	-0.060056	80.884	-66.755	76.524	76.372	20.931	-0.38526	-7.2612	0.65403	-2.7987	23.42	-5.7112
127.28	-0.14277	49.368	-7.3002	0.63738	-2.804	0.097778	-0.18038	0.074284	0.66022	-1.3176	3737.7	21.2	-0.059919	80.883	-66.925	76.525	76.372	20.931	-0.38526	-7.2612	0.65403	-2.7987	23.42	-5.7112
127.27	-0.14278	49.377	-7.2997	0.63647	-2.8036	0.098776	-0.18445	0.069925	0.66022	-1.3176	3737.1	21.205	-0.059927	80.883	-67.095	76.525	76.372	20.931	-0.38526	-7.2612	0.65403	-2.7987	23.42	-5.7112
127.27	-0.14314	49.387	-7.2992	0.63553	-2.8033	0.099636	-0.18825	0.065461	0.66022	-1.3176	3736.4	21.209	-0.060078	80.883	-67.266	76.526	76.372	20.931	-0.38526	-7.2612	0.65403	-2.7987	23.42	-5.7112
127.26	-0.14384	49.397	-7.2987	0.63458	-2.8029	0.10036	-0.19177	0.060898	0.66022	-1.3176	3735.7	21.214	-0.060373	80.882	-67.437	76.526	76.372	20.931	-0.38526	-7.2612	0.65403	-2.7987	23.42	-5.7112
127.26	-0.14488	49.406	-7.2982	0.63362	-2.8027	0.10093	-0.19502	0.056243	0.66022	-1.3176	3735.0	21.218	-0.060809	80.882	-67.608	76.527	76.372	20.931	-0.38526	-7.2612	0.65403	-2.7987	23.42	-5.7112
127.25	-0.14626	49.415	-7.2977	0.63263	-2.8024	0.10136	-0.19797	0.051503	0.66022	-1.3176	3734.3	21.222	-0.061386	80.882	-67.778	76.527	76.372	20.931	-0.38526	-7.2612	0.65403	-2.7987	23.42	-5.7112
127.25	-0.14796	49.424	-7.2972	0.63164	-2.8021	0.10165	-0.20064	0.046685	0.66022	-1.3176	3733.6	21.226	-0.062102	80.881	-67.948	76.528	76.372	20.931	-0.38526	-7.2612	0.65403	-2.7987	23.42	-5.7112
127.25	-0.15	49.433	-7.2967	0.63063	-2.8019	0.10178	-0.20301	0.041795	0.66022	-1.3176	3733.0	21.23	-0.062956	80.881	-68.116	76.528	76.372	20.931	-0.38526	-7.2612	0.65403	-2.7987	23.42	-5.7112
127.24	-0.15235	49.442	-7.2962	0.62961	-2.8017	0.10176	-0.20508	0.036841	0.66022	-1.3176	3732.3	21.234	-0.063944	80.881	-68.281	76.529	76.372	20.931	-0.38526	-7.2612	0.65403	-2.7987	23.42	-5.7112
127.24	-0.15502	49.45	-7.2957	0.62858	-2.8015	0.10158	-0.20684	0.03183	0.66022	-1.3176	3731.6	21.238	-0.065065	80.88	-68.436	76.529	76.372	20.931	-0.38526	-7.2612	0.65403	-2.7987	23.42	-5.7112
127.23	-0.158	49.458	-7.2951	0.62754	-2.8014	0.10125	-0.2083	0.026769	0.66022	-1.3176	3730.9	21.242	-0.066315	80.88	-68.558	76.53	76.372	20.931	-0.38526	-7.2612	0.65403	-2.7987	23.42	-5.7112
127.23	-0.16128	49.466	-7.2946	0.62649	-2.8013	0.10076	-0.20945	0.021665	0.66022	-1.3176	3730.2	21.245	-0.067693	80.88	-68.563	76.53	76.372	20.931	-0.38526	-7.2612	0.65403	-2.7987	23.42	-5.7112
127.23	-0.16485	49.473	-7.2941	0.62545	-2.8012	0.10011	-0.21028	0.016527	0.66022	-1.3176	3729.5	21.249	-0.069193	80.879	-68.442	76.53	76.372	20.931	-0.38526	-7.2612	0.65403	-2.7987	23.42	-5.7112
127.22	-0.16872	49.481	-7.2936	0.62439	-2.8011	0.099303	-0.2108	0.011362	0.66022	-1.3176	3728.9	21.252	-0.070814	80.879	-68.282	76.531	76.372	20.931	-0.38526	-7.2612	0.65403	-2.7987	23.42	-5.7112
127.22	-0.17285	49.487	-7.2931	0.62334	-2.8011	0.098335	-0.21101	0.006178	0.66022	-1.3176	3728.2	21.255	-0.072551	80.878	-68.112	76.531	76.372	20.931	-0.38526	-7.2612	0.65403	-2.7987	23.42	-5.7112
127.22	-0.17726	49.494	-7.2927	0.62228	-2.8011	0.097208	-0.2109	0.00098218	0.66022	-1.3176	3727.5	21.259	-0.074401	80.878	-67.939	76.532	76.372	20.931	-0.38526	-7.2612	0.65403	-2.7987	23.42	-5.7112
127.21	-0.18192	49.5	-7.2922	0.62123	-2.8011	0.095921	-0.21047	-0.0042174	0.66022	-1.3176	3726.8	21.261	-0.076358	80.878	-67.765	76.532	76.372	20.931	-0.38526	-7.2612	0.65403	-2.7987	23.42	-5.7112
127.21	-0.18683	49.506	-7.2917	0.62018	-2.8011	0.094474	-0.20972	-0.0094127	0.66022	-1.3176	3726.1	21.264	-0.078419	80.877	-67.59	76.532	76.372	20.931	-0.38526	-7.2612	0.65403	-2.7987	23.42	-5.7112
127.21	-0.19197	49.511	-7.2912	0.61913	-2.8012	0.092869	-0.20866	-0.014596	0.66022	-1.3176	3725.5	21.267	-0.080579	80.877	-67.415	76.533	76.372	20.931	-0.38526	-7.2612	0.65403	-2.7987	23.42	-5.7112
127.2	-0.19734	49.516	-7.2908	0.61809	-2.8012	0.091106	-0.20729	-0.019759	0.66022	-1.3176	3724.8	21.269	-0.082833	80.876	-67.241	76.533	76.372	20.931	-0.38526	-7.2612	0.65403	-2.7987	23.42	-5.7112
127.2	-0.20292	49.521	-7.2903	0.61706	-2.8014	0.089187	-0.2056	-0.024895	0.66022	-1.3176	3724.1	21.271	-0.085176	80.876	-67.068	76.533	76.372	20.931	-0.38526	-7.2612	0.65403	-2.7987	23.42	-5.7112
127.2	-0.2087	49.525	-7.2899	0.61604	-2.8015	0.087114	-0.20361	-0.029994	0.66022	-1.3176	3723.4	21.273	-0.087603	80.875	-66.895	76.534	76.372	20.931	-0.38526	-7.2612	0.65403	-2.7987	23.42	-5.7112
127.2	-0.21467	49.529	-7.2895	0.61502	-2.8017	0.084889	-0.2013	-0.03505	0.66022	-1.3176	3722.7	21.275	-0.090108	80.875	-66.723	76.534	76.372	20.931	-0.38526	-7.2612	0.65403	-2.7987	23.42	-5.7112
127.2	-0.22081	49.532	-7.289	0.61402	-2.8018	0.082514	-0.1987	-0.040054	0.66022	-1.3176	3722.0	21.277	-0.092686	80.874	-66.553	76.534	76.372	20.931	-0.38526	-7.2612	0.65403	-2.7987	23.42	-5.7112
127.19	-0.22711	49.535	-7.2886	0.61304	-2.8021	0.079992	-0.19579	-0.044999	0.66022	-1.3176	3721.4	21.278	-0.095332	80.874	-66.383	76.534	76.372	20.931	-0.38526	-7.2612	0.65403	-2.7987	23.42	-5.7112
127.19	-0.23356	49.538	-7.2882	0.61207	-2.8023	0.077326	-0.19259	-0.049878	0.66022	-1.3176	3720.7	21.28	-0.098039	80.873	-66.215	76.535	76.372	20.931	-0.38526	-7.2612	0.65403	-2.7987	23.42	-5.7112
127.19	-0.24014	49.54	-7.2879	0.61111	-2.8026	0.07452	-0.18909	-0.054681	0.66022	-1.3176	3720.0	21.281	-0.1008	80.872	-66.048	76.535	76.372	20.931	-0.38526	-7.2612	0.65403	-2.7987	23.42	-5.7112
127.19	-0.24684	49.542	-7.2875	0.61018	-2.8028	0.071577	-0.18532	-0.059402	0.66022	-1.3176	3719.3	21.282	-0.10361	80.872	-65.883	76.535	76.372	20.931	-0.38526	-7.2612	0.65403	-2.7987	23.42	-5.7112
127.19	-0.25364	49.543	-7.2871	0.60926	-2.8031	0.068502	-0.18126	-0.064034	0.66022	-1.3176	3718.6	21.282	-0.10647	80.871	-65.719	76.535	76.372	20.931	-0.38526	-7.2612	0.65403	-2.7987	23.42	-5.7112
127.18	-0.26053	49.544	-7.2868	0.60836	-2.8035	0.065299	-0.17693	-0.068568	0.66022	-1.3176	3718.0	21.283	-0.10936	80.871	-65.556	76.536	76.372	20.931	-0.38526	-7.2612	0.65403	-2.7987	23.42	-5.7112
127.18	-0.26749	49.544	-7.2865	0.60749	-2.8038	0.061973	-0.17234	-0.072998	0.66022	-1.3176	3717.3	21.283	-0.11228	80.87	-65.395	76.536	76.372	20.931	-0.38526	-7.2612	0.65403	-2.7987	23.42	-5.7112
127.18	-0.27451	49.544	-7.2862	0.60664	-2.8042	0.058529	-0.16748	-0.077317	0.66022	-1.3176	3716.6	21.283	-0.11523	80.87	-65.236	76.536	76.372	20.931	-0.38526	-7.2612	0.65403	-2.7987	23.42	-5.7112
127.18	-0.28157	49.543	-7.2859	0.60582	-2.8046	0.054972	-0.16238	-0.081518	0.66022	-1.3176	3715.9	21.283	-0.1182	80.869	-65.078	76.536	76.372	20.931	-0.38526	-7.2612	0.65403	-2.7987	23.42	-5.7112
127.18	-0.28866	49.542	-7.2856	0.60502	-2.805	0.051308	-0.15703	-0.085594	0.66022	-1.3176	3715.2	21.283	-0.12117	80.868	-64.922	76.537	76.372	20.931	-0.38526	-7.2612	0.65403	-2.7987	23.42	-5.7112
127.18	-0.29576	49.541	-7.2854	0.60425	-2.8055	0.047543	-0.15145	-0.089538	0.66022	-1.3176	3714.5	21.282	-0.12416	80.868	-64.768	76.537	76.372	20.931	-0.38526	-7.2612	0.65403	-2.7987	23.42	-5.7112
127.18	-0.30286	49.539	-7.2852	0.6035	-2.8059	0.043683	-0.14564	-0.093344	0.66022	-1.3176	3713.9	21.282	-0.12714	80.867	-64.616	76.537	76.372	20.931	-0.38526	-7.2612	0.65403	-2.7987	23.42	-5.7112
127.18	-0.30994	49.536	-7.2849	0.60279	-2.8064	0.039734	-0.13962	-0.097006	0.66022	-1.3176	3713.2	21.281	-0.13011	80.866	-64.466	76.537	76.372	20.931	-0.38526	-7.2612	0.65403	-2.7987	23.42	-5.7112
127.18	-0.31699	49.533	-7.2848	0.60211	-2.8069	0.035704	-0.13338	-0.10052	0.66022	-1.3176	3712.5	21.28	-0.13307	80.866	-64.318	76.537	76.372	20.931	-0.38526	-7.2612	0.65403	-2.7987	23.42	-5.7112
127.18	-0.32399	49.53	-7.2846	0.60146	-2.8074	0.031599	-0.12696	-0.10387	0.66022	-1.3176	3711.8	21.278	-0.13601	80.865	-64.172	76.538	76.372	20.931	-0.38526	-7.2612	0.65403	-2.7987	23.42	-5.7112
127.18	-0.33093	49.526	-7.2844	0.60084	-2.8079	0.027426	-0.12035	-0.10707	0.66022	-1.3176	3711.1	21.277	-0.13892	80.865	-64.028	76.538	76.372	20.931	-0.38526	-7.2612	0.65403	-2.7987	23.42	-5.7112
127.18	-0.33778	49.522	-7.2843	0.60025	-2.8085	0.023192	-0.11356	-0.1101	0.66022	-1.3176	3710.5	21.275	-0.1418	80.864	-63.886	76.538	76.372	20.931	-0.38526	-7.2612	0.65403	-2.7987	23.42	-5.7112
127.18	-0.34455	49.518	-7.2842	0.5997	-2.809	0.018905	-0.10661	-0.11295	0.66022	-1.3176	3709.8	21.273	-0.14464	80.863	-63.746	76.538	76.372	20.931	-0.38526	-7.2612	0.65403	-2.7987	23.42	-5.7112
127.18	-0.35121	49.513	-7.2841	0.59919	-2.8096	0.014573	-0.0995	-0.11563	0.66022	-1.3176	3709.1	21.271	-0.14744	80.863	-63.609	76.538	76.372	20.931	-0.38526	-7.2612	0.65403	-2.7987	23.42	-5.7112
127.18	-0.35774	49.507	-7.2841	0.59871	-2.8102	0.010203	-0.092253	-0.11813	0.66022	-1.3176	3708.4	21.269	-0.15019	80.862	-63.473	76.538	76.372	20.931	-0.38526	-7.2612	0.65403	-2.7987	23.42	-5.7112
127.18	-0.36414	49.502	-7.284	0.59827	-2.8108	0.0058025	-0.084876	-0.12044	0.66022	-1.3176	3707.7	21.267	-0.15287	80.861	-63.341	76.538	76.372	20.931	-0.38526	-7.2612	0.65403	-2.7987	23.42	-5.7112
127.18	-0.3704	49.495	-7.284	0.59786	-2.8114	0.0013801	-0.077382	-0.12257	0.66022	-1.3176	3707.1	21.264	-0.1555	80.861	-63.21	76.539	76.372	20.931	-0.38526	-7.2612	0.65403	-2.7987	23.42	-5.7112
127.19	-0.37648	49.489	-7.284	0.59749	-2.812	-0.0030565	-0.069782	-0.1245	0.66022	-1.3176	3706.4	21.261	-0.15806	80.86	-63.082	76.539	76.372	20.931	-0.38526	-7.2612	0.65403	-2.7987	23.42	-5.7112
127.19	-0.3824	49.482	-7.284	0.59716	-2.8126	-0.0074993	-0.062088	-0.12624	0.66022	-1.3176	3705.7	21.258	-0.16054	80.859	-62.957	76.539	76.372	20.931	-0.38526	-7.2612	0.65403	-2.7987	23.42	-5.7112
127.19	-0.38812	49.475	-7.2841	0.59687	-2.8133	-0.01194	-0.054314	-0.12777	0.66022	-1.3176	3705.0	21.255	-0.16295	80.859	-62.834	76.539	76.372	20.931	-0.38526	-7.2612	0.65403	-2.7987	23.42	-5.7112
127.19	-0.39365	49.467	-7.2842	0.59662	-2.8139	-0.016371	-0.046472	-0.12911	0.66022	-1.3176	3704.4	21.252	-0.16527	80.858	-62.714	76.539	76.372	20.931	-0.38526	-7.2612	0.65403	-2.7987	23.42	-5.7112
127.19	-0.39896	49.46	-7.2843	0.59641	-2.8146	-0.020785	-0.038575	-0.13024	0.66022	-1.3176	3703.7	21.249	-0.1675	80.857	-62.596	76.539	76.372	20.931	-0.38526	-7.2612	0.65403	-2.7987	23.42	-5.7112
127.19	-0.40405	49.451	-7.2844	0.59623	-2.8152	-0.025172	-0.030636	-0.13116	0.66022	-1.3176	3703.0	21.245	-0.16964	80.857	-62.481	76.539	76.372	20.931	-0.38526	-7.2612	0.65403	-2.7987	23.42	-5.7112
127.2	-0.40891	49.443	-7.2845	0.5961	-2.8159	-0.029526	-0.022667	-0.13188	0.66022	-1.3176	3702.3	21.242	-0.17168	80.856	-62.368	76.54	76.372	20.931	-0.38526	-7.2612	0.65403	-2.7987	23.42	-5.7112
127.2	-0.41352	49.434	-7.2847	0.59601	-2.8165	-0.033838	-0.014683	-0.13239	0.66022	-1.3176	3701.6	21.238	-0.17362	80.855	-62.259	76.54	76.372	20.931	-0.38526	-7.2612	0.65403	-2.7987	23.42	-5.7112
127.2	-0.41788	49.425	-7.2848	0.59595	-2.8172	-0.038101	-0.0066955	-0.13268	0.66022	-1.3176	3701.0	21.234	-0.17545	80.854	-62.152	76.54	76.372	20.931	-0.38526	-7.2612	0.65403	-2.7987	23.42	-5.7112
127.2	-0.42198	49.416	-7.285	0.59594	-2.8179	-0.042307	0.0012818	-0.13277	0.66022	-1.3176	3700.3	21.23	-0.17717	80.854	-62.047	76.54	76.372	20.931	-0.38526	-7.2612	0.65403	-2.7987	23.42	-5.7112
127.21	-0.4258	49.406	-7.2853	0.59597	-2.8185	-0.046449	0.0092359	-0.13265	0.66022	-1.3176	3699.6	21.226	-0.17878	80.853	-61.946	76.54	76.372	20.931	-0.38526	-7.2612	0.65403	-2.7987	23.42	-5.7112
127.21	-0.42934	49.397	-7.2855	0.59603	-2.8192	-0.05052	0.017154	-0.13231	0.66022	-1.3176	3698.9	21.222	-0.18027	80.852	-61.847	76.54	76.372	20.931	-0.38526	-7.2612	0.65403	-2.7987	23.42	-5.7112
127.21	-0.4326	49.387	-7.2858	0.59614	-2.8198	-0.054511	0.025022	-0.13177	0.66022	-1.3176	3698.3	21.218	-0.18163	80.852	-61.752	76.54	76.372	20.931	-0.38526	-7.2612	0.65403	-2.7987	23.42	-5.7112
127.21	-0.43556	49.377	-7.2861	0.59628	-2.8205	-0.058417	0.032828	-0.13102	0.66022	-1.3176	3697.6	21.213	-0.18288	80.851	-61.659	76.541	76.372	20.931	-0.38526	-7.2612	0.65403	-2.7987	23.42	-5.7112
127.22	-0.43821	49.367	-7.2864	0.59647	-2.8212	-0.06223	0.040558	-0.13006	0.66022	-1.3176	3696.9	21.209	-0.18399	80.851	-61.569	76.541	76.372	20.931	-0.38526	-7.2612	0.65403	-2.7987	23.42	-5.7112
127.22	-0.44056	49.356	-7.2867	0.59669	-2.8218	-0.065944	0.048201	-0.12889	0.66022	-1.3176	3696.2	21.204	-0.18498	80.85	-61.482	76.541	76.372	20.931	-0.38526	-7.2612	0.65403	-2.7987	23.42	-5.7112
127.22	-0.4426	49.346	-7.287	0.59695	-2.8224	-0.069553	0.055744	-0.12752	0.66022	-1.3176	3695.5	21.2	-0.18584	80.849	-61.398	76.541	76.372	20.931	-0.38526	-7.2612	0.65403	-2.7987	23.42	-5.7112
127.22	-0.44432	49.335	-7.2874	0.59725	-2.8231	-0.073051	0.063173	-0.12594	0.66022	-1.3176	3694.9	21.195	-0.18656	80.849	-61.317	76.541	76.372	20.931	-0.38526	-7.2612	0.65403	-2.7987	23.42	-5.7112
127.23	-0.44572	49.324	-7.2877	0.59758	-2.8237	-0.076432	0.070477	-0.12417	0.66022	-1.3176	3694.2	21.191	-0.18715	80.848	-61.239	76.541	76.372	20.931	-0.38526	-7.2612	0.65403	-2.7987	23.42	-5.7112
127.23	-0.4468	49.314	-7.2881	0.59795	-2.8243	-0.07969	0.077644	-0.1222	0.66022	-1.3176	3693.5	21.186	-0.18761	80.847	-61.164	76.542	76.372	20.931	-0.38526	-7.2612	0.65403	-2.7987	23.42	-5.7112
127.23	-0.44755	49.303	-7.2885	0.59836	-2.8249	-0.083076	0.085101	-0.12023	0.66022	-1.3176	3692.8	21.181	-0.18792	80.847	-61.092	76.542	76.372	20.931	-0.38526	-7.2612	0.65403	-2.7987	23.42	-5.7112
127.24	-0.44796	49.292	-7.289	0.5988	-2.8255	-0.086535	0.092733	-0.11823	0.66022	-1.3176	3692.2	21.177	-0.1881	80.846	-61.024	76.542	76.372	20.931	-0.38526	-7.2612	0.65403	-2.7987	23.42	-5.7112
127.24	-0.44805	49.281	-7.2894	0.59928	-2.8261	-0.089856	0.10017	-0.11601	0.66022	-1.3176	3691.5	21.172	-0.18814	80.845	-60.958	76.542	76.372	20.931	-0.38526	-7.2612	0.65403	-2.7987	23.42	-5.7112
127.24	-0.4478	49.27	-7.2899	0.5998	-2.8267	-0.093033	0.1074	-0.11358	0.66022	-1.3176	3690.8	21.167	-0.18803	80.845	-60.895	76.542	76.372	20.931	-0.38526	-7.2612	0.65403	-2.7987	23.42	-5.7112
127.25	-0.44722	49.26	-7.2903	0.60036	-2.8272	-0.09606	0.11441	-0.11095	0.66022	-1.3176	3690.1	21.163	-0.18779	80.844	-60.836	76.543	76.372	20.931	-0.38526	-7.2612	0.65403	-2.7987	23.42	-5.7112
127.25	-0.44631	49.249	-7.2908	0.60095	-2.8278	-0.09893	0.12119	-0.10812	0.66022	-1.3176	3689.5	21.158	-0.18741	80.844	-60.78	76.543	76.372	20.931	-0.38526	-7.2612	0.65403	-2.7987	23.42	-5.7112
127.25	-0.44507	49.239	-7.2913	0.60157	-2.8283	-0.10164	0.12773	-0.1051	0.66022	-1.3176	3688.8	21.153	-0.18689	80.843	-60.726	76.543	76.372	20.931	-0.38526	-7.2612	0.65403	-2.7987	23.42	-5.7112
127.26	-0.44351	49.228	-7.2918	0.60222	-2.8288	-0.10418	0.134	-0.1019	0.66022	-1.3176	3688.1	21.149	-0.18624	80.842	-60.676	76.543	76.372	20.931	-0.38526	-7.2612	0.65403	-2.7987	23.42	-5.7112
127.26	-0.44162	49.218	-7.2924	0.60291	-2.8293	-0.10655	0.14001	-0.098514	0.66022	-1.3176	3687.4	21.144	-0.18545	80.842	-60.629	76.544	76.372	20.931	-0.38526	-7.2612	0.65403	-2.7987	23.42	-5.7112
127.26	-0.43942	49.208	-7.2929	0.60362	-2.8298	-0.10874	0.14575	-0.094957	0.66022	-1.3176	3686.8	21.14	-0.18452	80.841	-60.586	76.544	76.372	20.931	-0.38526	-7.2612	0.65403	-2.7987	23.42	-5.7112
127.26	-0.43691	49.198	-7.2935	0.60437	-2.8303	-0.11075	0.15119	-0.091233	0.66022	-1.3176	3686.1	21.135	-0.18347	80.841	-60.545	76.544	76.372	20.931	-0.38526	-7.2612	0.65403	-2.7987	23.42	-5.7112
127.27	-0.43408	49.188	-7.294	0.60513	-2.8307	-0.11257	0.15634	-0.087351	0.66022	-1.3176	3685.4	21.131	-0.18228	80.84	-60.508	76.544	76.372	20.931	-0.38526	-7.2612	0.65403	-2.7987	23.42	-5.7112
127.27	-0.43096	49.178	-7.2946	0.60593	-2.8312	-0.11421	0.16118	-0.083317	0.66022	-1.3176	3684.7	21.127	-0.18097	80.84	-60.473	76.545	76.372	20.931	-0.38526	-7.2612	0.65403	-2.7987	23.42	-5.7112
127.27	-0.42755	49.169	-7.2952	0.60675	-2.8316	-0.11565	0.16571	-0.079139	0.66022	-1.3176	3684.1	21.123	-0.17954	80.839	-60.442	76.545	76.372	20.931	-0.38526	-7.2612	0.65403	-2.7987	23.42	-5.7112
127.27	-0.42384	49.16	-7.2957	0.60759	-2.832	-0.1169	0.16992	-0.074826	0.66022	-1.3176	3683.4	21.119	-0.17799	80.839	-60.414	76.545	76.372	20.931	-0.38526	-7.2612	0.65403	-2.7987	23.42	-5.7112
127.28	-0.41987	49.151	-7.2963	0.60844	-2.8323	-0.11796	0.17379	-0.070385	0.66022	-1.3176	3682.7	21.115	-0.17632	80.838	-60.39	76.545	76.372	20.931	-0.38526	-7.2612	0.65403	-2.7987	23.42	-5.7112
127.28	-0.41562	49.142	-7.2969	0.60932	-2.8327	-0.11881	0.17734	-0.065826	0.66022	-1.3176	3682.0	21.111	-0.17454	80.838	-60.368	76.546	76.372	20.931	-0.38526	-7.2612	0.65403	-2.7987	23.42	-5.7112
127.28	-0.41111	49.134	-7.2975	0.61022	-2.833	-0.11947	0.18054	-0.061157	0.66022	-1.3176	3681.4	21.108	-0.17264	80.837	-60.35	76.546	76.372	20.931	-0.38526	-7.2612	0.65403	-2.7987	23.42	-5.7112
127.28	-0.40636	49.126	-7.2981	0.61113	-2.8333	-0.11993	0.18341	-0.056388	0.66022	-1.3176	3680.7	21.104	-0.17065	80.837	-60.335	76.546	76.372	20.931	-0.38526	-7.2612	0.65403	-2.7987	23.42	-5.7112
127.29	-0.40136	49.118	-7.2987	0.61205	-2.8335	-0.12018	0.18592	-0.051526	0.66022	-1.3176	3680.0	21.101	-0.16855	80.836	-60.323	76.547	76.372	20.931	-0.38526	-7.2612	0.65403	-2.7987	23.42	-5.7112
127.29	-0.39614	49.111	-7.2993	0.61299	-2.8338	-0.12023	0.18808	-0.046583	0.66022	-1.3176	3679.3	21.098	-0.16636	80.836	-60.314	76.547	76.372	20.931	-0.38526	-7.2612	0.65403	-2.7987	23.42	-5.7112
127.29	-0.39069	49.103	-7.2999	0.61393	-2.834	-0.12009	0.18989	-0.041567	0.66022	-1.3176	3678.7	21.095	-0.16407	80.835	-60.309	76.547	76.372	20.931	-0.38526	-7.2612	0.65403	-2.7987	23.42	-5.7112
127.29	-0.38505	49.097	-7.3005	0.61488	-2.8342	-0.11974	0.19134	-0.036488	0.66022	-1.3176	3678.0	21.092	-0.1617	80.835	-60.307	76.548	76.372	20.931	-0.38526	-7.2612	0.65403	-2.7987	23.42	-5.7112
127.29	-0.3792	49.09	-7.3011	0.61584	-2.8344	-0.11919	0.19243	-0.031355	0.66022	-1.3176	3677.3	21.089	-0.15925	80.834	-60.307	76.548	76.372	20.931	-0.38526	-7.2612	0.65403	-2.7987	23.42	-5.7112
127.3	-0.37318	49.084	-7.3017	0.61681	-2.8345	-0.11845	0.19316	-0.026179	0.66022	-1.3176	3676.6	21.086	-0.15672	80.834	-60.312	76.548	76.372	20.931	-0.38526	-7.2612	0.65403	-2.7987	23.42	-5.7112
127.3	-0.36698	49.078	-7.3023	0.61777	-2.8346	-0.11751	0.19354	-0.020969	0.66022	-1.3176	3676.0	21.084	-0.15412	80.833	-60.319	76.549	76.372	20.931	-0.38526	-7.2612	0.65403	-2.7987	23.42	-5.7112
127.3	-0.36063	49.073	-7.3029	0.61874	-2.8347	-0.11637	0.19356	-0.015736	0.66022	-1.3176	3675.3	21.082	-0.15145	80.833	-60.329	76.549	76.372	20.931	-0.38526	-7.2612	0.65403	-2.7987	23.42	-5.7112
127.3	-0.35413	49.068	-7.3035	0.61971	-2.8348	-0.11505	0.19322	-0.010488	0.66022	-1.3176	3674.6	21.079	-0.14872	80.833	-60.343	76.549	76.372	20.931	-0.38526	-7.2612	0.65403	-2.7987	23.42	-5.7112
127.3	-0.3475	49.064	-7.304	0.62067	-2.8348	-0.11354	0.19253	-0.0052364	0.66022	-1.3176	3673.9	21.077	-0.14594	80.832	-60.359	76.55	76.372	20.931	-0.38526	-7.2612	0.65403	-2.7987	23.42	-5.7112
127.3	-0.34075	49.059	-7.3046	0.62163	-2.8348	-0.11184	0.19149	9.4506e-06	0.66022	-1.3176	3673.3	21.076	-0.14311	80.832	-60.379	76.55	76.372	20.931	-0.38526	-7.2612	0.65403	-2.7987	23.42	-5.7112
127.3	-0.33389	49.055	-7.3051	0.62259	-2.8348	-0.10997	0.1901	0.0052397	0.66022	-1.3176	3672.6	21.074	-0.14023	80.831	-60.402	76.55	76.372	20.931	-0.38526	-7.2612	0.65403	-2.7987	23.42	-5.7112
127.3	-0.32694	49.052	-7.3057	0.62353	-2.8348	-0.10792	0.18837	0.010445	0.66022	-1.3176	3671.9	21.073	-0.13731	80.831	-60.428	76.551	76.372	20.931	-0.38526	-7.2612	0.65403	-2.7987	23.42	-5.7112
127.3	-0.31991	49.049	-7.3062	0.62447	-2.8347	-0.1057	0.1863	0.015615	0.66022	-1.3176	3671.2	21.071	-0.13436	80.83	-60.457	76.551	76.372	20.931	-0.38526	-7.2612	0.65403	-2.7987	23.42	-5.7112
127.3	-0.31281	49.046	-7.3067	0.6254	-2.8346	-0.10331	0.1839	0.02074	0.66022	-1.3176	3670.6	21.07	-0.13137	80.83	-60.489	76.552	76.372	20.931	-0.38526	-7.2612	0.65403	-2.7987	23.42	-5.7112
127.3	-0.30566	49.044	-7.3073	0.62631	-2.8345	-0.10076	0.18118	0.025811	0.66022	-1.3176	3669.9	21.069	-0.12837	80.829	-60.524	76.552	76.372	20.931	-0.38526	-7.2612	0.65403	-2.7987	23.42	-5.7112
127.3	-0.29846	49.042	-7.3078	0.62721	-2.8344	-0.098053	0.17813	0.03082	0.66022	-1.3176	3669.2	21.069	-0.12535	80.829	-60.562	76.552	76.372	20.931	-0.38526	-7.2612	0.65403	-2.7987	23.42	-5.7112
127.3	-0.29123	49.041	-7.3082	0.62809	-2.8342	-0.095198	0.17478	0.035756	0.66022	-1.3176	3668.5	21.068	-0.12232	80.829	-60.604	76.553	76.372	20.931	-0.38526	-7.2612	0.65403	-2.7987	23.42	-5.7112
127.3	-0.28399	49.04	-7.3087	0.62896	-2.834	-0.092198	0.17112	0.040611	0.66022	-1.3176	3667.9	21.068	-0.11927	80.828	-60.648	76.553	76.372	20.931	-0.38526	-7.2612	0.65403	-2.7987	23.42	-5.7112
127.3	-0.27675	49.039	-7.3092	0.6298	-2.8338	-0.089062	0.16716	0.045377	0.66022	-1.3176	3667.2	21.068	-0.11623	80.828	-60.695	76.553	76.372	20.931	-0.38526	-7.2612	0.65403	-2.7987	23.42	-5.7112
127.3	-0.26951	49.039	-7.3096	0.63063	-2.8336	-0.085793	0.16292	0.050044	0.66022	-1.3176	3666.5	21.068	-0.11319	80.827	-60.745	76.554	76.372	20.931	-0.38526	-7.2612	0.65403	-2.7987	23.42	-5.7112
127.3	-0.26229	49.039	-7.31	0.63143	-2.8333	-0.082401	0.1584	0.054605	0.66022	-1.3176	3665.8	21.068	-0.11016	80.827	-60.799	76.554	76.372	20.931	-0.38526	-7.2612	0.65403	-2.7987	23.42	-5.7112
127.3	-0.2551	49.039	-7.3104	0.63221	-2.833	-0.078891	0.15361	0.059052	0.66022	-1.3176	3665.2	21.068	-0.10714	80.827	-60.855	76.554	76.372	20.931	-0.38526	-7.2612	0.65403	-2.7987	23.42	-5.7112
127.3	-0.24796	49.04	-7.3108	0.63297	-2.8327	-0.075271	0.14857	0.063377	0.66022	-1.3176	3664.5	21.068	-0.10414	80.826	-60.914	76.555	76.372	20.931	-0.38526	-7.2612	0.65403	-2.7987	23.42	-5.7112
127.3	-0.24087	49.041	-7.3112	0.6337	-2.8324	-0.071547	0.14328	0.067572	0.66022	-1.3176	3663.8	21.069	-0.10117	80.826	-60.975	76.555	76.372	20.931	-0.38526	-7.2612	0.65403	-2.7987	23.42	-5.7112
127.3	-0.23384	49.043	-7.3115	0.6344	-2.832	-0.067728	0.13776	0.071631	0.66022	-1.3176	3663.1	21.07	-0.098216	80.825	-61.04	76.556	76.372	20.931	-0.38526	-7.2612	0.65403	-2.7987	23.42	-5.7112
127.29	-0.22689	49.045	-7.3119	0.63507	-2.8317	-0.063822	0.13202	0.075548	0.66022	-1.3176	3662.5	21.071	-0.095297	80.825	-61.108	76.556	76.372	20.931	-0.38526	-7.2612	0.65403	-2.7987	23.42	-5.7112
127.29	-0.22003	49.047	-7.3122	0.63572	-2.8313	-0.059835	0.12606	0.079314	0.66022	-1.3176	3661.8	21.072	-0.092415	80.824	-61.178	76.556	76.372	20.931	-0.38526	-7.2612	0.65403	-2.7987	23.42	-5.7112
127.29	-0.21326	49.049	-7.3124	0.63633	-2.8309	-0.055775	0.11991	0.082925	0.66022	-1.3176	3661.1	21.073	-0.089572	80.824	-61.251	76.557	76.372	20.931	-0.38526	-7.2612	0.65403	-2.7987	23.42	-5.7112
127.29	-0.20659	49.052	-7.3127	0.63692	-2.8305	-0.051651	0.11357	0.086375	0.66022	-1.3176	3660.4	21.075	-0.086773	80.824	-61.327	76.557	76.372	20.931	-0.38526	-7.2612	0.65403	-2.7987	23.42	-5.7112
127.29	-0.20004	49.056	-7.313	0.63747	-2.83	-0.04747	0.10705	0.089658	0.66022	-1.3176	3659.8	21.076	-0.084021	80.823	-61.405	76.557	76.372	20.931	-0.38526	-7.2612	0.65403	-2.7987	23.42	-5.7112
127.29	-0.19361	49.059	-7.3132	0.63799	-2.8296	-0.043241	0.10038	0.09277	0.66022	-1.3176	3659.1	21.078	-0.08132	80.823	-61.486	76.558	76.372	20.931	-0.38526	-7.2612	0.65403	-2.7987	23.42	-5.7112
127.28	-0.18731	49.063	-7.3134	0.63847	-2.8291	-0.038971	0.093558	0.095705	0.66022	-1.3176	3658.4	21.08	-0.078674	80.822	-61.57	76.558	76.372	20.931	-0.38526	-7.2612	0.65403	-2.7987	23.42	-5.7112
127.28	-0.18115	49.067	-7.3136	0.63892	-2.8286	-0.034669	0.086604	0.098459	0.66022	-1.3176	3657.7	21.082	-0.076086	80.822	-61.657	76.559	76.372	20.931	-0.38526	-7.2612	0.65403	-2.7987	23.42	-5.7112
127.28	-0.17513	49.071	-7.3137	0.63934	-2.8281	-0.030343	0.07953	0.10103	0.66022	-1.3176	3657.1	21.084	-0.073558	80.821	-61.746	76.559	76.372	20.931	-0.38526	-7.2612	0.65403	-2.7987	23.42	-5.7112
127.28	-0.16926	49.076	-7.3139	0.63972	-2.8276	-0.026	0.072349	0.10341	0.66022	-1.3176	3656.4	21.086	-0.071093	80.821	-61.837	76.559	76.372	20.931	-0.38526	-7.2612	0.65403	-2.7987	23.42	-5.7112
127.27	-0.16355	49.081	-7.314	0.64006	-2.8271	-0.021649	0.065076	0.1056	0.66022	-1.3176	3655.7	21.088	-0.068695	80.821	-61.931	76.56	76.372	20.931	-0.38526	-7.2612	0.65403	-2.7987	23.42	-5.7112
127.27	-0.158	49.086	-7.3141	0.64037	-2.8265	-0.017298	0.057723	0.1076	0.66022	-1.3176	3655.0	21.091	-0.066365	80.82	-62.028	76.56	76.372	20.931	-0.38526	-7.2612	0.65403	-2.7987	23.42	-5.7112
127.27	-0.15262	49.091	-7.3142	0.64064	-2.826	-0.012955	0.050306	0.1094	0.66022	-1.3176	3654.3	21.093	-0.064106	80.82	-62.127	76.56	76.372	20.931	-0.38526	-7.2612	0.65403	-2.7987	23.42	-5.7112
127.26	-0.14741	49.096	-7.3142	0.64087	-2.8254	-0.0086265	0.042837	0.11101	0.66022	-1.3176	3653.7	21.096	-0.061919	80.819	-62.228	76.561	76.372	20.931	-0.38526	-7.2612	0.65403	-2.7987	23.42	-5.7112
127.26	-0.14238	49.102	-7.3143	0.64107	-2.8249	-0.0043216	0.03533	0.11241	0.66022	-1.3176	3653.0	21.098	-0.059807	80.819	-62.332	76.561	76.372	20.931	-0.38526	-7.2612	0.65403	-2.7987	23.42	-5.7112
127.26	-0.13754	49.108	-7.3143	0.64122	-2.8243	-4.7382e-05	0.027799	0.11361	0.66022	-1.3176	3652.3	21.101	-0.057771	80.818	-62.438	76.562	76.372	20.931	-0.38526	-7.2612	0.65403	-2.7987	23.42	-5.7112
127.26	-0.13288	49.114	-7.3143	0.64134	-2.8237	0.0041885	0.020258	0.11462	0.66022	-1.3176	3651.6	21.104	-0.055814	80.818	-62.546	76.562	76.372	20.931	-0.38526	-7.2612	0.65403	-2.7987	23.42	-5.7112
127.25	-0.1284	49.12	-7.3142	0.64143	-2.8232	0.0083028	0.012831	0.11536	0.66022	-1.3176	3651.0	21.107	-0.053935	80.818	-62.657	76.562	76.372	20.931	-0.38526	-7.2612	0.65403	-2.7987	23.42	-5.7112
127.25	-0.12412	49.126	-7.3142	0.64147	-2.8226	0.01198	0.0059933	0.11563	0.66022	-1.3176	3650.3	21.11	-0.052135	80.817	-62.769	76.563	76.372	20.931	-0.38526	-7.2612	0.65403	-2.7987	23.42	-5.7112
127.25	-0.12002	49.133	-7.3141	0.64149	-2.822	0.015609	-0.00081601	0.11571	0.66022	-1.3176	3649.6	21.113	-0.050416	80.817	-62.884	76.563	76.372	20.931	-0.38526	-7.2612	0.65403	-2.7987	23.42	-5.7112
127.24	-0.11612	49.14	-7.314	0.64147	-2.8214	0.019186	-0.0075872	0.11561	0.66022	-1.3176	3648.9	21.116	-0.048778	80.816	-63.001	76.563	76.372	20.931	-0.38526	-7.2612	0.65403	-2.7987	23.42	-5.7112
127.24	-0.11242	49.146	-7.3139	0.64141	-2.8209	0.022705	-0.01431	0.11534	0.66022	-1.3176	3648.2	21.119	-0.047222	80.816	-63.12	76.564	76.372	20.931	-0.38526	-7.2612	0.65403	-2.7987	23.42	-5.7112
127.24	-0.10891	49.153	-7.3138	0.64132	-2.8203	0.026162	-0.020976	0.11489	0.66022	-1.3176	3647.6	21.122	-0.045749	80.815	-63.241	76.564	76.372	20.931	-0.38526	-7.2612	0.65403	-2.7987	23.42	-5.7112
127.23	-0.1056	49.16	-7.3137	0.6412	-2.8197	0.029552	-0.027573	0.11426	0.66022	-1.3176	3646.9	21.126	-0.044359	80.815	-63.364	76.565	76.372	20.931	-0.38526	-7.2612	0.65403	-2.7987	23.42	-5.7112
127.23	-0.10249	49.167	-7.3135	0.64105	-2.8191	0.03287	-0.034094	0.11347	0.66022	-1.3176	3646.2	21.129	-0.043052	80.814	-63.489	76.565	76.372	20.931	-0.38526	-7.2612	0.65403	-2.7987	23.42	-5.7112
127.23	-0.09958	49.174	-7.3133	0.64086	-2.8186	0.036111	-0.040529	0.1125	0.66022	-1.3176	3645.5	21.132	-0.04183	80.814	-63.615	76.565	76.372	20.931	-0.38526	-7.2612	0.65403	-2.7987	23.42	-5.7112
127.22	-0.09687	49.182	-7.3131	0.64064	-2.818	0.039271	-0.04687	0.11137	0.66022	-1.3176	3644.9	21.136	-0.040692	80.814	-63.743	76.566	76.372	20.931	-0.38526	-7.2612	0.65403	-2.7987	23.42	-5.7112
127.22	-0.094361	49.189	-7.3129	0.64039	-2.8175	0.042346	-0.053106	0.11008	0.66022	-1.3176	3644.2	21.139	-0.039638	80.813	-63.873	76.566	76.372	20.931	-0.38526	-7.2612	0.65403	-2.7987	23.42	-5.7112
127.21	-0.092052	49.196	-7.3127	0.64011	-2.8169	0.045333	-0.059231	0.10863	0.66022	-1.3176	3643.5	21.142	-0.038668	80.813	-64.005	76.566	76.372	20.931	-0.38526	-7.2612	0.65403	-2.7987	23.42	-5.7112
127.21	-0.089945	49.204	-7.3125	0.6398	-2.8164	0.048226	-0.065236	0.10702	0.66022	-1.3176	3642.8	21.146	-0.037783	80.812	-64.138	76.567	76.372	20.931	-0.38526	-7.2612	0.65403	-2.7987	23.42	-5.7112
127.21	-0.088039	49.211	-7.3122	0.63946	-2.8158	0.051021	-0.071113	0.10526	0.66022	-1.3176	3642.1	21.149	-0.036983	80.812	-64.273	76.567	76.372	20.931	-0.38526	-7.2612	0.65403	-2.7987	23.42	-5.7112
127.2	-0.086332	49.219	-7.312	0.63909	-2.8153	0.053717	-0.076854	0.10335	0.66022	-1.3176	3641.5	21.153	-0.036266	80.812	-64.41	76.568	76.372	20.931	-0.38526	-7.2612	0.65403	-2.7987	23.42	-5.7112
127.2	-0.084825	49.226	-7.3117	0.63869	-2.8148	0.056308	-0.082453	0.10129	0.66022	-1.3176	3640.8	21.156	-0.035633	80.811	-64.547	76.568	76.372	20.931	-0.38526	-7.2612	0.65403	-2.7987	23.42	-5.7112
127.2	-0.083517	49.234	-7.3114	0.63827	-2.8143	0.058792	-0.087902	0.099093	0.66022	-1.3176	3640.1	21.16	-0.035084	80.811	-64.686	76.568	76.372	20.931	-0.38526	-7.2612	0.65403	-2.7987	23.42	-5.7112
127.19	-0.082407	49.241	-7.3111	0.63781	-2.8138	0.061166	-0.093194	0.09676	0.66022	-1.3176	3639.4	21.163	-0.034618	80.81	-64.827	76.569	76.372	20.931	-0.38526	-7.2612	0.65403	-2.7987	23.42	-5.7112
127.19	-0.081493	49.248	-7.3108	0.63733	-2.8133	0.063425	-0.098323	0.094294	0.66022	-1.3176	3638.7	21.167	-0.034234	80.81	-64.968	76.569	76.372	20.931	-0.38526	-7.2612	0.65403	-2.7987	23.42	-5.7112
127.19	-0.080774	49.256	-7.3105	0.63683	-2.8129	0.065569	-0.10328	0.091702	0.66022	-1.3176	3638.1	21.17	-0.033932	80.809	-65.111	76.569	76.372	20.931	-0.38526	-7.2612	0.65403	-2.7987	23.42	-5.7112
127.18	-0.080248	49.263	-7.3101	0.6363	-2.8124	0.067594	-0.10807	0.088986	0.66022	-1.3176	3637.4	21.174	-0.033712	80.809	-65.255	76.57	76.372	20.931	-0.38526	-7.2612	0.65403	-2.7987	23.42	-5.7112
127.18	-0.079915	49.27	-7.3098	0.63575	-2.812	0.069498	-0.11267	0.086153	0.66022	-1.3176	3636.7	21.177	-0.033572	80.809	-65.4	76.57	76.372	20.931	-0.38526	-7.2612	0.65403	-2.7987	23.42	-5.7112
127.17	-0.079772	49.278	-7.3095	0.63517	-2.8116	0.071278	-0.11709	0.083206	0.66022	-1.3176	3636.0	21.18	-0.033512	80.808	-65.545	76.571	76.372	20.931	-0.38526	-7.2612	0.65403	-2.7987	23.42	-5.7112
127.17	-0.079817	49.285	-7.3091	0.63458	-2.8112	0.072932	-0.12132	0.080152	0.66022	-1.3176	3635.3	21.184	-0.033531	80.808	-65.692	76.571	76.372	20.931	-0.38526	-7.2612	0.65403	-2.7987	23.42	-5.7112
127.17	-0.080048	49.292	-7.3087	0.63396	-2.8108	0.07446	-0.12536	0.076996	0.66022	-1.3176	3634.6	21.187	-0.033628	80.807	-65.839	76.571	76.372	20.931	-0.38526	-7.2612	0.65403	-2.7987	23.42	-5.7112
127.16	-0.080464	49.299	-7.3083	0.63333	-2.8104	0.075858	-0.12919	0.073742	0.66022	-1.3176	3634.0	21.19	-0.033803	80.807	-65.987	76.572	76.372	20.931	-0.38526	-7.2612	0.65403	-2.7987	23.42	-5.7112
127.16	-0.081061	49.306	-7.308	0.63267	-2.81	0.077126	-0.13282	0.070396	0.66022	-1.3176	3633.3	21.194	-0.034054	80.807	-66.135	76.572	76.372	20.931	-0.38526	-7.2612	0.65403	-2.7987	23.42	-5.7112
127.16	-0.081837	49.313	-7.3076	0.632	-2.8097	0.078262	-0.13625	0.066963	0.66022	-1.3176	3632.6	21.197	-0.03438	80.806	-66.284	76.573	76.372	20.931	-0.38526	-7.2612	0.65403	-2.7987	23.42	-5.7112
127.15	-0.082789	49.319	-7.3072	0.63131	-2.8094	0.079266	-0.13946	0.06345	0.66022	-1.3176	3631.9	21.2	-0.03478	80.806	-66.432	76.573	76.372	20.931	-0.38526	-7.2612	0.65403	-2.7987	23.42	-5.7112
127.15	-0.083916	49.326	-7.3068	0.6306	-2.809	0.080136	-0.14246	0.05986	0.66022	-1.3176	3631.2	21.203	-0.035254	80.805	-66.581	76.573	76.372	20.931	-0.38526	-7.2612	0.65403	-2.7987	23.42	-5.7112
127.15	-0.085214	49.333	-7.3064	0.62988	-2.8088	0.080872	-0.14524	0.056201	0.66022	-1.3176	3630.6	21.206	-0.035799	80.805	-66.73	76.574	76.372	20.931	-0.38526	-7.2612	0.65403	-2.7987	23.42	-5.7112
127.14	-0.086681	49.339	-7.306	0.62915	-2.8085	0.081473	-0.14781	0.052478	0.66022	-1.3176	3629.9	21.209	-0.036416	80.804	-66.877	76.574	76.372	20.931	-0.38526	-7.2612	0.65403	-2.7987	23.42	-5.7112
127.14	-0.088312	49.345	-7.3056	0.62841	-2.8082	0.081939	-0.15015	0.048695	0.66022	-1.3176	3629.2	21.212	-0.037101	80.804	-67.024	76.574	76.372	20.931	-0.38526	-7.2612	0.65403	-2.7987	23.42	-5.7112
127.14	-0.090106	49.351	-7.3052	0.62765	-2.808	0.082271	-0.15228	0.04486	0.66022	-1.3176	3628.5	21.215	-0.037855	80.804	-67.17	76.575	76.372	20.931	-0.38526	-7.2612	0.65403	-2.7987	23.42	-5.7112
127.13	-0.092059	49.357	-7.3047	0.62688	-2.8078	0.082467	-0.15418	0.040978	0.66022	-1.3176	3627.8	21.217	-0.038676	80.803	-67.314	76.575	76.372	20.931	-0.38526	-7.2612	0.65403	-2.7987	23.42	-5.7112
127.13	-0.094168	49.363	-7.3043	0.62611	-2.8076	0.082529	-0.15585	0.037054	0.66022	-1.3176	3627.2	21.22	-0.039562	80.803	-67.454	76.576	76.372	20.931	-0.38526	-7.2612	0.65403	-2.7987	23.42	-5.7112
127.13	-0.096429	49.368	-7.3039	0.62533	-2.8074	0.082458	-0.1573	0.033094	0.66022	-1.3176	3626.5	21.223	-0.040512	80.802	-67.591	76.576	76.372	20.931	-0.38526	-7.2612	0.65403	-2.7987	23.42	-5.7112
127.13	-0.09884	49.374	-7.3035	0.62454	-2.8073	0.082253	-0.15852	0.029104	0.66022	-1.3176	3625.8	21.225	-0.041525	80.802	-67.721	76.576	76.372	20.931	-0.38526	-7.2612	0.65403	-2.7987	23.42	-5.7112
127.12	-0.1014	49.379	-7.3031	0.62374	-2.8071	0.081915	-0.15951	0.02509	0.66022	-1.3176	3625.1	21.228	-0.042599	80.801	-67.843	76.577	76.372	20.931	-0.38526	-7.2612	0.65403	-2.7987	23.42	-5.7112
127.12	-0.10409	49.384	-7.3027	0.62294	-2.807	0.081447	-0.16028	0.021057	0.66022	-1.3176	3624.4	21.23	-0.043732	80.801	-67.951	76.577	76.372	20.931	-0.38526	-7.2612	0.65403	-2.7987	23.42	-5.7112
127.12	-0.10693	49.389	-7.3023	0.62214	-2.8069	0.080849	-0.16082	0.017011	0.66022	-1.3176	3623.7	21.232	-0.044924	80.8	-68.041	76.577	76.372	20.931	-0.38526	-7.2612	0.65403	-2.7987	23.42	-5.7112
127.12	-0.1099	49.393	-7.3019	0.62133	-2.8068	0.080122	-0.16113	0.012958	0.66022	-1.3176	3623.1	21.235	-0.046171	80.8	-68.104	76.578	76.372	20.931	-0.38526	-7.2612	0.65403	-2.7987	23.42	-5.7112
127.11	-0.113	49.397	-7.3015	0.62053	-2.8068	0.079269	-0.16122	0.0089033	0.66022	-1.3176	3622.4	21.237	-0.047474	80.799	-68.131	76.578	76.372	20.931	-0.38526	-7.2612	0.65403	-2.7987	23.42	-5.7112
127.11	-0.11622	49.402	-7.3011	0.61972	-2.8067	0.078291	-0.16108	0.0048523	0.66022	-1.3176	3621.7	21.239	-0.048829	80.799	-68.117	76.578	76.372	20.931	-0.38526	-7.2612	0.65403	-2.7987	23.42	-5.7112
127.11	-0.11957	49.406	-7.3007	0.61892	-2.8067	0.077189	-0.16072	0.00081076	0.66022	-1.3176	3621.0	21.241	-0.050235	80.799	-68.066	76.579	76.372	20.931	-0.38526	-7.2612	0.65403	-2.7987	23.42	-5.7112
127.11	-0.12303	49.409	-7.3003	0.61811	-2.8067	0.075968	-0.16014	-0.0032159	0.66022	-1.3176	3620.3	21.242	-0.051691	80.798	-67.984	76.579	76.372	20.931	-0.38526	-7.2612	0.65403	-2.7987	23.42	-5.7112
127.1	-0.12661	49.413	-7.2999	0.61732	-2.8068	0.074627	-0.15933	-0.0072223	0.66022	-1.3176	3619.7	21.244	-0.053194	80.798	-67.88	76.579	76.372	20.931	-0.38526	-7.2612	0.65403	-2.7987	23.42	-5.7112
127.1	-0.13029	49.416	-7.2996	0.61652	-2.8068	0.073171	-0.15831	-0.011203	0.66022	-1.3176	3619.0	21.246	-0.054743	80.797	-67.762	76.58	76.372	20.931	-0.38526	-7.2612	0.65403	-2.7987	23.42	-5.7112
127.1	-0.13408	49.419	-7.2992	0.61573	-2.8069	0.071602	-0.15708	-0.015153	0.66022	-1.3176	3618.3	21.247	-0.056335	80.797	-67.633	76.58	76.372	20.931	-0.38526	-7.2612	0.65403	-2.7987	23.42	-5.7112
127.1	-0.13797	49.422	-7.2989	0.61495	-2.807	0.069922	-0.15563	-0.019066	0.66022	-1.3176	3617.6	21.249	-0.05797	80.796	-67.497	76.58	76.372	20.931	-0.38526	-7.2612	0.65403	-2.7987	23.42	-5.7112
127.09	-0.14196	49.424	-7.2985	0.61418	-2.8071	0.068135	-0.15397	-0.022938	0.66022	-1.3176	3616.9	21.25	-0.059644	80.796	-67.357	76.581	76.372	20.931	-0.38526	-7.2612	0.65403	-2.7987	23.42	-5.7112
127.09	-0.14603	49.427	-7.2982	0.61341	-2.8072	0.066244	-0.15211	-0.026764	0.66022	-1.3176	3616.2	21.251	-0.061356	80.795	-67.214	76.581	76.372	20.931	-0.38526	-7.2612	0.65403	-2.7987	23.42	-5.7112
127.09	-0.15019	49.429	-7.2978	0.61266	-2.8073	0.064252	-0.15004	-0.030538	0.66022	-1.3176	3615.6	21.252	-0.063103	80.795	-67.068	76.581	76.372	20.931	-0.38526	-7.2612	0.65403	-2.7987	23.42	-5.7112
127.09	-0.15442	49.43	-7.2975	0.61191	-2.8075	0.062162	-0.14777	-0.034256	0.66022	-1.3176	3614.9	21.253	-0.064884	80.794	-66.922	76.581	76.372	20.931	-0.38526	-7.2612	0.65403	-2.7987	23.42	-5.7112
127.09	-0.15873	49.432	-7.2972	0.61118	-2.8077	0.059977	-0.1453	-0.037912	0.66022	-1.3176	3614.2	21.254	-0.066696	80.794	-66.775	76.582	76.372	20.931	-0.38526	-7.2612	0.65403	-2.7987	23.42	-5.7112
127.09	-0.16312	49.433	-7.2969	0.61046	-2.8079	0.057702	-0.14264	-0.041503	0.66022	-1.3176	3613.5	21.255	-0.068537	80.793	-66.627	76.582	76.372	20.931	-0.38526	-7.2612	0.65403	-2.7987	23.42	-5.7112
127.09	-0.16756	49.434	-7.2966	0.60975	-2.8081	0.055341	-0.1398	-0.045024	0.66022	-1.3176	3612.8	21.255	-0.070404	80.792	-66.48	76.582	76.372	20.931	-0.38526	-7.2612	0.65403	-2.7987	23.42	-5.7112
127.08	-0.17206	49.435	-7.2964	0.60906	-2.8083	0.052896	-0.13677	-0.048469	0.66022	-1.3176	3612.2	21.256	-0.072296	80.792	-66.333	76.583	76.372	20.931	-0.38526	-7.2612	0.65403	-2.7987	23.42	-5.7112
127.08	-0.17662	49.435	-7.2961	0.60839	-2.8086	0.050373	-0.13356	-0.051835	0.66022	-1.3176	3611.5	21.256	-0.07421	80.791	-66.187	76.583	76.372	20.931	-0.38526	-7.2612	0.65403	-2.7987	23.42	-5.7112
127.08	-0.18122	49.436	-7.2959	0.60773	-2.8088	0.047774	-0.13017	-0.055118	0.66022	-1.3176	3610.8	21.256	-0.076144	80.791	-66.041	76.583	76.372	20.931	-0.38526	-7.2612	0.65403	-2.7987	23.42	-5.7112
127.08	-0.18586	49.435	-7.2956	0.60708	-2.8091	0.045105	-0.12662	-0.058313	0.66022	-1.3176	3610.1	21.256	-0.078095	80.79	-65.896	76.583	76.372	20.931	-0.38526	-7.2612	0.65403	-2.7987	23.42	-5.7112
127.08	-0.19053	49.435	-7.2954	0.60646	-2.8094	0.042369	-0.1229	-0.061416	0.66022	-1.3176	3609.4	21.256	-0.080061	80.79	-65.751	76.584	76.372	20.931	-0.38526	-7.2612	0.65403	-2.7987	23.42	-5.7112
127.08	-0.19524	49.435	-7.2952	0.60586	-2.8097	0.039571	-0.11902	-0.064423	0.66022	-1.3176	3608.8	21.256	-0.082038	80.789	-65.608	76.584	76.372	20.931	-0.38526	-7.2612	0.65403	-2.7987	23.42	-5.7112
127.08	-0.19997	49.434	-7.295	0.60527	-2.8101	0.036715	-0.11499	-0.067332	0.66022	-1.3176	3608.1	21.256	-0.084026	80.788	-65.466	76.584	76.372	20.931	-0.38526	-7.2612	0.65403	-2.7987	23.42	-5.7112
127.08	-0.20471	49.432	-7.2948	0.60471	-2.8104	0.033805	-0.11081	-0.070136	0.66022	-1.3176	3607.4	21.256	-0.08602	80.788	-65.326	76.584	76.372	20.931	-0.38526	-7.2612	0.65403	-2.7987	23.42	-5.7112
127.08	-0.20947	49.431	-7.2947	0.60416	-2.8108	0.030847	-0.10649	-0.072835	0.66022	-1.3176	3606.7	21.255	-0.088018	80.787	-65.186	76.584	76.372	20.931	-0.38526	-7.2612	0.65403	-2.7987	23.42	-5.7112
127.08	-0.21423	49.429	-7.2945	0.60364	-2.8111	0.027845	-0.10203	-0.075423	0.66022	-1.3176	3606.0	21.255	-0.090019	80.787	-65.049	76.585	76.372	20.931	-0.38526	-7.2612	0.65403	-2.7987	23.42	-5.7112
127.08	-0.21898	49.427	-7.2944	0.60314	-2.8115	0.024803	-0.097446	-0.077899	0.66022	-1.3176	3605.3	21.254	-0.092018	80.786	-64.912	76.585	76.372	20.931	-0.38526	-7.2612	0.65403	-2.7987	23.42	-5.7112
127.08	-0.22373	49.425	-7.2943	0.60267	-2.8119	0.021725	-0.092735	-0.080258	0.66022	-1.3176	3604.7	21.253	-0.094013	80.785	-64.777	76.585	76.372	20.931	-0.38526	-7.2612	0.65403	-2.7987	23.42	-5.7112
127.08	-0.22846	49.423	-7.2942	0.60222	-2.8123	0.018618	-0.087907	-0.082497	0.66022	-1.3176	3604.0	21.252	-0.096002	80.785	-64.644	76.585	76.372	20.931	-0.38526	-7.2612	0.65403	-2.7987	23.42	-5.7112
127.08	-0.23317	49.42	-7.2941	0.60179	-2.8127	0.015485	-0.082968	-0.084615	0.66022	-1.3176	3603.3	21.251	-0.097981	80.784	-64.513	76.585	76.372	20.931	-0.38526	-7.2612	0.65403	-2.7987	23.42	-5.7112
127.08	-0.23785	49.417	-7.294	0.60139	-2.8132	0.012331	-0.077925	-0.086608	0.66022	-1.3176	3602.6	21.25	-0.099949	80.784	-64.383	76.586	76.372	20.931	-0.38526	-7.2612	0.65403	-2.7987	23.42	-5.7112
127.08	-0.24249	49.414	-7.294	0.60101	-2.8136	0.0091617	-0.072786	-0.088475	0.66022	-1.3176	3601.9	21.249	-0.1019	80.783	-64.255	76.586	76.372	20.931	-0.38526	-7.2612	0.65403	-2.7987	23.42	-5.7112
127.08	-0.24709	49.41	-7.2939	0.60066	-2.8141	0.0059806	-0.067556	-0.090211	0.66022	-1.3176	3601.3	21.247	-0.10384	80.782	-64.129	76.586	76.372	20.931	-0.38526	-7.2612	0.65403	-2.7987	23.42	-5.7112
127.08	-0.25164	49.406	-7.2939	0.60033	-2.8145	0.0027931	-0.062243	-0.091817	0.66022	-1.3176	3600.6	21.246	-0.10575	80.782	-64.005	76.586	76.372	20.931	-0.38526	-7.2612	0.65403	-2.7987	23.42	-5.7112
127.08	-0.25614	49.402	-7.2939	0.60004	-2.815	-0.00039611	-0.056855	-0.093289	0.66022	-1.3176	3599.9	21.244	-0.10764	80.781	-63.883	76.586	76.372	20.931	-0.38526	-7.2612	0.65403	-2.7987	23.42	-5.7112
127.08	-0.26057	49.398	-7.2939	0.59977	-2.8154	-0.0035823	-0.051399	-0.094625	0.66022	-1.3176	3599.2	21.242	-0.1095	80.78	-63.763	76.586	76.372	20.931	-0.38526	-7.2612	0.65403	-2.7987	23.42	-5.7112
127.08	-0.26493	49.394	-7.294	0.59952	-2.8159	-0.0067608	-0.045881	-0.095824	0.66022	-1.3176	3598.6	21.241	-0.11134	80.78	-63.645	76.587	76.372	20.931	-0.38526	-7.2612	0.65403	-2.7987	23.42	-5.7112
127.08	-0.26922	49.389	-7.294	0.59931	-2.8164	-0.0099268	-0.040309	-0.096885	0.66022	-1.3176	3597.9	21.239	-0.11314	80.779	-63.529	76.587	76.372	20.931	-0.38526	-7.2612	0.65403	-2.7987	23.42	-5.7112
127.08	-0.27342	49.384	-7.2941	0.59912	-2.8169	-0.013076	-0.034692	-0.097806	0.66022	-1.3176	3597.2	21.237	-0.11491	80.778	-63.415	76.587	76.372	20.931	-0.38526	-7.2612	0.65403	-2.7987	23.42	-5.7112
127.08	-0.27753	49.379	-7.2941	0.59896	-2.8174	-0.016203	-0.029036	-0.098587	0.66022	-1.3176	3596.5	21.234	-0.11663	80.778	-63.304	76.587	76.372	20.931	-0.38526	-7.2612	0.65403	-2.7987	23.42	-5.7112
127.08	-0.28155	49.373	-7.2942	0.59883	-2.8179	-0.019304	-0.02335	-0.099225	0.66022	-1.3176	3595.8	21.232	-0.11832	80.777	-63.194	76.587	76.372	20.931	-0.38526	-7.2612	0.65403	-2.7987	23.42	-5.7112
127.08	-0.28546	49.368	-7.2943	0.59873	-2.8184	-0.022374	-0.01764	-0.099721	0.66022	-1.3176	3595.2	21.23	-0.11997	80.776	-63.087	76.587	76.372	20.931	-0.38526	-7.2612	0.65403	-2.7987	23.42	-5.7112
127.08	-0.28926	49.362	-7.2944	0.59865	-2.8189	-0.025409	-0.011915	-0.10007	0.66022	-1.3176	3594.5	21.227	-0.12156	80.775	-62.983	76.587	76.372	20.931	-0.38526	-7.2612	0.65403	-2.7987	23.42	-5.7112
127.08	-0.29294	49.356	-7.2946	0.59861	-2.8194	-0.028404	-0.0061831	-0.10028	0.66022	-1.3176	3593.8	21.225	-0.12311	80.775	-62.881	76.587	76.372	20.931	-0.38526	-7.2612	0.65403	-2.7987	23.42	-5.7112
127.08	-0.2965	49.35	-7.2947	0.59859	-2.8199	-0.031355	-0.00045134	-0.10035	0.66022	-1.3176	3593.1	21.222	-0.12461	80.774	-62.781	76.588	76.372	20.931	-0.38526	-7.2612	0.65403	-2.7987	23.42	-5.7112
127.09	-0.29993	49.343	-7.2949	0.5986	-2.8204	-0.034258	0.0052721	-0.10027	0.66022	-1.3176	3592.4	21.22	-0.12605	80.773	-62.683	76.588	76.372	20.931	-0.38526	-7.2612	0.65403	-2.7987	23.42	-5.7112
127.09	-0.30322	49.337	-7.2951	0.59864	-2.8209	-0.037108	0.010979	-0.10005	0.66022	-1.3176	3591.8	21.217	-0.12744	80.773	-62.588	76.588	76.372	20.931	-0.38526	-7.2612	0.65403	-2.7987	23.42	-5.7112
127.09	-0.30637	49.33	-7.2953	0.59871	-2.8214	-0.039902	0.016662	-0.099679	0.66022	-1.3176	3591.1	21.214	-0.12876	80.772	-62.496	76.588	76.372	20.931	-0.38526	-7.2612	0.65403	-2.7987	23.42	-5.7112
127.09	-0.30937	49.323	-7.2955	0.59881	-2.8219	-0.042636	0.022314	-0.09917	0.66022	-1.3176	3590.4	21.211	-0.13002	80.771	-62.406	76.588	76.372	20.931	-0.38526	-7.2612	0.65403	-2.7987	23.42	-5.7112
127.09	-0.31222	49.316	-7.2957	0.59894	-2.8224	-0.045305	0.027925	-0.098519	0.66022	-1.3176	3589.7	21.208	-0.13122	80.771	-62.319	76.588	76.372	20.931	-0.38526	-7.2612	0.65403	-2.7987	23.42	-5.7112
127.09	-0.31491	49.309	-7.2959	0.59909	-2.8229	-0.047907	0.033489	-0.097726	0.66022	-1.3176	3589.1	21.205	-0.13235	80.77	-62.234	76.588	76.372	20.931	-0.38526	-7.2612	0.65403	-2.7987	23.42	-5.7112
127.09	-0.31743	49.302	-7.2962	0.59927	-2.8233	-0.050437	0.038997	-0.096793	0.66022	-1.3176	3588.4	21.202	-0.13341	80.769	-62.152	76.588	76.372	20.931	-0.38526	-7.2612	0.65403	-2.7987	23.42	-5.7112
127.1	-0.31978	49.295	-7.2964	0.59948	-2.8238	-0.052892	0.044441	-0.095722	0.66022	-1.3176	3587.7	21.199	-0.1344	80.768	-62.073	76.588	76.372	20.931	-0.38526	-7.2612	0.65403	-2.7987	23.42	-5.7112
127.1	-0.32195	49.287	-7.2967	0.59971	-2.8243	-0.055269	0.049815	-0.094512	0.66022	-1.3176	3587.0	21.196	-0.13532	80.768	-61.997	76.589	76.372	20.931	-0.38526	-7.2612	0.65403	-2.7987	23.42	-5.7112
127.1	-0.32394	49.279	-7.297	0.59998	-2.8248	-0.057564	0.05511	-0.093167	0.66022	-1.3176	3586.4	21.193	-0.13616	80.767	-61.923	76.589	76.372	20.931	-0.38526	-7.2612	0.65403	-2.7987	23.42	-5.7112
127.1	-0.32575	49.272	-7.2973	0.60027	-2.8252	-0.059774	0.060319	-0.091688	0.66022	-1.3176	3585.7	21.189	-0.13692	80.766	-61.851	76.589	76.372	20.931	-0.38526	-7.2612	0.65403	-2.7987	23.42	-5.7112
127.1	-0.32736	49.264	-7.2976	0.60058	-2.8257	-0.061896	0.065435	-0.090077	0.66022	-1.3176	3585.0	21.186	-0.1376	80.766	-61.783	76.589	76.372	20.931	-0.38526	-7.2612	0.65403	-2.7987	23.42	-5.7112
127.1	-0.32879	49.256	-7.2979	0.60092	-2.8261	-0.063928	0.070449	-0.088336	0.66022	-1.3176	3584.3	21.183	-0.1382	80.765	-61.717	76.589	76.372	20.931	-0.38526	-7.2612	0.65403	-2.7987	23.42	-5.7112
127.11	-0.33001	49.248	-7.2982	0.60128	-2.8266	-0.065867	0.075354	-0.086468	0.66022	-1.3176	3583.6	21.179	-0.13871	80.764	-61.655	76.589	76.372	20.931	-0.38526	-7.2612	0.65403	-2.7987	23.42	-5.7112
127.11	-0.33103	49.24	-7.2985	0.60167	-2.827	-0.06771	0.080144	-0.084476	0.66022	-1.3176	3583.0	21.176	-0.13914	80.763	-61.595	76.589	76.372	20.931	-0.38526	-7.2612	0.65403	-2.7987	23.42	-5.7112
127.11	-0.33184	49.232	-7.2989	0.60209	-2.8274	-0.069623	0.085101	-0.082497	0.66022	-1.3176	3582.3	21.172	-0.13948	80.763	-61.537	76.589	76.372	20.931	-0.38526	-7.2612	0.65403	-2.7987	23.42	-5.7112
127.11	-0.33245	49.224	-7.2992	0.60252	-2.8278	-0.071585	0.090176	-0.080505	0.66022	-1.3176	3581.6	21.169	-0.13974	80.762	-61.483	76.589	76.372	20.931	-0.38526	-7.2612	0.65403	-2.7987	23.42	-5.7112
127.11	-0.33284	49.216	-7.2996	0.60299	-2.8282	-0.073441	0.095099	-0.078378	0.66022	-1.3176	3580.9	21.166	-0.13991	80.761	-61.432	76.59	76.372	20.931	-0.38526	-7.2612	0.65403	-2.7987	23.42	-5.7112
127.12	-0.33302	49.208	-7.3	0.60347	-2.8286	-0.075188	0.099861	-0.07612	0.66022	-1.3176	3580.3	21.162	-0.13998	80.761	-61.383	76.59	76.372	20.931	-0.38526	-7.2612	0.65403	-2.7987	23.42	-5.7112
127.12	-0.33298	49.2	-7.3004	0.60399	-2.829	-0.076824	0.10445	-0.073733	0.66022	-1.3176	3579.6	21.159	-0.13996	80.76	-61.337	76.59	76.372	20.931	-0.38526	-7.2612	0.65403	-2.7987	23.42	-5.7112
127.12	-0.33272	49.192	-7.3007	0.60452	-2.8293	-0.078344	0.10887	-0.071223	0.66022	-1.3176	3578.9	21.155	-0.13986	80.759	-61.295	76.59	76.372	20.931	-0.38526	-7.2612	0.65403	-2.7987	23.42	-5.7112
127.12	-0.33224	49.184	-7.3011	0.60507	-2.8297	-0.079748	0.11311	-0.068593	0.66022	-1.3176	3578.2	21.152	-0.13966	80.759	-61.255	76.59	76.372	20.931	-0.38526	-7.2612	0.65403	-2.7987	23.42	-5.7112
127.12	-0.33154	49.177	-7.3015	0.60565	-2.83	-0.081031	0.11715	-0.065846	0.66022	-1.3176	3577.6	21.149	-0.13937	80.758	-61.218	76.59	76.372	20.931	-0.38526	-7.2612	0.65403	-2.7987	23.42	-5.7112
127.12	-0.33063	49.169	-7.3019	0.60625	-2.8304	-0.082192	0.12099	-0.062988	0.66022	-1.3176	3576.9	21.145	-0.13898	80.757	-61.184	76.59	76.372	20.931	-0.38526	-7.2612	0.65403	-2.7987	23.42	-5.7112
127.13	-0.3295	49.161	-7.3024	0.60686	-2.8307	-0.083228	0.12463	-0.060023	0.66022	-1.3176	3576.2	21.142	-0.13851	80.757	-61.152	76.591	76.372	20.931	-0.38526	-7.2612	0.65403	-2.7987	23.42	-5.7112
127.13	-0.32814	49.154	-7.3028	0.60749	-2.831	-0.084138	0.12806	-0.056956	0.66022	-1.3176	3575.5	21.139	-0.13794	80.756	-61.124	76.591	76.372	20.931	-0.38526	-7.2612	0.65403	-2.7987	23.42	-5.7112
127.13	-0.32658	49.146	-7.3032	0.60814	-2.8312	-0.084919	0.13128	-0.053792	0.66022	-1.3176	3574.9	21.136	-0.13728	80.755	-61.099	76.591	76.372	20.931	-0.38526	-7.2612	0.65403	-2.7987	23.42	-5.7112
127.13	-0.32479	49.139	-7.3036	0.6088	-2.8315	-0.085571	0.13427	-0.050537	0.66022	-1.3176	3574.2	21.133	-0.13653	80.755	-61.077	76.591	76.372	20.931	-0.38526	-7.2612	0.65403	-2.7987	23.42	-5.7112
127.13	-0.3228	49.132	-7.3041	0.60948	-2.8317	-0.086092	0.13704	-0.047194	0.66022	-1.3176	3573.5	21.13	-0.1357	80.754	-61.057	76.591	76.372	20.931	-0.38526	-7.2612	0.65403	-2.7987	23.42	-5.7112
127.13	-0.32059	49.125	-7.3045	0.61017	-2.832	-0.086481	0.13957	-0.043771	0.66022	-1.3176	3572.8	21.127	-0.13477	80.754	-61.041	76.591	76.372	20.931	-0.38526	-7.2612	0.65403	-2.7987	23.42	-5.7112
127.14	-0.31818	49.118	-7.3049	0.61088	-2.8322	-0.086737	0.14187	-0.040272	0.66022	-1.3176	3572.2	21.124	-0.13376	80.753	-61.027	76.592	76.372	20.931	-0.38526	-7.2612	0.65403	-2.7987	23.42	-5.7112
127.14	-0.31557	49.111	-7.3054	0.61159	-2.8324	-0.086859	0.14392	-0.036704	0.66022	-1.3176	3571.5	21.121	-0.13266	80.752	-61.017	76.592	76.372	20.931	-0.38526	-7.2612	0.65403	-2.7987	23.42	-5.7112
127.14	-0.31276	49.105	-7.3058	0.61232	-2.8325	-0.086848	0.14574	-0.033072	0.66022	-1.3176	3570.8	21.118	-0.13148	80.752	-61.009	76.592	76.372	20.931	-0.38526	-7.2612	0.65403	-2.7987	23.42	-5.7112
127.14	-0.30975	49.099	-7.3062	0.61305	-2.8327	-0.086702	0.1473	-0.029382	0.66022	-1.3176	3570.1	21.115	-0.13022	80.751	-61.005	76.592	76.372	20.931	-0.38526	-7.2612	0.65403	-2.7987	23.42	-5.7112
127.14	-0.30655	49.092	-7.3067	0.61379	-2.8328	-0.086422	0.14862	-0.025641	0.66022	-1.3176	3569.5	21.113	-0.12887	80.751	-61.003	76.592	76.372	20.931	-0.38526	-7.2612	0.65403	-2.7987	23.42	-5.7112
127.14	-0.30317	49.087	-7.3071	0.61453	-2.833	-0.086009	0.14969	-0.021855	0.66022	-1.3176	3568.8	21.11	-0.12745	80.75	-61.004	76.593	76.372	20.931	-0.38526	-7.2612	0.65403	-2.7987	23.42	-5.7112
127.14	-0.2996	49.081	-7.3075	0.61529	-2.8331	-0.085463	0.1505	-0.018031	0.66022	-1.3176	3568.1	21.108	-0.12595	80.749	-61.008	76.593	76.372	20.931	-0.38526	-7.2612	0.65403	-2.7987	23.42	-5.7112
127.15	-0.29587	49.075	-7.3079	0.61604	-2.8331	-0.084785	0.15106	-0.014174	0.66022	-1.3176	3567.4	21.106	-0.12438	80.749	-61.015	76.593	76.372	20.931	-0.38526	-7.2612	0.65403	-2.7987	23.42	-5.7112
127.15	-0.29196	49.07	-7.3084	0.6168	-2.8332	-0.083975	0.15136	-0.010291	0.66022	-1.3176	3566.8	21.103	-0.12274	80.748	-61.025	76.593	76.372	20.931	-0.38526	-7.2612	0.65403	-2.7987	23.42	-5.7112
127.15	-0.28789	49.065	-7.3088	0.61755	-2.8332	-0.083036	0.1514	-0.0063893	0.66022	-1.3176	3566.1	21.101	-0.12103	80.748	-61.038	76.594	76.372	20.931	-0.38526	-7.2612	0.65403	-2.7987	23.42	-5.7112
127.15	-0.28367	49.061	-7.3092	0.61831	-2.8333	-0.081968	0.15119	-0.0024749	0.66022	-1.3176	3565.4	21.099	-0.11926	80.747	-61.053	76.594	76.372	20.931	-0.38526	-7.2612	0.65403	-2.7987	23.42	-5.7112
127.15	-0.2793	49.056	-7.3096	0.61906	-2.8333	-0.080773	0.15072	0.0014454	0.66022	-1.3176	3564.7	21.097	-0.11742	80.747	-61.072	76.594	76.372	20.931	-0.38526	-7.2612	0.65403	-2.7987	23.42	-5.7112
127.15	-0.27479	49.052	-7.31	0.61982	-2.8332	-0.079454	0.15	0.0053648	0.66022	-1.3176	3564.1	21.096	-0.11553	80.746	-61.093	76.594	76.372	20.931	-0.38526	-7.2612	0.65403	-2.7987	23.42	-5.7112
127.15	-0.27014	49.048	-7.3104	0.62056	-2.8332	-0.078012	0.14902	0.0092769	0.66022	-1.3176	3563.4	21.094	-0.11357	80.746	-61.117	76.595	76.372	20.931	-0.38526	-7.2612	0.65403	-2.7987	23.42	-5.7112
127.15	-0.26537	49.044	-7.3108	0.62131	-2.8332	-0.07645	0.14779	0.013175	0.66022	-1.3176	3562.7	21.093	-0.11157	80.745	-61.144	76.595	76.372	20.931	-0.38526	-7.2612	0.65403	-2.7987	23.42	-5.7112
127.15	-0.26048	49.041	-7.3112	0.62204	-2.8331	-0.074771	0.14631	0.017052	0.66022	-1.3176	3562.0	21.091	-0.10951	80.745	-61.174	76.595	76.372	20.931	-0.38526	-7.2612	0.65403	-2.7987	23.42	-5.7112
127.15	-0.25548	49.038	-7.3115	0.62277	-2.833	-0.072977	0.14458	0.020902	0.66022	-1.3176	3561.4	21.09	-0.10741	80.744	-61.207	76.596	76.372	20.931	-0.38526	-7.2612	0.65403	-2.7987	23.42	-5.7112
127.15	-0.25038	49.035	-7.3119	0.62349	-2.8329	-0.071071	0.1426	0.024718	0.66022	-1.3176	3560.7	21.089	-0.10527	80.744	-61.242	76.596	76.372	20.931	-0.38526	-7.2612	0.65403	-2.7987	23.42	-5.7112
127.15	-0.24518	49.032	-7.3122	0.62419	-2.8327	-0.069057	0.14039	0.028493	0.66022	-1.3176	3560.0	21.088	-0.10308	80.743	-61.28	76.596	76.372	20.931	-0.38526	-7.2612	0.65403	-2.7987	23.42	-5.7112
127.15	-0.2399	49.03	-7.3126	0.62489	-2.8326	-0.066938	0.13793	0.032221	0.66022	-1.3176	3559.3	21.087	-0.10086	80.743	-61.321	76.596	76.372	20.931	-0.38526	-7.2612	0.65403	-2.7987	23.42	-5.7112
127.15	-0.23455	49.028	-7.3129	0.62557	-2.8324	-0.064717	0.13525	0.035896	0.66022	-1.3176	3558.7	21.086	-0.098613	80.742	-61.365	76.597	76.372	20.931	-0.38526	-7.2612	0.65403	-2.7987	23.42	-5.7112
127.15	-0.22913	49.027	-7.3132	0.62624	-2.8322	-0.062399	0.13234	0.039512	0.66022	-1.3176	3558.0	21.086	-0.096333	80.742	-61.411	76.597	76.372	20.931	-0.38526	-7.2612	0.65403	-2.7987	23.42	-5.7112
127.15	-0.22364	49.025	-7.3135	0.6269	-2.832	-0.059988	0.1292	0.043062	0.66022	-1.3176	3557.3	21.085	-0.094029	80.741	-61.46	76.597	76.372	20.931	-0.38526	-7.2612	0.65403	-2.7987	23.42	-5.7112
127.15	-0.21811	49.024	-7.3138	0.62753	-2.8318	-0.057486	0.12584	0.04654	0.66022	-1.3176	3556.6	21.085	-0.091704	80.741	-61.511	76.598	76.372	20.931	-0.38526	-7.2612	0.65403	-2.7987	23.42	-5.7112
127.15	-0.21254	49.023	-7.3141	0.62815	-2.8316	-0.0549	0.12228	0.04994	0.66022	-1.3176	3556.0	21.084	-0.089361	80.74	-61.565	76.598	76.372	20.931	-0.38526	-7.2612	0.65403	-2.7987	23.42	-5.7112
127.15	-0.20693	49.023	-7.3144	0.62876	-2.8313	-0.052233	0.11851	0.053257	0.66022	-1.3176	3555.3	21.084	-0.087005	80.74	-61.622	76.598	76.372	20.931	-0.38526	-7.2612	0.65403	-2.7987	23.42	-5.7112
127.15	-0.20131	49.023	-7.3146	0.62934	-2.831	-0.04949	0.11454	0.056484	0.66022	-1.3176	3554.6	21.084	-0.084639	80.739	-61.681	76.599	76.372	20.931	-0.38526	-7.2612	0.65403	-2.7987	23.42	-5.7112
127.15	-0.19566	49.023	-7.3149	0.6299	-2.8307	-0.046675	0.11038	0.059617	0.66022	-1.3176	3553.9	21.085	-0.082268	80.739	-61.743	76.599	76.372	20.931	-0.38526	-7.2612	0.65403	-2.7987	23.42	-5.7112
127.15	-0.19002	49.023	-7.3151	0.63044	-2.8304	-0.043794	0.10603	0.06265	0.66022	-1.3176	3553.3	21.085	-0.079894	80.738	-61.807	76.599	76.372	20.931	-0.38526	-7.2612	0.65403	-2.7987	23.42	-5.7112
127.15	-0.18437	49.024	-7.3153	0.63096	-2.8301	-0.040851	0.10151	0.065578	0.66022	-1.3176	3552.6	21.085	-0.077522	80.738	-61.874	76.6	76.372	20.931	-0.38526	-7.2612	0.65403	-2.7987	23.42	-5.7112
127.14	-0.17874	49.025	-7.3155	0.63146	-2.8298	-0.037852	0.096824	0.068396	0.66022	-1.3176	3551.9	21.086	-0.075155	80.737	-61.943	76.6	76.372	20.931	-0.38526	-7.2612	0.65403	-2.7987	23.42	-5.7112
127.14	-0.17314	49.026	-7.3157	0.63193	-2.8294	-0.034801	0.091975	0.0711	0.66022	-1.3176	3551.2	21.087	-0.072797	80.737	-62.015	76.6	76.372	20.931	-0.38526	-7.2612	0.65403	-2.7987	23.42	-5.7112
127.14	-0.16756	49.028	-7.3159	0.63238	-2.8291	-0.031704	0.086974	0.073684	0.66022	-1.3176	3550.5	21.087	-0.070452	80.736	-62.089	76.601	76.372	20.931	-0.38526	-7.2612	0.65403	-2.7987	23.42	-5.7112
127.14	-0.16202	49.03	-7.316	0.6328	-2.8287	-0.028566	0.081831	0.076145	0.66022	-1.3176	3549.9	21.088	-0.068123	80.736	-62.165	76.601	76.372	20.931	-0.38526	-7.2612	0.65403	-2.7987	23.42	-5.7112
127.14	-0.15652	49.032	-7.3161	0.63319	-2.8283	-0.025393	0.076554	0.078478	0.66022	-1.3176	3549.2	21.089	-0.065813	80.736	-62.244	76.602	76.372	20.931	-0.38526	-7.2612	0.65403	-2.7987	23.42	-5.7112
127.14	-0.15108	49.034	-7.3163	0.63356	-2.8279	-0.022189	0.071153	0.08068	0.66022	-1.3176	3548.5	21.091	-0.063526	80.735	-62.325	76.602	76.372	20.931	-0.38526	-7.2612	0.65403	-2.7987	23.42	-5.7112
127.13	-0.14571	49.037	-7.3164	0.63391	-2.8275	-0.018962	0.065638	0.082748	0.66022	-1.3176	3547.8	21.092	-0.061266	80.735	-62.408	76.602	76.372	20.931	-0.38526	-7.2612	0.65403	-2.7987	23.42	-5.7112
127.13	-0.1404	49.039	-7.3164	0.63422	-2.8271	-0.015714	0.060017	0.084677	0.66022	-1.3176	3547.2	21.093	-0.059035	80.734	-62.493	76.603	76.372	20.931	-0.38526	-7.2612	0.65403	-2.7987	23.42	-5.7112
127.13	-0.13517	49.042	-7.3165	0.63451	-2.8266	-0.012454	0.054302	0.086464	0.66022	-1.3176	3546.5	21.095	-0.056837	80.734	-62.581	76.603	76.372	20.931	-0.38526	-7.2612	0.65403	-2.7987	23.42	-5.7112
127.13	-0.13003	49.046	-7.3166	0.63476	-2.8262	-0.0091855	0.048501	0.088108	0.66022	-1.3176	3545.8	21.096	-0.054675	80.733	-62.67	76.603	76.372	20.931	-0.38526	-7.2612	0.65403	-2.7987	23.42	-5.7112
127.13	-0.12498	49.049	-7.3166	0.63499	-2.8258	-0.0059146	0.042626	0.089604	0.66022	-1.3176	3545.1	21.098	-0.052551	80.733	-62.762	76.604	76.372	20.931	-0.38526	-7.2612	0.65403	-2.7987	23.42	-5.7112
127.12	-0.12003	49.053	-7.3166	0.63519	-2.8253	-0.0026469	0.036686	0.090952	0.66022	-1.3176	3544.5	21.1	-0.05047	80.733	-62.856	76.604	76.372	20.931	-0.38526	-7.2612	0.65403	-2.7987	23.42	-5.7112
127.12	-0.11518	49.057	-7.3166	0.63536	-2.8249	0.00061206	0.030691	0.092149	0.66022	-1.3176	3543.8	21.102	-0.048433	80.732	-62.951	76.604	76.372	20.931	-0.38526	-7.2612	0.65403	-2.7987	23.42	-5.7112
127.12	-0.11045	49.061	-7.3166	0.6355	-2.8244	0.0038568	0.024653	0.093193	0.66022	-1.3176	3543.1	21.104	-0.046444	80.732	-63.049	76.605	76.372	20.931	-0.38526	-7.2612	0.65403	-2.7987	23.42	-5.7112
127.12	-0.10584	49.065	-7.3166	0.6356	-2.8239	0.0070023	0.018698	0.094023	0.66022	-1.3176	3542.4	21.106	-0.044504	80.731	-63.148	76.605	76.372	20.931	-0.38526	-7.2612	0.65403	-2.7987	23.42	-5.7112
127.12	-0.10135	49.07	-7.3166	0.63568	-2.8234	0.0098448	0.013136	0.094497	0.66022	-1.3176	3541.7	21.108	-0.042617	80.731	-63.249	76.606	76.372	20.931	-0.38526	-7.2612	0.65403	-2.7987	23.42	-5.7112
127.11	-0.096988	49.075	-7.3165	0.63574	-2.823	0.012662	0.0075642	0.094828	0.66022	-1.3176	3541.1	21.11	-0.040783	80.73	-63.353	76.606	76.372	20.931	-0.38526	-7.2612	0.65403	-2.7987	23.42	-5.7112
127.11	-0.092761	49.079	-7.3164	0.63576	-2.8225	0.01545	0.0019913	0.095017	0.66022	-1.3176	3540.4	21.112	-0.039006	80.73	-63.457	76.606	76.372	20.931	-0.38526	-7.2612	0.65403	-2.7987	23.42	-5.7112
127.11	-0.088674	49.084	-7.3163	0.63576	-2.822	0.018206	-0.0035744	0.095063	0.66022	-1.3176	3539.7	21.115	-0.037288	80.73	-63.564	76.607	76.372	20.931	-0.38526	-7.2612	0.65403	-2.7987	23.42	-5.7112
127.1	-0.084732	49.09	-7.3162	0.63572	-2.8216	0.020925	-0.0091245	0.094966	0.66022	-1.3176	3539.0	21.117	-0.03563	80.729	-63.672	76.607	76.372	20.931	-0.38526	-7.2612	0.65403	-2.7987	23.42	-5.7112
127.1	-0.080939	49.095	-7.3161	0.63566	-2.8211	0.023605	-0.014651	0.094728	0.66022	-1.3176	3538.4	21.12	-0.034035	80.729	-63.782	76.607	76.372	20.931	-0.38526	-7.2612	0.65403	-2.7987	23.42	-5.7112
127.1	-0.077301	49.101	-7.316	0.63558	-2.8206	0.02624	-0.020145	0.09435	0.66022	-1.3176	3537.7	21.122	-0.032506	80.728	-63.893	76.608	76.372	20.931	-0.38526	-7.2612	0.65403	-2.7987	23.42	-5.7112
127.1	-0.073821	49.106	-7.3159	0.63546	-2.8201	0.028829	-0.025598	0.093831	0.66022	-1.3176	3537.0	21.125	-0.031043	80.728	-64.005	76.608	76.372	20.931	-0.38526	-7.2612	0.65403	-2.7987	23.42	-5.7112
127.09	-0.070504	49.112	-7.3157	0.63532	-2.8197	0.031366	-0.031004	0.093174	0.66022	-1.3176	3536.3	21.128	-0.029648	80.727	-64.119	76.609	76.372	20.931	-0.38526	-7.2612	0.65403	-2.7987	23.42	-5.7112
127.09	-0.067355	49.118	-7.3156	0.63515	-2.8192	0.03385	-0.036353	0.092379	0.66022	-1.3176	3535.6	21.131	-0.028324	80.727	-64.234	76.609	76.372	20.931	-0.38526	-7.2612	0.65403	-2.7987	23.42	-5.7112
127.09	-0.064376	49.124	-7.3154	0.63496	-2.8187	0.036276	-0.041637	0.091449	0.66022	-1.3176	3535.0	21.133	-0.027071	80.727	-64.351	76.609	76.372	20.931	-0.38526	-7.2612	0.65403	-2.7987	23.42	-5.7112
127.08	-0.061572	49.13	-7.3152	0.63474	-2.8183	0.03864	-0.04685	0.090384	0.66022	-1.3176	3534.3	21.136	-0.025892	80.726	-64.468	76.61	76.372	20.931	-0.38526	-7.2612	0.65403	-2.7987	23.42	-5.7112
127.08	-0.058945	49.136	-7.315	0.63449	-2.8178	0.040941	-0.051983	0.089188	0.66022	-1.3176	3533.6	21.139	-0.024788	80.726	-64.587	76.61	76.372	20.931	-0.38526	-7.2612	0.65403	-2.7987	23.42	-5.7112
127.08	-0.056499	49.142	-7.3148	0.63422	-2.8174	0.043174	-0.057029	0.087862	0.66022	-1.3176	3532.9	21.142	-0.023759	80.725	-64.707	76.61	76.372	20.931	-0.38526	-7.2612	0.65403	-2.7987	23.42	-5.7112
127.07	-0.054236	49.149	-7.3146	0.63392	-2.817	0.045336	-0.06198	0.086409	0.66022	-1.3176	3532.2	21.145	-0.022808	80.725	-64.827	76.611	76.372	20.931	-0.38526	-7.2612	0.65403	-2.7987	23.42	-5.7112
127.07	-0.052159	49.155	-7.3143	0.6336	-2.8165	0.047425	-0.06683	0.084831	0.66022	-1.3176	3531.6	21.148	-0.021934	80.725	-64.948	76.611	76.372	20.931	-0.38526	-7.2612	0.65403	-2.7987	23.42	-5.7112
127.07	-0.050269	49.161	-7.3141	0.63325	-2.8161	0.049437	-0.071571	0.08313	0.66022	-1.3176	3530.9	21.151	-0.02114	80.724	-65.071	76.612	76.372	20.931	-0.38526	-7.2612	0.65403	-2.7987	23.42	-5.7112
127.06	-0.04857	49.168	-7.3138	0.63288	-2.8157	0.05137	-0.076196	0.08131	0.66022	-1.3176	3530.2	21.154	-0.020425	80.724	-65.193	76.612	76.372	20.931	-0.38526	-7.2612	0.65403	-2.7987	23.42	-5.7112
127.06	-0.047062	49.174	-7.3136	0.63249	-2.8153	0.053221	-0.080699	0.079374	0.66022	-1.3176	3529.5	21.157	-0.019791	80.723	-65.316	76.612	76.372	20.931	-0.38526	-7.2612	0.65403	-2.7987	23.42	-5.7112
127.06	-0.045747	49.181	-7.3133	0.63207	-2.8149	0.054986	-0.085074	0.077324	0.66022	-1.3176	3528.8	21.16	-0.019238	80.723	-65.44	76.613	76.372	20.931	-0.38526	-7.2612	0.65403	-2.7987	23.42	-5.7112
127.05	-0.044626	49.187	-7.313	0.63164	-2.8145	0.056664	-0.089314	0.075165	0.66022	-1.3176	3528.2	21.163	-0.018767	80.722	-65.563	76.613	76.372	20.931	-0.38526	-7.2612	0.65403	-2.7987	23.42	-5.7112
127.05	-0.0437	49.193	-7.3127	0.63118	-2.8142	0.058253	-0.093413	0.072899	0.66022	-1.3176	3527.5	21.166	-0.018378	80.722	-65.687	76.614	76.372	20.931	-0.38526	-7.2612	0.65403	-2.7987	23.42	-5.7112
127.05	-0.042968	49.2	-7.3124	0.6307	-2.8138	0.059748	-0.097365	0.070531	0.66022	-1.3176	3526.8	21.169	-0.01807	80.722	-65.81	76.614	76.372	20.931	-0.38526	-7.2612	0.65403	-2.7987	23.42	-5.7112
127.04	-0.042433	49.206	-7.3121	0.63021	-2.8135	0.06115	-0.10117	0.068064	0.66022	-1.3176	3526.1	21.172	-0.017845	80.721	-65.933	76.614	76.372	20.931	-0.38526	-7.2612	0.65403	-2.7987	23.42	-5.7112
127.04	-0.042092	49.213	-7.3118	0.62969	-2.8131	0.062454	-0.10481	0.065501	0.66022	-1.3176	3525.4	21.175	-0.017702	80.721	-66.055	76.615	76.372	20.931	-0.38526	-7.2612	0.65403	-2.7987	23.42	-5.7112
127.04	-0.041946	49.219	-7.3115	0.62916	-2.8128	0.06366	-0.10829	0.062848	0.66022	-1.3176	3524.8	21.178	-0.017641	80.72	-66.177	76.615	76.372	20.931	-0.38526	-7.2612	0.65403	-2.7987	23.42	-5.7112
127.04	-0.041995	49.225	-7.3112	0.62861	-2.8125	0.064766	-0.1116	0.060108	0.66022	-1.3176	3524.1	21.181	-0.017661	80.72	-66.297	76.615	76.372	20.931	-0.38526	-7.2612	0.65403	-2.7987	23.42	-5.7112
127.03	-0.042237	49.231	-7.3109	0.62804	-2.8122	0.065769	-0.11474	0.057285	0.66022	-1.3176	3523.4	21.184	-0.017763	80.719	-66.416	76.616	76.372	20.931	-0.38526	-7.2612	0.65403	-2.7987	23.42	-5.7112
127.03	-0.042671	49.238	-7.3105	0.62746	-2.8119	0.066668	-0.11771	0.054384	0.66022	-1.3176	3522.7	21.187	-0.017945	80.719	-66.533	76.616	76.372	20.931	-0.38526	-7.2612	0.65403	-2.7987	23.42	-5.7112
127.03	-0.043295	49.244	-7.3102	0.62687	-2.8117	0.067462	-0.1205	0.051409	0.66022	-1.3176	3522.0	21.19	-0.018208	80.718	-66.647	76.616	76.372	20.931	-0.38526	-7.2612	0.65403	-2.7987	23.42	-5.7112
127.02	-0.044108	49.249	-7.3099	0.62626	-2.8114	0.068149	-0.1231	0.048365	0.66022	-1.3176	3521.4	21.192	-0.01855	80.718	-66.759	76.617	76.372	20.931	-0.38526	-7.2612	0.65403	-2.7987	23.42	-5.7112
127.02	-0.045107	49.255	-7.3095	0.62564	-2.8112	0.068729	-0.12551	0.045257	0.66022	-1.3176	3520.7	21.195	-0.018971	80.717	-66.866	76.617	76.372	20.931	-0.38526	-7.2612	0.65403	-2.7987	23.42	-5.7112
127.02	-0.046291	49.261	-7.3092	0.625	-2.8109	0.069199	-0.12774	0.042089	0.66022	-1.3176	3520.0	21.198	-0.019469	80.717	-66.969	76.617	76.372	20.931	-0.38526	-7.2612	0.65403	-2.7987	23.42	-5.7112
127.01	-0.047657	49.267	-7.3088	0.62436	-2.8107	0.06956	-0.12977	0.038866	0.66022	-1.3176	3519.3	21.201	-0.020043	80.717	-67.067	76.618	76.372	20.931	-0.38526	-7.2612	0.65403	-2.7987	23.42	-5.7112
127.01	-0.0492	49.272	-7.3085	0.62371	-2.8106	0.069811	-0.1316	0.035592	0.66022	-1.3176	3518.6	21.203	-0.020692	80.716	-67.157	76.618	76.372	20.931	-0.38526	-7.2612	0.65403	-2.7987	23.42	-5.7112
127.01	-0.05092	49.277	-7.3081	0.62304	-2.8104	0.069951	-0.13324	0.032274	0.66022	-1.3176	3518.0	21.206	-0.021416	80.716	-67.24	76.618	76.372	20.931	-0.38526	-7.2612	0.65403	-2.7987	23.42	-5.7112
127.0	-0.052811	49.282	-7.3078	0.62237	-2.8102	0.06998	-0.13468	0.028915	0.66022	-1.3176	3517.3	21.208	-0.022211	80.715	-67.313	76.619	76.372	20.931	-0.38526	-7.2612	0.65403	-2.7987	23.42	-5.7112
127.0	-0.05487	49.287	-7.3074	0.6217	-2.8101	0.069897	-0.13591	0.025521	0.66022	-1.3176	3516.6	21.21	-0.023077	80.715	-67.375	76.619	76.372	20.931	-0.38526	-7.2612	0.65403	-2.7987	23.42	-5.7112
127.0	-0.057094	49.292	-7.3071	0.62102	-2.81	0.069703	-0.13694	0.022097	0.66022	-1.3176	3515.9	21.213	-0.024013	80.714	-67.424	76.619	76.372	20.931	-0.38526	-7.2612	0.65403	-2.7987	23.42	-5.7112
127.0	-0.059478	49.297	-7.3067	0.62033	-2.8099	0.069397	-0.13777	0.018648	0.66022	-1.3176	3515.2	21.215	-0.025016	80.714	-67.459	76.62	76.372	20.931	-0.38526	-7.2612	0.65403	-2.7987	23.42	-5.7112
126.99	-0.062017	49.301	-7.3064	0.61964	-2.8098	0.068981	-0.1384	0.015179	0.66022	-1.3176	3514.5	21.217	-0.026084	80.713	-67.479	76.62	76.372	20.931	-0.38526	-7.2612	0.65403	-2.7987	23.42	-5.7112
126.99	-0.064707	49.305	-7.3061	0.61895	-2.8097	0.068454	-0.13881	0.011696	0.66022	-1.3176	3513.9	21.219	-0.027215	80.713	-67.482	76.62	76.372	20.931	-0.38526	-7.2612	0.65403	-2.7987	23.42	-5.7112
126.99	-0.067543	49.309	-7.3057	0.61825	-2.8097	0.067818	-0.13903	0.0082027	0.66022	-1.3176	3513.2	21.221	-0.028408	80.712	-67.469	76.621	76.372	20.931	-0.38526	-7.2612	0.65403	-2.7987	23.42	-5.7112
126.99	-0.070519	49.313	-7.3054	0.61756	-2.8096	0.067072	-0.13903	0.0047053	0.66022	-1.3176	3512.5	21.223	-0.02966	80.712	-67.439	76.621	76.372	20.931	-0.38526	-7.2612	0.65403	-2.7987	23.42	-5.7112
126.98	-0.073631	49.317	-7.305	0.61686	-2.8096	0.066219	-0.13883	0.0012087	0.66022	-1.3176	3511.8	21.225	-0.030969	80.711	-67.395	76.621	76.372	20.931	-0.38526	-7.2612	0.65403	-2.7987	23.42	-5.7112
126.98	-0.076873	49.32	-7.3047	0.61617	-2.8096	0.065259	-0.13843	-0.0022819	0.66022	-1.3176	3511.1	21.226	-0.032333	80.71	-67.338	76.621	76.372	20.931	-0.38526	-7.2612	0.65403	-2.7987	23.42	-5.7112
126.98	-0.080238	49.323	-7.3044	0.61548	-2.8097	0.064194	-0.13783	-0.0057615	0.66022	-1.3176	3510.5	21.228	-0.033749	80.71	-67.268	76.622	76.372	20.931	-0.38526	-7.2612	0.65403	-2.7987	23.42	-5.7112
126.98	-0.083722	49.326	-7.3041	0.61479	-2.8097	0.063025	-0.13702	-0.0092249	0.66022	-1.3176	3509.8	21.229	-0.035214	80.709	-67.189	76.622	76.372	20.931	-0.38526	-7.2612	0.65403	-2.7987	23.42	-5.7112
126.97	-0.087317	49.329	-7.3038	0.61411	-2.8097	0.061755	-0.13601	-0.012667	0.66022	-1.3176	3509.1	21.231	-0.036727	80.709	-67.101	76.622	76.372	20.931	-0.38526	-7.2612	0.65403	-2.7987	23.42	-5.7112
126.97	-0.091018	49.331	-7.3035	0.61343	-2.8098	0.060384	-0.1348	-0.016083	0.66022	-1.3176	3508.4	21.232	-0.038284	80.708	-67.006	76.622	76.372	20.931	-0.38526	-7.2612	0.65403	-2.7987	23.42	-5.7112
126.97	-0.094818	49.334	-7.3032	0.61276	-2.8099	0.058915	-0.1334	-0.019467	0.66022	-1.3176	3507.7	21.233	-0.039882	80.708	-66.905	76.623	76.372	20.931	-0.38526	-7.2612	0.65403	-2.7987	23.42	-5.7112
126.97	-0.09871	49.336	-7.3029	0.6121	-2.81	0.057351	-0.13181	-0.022815	0.66022	-1.3176	3507.1	21.234	-0.04152	80.707	-66.799	76.623	76.372	20.931	-0.38526	-7.2612	0.65403	-2.7987	23.42	-5.7112
126.97	-0.10269	49.337	-7.3026	0.61144	-2.8101	0.055693	-0.13002	-0.026122	0.66022	-1.3176	3506.4	21.235	-0.043193	80.707	-66.689	76.623	76.372	20.931	-0.38526	-7.2612	0.65403	-2.7987	23.42	-5.7112
126.97	-0.10674	49.339	-7.3023	0.6108	-2.8103	0.053945	-0.12804	-0.029384	0.66022	-1.3176	3505.7	21.236	-0.044899	80.706	-66.577	76.623	76.372	20.931	-0.38526	-7.2612	0.65403	-2.7987	23.42	-5.7112
126.96	-0.11087	49.34	-7.302	0.61016	-2.8104	0.052108	-0.12588	-0.032594	0.66022	-1.3176	3505.0	21.237	-0.046636	80.705	-66.462	76.624	76.372	20.931	-0.38526	-7.2612	0.65403	-2.7987	23.42	-5.7112
126.96	-0.11506	49.341	-7.3018	0.60954	-2.8106	0.050187	-0.12354	-0.035749	0.66022	-1.3176	3504.3	21.237	-0.0484	80.705	-66.345	76.624	76.372	20.931	-0.38526	-7.2612	0.65403	-2.7987	23.42	-5.7112
126.96	-0.11931	49.341	-7.3015	0.60893	-2.8108	0.048183	-0.12103	-0.038844	0.66022	-1.3176	3503.7	21.238	-0.050188	80.704	-66.227	76.624	76.372	20.931	-0.38526	-7.2612	0.65403	-2.7987	23.42	-5.7112
126.96	-0.12361	49.342	-7.3013	0.60833	-2.811	0.046101	-0.11834	-0.041874	0.66022	-1.3176	3503.0	21.238	-0.051996	80.704	-66.107	76.624	76.372	20.931	-0.38526	-7.2612	0.65403	-2.7987	23.42	-5.7112
126.96	-0.12795	49.342	-7.3011	0.60774	-2.8112	0.043943	-0.11548	-0.044836	0.66022	-1.3176	3502.3	21.238	-0.053823	80.703	-65.987	76.624	76.372	20.931	-0.38526	-7.2612	0.65403	-2.7987	23.42	-5.7112
126.96	-0.13233	49.342	-7.3009	0.60717	-2.8114	0.041714	-0.11245	-0.047724	0.66022	-1.3176	3501.6	21.238	-0.055664	80.702	-65.867	76.625	76.372	20.931	-0.38526	-7.2612	0.65403	-2.7987	23.42	-5.7112
126.96	-0.13673	49.341	-7.3007	0.60662	-2.8117	0.039416	-0.10927	-0.050535	0.66022	-1.3176	3500.9	21.238	-0.057517	80.702	-65.746	76.625	76.372	20.931	-0.38526	-7.2612	0.65403	-2.7987	23.42	-5.7112
126.96	-0.14116	49.341	-7.3005	0.60608	-2.8119	0.037053	-0.10593	-0.053265	0.66022	-1.3176	3500.3	21.238	-0.059378	80.701	-65.626	76.625	76.372	20.931	-0.38526	-7.2612	0.65403	-2.7987	23.42	-5.7112
126.96	-0.14559	49.34	-7.3003	0.60556	-2.8122	0.034629	-0.10245	-0.055909	0.66022	-1.3176	3499.6	21.238	-0.061243	80.7	-65.506	76.625	76.372	20.931	-0.38526	-7.2612	0.65403	-2.7987	23.42	-5.7112
126.95	-0.15003	49.339	-7.3001	0.60506	-2.8125	0.032148	-0.098815	-0.058464	0.66022	-1.3176	3498.9	21.238	-0.063111	80.7	-65.386	76.625	76.372	20.931	-0.38526	-7.2612	0.65403	-2.7987	23.42	-5.7112
126.95	-0.15446	49.337	-7.3	0.60457	-2.8128	0.029615	-0.095047	-0.060926	0.66022	-1.3176	3498.2	21.237	-0.064977	80.699	-65.267	76.626	76.372	20.931	-0.38526	-7.2612	0.65403	-2.7987	23.42	-5.7112
126.95	-0.15889	49.335	-7.2998	0.60411	-2.8131	0.027032	-0.091147	-0.063291	0.66022	-1.3176	3497.5	21.237	-0.066839	80.699	-65.149	76.626	76.372	20.931	-0.38526	-7.2612	0.65403	-2.7987	23.42	-5.7112
126.95	-0.16329	49.333	-7.2997	0.60366	-2.8134	0.024405	-0.08712	-0.065557	0.66022	-1.3176	3496.9	21.236	-0.068693	80.698	-65.032	76.626	76.372	20.931	-0.38526	-7.2612	0.65403	-2.7987	23.42	-5.7112
126.95	-0.16767	49.331	-7.2996	0.60324	-2.8138	0.021738	-0.082974	-0.067719	0.66022	-1.3176	3496.2	21.235	-0.070535	80.697	-64.915	76.626	76.372	20.931	-0.38526	-7.2612	0.65403	-2.7987	23.42	-5.7112
126.95	-0.17202	49.329	-7.2995	0.60283	-2.8141	0.019035	-0.078715	-0.069775	0.66022	-1.3176	3495.5	21.234	-0.072363	80.697	-64.8	76.626	76.372	20.931	-0.38526	-7.2612	0.65403	-2.7987	23.42	-5.7112
126.95	-0.17632	49.326	-7.2994	0.60245	-2.8145	0.016301	-0.074348	-0.071722	0.66022	-1.3176	3494.8	21.233	-0.074174	80.696	-64.686	76.626	76.372	20.931	-0.38526	-7.2612	0.65403	-2.7987	23.42	-5.7112
126.95	-0.18057	49.323	-7.2993	0.60209	-2.8148	0.013539	-0.069881	-0.073557	0.66022	-1.3176	3494.1	21.232	-0.075964	80.695	-64.573	76.626	76.372	20.931	-0.38526	-7.2612	0.65403	-2.7987	23.42	-5.7112
126.95	-0.18477	49.32	-7.2993	0.60175	-2.8152	0.010755	-0.065322	-0.075277	0.66022	-1.3176	3493.5	21.231	-0.07773	80.695	-64.461	76.627	76.372	20.931	-0.38526	-7.2612	0.65403	-2.7987	23.42	-5.7112
126.95	-0.1889	49.316	-7.2992	0.60143	-2.8156	0.0079537	-0.060676	-0.07688	0.66022	-1.3176	3492.8	21.229	-0.079469	80.694	-64.351	76.627	76.372	20.931	-0.38526	-7.2612	0.65403	-2.7987	23.42	-5.7112
126.95	-0.19296	49.313	-7.2992	0.60114	-2.816	0.0051388	-0.05595	-0.078363	0.66022	-1.3176	3492.1	21.228	-0.081178	80.693	-64.243	76.627	76.372	20.931	-0.38526	-7.2612	0.65403	-2.7987	23.42	-5.7112
126.95	-0.19695	49.309	-7.2992	0.60088	-2.8164	0.0023153	-0.051153	-0.079725	0.66022	-1.3176	3491.4	21.226	-0.082854	80.693	-64.136	76.627	76.372	20.931	-0.38526	-7.2612	0.65403	-2.7987	23.42	-5.7112
126.95	-0.20084	49.304	-7.2992	0.60063	-2.8168	-0.00051224	-0.046291	-0.080964	0.66022	-1.3176	3490.7	21.224	-0.084494	80.692	-64.031	76.627	76.372	20.931	-0.38526	-7.2612	0.65403	-2.7987	23.42	-5.7112
126.95	-0.20465	49.3	-7.2992	0.60041	-2.8172	-0.0033392	-0.041373	-0.082077	0.66022	-1.3176	3490.1	21.223	-0.086095	80.691	-63.927	76.627	76.372	20.931	-0.38526	-7.2612	0.65403	-2.7987	23.42	-5.7112
126.95	-0.20835	49.295	-7.2992	0.60022	-2.8176	-0.0061609	-0.036404	-0.083063	0.66022	-1.3176	3489.4	21.221	-0.087654	80.691	-63.825	76.627	76.372	20.931	-0.38526	-7.2612	0.65403	-2.7987	23.42	-5.7112
126.96	-0.21195	49.291	-7.2992	0.60005	-2.818	-0.0089727	-0.031394	-0.083922	0.66022	-1.3176	3488.7	21.219	-0.089169	80.69	-63.725	76.628	76.372	20.931	-0.38526	-7.2612	0.65403	-2.7987	23.42	-5.7112
126.96	-0.21544	49.286	-7.2993	0.5999	-2.8184	-0.01177	-0.026349	-0.084651	0.66022	-1.3176	3488.0	21.217	-0.090636	80.689	-63.627	76.628	76.372	20.931	-0.38526	-7.2612	0.65403	-2.7987	23.42	-5.7112
126.96	-0.2188	49.281	-7.2993	0.59979	-2.8188	-0.014549	-0.021277	-0.085249	0.66022	-1.3176	3487.4	21.215	-0.092054	80.689	-63.531	76.628	76.372	20.931	-0.38526	-7.2612	0.65403	-2.7987	23.42	-5.7112
126.96	-0.22205	49.275	-7.2994	0.59969	-2.8193	-0.017304	-0.016186	-0.085717	0.66022	-1.3176	3486.7	21.212	-0.093419	80.688	-63.436	76.628	76.372	20.931	-0.38526	-7.2612	0.65403	-2.7987	23.42	-5.7112
126.96	-0.22516	49.27	-7.2995	0.59962	-2.8197	-0.020031	-0.011085	-0.086053	0.66022	-1.3176	3486.0	21.21	-0.094729	80.687	-63.344	76.628	76.372	20.931	-0.38526	-7.2612	0.65403	-2.7987	23.42	-5.7112
126.96	-0.22813	49.264	-7.2996	0.59958	-2.8201	-0.022726	-0.0059795	-0.086256	0.66022	-1.3176	3485.3	21.208	-0.095981	80.686	-63.254	76.628	76.372	20.931	-0.38526	-7.2612	0.65403	-2.7987	23.42	-5.7112
126.96	-0.23096	49.258	-7.2997	0.59956	-2.8206	-0.025385	-0.00087875	-0.086328	0.66022	-1.3176	3484.6	21.205	-0.097174	80.686	-63.166	76.628	76.372	20.931	-0.38526	-7.2612	0.65403	-2.7987	23.42	-5.7112
126.96	-0.23365	49.252	-7.2999	0.59957	-2.821	-0.028003	0.0042099	-0.086267	0.66022	-1.3176	3484.0	21.203	-0.098305	80.685	-63.08	76.628	76.372	20.931	-0.38526	-7.2612	0.65403	-2.7987	23.42	-5.7112
126.96	-0.23618	49.246	-7.3	0.59961	-2.8214	-0.030576	0.0092786	-0.086074	0.66022	-1.3176	3483.3	21.2	-0.099372	80.684	-62.996	76.629	76.372	20.931	-0.38526	-7.2612	0.65403	-2.7987	23.42	-5.7112
126.96	-0.23856	49.24	-7.3002	0.59966	-2.8219	-0.0331	0.01432	-0.085749	0.66022	-1.3176	3482.6	21.197	-0.10037	80.684	-62.914	76.629	76.372	20.931	-0.38526	-7.2612	0.65403	-2.7987	23.42	-5.7112
126.97	-0.24077	49.233	-7.3004	0.59975	-2.8223	-0.035571	0.019325	-0.085294	0.66022	-1.3176	3481.9	21.195	-0.1013	80.683	-62.835	76.629	76.372	20.931	-0.38526	-7.2612	0.65403	-2.7987	23.42	-5.7112
126.97	-0.24282	49.227	-7.3005	0.59986	-2.8227	-0.037986	0.024288	-0.084708	0.66022	-1.3176	3481.3	21.192	-0.10217	80.682	-62.758	76.629	76.372	20.931	-0.38526	-7.2612	0.65403	-2.7987	23.42	-5.7112
126.97	-0.2447	49.22	-7.3007	0.59999	-2.8231	-0.04034	0.0292	-0.083993	0.66022	-1.3176	3480.6	21.189	-0.10296	80.682	-62.683	76.629	76.372	20.931	-0.38526	-7.2612	0.65403	-2.7987	23.42	-5.7112
126.97	-0.24641	49.213	-7.3009	0.60015	-2.8236	-0.04263	0.034055	-0.08315	0.66022	-1.3176	3479.9	21.186	-0.10368	80.681	-62.61	76.629	76.372	20.931	-0.38526	-7.2612	0.65403	-2.7987	23.42	-5.7112
126.97	-0.24793	49.206	-7.3012	0.60033	-2.824	-0.044852	0.038843	-0.08218	0.66022	-1.3176	3479.2	21.183	-0.10432	80.68	-62.54	76.629	76.372	20.931	-0.38526	-7.2612	0.65403	-2.7987	23.42	-5.7112
126.97	-0.24928	49.2	-7.3014	0.60054	-2.8244	-0.047004	0.043559	-0.081086	0.66022	-1.3176	3478.5	21.181	-0.10489	80.68	-62.472	76.629	76.372	20.931	-0.38526	-7.2612	0.65403	-2.7987	23.42	-5.7112
126.97	-0.25044	49.193	-7.3016	0.60077	-2.8248	-0.049082	0.048195	-0.079868	0.66022	-1.3176	3477.9	21.178	-0.10538	80.679	-62.407	76.63	76.372	20.931	-0.38526	-7.2612	0.65403	-2.7987	23.42	-5.7112
126.97	-0.25142	49.186	-7.3019	0.60102	-2.8252	-0.051083	0.052744	-0.078529	0.66022	-1.3176	3477.2	21.175	-0.10579	80.678	-62.344	76.63	76.372	20.931	-0.38526	-7.2612	0.65403	-2.7987	23.42	-5.7112
126.98	-0.25221	49.179	-7.3021	0.60129	-2.8256	-0.053003	0.057199	-0.077071	0.66022	-1.3176	3476.5	21.172	-0.10612	80.678	-62.283	76.63	76.372	20.931	-0.38526	-7.2612	0.65403	-2.7987	23.42	-5.7112
126.98	-0.2528	49.171	-7.3024	0.60159	-2.8259	-0.054841	0.061553	-0.075497	0.66022	-1.3176	3475.8	21.169	-0.10637	80.677	-62.225	76.63	76.372	20.931	-0.38526	-7.2612	0.65403	-2.7987	23.42	-5.7112
126.98	-0.25321	49.164	-7.3027	0.60191	-2.8263	-0.056594	0.065799	-0.073808	0.66022	-1.3176	3475.2	21.166	-0.10655	80.676	-62.169	76.63	76.372	20.931	-0.38526	-7.2612	0.65403	-2.7987	23.42	-5.7112
126.98	-0.25342	49.157	-7.303	0.60225	-2.8267	-0.058259	0.069932	-0.072009	0.66022	-1.3176	3474.5	21.163	-0.10664	80.675	-62.116	76.63	76.372	20.931	-0.38526	-7.2612	0.65403	-2.7987	23.42	-5.7112
126.98	-0.25344	49.15	-7.3033	0.60261	-2.827	-0.059924	0.074096	-0.070173	0.66022	-1.3176	3473.8	21.16	-0.10664	80.675	-62.066	76.63	76.372	20.931	-0.38526	-7.2612	0.65403	-2.7987	23.42	-5.7112
126.98	-0.25326	49.143	-7.3036	0.60299	-2.8274	-0.061688	0.07845	-0.068376	0.66022	-1.3176	3473.1	21.157	-0.10657	80.674	-62.018	76.63	76.372	20.931	-0.38526	-7.2612	0.65403	-2.7987	23.42	-5.7112
126.99	-0.25288	49.136	-7.3039	0.60339	-2.8277	-0.063353	0.082656	-0.06646	0.66022	-1.3176	3472.5	21.154	-0.10641	80.673	-61.972	76.631	76.372	20.931	-0.38526	-7.2612	0.65403	-2.7987	23.42	-5.7112
126.99	-0.25231	49.129	-7.3042	0.60382	-2.828	-0.064916	0.086707	-0.064427	0.66022	-1.3176	3471.8	21.151	-0.10617	80.673	-61.929	76.631	76.372	20.931	-0.38526	-7.2612	0.65403	-2.7987	23.42	-5.7112
126.99	-0.25154	49.122	-7.3045	0.60426	-2.8284	-0.066375	0.090597	-0.062281	0.66022	-1.3176	3471.1	21.148	-0.10585	80.672	-61.889	76.631	76.372	20.931	-0.38526	-7.2612	0.65403	-2.7987	23.42	-5.7112
126.99	-0.25058	49.115	-7.3049	0.60472	-2.8287	-0.067726	0.094318	-0.060028	0.66022	-1.3176	3470.4	21.145	-0.10544	80.672	-61.851	76.631	76.372	20.931	-0.38526	-7.2612	0.65403	-2.7987	23.42	-5.7112
126.99	-0.24942	49.108	-7.3052	0.6052	-2.829	-0.068968	0.097864	-0.057669	0.66022	-1.3176	3469.8	21.142	-0.10496	80.671	-61.816	76.631	76.372	20.931	-0.38526	-7.2612	0.65403	-2.7987	23.42	-5.7112
126.99	-0.24807	49.102	-7.3056	0.6057	-2.8292	-0.070098	0.10123	-0.05521	0.66022	-1.3176	3469.1	21.139	-0.10439	80.67	-61.783	76.631	76.372	20.931	-0.38526	-7.2612	0.65403	-2.7987	23.42	-5.7112
126.99	-0.24653	49.095	-7.3059	0.60622	-2.8295	-0.071113	0.10441	-0.052655	0.66022	-1.3176	3468.4	21.136	-0.10374	80.67	-61.753	76.632	76.372	20.931	-0.38526	-7.2612	0.65403	-2.7987	23.42	-5.7112
127.0	-0.2448	49.089	-7.3063	0.60674	-2.8298	-0.072013	0.1074	-0.050009	0.66022	-1.3176	3467.7	21.133	-0.10302	80.669	-61.726	76.632	76.372	20.931	-0.38526	-7.2612	0.65403	-2.7987	23.42	-5.7112
127.0	-0.24289	49.082	-7.3066	0.60729	-2.83	-0.072796	0.11019	-0.047277	0.66022	-1.3176	3467.1	21.131	-0.10221	80.668	-61.701	76.632	76.372	20.931	-0.38526	-7.2612	0.65403	-2.7987	23.42	-5.7112
127.0	-0.24079	49.076	-7.307	0.60785	-2.8302	-0.07346	0.11278	-0.044463	0.66022	-1.3176	3466.4	21.128	-0.10133	80.668	-61.679	76.632	76.372	20.931	-0.38526	-7.2612	0.65403	-2.7987	23.42	-5.7112
127.0	-0.23852	49.07	-7.3074	0.60842	-2.8305	-0.074004	0.11517	-0.041572	0.66022	-1.3176	3465.7	21.125	-0.10038	80.667	-61.659	76.632	76.372	20.931	-0.38526	-7.2612	0.65403	-2.7987	23.42	-5.7112
127.0	-0.23608	49.064	-7.3077	0.609	-2.8307	-0.074427	0.11734	-0.038611	0.66022	-1.3176	3465.0	21.123	-0.099348	80.667	-61.642	76.633	76.372	20.931	-0.38526	-7.2612	0.65403	-2.7987	23.42	-5.7112
127.0	-0.23346	49.058	-7.3081	0.60959	-2.8308	-0.074729	0.11931	-0.035583	0.66022	-1.3176	3464.4	21.12	-0.098249	80.666	-61.628	76.633	76.372	20.931	-0.38526	-7.2612	0.65403	-2.7987	23.42	-5.7112
127.0	-0.23068	49.052	-7.3085	0.61019	-2.831	-0.074909	0.12105	-0.032495	0.66022	-1.3176	3463.7	21.118	-0.09708	80.665	-61.616	76.633	76.372	20.931	-0.38526	-7.2612	0.65403	-2.7987	23.42	-5.7112
127.0	-0.22774	49.047	-7.3089	0.6108	-2.8312	-0.074966	0.12258	-0.029352	0.66022	-1.3176	3463.0	21.116	-0.095844	80.665	-61.607	76.633	76.372	20.931	-0.38526	-7.2612	0.65403	-2.7987	23.42	-5.7112
127.01	-0.22465	49.042	-7.3092	0.61142	-2.8313	-0.074902	0.12389	-0.02616	0.66022	-1.3176	3462.3	21.114	-0.094543	80.664	-61.601	76.633	76.372	20.931	-0.38526	-7.2612	0.65403	-2.7987	23.42	-5.7112
127.01	-0.22141	49.037	-7.3096	0.61204	-2.8314	-0.074715	0.12498	-0.022924	0.66022	-1.3176	3461.7	21.111	-0.093179	80.664	-61.597	76.634	76.372	20.931	-0.38526	-7.2612	0.65403	-2.7987	23.42	-5.7112
127.01	-0.21802	49.032	-7.31	0.61267	-2.8315	-0.074407	0.12585	-0.019651	0.66022	-1.3176	3461.0	21.109	-0.091755	80.663	-61.596	76.634	76.372	20.931	-0.38526	-7.2612	0.65403	-2.7987	23.42	-5.7112
127.01	-0.2145	49.027	-7.3104	0.6133	-2.8316	-0.073979	0.12649	-0.016346	0.66022	-1.3176	3460.3	21.107	-0.090272	80.662	-61.597	76.634	76.372	20.931	-0.38526	-7.2612	0.65403	-2.7987	23.42	-5.7112
127.01	-0.21084	49.023	-7.3107	0.61393	-2.8317	-0.07343	0.1269	-0.013016	0.66022	-1.3176	3459.6	21.106	-0.088735	80.662	-61.601	76.634	76.372	20.931	-0.38526	-7.2612	0.65403	-2.7987	23.42	-5.7112
127.01	-0.20706	49.018	-7.3111	0.61456	-2.8318	-0.072763	0.12709	-0.0096652	0.66022	-1.3176	3459.0	21.104	-0.087144	80.661	-61.608	76.635	76.372	20.931	-0.38526	-7.2612	0.65403	-2.7987	23.42	-5.7112
127.01	-0.20316	49.014	-7.3115	0.6152	-2.8318	-0.071979	0.12706	-0.0063007	0.66022	-1.3176	3458.3	21.102	-0.085504	80.661	-61.617	76.635	76.372	20.931	-0.38526	-7.2612	0.65403	-2.7987	23.42	-5.7112
127.01	-0.19915	49.011	-7.3118	0.61584	-2.8318	-0.07108	0.1268	-0.0029285	0.66022	-1.3176	3457.6	21.101	-0.083817	80.66	-61.629	76.635	76.372	20.931	-0.38526	-7.2612	0.65403	-2.7987	23.42	-5.7112
127.01	-0.19504	49.007	-7.3122	0.61647	-2.8318	-0.070066	0.12632	0.00044567	0.66022	-1.3176	3456.9	21.099	-0.082085	80.66	-61.643	76.635	76.372	20.931	-0.38526	-7.2612	0.65403	-2.7987	23.42	-5.7112
127.01	-0.19082	49.004	-7.3125	0.6171	-2.8318	-0.068941	0.12561	0.0038157	0.66022	-1.3176	3456.2	21.098	-0.080312	80.659	-61.66	76.636	76.372	20.931	-0.38526	-7.2612	0.65403	-2.7987	23.42	-5.7112
127.01	-0.18652	49.001	-7.3129	0.61772	-2.8318	-0.067707	0.12469	0.0071755	0.66022	-1.3176	3455.6	21.097	-0.078501	80.658	-61.68	76.636	76.372	20.931	-0.38526	-7.2612	0.65403	-2.7987	23.42	-5.7112
127.01	-0.18213	48.998	-7.3132	0.61834	-2.8317	-0.066365	0.12355	0.010519	0.66022	-1.3176	3454.9	21.095	-0.076654	80.658	-61.702	76.636	76.372	20.931	-0.38526	-7.2612	0.65403	-2.7987	23.42	-5.7112
127.01	-0.17767	48.995	-7.3135	0.61896	-2.8317	-0.064919	0.12219	0.013841	0.66022	-1.3176	3454.2	21.094	-0.074776	80.657	-61.726	76.636	76.372	20.931	-0.38526	-7.2612	0.65403	-2.7987	23.42	-5.7112
127.01	-0.17313	48.993	-7.3138	0.61957	-2.8316	-0.063371	0.12063	0.017135	0.66022	-1.3176	3453.5	21.093	-0.072868	80.657	-61.753	76.637	76.372	20.931	-0.38526	-7.2612	0.65403	-2.7987	23.42	-5.7112
127.01	-0.16854	48.991	-7.3141	0.62016	-2.8315	-0.061725	0.11885	0.020396	0.66022	-1.3176	3452.9	21.093	-0.070934	80.656	-61.783	76.637	76.372	20.931	-0.38526	-7.2612	0.65403	-2.7987	23.42	-5.7112
127.01	-0.16389	48.989	-7.3145	0.62075	-2.8314	-0.059984	0.11687	0.023617	0.66022	-1.3176	3452.2	21.092	-0.068977	80.656	-61.814	76.637	76.372	20.931	-0.38526	-7.2612	0.65403	-2.7987	23.42	-5.7112
127.01	-0.15919	48.987	-7.3147	0.62133	-2.8313	-0.058151	0.11469	0.026794	0.66022	-1.3176	3451.5	21.091	-0.067001	80.655	-61.849	76.637	76.372	20.931	-0.38526	-7.2612	0.65403	-2.7987	23.42	-5.7112
127.01	-0.15445	48.986	-7.315	0.6219	-2.8311	-0.056229	0.11232	0.02992	0.66022	-1.3176	3450.8	21.091	-0.065008	80.655	-61.886	76.638	76.372	20.931	-0.38526	-7.2612	0.65403	-2.7987	23.42	-5.7112
127.01	-0.14968	48.985	-7.3153	0.62246	-2.831	-0.054222	0.10975	0.03299	0.66022	-1.3176	3450.2	21.091	-0.063001	80.654	-61.925	76.638	76.372	20.931	-0.38526	-7.2612	0.65403	-2.7987	23.42	-5.7112
127.01	-0.14489	48.984	-7.3156	0.623	-2.8308	-0.052134	0.107	0.036	0.66022	-1.3176	3449.5	21.09	-0.060985	80.654	-61.966	76.638	76.372	20.931	-0.38526	-7.2612	0.65403	-2.7987	23.42	-5.7112
127.01	-0.14008	48.983	-7.3158	0.62353	-2.8306	-0.04997	0.10406	0.038943	0.66022	-1.3176	3448.8	21.09	-0.05896	80.653	-62.01	76.638	76.372	20.931	-0.38526	-7.2612	0.65403	-2.7987	23.42	-5.7112
127.01	-0.13526	48.983	-7.3161	0.62404	-2.8304	-0.047732	0.10096	0.041816	0.66022	-1.3176	3448.1	21.09	-0.056932	80.653	-62.057	76.639	76.372	20.931	-0.38526	-7.2612	0.65403	-2.7987	23.42	-5.7112
127.01	-0.13044	48.983	-7.3163	0.62453	-2.8302	-0.045426	0.097681	0.044612	0.66022	-1.3176	3447.5	21.09	-0.054903	80.652	-62.105	76.639	76.372	20.931	-0.38526	-7.2612	0.65403	-2.7987	23.42	-5.7112
127.01	-0.12562	48.983	-7.3165	0.62501	-2.83	-0.043055	0.094243	0.047328	0.66022	-1.3176	3446.8	21.09	-0.052875	80.652	-62.156	76.639	76.372	20.931	-0.38526	-7.2612	0.65403	-2.7987	23.42	-5.7112
127.0	-0.12082	48.983	-7.3167	0.62548	-2.8297	-0.040625	0.09065	0.049958	0.66022	-1.3176	3446.1	21.091	-0.050853	80.651	-62.209	76.64	76.372	20.931	-0.38526	-7.2612	0.65403	-2.7987	23.42	-5.7112
127.0	-0.11603	48.984	-7.3169	0.62592	-2.8295	-0.038139	0.086909	0.052499	0.66022	-1.3176	3445.4	21.091	-0.048838	80.651	-62.265	76.64	76.372	20.931	-0.38526	-7.2612	0.65403	-2.7987	23.42	-5.7112
127.0	-0.11126	48.984	-7.3171	0.62635	-2.8292	-0.035602	0.083026	0.054947	0.66022	-1.3176	3444.8	21.092	-0.046833	80.65	-62.322	76.64	76.372	20.931	-0.38526	-7.2612	0.65403	-2.7987	23.42	-5.7112
127.0	-0.10653	48.985	-7.3173	0.62675	-2.8289	-0.033018	0.079009	0.057297	0.66022	-1.3176	3444.1	21.092	-0.044842	80.649	-62.382	76.64	76.372	20.931	-0.38526	-7.2612	0.65403	-2.7987	23.42	-5.7112
127.0	-0.10184	48.987	-7.3175	0.62714	-2.8286	-0.030394	0.074865	0.059546	0.66022	-1.3176	3443.4	21.093	-0.042867	80.649	-62.444	76.641	76.372	20.931	-0.38526	-7.2612	0.65403	-2.7987	23.42	-5.7112
127.0	-0.097193	48.988	-7.3176	0.6275	-2.8283	-0.027732	0.070603	0.061689	0.66022	-1.3176	3442.7	21.094	-0.040911	80.648	-62.508	76.641	76.372	20.931	-0.38526	-7.2612	0.65403	-2.7987	23.42	-5.7112
127.0	-0.092595	48.99	-7.3177	0.62784	-2.828	-0.025039	0.06623	0.063725	0.66022	-1.3176	3442.1	21.094	-0.038976	80.648	-62.574	76.641	76.372	20.931	-0.38526	-7.2612	0.65403	-2.7987	23.42	-5.7112
126.99	-0.088054	48.992	-7.3178	0.62816	-2.8277	-0.022319	0.061754	0.065649	0.66022	-1.3176	3441.4	21.095	-0.037065	80.647	-62.642	76.642	76.372	20.931	-0.38526	-7.2612	0.65403	-2.7987	23.42	-5.7112
126.99	-0.083576	48.994	-7.318	0.62846	-2.8274	-0.019576	0.057184	0.067459	0.66022	-1.3176	3440.7	21.097	-0.03518	80.647	-62.712	76.642	76.372	20.931	-0.38526	-7.2612	0.65403	-2.7987	23.42	-5.7112
126.99	-0.079166	48.996	-7.318	0.62873	-2.827	-0.016817	0.052528	0.069151	0.66022	-1.3176	3440.0	21.098	-0.033324	80.646	-62.785	76.642	76.372	20.931	-0.38526	-7.2612	0.65403	-2.7987	23.42	-5.7112
126.99	-0.074829	48.998	-7.3181	0.62898	-2.8267	-0.014045	0.047793	0.070725	0.66022	-1.3176	3439.4	21.099	-0.031498	80.646	-62.859	76.643	76.372	20.931	-0.38526	-7.2612	0.65403	-2.7987	23.42	-5.7112
126.99	-0.07057	49.001	-7.3182	0.62921	-2.8263	-0.011265	0.042989	0.072176	0.66022	-1.3176	3438.7	21.1	-0.029706	80.645	-62.935	76.643	76.372	20.931	-0.38526	-7.2612	0.65403	-2.7987	23.42	-5.7112
126.99	-0.066395	49.004	-7.3182	0.62941	-2.8259	-0.0084836	0.038125	0.073504	0.66022	-1.3176	3438.0	21.102	-0.027949	80.645	-63.012	76.643	76.372	20.931	-0.38526	-7.2612	0.65403	-2.7987	23.42	-5.7112
126.98	-0.062308	49.007	-7.3183	0.62959	-2.8256	-0.0057042	0.033208	0.074706	0.66022	-1.3176	3437.3	21.103	-0.026228	80.644	-63.092	76.643	76.372	20.931	-0.38526	-7.2612	0.65403	-2.7987	23.42	-5.7112
126.98	-0.058313	49.01	-7.3183	0.62975	-2.8252	-0.002932	0.028248	0.075782	0.66022	-1.3176	3436.6	21.105	-0.024547	80.644	-63.173	76.644	76.372	20.931	-0.38526	-7.2612	0.65403	-2.7987	23.42	-5.7112
126.98	-0.054416	49.013	-7.3183	0.62987	-2.8248	-0.00017541	0.023258	0.076726	0.66022	-1.3176	3436.0	21.106	-0.022906	80.643	-63.256	76.644	76.372	20.931	-0.38526	-7.2612	0.65403	-2.7987	23.42	-5.7112
126.98	-0.050618	49.017	-7.3183	0.62998	-2.8244	0.0022769	0.018675	0.077326	0.66022	-1.3176	3435.3	21.108	-0.021308	80.643	-63.341	76.644	76.372	20.931	-0.38526	-7.2612	0.65403	-2.7987	23.42	-5.7112
126.97	-0.046924	49.02	-7.3183	0.63006	-2.824	0.0047107	0.014078	0.077806	0.66022	-1.3176	3434.6	21.11	-0.019753	80.642	-63.427	76.645	76.372	20.931	-0.38526	-7.2612	0.65403	-2.7987	23.42	-5.7112
126.97	-0.043336	49.024	-7.3182	0.63012	-2.8237	0.0071227	0.0094725	0.078167	0.66022	-1.3176	3433.9	21.112	-0.018243	80.642	-63.515	76.645	76.372	20.931	-0.38526	-7.2612	0.65403	-2.7987	23.42	-5.7112
126.97	-0.03986	49.028	-7.3182	0.63016	-2.8233	0.0095096	0.0048665	0.078409	0.66022	-1.3176	3433.3	21.113	-0.016779	80.641	-63.604	76.645	76.372	20.931	-0.38526	-7.2612	0.65403	-2.7987	23.42	-5.7112
126.97	-0.036497	49.032	-7.3181	0.63017	-2.8229	0.011868	0.00026665	0.078531	0.66022	-1.3176	3432.6	21.115	-0.015364	80.641	-63.695	76.646	76.372	20.931	-0.38526	-7.2612	0.65403	-2.7987	23.42	-5.7112
126.96	-0.033252	49.036	-7.3181	0.63016	-2.8225	0.014194	-0.0043203	0.078535	0.66022	-1.3176	3431.9	21.117	-0.013998	80.64	-63.787	76.646	76.372	20.931	-0.38526	-7.2612	0.65403	-2.7987	23.42	-5.7112
126.96	-0.030127	49.04	-7.318	0.63013	-2.8221	0.016486	-0.0088876	0.07842	0.66022	-1.3176	3431.2	21.119	-0.012682	80.64	-63.88	76.646	76.372	20.931	-0.38526	-7.2612	0.65403	-2.7987	23.42	-5.7112
126.96	-0.027125	49.045	-7.3179	0.63007	-2.8217	0.01874	-0.013429	0.078187	0.66022	-1.3176	3430.5	21.122	-0.011419	80.639	-63.975	76.646	76.372	20.931	-0.38526	-7.2612	0.65403	-2.7987	23.42	-5.7112
126.96	-0.024249	49.049	-7.3178	0.62999	-2.8213	0.020952	-0.017937	0.077838	0.66022	-1.3176	3429.9	21.124	-0.010208	80.639	-64.071	76.647	76.372	20.931	-0.38526	-7.2612	0.65403	-2.7987	23.42	-5.7112
126.95	-0.021502	49.053	-7.3177	0.62989	-2.8209	0.02312	-0.022405	0.077374	0.66022	-1.3176	3429.2	21.126	-0.0090518	80.638	-64.168	76.647	76.372	20.931	-0.38526	-7.2612	0.65403	-2.7987	23.42	-5.7112
126.95	-0.018886	49.058	-7.3176	0.62977	-2.8205	0.025241	-0.026828	0.076795	0.66022	-1.3176	3428.5	21.128	-0.0079506	80.638	-64.266	76.647	76.372	20.931	-0.38526	-7.2612	0.65403	-2.7987	23.42	-5.7112
126.95	-0.016403	49.063	-7.3175	0.62962	-2.8201	0.027312	-0.031198	0.076104	0.66022	-1.3176	3427.8	21.13	-0.0069054	80.638	-64.365	76.648	76.372	20.931	-0.38526	-7.2612	0.65403	-2.7987	23.42	-5.7112
126.95	-0.014056	49.068	-7.3173	0.62946	-2.8198	0.02933	-0.035511	0.075301	0.66022	-1.3176	3427.2	21.133	-0.0059173	80.637	-64.464	76.648	76.372	20.931	-0.38526	-7.2612	0.65403	-2.7987	23.42	-5.7112
126.94	-0.011846	49.072	-7.3172	0.62927	-2.8194	0.031293	-0.039758	0.074389	0.66022	-1.3176	3426.5	21.135	-0.0049869	80.637	-64.565	76.648	76.372	20.931	-0.38526	-7.2612	0.65403	-2.7987	23.42	-5.7112
126.94	-0.0097748	49.077	-7.317	0.62906	-2.819	0.033198	-0.043936	0.073369	0.66022	-1.3176	3425.8	21.137	-0.0041151	80.636	-64.666	76.649	76.372	20.931	-0.38526	-7.2612	0.65403	-2.7987	23.42	-5.7112
126.94	-0.0078446	49.082	-7.3168	0.62883	-2.8187	0.035042	-0.048037	0.072244	0.66022	-1.3176	3425.1	21.14	-0.0033025	80.636	-64.768	76.649	76.372	20.931	-0.38526	-7.2612	0.65403	-2.7987	23.42	-5.7112
126.94	-0.0060565	49.087	-7.3167	0.62858	-2.8183	0.036823	-0.052056	0.071015	0.66022	-1.3176	3424.4	21.142	-0.0025497	80.635	-64.87	76.649	76.372	20.931	-0.38526	-7.2612	0.65403	-2.7987	23.42	-5.7112
126.93	-0.0044117	49.092	-7.3165	0.62831	-2.818	0.038538	-0.055988	0.069684	0.66022	-1.3176	3423.8	21.144	-0.0018573	80.635	-64.972	76.65	76.372	20.931	-0.38526	-7.2612	0.65403	-2.7987	23.42	-5.7112
126.93	-0.0029112	49.097	-7.3163	0.62802	-2.8176	0.040186	-0.059828	0.068255	0.66022	-1.3176	3423.1	21.147	-0.0012256	80.634	-65.075	76.65	76.372	20.931	-0.38526	-7.2612	0.65403	-2.7987	23.42	-5.7112
126.93	-0.0015561	49.102	-7.3161	0.62771	-2.8173	0.041763	-0.063569	0.06673	0.66022	-1.3176	3422.4	21.149	-0.00065513	80.634	-65.178	76.65	76.372	20.931	-0.38526	-7.2612	0.65403	-2.7987	23.42	-5.7112
126.92	-0.00034698	49.107	-7.3158	0.62738	-2.8169	0.043269	-0.067208	0.065111	0.66022	-1.3176	3421.7	21.152	-0.00014608	80.633	-65.28	76.651	76.372	20.931	-0.38526	-7.2612	0.65403	-2.7987	23.42	-5.7112
126.92	0.00071562	49.113	-7.3156	0.62704	-2.8166	0.044717	-0.070746	0.0634	0.66022	-1.3176	3421.0	21.154	0.00030128	80.633	-65.383	76.651	76.372	20.931	-0.38526	-7.2612	0.65403	-2.7987	23.42	-5.7112
126.92	0.0016313	49.118	-7.3154	0.62668	-2.8163	0.046093	-0.074173	0.061602	0.66022	-1.3176	3420.4	21.157	0.00068681	80.632	-65.485	76.651	76.372	20.931	-0.38526	-7.2612	0.65403	-2.7987	23.42	-5.7112
126.92	0.0024	49.123	-7.3152	0.6263	-2.816	0.047388	-0.077482	0.059719	0.66022	-1.3176	3419.7	21.159	0.0010104	80.632	-65.586	76.651	76.372	20.931	-0.38526	-7.2612	0.65403	-2.7987	23.42	-5.7112
126.91	0.0030216	49.128	-7.3149	0.6259	-2.8157	0.0486	-0.080669	0.057753	0.66022	-1.3176	3419.0	21.161	0.0012722	80.631	-65.687	76.652	76.372	20.931	-0.38526	-7.2612	0.65403	-2.7987	23.42	-5.7112
126.91	0.0034964	49.133	-7.3147	0.62549	-2.8154	0.049728	-0.083728	0.055709	0.66022	-1.3176	3418.3	21.164	0.001472	80.631	-65.786	76.652	76.372	20.931	-0.38526	-7.2612	0.65403	-2.7987	23.42	-5.7112
126.91	0.0038246	49.138	-7.3144	0.62506	-2.8152	0.050769	-0.086657	0.053589	0.66022	-1.3176	3417.6	21.166	0.0016102	80.63	-65.884	76.652	76.372	20.931	-0.38526	-7.2612	0.65403	-2.7987	23.42	-5.7112
126.9	0.0040068	49.143	-7.3142	0.62462	-2.8149	0.051723	-0.089451	0.051397	0.66022	-1.3176	3417.0	21.169	0.001687	80.63	-65.981	76.653	76.372	20.931	-0.38526	-7.2612	0.65403	-2.7987	23.42	-5.7112
126.9	0.0040438	49.148	-7.3139	0.62417	-2.8146	0.052589	-0.092108	0.049136	0.66022	-1.3176	3416.3	21.171	0.0017025	80.629	-66.076	76.653	76.372	20.931	-0.38526	-7.2612	0.65403	-2.7987	23.42	-5.7112
126.9	0.0039363	49.152	-7.3136	0.6237	-2.8144	0.053366	-0.094622	0.046811	0.66022	-1.3176	3415.6	21.173	0.0016573	80.629	-66.168	76.653	76.372	20.931	-0.38526	-7.2612	0.65403	-2.7987	23.42	-5.7112
126.9	0.0036853	49.157	-7.3134	0.62322	-2.8142	0.054052	-0.096992	0.044425	0.66022	-1.3176	3414.9	21.175	0.0015516	80.628	-66.258	76.654	76.372	20.931	-0.38526	-7.2612	0.65403	-2.7987	23.42	-5.7112
126.89	0.0032922	49.162	-7.3131	0.62273	-2.814	0.054648	-0.099215	0.04198	0.66022	-1.3176	3414.3	21.178	0.0013861	80.628	-66.345	76.654	76.372	20.931	-0.38526	-7.2612	0.65403	-2.7987	23.42	-5.7112
126.89	0.0027583	49.166	-7.3128	0.62223	-2.8137	0.055152	-0.10129	0.039482	0.66022	-1.3176	3413.6	21.18	0.0011613	80.627	-66.428	76.654	76.372	20.931	-0.38526	-7.2612	0.65403	-2.7987	23.42	-5.7112
126.89	0.002085	49.171	-7.3126	0.62172	-2.8136	0.055564	-0.10321	0.036935	0.66022	-1.3176	3412.9	21.182	0.00087787	80.627	-66.507	76.654	76.372	20.931	-0.38526	-7.2612	0.65403	-2.7987	23.42	-5.7112
126.88	0.0012742	49.175	-7.3123	0.6212	-2.8134	0.055883	-0.10497	0.034341	0.66022	-1.3176	3412.2	21.184	0.00053648	80.626	-66.581	76.655	76.372	20.931	-0.38526	-7.2612	0.65403	-2.7987	23.42	-5.7112
126.88	0.00032764	49.18	-7.312	0.62067	-2.8132	0.05611	-0.10658	0.031705	0.66022	-1.3176	3411.5	21.186	0.00013795	80.626	-66.651	76.655	76.372	20.931	-0.38526	-7.2612	0.65403	-2.7987	23.42	-5.7112
126.88	-0.00075258	49.184	-7.3117	0.62013	-2.8131	0.056262	-0.10804	0.02903	0.66022	-1.3176	3410.9	21.188	-0.00031687	80.625	-66.714	76.655	76.372	20.931	-0.38526	-7.2612	0.65403	-2.7987	23.42	-5.7112
126.88	-0.0019643	49.188	-7.3114	0.61959	-2.8129	0.056331	-0.10934	0.026322	0.66022	-1.3176	3410.2	21.19	-0.00082705	80.625	-66.771	76.656	76.372	20.931	-0.38526	-7.2612	0.65403	-2.7987	23.42	-5.7112
126.87	-0.003305	49.192	-7.3112	0.61904	-2.8128	0.05631	-0.11049	0.023583	0.66022	-1.3176	3409.5	21.192	-0.0013916	80.624	-66.821	76.656	76.372	20.931	-0.38526	-7.2612	0.65403	-2.7987	23.42	-5.7112
126.87	-0.0047723	49.196	-7.3109	0.61849	-2.8127	0.056199	-0.11147	0.020817	0.66022	-1.3176	3408.8	21.194	-0.0020094	80.623	-66.863	76.656	76.372	20.931	-0.38526	-7.2612	0.65403	-2.7987	23.42	-5.7112
126.87	-0.0063634	49.2	-7.3106	0.61793	-2.8126	0.055999	-0.11229	0.018029	0.66022	-1.3176	3408.1	21.196	-0.0026794	80.623	-66.897	76.656	76.372	20.931	-0.38526	-7.2612	0.65403	-2.7987	23.42	-5.7112
126.87	-0.0080754	49.203	-7.3103	0.61736	-2.8125	0.055709	-0.11294	0.015223	0.66022	-1.3176	3407.5	21.198	-0.0034002	80.622	-66.922	76.657	76.372	20.931	-0.38526	-7.2612	0.65403	-2.7987	23.42	-5.7112
126.86	-0.0099054	49.207	-7.31	0.6168	-2.8124	0.055331	-0.11344	0.012402	0.66022	-1.3176	3406.8	21.2	-0.0041708	80.622	-66.938	76.657	76.372	20.931	-0.38526	-7.2612	0.65403	-2.7987	23.42	-5.7112
126.86	-0.01185	49.21	-7.3098	0.61623	-2.8124	0.054865	-0.11377	0.0095719	0.66022	-1.3176	3406.1	21.201	-0.0049897	80.621	-66.945	76.657	76.372	20.931	-0.38526	-7.2612	0.65403	-2.7987	23.42	-5.7112
126.86	-0.013906	49.213	-7.3095	0.61566	-2.8123	0.054312	-0.11394	0.0067353	0.66022	-1.3176	3405.4	21.203	-0.0058555	80.621	-66.942	76.657	76.372	20.931	-0.38526	-7.2612	0.65403	-2.7987	23.42	-5.7112
126.86	-0.01607	49.216	-7.3092	0.61509	-2.8123	0.053672	-0.11394	0.0038968	0.66022	-1.3176	3404.7	21.204	-0.0067667	80.62	-66.929	76.658	76.372	20.931	-0.38526	-7.2612	0.65403	-2.7987	23.42	-5.7112
126.86	-0.018339	49.219	-7.309	0.61452	-2.8123	0.052948	-0.11378	0.0010603	0.66022	-1.3176	3404.1	21.206	-0.0077219	80.62	-66.907	76.658	76.372	20.931	-0.38526	-7.2612	0.65403	-2.7987	23.42	-5.7112
126.85	-0.020707	49.222	-7.3087	0.61395	-2.8123	0.05214	-0.11346	-0.00177	0.66022	-1.3176	3403.4	21.207	-0.0087195	80.619	-66.877	76.658	76.372	20.931	-0.38526	-7.2612	0.65403	-2.7987	23.42	-5.7112
126.85	-0.023173	49.224	-7.3084	0.61339	-2.8123	0.051249	-0.11298	-0.0045901	0.66022	-1.3176	3402.7	21.208	-0.0097577	80.618	-66.837	76.658	76.372	20.931	-0.38526	-7.2612	0.65403	-2.7987	23.42	-5.7112
126.85	-0.025731	49.226	-7.3082	0.61282	-2.8124	0.050277	-0.11234	-0.007396	0.66022	-1.3176	3402.0	21.21	-0.010835	80.618	-66.79	76.659	76.372	20.931	-0.38526	-7.2612	0.65403	-2.7987	23.42	-5.7112
126.85	-0.028378	49.229	-7.3079	0.61226	-2.8124	0.049226	-0.11154	-0.010184	0.66022	-1.3176	3401.3	21.211	-0.011949	80.617	-66.736	76.659	76.372	20.931	-0.38526	-7.2612	0.65403	-2.7987	23.42	-5.7112
126.85	-0.031108	49.23	-7.3077	0.61171	-2.8125	0.048097	-0.11058	-0.012949	0.66022	-1.3176	3400.7	21.212	-0.013099	80.617	-66.675	76.659	76.372	20.931	-0.38526	-7.2612	0.65403	-2.7987	23.42	-5.7112
126.84	-0.033918	49.232	-7.3074	0.61116	-2.8125	0.046891	-0.10947	-0.015689	0.66022	-1.3176	3400.0	21.213	-0.014283	80.616	-66.609	76.659	76.372	20.931	-0.38526	-7.2612	0.65403	-2.7987	23.42	-5.7112
126.84	-0.036804	49.234	-7.3072	0.61061	-2.8126	0.045612	-0.1082	-0.018399	0.66022	-1.3176	3399.3	21.214	-0.015498	80.616	-66.537	76.66	76.372	20.931	-0.38526	-7.2612	0.65403	-2.7987	23.42	-5.7112
126.84	-0.03976	49.235	-7.307	0.61008	-2.8127	0.044261	-0.10679	-0.021075	0.66022	-1.3176	3398.6	21.214	-0.016743	80.615	-66.46	76.66	76.372	20.931	-0.38526	-7.2612	0.65403	-2.7987	23.42	-5.7112
126.84	-0.042781	49.236	-7.3068	0.60955	-2.8128	0.042839	-0.10522	-0.023714	0.66022	-1.3176	3397.9	21.215	-0.018015	80.614	-66.379	76.66	76.372	20.931	-0.38526	-7.2612	0.65403	-2.7987	23.42	-5.7112
126.84	-0.045864	49.237	-7.3066	0.60902	-2.8129	0.041351	-0.10351	-0.026312	0.66022	-1.3176	3397.3	21.216	-0.019314	80.614	-66.295	76.66	76.372	20.931	-0.38526	-7.2612	0.65403	-2.7987	23.42	-5.7112
126.84	-0.049002	49.238	-7.3064	0.60851	-2.8131	0.039796	-0.10165	-0.028864	0.66022	-1.3176	3396.6	21.216	-0.020635	80.613	-66.207	76.66	76.372	20.931	-0.38526	-7.2612	0.65403	-2.7987	23.42	-5.7112
126.84	-0.052191	49.239	-7.3062	0.60801	-2.8132	0.038179	-0.099655	-0.031369	0.66022	-1.3176	3395.9	21.217	-0.021978	80.612	-66.118	76.661	76.372	20.931	-0.38526	-7.2612	0.65403	-2.7987	23.42	-5.7112
126.83	-0.055426	49.239	-7.306	0.60751	-2.8134	0.036502	-0.097521	-0.033822	0.66022	-1.3176	3395.2	21.217	-0.023341	80.612	-66.025	76.661	76.372	20.931	-0.38526	-7.2612	0.65403	-2.7987	23.42	-5.7112
126.83	-0.058701	49.239	-7.3058	0.60703	-2.8136	0.034767	-0.095252	-0.03622	0.66022	-1.3176	3394.5	21.217	-0.02472	80.611	-65.932	76.661	76.372	20.931	-0.38526	-7.2612	0.65403	-2.7987	23.42	-5.7112
126.83	-0.062011	49.239	-7.3056	0.60656	-2.8138	0.032977	-0.092852	-0.038559	0.66022	-1.3176	3393.9	21.217	-0.026114	80.611	-65.836	76.661	76.372	20.931	-0.38526	-7.2612	0.65403	-2.7987	23.42	-5.7112
126.83	-0.06535	49.239	-7.3055	0.6061	-2.814	0.031135	-0.090326	-0.040836	0.66022	-1.3176	3393.2	21.217	-0.027521	80.61	-65.74	76.661	76.372	20.931	-0.38526	-7.2612	0.65403	-2.7987	23.42	-5.7112
126.83	-0.068714	49.239	-7.3053	0.60566	-2.8142	0.029244	-0.087676	-0.043049	0.66022	-1.3176	3392.5	21.217	-0.028938	80.609	-65.642	76.661	76.372	20.931	-0.38526	-7.2612	0.65403	-2.7987	23.42	-5.7112
126.83	-0.072097	49.238	-7.3052	0.60523	-2.8144	0.027306	-0.084906	-0.045193	0.66022	-1.3176	3391.8	21.217	-0.030362	80.609	-65.544	76.662	76.372	20.931	-0.38526	-7.2612	0.65403	-2.7987	23.42	-5.7112
126.83	-0.075493	49.237	-7.305	0.60481	-2.8146	0.025325	-0.082022	-0.047266	0.66022	-1.3176	3391.1	21.217	-0.031793	80.608	-65.446	76.662	76.372	20.931	-0.38526	-7.2612	0.65403	-2.7987	23.42	-5.7112
126.83	-0.078896	49.236	-7.3049	0.60441	-2.8149	0.023304	-0.079026	-0.049266	0.66022	-1.3176	3390.5	21.217	-0.033226	80.607	-65.347	76.662	76.372	20.931	-0.38526	-7.2612	0.65403	-2.7987	23.42	-5.7112
126.83	-0.082302	49.235	-7.3048	0.60402	-2.8151	0.021247	-0.075925	-0.051189	0.66022	-1.3176	3389.8	21.216	-0.034661	80.607	-65.248	76.662	76.372	20.931	-0.38526	-7.2612	0.65403	-2.7987	23.42	-5.7112
126.83	-0.085703	49.233	-7.3047	0.60365	-2.8154	0.019155	-0.072721	-0.053033	0.66022	-1.3176	3389.1	21.216	-0.036094	80.606	-65.15	76.662	76.372	20.931	-0.38526	-7.2612	0.65403	-2.7987	23.42	-5.7112
126.83	-0.089095	49.232	-7.3046	0.60329	-2.8156	0.017033	-0.069421	-0.054795	0.66022	-1.3176	3388.4	21.215	-0.037522	80.605	-65.051	76.662	76.372	20.931	-0.38526	-7.2612	0.65403	-2.7987	23.42	-5.7112
126.82	-0.092472	49.23	-7.3045	0.60295	-2.8159	0.014884	-0.066029	-0.056473	0.66022	-1.3176	3387.7	21.215	-0.038945	80.605	-64.953	76.663	76.372	20.931	-0.38526	-7.2612	0.65403	-2.7987	23.42	-5.7112
126.82	-0.095828	49.228	-7.3045	0.60263	-2.8162	0.012711	-0.062549	-0.058064	0.66022	-1.3176	3387.1	21.214	-0.040359	80.604	-64.856	76.663	76.372	20.931	-0.38526	-7.2612	0.65403	-2.7987	23.42	-5.7112
126.82	-0.099158	49.225	-7.3044	0.60233	-2.8165	0.010518	-0.058988	-0.059566	0.66022	-1.3176	3386.4	21.213	-0.041761	80.603	-64.759	76.663	76.372	20.931	-0.38526	-7.2612	0.65403	-2.7987	23.42	-5.7112
126.82	-0.10246	49.223	-7.3044	0.60204	-2.8168	0.008308	-0.055349	-0.060978	0.66022	-1.3176	3385.7	21.212	-0.043151	80.603	-64.663	76.663	76.372	20.931	-0.38526	-7.2612	0.65403	-2.7987	23.42	-5.7112
126.82	-0.10572	49.22	-7.3043	0.60178	-2.8171	0.0060844	-0.05164	-0.062297	0.66022	-1.3176	3385.0	21.211	-0.044524	80.602	-64.568	76.663	76.372	20.931	-0.38526	-7.2612	0.65403	-2.7987	23.42	-5.7112
126.82	-0.10893	49.217	-7.3043	0.60153	-2.8174	0.0038507	-0.047864	-0.063521	0.66022	-1.3176	3384.4	21.21	-0.045879	80.601	-64.474	76.663	76.372	20.931	-0.38526	-7.2612	0.65403	-2.7987	23.42	-5.7112
126.82	-0.1121	49.214	-7.3043	0.6013	-2.8177	0.0016104	-0.044029	-0.064649	0.66022	-1.3176	3383.7	21.209	-0.047213	80.601	-64.381	76.663	76.372	20.931	-0.38526	-7.2612	0.65403	-2.7987	23.42	-5.7112
126.82	-0.11521	49.211	-7.3043	0.60109	-2.8181	-0.0006329	-0.040138	-0.06568	0.66022	-1.3176	3383.0	21.208	-0.048524	80.6	-64.289	76.663	76.372	20.931	-0.38526	-7.2612	0.65403	-2.7987	23.42	-5.7112
126.82	-0.11826	49.208	-7.3043	0.6009	-2.8184	-0.0028758	-0.036198	-0.066611	0.66022	-1.3176	3382.3	21.206	-0.04981	80.599	-64.198	76.664	76.372	20.931	-0.38526	-7.2612	0.65403	-2.7987	23.42	-5.7112
126.82	-0.12125	49.204	-7.3043	0.60073	-2.8187	-0.0051149	-0.032216	-0.067442	0.66022	-1.3176	3381.6	21.205	-0.051069	80.598	-64.109	76.664	76.372	20.931	-0.38526	-7.2612	0.65403	-2.7987	23.42	-5.7112
126.82	-0.12417	49.201	-7.3044	0.60057	-2.8191	-0.0073467	-0.028195	-0.068171	0.66022	-1.3176	3381.0	21.203	-0.052297	80.598	-64.021	76.664	76.372	20.931	-0.38526	-7.2612	0.65403	-2.7987	23.42	-5.7112
126.82	-0.12701	49.197	-7.3044	0.60044	-2.8194	-0.0095677	-0.024144	-0.068797	0.66022	-1.3176	3380.3	21.202	-0.053494	80.597	-63.934	76.664	76.372	20.931	-0.38526	-7.2612	0.65403	-2.7987	23.42	-5.7112
126.82	-0.12976	49.193	-7.3044	0.60033	-2.8198	-0.011775	-0.020066	-0.06932	0.66022	-1.3176	3379.6	21.2	-0.054656	80.596	-63.849	76.664	76.372	20.931	-0.38526	-7.2612	0.65403	-2.7987	23.42	-5.7112
126.82	-0.13244	49.188	-7.3045	0.60024	-2.8201	-0.013964	-0.01597	-0.06974	0.66022	-1.3176	3378.9	21.199	-0.055782	80.596	-63.766	76.664	76.372	20.931	-0.38526	-7.2612	0.65403	-2.7987	23.42	-5.7112
126.83	-0.13502	49.184	-7.3046	0.60017	-2.8205	-0.016132	-0.011859	-0.070054	0.66022	-1.3176	3378.3	21.197	-0.05687	80.595	-63.684	76.664	76.372	20.931	-0.38526	-7.2612	0.65403	-2.7987	23.42	-5.7112
126.83	-0.1375	49.18	-7.3047	0.60012	-2.8208	-0.018276	-0.0077415	-0.070263	0.66022	-1.3176	3377.6	21.195	-0.057917	80.594	-63.603	76.664	76.372	20.931	-0.38526	-7.2612	0.65403	-2.7987	23.42	-5.7112
126.83	-0.13988	49.175	-7.3048	0.6001	-2.8212	-0.020393	-0.0036224	-0.070368	0.66022	-1.3176	3376.9	21.193	-0.058921	80.594	-63.525	76.664	76.372	20.931	-0.38526	-7.2612	0.65403	-2.7987	23.42	-5.7112
126.83	-0.14216	49.17	-7.3049	0.60009	-2.8215	-0.022479	0.00049204	-0.070366	0.66022	-1.3176	3376.2	21.191	-0.059881	80.593	-63.448	76.664	76.372	20.931	-0.38526	-7.2612	0.65403	-2.7987	23.42	-5.7112
126.83	-0.14433	49.165	-7.305	0.6001	-2.8219	-0.024531	0.0045957	-0.07026	0.66022	-1.3176	3375.5	21.189	-0.060795	80.592	-63.373	76.665	76.372	20.931	-0.38526	-7.2612	0.65403	-2.7987	23.42	-5.7112
126.83	-0.14638	49.16	-7.3051	0.60013	-2.8222	-0.026546	0.0086825	-0.070048	0.66022	-1.3176	3374.9	21.187	-0.061661	80.591	-63.299	76.665	76.372	20.931	-0.38526	-7.2612	0.65403	-2.7987	23.42	-5.7112
126.83	-0.14832	49.155	-7.3053	0.60019	-2.8226	-0.028521	0.012746	-0.069732	0.66022	-1.3176	3374.2	21.185	-0.062476	80.591	-63.228	76.665	76.372	20.931	-0.38526	-7.2612	0.65403	-2.7987	23.42	-5.7112
126.83	-0.15013	49.15	-7.3054	0.60026	-2.8229	-0.030453	0.016781	-0.069312	0.66022	-1.3176	3373.5	21.183	-0.06324	80.59	-63.158	76.665	76.372	20.931	-0.38526	-7.2612	0.65403	-2.7987	23.42	-5.7112
126.83	-0.15182	49.145	-7.3056	0.60036	-2.8233	-0.032339	0.020782	-0.068788	0.66022	-1.3176	3372.8	21.181	-0.063951	80.589	-63.091	76.665	76.372	20.931	-0.38526	-7.2612	0.65403	-2.7987	23.42	-5.7112
126.83	-0.15338	49.139	-7.3057	0.60047	-2.8236	-0.034177	0.024741	-0.068161	0.66022	-1.3176	3372.2	21.178	-0.064608	80.589	-63.025	76.665	76.372	20.931	-0.38526	-7.2612	0.65403	-2.7987	23.42	-5.7112
126.83	-0.1548	49.134	-7.3059	0.6006	-2.8239	-0.035963	0.028653	-0.067433	0.66022	-1.3176	3371.5	21.176	-0.065208	80.588	-62.962	76.665	76.372	20.931	-0.38526	-7.2612	0.65403	-2.7987	23.42	-5.7112
126.83	-0.15609	49.128	-7.3061	0.60076	-2.8243	-0.037695	0.032513	-0.066605	0.66022	-1.3176	3370.8	21.174	-0.065751	80.587	-62.9	76.665	76.372	20.931	-0.38526	-7.2612	0.65403	-2.7987	23.42	-5.7112
126.83	-0.15723	49.123	-7.3063	0.60093	-2.8246	-0.039371	0.036314	-0.065677	0.66022	-1.3176	3370.1	21.171	-0.066235	80.586	-62.841	76.665	76.372	20.931	-0.38526	-7.2612	0.65403	-2.7987	23.42	-5.7112
126.83	-0.15824	49.117	-7.3065	0.60112	-2.8249	-0.040989	0.040052	-0.064651	0.66022	-1.3176	3369.5	21.169	-0.066659	80.586	-62.783	76.665	76.372	20.931	-0.38526	-7.2612	0.65403	-2.7987	23.42	-5.7112
126.84	-0.1591	49.111	-7.3067	0.60133	-2.8253	-0.042545	0.043719	-0.063529	0.66022	-1.3176	3368.8	21.167	-0.067022	80.585	-62.728	76.666	76.372	20.931	-0.38526	-7.2612	0.65403	-2.7987	23.42	-5.7112
126.84	-0.15981	49.105	-7.3069	0.60156	-2.8256	-0.044037	0.047311	-0.062312	0.66022	-1.3176	3368.1	21.164	-0.067323	80.584	-62.675	76.666	76.372	20.931	-0.38526	-7.2612	0.65403	-2.7987	23.42	-5.7112
126.84	-0.16038	49.1	-7.3071	0.6018	-2.8259	-0.045464	0.050823	-0.061003	0.66022	-1.3176	3367.4	21.162	-0.067561	80.584	-62.624	76.666	76.372	20.931	-0.38526	-7.2612	0.65403	-2.7987	23.42	-5.7112
126.84	-0.16079	49.094	-7.3074	0.60206	-2.8262	-0.046824	0.054249	-0.059603	0.66022	-1.3176	3366.7	21.159	-0.067735	80.583	-62.575	76.666	76.372	20.931	-0.38526	-7.2612	0.65403	-2.7987	23.42	-5.7112
126.84	-0.16105	49.088	-7.3076	0.60234	-2.8265	-0.048114	0.057584	-0.058114	0.66022	-1.3176	3366.1	21.157	-0.067845	80.582	-62.529	76.666	76.372	20.931	-0.38526	-7.2612	0.65403	-2.7987	23.42	-5.7112
126.84	-0.16115	49.082	-7.3078	0.60264	-2.8268	-0.049333	0.060822	-0.05654	0.66022	-1.3176	3365.4	21.154	-0.06789	80.581	-62.485	76.666	76.372	20.931	-0.38526	-7.2612	0.65403	-2.7987	23.42	-5.7112
126.84	-0.1611	49.076	-7.3081	0.60295	-2.827	-0.05048	0.063959	-0.054881	0.66022	-1.3176	3364.7	21.152	-0.067869	80.581	-62.442	76.666	76.372	20.931	-0.38526	-7.2612	0.65403	-2.7987	23.42	-5.7112
126.84	-0.16089	49.07	-7.3083	0.60328	-2.8273	-0.051552	0.066991	-0.053142	0.66022	-1.3176	3364.0	21.15	-0.067782	80.58	-62.403	76.666	76.372	20.931	-0.38526	-7.2612	0.65403	-2.7987	23.42	-5.7112
126.84	-0.16053	49.065	-7.3086	0.60362	-2.8276	-0.05276	0.070263	-0.051491	0.66022	-1.3176	3363.4	21.147	-0.067629	80.579	-62.365	76.666	76.372	20.931	-0.38526	-7.2612	0.65403	-2.7987	23.42	-5.7112
126.84	-0.16001	49.059	-7.3089	0.60398	-2.8278	-0.053894	0.07342	-0.049756	0.66022	-1.3176	3362.7	21.145	-0.067409	80.579	-62.33	76.666	76.372	20.931	-0.38526	-7.2612	0.65403	-2.7987	23.42	-5.7112
126.84	-0.15932	49.053	-7.3091	0.60436	-2.8281	-0.054944	0.076444	-0.047934	0.66022	-1.3176	3362.0	21.142	-0.067123	80.578	-62.297	76.667	76.372	20.931	-0.38526	-7.2612	0.65403	-2.7987	23.42	-5.7112
126.85	-0.15848	49.047	-7.3094	0.60475	-2.8283	-0.055908	0.07933	-0.046027	0.66022	-1.3176	3361.3	21.14	-0.066769	80.577	-62.266	76.667	76.372	20.931	-0.38526	-7.2612	0.65403	-2.7987	23.42	-5.7112
126.85	-0.15749	49.042	-7.3097	0.60515	-2.8285	-0.056784	0.082072	-0.04404	0.66022	-1.3176	3360.7	21.138	-0.06635	80.577	-62.238	76.667	76.372	20.931	-0.38526	-7.2612	0.65403	-2.7987	23.42	-5.7112
126.85	-0.15633	49.036	-7.31	0.60557	-2.8287	-0.057572	0.084667	-0.041976	0.66022	-1.3176	3360.0	21.135	-0.065864	80.576	-62.212	76.667	76.372	20.931	-0.38526	-7.2612	0.65403	-2.7987	23.42	-5.7112
126.85	-0.15502	49.031	-7.3103	0.606	-2.8289	-0.058268	0.087109	-0.039838	0.66022	-1.3176	3359.3	21.133	-0.065313	80.575	-62.188	76.667	76.372	20.931	-0.38526	-7.2612	0.65403	-2.7987	23.42	-5.7112
126.85	-0.15356	49.025	-7.3106	0.60644	-2.8291	-0.058873	0.089395	-0.037629	0.66022	-1.3176	3358.6	21.131	-0.064698	80.575	-62.167	76.667	76.372	20.931	-0.38526	-7.2612	0.65403	-2.7987	23.42	-5.7112
126.85	-0.15195	49.02	-7.3109	0.60689	-2.8293	-0.059384	0.091521	-0.035355	0.66022	-1.3176	3358.0	21.129	-0.064018	80.574	-62.148	76.667	76.372	20.931	-0.38526	-7.2612	0.65403	-2.7987	23.42	-5.7112
126.85	-0.15019	49.015	-7.3112	0.60735	-2.8295	-0.059801	0.093482	-0.033018	0.66022	-1.3176	3357.3	21.126	-0.063276	80.573	-62.131	76.668	76.372	20.931	-0.38526	-7.2612	0.65403	-2.7987	23.42	-5.7112
126.85	-0.14828	49.01	-7.3115	0.60782	-2.8297	-0.060123	0.095276	-0.030623	0.66022	-1.3176	3356.6	21.124	-0.062472	80.573	-62.116	76.668	76.372	20.931	-0.38526	-7.2612	0.65403	-2.7987	23.42	-5.7112
126.85	-0.14622	49.005	-7.3118	0.6083	-2.8298	-0.06035	0.0969	-0.028175	0.66022	-1.3176	3355.9	21.122	-0.061608	80.572	-62.104	76.668	76.372	20.931	-0.38526	-7.2612	0.65403	-2.7987	23.42	-5.7112
126.85	-0.14403	49.0	-7.3121	0.60879	-2.8299	-0.06048	0.098351	-0.025676	0.66022	-1.3176	3355.3	21.12	-0.060684	80.571	-62.095	76.668	76.372	20.931	-0.38526	-7.2612	0.65403	-2.7987	23.42	-5.7112
126.85	-0.1417	48.995	-7.3124	0.60929	-2.8301	-0.060514	0.099627	-0.023132	0.66022	-1.3176	3354.6	21.118	-0.059702	80.571	-62.087	76.668	76.372	20.931	-0.38526	-7.2612	0.65403	-2.7987	23.42	-5.7112
126.85	-0.13923	48.991	-7.3127	0.60979	-2.8302	-0.060452	0.10073	-0.020548	0.66022	-1.3176	3353.9	21.116	-0.058664	80.57	-62.082	76.668	76.372	20.931	-0.38526	-7.2612	0.65403	-2.7987	23.42	-5.7112
126.86	-0.13664	48.987	-7.313	0.61029	-2.8303	-0.060293	0.10164	-0.017927	0.66022	-1.3176	3353.2	21.115	-0.057572	80.569	-62.08	76.669	76.372	20.931	-0.38526	-7.2612	0.65403	-2.7987	23.42	-5.7112
126.86	-0.13392	48.982	-7.3133	0.6108	-2.8303	-0.060039	0.10238	-0.015274	0.66022	-1.3176	3352.6	21.113	-0.056427	80.569	-62.079	76.669	76.372	20.931	-0.38526	-7.2612	0.65403	-2.7987	23.42	-5.7112
126.86	-0.13108	48.978	-7.3136	0.61132	-2.8304	-0.059688	0.10294	-0.012595	0.66022	-1.3176	3351.9	21.111	-0.055231	80.568	-62.081	76.669	76.372	20.931	-0.38526	-7.2612	0.65403	-2.7987	23.42	-5.7112
126.86	-0.12812	48.974	-7.3139	0.61183	-2.8305	-0.059242	0.10332	-0.0098927	0.66022	-1.3176	3351.2	21.11	-0.053985	80.567	-62.086	76.669	76.372	20.931	-0.38526	-7.2612	0.65403	-2.7987	23.42	-5.7112
126.86	-0.12506	48.971	-7.3142	0.61235	-2.8305	-0.058703	0.10351	-0.0071733	0.66022	-1.3176	3350.5	21.108	-0.052693	80.567	-62.092	76.669	76.372	20.931	-0.38526	-7.2612	0.65403	-2.7987	23.42	-5.7112
126.86	-0.12188	48.967	-7.3145	0.61287	-2.8305	-0.058069	0.10352	-0.004441	0.66022	-1.3176	3349.9	21.107	-0.051356	80.566	-62.101	76.669	76.372	20.931	-0.38526	-7.2612	0.65403	-2.7987	23.42	-5.7112
126.86	-0.11861	48.964	-7.3148	0.61339	-2.8306	-0.057344	0.10334	-0.0017009	0.66022	-1.3176	3349.2	21.105	-0.049976	80.566	-62.112	76.67	76.372	20.931	-0.38526	-7.2612	0.65403	-2.7987	23.42	-5.7112
126.86	-0.11523	48.961	-7.315	0.6139	-2.8306	-0.056528	0.10299	0.0010424	0.66022	-1.3176	3348.5	21.104	-0.048555	80.565	-62.126	76.67	76.372	20.931	-0.38526	-7.2612	0.65403	-2.7987	23.42	-5.7112
126.86	-0.11177	48.958	-7.3153	0.61442	-2.8305	-0.055622	0.10245	0.0037841	0.66022	-1.3176	3347.8	21.103	-0.047096	80.564	-62.141	76.67	76.372	20.931	-0.38526	-7.2612	0.65403	-2.7987	23.42	-5.7112
126.86	-0.10822	48.955	-7.3156	0.61493	-2.8305	-0.054629	0.10173	0.0065192	0.66022	-1.3176	3347.2	21.102	-0.045602	80.564	-62.159	76.67	76.372	20.931	-0.38526	-7.2612	0.65403	-2.7987	23.42	-5.7112
126.86	-0.1046	48.952	-7.3159	0.61543	-2.8305	-0.053549	0.10084	0.0092431	0.66022	-1.3176	3346.5	21.101	-0.044074	80.563	-62.18	76.67	76.372	20.931	-0.38526	-7.2612	0.65403	-2.7987	23.42	-5.7112
126.86	-0.1009	48.95	-7.3161	0.61593	-2.8304	-0.052386	0.099767	0.011951	0.66022	-1.3176	3345.8	21.1	-0.042515	80.563	-62.202	76.671	76.372	20.931	-0.38526	-7.2612	0.65403	-2.7987	23.42	-5.7112
126.86	-0.097129	48.948	-7.3164	0.61643	-2.8304	-0.051141	0.098521	0.014638	0.66022	-1.3176	3345.1	21.099	-0.040928	80.562	-62.227	76.671	76.372	20.931	-0.38526	-7.2612	0.65403	-2.7987	23.42	-5.7112
126.86	-0.0933	48.946	-7.3166	0.61692	-2.8303	-0.049816	0.097104	0.017299	0.66022	-1.3176	3344.5	21.098	-0.039315	80.561	-62.254	76.671	76.372	20.931	-0.38526	-7.2612	0.65403	-2.7987	23.42	-5.7112
126.86	-0.089416	48.944	-7.3169	0.6174	-2.8302	-0.048414	0.095518	0.019931	0.66022	-1.3176	3343.8	21.098	-0.037678	80.561	-62.283	76.671	76.372	20.931	-0.38526	-7.2612	0.65403	-2.7987	23.42	-5.7112
126.86	-0.085483	48.942	-7.3171	0.61787	-2.8301	-0.046937	0.093766	0.022527	0.66022	-1.3176	3343.1	21.097	-0.036022	80.56	-62.314	76.672	76.372	20.931	-0.38526	-7.2612	0.65403	-2.7987	23.42	-5.7112
126.86	-0.081508	48.941	-7.3174	0.61834	-2.83	-0.045388	0.091852	0.025085	0.66022	-1.3176	3342.4	21.097	-0.034346	80.56	-62.347	76.672	76.372	20.931	-0.38526	-7.2612	0.65403	-2.7987	23.42	-5.7112
126.85	-0.077495	48.94	-7.3176	0.61879	-2.8298	-0.04377	0.089779	0.027599	0.66022	-1.3176	3341.8	21.096	-0.032656	80.559	-62.383	76.672	76.372	20.931	-0.38526	-7.2612	0.65403	-2.7987	23.42	-5.7112
126.85	-0.073453	48.939	-7.3178	0.61924	-2.8297	-0.042086	0.087551	0.030064	0.66022	-1.3176	3341.1	21.096	-0.030953	80.559	-62.42	76.672	76.372	20.931	-0.38526	-7.2612	0.65403	-2.7987	23.42	-5.7112
126.85	-0.069386	48.938	-7.318	0.61967	-2.8295	-0.040339	0.085173	0.032478	0.66022	-1.3176	3340.4	21.096	-0.029239	80.558	-62.46	76.672	76.372	20.931	-0.38526	-7.2612	0.65403	-2.7987	23.42	-5.7112
126.85	-0.065302	48.937	-7.3182	0.62009	-2.8294	-0.038531	0.08265	0.034835	0.66022	-1.3176	3339.7	21.096	-0.027518	80.557	-62.501	76.673	76.372	20.931	-0.38526	-7.2612	0.65403	-2.7987	23.42	-5.7112
126.85	-0.061206	48.937	-7.3184	0.62049	-2.8292	-0.036667	0.079985	0.037132	0.66022	-1.3176	3339.1	21.096	-0.025793	80.557	-62.545	76.673	76.372	20.931	-0.38526	-7.2612	0.65403	-2.7987	23.42	-5.7112
126.85	-0.057105	48.937	-7.3186	0.62089	-2.829	-0.03475	0.077184	0.039365	0.66022	-1.3176	3338.4	21.096	-0.024064	80.556	-62.591	76.673	76.372	20.931	-0.38526	-7.2612	0.65403	-2.7987	23.42	-5.7112
126.85	-0.053004	48.937	-7.3187	0.62126	-2.8288	-0.032783	0.074253	0.041529	0.66022	-1.3176	3337.7	21.096	-0.022336	80.556	-62.638	76.673	76.372	20.931	-0.38526	-7.2612	0.65403	-2.7987	23.42	-5.7112
126.85	-0.04891	48.937	-7.3189	0.62163	-2.8286	-0.030769	0.071196	0.043622	0.66022	-1.3176	3337.0	21.096	-0.020611	80.555	-62.688	76.674	76.372	20.931	-0.38526	-7.2612	0.65403	-2.7987	23.42	-5.7112
126.85	-0.044829	48.938	-7.319	0.62198	-2.8284	-0.028713	0.06802	0.04564	0.66022	-1.3176	3336.4	21.097	-0.018892	80.555	-62.739	76.674	76.372	20.931	-0.38526	-7.2612	0.65403	-2.7987	23.42	-5.7112
126.85	-0.040766	48.938	-7.3192	0.62231	-2.8281	-0.026617	0.06473	0.047579	0.66022	-1.3176	3335.7	21.097	-0.01718	80.554	-62.793	76.674	76.372	20.931	-0.38526	-7.2612	0.65403	-2.7987	23.42	-5.7112
126.84	-0.036727	48.939	-7.3193	0.62262	-2.8279	-0.024487	0.061332	0.049436	0.66022	-1.3176	3335.0	21.098	-0.015478	80.553	-62.848	76.674	76.372	20.931	-0.38526	-7.2612	0.65403	-2.7987	23.42	-5.7112
126.84	-0.032719	48.94	-7.3194	0.62292	-2.8276	-0.022325	0.057833	0.051209	0.66022	-1.3176	3334.3	21.098	-0.013789	80.553	-62.905	76.675	76.372	20.931	-0.38526	-7.2612	0.65403	-2.7987	23.42	-5.7112
126.84	-0.028746	48.941	-7.3195	0.6232	-2.8274	-0.020135	0.054239	0.052893	0.66022	-1.3176	3333.7	21.099	-0.012114	80.552	-62.964	76.675	76.372	20.931	-0.38526	-7.2612	0.65403	-2.7987	23.42	-5.7112
126.84	-0.024814	48.943	-7.3196	0.62346	-2.8271	-0.017921	0.050557	0.054488	0.66022	-1.3176	3333.0	21.1	-0.010457	80.552	-63.024	76.675	76.372	20.931	-0.38526	-7.2612	0.65403	-2.7987	23.42	-5.7112
126.84	-0.020928	48.944	-7.3197	0.62371	-2.8268	-0.015688	0.046792	0.055989	0.66022	-1.3176	3332.3	21.1	-0.0088198	80.551	-63.086	76.675	76.372	20.931	-0.38526	-7.2612	0.65403	-2.7987	23.42	-5.7112
126.84	-0.017094	48.946	-7.3198	0.62393	-2.8265	-0.013439	0.042953	0.057395	0.66022	-1.3176	3331.6	21.101	-0.0072039	80.551	-63.15	76.676	76.372	20.931	-0.38526	-7.2612	0.65403	-2.7987	23.42	-5.7112
126.84	-0.013316	48.948	-7.3198	0.62414	-2.8263	-0.011178	0.039046	0.058704	0.66022	-1.3176	3330.9	21.102	-0.0056117	80.55	-63.215	76.676	76.372	20.931	-0.38526	-7.2612	0.65403	-2.7987	23.42	-5.7112
126.83	-0.0095985	48.95	-7.3199	0.62432	-2.826	-0.0089088	0.035077	0.059913	0.66022	-1.3176	3330.3	21.103	-0.0040452	80.55	-63.282	76.676	76.372	20.931	-0.38526	-7.2612	0.65403	-2.7987	23.42	-5.7112
126.83	-0.0059471	48.952	-7.3199	0.62449	-2.8257	-0.006636	0.031055	0.061021	0.66022	-1.3176	3329.6	21.105	-0.0025064	80.549	-63.351	76.676	76.372	20.931	-0.38526	-7.2612	0.65403	-2.7987	23.42	-5.7112
126.83	-0.0023659	48.954	-7.32	0.62463	-2.8253	-0.0043793	0.02701	0.062014	0.66022	-1.3176	3328.9	21.106	-0.00099712	80.549	-63.421	76.677	76.372	20.931	-0.38526	-7.2612	0.65403	-2.7987	23.42	-5.7112
126.83	0.0011414	48.957	-7.32	0.62476	-2.825	-0.0023147	0.023241	0.06274	0.66022	-1.3176	3328.2	21.107	0.00048105	80.548	-63.492	76.677	76.372	20.931	-0.38526	-7.2612	0.65403	-2.7987	23.42	-5.7112
126.83	0.0045713	48.959	-7.32	0.62486	-2.8247	-0.00020501	0.01942	0.063368	0.66022	-1.3176	3327.6	21.108	0.0019266	80.547	-63.565	76.677	76.372	20.931	-0.38526	-7.2612	0.65403	-2.7987	23.42	-5.7112
126.82	0.0079197	48.962	-7.32	0.62495	-2.8244	0.0018909	0.015577	0.063896	0.66022	-1.3176	3326.9	21.11	0.0033378	80.547	-63.639	76.677	76.372	20.931	-0.38526	-7.2612	0.65403	-2.7987	23.42	-5.7112
126.82	0.011183	48.965	-7.32	0.62502	-2.8241	0.0039702	0.011718	0.064324	0.66022	-1.3176	3326.2	21.111	0.0047131	80.546	-63.715	76.678	76.372	20.931	-0.38526	-7.2612	0.65403	-2.7987	23.42	-5.7112
126.82	0.014357	48.968	-7.3199	0.62507	-2.8238	0.00603	0.0078484	0.064652	0.66022	-1.3176	3325.5	21.113	0.0060509	80.546	-63.791	76.678	76.372	20.931	-0.38526	-7.2612	0.65403	-2.7987	23.42	-5.7112
126.82	0.017439	48.971	-7.3199	0.6251	-2.8234	0.0080672	0.0039751	0.06488	0.66022	-1.3176	3324.9	21.114	0.0073498	80.545	-63.869	76.678	76.372	20.931	-0.38526	-7.2612	0.65403	-2.7987	23.42	-5.7112
126.82	0.020424	48.974	-7.3199	0.62511	-2.8231	0.010079	0.00010365	0.065008	0.66022	-1.3176	3324.2	21.116	0.0086082	80.545	-63.948	76.678	76.372	20.931	-0.38526	-7.2612	0.65403	-2.7987	23.42	-5.7112
126.81	0.023311	48.978	-7.3198	0.6251	-2.8228	0.012063	-0.0037599	0.065035	0.66022	-1.3176	3323.5	21.118	0.0098249	80.544	-64.027	76.679	76.372	20.931	-0.38526	-7.2612	0.65403	-2.7987	23.42	-5.7112
126.81	0.026095	48.981	-7.3197	0.62507	-2.8225	0.014016	-0.0076098	0.064963	0.66022	-1.3176	3322.8	21.119	0.010998	80.544	-64.108	76.679	76.372	20.931	-0.38526	-7.2612	0.65403	-2.7987	23.42	-5.7112
126.81	0.028774	48.985	-7.3197	0.62502	-2.8221	0.015936	-0.01144	0.064792	0.66022	-1.3176	3322.1	21.121	0.012128	80.543	-64.19	76.679	76.372	20.931	-0.38526	-7.2612	0.65403	-2.7987	23.42	-5.7112
126.81	0.031345	48.988	-7.3196	0.62496	-2.8218	0.017819	-0.015245	0.064522	0.66022	-1.3176	3321.5	21.123	0.013211	80.543	-64.272	76.68	76.372	20.931	-0.38526	-7.2612	0.65403	-2.7987	23.42	-5.7112
126.8	0.033805	48.992	-7.3195	0.62487	-2.8215	0.019664	-0.019019	0.064155	0.66022	-1.3176	3320.8	21.125	0.014248	80.542	-64.355	76.68	76.372	20.931	-0.38526	-7.2612	0.65403	-2.7987	23.42	-5.7112
126.8	0.036152	48.996	-7.3194	0.62477	-2.8212	0.021467	-0.022756	0.063691	0.66022	-1.3176	3320.1	21.127	0.015238	80.542	-64.439	76.68	76.372	20.931	-0.38526	-7.2612	0.65403	-2.7987	23.42	-5.7112
126.8	0.038384	49.0	-7.3193	0.62464	-2.8209	0.023226	-0.026451	0.063132	0.66022	-1.3176	3319.4	21.128	0.016178	80.541	-64.523	76.68	76.372	20.931	-0.38526	-7.2612	0.65403	-2.7987	23.42	-5.7112
126.8	0.040498	49.004	-7.3191	0.6245	-2.8205	0.02494	-0.030098	0.062478	0.66022	-1.3176	3318.8	21.13	0.017069	80.54	-64.607	76.681	76.372	20.931	-0.38526	-7.2612	0.65403	-2.7987	23.42	-5.7112
126.79	0.042492	49.008	-7.319	0.62434	-2.8202	0.026604	-0.033692	0.061731	0.66022	-1.3176	3318.1	21.132	0.01791	80.54	-64.692	76.681	76.372	20.931	-0.38526	-7.2612	0.65403	-2.7987	23.42	-5.7112
126.79	0.044365	49.012	-7.3189	0.62417	-2.8199	0.028218	-0.037228	0.060893	0.66022	-1.3176	3317.4	21.134	0.0187	80.539	-64.777	76.681	76.372	20.931	-0.38526	-7.2612	0.65403	-2.7987	23.42	-5.7112
126.79	0.046115	49.016	-7.3187	0.62397	-2.8196	0.029779	-0.0407	0.059964	0.66022	-1.3176	3316.7	21.136	0.019437	80.539	-64.862	76.681	76.372	20.931	-0.38526	-7.2612	0.65403	-2.7987	23.42	-5.7112
126.79	0.04774	49.02	-7.3186	0.62376	-2.8193	0.031285	-0.044104	0.058948	0.66022	-1.3176	3316.0	21.138	0.020122	80.538	-64.948	76.682	76.372	20.931	-0.38526	-7.2612	0.65403	-2.7987	23.42	-5.7112
126.78	0.049239	49.025	-7.3184	0.62353	-2.819	0.032733	-0.047435	0.057845	0.66022	-1.3176	3315.4	21.14	0.020754	80.538	-65.033	76.682	76.372	20.931	-0.38526	-7.2612	0.65403	-2.7987	23.42	-5.7112
126.78	0.050611	49.029	-7.3183	0.62328	-2.8187	0.034123	-0.050687	0.056658	0.66022	-1.3176	3314.7	21.143	0.021333	80.537	-65.117	76.682	76.372	20.931	-0.38526	-7.2612	0.65403	-2.7987	23.42	-5.7112
126.78	0.051856	49.033	-7.3181	0.62302	-2.8185	0.035451	-0.053856	0.055389	0.66022	-1.3176	3314.0	21.145	0.021858	80.537	-65.202	76.682	76.372	20.931	-0.38526	-7.2612	0.65403	-2.7987	23.42	-5.7112
126.78	0.052972	49.037	-7.3179	0.62275	-2.8182	0.036717	-0.056938	0.05404	0.66022	-1.3176	3313.3	21.147	0.022328	80.536	-65.285	76.683	76.372	20.931	-0.38526	-7.2612	0.65403	-2.7987	23.42	-5.7112
126.77	0.053958	49.042	-7.3177	0.62245	-2.8179	0.037918	-0.059929	0.052614	0.66022	-1.3176	3312.7	21.149	0.022744	80.536	-65.368	76.683	76.372	20.931	-0.38526	-7.2612	0.65403	-2.7987	23.42	-5.7112
126.77	0.054815	49.046	-7.3175	0.62215	-2.8177	0.039053	-0.062823	0.051112	0.66022	-1.3176	3312.0	21.151	0.023106	80.535	-65.45	76.683	76.372	20.931	-0.38526	-7.2612	0.65403	-2.7987	23.42	-5.7112
126.77	0.055542	49.05	-7.3173	0.62183	-2.8174	0.04012	-0.065618	0.049538	0.66022	-1.3176	3311.3	21.153	0.023412	80.535	-65.531	76.683	76.372	20.931	-0.38526	-7.2612	0.65403	-2.7987	23.42	-5.7112
126.76	0.056139	49.054	-7.3171	0.62149	-2.8172	0.041118	-0.068309	0.047894	0.66022	-1.3176	3310.6	21.155	0.023664	80.534	-65.611	76.684	76.372	20.931	-0.38526	-7.2612	0.65403	-2.7987	23.42	-5.7112
126.76	0.056607	49.058	-7.3169	0.62114	-2.8169	0.042046	-0.070893	0.046182	0.66022	-1.3176	3309.9	21.157	0.023861	80.533	-65.688	76.684	76.372	20.931	-0.38526	-7.2612	0.65403	-2.7987	23.42	-5.7112
126.76	0.056944	49.063	-7.3167	0.62078	-2.8167	0.042902	-0.073366	0.044406	0.66022	-1.3176	3309.3	21.159	0.024004	80.533	-65.765	76.684	76.372	20.931	-0.38526	-7.2612	0.65403	-2.7987	23.42	-5.7112
126.76	0.057153	49.067	-7.3165	0.62041	-2.8165	0.043685	-0.075725	0.042568	0.66022	-1.3176	3308.6	21.161	0.024092	80.532	-65.839	76.685	76.372	20.931	-0.38526	-7.2612	0.65403	-2.7987	23.42	-5.7112
126.75	0.057233	49.071	-7.3163	0.62003	-2.8163	0.044394	-0.077967	0.040672	0.66022	-1.3176	3307.9	21.163	0.024126	80.532	-65.91	76.685	76.372	20.931	-0.38526	-7.2612	0.65403	-2.7987	23.42	-5.7112
126.75	0.057186	49.075	-7.316	0.61963	-2.8161	0.045029	-0.080088	0.038721	0.66022	-1.3176	3307.2	21.165	0.024106	80.531	-65.979	76.685	76.372	20.931	-0.38526	-7.2612	0.65403	-2.7987	23.42	-5.7112
126.75	0.057012	49.079	-7.3158	0.61922	-2.8159	0.045589	-0.082086	0.036716	0.66022	-1.3176	3306.5	21.167	0.024033	80.531	-66.046	76.685	76.372	20.931	-0.38526	-7.2612	0.65403	-2.7987	23.42	-5.7112
126.75	0.056713	49.083	-7.3156	0.61881	-2.8157	0.046072	-0.083959	0.034663	0.66022	-1.3176	3305.9	21.169	0.023907	80.53	-66.109	76.686	76.372	20.931	-0.38526	-7.2612	0.65403	-2.7987	23.42	-5.7112
126.74	0.05629	49.087	-7.3154	0.61839	-2.8155	0.046478	-0.085703	0.032564	0.66022	-1.3176	3305.2	21.171	0.023729	80.53	-66.168	76.686	76.372	20.931	-0.38526	-7.2612	0.65403	-2.7987	23.42	-5.7112
126.74	0.055744	49.09	-7.3151	0.61795	-2.8154	0.046807	-0.087318	0.030421	0.66022	-1.3176	3304.5	21.173	0.023499	80.529	-66.224	76.686	76.372	20.931	-0.38526	-7.2612	0.65403	-2.7987	23.42	-5.7112
126.74	0.055077	49.094	-7.3149	0.61751	-2.8152	0.047059	-0.0888	0.02824	0.66022	-1.3176	3303.8	21.174	0.023218	80.528	-66.275	76.686	76.372	20.931	-0.38526	-7.2612	0.65403	-2.7987	23.42	-5.7112
126.74	0.054292	49.098	-7.3147	0.61707	-2.8151	0.047233	-0.090149	0.026022	0.66022	-1.3176	3303.2	21.176	0.022887	80.528	-66.322	76.686	76.372	20.931	-0.38526	-7.2612	0.65403	-2.7987	23.42	-5.7112
126.73	0.053389	49.101	-7.3144	0.61661	-2.815	0.047329	-0.091362	0.023772	0.66022	-1.3176	3302.5	21.178	0.022507	80.527	-66.364	76.687	76.372	20.931	-0.38526	-7.2612	0.65403	-2.7987	23.42	-5.7112
126.73	0.052371	49.105	-7.3142	0.61615	-2.8149	0.047347	-0.092438	0.021493	0.66022	-1.3176	3301.8	21.18	0.022078	80.527	-66.4	76.687	76.372	20.931	-0.38526	-7.2612	0.65403	-2.7987	23.42	-5.7112
126.73	0.051241	49.108	-7.3139	0.61569	-2.8148	0.047287	-0.093376	0.019188	0.66022	-1.3176	3301.1	21.181	0.021601	80.526	-66.431	76.687	76.372	20.931	-0.38526	-7.2612	0.65403	-2.7987	23.42	-5.7112
126.73	0.05	49.111	-7.3137	0.61522	-2.8147	0.04715	-0.094175	0.01686	0.66022	-1.3176	3300.4	21.183	0.021079	80.525	-66.457	76.687	76.372	20.931	-0.38526	-7.2612	0.65403	-2.7987	23.42	-5.7112
126.73	0.048652	49.114	-7.3135	0.61475	-2.8146	0.046935	-0.094835	0.014514	0.66022	-1.3176	3299.8	21.185	0.02051	80.525	-66.476	76.688	76.372	20.931	-0.38526	-7.2612	0.65403	-2.7987	23.42	-5.7112
126.72	0.047199	49.117	-7.3132	0.61427	-2.8145	0.046643	-0.095354	0.012154	0.66022	-1.3176	3299.1	21.186	0.019898	80.524	-66.49	76.688	76.372	20.931	-0.38526	-7.2612	0.65403	-2.7987	23.42	-5.7112
126.72	0.045645	49.12	-7.313	0.61379	-2.8145	0.046276	-0.095732	0.009781	0.66022	-1.3176	3298.4	21.187	0.019243	80.524	-66.497	76.688	76.372	20.931	-0.38526	-7.2612	0.65403	-2.7987	23.42	-5.7112
126.72	0.043991	49.123	-7.3128	0.61331	-2.8144	0.045832	-0.09597	0.0074005	0.66022	-1.3176	3297.7	21.189	0.018546	80.523	-66.498	76.688	76.372	20.931	-0.38526	-7.2612	0.65403	-2.7987	23.42	-5.7112
126.72	0.042241	49.125	-7.3125	0.61283	-2.8144	0.045314	-0.096067	0.0050156	0.66022	-1.3176	3297.0	21.19	0.017808	80.522	-66.492	76.688	76.372	20.931	-0.38526	-7.2612	0.65403	-2.7987	23.42	-5.7112
126.71	0.0404	49.128	-7.3123	0.61235	-2.8144	0.044723	-0.096024	0.0026297	0.66022	-1.3176	3296.4	21.191	0.017032	80.522	-66.48	76.689	76.372	20.931	-0.38526	-7.2612	0.65403	-2.7987	23.42	-5.7112
126.71	0.038469	49.13	-7.3121	0.61187	-2.8144	0.044058	-0.09584	0.00024654	0.66022	-1.3176	3295.7	21.193	0.016218	80.521	-66.462	76.689	76.372	20.931	-0.38526	-7.2612	0.65403	-2.7987	23.42	-5.7112
126.71	0.036452	49.132	-7.3119	0.61139	-2.8144	0.043322	-0.095517	-0.0021305	0.66022	-1.3176	3295.0	21.194	0.015368	80.521	-66.439	76.689	76.372	20.931	-0.38526	-7.2612	0.65403	-2.7987	23.42	-5.7112
126.71	0.034354	49.134	-7.3117	0.61092	-2.8144	0.042516	-0.095056	-0.0044979	0.66022	-1.3176	3294.3	21.195	0.014483	80.52	-66.409	76.689	76.372	20.931	-0.38526	-7.2612	0.65403	-2.7987	23.42	-5.7112
126.71	0.032177	49.136	-7.3115	0.61044	-2.8144	0.04164	-0.094458	-0.0068521	0.66022	-1.3176	3293.6	21.196	0.013566	80.519	-66.374	76.689	76.372	20.931	-0.38526	-7.2612	0.65403	-2.7987	23.42	-5.7112
126.71	0.029927	49.137	-7.3112	0.60997	-2.8145	0.040697	-0.093723	-0.0091897	0.66022	-1.3176	3293.0	21.197	0.012617	80.519	-66.333	76.69	76.372	20.931	-0.38526	-7.2612	0.65403	-2.7987	23.42	-5.7112
126.7	0.027606	49.139	-7.311	0.60951	-2.8145	0.039688	-0.092854	-0.011507	0.66022	-1.3176	3292.3	21.198	0.011639	80.518	-66.288	76.69	76.372	20.931	-0.38526	-7.2612	0.65403	-2.7987	23.42	-5.7112
126.7	0.025219	49.14	-7.3109	0.60905	-2.8146	0.038615	-0.091851	-0.013801	0.66022	-1.3176	3291.6	21.198	0.010633	80.518	-66.239	76.69	76.372	20.931	-0.38526	-7.2612	0.65403	-2.7987	23.42	-5.7112
126.7	0.02277	49.141	-7.3107	0.60859	-2.8147	0.037479	-0.090718	-0.016069	0.66022	-1.3176	3290.9	21.199	0.0096001	80.517	-66.185	76.69	76.372	20.931	-0.38526	-7.2612	0.65403	-2.7987	23.42	-5.7112
126.7	0.020263	49.142	-7.3105	0.60814	-2.8147	0.036283	-0.089455	-0.018306	0.66022	-1.3176	3290.3	21.2	0.0085433	80.516	-66.127	76.69	76.372	20.931	-0.38526	-7.2612	0.65403	-2.7987	23.42	-5.7112
126.7	0.017703	49.143	-7.3103	0.60769	-2.8148	0.035028	-0.088065	-0.020511	0.66022	-1.3176	3289.6	21.2	0.007464	80.516	-66.066	76.69	76.372	20.931	-0.38526	-7.2612	0.65403	-2.7987	23.42	-5.7112
126.7	0.015094	49.144	-7.3101	0.60726	-2.8149	0.033717	-0.086551	-0.022678	0.66022	-1.3176	3288.9	21.201	0.006364	80.515	-66.002	76.691	76.372	20.931	-0.38526	-7.2612	0.65403	-2.7987	23.42	-5.7112
126.69	0.01244	49.144	-7.31	0.60683	-2.8151	0.032351	-0.084915	-0.024806	0.66022	-1.3176	3288.2	21.201	0.0052451	80.514	-65.935	76.691	76.372	20.931	-0.38526	-7.2612	0.65403	-2.7987	23.42	-5.7112
126.69	0.0097466	49.145	-7.3098	0.60641	-2.8152	0.030933	-0.083159	-0.026892	0.66022	-1.3176	3287.5	21.201	0.0041095	80.514	-65.865	76.691	76.372	20.931	-0.38526	-7.2612	0.65403	-2.7987	23.42	-5.7112
126.69	0.0070176	49.145	-7.3097	0.606	-2.8153	0.029466	-0.081287	-0.028932	0.66022	-1.3176	3286.9	21.202	0.0029589	80.513	-65.794	76.691	76.372	20.931	-0.38526	-7.2612	0.65403	-2.7987	23.42	-5.7112
126.69	0.0042579	49.145	-7.3095	0.6056	-2.8155	0.027951	-0.079301	-0.030923	0.66022	-1.3176	3286.2	21.202	0.0017953	80.512	-65.72	76.691	76.372	20.931	-0.38526	-7.2612	0.65403	-2.7987	23.42	-5.7112
126.69	0.0014721	49.145	-7.3094	0.6052	-2.8156	0.026391	-0.077205	-0.032863	0.66022	-1.3176	3285.5	21.202	0.00062071	80.512	-65.645	76.691	76.372	20.931	-0.38526	-7.2612	0.65403	-2.7987	23.42	-5.7112
126.69	-0.0013349	49.144	-7.3092	0.60482	-2.8158	0.024819	-0.075016	-0.03475	0.66022	-1.3176	3284.8	21.202	-0.00056284	80.511	-65.568	76.691	76.372	20.931	-0.38526	-7.2612	0.65403	-2.7987	23.42	-5.7112
126.69	-0.0041583	49.144	-7.3091	0.60445	-2.816	0.023242	-0.072739	-0.03658	0.66022	-1.3176	3284.1	21.202	-0.0017533	80.51	-65.49	76.692	76.372	20.931	-0.38526	-7.2612	0.65403	-2.7987	23.42	-5.7112
126.69	-0.0069933	49.143	-7.309	0.6041	-2.8162	0.021626	-0.070362	-0.038352	0.66022	-1.3176	3283.5	21.202	-0.0029487	80.51	-65.411	76.692	76.372	20.931	-0.38526	-7.2612	0.65403	-2.7987	23.42	-5.7112
126.69	-0.009835	49.142	-7.3089	0.60375	-2.8164	0.019975	-0.067889	-0.040062	0.66022	-1.3176	3282.8	21.202	-0.004147	80.509	-65.331	76.692	76.372	20.931	-0.38526	-7.2612	0.65403	-2.7987	23.42	-5.7112
126.68	-0.012678	49.141	-7.3088	0.60342	-2.8166	0.018291	-0.065325	-0.041709	0.66022	-1.3176	3282.1	21.201	-0.005346	80.508	-65.251	76.692	76.372	20.931	-0.38526	-7.2612	0.65403	-2.7987	23.42	-5.7112
126.68	-0.015519	49.14	-7.3087	0.6031	-2.8168	0.016576	-0.062672	-0.04329	0.66022	-1.3176	3281.4	21.201	-0.0065437	80.507	-65.17	76.692	76.372	20.931	-0.38526	-7.2612	0.65403	-2.7987	23.42	-5.7112
126.68	-0.018351	49.138	-7.3086	0.60279	-2.817	0.014835	-0.059935	-0.044804	0.66022	-1.3176	3280.8	21.2	-0.007738	80.507	-65.089	76.692	76.372	20.931	-0.38526	-7.2612	0.65403	-2.7987	23.42	-5.7112
126.68	-0.02117	49.137	-7.3086	0.6025	-2.8172	0.013068	-0.057119	-0.046246	0.66022	-1.3176	3280.1	21.2	-0.0089268	80.506	-65.008	76.692	76.372	20.931	-0.38526	-7.2612	0.65403	-2.7987	23.42	-5.7112
126.68	-0.023971	49.135	-7.3085	0.60222	-2.8175	0.01128	-0.054227	-0.047617	0.66022	-1.3176	3279.4	21.199	-0.010108	80.505	-64.927	76.692	76.372	20.931	-0.38526	-7.2612	0.65403	-2.7987	23.42	-5.7112
126.68	-0.02675	49.133	-7.3085	0.60196	-2.8177	0.0094726	-0.051264	-0.048914	0.66022	-1.3176	3278.7	21.199	-0.01128	80.505	-64.846	76.692	76.372	20.931	-0.38526	-7.2612	0.65403	-2.7987	23.42	-5.7112
126.68	-0.0295	49.131	-7.3084	0.60171	-2.818	0.0076492	-0.048234	-0.050134	0.66022	-1.3176	3278.0	21.198	-0.01244	80.504	-64.766	76.693	76.372	20.931	-0.38526	-7.2612	0.65403	-2.7987	23.42	-5.7112
126.68	-0.032219	49.129	-7.3084	0.60147	-2.8182	0.0058126	-0.045142	-0.051277	0.66022	-1.3176	3277.4	21.197	-0.013586	80.503	-64.686	76.693	76.372	20.931	-0.38526	-7.2612	0.65403	-2.7987	23.42	-5.7112
126.68	-0.034899	49.126	-7.3084	0.60126	-2.8185	0.0039657	-0.041993	-0.052341	0.66022	-1.3176	3276.7	21.196	-0.014717	80.503	-64.606	76.693	76.372	20.931	-0.38526	-7.2612	0.65403	-2.7987	23.42	-5.7112
126.68	-0.037538	49.123	-7.3083	0.60105	-2.8187	0.0021115	-0.038791	-0.053324	0.66022	-1.3176	3276.0	21.195	-0.015829	80.502	-64.527	76.693	76.372	20.931	-0.38526	-7.2612	0.65403	-2.7987	23.42	-5.7112
126.68	-0.04013	49.121	-7.3083	0.60087	-2.819	0.00025279	-0.035541	-0.054225	0.66022	-1.3176	3275.3	21.194	-0.016923	80.501	-64.448	76.693	76.372	20.931	-0.38526	-7.2612	0.65403	-2.7987	23.42	-5.7112
126.68	-0.04267	49.118	-7.3083	0.6007	-2.8193	-0.0016074	-0.032248	-0.055042	0.66022	-1.3176	3274.7	21.193	-0.017994	80.5	-64.371	76.693	76.372	20.931	-0.38526	-7.2612	0.65403	-2.7987	23.42	-5.7112
126.68	-0.045154	49.115	-7.3084	0.60055	-2.8196	-0.0034661	-0.028917	-0.055776	0.66022	-1.3176	3274.0	21.192	-0.019042	80.5	-64.294	76.693	76.372	20.931	-0.38526	-7.2612	0.65403	-2.7987	23.42	-5.7112
126.68	-0.047578	49.112	-7.3084	0.60041	-2.8198	-0.0053205	-0.025553	-0.056423	0.66022	-1.3176	3273.3	21.191	-0.020064	80.499	-64.218	76.693	76.372	20.931	-0.38526	-7.2612	0.65403	-2.7987	23.42	-5.7112
126.68	-0.049937	49.108	-7.3084	0.60029	-2.8201	-0.0071676	-0.02216	-0.056985	0.66022	-1.3176	3272.6	21.189	-0.021059	80.498	-64.143	76.693	76.372	20.931	-0.38526	-7.2612	0.65403	-2.7987	23.42	-5.7112
126.68	-0.052227	49.105	-7.3085	0.60019	-2.8204	-0.0090045	-0.018745	-0.057459	0.66022	-1.3176	3271.9	21.188	-0.022025	80.497	-64.069	76.693	76.372	20.931	-0.38526	-7.2612	0.65403	-2.7987	23.42	-5.7112
126.68	-0.054443	49.101	-7.3085	0.6001	-2.8207	-0.010828	-0.015312	-0.057846	0.66022	-1.3176	3271.3	21.186	-0.022959	80.497	-63.997	76.693	76.372	20.931	-0.38526	-7.2612	0.65403	-2.7987	23.42	-5.7112
126.68	-0.056581	49.098	-7.3086	0.60004	-2.821	-0.012636	-0.011866	-0.058145	0.66022	-1.3176	3270.6	21.185	-0.023861	80.496	-63.925	76.694	76.372	20.931	-0.38526	-7.2612	0.65403	-2.7987	23.42	-5.7112
126.68	-0.058637	49.094	-7.3086	0.59999	-2.8213	-0.014426	-0.0084126	-0.058355	0.66022	-1.3176	3269.9	21.183	-0.024729	80.495	-63.855	76.694	76.372	20.931	-0.38526	-7.2612	0.65403	-2.7987	23.42	-5.7112
126.68	-0.060608	49.09	-7.3087	0.59995	-2.8216	-0.016193	-0.0049567	-0.058477	0.66022	-1.3176	3269.2	21.182	-0.02556	80.495	-63.786	76.694	76.372	20.931	-0.38526	-7.2612	0.65403	-2.7987	23.42	-5.7112
126.68	-0.06249	49.086	-7.3088	0.59994	-2.8219	-0.017937	-0.0015036	-0.05851	0.66022	-1.3176	3268.6	21.18	-0.026354	80.494	-63.719	76.694	76.372	20.931	-0.38526	-7.2612	0.65403	-2.7987	23.42	-5.7112
126.68	-0.064279	49.082	-7.3089	0.59994	-2.8222	-0.019654	0.0019415	-0.058454	0.66022	-1.3176	3267.9	21.179	-0.027109	80.493	-63.653	76.694	76.372	20.931	-0.38526	-7.2612	0.65403	-2.7987	23.42	-5.7112
126.68	-0.065971	49.077	-7.309	0.59995	-2.8224	-0.021341	0.0053736	-0.058309	0.66022	-1.3176	3267.2	21.177	-0.027823	80.492	-63.589	76.694	76.372	20.931	-0.38526	-7.2612	0.65403	-2.7987	23.42	-5.7112
126.68	-0.067563	49.073	-7.3091	0.59999	-2.8227	-0.022996	0.0087873	-0.058077	0.66022	-1.3176	3266.5	21.175	-0.028494	80.492	-63.526	76.694	76.372	20.931	-0.38526	-7.2612	0.65403	-2.7987	23.42	-5.7112
126.68	-0.069052	49.069	-7.3092	0.60004	-2.823	-0.024616	0.012178	-0.057756	0.66022	-1.3176	3265.9	21.173	-0.029123	80.491	-63.464	76.694	76.372	20.931	-0.38526	-7.2612	0.65403	-2.7987	23.42	-5.7112
126.68	-0.070435	49.064	-7.3093	0.60011	-2.8233	-0.026199	0.01554	-0.057348	0.66022	-1.3176	3265.2	21.171	-0.029706	80.49	-63.404	76.694	76.372	20.931	-0.38526	-7.2612	0.65403	-2.7987	23.42	-5.7112
126.68	-0.071708	49.059	-7.3095	0.6002	-2.8236	-0.027743	0.018868	-0.056854	0.66022	-1.3176	3264.5	21.17	-0.030244	80.489	-63.346	76.694	76.372	20.931	-0.38526	-7.2612	0.65403	-2.7987	23.42	-5.7112
126.68	-0.07287	49.055	-7.3096	0.6003	-2.8239	-0.029245	0.022158	-0.056274	0.66022	-1.3176	3263.8	21.168	-0.030734	80.489	-63.29	76.694	76.372	20.931	-0.38526	-7.2612	0.65403	-2.7987	23.42	-5.7112
126.68	-0.073918	49.05	-7.3098	0.60042	-2.8242	-0.030703	0.025405	-0.055609	0.66022	-1.3176	3263.2	21.166	-0.031176	80.488	-63.235	76.694	76.372	20.931	-0.38526	-7.2612	0.65403	-2.7987	23.42	-5.7112
126.68	-0.074848	49.045	-7.3099	0.60055	-2.8244	-0.032115	0.028603	-0.054861	0.66022	-1.3176	3262.5	21.164	-0.031569	80.487	-63.182	76.694	76.372	20.931	-0.38526	-7.2612	0.65403	-2.7987	23.42	-5.7112
126.68	-0.07566	49.04	-7.3101	0.60071	-2.8247	-0.033479	0.031748	-0.05403	0.66022	-1.3176	3261.8	21.162	-0.031911	80.486	-63.13	76.695	76.372	20.931	-0.38526	-7.2612	0.65403	-2.7987	23.42	-5.7112
126.68	-0.07635	49.036	-7.3103	0.60087	-2.825	-0.034792	0.034835	-0.053118	0.66022	-1.3176	3261.1	21.16	-0.032203	80.486	-63.081	76.695	76.372	20.931	-0.38526	-7.2612	0.65403	-2.7987	23.42	-5.7112
126.69	-0.076918	49.031	-7.3104	0.60105	-2.8252	-0.036054	0.03786	-0.052126	0.66022	-1.3176	3260.5	21.158	-0.032442	80.485	-63.033	76.695	76.372	20.931	-0.38526	-7.2612	0.65403	-2.7987	23.42	-5.7112
126.69	-0.077361	49.026	-7.3106	0.60125	-2.8255	-0.037261	0.040817	-0.051056	0.66022	-1.3176	3259.8	21.156	-0.03263	80.484	-62.987	76.695	76.372	20.931	-0.38526	-7.2612	0.65403	-2.7987	23.42	-5.7112
126.69	-0.077678	49.021	-7.3108	0.60146	-2.8258	-0.038413	0.043703	-0.04991	0.66022	-1.3176	3259.1	21.154	-0.032764	80.484	-62.943	76.695	76.372	20.931	-0.38526	-7.2612	0.65403	-2.7987	23.42	-5.7112
126.69	-0.077868	49.016	-7.311	0.60169	-2.826	-0.039507	0.046513	-0.048689	0.66022	-1.3176	3258.4	21.152	-0.032844	80.483	-62.901	76.695	76.372	20.931	-0.38526	-7.2612	0.65403	-2.7987	23.42	-5.7112
126.69	-0.077929	49.011	-7.3112	0.60193	-2.8262	-0.040543	0.049243	-0.047395	0.66022	-1.3176	3257.7	21.15	-0.03287	80.482	-62.861	76.695	76.372	20.931	-0.38526	-7.2612	0.65403	-2.7987	23.42	-5.7112
126.69	-0.077861	49.006	-7.3114	0.60218	-2.8265	-0.041518	0.051889	-0.046031	0.66022	-1.3176	3257.1	21.148	-0.032842	80.481	-62.823	76.695	76.372	20.931	-0.38526	-7.2612	0.65403	-2.7987	23.42	-5.7112
126.69	-0.077664	49.001	-7.3116	0.60245	-2.8267	-0.042432	0.054447	-0.044599	0.66022	-1.3176	3256.4	21.146	-0.032759	80.481	-62.787	76.695	76.372	20.931	-0.38526	-7.2612	0.65403	-2.7987	23.42	-5.7112
126.69	-0.077336	48.996	-7.3118	0.60272	-2.8269	-0.043283	0.056912	-0.0431	0.66022	-1.3176	3255.7	21.144	-0.032621	80.48	-62.753	76.695	76.372	20.931	-0.38526	-7.2612	0.65403	-2.7987	23.42	-5.7112
126.69	-0.076878	48.991	-7.3121	0.60301	-2.8271	-0.04407	0.059282	-0.041537	0.66022	-1.3176	3255.0	21.141	-0.032428	80.479	-62.72	76.695	76.372	20.931	-0.38526	-7.2612	0.65403	-2.7987	23.42	-5.7112
126.69	-0.076289	48.986	-7.3123	0.60332	-2.8273	-0.044792	0.061552	-0.039913	0.66022	-1.3176	3254.4	21.139	-0.03218	80.478	-62.69	76.695	76.372	20.931	-0.38526	-7.2612	0.65403	-2.7987	23.42	-5.7112
126.69	-0.07557	48.981	-7.3125	0.60363	-2.8275	-0.04561	0.063984	-0.038358	0.66022	-1.3176	3253.7	21.137	-0.031877	80.478	-62.662	76.696	76.372	20.931	-0.38526	-7.2612	0.65403	-2.7987	23.42	-5.7112
126.69	-0.07472	48.977	-7.3127	0.60396	-2.8277	-0.046366	0.066316	-0.036744	0.66022	-1.3176	3253.0	21.135	-0.031519	80.477	-62.635	76.696	76.372	20.931	-0.38526	-7.2612	0.65403	-2.7987	23.42	-5.7112
126.69	-0.073741	48.972	-7.313	0.60429	-2.8279	-0.047049	0.068527	-0.035064	0.66022	-1.3176	3252.3	21.134	-0.031106	80.476	-62.611	76.696	76.372	20.931	-0.38526	-7.2612	0.65403	-2.7987	23.42	-5.7112
126.69	-0.072632	48.967	-7.3132	0.60464	-2.8281	-0.047657	0.070612	-0.033321	0.66022	-1.3176	3251.7	21.132	-0.030639	80.476	-62.589	76.696	76.372	20.931	-0.38526	-7.2612	0.65403	-2.7987	23.42	-5.7112
126.69	-0.071397	48.963	-7.3134	0.605	-2.8282	-0.04819	0.072569	-0.031519	0.66022	-1.3176	3251.0	21.13	-0.030118	80.475	-62.569	76.696	76.372	20.931	-0.38526	-7.2612	0.65403	-2.7987	23.42	-5.7112
126.69	-0.070035	48.958	-7.3137	0.60537	-2.8284	-0.048646	0.074393	-0.02966	0.66022	-1.3176	3250.3	21.128	-0.029543	80.474	-62.551	76.696	76.372	20.931	-0.38526	-7.2612	0.65403	-2.7987	23.42	-5.7112
126.69	-0.068549	48.954	-7.3139	0.60574	-2.8285	-0.049024	0.076082	-0.027749	0.66022	-1.3176	3249.6	21.126	-0.028917	80.474	-62.535	76.696	76.372	20.931	-0.38526	-7.2612	0.65403	-2.7987	23.42	-5.7112
126.7	-0.066942	48.949	-7.3142	0.60613	-2.8287	-0.049324	0.077633	-0.025787	0.66022	-1.3176	3249.0	21.124	-0.028239	80.473	-62.521	76.696	76.372	20.931	-0.38526	-7.2612	0.65403	-2.7987	23.42	-5.7112
126.7	-0.065215	48.945	-7.3144	0.60652	-2.8288	-0.049545	0.079044	-0.02378	0.66022	-1.3176	3248.3	21.123	-0.027511	80.472	-62.509	76.696	76.372	20.931	-0.38526	-7.2612	0.65403	-2.7987	23.42	-5.7112
126.7	-0.06337	48.941	-7.3147	0.60692	-2.8289	-0.049686	0.080311	-0.021729	0.66022	-1.3176	3247.6	21.121	-0.026733	80.471	-62.499	76.697	76.372	20.931	-0.38526	-7.2612	0.65403	-2.7987	23.42	-5.7112
126.7	-0.061412	48.937	-7.3149	0.60732	-2.829	-0.049748	0.081433	-0.01964	0.66022	-1.3176	3246.9	21.119	-0.025907	80.471	-62.491	76.697	76.372	20.931	-0.38526	-7.2612	0.65403	-2.7987	23.42	-5.7112
126.7	-0.059342	48.933	-7.3152	0.60773	-2.8291	-0.04973	0.082409	-0.017515	0.66022	-1.3176	3246.3	21.118	-0.025034	80.47	-62.485	76.697	76.372	20.931	-0.38526	-7.2612	0.65403	-2.7987	23.42	-5.7112
126.7	-0.057163	48.929	-7.3154	0.60815	-2.8292	-0.049632	0.083236	-0.015358	0.66022	-1.3176	3245.6	21.116	-0.024115	80.469	-62.481	76.697	76.372	20.931	-0.38526	-7.2612	0.65403	-2.7987	23.42	-5.7112
126.7	-0.05488	48.925	-7.3157	0.60856	-2.8292	-0.049455	0.083914	-0.013174	0.66022	-1.3176	3244.9	21.115	-0.023152	80.469	-62.48	76.697	76.372	20.931	-0.38526	-7.2612	0.65403	-2.7987	23.42	-5.7112
126.7	-0.052496	48.922	-7.3159	0.60898	-2.8293	-0.049198	0.084441	-0.010966	0.66022	-1.3176	3244.2	21.113	-0.022146	80.468	-62.48	76.697	76.372	20.931	-0.38526	-7.2612	0.65403	-2.7987	23.42	-5.7112
126.7	-0.050014	48.918	-7.3162	0.60941	-2.8294	-0.048862	0.084817	-0.0087375	0.66022	-1.3176	3243.6	21.112	-0.0211	80.467	-62.483	76.697	76.372	20.931	-0.38526	-7.2612	0.65403	-2.7987	23.42	-5.7112
126.7	-0.047439	48.915	-7.3164	0.60983	-2.8294	-0.048448	0.085041	-0.0064931	0.66022	-1.3176	3242.9	21.111	-0.020013	80.467	-62.487	76.697	76.372	20.931	-0.38526	-7.2612	0.65403	-2.7987	23.42	-5.7112
126.7	-0.044774	48.912	-7.3166	0.61026	-2.8294	-0.047956	0.085114	-0.0042365	0.66022	-1.3176	3242.2	21.109	-0.018889	80.466	-62.494	76.698	76.372	20.931	-0.38526	-7.2612	0.65403	-2.7987	23.42	-5.7112
126.7	-0.042024	48.909	-7.3169	0.61068	-2.8294	-0.047388	0.085035	-0.0019717	0.66022	-1.3176	3241.5	21.108	-0.017729	80.466	-62.502	76.698	76.372	20.931	-0.38526	-7.2612	0.65403	-2.7987	23.42	-5.7112
126.7	-0.039194	48.906	-7.3171	0.61111	-2.8294	-0.046744	0.084804	0.0002972	0.66022	-1.3176	3240.9	21.107	-0.016535	80.465	-62.513	76.698	76.372	20.931	-0.38526	-7.2612	0.65403	-2.7987	23.42	-5.7112
126.7	-0.036286	48.904	-7.3173	0.61153	-2.8294	-0.046025	0.084423	0.0025663	0.66022	-1.3176	3240.2	21.106	-0.015309	80.464	-62.525	76.698	76.372	20.931	-0.38526	-7.2612	0.65403	-2.7987	23.42	-5.7112
126.7	-0.033307	48.901	-7.3176	0.61195	-2.8294	-0.045234	0.083893	0.0048315	0.66022	-1.3176	3239.5	21.105	-0.014052	80.464	-62.54	76.698	76.372	20.931	-0.38526	-7.2612	0.65403	-2.7987	23.42	-5.7112
126.7	-0.030261	48.899	-7.3178	0.61237	-2.8294	-0.04437	0.083214	0.0070889	0.66022	-1.3176	3238.8	21.104	-0.012767	80.463	-62.556	76.698	76.372	20.931	-0.38526	-7.2612	0.65403	-2.7987	23.42	-5.7112
126.7	-0.027153	48.897	-7.318	0.61278	-2.8293	-0.043437	0.082388	0.0093346	0.66022	-1.3176	3238.2	21.103	-0.011456	80.462	-62.575	76.699	76.372	20.931	-0.38526	-7.2612	0.65403	-2.7987	23.42	-5.7112
126.7	-0.023988	48.894	-7.3182	0.61319	-2.8293	-0.042435	0.081417	0.011564	0.66022	-1.3176	3237.5	21.103	-0.01012	80.462	-62.595	76.699	76.372	20.931	-0.38526	-7.2612	0.65403	-2.7987	23.42	-5.7112
126.7	-0.020769	48.893	-7.3184	0.6136	-2.8292	-0.041366	0.080303	0.013775	0.66022	-1.3176	3236.8	21.102	-0.0087628	80.461	-62.618	76.699	76.372	20.931	-0.38526	-7.2612	0.65403	-2.7987	23.42	-5.7112
126.69	-0.017504	48.891	-7.3186	0.614	-2.8292	-0.040233	0.079048	0.015962	0.66022	-1.3176	3236.1	21.101	-0.0073851	80.46	-62.642	76.699	76.372	20.931	-0.38526	-7.2612	0.65403	-2.7987	23.42	-5.7112
126.69	-0.014196	48.889	-7.3188	0.61439	-2.8291	-0.039037	0.077655	0.018121	0.66022	-1.3176	3235.5	21.101	-0.0059896	80.46	-62.668	76.699	76.372	20.931	-0.38526	-7.2612	0.65403	-2.7987	23.42	-5.7112
126.69	-0.010851	48.888	-7.319	0.61477	-2.829	-0.037781	0.076127	0.02025	0.66022	-1.3176	3234.8	21.1	-0.0045783	80.459	-62.696	76.699	76.372	20.931	-0.38526	-7.2612	0.65403	-2.7987	23.42	-5.7112
126.69	-0.007474	48.887	-7.3192	0.61515	-2.8289	-0.036467	0.074466	0.022343	0.66022	-1.3176	3234.1	21.1	-0.0031534	80.459	-62.726	76.7	76.372	20.931	-0.38526	-7.2612	0.65403	-2.7987	23.42	-5.7112
126.69	-0.0040697	48.886	-7.3194	0.61552	-2.8288	-0.035097	0.072675	0.024399	0.66022	-1.3176	3233.4	21.1	-0.0017171	80.458	-62.758	76.7	76.372	20.931	-0.38526	-7.2612	0.65403	-2.7987	23.42	-5.7112
126.69	-0.0006436	48.885	-7.3196	0.61588	-2.8286	-0.033674	0.070759	0.026412	0.66022	-1.3176	3232.8	21.1	-0.00027155	80.457	-62.791	76.7	76.372	20.931	-0.38526	-7.2612	0.65403	-2.7987	23.42	-5.7112
126.69	0.0027993	48.884	-7.3197	0.61622	-2.8285	-0.032135	0.068692	0.02838	0.66022	-1.3176	3232.1	21.099	0.0011811	80.457	-62.827	76.7	76.372	20.931	-0.38526	-7.2612	0.65403	-2.7987	23.42	-5.7112
126.69	0.0062541	48.884	-7.3199	0.61656	-2.8283	-0.030534	0.066501	0.030298	0.66022	-1.3176	3231.4	21.099	0.0026388	80.456	-62.864	76.7	76.372	20.931	-0.38526	-7.2612	0.65403	-2.7987	23.42	-5.7112
126.69	0.0097156	48.884	-7.32	0.61689	-2.8282	-0.02889	0.064194	0.032163	0.66022	-1.3176	3230.7	21.099	0.0040994	80.455	-62.903	76.701	76.372	20.931	-0.38526	-7.2612	0.65403	-2.7987	23.42	-5.7112
126.69	0.013179	48.883	-7.3202	0.6172	-2.828	-0.027204	0.061778	0.033971	0.66022	-1.3176	3230.1	21.099	0.0055608	80.455	-62.943	76.701	76.372	20.931	-0.38526	-7.2612	0.65403	-2.7987	23.42	-5.7112
126.69	0.01664	48.883	-7.3203	0.61751	-2.8278	-0.025482	0.059257	0.035721	0.66022	-1.3176	3229.4	21.1	0.0070209	80.454	-62.986	76.701	76.372	20.931	-0.38526	-7.2612	0.65403	-2.7987	23.42	-5.7112
126.69	0.020092	48.884	-7.3204	0.6178	-2.8277	-0.023724	0.056635	0.037408	0.66022	-1.3176	3228.7	21.1	0.0084778	80.454	-63.03	76.701	76.372	20.931	-0.38526	-7.2612	0.65403	-2.7987	23.42	-5.7112
126.68	0.023532	48.884	-7.3206	0.61807	-2.8275	-0.021936	0.053918	0.039031	0.66022	-1.3176	3228.0	21.1	0.0099294	80.453	-63.075	76.701	76.372	20.931	-0.38526	-7.2612	0.65403	-2.7987	23.42	-5.7112
126.68	0.026955	48.884	-7.3207	0.61834	-2.8273	-0.020119	0.05111	0.040586	0.66022	-1.3176	3227.4	21.101	0.011374	80.452	-63.122	76.702	76.372	20.931	-0.38526	-7.2612	0.65403	-2.7987	23.42	-5.7112
126.68	0.030357	48.885	-7.3208	0.61858	-2.8271	-0.018277	0.048217	0.042071	0.66022	-1.3176	3226.7	21.101	0.012809	80.452	-63.171	76.702	76.372	20.931	-0.38526	-7.2612	0.65403	-2.7987	23.42	-5.7112
126.68	0.033732	48.886	-7.3208	0.61882	-2.8269	-0.016414	0.045244	0.043483	0.66022	-1.3176	3226.0	21.102	0.014233	80.451	-63.221	76.702	76.372	20.931	-0.38526	-7.2612	0.65403	-2.7987	23.42	-5.7112
126.68	0.037076	48.887	-7.3209	0.61904	-2.8266	-0.014533	0.042197	0.044821	0.66022	-1.3176	3225.3	21.102	0.015645	80.451	-63.273	76.702	76.372	20.931	-0.38526	-7.2612	0.65403	-2.7987	23.42	-5.7112
126.68	0.040386	48.888	-7.321	0.61924	-2.8264	-0.012637	0.039081	0.046082	0.66022	-1.3176	3224.7	21.103	0.017042	80.45	-63.326	76.702	76.372	20.931	-0.38526	-7.2612	0.65403	-2.7987	23.42	-5.7112
126.68	0.043657	48.889	-7.321	0.61943	-2.8262	-0.010729	0.035902	0.047264	0.66022	-1.3176	3224.0	21.104	0.018422	80.449	-63.381	76.703	76.372	20.931	-0.38526	-7.2612	0.65403	-2.7987	23.42	-5.7112
126.67	0.046886	48.89	-7.3211	0.6196	-2.8259	-0.008813	0.032666	0.048365	0.66022	-1.3176	3223.3	21.104	0.019784	80.449	-63.436	76.703	76.372	20.931	-0.38526	-7.2612	0.65403	-2.7987	23.42	-5.7112
126.67	0.050067	48.892	-7.3211	0.61975	-2.8257	-0.0069167	0.029416	0.049365	0.66022	-1.3176	3222.6	21.105	0.021127	80.448	-63.494	76.703	76.372	20.931	-0.38526	-7.2612	0.65403	-2.7987	23.42	-5.7112
126.67	0.053199	48.894	-7.3212	0.61989	-2.8254	-0.0051729	0.026356	0.050165	0.66022	-1.3176	3222.0	21.106	0.022449	80.448	-63.552	76.703	76.372	20.931	-0.38526	-7.2612	0.65403	-2.7987	23.42	-5.7112
126.67	0.056278	48.895	-7.3212	0.62002	-2.8252	-0.0034318	0.023261	0.050885	0.66022	-1.3176	3221.3	21.107	0.023748	80.447	-63.612	76.703	76.372	20.931	-0.38526	-7.2612	0.65403	-2.7987	23.42	-5.7112
126.67	0.0593	48.897	-7.3212	0.62013	-2.8249	-0.0016961	0.020136	0.051525	0.66022	-1.3176	3220.6	21.108	0.025023	80.446	-63.673	76.704	76.372	20.931	-0.38526	-7.2612	0.65403	-2.7987	23.42	-5.7112
126.67	0.062261	48.899	-7.3212	0.62022	-2.8247	3.184e-05	0.016985	0.052082	0.66022	-1.3176	3219.9	21.109	0.026273	80.446	-63.735	76.704	76.372	20.931	-0.38526	-7.2612	0.65403	-2.7987	23.42	-5.7112
126.66	0.06516	48.901	-7.3212	0.6203	-2.8244	0.0017495	0.013814	0.052559	0.66022	-1.3176	3219.3	21.11	0.027497	80.445	-63.798	76.704	76.372	20.931	-0.38526	-7.2612	0.65403	-2.7987	23.42	-5.7112
126.66	0.067991	48.903	-7.3212	0.62036	-2.8241	0.0034543	0.010627	0.052952	0.66022	-1.3176	3218.6	21.111	0.028692	80.445	-63.862	76.704	76.372	20.931	-0.38526	-7.2612	0.65403	-2.7987	23.42	-5.7112
126.66	0.070753	48.906	-7.3212	0.6204	-2.8239	0.005144	0.0074289	0.053264	0.66022	-1.3176	3217.9	21.113	0.029857	80.444	-63.927	76.705	76.372	20.931	-0.38526	-7.2612	0.65403	-2.7987	23.42	-5.7112
126.66	0.073442	48.908	-7.3211	0.62043	-2.8236	0.006816	0.0042254	0.053492	0.66022	-1.3176	3217.2	21.114	0.030992	80.444	-63.993	76.705	76.372	20.931	-0.38526	-7.2612	0.65403	-2.7987	23.42	-5.7112
126.66	0.076055	48.911	-7.3211	0.62044	-2.8233	0.0084681	0.001021	0.053638	0.66022	-1.3176	3216.6	21.115	0.032095	80.443	-64.059	76.705	76.372	20.931	-0.38526	-7.2612	0.65403	-2.7987	23.42	-5.7112
126.65	0.078589	48.913	-7.321	0.62044	-2.8231	0.010098	-0.0021794	0.053701	0.66022	-1.3176	3215.9	21.116	0.033165	80.442	-64.127	76.705	76.372	20.931	-0.38526	-7.2612	0.65403	-2.7987	23.42	-5.7112
126.65	0.081043	48.916	-7.321	0.62042	-2.8228	0.011703	-0.005371	0.053682	0.66022	-1.3176	3215.2	21.118	0.034201	80.442	-64.195	76.705	76.372	20.931	-0.38526	-7.2612	0.65403	-2.7987	23.42	-5.7112
126.65	0.083412	48.919	-7.3209	0.62039	-2.8225	0.013281	-0.0085489	0.053581	0.66022	-1.3176	3214.5	21.119	0.035201	80.441	-64.264	76.706	76.372	20.931	-0.38526	-7.2612	0.65403	-2.7987	23.42	-5.7112
126.65	0.085695	48.922	-7.3209	0.62034	-2.8223	0.014831	-0.011708	0.053398	0.66022	-1.3176	3213.8	21.121	0.036165	80.441	-64.333	76.706	76.372	20.931	-0.38526	-7.2612	0.65403	-2.7987	23.42	-5.7112
126.65	0.08789	48.925	-7.3208	0.62027	-2.822	0.016349	-0.014845	0.053135	0.66022	-1.3176	3213.2	21.122	0.037091	80.44	-64.403	76.706	76.372	20.931	-0.38526	-7.2612	0.65403	-2.7987	23.42	-5.7112
126.64	0.089994	48.928	-7.3207	0.62019	-2.8217	0.017833	-0.017953	0.052791	0.66022	-1.3176	3212.5	21.124	0.037979	80.439	-64.473	76.706	76.372	20.931	-0.38526	-7.2612	0.65403	-2.7987	23.42	-5.7112
126.64	0.092005	48.931	-7.3206	0.62009	-2.8215	0.019283	-0.021029	0.052368	0.66022	-1.3176	3211.8	21.125	0.038828	80.439	-64.543	76.707	76.372	20.931	-0.38526	-7.2612	0.65403	-2.7987	23.42	-5.7112
126.64	0.093922	48.934	-7.3205	0.61998	-2.8212	0.020694	-0.024068	0.051866	0.66022	-1.3176	3211.1	21.127	0.039637	80.438	-64.614	76.707	76.372	20.931	-0.38526	-7.2612	0.65403	-2.7987	23.42	-5.7112
126.64	0.095742	48.937	-7.3204	0.61985	-2.821	0.022067	-0.027066	0.051287	0.66022	-1.3176	3210.5	21.129	0.040406	80.438	-64.684	76.707	76.372	20.931	-0.38526	-7.2612	0.65403	-2.7987	23.42	-5.7112
126.63	0.097464	48.941	-7.3203	0.61971	-2.8207	0.023398	-0.030018	0.050632	0.66022	-1.3176	3209.8	21.13	0.041133	80.437	-64.755	76.707	76.372	20.931	-0.38526	-7.2612	0.65403	-2.7987	23.42	-5.7112
126.63	0.099086	48.944	-7.3202	0.61955	-2.8205	0.024686	-0.03292	0.049902	0.66022	-1.3176	3209.1	21.132	0.041818	80.437	-64.825	76.707	76.372	20.931	-0.38526	-7.2612	0.65403	-2.7987	23.42	-5.7112
126.63	0.10061	48.947	-7.32	0.61938	-2.8202	0.025929	-0.035767	0.049099	0.66022	-1.3176	3208.4	21.134	0.04246	80.436	-64.896	76.708	76.372	20.931	-0.38526	-7.2612	0.65403	-2.7987	23.42	-5.7112
126.63	0.10203	48.951	-7.3199	0.61919	-2.82	0.027126	-0.038556	0.048223	0.66022	-1.3176	3207.8	21.135	0.04306	80.435	-64.965	76.708	76.372	20.931	-0.38526	-7.2612	0.65403	-2.7987	23.42	-5.7112
126.62	0.10334	48.954	-7.3198	0.61899	-2.8197	0.028275	-0.041283	0.047277	0.66022	-1.3176	3207.1	21.137	0.043615	80.435	-65.035	76.708	76.372	20.931	-0.38526	-7.2612	0.65403	-2.7987	23.42	-5.7112
126.62	0.10456	48.957	-7.3196	0.61878	-2.8195	0.029373	-0.043943	0.046262	0.66022	-1.3176	3206.4	21.139	0.044127	80.434	-65.104	76.708	76.372	20.931	-0.38526	-7.2612	0.65403	-2.7987	23.42	-5.7112
126.62	0.10566	48.961	-7.3195	0.61855	-2.8193	0.030421	-0.046534	0.04518	0.66022	-1.3176	3205.7	21.14	0.044595	80.434	-65.172	76.709	76.372	20.931	-0.38526	-7.2612	0.65403	-2.7987	23.42	-5.7112
126.62	0.10666	48.964	-7.3193	0.61831	-2.819	0.031416	-0.049051	0.044033	0.66022	-1.3176	3205.0	21.142	0.045018	80.433	-65.239	76.709	76.372	20.931	-0.38526	-7.2612	0.65403	-2.7987	23.42	-5.7112
126.61	0.10756	48.968	-7.3192	0.61806	-2.8188	0.032356	-0.051491	0.042823	0.66022	-1.3176	3204.4	21.144	0.045396	80.432	-65.305	76.709	76.372	20.931	-0.38526	-7.2612	0.65403	-2.7987	23.42	-5.7112
126.61	0.10835	48.971	-7.319	0.6178	-2.8186	0.033242	-0.05385	0.041552	0.66022	-1.3176	3203.7	21.145	0.04573	80.432	-65.37	76.709	76.372	20.931	-0.38526	-7.2612	0.65403	-2.7987	23.42	-5.7112
126.61	0.10903	48.974	-7.3188	0.61753	-2.8184	0.034071	-0.056125	0.040222	0.66022	-1.3176	3203.0	21.147	0.046018	80.431	-65.433	76.709	76.372	20.931	-0.38526	-7.2612	0.65403	-2.7987	23.42	-5.7112
126.61	0.10961	48.978	-7.3187	0.61724	-2.8182	0.034843	-0.058314	0.038835	0.66022	-1.3176	3202.3	21.149	0.046261	80.431	-65.495	76.71	76.372	20.931	-0.38526	-7.2612	0.65403	-2.7987	23.42	-5.7112
126.61	0.11008	48.981	-7.3185	0.61694	-2.818	0.035556	-0.060412	0.037393	0.66022	-1.3176	3201.7	21.151	0.04646	80.43	-65.556	76.71	76.372	20.931	-0.38526	-7.2612	0.65403	-2.7987	23.42	-5.7112
126.6	0.11044	48.985	-7.3183	0.61663	-2.8178	0.036209	-0.062418	0.0359	0.66022	-1.3176	3201.0	21.152	0.046613	80.43	-65.614	76.71	76.372	20.931	-0.38526	-7.2612	0.65403	-2.7987	23.42	-5.7112
126.6	0.1107	48.988	-7.3181	0.61632	-2.8177	0.036802	-0.064328	0.034357	0.66022	-1.3176	3200.3	21.154	0.046722	80.429	-65.67	76.71	76.372	20.931	-0.38526	-7.2612	0.65403	-2.7987	23.42	-5.7112
126.6	0.11085	48.991	-7.3179	0.61599	-2.8175	0.037334	-0.066141	0.032766	0.66022	-1.3176	3199.6	21.156	0.046786	80.428	-65.724	76.71	76.372	20.931	-0.38526	-7.2612	0.65403	-2.7987	23.42	-5.7112
126.6	0.11089	48.994	-7.3177	0.61566	-2.8173	0.037805	-0.067853	0.031131	0.66022	-1.3176	3198.9	21.157	0.046806	80.428	-65.775	76.711	76.372	20.931	-0.38526	-7.2612	0.65403	-2.7987	23.42	-5.7112
126.59	0.11084	48.998	-7.3176	0.61531	-2.8172	0.038213	-0.069462	0.029453	0.66022	-1.3176	3198.3	21.159	0.046782	80.427	-65.824	76.711	76.372	20.931	-0.38526	-7.2612	0.65403	-2.7987	23.42	-5.7112
126.59	0.11067	49.001	-7.3174	0.61496	-2.817	0.038558	-0.070967	0.027736	0.66022	-1.3176	3197.6	21.16	0.046714	80.427	-65.87	76.711	76.372	20.931	-0.38526	-7.2612	0.65403	-2.7987	23.42	-5.7112
126.59	0.11041	49.004	-7.3172	0.6146	-2.8169	0.03884	-0.072366	0.025983	0.66022	-1.3176	3196.9	21.162	0.046604	80.426	-65.913	76.711	76.372	20.931	-0.38526	-7.2612	0.65403	-2.7987	23.42	-5.7112
126.59	0.11005	49.007	-7.317	0.61424	-2.8168	0.039058	-0.073656	0.024195	0.66022	-1.3176	3196.2	21.163	0.046451	80.425	-65.952	76.711	76.372	20.931	-0.38526	-7.2612	0.65403	-2.7987	23.42	-5.7112
126.58	0.10959	49.01	-7.3168	0.61387	-2.8167	0.039213	-0.074836	0.022376	0.66022	-1.3176	3195.6	21.165	0.046256	80.425	-65.988	76.712	76.372	20.931	-0.38526	-7.2612	0.65403	-2.7987	23.42	-5.7112
126.58	0.10902	49.013	-7.3166	0.61349	-2.8166	0.039303	-0.075905	0.020528	0.66022	-1.3176	3194.9	21.166	0.046019	80.424	-66.02	76.712	76.372	20.931	-0.38526	-7.2612	0.65403	-2.7987	23.42	-5.7112
126.58	0.10837	49.015	-7.3164	0.61311	-2.8165	0.03933	-0.076861	0.018655	0.66022	-1.3176	3194.2	21.168	0.045742	80.423	-66.048	76.712	76.372	20.931	-0.38526	-7.2612	0.65403	-2.7987	23.42	-5.7112
126.58	0.10762	49.018	-7.3162	0.61272	-2.8164	0.039294	-0.077704	0.016759	0.66022	-1.3176	3193.5	21.169	0.045425	80.423	-66.072	76.712	76.372	20.931	-0.38526	-7.2612	0.65403	-2.7987	23.42	-5.7112
126.58	0.10677	49.021	-7.316	0.61233	-2.8163	0.039193	-0.078432	0.014843	0.66022	-1.3176	3192.8	21.171	0.045069	80.422	-66.092	76.712	76.372	20.931	-0.38526	-7.2612	0.65403	-2.7987	23.42	-5.7112
126.57	0.10584	49.023	-7.3158	0.61194	-2.8162	0.039029	-0.079045	0.01291	0.66022	-1.3176	3192.2	21.172	0.044675	80.422	-66.108	76.713	76.372	20.931	-0.38526	-7.2612	0.65403	-2.7987	23.42	-5.7112
126.57	0.10481	49.026	-7.3156	0.61154	-2.8162	0.038802	-0.079543	0.010964	0.66022	-1.3176	3191.5	21.173	0.044243	80.421	-66.119	76.713	76.372	20.931	-0.38526	-7.2612	0.65403	-2.7987	23.42	-5.7112
126.57	0.1037	49.028	-7.3154	0.61114	-2.8161	0.038513	-0.079924	0.0090055	0.66022	-1.3176	3190.8	21.174	0.043775	80.42	-66.126	76.713	76.372	20.931	-0.38526	-7.2612	0.65403	-2.7987	23.42	-5.7112
126.57	0.10251	49.03	-7.3152	0.61074	-2.8161	0.038162	-0.080188	0.0070392	0.66022	-1.3176	3190.1	21.176	0.043272	80.42	-66.129	76.713	76.372	20.931	-0.38526	-7.2612	0.65403	-2.7987	23.42	-5.7112
126.57	0.10123	49.032	-7.315	0.61034	-2.816	0.037749	-0.080336	0.0050677	0.66022	-1.3176	3189.5	21.177	0.042734	80.419	-66.127	76.713	76.372	20.931	-0.38526	-7.2612	0.65403	-2.7987	23.42	-5.7112
126.56	0.09988	49.034	-7.3148	0.60994	-2.816	0.037275	-0.080368	0.0030938	0.66022	-1.3176	3188.8	21.178	0.042162	80.418	-66.12	76.713	76.372	20.931	-0.38526	-7.2612	0.65403	-2.7987	23.42	-5.7112
126.56	0.09845	49.036	-7.3147	0.60954	-2.816	0.036742	-0.080283	0.0011206	0.66022	-1.3176	3188.1	21.179	0.041559	80.418	-66.109	76.714	76.372	20.931	-0.38526	-7.2612	0.65403	-2.7987	23.42	-5.7112
126.56	0.096947	49.038	-7.3145	0.60914	-2.816	0.03615	-0.080083	-0.00084912	0.66022	-1.3176	3187.4	21.18	0.040925	80.417	-66.094	76.714	76.372	20.931	-0.38526	-7.2612	0.65403	-2.7987	23.42	-5.7112
126.56	0.095373	49.04	-7.3143	0.60874	-2.816	0.0355	-0.079768	-0.0028124	0.66022	-1.3176	3186.7	21.181	0.040261	80.416	-66.074	76.714	76.372	20.931	-0.38526	-7.2612	0.65403	-2.7987	23.42	-5.7112
126.56	0.093732	49.041	-7.3141	0.60834	-2.816	0.034794	-0.079338	-0.0047663	0.66022	-1.3176	3186.1	21.182	0.039568	80.416	-66.051	76.714	76.372	20.931	-0.38526	-7.2612	0.65403	-2.7987	23.42	-5.7112
126.55	0.092027	49.043	-7.3139	0.60794	-2.8161	0.034031	-0.078795	-0.006708	0.66022	-1.3176	3185.4	21.182	0.038849	80.415	-66.023	76.714	76.372	20.931	-0.38526	-7.2612	0.65403	-2.7987	23.42	-5.7112
126.55	0.09026	49.044	-7.3138	0.60755	-2.8161	0.033215	-0.07814	-0.0086346	0.66022	-1.3176	3184.7	21.183	0.038103	80.414	-65.992	76.714	76.372	20.931	-0.38526	-7.2612	0.65403	-2.7987	23.42	-5.7112
126.55	0.088436	49.045	-7.3136	0.60716	-2.8161	0.032345	-0.077374	-0.010543	0.66022	-1.3176	3184.0	21.184	0.037334	80.414	-65.957	76.714	76.372	20.931	-0.38526	-7.2612	0.65403	-2.7987	23.42	-5.7112
126.55	0.086558	49.046	-7.3135	0.60678	-2.8162	0.031424	-0.076498	-0.012431	0.66022	-1.3176	3183.4	21.185	0.036541	80.413	-65.918	76.715	76.372	20.931	-0.38526	-7.2612	0.65403	-2.7987	23.42	-5.7112
126.55	0.084629	49.047	-7.3133	0.6064	-2.8163	0.030453	-0.075514	-0.014296	0.66022	-1.3176	3182.7	21.185	0.035727	80.412	-65.877	76.715	76.372	20.931	-0.38526	-7.2612	0.65403	-2.7987	23.42	-5.7112
126.55	0.082652	49.048	-7.3131	0.60602	-2.8164	0.029433	-0.074423	-0.016135	0.66022	-1.3176	3182.0	21.186	0.034893	80.412	-65.832	76.715	76.372	20.931	-0.38526	-7.2612	0.65403	-2.7987	23.42	-5.7112
126.54	0.080631	49.048	-7.313	0.60565	-2.8164	0.028367	-0.073229	-0.017944	0.66022	-1.3176	3181.3	21.186	0.03404	80.411	-65.784	76.715	76.372	20.931	-0.38526	-7.2612	0.65403	-2.7987	23.42	-5.7112
126.54	0.078571	49.049	-7.3129	0.60529	-2.8165	0.027255	-0.071931	-0.019723	0.66022	-1.3176	3180.6	21.186	0.03317	80.41	-65.734	76.715	76.372	20.931	-0.38526	-7.2612	0.65403	-2.7987	23.42	-5.7112
126.54	0.076474	49.049	-7.3127	0.60493	-2.8166	0.0261	-0.070534	-0.021467	0.66022	-1.3176	3180.0	21.187	0.032285	80.41	-65.682	76.715	76.372	20.931	-0.38526	-7.2612	0.65403	-2.7987	23.42	-5.7112
126.54	0.074344	49.049	-7.3126	0.60459	-2.8167	0.024904	-0.069039	-0.023175	0.66022	-1.3176	3179.3	21.187	0.031386	80.409	-65.627	76.715	76.372	20.931	-0.38526	-7.2612	0.65403	-2.7987	23.42	-5.7112
126.54	0.072185	49.049	-7.3125	0.60424	-2.8169	0.023669	-0.067447	-0.024844	0.66022	-1.3176	3178.6	21.187	0.030475	80.408	-65.571	76.716	76.372	20.931	-0.38526	-7.2612	0.65403	-2.7987	23.42	-5.7112
126.54	0.070001	49.049	-7.3124	0.60391	-2.817	0.022395	-0.065763	-0.026472	0.66022	-1.3176	3177.9	21.187	0.029554	80.408	-65.513	76.716	76.372	20.931	-0.38526	-7.2612	0.65403	-2.7987	23.42	-5.7112
126.54	0.067797	49.049	-7.3123	0.60359	-2.8171	0.021087	-0.063989	-0.028056	0.66022	-1.3176	3177.3	21.187	0.028623	80.407	-65.453	76.716	76.372	20.931	-0.38526	-7.2612	0.65403	-2.7987	23.42	-5.7112
126.54	0.065575	49.048	-7.3122	0.60327	-2.8173	0.019745	-0.062127	-0.029594	0.66022	-1.3176	3176.6	21.187	0.027685	80.406	-65.392	76.716	76.372	20.931	-0.38526	-7.2612	0.65403	-2.7987	23.42	-5.7112
126.54	0.06334	49.048	-7.3121	0.60297	-2.8174	0.018372	-0.060181	-0.031085	0.66022	-1.3176	3175.9	21.187	0.026742	80.406	-65.329	76.716	76.372	20.931	-0.38526	-7.2612	0.65403	-2.7987	23.42	-5.7112
126.53	0.061095	49.047	-7.312	0.60267	-2.8176	0.01697	-0.058153	-0.032524	0.66022	-1.3176	3175.2	21.187	0.025795	80.405	-65.266	76.716	76.372	20.931	-0.38526	-7.2612	0.65403	-2.7987	23.42	-5.7112
126.53	0.058846	49.046	-7.3119	0.60238	-2.8178	0.015542	-0.056047	-0.033912	0.66022	-1.3176	3174.6	21.187	0.024845	80.404	-65.201	76.716	76.372	20.931	-0.38526	-7.2612	0.65403	-2.7987	23.42	-5.7112
126.53	0.056595	49.045	-7.3118	0.60211	-2.8179	0.014089	-0.053866	-0.035246	0.66022	-1.3176	3173.9	21.187	0.023895	80.403	-65.136	76.716	76.372	20.931	-0.38526	-7.2612	0.65403	-2.7987	23.42	-5.7112
126.53	0.054347	49.044	-7.3117	0.60185	-2.8181	0.012614	-0.051613	-0.036523	0.66022	-1.3176	3173.2	21.186	0.022946	80.403	-65.07	76.716	76.372	20.931	-0.38526	-7.2612	0.65403	-2.7987	23.42	-5.7112
126.53	0.052106	49.042	-7.3117	0.60159	-2.8183	0.011119	-0.049293	-0.037743	0.66022	-1.3176	3172.5	21.186	0.022	80.402	-65.004	76.716	76.372	20.931	-0.38526	-7.2612	0.65403	-2.7987	23.42	-5.7112
126.53	0.049876	49.041	-7.3116	0.60135	-2.8185	0.0096068	-0.046907	-0.038902	0.66022	-1.3176	3171.8	21.186	0.021059	80.401	-64.938	76.716	76.372	20.931	-0.38526	-7.2612	0.65403	-2.7987	23.42	-5.7112
126.53	0.047661	49.039	-7.3116	0.60112	-2.8187	0.0080797	-0.044461	-0.040001	0.66022	-1.3176	3171.2	21.185	0.020124	80.401	-64.871	76.717	76.372	20.931	-0.38526	-7.2612	0.65403	-2.7987	23.42	-5.7112
126.53	0.045465	49.038	-7.3116	0.60091	-2.8189	0.0065401	-0.041957	-0.041037	0.66022	-1.3176	3170.5	21.184	0.019196	80.4	-64.805	76.717	76.372	20.931	-0.38526	-7.2612	0.65403	-2.7987	23.42	-5.7112
126.53	0.043291	49.036	-7.3115	0.60071	-2.8191	0.0049904	-0.039401	-0.042009	0.66022	-1.3176	3169.8	21.184	0.018279	80.399	-64.738	76.717	76.372	20.931	-0.38526	-7.2612	0.65403	-2.7987	23.42	-5.7112
126.53	0.041145	49.034	-7.3115	0.60051	-2.8193	0.003433	-0.036795	-0.042915	0.66022	-1.3176	3169.1	21.183	0.017373	80.398	-64.671	76.717	76.372	20.931	-0.38526	-7.2612	0.65403	-2.7987	23.42	-5.7112
126.53	0.039029	49.032	-7.3115	0.60034	-2.8195	0.0018706	-0.034143	-0.043755	0.66022	-1.3176	3168.5	21.182	0.016479	80.398	-64.605	76.717	76.372	20.931	-0.38526	-7.2612	0.65403	-2.7987	23.42	-5.7112
126.53	0.036947	49.029	-7.3115	0.60017	-2.8197	0.0003054	-0.03145	-0.044527	0.66022	-1.3176	3167.8	21.181	0.015601	80.397	-64.539	76.717	76.372	20.931	-0.38526	-7.2612	0.65403	-2.7987	23.42	-5.7112
126.53	0.034904	49.027	-7.3115	0.60002	-2.82	-0.00126	-0.02872	-0.045229	0.66022	-1.3176	3167.1	21.181	0.014738	80.396	-64.474	76.717	76.372	20.931	-0.38526	-7.2612	0.65403	-2.7987	23.42	-5.7112
126.53	0.032903	49.024	-7.3115	0.59989	-2.8202	-0.0028231	-0.025956	-0.045862	0.66022	-1.3176	3166.4	21.18	0.013893	80.395	-64.409	76.717	76.372	20.931	-0.38526	-7.2612	0.65403	-2.7987	23.42	-5.7112
126.53	0.030948	49.022	-7.3115	0.59976	-2.8204	-0.0043816	-0.023164	-0.046425	0.66022	-1.3176	3165.8	21.179	0.013068	80.395	-64.344	76.717	76.372	20.931	-0.38526	-7.2612	0.65403	-2.7987	23.42	-5.7112
126.53	0.029043	49.019	-7.3115	0.59965	-2.8207	-0.0059329	-0.020346	-0.046915	0.66022	-1.3176	3165.1	21.178	0.012264	80.394	-64.281	76.717	76.372	20.931	-0.38526	-7.2612	0.65403	-2.7987	23.42	-5.7112
126.52	0.02719	49.016	-7.3116	0.59956	-2.8209	-0.0074747	-0.017509	-0.047334	0.66022	-1.3176	3164.4	21.177	0.011481	80.393	-64.218	76.717	76.372	20.931	-0.38526	-7.2612	0.65403	-2.7987	23.42	-5.7112
126.52	0.025394	49.013	-7.3116	0.59948	-2.8211	-0.0090045	-0.014655	-0.04768	0.66022	-1.3176	3163.7	21.175	0.010723	80.392	-64.156	76.717	76.372	20.931	-0.38526	-7.2612	0.65403	-2.7987	23.42	-5.7112
126.52	0.023658	49.01	-7.3117	0.59941	-2.8214	-0.01052	-0.011789	-0.047953	0.66022	-1.3176	3163.0	21.174	0.0099902	80.392	-64.094	76.717	76.372	20.931	-0.38526	-7.2612	0.65403	-2.7987	23.42	-5.7112
126.52	0.021986	49.007	-7.3117	0.59936	-2.8216	-0.012019	-0.0089154	-0.048153	0.66022	-1.3176	3162.4	21.173	0.0092841	80.391	-64.034	76.717	76.372	20.931	-0.38526	-7.2612	0.65403	-2.7987	23.42	-5.7112
126.52	0.02038	49.004	-7.3118	0.59932	-2.8218	-0.013499	-0.0060386	-0.048279	0.66022	-1.3176	3161.7	21.172	0.008606	80.39	-63.975	76.717	76.372	20.931	-0.38526	-7.2612	0.65403	-2.7987	23.42	-5.7112
126.52	0.018844	49.0	-7.3119	0.5993	-2.8221	-0.014957	-0.0031629	-0.048332	0.66022	-1.3176	3161.0	21.17	0.0079574	80.389	-63.916	76.718	76.372	20.931	-0.38526	-7.2612	0.65403	-2.7987	23.42	-5.7112
126.52	0.01738	48.997	-7.3119	0.59929	-2.8223	-0.016392	-0.00029267	-0.048311	0.66022	-1.3176	3160.3	21.169	0.0073395	80.389	-63.859	76.718	76.372	20.931	-0.38526	-7.2612	0.65403	-2.7987	23.42	-5.7112
126.52	0.015993	48.993	-7.312	0.5993	-2.8226	-0.017801	0.0025679	-0.048217	0.66022	-1.3176	3159.7	21.168	0.0067535	80.388	-63.803	76.718	76.372	20.931	-0.38526	-7.2612	0.65403	-2.7987	23.42	-5.7112
126.52	0.014684	48.99	-7.3121	0.59932	-2.8228	-0.019183	0.0054144	-0.04805	0.66022	-1.3176	3159.0	21.166	0.0062008	80.387	-63.748	76.718	76.372	20.931	-0.38526	-7.2612	0.65403	-2.7987	23.42	-5.7112
126.52	0.013456	48.986	-7.3122	0.59935	-2.8231	-0.020534	0.0082427	-0.047809	0.66022	-1.3176	3158.3	21.165	0.0056823	80.386	-63.695	76.718	76.372	20.931	-0.38526	-7.2612	0.65403	-2.7987	23.42	-5.7112
126.52	0.012312	48.982	-7.3123	0.5994	-2.8233	-0.021854	0.011048	-0.047497	0.66022	-1.3176	3157.6	21.163	0.0051993	80.386	-63.642	76.718	76.372	20.931	-0.38526	-7.2612	0.65403	-2.7987	23.42	-5.7112
126.52	0.011254	48.978	-7.3124	0.59946	-2.8235	-0.023139	0.013827	-0.047112	0.66022	-1.3176	3157.0	21.162	0.0047527	80.385	-63.591	76.718	76.372	20.931	-0.38526	-7.2612	0.65403	-2.7987	23.42	-5.7112
126.52	0.010285	48.975	-7.3126	0.59954	-2.8238	-0.024389	0.016575	-0.046657	0.66022	-1.3176	3156.3	21.16	0.0043436	80.384	-63.542	76.718	76.372	20.931	-0.38526	-7.2612	0.65403	-2.7987	23.42	-5.7112
126.52	0.0094072	48.971	-7.3127	0.59963	-2.824	-0.025601	0.019288	-0.046131	0.66022	-1.3176	3155.6	21.159	0.0039728	80.383	-63.493	76.718	76.372	20.931	-0.38526	-7.2612	0.65403	-2.7987	23.42	-5.7112
126.52	0.0086222	48.967	-7.3128	0.59973	-2.8242	-0.026774	0.021962	-0.045536	0.66022	-1.3176	3154.9	21.157	0.0036413	80.383	-63.447	76.718	76.372	20.931	-0.38526	-7.2612	0.65403	-2.7987	23.42	-5.7112
126.53	0.007932	48.963	-7.3129	0.59985	-2.8244	-0.027905	0.024592	-0.044872	0.66022	-1.3176	3154.3	21.155	0.0033499	80.382	-63.401	76.718	76.372	20.931	-0.38526	-7.2612	0.65403	-2.7987	23.42	-5.7112
126.53	0.0073385	48.959	-7.3131	0.59998	-2.8247	-0.028993	0.027176	-0.044141	0.66022	-1.3176	3153.6	21.154	0.0030992	80.381	-63.358	76.718	76.372	20.931	-0.38526	-7.2612	0.65403	-2.7987	23.42	-5.7112
126.53	0.0068433	48.954	-7.3132	0.60012	-2.8249	-0.030037	0.029708	-0.043343	0.66022	-1.3176	3152.9	21.152	0.0028901	80.38	-63.315	76.718	76.372	20.931	-0.38526	-7.2612	0.65403	-2.7987	23.42	-5.7112
126.53	0.0064478	48.95	-7.3134	0.60027	-2.8251	-0.031035	0.032186	-0.042481	0.66022	-1.3176	3152.2	21.15	0.0027231	80.379	-63.275	76.718	76.372	20.931	-0.38526	-7.2612	0.65403	-2.7987	23.42	-5.7112
126.53	0.0061535	48.946	-7.3135	0.60044	-2.8253	-0.031985	0.034605	-0.041556	0.66022	-1.3176	3151.6	21.149	0.0025989	80.379	-63.236	76.718	76.372	20.931	-0.38526	-7.2612	0.65403	-2.7987	23.42	-5.7112
126.53	0.0059614	48.942	-7.3137	0.60062	-2.8255	-0.032887	0.036961	-0.040568	0.66022	-1.3176	3150.9	21.147	0.0025178	80.378	-63.198	76.718	76.372	20.931	-0.38526	-7.2612	0.65403	-2.7987	23.42	-5.7112
126.53	0.0058726	48.938	-7.3139	0.60081	-2.8257	-0.033739	0.039253	-0.03952	0.66022	-1.3176	3150.2	21.145	0.0024803	80.377	-63.162	76.718	76.372	20.931	-0.38526	-7.2612	0.65403	-2.7987	23.42	-5.7112
126.53	0.005888	48.934	-7.314	0.60101	-2.8259	-0.03454	0.041475	-0.038413	0.66022	-1.3176	3149.5	21.144	0.0024868	80.376	-63.128	76.718	76.372	20.931	-0.38526	-7.2612	0.65403	-2.7987	23.42	-5.7112
126.53	0.0060082	48.929	-7.3142	0.60123	-2.8261	-0.035288	0.043624	-0.03725	0.66022	-1.3176	3148.9	21.142	0.0025376	80.376	-63.095	76.718	76.372	20.931	-0.38526	-7.2612	0.65403	-2.7987	23.42	-5.7112
126.53	0.0062337	48.925	-7.3144	0.60145	-2.8263	-0.035983	0.045698	-0.036031	0.66022	-1.3176	3148.2	21.14	0.0026328	80.375	-63.065	76.719	76.372	20.931	-0.38526	-7.2612	0.65403	-2.7987	23.42	-5.7112
126.53	0.0065649	48.921	-7.3146	0.60168	-2.8265	-0.036624	0.047693	-0.034759	0.66022	-1.3176	3147.5	21.139	0.0027727	80.374	-63.035	76.719	76.372	20.931	-0.38526	-7.2612	0.65403	-2.7987	23.42	-5.7112
126.53	0.0070019	48.917	-7.3148	0.60193	-2.8266	-0.037211	0.049606	-0.033436	0.66022	-1.3176	3146.8	21.137	0.0029574	80.373	-63.008	76.719	76.372	20.931	-0.38526	-7.2612	0.65403	-2.7987	23.42	-5.7112
126.53	0.0075449	48.913	-7.315	0.60218	-2.8268	-0.037741	0.051434	-0.032064	0.66022	-1.3176	3146.2	21.135	0.0031867	80.373	-62.982	76.719	76.372	20.931	-0.38526	-7.2612	0.65403	-2.7987	23.42	-5.7112
126.53	0.0081936	48.909	-7.3151	0.60244	-2.827	-0.038215	0.053175	-0.030645	0.66022	-1.3176	3145.5	21.134	0.0034607	80.372	-62.958	76.719	76.372	20.931	-0.38526	-7.2612	0.65403	-2.7987	23.42	-5.7112
126.53	0.0089477	48.905	-7.3153	0.60271	-2.8271	-0.038633	0.054826	-0.029182	0.66022	-1.3176	3144.8	21.132	0.0037793	80.371	-62.936	76.719	76.372	20.931	-0.38526	-7.2612	0.65403	-2.7987	23.42	-5.7112
126.53	0.0098067	48.901	-7.3155	0.60299	-2.8272	-0.038993	0.056385	-0.027676	0.66022	-1.3176	3144.1	21.131	0.0041422	80.371	-62.916	76.719	76.372	20.931	-0.38526	-7.2612	0.65403	-2.7987	23.42	-5.7112
126.53	0.01077	48.897	-7.3157	0.60327	-2.8274	-0.039396	0.058014	-0.026211	0.66022	-1.3176	3143.5	21.129	0.0045492	80.37	-62.897	76.719	76.372	20.931	-0.38526	-7.2612	0.65403	-2.7987	23.42	-5.7112
126.53	0.011838	48.893	-7.3159	0.60357	-2.8275	-0.039761	0.059576	-0.02472	0.66022	-1.3176	3142.8	21.127	0.0050001	80.369	-62.88	76.719	76.372	20.931	-0.38526	-7.2612	0.65403	-2.7987	23.42	-5.7112
126.53	0.013008	48.889	-7.3161	0.60387	-2.8276	-0.040062	0.061029	-0.023183	0.66022	-1.3176	3142.1	21.126	0.0054945	80.368	-62.865	76.719	76.372	20.931	-0.38526	-7.2612	0.65403	-2.7987	23.42	-5.7112
126.53	0.01428	48.885	-7.3163	0.60418	-2.8277	-0.040299	0.06237	-0.021605	0.66022	-1.3176	3141.4	21.124	0.0060318	80.368	-62.852	76.719	76.372	20.931	-0.38526	-7.2612	0.65403	-2.7987	23.42	-5.7112
126.53	0.015652	48.882	-7.3165	0.60449	-2.8278	-0.04047	0.063597	-0.019987	0.66022	-1.3176	3140.8	21.123	0.0066113	80.367	-62.84	76.719	76.372	20.931	-0.38526	-7.2612	0.65403	-2.7987	23.42	-5.7112
126.53	0.017122	48.878	-7.3167	0.60481	-2.8279	-0.040577	0.064707	-0.018333	0.66022	-1.3176	3140.1	21.121	0.0072324	80.366	-62.83	76.719	76.372	20.931	-0.38526	-7.2612	0.65403	-2.7987	23.42	-5.7112
126.53	0.018689	48.875	-7.3169	0.60514	-2.828	-0.040617	0.065699	-0.016646	0.66022	-1.3176	3139.4	21.12	0.0078943	80.365	-62.823	76.72	76.372	20.931	-0.38526	-7.2612	0.65403	-2.7987	23.42	-5.7112
126.53	0.02035	48.871	-7.3171	0.60547	-2.8281	-0.040592	0.066571	-0.014928	0.66022	-1.3176	3138.7	21.119	0.008596	80.365	-62.817	76.72	76.372	20.931	-0.38526	-7.2612	0.65403	-2.7987	23.42	-5.7112
126.53	0.022103	48.868	-7.3173	0.60581	-2.8282	-0.040502	0.067321	-0.013182	0.66022	-1.3176	3138.1	21.117	0.0093367	80.364	-62.812	76.72	76.372	20.931	-0.38526	-7.2612	0.65403	-2.7987	23.42	-5.7112
126.53	0.023946	48.864	-7.3175	0.60614	-2.8282	-0.040345	0.067949	-0.011412	0.66022	-1.3176	3137.4	21.116	0.010115	80.363	-62.81	76.72	76.372	20.931	-0.38526	-7.2612	0.65403	-2.7987	23.42	-5.7112
126.53	0.025876	48.861	-7.3177	0.60648	-2.8283	-0.040124	0.068454	-0.00962	0.66022	-1.3176	3136.7	21.115	0.010931	80.363	-62.809	76.72	76.372	20.931	-0.38526	-7.2612	0.65403	-2.7987	23.42	-5.7112
126.53	0.02789	48.858	-7.3179	0.60683	-2.8283	-0.039837	0.068835	-0.0078103	0.66022	-1.3176	3136.0	21.114	0.011782	80.362	-62.81	76.72	76.372	20.931	-0.38526	-7.2612	0.65403	-2.7987	23.42	-5.7112
126.53	0.029986	48.855	-7.3181	0.60717	-2.8284	-0.039487	0.069091	-0.0059856	0.66022	-1.3176	3135.4	21.113	0.012667	80.361	-62.813	76.72	76.372	20.931	-0.38526	-7.2612	0.65403	-2.7987	23.42	-5.7112
126.53	0.03216	48.853	-7.3183	0.60752	-2.8284	-0.039072	0.069222	-0.0041491	0.66022	-1.3176	3134.7	21.111	0.013586	80.361	-62.818	76.72	76.372	20.931	-0.38526	-7.2612	0.65403	-2.7987	23.42	-5.7112
126.53	0.034409	48.85	-7.3185	0.60787	-2.8284	-0.038594	0.069228	-0.0023041	0.66022	-1.3176	3134.0	21.11	0.014536	80.36	-62.824	76.72	76.372	20.931	-0.38526	-7.2612	0.65403	-2.7987	23.42	-5.7112
126.53	0.036731	48.847	-7.3187	0.60821	-2.8284	-0.038055	0.069109	-0.00045385	0.66022	-1.3176	3133.3	21.109	0.015517	80.359	-62.832	76.721	76.372	20.931	-0.38526	-7.2612	0.65403	-2.7987	23.42	-5.7112
126.53	0.03912	48.845	-7.3189	0.60856	-2.8284	-0.037454	0.068866	0.0013985	0.66022	-1.3176	3132.7	21.109	0.016526	80.359	-62.842	76.721	76.372	20.931	-0.38526	-7.2612	0.65403	-2.7987	23.42	-5.7112
126.53	0.041575	48.843	-7.3191	0.6089	-2.8284	-0.036792	0.0685	0.0032495	0.66022	-1.3176	3132.0	21.108	0.017563	80.358	-62.854	76.721	76.372	20.931	-0.38526	-7.2612	0.65403	-2.7987	23.42	-5.7112
126.53	0.044091	48.84	-7.3193	0.60924	-2.8284	-0.036072	0.06801	0.0050961	0.66022	-1.3176	3131.3	21.107	0.018626	80.357	-62.867	76.721	76.372	20.931	-0.38526	-7.2612	0.65403	-2.7987	23.42	-5.7112
126.53	0.046665	48.838	-7.3195	0.60958	-2.8284	-0.035294	0.067399	0.006935	0.66022	-1.3176	3130.7	21.106	0.019714	80.356	-62.882	76.721	76.372	20.931	-0.38526	-7.2612	0.65403	-2.7987	23.42	-5.7112
126.53	0.049292	48.836	-7.3196	0.60991	-2.8283	-0.03446	0.066667	0.0087629	0.66022	-1.3176	3130.0	21.105	0.020824	80.356	-62.899	76.721	76.372	20.931	-0.38526	-7.2612	0.65403	-2.7987	23.42	-5.7112
126.53	0.05197	48.835	-7.3198	0.61025	-2.8283	-0.033572	0.065816	0.010577	0.66022	-1.3176	3129.3	21.105	0.021955	80.355	-62.918	76.721	76.372	20.931	-0.38526	-7.2612	0.65403	-2.7987	23.42	-5.7112
126.53	0.054693	48.833	-7.32	0.61057	-2.8282	-0.03263	0.064848	0.012373	0.66022	-1.3176	3128.6	21.104	0.023106	80.354	-62.938	76.721	76.372	20.931	-0.38526	-7.2612	0.65403	-2.7987	23.42	-5.7112
126.53	0.057459	48.832	-7.3201	0.61089	-2.8281	-0.031636	0.063764	0.014149	0.66022	-1.3176	3128.0	21.104	0.024275	80.354	-62.96	76.722	76.372	20.931	-0.38526	-7.2612	0.65403	-2.7987	23.42	-5.7112
126.52	0.060262	48.83	-7.3203	0.61121	-2.8281	-0.030593	0.062568	0.015901	0.66022	-1.3176	3127.3	21.103	0.025459	80.353	-62.984	76.722	76.372	20.931	-0.38526	-7.2612	0.65403	-2.7987	23.42	-5.7112
126.52	0.0631	48.829	-7.3204	0.61152	-2.828	-0.029503	0.06126	0.017627	0.66022	-1.3176	3126.6	21.103	0.026658	80.352	-63.009	76.722	76.372	20.931	-0.38526	-7.2612	0.65403	-2.7987	23.42	-5.7112
126.52	0.065967	48.828	-7.3206	0.61182	-2.8279	-0.028366	0.059845	0.019324	0.66022	-1.3176	3125.9	21.103	0.02787	80.352	-63.035	76.722	76.372	20.931	-0.38526	-7.2612	0.65403	-2.7987	23.42	-5.7112
126.52	0.06886	48.827	-7.3207	0.61212	-2.8278	-0.027186	0.058323	0.020988	0.66022	-1.3176	3125.3	21.102	0.029092	80.351	-63.064	76.722	76.372	20.931	-0.38526	-7.2612	0.65403	-2.7987	23.42	-5.7112
126.52	0.071774	48.826	-7.3208	0.61241	-2.8277	-0.025964	0.056699	0.022616	0.66022	-1.3176	3124.6	21.102	0.030324	80.351	-63.094	76.722	76.372	20.931	-0.38526	-7.2612	0.65403	-2.7987	23.42	-5.7112
126.52	0.074706	48.825	-7.321	0.61268	-2.8276	-0.024703	0.054976	0.024206	0.66022	-1.3176	3123.9	21.102	0.031563	80.35	-63.125	76.722	76.372	20.931	-0.38526	-7.2612	0.65403	-2.7987	23.42	-5.7112
126.52	0.077651	48.825	-7.3211	0.61295	-2.8274	-0.023404	0.053156	0.025756	0.66022	-1.3176	3123.2	21.102	0.032807	80.349	-63.158	76.723	76.372	20.931	-0.38526	-7.2612	0.65403	-2.7987	23.42	-5.7112
126.52	0.080606	48.824	-7.3212	0.61322	-2.8273	-0.022071	0.051243	0.027262	0.66022	-1.3176	3122.6	21.102	0.034056	80.349	-63.192	76.723	76.372	20.931	-0.38526	-7.2612	0.65403	-2.7987	23.42	-5.7112
126.52	0.083566	48.824	-7.3213	0.61347	-2.8272	-0.020705	0.049241	0.028722	0.66022	-1.3176	3121.9	21.102	0.035306	80.348	-63.228	76.723	76.372	20.931	-0.38526	-7.2612	0.65403	-2.7987	23.42	-5.7112
126.52	0.086526	48.824	-7.3214	0.61371	-2.827	-0.01931	0.047153	0.030133	0.66022	-1.3176	3121.2	21.102	0.036558	80.347	-63.265	76.723	76.372	20.931	-0.38526	-7.2612	0.65403	-2.7987	23.42	-5.7112
126.51	0.089484	48.824	-7.3215	0.61394	-2.8269	-0.017887	0.044983	0.031494	0.66022	-1.3176	3120.5	21.102	0.037808	80.347	-63.304	76.723	76.372	20.931	-0.38526	-7.2612	0.65403	-2.7987	23.42	-5.7112
126.51	0.092435	48.824	-7.3216	0.61416	-2.8267	-0.016439	0.042736	0.032801	0.66022	-1.3176	3119.9	21.103	0.039055	80.346	-63.344	76.723	76.372	20.931	-0.38526	-7.2612	0.65403	-2.7987	23.42	-5.7112
126.51	0.095376	48.825	-7.3217	0.61437	-2.8265	-0.014968	0.040415	0.034054	0.66022	-1.3176	3119.2	21.103	0.040298	80.345	-63.385	76.724	76.372	20.931	-0.38526	-7.2612	0.65403	-2.7987	23.42	-5.7112
126.51	0.098302	48.825	-7.3217	0.61456	-2.8264	-0.013478	0.038024	0.035249	0.66022	-1.3176	3118.5	21.103	0.041534	80.345	-63.428	76.724	76.372	20.931	-0.38526	-7.2612	0.65403	-2.7987	23.42	-5.7112
126.51	0.10121	48.825	-7.3218	0.61475	-2.8262	-0.011971	0.035568	0.036384	0.66022	-1.3176	3117.8	21.104	0.042763	80.344	-63.472	76.724	76.372	20.931	-0.38526	-7.2612	0.65403	-2.7987	23.42	-5.7112
126.51	0.1041	48.826	-7.3219	0.61492	-2.826	-0.01045	0.033052	0.037459	0.66022	-1.3176	3117.2	21.104	0.043983	80.343	-63.517	76.724	76.372	20.931	-0.38526	-7.2612	0.65403	-2.7987	23.42	-5.7112
126.51	0.10696	48.827	-7.3219	0.61508	-2.8258	-0.0089944	0.030601	0.038409	0.66022	-1.3176	3116.5	21.105	0.045192	80.343	-63.563	76.724	76.372	20.931	-0.38526	-7.2612	0.65403	-2.7987	23.42	-5.7112
126.51	0.10979	48.828	-7.322	0.61522	-2.8256	-0.0075846	0.028183	0.039256	0.66022	-1.3176	3115.8	21.105	0.046388	80.342	-63.611	76.724	76.372	20.931	-0.38526	-7.2612	0.65403	-2.7987	23.42	-5.7112
126.5	0.11259	48.829	-7.322	0.61536	-2.8254	-0.0061705	0.025724	0.040041	0.66022	-1.3176	3115.1	21.106	0.047572	80.342	-63.659	76.725	76.372	20.931	-0.38526	-7.2612	0.65403	-2.7987	23.42	-5.7112
126.5	0.11535	48.83	-7.322	0.61548	-2.8252	-0.004754	0.023226	0.040761	0.66022	-1.3176	3114.5	21.107	0.04874	80.341	-63.709	76.725	76.372	20.931	-0.38526	-7.2612	0.65403	-2.7987	23.42	-5.7112
126.5	0.11808	48.831	-7.322	0.61559	-2.825	-0.0033373	0.020694	0.041416	0.66022	-1.3176	3113.8	21.107	0.049892	80.34	-63.759	76.725	76.372	20.931	-0.38526	-7.2612	0.65403	-2.7987	23.42	-5.7112
126.5	0.12076	48.833	-7.322	0.61569	-2.8248	-0.0019224	0.018132	0.042006	0.66022	-1.3176	3113.1	21.108	0.051027	80.34	-63.811	76.725	76.372	20.931	-0.38526	-7.2612	0.65403	-2.7987	23.42	-5.7112
126.5	0.1234	48.834	-7.3221	0.61577	-2.8246	-0.00051144	0.015544	0.042529	0.66022	-1.3176	3112.4	21.109	0.052142	80.339	-63.863	76.725	76.372	20.931	-0.38526	-7.2612	0.65403	-2.7987	23.42	-5.7112
126.5	0.12599	48.836	-7.3221	0.61584	-2.8244	0.00089356	0.012934	0.042986	0.66022	-1.3176	3111.8	21.11	0.053237	80.338	-63.916	76.725	76.372	20.931	-0.38526	-7.2612	0.65403	-2.7987	23.42	-5.7112
126.49	0.12853	48.837	-7.322	0.6159	-2.8242	0.0022905	0.010306	0.043375	0.66022	-1.3176	3111.1	21.111	0.05431	80.338	-63.971	76.726	76.372	20.931	-0.38526	-7.2612	0.65403	-2.7987	23.42	-5.7112
126.49	0.13101	48.839	-7.322	0.61595	-2.8239	0.0036775	0.0076635	0.043696	0.66022	-1.3176	3110.4	21.112	0.05536	80.337	-64.025	76.726	76.372	20.931	-0.38526	-7.2612	0.65403	-2.7987	23.42	-5.7112
126.49	0.13344	48.841	-7.322	0.61598	-2.8237	0.0050523	0.0050115	0.043949	0.66022	-1.3176	3109.7	21.113	0.056386	80.337	-64.081	76.726	76.372	20.931	-0.38526	-7.2612	0.65403	-2.7987	23.42	-5.7112
126.49	0.13581	48.843	-7.322	0.616	-2.8235	0.0064132	0.0023537	0.044133	0.66022	-1.3176	3109.1	21.114	0.057387	80.336	-64.137	76.726	76.372	20.931	-0.38526	-7.2612	0.65403	-2.7987	23.42	-5.7112
126.49	0.13811	48.845	-7.3219	0.616	-2.8233	0.007758	-0.00030571	0.04425	0.66022	-1.3176	3108.4	21.115	0.058361	80.335	-64.193	76.726	76.372	20.931	-0.38526	-7.2612	0.65403	-2.7987	23.42	-5.7112
126.48	0.14035	48.847	-7.3219	0.61599	-2.8231	0.0090849	-0.0029627	0.044298	0.66022	-1.3176	3107.7	21.116	0.059307	80.335	-64.251	76.727	76.372	20.931	-0.38526	-7.2612	0.65403	-2.7987	23.42	-5.7112
126.48	0.14252	48.849	-7.3219	0.61597	-2.8228	0.010392	-0.0056131	0.044277	0.66022	-1.3176	3107.0	21.117	0.060225	80.334	-64.308	76.727	76.372	20.931	-0.38526	-7.2612	0.65403	-2.7987	23.42	-5.7112
126.48	0.14462	48.851	-7.3218	0.61594	-2.8226	0.011677	-0.008253	0.044189	0.66022	-1.3176	3106.4	21.118	0.061113	80.333	-64.366	76.727	76.372	20.931	-0.38526	-7.2612	0.65403	-2.7987	23.42	-5.7112
126.48	0.14665	48.854	-7.3217	0.61589	-2.8224	0.012939	-0.010878	0.044033	0.66022	-1.3176	3105.7	21.12	0.06197	80.333	-64.424	76.727	76.372	20.931	-0.38526	-7.2612	0.65403	-2.7987	23.42	-5.7112
126.48	0.1486	48.856	-7.3217	0.61583	-2.8222	0.014175	-0.013485	0.04381	0.66022	-1.3176	3105.0	21.121	0.062796	80.332	-64.483	76.727	76.372	20.931	-0.38526	-7.2612	0.65403	-2.7987	23.42	-5.7112
126.47	0.15048	48.859	-7.3216	0.61575	-2.822	0.015385	-0.016069	0.043521	0.66022	-1.3176	3104.3	21.122	0.063589	80.332	-64.541	76.727	76.372	20.931	-0.38526	-7.2612	0.65403	-2.7987	23.42	-5.7112
126.47	0.15227	48.861	-7.3215	0.61567	-2.8217	0.016565	-0.018627	0.043165	0.66022	-1.3176	3103.6	21.124	0.06435	80.331	-64.599	76.728	76.372	20.931	-0.38526	-7.2612	0.65403	-2.7987	23.42	-5.7112
126.47	0.15399	48.864	-7.3214	0.61557	-2.8215	0.017715	-0.021155	0.042744	0.66022	-1.3176	3103.0	21.125	0.065076	80.33	-64.658	76.728	76.372	20.931	-0.38526	-7.2612	0.65403	-2.7987	23.42	-5.7112
126.47	0.15563	48.866	-7.3213	0.61546	-2.8213	0.018832	-0.023648	0.042259	0.66022	-1.3176	3102.3	21.126	0.065767	80.33	-64.716	76.728	76.372	20.931	-0.38526	-7.2612	0.65403	-2.7987	23.42	-5.7112
126.47	0.15718	48.869	-7.3212	0.61533	-2.8211	0.019916	-0.026104	0.04171	0.66022	-1.3176	3101.6	21.128	0.066423	80.329	-64.774	76.728	76.372	20.931	-0.38526	-7.2612	0.65403	-2.7987	23.42	-5.7112
126.46	0.15864	48.872	-7.3211	0.6152	-2.8209	0.020965	-0.028518	0.041099	0.66022	-1.3176	3100.9	21.129	0.067043	80.328	-64.832	76.728	76.372	20.931	-0.38526	-7.2612	0.65403	-2.7987	23.42	-5.7112
126.46	0.16002	48.875	-7.321	0.61505	-2.8207	0.021977	-0.030888	0.040427	0.66022	-1.3176	3100.3	21.13	0.067626	80.328	-64.889	76.729	76.372	20.931	-0.38526	-7.2612	0.65403	-2.7987	23.42	-5.7112
126.46	0.16131	48.877	-7.3209	0.61489	-2.8205	0.02295	-0.033209	0.039694	0.66022	-1.3176	3099.6	21.132	0.068172	80.327	-64.946	76.729	76.372	20.931	-0.38526	-7.2612	0.65403	-2.7987	23.42	-5.7112
126.46	0.16251	48.88	-7.3208	0.61471	-2.8203	0.023884	-0.035478	0.038903	0.66022	-1.3176	3098.9	21.133	0.06868	80.327	-65.002	76.729	76.372	20.931	-0.38526	-7.2612	0.65403	-2.7987	23.42	-5.7112
126.45	0.16363	48.883	-7.3207	0.61453	-2.8201	0.024777	-0.037692	0.038054	0.66022	-1.3176	3098.2	21.135	0.069151	80.326	-65.057	76.729	76.372	20.931	-0.38526	-7.2612	0.65403	-2.7987	23.42	-5.7112
126.45	0.16465	48.886	-7.3206	0.61434	-2.8199	0.025628	-0.039848	0.037149	0.66022	-1.3176	3097.6	21.136	0.069583	80.325	-65.111	76.729	76.372	20.931	-0.38526	-7.2612	0.65403	-2.7987	23.42	-5.7112
126.45	0.16558	48.888	-7.3204	0.61413	-2.8197	0.026435	-0.041942	0.03619	0.66022	-1.3176	3096.9	21.138	0.069977	80.325	-65.165	76.729	76.372	20.931	-0.38526	-7.2612	0.65403	-2.7987	23.42	-5.7112
126.45	0.16642	48.891	-7.3203	0.61392	-2.8196	0.027198	-0.043971	0.035178	0.66022	-1.3176	3096.2	21.139	0.070332	80.324	-65.217	76.73	76.372	20.931	-0.38526	-7.2612	0.65403	-2.7987	23.42	-5.7112
126.45	0.16716	48.894	-7.3202	0.61369	-2.8194	0.027915	-0.045933	0.034115	0.66022	-1.3176	3095.5	21.14	0.070649	80.324	-65.268	76.73	76.372	20.931	-0.38526	-7.2612	0.65403	-2.7987	23.42	-5.7112
126.44	0.16782	48.897	-7.32	0.61346	-2.8192	0.028586	-0.047825	0.033003	0.66022	-1.3176	3094.9	21.142	0.070926	80.323	-65.317	76.73	76.372	20.931	-0.38526	-7.2612	0.65403	-2.7987	23.42	-5.7112
126.44	0.16838	48.9	-7.3199	0.61322	-2.8191	0.029209	-0.049644	0.031843	0.66022	-1.3176	3094.2	21.143	0.071164	80.322	-65.365	76.73	76.372	20.931	-0.38526	-7.2612	0.65403	-2.7987	23.42	-5.7112
126.44	0.16885	48.903	-7.3197	0.61296	-2.8189	0.029783	-0.051387	0.030637	0.66022	-1.3176	3093.5	21.145	0.071363	80.322	-65.412	76.73	76.372	20.931	-0.38526	-7.2612	0.65403	-2.7987	23.42	-5.7112
126.44	0.16923	48.905	-7.3196	0.6127	-2.8187	0.030308	-0.053053	0.029388	0.66022	-1.3176	3092.8	21.146	0.071523	80.321	-65.456	76.73	76.372	20.931	-0.38526	-7.2612	0.65403	-2.7987	23.42	-5.7112
126.43	0.16951	48.908	-7.3194	0.61243	-2.8186	0.030784	-0.054638	0.028097	0.66022	-1.3176	3092.1	21.148	0.071644	80.32	-65.499	76.731	76.372	20.931	-0.38526	-7.2612	0.65403	-2.7987	23.42	-5.7112
126.43	0.16971	48.911	-7.3193	0.61216	-2.8185	0.031209	-0.056141	0.026766	0.66022	-1.3176	3091.5	21.149	0.071726	80.32	-65.539	76.731	76.372	20.931	-0.38526	-7.2612	0.65403	-2.7987	23.42	-5.7112
126.43	0.16981	48.913	-7.3191	0.61187	-2.8183	0.031582	-0.057559	0.025399	0.66022	-1.3176	3090.8	21.15	0.07177	80.319	-65.578	76.731	76.372	20.931	-0.38526	-7.2612	0.65403	-2.7987	23.42	-5.7112
126.43	0.16982	48.916	-7.3189	0.61158	-2.8182	0.031904	-0.058891	0.023995	0.66022	-1.3176	3090.1	21.152	0.071776	80.318	-65.614	76.731	76.372	20.931	-0.38526	-7.2612	0.65403	-2.7987	23.42	-5.7112
126.43	0.16974	48.919	-7.3188	0.61128	-2.8181	0.032174	-0.060134	0.022559	0.66022	-1.3176	3089.4	21.153	0.071744	80.318	-65.647	76.731	76.372	20.931	-0.38526	-7.2612	0.65403	-2.7987	23.42	-5.7112
126.42	0.16958	48.921	-7.3186	0.61098	-2.818	0.032391	-0.061288	0.021092	0.66022	-1.3176	3088.8	21.154	0.071675	80.317	-65.678	76.731	76.372	20.931	-0.38526	-7.2612	0.65403	-2.7987	23.42	-5.7112
126.42	0.16933	48.923	-7.3185	0.61067	-2.8179	0.032555	-0.06235	0.019597	0.66022	-1.3176	3088.1	21.156	0.071569	80.316	-65.706	76.732	76.372	20.931	-0.38526	-7.2612	0.65403	-2.7987	23.42	-5.7112
126.42	0.16899	48.926	-7.3183	0.61036	-2.8178	0.032667	-0.063319	0.018075	0.66022	-1.3176	3087.4	21.157	0.071426	80.316	-65.731	76.732	76.372	20.931	-0.38526	-7.2612	0.65403	-2.7987	23.42	-5.7112
126.42	0.16856	48.928	-7.3181	0.61004	-2.8177	0.032725	-0.064195	0.01653	0.66022	-1.3176	3086.7	21.158	0.071247	80.315	-65.754	76.732	76.372	20.931	-0.38526	-7.2612	0.65403	-2.7987	23.42	-5.7112
126.42	0.16806	48.93	-7.318	0.60971	-2.8176	0.032731	-0.064975	0.014963	0.66022	-1.3176	3086.1	21.159	0.071034	80.315	-65.773	76.732	76.372	20.931	-0.38526	-7.2612	0.65403	-2.7987	23.42	-5.7112
126.41	0.16747	48.933	-7.3178	0.60939	-2.8176	0.032683	-0.065659	0.013377	0.66022	-1.3176	3085.4	21.161	0.070786	80.314	-65.789	76.732	76.372	20.931	-0.38526	-7.2612	0.65403	-2.7987	23.42	-5.7112
126.41	0.1668	48.935	-7.3176	0.60906	-2.8175	0.032583	-0.066247	0.011775	0.66022	-1.3176	3084.7	21.162	0.070504	80.313	-65.802	76.732	76.372	20.931	-0.38526	-7.2612	0.65403	-2.7987	23.42	-5.7112
126.41	0.16605	48.937	-7.3175	0.60872	-2.8174	0.03243	-0.066737	0.010159	0.66022	-1.3176	3084.0	21.163	0.070189	80.313	-65.812	76.732	76.372	20.931	-0.38526	-7.2612	0.65403	-2.7987	23.42	-5.7112
126.41	0.16523	48.939	-7.3173	0.60839	-2.8174	0.032225	-0.067129	0.0085312	0.66022	-1.3176	3083.4	21.164	0.069842	80.312	-65.818	76.733	76.372	20.931	-0.38526	-7.2612	0.65403	-2.7987	23.42	-5.7112
126.41	0.16433	48.941	-7.3172	0.60805	-2.8174	0.031967	-0.067423	0.0068944	0.66022	-1.3176	3082.7	21.165	0.069463	80.311	-65.821	76.733	76.372	20.931	-0.38526	-7.2612	0.65403	-2.7987	23.42	-5.7112
126.4	0.16337	48.942	-7.317	0.60772	-2.8173	0.031658	-0.067618	0.0052512	0.66022	-1.3176	3082.0	21.166	0.069054	80.311	-65.821	76.733	76.372	20.931	-0.38526	-7.2612	0.65403	-2.7987	23.42	-5.7112
126.4	0.16233	48.944	-7.3168	0.60738	-2.8173	0.031298	-0.067715	0.0036039	0.66022	-1.3176	3081.3	21.167	0.068616	80.31	-65.818	76.733	76.372	20.931	-0.38526	-7.2612	0.65403	-2.7987	23.42	-5.7112
126.4	0.16122	48.946	-7.3167	0.60704	-2.8173	0.030888	-0.067714	0.0019551	0.66022	-1.3176	3080.6	21.168	0.068149	80.309	-65.811	76.733	76.372	20.931	-0.38526	-7.2612	0.65403	-2.7987	23.42	-5.7112
126.4	0.16005	48.947	-7.3165	0.6067	-2.8173	0.030428	-0.067614	0.00030719	0.66022	-1.3176	3080.0	21.169	0.067655	80.308	-65.801	76.733	76.372	20.931	-0.38526	-7.2612	0.65403	-2.7987	23.42	-5.7112
126.4	0.15882	48.949	-7.3164	0.60636	-2.8173	0.029919	-0.067416	-0.0013372	0.66022	-1.3176	3079.3	21.169	0.067134	80.308	-65.787	76.733	76.372	20.931	-0.38526	-7.2612	0.65403	-2.7987	23.42	-5.7112
126.39	0.15753	48.95	-7.3162	0.60603	-2.8173	0.029362	-0.067122	-0.0029757	0.66022	-1.3176	3078.6	21.17	0.066588	80.307	-65.771	76.734	76.372	20.931	-0.38526	-7.2612	0.65403	-2.7987	23.42	-5.7112
126.39	0.15618	48.951	-7.3161	0.60569	-2.8173	0.028758	-0.06673	-0.0046058	0.66022	-1.3176	3077.9	21.171	0.066018	80.306	-65.752	76.734	76.372	20.931	-0.38526	-7.2612	0.65403	-2.7987	23.42	-5.7112
126.39	0.15477	48.952	-7.3159	0.60536	-2.8173	0.028108	-0.066243	-0.0062251	0.66022	-1.3176	3077.3	21.172	0.065426	80.306	-65.729	76.734	76.372	20.931	-0.38526	-7.2612	0.65403	-2.7987	23.42	-5.7112
126.39	0.15332	48.953	-7.3158	0.60503	-2.8174	0.027412	-0.065662	-0.007831	0.66022	-1.3176	3076.6	21.172	0.064811	80.305	-65.704	76.734	76.372	20.931	-0.38526	-7.2612	0.65403	-2.7987	23.42	-5.7112
126.39	0.15182	48.954	-7.3157	0.6047	-2.8174	0.026673	-0.064986	-0.0094214	0.66022	-1.3176	3075.9	21.173	0.064177	80.304	-65.676	76.734	76.372	20.931	-0.38526	-7.2612	0.65403	-2.7987	23.42	-5.7112
126.39	0.15027	48.954	-7.3155	0.60438	-2.8175	0.025891	-0.064218	-0.010994	0.66022	-1.3176	3075.2	21.173	0.063523	80.304	-65.645	76.734	76.372	20.931	-0.38526	-7.2612	0.65403	-2.7987	23.42	-5.7112
126.39	0.14868	48.955	-7.3154	0.60406	-2.8175	0.025068	-0.063359	-0.012546	0.66022	-1.3176	3074.6	21.174	0.062851	80.303	-65.612	76.734	76.372	20.931	-0.38526	-7.2612	0.65403	-2.7987	23.42	-5.7112
126.38	0.14705	48.956	-7.3153	0.60375	-2.8176	0.024204	-0.062411	-0.014075	0.66022	-1.3176	3073.9	21.174	0.062163	80.302	-65.577	76.734	76.372	20.931	-0.38526	-7.2612	0.65403	-2.7987	23.42	-5.7112
126.38	0.14538	48.956	-7.3152	0.60344	-2.8177	0.023302	-0.061374	-0.015579	0.66022	-1.3176	3073.2	21.175	0.06146	80.301	-65.539	76.734	76.372	20.931	-0.38526	-7.2612	0.65403	-2.7987	23.42	-5.7112
126.38	0.14369	48.956	-7.3151	0.60313	-2.8177	0.022362	-0.060252	-0.017056	0.66022	-1.3176	3072.5	21.175	0.060743	80.301	-65.499	76.734	76.372	20.931	-0.38526	-7.2612	0.65403	-2.7987	23.42	-5.7112
126.38	0.14196	48.956	-7.3149	0.60283	-2.8178	0.021387	-0.059045	-0.018504	0.66022	-1.3176	3071.8	21.175	0.060014	80.3	-65.458	76.735	76.372	20.931	-0.38526	-7.2612	0.65403	-2.7987	23.42	-5.7112
126.38	0.14021	48.956	-7.3148	0.60254	-2.8179	0.020378	-0.057757	-0.01992	0.66022	-1.3176	3071.2	21.175	0.059274	80.299	-65.414	76.735	76.372	20.931	-0.38526	-7.2612	0.65403	-2.7987	23.42	-5.7112
126.38	0.13844	48.956	-7.3147	0.60226	-2.818	0.019336	-0.056388	-0.021303	0.66022	-1.3176	3070.5	21.175	0.058525	80.299	-65.369	76.735	76.372	20.931	-0.38526	-7.2612	0.65403	-2.7987	23.42	-5.7112
126.38	0.13664	48.956	-7.3147	0.60198	-2.8181	0.018264	-0.054941	-0.02265	0.66022	-1.3176	3069.8	21.176	0.057767	80.298	-65.322	76.735	76.372	20.931	-0.38526	-7.2612	0.65403	-2.7987	23.42	-5.7112
126.37	0.13483	48.955	-7.3146	0.60171	-2.8183	0.017162	-0.053419	-0.02396	0.66022	-1.3176	3069.1	21.176	0.057003	80.297	-65.275	76.735	76.372	20.931	-0.38526	-7.2612	0.65403	-2.7987	23.42	-5.7112
126.37	0.13301	48.955	-7.3145	0.60144	-2.8184	0.016033	-0.051824	-0.02523	0.66022	-1.3176	3068.5	21.176	0.056234	80.296	-65.225	76.735	76.372	20.931	-0.38526	-7.2612	0.65403	-2.7987	23.42	-5.7112
126.37	0.13118	48.954	-7.3144	0.60119	-2.8185	0.014879	-0.050158	-0.026459	0.66022	-1.3176	3067.8	21.175	0.055462	80.296	-65.175	76.735	76.372	20.931	-0.38526	-7.2612	0.65403	-2.7987	23.42	-5.7112
126.37	0.12935	48.953	-7.3143	0.60094	-2.8187	0.013702	-0.048425	-0.027645	0.66022	-1.3176	3067.1	21.175	0.054687	80.295	-65.124	76.735	76.372	20.931	-0.38526	-7.2612	0.65403	-2.7987	23.42	-5.7112
126.37	0.12752	48.953	-7.3143	0.60071	-2.8188	0.012502	-0.046626	-0.028786	0.66022	-1.3176	3066.4	21.175	0.053911	80.294	-65.072	76.735	76.372	20.931	-0.38526	-7.2612	0.65403	-2.7987	23.42	-5.7112
126.37	0.12568	48.952	-7.3142	0.60048	-2.8189	0.011283	-0.044766	-0.02988	0.66022	-1.3176	3065.8	21.175	0.053137	80.293	-65.019	76.735	76.372	20.931	-0.38526	-7.2612	0.65403	-2.7987	23.42	-5.7112
126.37	0.12385	48.95	-7.3142	0.60026	-2.8191	0.010046	-0.042847	-0.030927	0.66022	-1.3176	3065.1	21.175	0.052364	80.293	-64.965	76.735	76.372	20.931	-0.38526	-7.2612	0.65403	-2.7987	23.42	-5.7112
126.37	0.12204	48.949	-7.3141	0.60005	-2.8192	0.0087938	-0.040871	-0.031924	0.66022	-1.3176	3064.4	21.174	0.051596	80.292	-64.912	76.735	76.372	20.931	-0.38526	-7.2612	0.65403	-2.7987	23.42	-5.7112
126.37	0.12023	48.948	-7.3141	0.59985	-2.8194	0.0075275	-0.038842	-0.03287	0.66022	-1.3176	3063.7	21.174	0.050833	80.291	-64.857	76.735	76.372	20.931	-0.38526	-7.2612	0.65403	-2.7987	23.42	-5.7112
126.37	0.11844	48.946	-7.314	0.59966	-2.8196	0.0062495	-0.036764	-0.033764	0.66022	-1.3176	3063.1	21.173	0.050076	80.29	-64.803	76.735	76.372	20.931	-0.38526	-7.2612	0.65403	-2.7987	23.42	-5.7112
126.37	0.11667	48.945	-7.314	0.59948	-2.8197	0.0049618	-0.034639	-0.034605	0.66022	-1.3176	3062.4	21.173	0.049328	80.29	-64.748	76.736	76.372	20.931	-0.38526	-7.2612	0.65403	-2.7987	23.42	-5.7112
126.36	0.11492	48.943	-7.314	0.59931	-2.8199	0.0036666	-0.032471	-0.03539	0.66022	-1.3176	3061.7	21.172	0.048589	80.289	-64.693	76.736	76.372	20.931	-0.38526	-7.2612	0.65403	-2.7987	23.42	-5.7112
126.36	0.1132	48.941	-7.314	0.59916	-2.8201	0.0023659	-0.030263	-0.03612	0.66022	-1.3176	3061.0	21.172	0.047861	80.288	-64.638	76.736	76.372	20.931	-0.38526	-7.2612	0.65403	-2.7987	23.42	-5.7112
126.36	0.1115	48.939	-7.314	0.59901	-2.8203	0.0010617	-0.028018	-0.036793	0.66022	-1.3176	3060.4	21.171	0.047146	80.287	-64.583	76.736	76.372	20.931	-0.38526	-7.2612	0.65403	-2.7987	23.42	-5.7112
126.36	0.10984	48.937	-7.314	0.59888	-2.8205	-0.00024377	-0.025741	-0.037408	0.66022	-1.3176	3059.7	21.17	0.046444	80.287	-64.529	76.736	76.372	20.931	-0.38526	-7.2612	0.65403	-2.7987	23.42	-5.7112
126.36	0.10822	48.935	-7.314	0.59875	-2.8207	-0.0015485	-0.023434	-0.037965	0.66022	-1.3176	3059.0	21.169	0.045758	80.286	-64.474	76.736	76.372	20.931	-0.38526	-7.2612	0.65403	-2.7987	23.42	-5.7112
126.36	0.10663	48.933	-7.314	0.59864	-2.8208	-0.0028505	-0.021101	-0.038462	0.66022	-1.3176	3058.3	21.169	0.045088	80.285	-64.42	76.736	76.372	20.931	-0.38526	-7.2612	0.65403	-2.7987	23.42	-5.7112
126.36	0.10509	48.93	-7.314	0.59854	-2.821	-0.0041476	-0.018746	-0.0389	0.66022	-1.3176	3057.7	21.168	0.044436	80.284	-64.367	76.736	76.372	20.931	-0.38526	-7.2612	0.65403	-2.7987	23.42	-5.7112
126.36	0.10359	48.928	-7.314	0.59846	-2.8212	-0.0054378	-0.016373	-0.039277	0.66022	-1.3176	3057.0	21.167	0.043802	80.284	-64.314	76.736	76.372	20.931	-0.38526	-7.2612	0.65403	-2.7987	23.42	-5.7112
126.36	0.10214	48.925	-7.314	0.59838	-2.8214	-0.006719	-0.013984	-0.039593	0.66022	-1.3176	3056.3	21.166	0.04319	80.283	-64.261	76.736	76.372	20.931	-0.38526	-7.2612	0.65403	-2.7987	23.42	-5.7112
126.36	0.10074	48.923	-7.3141	0.59832	-2.8216	-0.0079892	-0.011585	-0.039847	0.66022	-1.3176	3055.6	21.165	0.042598	80.282	-64.209	76.736	76.372	20.931	-0.38526	-7.2612	0.65403	-2.7987	23.42	-5.7112
126.36	0.099397	48.92	-7.3141	0.59826	-2.8218	-0.0092465	-0.0091772	-0.04004	0.66022	-1.3176	3054.9	21.164	0.04203	80.281	-64.158	76.736	76.372	20.931	-0.38526	-7.2612	0.65403	-2.7987	23.42	-5.7112
126.36	0.098108	48.917	-7.3142	0.59822	-2.822	-0.010489	-0.0067659	-0.040171	0.66022	-1.3176	3054.3	21.163	0.041485	80.281	-64.107	76.736	76.372	20.931	-0.38526	-7.2612	0.65403	-2.7987	23.42	-5.7112
126.36	0.096878	48.914	-7.3142	0.5982	-2.8222	-0.011714	-0.0043545	-0.04024	0.66022	-1.3176	3053.6	21.162	0.040966	80.28	-64.057	76.736	76.372	20.931	-0.38526	-7.2612	0.65403	-2.7987	23.42	-5.7112
126.36	0.09571	48.911	-7.3143	0.59818	-2.8224	-0.012921	-0.0019465	-0.040247	0.66022	-1.3176	3052.9	21.161	0.040472	80.279	-64.009	76.736	76.372	20.931	-0.38526	-7.2612	0.65403	-2.7987	23.42	-5.7112
126.36	0.094606	48.908	-7.3144	0.59818	-2.8226	-0.014107	0.00045432	-0.040192	0.66022	-1.3176	3052.2	21.159	0.040006	80.278	-63.96	76.736	76.372	20.931	-0.38526	-7.2612	0.65403	-2.7987	23.42	-5.7112
126.36	0.093568	48.905	-7.3144	0.59818	-2.8228	-0.015271	0.0028443	-0.040075	0.66022	-1.3176	3051.6	21.158	0.039567	80.277	-63.913	76.736	76.372	20.931	-0.38526	-7.2612	0.65403	-2.7987	23.42	-5.7112
126.36	0.092599	48.902	-7.3145	0.59821	-2.823	-0.01641	0.0052199	-0.039897	0.66022	-1.3176	3050.9	21.157	0.039158	80.277	-63.867	76.736	76.372	20.931	-0.38526	-7.2612	0.65403	-2.7987	23.42	-5.7112
126.36	0.091701	48.899	-7.3146	0.59824	-2.8232	-0.017523	0.0075774	-0.039658	0.66022	-1.3176	3050.2	21.156	0.038778	80.276	-63.822	76.736	76.372	20.931	-0.38526	-7.2612	0.65403	-2.7987	23.42	-5.7112
126.36	0.090875	48.896	-7.3147	0.59828	-2.8234	-0.018609	0.0099132	-0.039359	0.66022	-1.3176	3049.5	21.155	0.03843	80.275	-63.778	76.736	76.372	20.931	-0.38526	-7.2612	0.65403	-2.7987	23.42	-5.7112
126.36	0.090125	48.892	-7.3148	0.59834	-2.8236	-0.019665	0.012224	-0.038999	0.66022	-1.3176	3048.9	21.153	0.038113	80.274	-63.735	76.736	76.372	20.931	-0.38526	-7.2612	0.65403	-2.7987	23.42	-5.7112
126.36	0.089451	48.889	-7.3149	0.5984	-2.8238	-0.020691	0.014506	-0.038581	0.66022	-1.3176	3048.2	21.152	0.037828	80.274	-63.693	76.736	76.372	20.931	-0.38526	-7.2612	0.65403	-2.7987	23.42	-5.7112
126.36	0.088855	48.886	-7.315	0.59848	-2.824	-0.021684	0.016755	-0.038103	0.66022	-1.3176	3047.5	21.151	0.037576	80.273	-63.652	76.736	76.372	20.931	-0.38526	-7.2612	0.65403	-2.7987	23.42	-5.7112
126.36	0.088338	48.882	-7.3151	0.59857	-2.8242	-0.022643	0.01897	-0.037568	0.66022	-1.3176	3046.9	21.149	0.037358	80.272	-63.613	76.736	76.372	20.931	-0.38526	-7.2612	0.65403	-2.7987	23.42	-5.7112
126.36	0.087903	48.879	-7.3152	0.59867	-2.8244	-0.023567	0.021145	-0.036976	0.66022	-1.3176	3046.2	21.148	0.037174	80.271	-63.574	76.737	76.372	20.931	-0.38526	-7.2612	0.65403	-2.7987	23.42	-5.7112
126.36	0.08755	48.875	-7.3153	0.59878	-2.8246	-0.024454	0.023278	-0.036328	0.66022	-1.3176	3045.5	21.147	0.037026	80.271	-63.537	76.737	76.372	20.931	-0.38526	-7.2612	0.65403	-2.7987	23.42	-5.7112
126.36	0.087281	48.872	-7.3155	0.5989	-2.8248	-0.025303	0.025365	-0.035625	0.66022	-1.3176	3044.8	21.145	0.036912	80.27	-63.502	76.737	76.372	20.931	-0.38526	-7.2612	0.65403	-2.7987	23.42	-5.7112
126.36	0.087096	48.868	-7.3156	0.59904	-2.8249	-0.026113	0.027404	-0.034869	0.66022	-1.3176	3044.2	21.144	0.036834	80.269	-63.467	76.737	76.372	20.931	-0.38526	-7.2612	0.65403	-2.7987	23.42	-5.7112
126.36	0.086997	48.865	-7.3157	0.59918	-2.8251	-0.026882	0.029392	-0.03406	0.66022	-1.3176	3043.5	21.142	0.036793	80.268	-63.434	76.737	76.372	20.931	-0.38526	-7.2612	0.65403	-2.7987	23.42	-5.7112
126.36	0.086984	48.861	-7.3159	0.59933	-2.8253	-0.02761	0.031324	-0.033201	0.66022	-1.3176	3042.8	21.141	0.036787	80.267	-63.403	76.737	76.372	20.931	-0.38526	-7.2612	0.65403	-2.7987	23.42	-5.7112
126.36	0.087058	48.857	-7.316	0.59949	-2.8254	-0.028296	0.033199	-0.032292	0.66022	-1.3176	3042.1	21.14	0.036819	80.267	-63.372	76.737	76.372	20.931	-0.38526	-7.2612	0.65403	-2.7987	23.42	-5.7112
126.36	0.087219	48.854	-7.3161	0.59966	-2.8256	-0.028938	0.035014	-0.031334	0.66022	-1.3176	3041.5	21.138	0.036888	80.266	-63.344	76.737	76.372	20.931	-0.38526	-7.2612	0.65403	-2.7987	23.42	-5.7112
126.36	0.087467	48.85	-7.3163	0.59984	-2.8257	-0.029536	0.036766	-0.03033	0.66022	-1.3176	3040.8	21.137	0.036993	80.265	-63.316	76.737	76.372	20.931	-0.38526	-7.2612	0.65403	-2.7987	23.42	-5.7112
126.36	0.087804	48.847	-7.3164	0.60003	-2.8259	-0.030089	0.038452	-0.029282	0.66022	-1.3176	3040.1	21.135	0.037136	80.264	-63.29	76.737	76.372	20.931	-0.38526	-7.2612	0.65403	-2.7987	23.42	-5.7112
126.36	0.088229	48.843	-7.3166	0.60023	-2.826	-0.030596	0.04007	-0.02819	0.66022	-1.3176	3039.4	21.134	0.037316	80.264	-63.266	76.737	76.372	20.931	-0.38526	-7.2612	0.65403	-2.7987	23.42	-5.7112
126.36	0.088741	48.84	-7.3167	0.60043	-2.8262	-0.031056	0.041617	-0.027057	0.66022	-1.3176	3038.8	21.133	0.037533	80.263	-63.243	76.737	76.372	20.931	-0.38526	-7.2612	0.65403	-2.7987	23.42	-5.7112
126.36	0.089341	48.836	-7.3169	0.60064	-2.8263	-0.03147	0.043092	-0.025884	0.66022	-1.3176	3038.1	21.131	0.037787	80.262	-63.221	76.737	76.372	20.931	-0.38526	-7.2612	0.65403	-2.7987	23.42	-5.7112
126.36	0.090029	48.833	-7.3171	0.60086	-2.8264	-0.031836	0.044491	-0.024673	0.66022	-1.3176	3037.4	21.13	0.038078	80.261	-63.201	76.737	76.372	20.931	-0.38526	-7.2612	0.65403	-2.7987	23.42	-5.7112
126.36	0.090803	48.829	-7.3172	0.60109	-2.8266	-0.032154	0.045813	-0.023427	0.66022	-1.3176	3036.7	21.128	0.038406	80.261	-63.182	76.737	76.372	20.931	-0.38526	-7.2612	0.65403	-2.7987	23.42	-5.7112
126.36	0.091663	48.826	-7.3174	0.60132	-2.8267	-0.032424	0.047057	-0.022146	0.66022	-1.3176	3036.1	21.127	0.03877	80.26	-63.165	76.737	76.372	20.931	-0.38526	-7.2612	0.65403	-2.7987	23.42	-5.7112
126.36	0.092609	48.823	-7.3175	0.60156	-2.8268	-0.032646	0.048219	-0.020835	0.66022	-1.3176	3035.4	21.126	0.039171	80.259	-63.15	76.737	76.372	20.931	-0.38526	-7.2612	0.65403	-2.7987	23.42	-5.7112
126.36	0.09364	48.819	-7.3177	0.6018	-2.8269	-0.032819	0.049299	-0.019493	0.66022	-1.3176	3034.7	21.125	0.039607	80.258	-63.136	76.737	76.372	20.931	-0.38526	-7.2612	0.65403	-2.7987	23.42	-5.7112
126.36	0.094753	48.816	-7.3179	0.60205	-2.827	-0.032943	0.050295	-0.018124	0.66022	-1.3176	3034.0	21.123	0.040078	80.258	-63.124	76.737	76.372	20.931	-0.38526	-7.2612	0.65403	-2.7987	23.42	-5.7112
126.36	0.09595	48.813	-7.318	0.6023	-2.8271	-0.033032	0.051227	-0.016741	0.66022	-1.3176	3033.4	21.122	0.040585	80.257	-63.113	76.737	76.372	20.931	-0.38526	-7.2612	0.65403	-2.7987	23.42	-5.7112
126.36	0.097227	48.81	-7.3182	0.60256	-2.8271	-0.033143	0.052187	-0.01539	0.66022	-1.3176	3032.7	21.121	0.041125	80.256	-63.104	76.737	76.372	20.931	-0.38526	-7.2612	0.65403	-2.7987	23.42	-5.7112
126.36	0.098584	48.807	-7.3184	0.60282	-2.8272	-0.033199	0.05305	-0.014011	0.66022	-1.3176	3032.0	21.12	0.0417	80.255	-63.096	76.738	76.372	20.931	-0.38526	-7.2612	0.65403	-2.7987	23.42	-5.7112
126.36	0.10002	48.804	-7.3185	0.60309	-2.8273	-0.033202	0.053815	-0.012606	0.66022	-1.3176	3031.3	21.119	0.042308	80.255	-63.09	76.738	76.372	20.931	-0.38526	-7.2612	0.65403	-2.7987	23.42	-5.7112
126.36	0.10153	48.801	-7.3187	0.60336	-2.8273	-0.03315	0.05448	-0.011177	0.66022	-1.3176	3030.7	21.117	0.042948	80.254	-63.085	76.738	76.372	20.931	-0.38526	-7.2612	0.65403	-2.7987	23.42	-5.7112
126.36	0.10312	48.798	-7.3189	0.60364	-2.8274	-0.033045	0.055044	-0.009726	0.66022	-1.3176	3030.0	21.116	0.043619	80.253	-63.082	76.738	76.372	20.931	-0.38526	-7.2612	0.65403	-2.7987	23.42	-5.7112
126.36	0.10478	48.795	-7.319	0.60391	-2.8274	-0.032885	0.055506	-0.0082568	0.66022	-1.3176	3029.3	21.115	0.044321	80.252	-63.081	76.738	76.372	20.931	-0.38526	-7.2612	0.65403	-2.7987	23.42	-5.7112
126.36	0.10651	48.793	-7.3192	0.60419	-2.8275	-0.032672	0.055866	-0.0067715	0.66022	-1.3176	3028.7	21.114	0.045053	80.252	-63.081	76.738	76.372	20.931	-0.38526	-7.2612	0.65403	-2.7987	23.42	-5.7112
126.36	0.10831	48.79	-7.3194	0.60447	-2.8275	-0.032406	0.056122	-0.0052727	0.66022	-1.3176	3028.0	21.113	0.045814	80.251	-63.082	76.738	76.372	20.931	-0.38526	-7.2612	0.65403	-2.7987	23.42	-5.7112
126.35	0.11017	48.788	-7.3195	0.60475	-2.8275	-0.032087	0.056276	-0.0037631	0.66022	-1.3176	3027.3	21.112	0.046603	80.25	-63.086	76.738	76.372	20.931	-0.38526	-7.2612	0.65403	-2.7987	23.42	-5.7112
126.35	0.11209	48.785	-7.3197	0.60503	-2.8275	-0.031716	0.056327	-0.0022453	0.66022	-1.3176	3026.6	21.112	0.047418	80.25	-63.09	76.738	76.372	20.931	-0.38526	-7.2612	0.65403	-2.7987	23.42	-5.7112
126.35	0.11408	48.783	-7.3198	0.60532	-2.8276	-0.031293	0.056274	-0.00072215	0.66022	-1.3176	3026.0	21.111	0.048259	80.249	-63.097	76.738	76.372	20.931	-0.38526	-7.2612	0.65403	-2.7987	23.42	-5.7112
126.35	0.11612	48.781	-7.32	0.6056	-2.8276	-0.03082	0.056119	0.00080383	0.66022	-1.3176	3025.3	21.11	0.049124	80.248	-63.104	76.738	76.372	20.931	-0.38526	-7.2612	0.65403	-2.7987	23.42	-5.7112
126.35	0.11822	48.779	-7.3201	0.60588	-2.8275	-0.030296	0.055861	0.0023299	0.66022	-1.3176	3024.6	21.109	0.050012	80.247	-63.114	76.738	76.372	20.931	-0.38526	-7.2612	0.65403	-2.7987	23.42	-5.7112
126.35	0.12037	48.777	-7.3203	0.60616	-2.8275	-0.029724	0.055501	0.0038534	0.66022	-1.3176	3023.9	21.108	0.050922	80.247	-63.124	76.738	76.372	20.931	-0.38526	-7.2612	0.65403	-2.7987	23.42	-5.7112
126.35	0.12257	48.775	-7.3204	0.60643	-2.8275	-0.029104	0.05504	0.0053716	0.66022	-1.3176	3023.3	21.108	0.051853	80.246	-63.137	76.739	76.372	20.931	-0.38526	-7.2612	0.65403	-2.7987	23.42	-5.7112
126.35	0.12482	48.773	-7.3206	0.60671	-2.8275	-0.028437	0.05448	0.0068818	0.66022	-1.3176	3022.6	21.107	0.052803	80.245	-63.151	76.739	76.372	20.931	-0.38526	-7.2612	0.65403	-2.7987	23.42	-5.7112
126.35	0.1271	48.772	-7.3207	0.60698	-2.8274	-0.027724	0.05382	0.0083814	0.66022	-1.3176	3021.9	21.107	0.053771	80.245	-63.166	76.739	76.372	20.931	-0.38526	-7.2612	0.65403	-2.7987	23.42	-5.7112
126.35	0.12943	48.77	-7.3209	0.60724	-2.8274	-0.026967	0.053063	0.0098679	0.66022	-1.3176	3021.2	21.106	0.054756	80.244	-63.182	76.739	76.372	20.931	-0.38526	-7.2612	0.65403	-2.7987	23.42	-5.7112
126.35	0.13179	48.769	-7.321	0.60751	-2.8273	-0.026167	0.052211	0.011339	0.66022	-1.3176	3020.6	21.106	0.055756	80.243	-63.201	76.739	76.372	20.931	-0.38526	-7.2612	0.65403	-2.7987	23.42	-5.7112
126.35	0.13419	48.767	-7.3211	0.60777	-2.8273	-0.025326	0.051264	0.012791	0.66022	-1.3176	3019.9	21.105	0.05677	80.243	-63.22	76.739	76.372	20.931	-0.38526	-7.2612	0.65403	-2.7987	23.42	-5.7112
126.35	0.13661	48.766	-7.3212	0.60802	-2.8272	-0.024445	0.050225	0.014222	0.66022	-1.3176	3019.2	21.105	0.057796	80.242	-63.241	76.739	76.372	20.931	-0.38526	-7.2612	0.65403	-2.7987	23.42	-5.7112
126.35	0.13907	48.765	-7.3214	0.60827	-2.8271	-0.023525	0.049095	0.01563	0.66022	-1.3176	3018.5	21.105	0.058834	80.241	-63.263	76.739	76.372	20.931	-0.38526	-7.2612	0.65403	-2.7987	23.42	-5.7112
126.35	0.14154	48.764	-7.3215	0.60851	-2.8271	-0.022569	0.047878	0.017012	0.66022	-1.3176	3017.9	21.104	0.059881	80.24	-63.287	76.739	76.372	20.931	-0.38526	-7.2612	0.65403	-2.7987	23.42	-5.7112
126.34	0.14403	48.763	-7.3216	0.60875	-2.827	-0.021577	0.046575	0.018366	0.66022	-1.3176	3017.2	21.104	0.060936	80.24	-63.312	76.74	76.372	20.931	-0.38526	-7.2612	0.65403	-2.7987	23.42	-5.7112
126.34	0.14654	48.763	-7.3217	0.60898	-2.8269	-0.020553	0.045188	0.01969	0.66022	-1.3176	3016.5	21.104	0.061998	80.239	-63.339	76.74	76.372	20.931	-0.38526	-7.2612	0.65403	-2.7987	23.42	-5.7112
126.34	0.14906	48.762	-7.3218	0.6092	-2.8268	-0.019497	0.043721	0.020981	0.66022	-1.3176	3015.8	21.104	0.063066	80.238	-63.366	76.74	76.372	20.931	-0.38526	-7.2612	0.65403	-2.7987	23.42	-5.7112
126.34	0.1516	48.762	-7.3219	0.60941	-2.8267	-0.018412	0.042176	0.022236	0.66022	-1.3176	3015.2	21.104	0.064137	80.238	-63.395	76.74	76.372	20.931	-0.38526	-7.2612	0.65403	-2.7987	23.42	-5.7112
126.34	0.15413	48.761	-7.322	0.60962	-2.8265	-0.017299	0.040556	0.023455	0.66022	-1.3176	3014.5	21.104	0.065211	80.237	-63.425	76.74	76.372	20.931	-0.38526	-7.2612	0.65403	-2.7987	23.42	-5.7112
126.34	0.15667	48.761	-7.3221	0.60982	-2.8264	-0.016161	0.038864	0.024635	0.66022	-1.3176	3013.8	21.104	0.066286	80.236	-63.457	76.74	76.372	20.931	-0.38526	-7.2612	0.65403	-2.7987	23.42	-5.7112
126.34	0.15921	48.761	-7.3221	0.61001	-2.8263	-0.014999	0.037104	0.025773	0.66022	-1.3176	3013.2	21.104	0.067361	80.236	-63.489	76.74	76.372	20.931	-0.38526	-7.2612	0.65403	-2.7987	23.42	-5.7112
126.34	0.16175	48.761	-7.3222	0.61019	-2.8262	-0.013816	0.035278	0.026868	0.66022	-1.3176	3012.5	21.104	0.068434	80.235	-63.523	76.74	76.372	20.931	-0.38526	-7.2612	0.65403	-2.7987	23.42	-5.7112
126.34	0.16427	48.761	-7.3223	0.61036	-2.826	-0.012651	0.033449	0.027889	0.66022	-1.3176	3011.8	21.105	0.069504	80.234	-63.558	76.741	76.372	20.931	-0.38526	-7.2612	0.65403	-2.7987	23.42	-5.7112
126.33	0.16679	48.761	-7.3223	0.61052	-2.8259	-0.011523	0.031645	0.028822	0.66022	-1.3176	3011.1	21.105	0.07057	80.234	-63.594	76.741	76.372	20.931	-0.38526	-7.2612	0.65403	-2.7987	23.42	-5.7112
126.33	0.1693	48.761	-7.3224	0.61068	-2.8257	-0.010383	0.029792	0.029709	0.66022	-1.3176	3010.5	21.105	0.071631	80.233	-63.631	76.741	76.372	20.931	-0.38526	-7.2612	0.65403	-2.7987	23.42	-5.7112
126.33	0.17179	48.762	-7.3224	0.61082	-2.8256	-0.0092325	0.027892	0.030546	0.66022	-1.3176	3009.8	21.106	0.072684	80.232	-63.669	76.741	76.372	20.931	-0.38526	-7.2612	0.65403	-2.7987	23.42	-5.7112
126.33	0.17426	48.762	-7.3225	0.61096	-2.8254	-0.0080735	0.025948	0.031334	0.66022	-1.3176	3009.1	21.106	0.07373	80.232	-63.708	76.741	76.372	20.931	-0.38526	-7.2612	0.65403	-2.7987	23.42	-5.7112
126.33	0.1767	48.763	-7.3225	0.61108	-2.8253	-0.0069077	0.023964	0.032072	0.66022	-1.3176	3008.4	21.106	0.074766	80.231	-63.748	76.741	76.372	20.931	-0.38526	-7.2612	0.65403	-2.7987	23.42	-5.7112
126.33	0.17913	48.763	-7.3226	0.6112	-2.8251	-0.0057369	0.021943	0.032757	0.66022	-1.3176	3007.8	21.107	0.075791	80.23	-63.789	76.741	76.372	20.931	-0.38526	-7.2612	0.65403	-2.7987	23.42	-5.7112
126.33	0.18152	48.764	-7.3226	0.6113	-2.825	-0.0045629	0.019888	0.03339	0.66022	-1.3176	3007.1	21.108	0.076805	80.23	-63.83	76.741	76.372	20.931	-0.38526	-7.2612	0.65403	-2.7987	23.42	-5.7112
126.32	0.18388	48.765	-7.3226	0.61139	-2.8248	-0.0033874	0.017802	0.03397	0.66022	-1.3176	3006.4	21.108	0.077805	80.229	-63.873	76.742	76.372	20.931	-0.38526	-7.2612	0.65403	-2.7987	23.42	-5.7112
126.32	0.18621	48.766	-7.3226	0.61148	-2.8246	-0.0022122	0.015689	0.034495	0.66022	-1.3176	3005.7	21.109	0.078791	80.228	-63.916	76.742	76.372	20.931	-0.38526	-7.2612	0.65403	-2.7987	23.42	-5.7112
126.32	0.1885	48.767	-7.3226	0.61155	-2.8244	-0.0010389	0.013552	0.034965	0.66022	-1.3176	3005.1	21.109	0.079762	80.228	-63.96	76.742	76.372	20.931	-0.38526	-7.2612	0.65403	-2.7987	23.42	-5.7112
126.32	0.19076	48.768	-7.3226	0.61161	-2.8243	0.00013055	0.011394	0.03538	0.66022	-1.3176	3004.4	21.11	0.080716	80.227	-64.005	76.742	76.372	20.931	-0.38526	-7.2612	0.65403	-2.7987	23.42	-5.7112
126.32	0.19297	48.77	-7.3226	0.61167	-2.8241	0.0012945	0.0092187	0.035739	0.66022	-1.3176	3003.7	21.111	0.081652	80.226	-64.05	76.742	76.372	20.931	-0.38526	-7.2612	0.65403	-2.7987	23.42	-5.7112
126.32	0.19513	48.771	-7.3226	0.61171	-2.8239	0.0024513	0.0070297	0.036042	0.66022	-1.3176	3003.0	21.112	0.082569	80.226	-64.096	76.742	76.372	20.931	-0.38526	-7.2612	0.65403	-2.7987	23.42	-5.7112
126.31	0.19725	48.772	-7.3226	0.61174	-2.8237	0.0035992	0.0048304	0.036288	0.66022	-1.3176	3002.4	21.113	0.083467	80.225	-64.142	76.742	76.372	20.931	-0.38526	-7.2612	0.65403	-2.7987	23.42	-5.7112
126.31	0.19932	48.774	-7.3226	0.61175	-2.8235	0.0047364	0.0026241	0.036477	0.66022	-1.3176	3001.7	21.113	0.084343	80.224	-64.189	76.743	76.372	20.931	-0.38526	-7.2612	0.65403	-2.7987	23.42	-5.7112
126.31	0.20134	48.776	-7.3225	0.61176	-2.8234	0.0058614	0.00041436	0.03661	0.66022	-1.3176	3001.0	21.114	0.085198	80.224	-64.237	76.743	76.372	20.931	-0.38526	-7.2612	0.65403	-2.7987	23.42	-5.7112
126.31	0.2033	48.777	-7.3225	0.61176	-2.8232	0.0069725	-0.0017955	0.036685	0.66022	-1.3176	3000.3	21.115	0.086029	80.223	-64.284	76.743	76.372	20.931	-0.38526	-7.2612	0.65403	-2.7987	23.42	-5.7112
126.31	0.20521	48.779	-7.3225	0.61174	-2.823	0.0080681	-0.0040019	0.036703	0.66022	-1.3176	2999.7	21.116	0.086837	80.222	-64.332	76.743	76.372	20.931	-0.38526	-7.2612	0.65403	-2.7987	23.42	-5.7112
126.31	0.20706	48.781	-7.3224	0.61172	-2.8228	0.0091465	-0.0062016	0.036665	0.66022	-1.3176	2999.0	21.117	0.08762	80.222	-64.38	76.743	76.372	20.931	-0.38526	-7.2612	0.65403	-2.7987	23.42	-5.7112
126.3	0.20885	48.783	-7.3224	0.61168	-2.8226	0.010206	-0.0083912	0.03657	0.66022	-1.3176	2998.3	21.118	0.088378	80.221	-64.429	76.743	76.372	20.931	-0.38526	-7.2612	0.65403	-2.7987	23.42	-5.7112
126.3	0.21057	48.784	-7.3223	0.61163	-2.8224	0.011246	-0.010567	0.036419	0.66022	-1.3176	2997.6	21.119	0.089109	80.22	-64.477	76.743	76.372	20.931	-0.38526	-7.2612	0.65403	-2.7987	23.42	-5.7112
126.3	0.21224	48.786	-7.3223	0.61158	-2.8223	0.012263	-0.012726	0.036212	0.66022	-1.3176	2997.0	21.12	0.089813	80.22	-64.525	76.744	76.372	20.931	-0.38526	-7.2612	0.65403	-2.7987	23.42	-5.7112
126.3	0.21383	48.788	-7.3222	0.61151	-2.8221	0.013258	-0.014865	0.035949	0.66022	-1.3176	2996.3	21.121	0.090489	80.219	-64.574	76.744	76.372	20.931	-0.38526	-7.2612	0.65403	-2.7987	23.42	-5.7112
126.3	0.21536	48.79	-7.3221	0.61143	-2.8219	0.014228	-0.016981	0.035632	0.66022	-1.3176	2995.6	21.122	0.091137	80.218	-64.622	76.744	76.372	20.931	-0.38526	-7.2612	0.65403	-2.7987	23.42	-5.7112
126.29	0.21682	48.793	-7.3221	0.61134	-2.8217	0.015171	-0.01907	0.035261	0.66022	-1.3176	2994.9	21.124	0.091756	80.218	-64.67	76.744	76.372	20.931	-0.38526	-7.2612	0.65403	-2.7987	23.42	-5.7112
126.29	0.21821	48.795	-7.322	0.61124	-2.8215	0.016088	-0.02113	0.034836	0.66022	-1.3176	2994.3	21.125	0.092345	80.217	-64.718	76.744	76.372	20.931	-0.38526	-7.2612	0.65403	-2.7987	23.42	-5.7112
126.29	0.21953	48.797	-7.3219	0.61113	-2.8214	0.016975	-0.023156	0.034359	0.66022	-1.3176	2993.6	21.126	0.092904	80.216	-64.765	76.744	76.372	20.931	-0.38526	-7.2612	0.65403	-2.7987	23.42	-5.7112
126.29	0.22078	48.799	-7.3218	0.61101	-2.8212	0.017833	-0.025147	0.03383	0.66022	-1.3176	2992.9	21.127	0.093432	80.216	-64.812	76.744	76.372	20.931	-0.38526	-7.2612	0.65403	-2.7987	23.42	-5.7112
126.29	0.22195	48.801	-7.3217	0.61087	-2.821	0.018659	-0.027098	0.03325	0.66022	-1.3176	2992.2	21.128	0.093929	80.215	-64.858	76.745	76.372	20.931	-0.38526	-7.2612	0.65403	-2.7987	23.42	-5.7112
126.28	0.22305	48.803	-7.3216	0.61073	-2.8209	0.019453	-0.029009	0.032621	0.66022	-1.3176	2991.6	21.129	0.094394	80.214	-64.904	76.745	76.372	20.931	-0.38526	-7.2612	0.65403	-2.7987	23.42	-5.7112
126.28	0.22407	48.806	-7.3215	0.61058	-2.8207	0.020213	-0.030874	0.031943	0.66022	-1.3176	2990.9	21.131	0.094828	80.214	-64.949	76.745	76.372	20.931	-0.38526	-7.2612	0.65403	-2.7987	23.42	-5.7112
126.28	0.22502	48.808	-7.3214	0.61043	-2.8206	0.020938	-0.032692	0.031218	0.66022	-1.3176	2990.2	21.132	0.095229	80.213	-64.993	76.745	76.372	20.931	-0.38526	-7.2612	0.65403	-2.7987	23.42	-5.7112
126.28	0.22589	48.81	-7.3213	0.61026	-2.8204	0.021628	-0.034461	0.030446	0.66022	-1.3176	2989.5	21.133	0.095598	80.212	-65.036	76.745	76.372	20.931	-0.38526	-7.2612	0.65403	-2.7987	23.42	-5.7112
126.28	0.22668	48.812	-7.3212	0.61008	-2.8203	0.022281	-0.036176	0.02963	0.66022	-1.3176	2988.9	21.134	0.095935	80.212	-65.078	76.745	76.372	20.931	-0.38526	-7.2612	0.65403	-2.7987	23.42	-5.7112
126.27	0.2274	48.815	-7.3211	0.6099	-2.8201	0.022896	-0.037837	0.02877	0.66022	-1.3176	2988.2	21.135	0.096238	80.211	-65.119	76.745	76.372	20.931	-0.38526	-7.2612	0.65403	-2.7987	23.42	-5.7112
126.27	0.22803	48.817	-7.321	0.6097	-2.82	0.023473	-0.03944	0.027868	0.66022	-1.3176	2987.5	21.137	0.096509	80.21	-65.159	76.746	76.372	20.931	-0.38526	-7.2612	0.65403	-2.7987	23.42	-5.7112
126.27	0.22859	48.819	-7.3209	0.6095	-2.8198	0.024011	-0.040983	0.026926	0.66022	-1.3176	2986.8	21.138	0.096747	80.21	-65.198	76.746	76.372	20.931	-0.38526	-7.2612	0.65403	-2.7987	23.42	-5.7112
126.27	0.22908	48.821	-7.3207	0.60929	-2.8197	0.024509	-0.042465	0.025945	0.66022	-1.3176	2986.2	21.139	0.096952	80.209	-65.235	76.746	76.372	20.931	-0.38526	-7.2612	0.65403	-2.7987	23.42	-5.7112
126.26	0.22948	48.824	-7.3206	0.60908	-2.8196	0.024966	-0.043882	0.024927	0.66022	-1.3176	2985.5	21.14	0.097124	80.208	-65.27	76.746	76.372	20.931	-0.38526	-7.2612	0.65403	-2.7987	23.42	-5.7112
126.26	0.22981	48.826	-7.3205	0.60885	-2.8194	0.025381	-0.045233	0.023873	0.66022	-1.3176	2984.8	21.141	0.097264	80.208	-65.304	76.746	76.372	20.931	-0.38526	-7.2612	0.65403	-2.7987	23.42	-5.7112
126.26	0.23006	48.828	-7.3204	0.60862	-2.8193	0.025755	-0.046517	0.022785	0.66022	-1.3176	2984.1	21.143	0.097371	80.207	-65.337	76.746	76.372	20.931	-0.38526	-7.2612	0.65403	-2.7987	23.42	-5.7112
126.26	0.23023	48.83	-7.3202	0.60839	-2.8192	0.026086	-0.04773	0.021664	0.66022	-1.3176	2983.5	21.144	0.097445	80.206	-65.367	76.746	76.372	20.931	-0.38526	-7.2612	0.65403	-2.7987	23.42	-5.7112
126.26	0.23033	48.832	-7.3201	0.60815	-2.8191	0.026374	-0.048873	0.020514	0.66022	-1.3176	2982.8	21.145	0.097488	80.206	-65.396	76.746	76.372	20.931	-0.38526	-7.2612	0.65403	-2.7987	23.42	-5.7112
126.25	0.23035	48.834	-7.32	0.6079	-2.819	0.026619	-0.049942	0.019335	0.66022	-1.3176	2982.1	21.146	0.097498	80.205	-65.423	76.747	76.372	20.931	-0.38526	-7.2612	0.65403	-2.7987	23.42	-5.7112
126.25	0.2303	48.836	-7.3198	0.60765	-2.8189	0.02682	-0.050937	0.018129	0.66022	-1.3176	2981.4	21.147	0.097477	80.204	-65.447	76.747	76.372	20.931	-0.38526	-7.2612	0.65403	-2.7987	23.42	-5.7112
126.25	0.23018	48.838	-7.3197	0.60739	-2.8188	0.026977	-0.051856	0.016899	0.66022	-1.3176	2980.8	21.148	0.097425	80.204	-65.47	76.747	76.372	20.931	-0.38526	-7.2612	0.65403	-2.7987	23.42	-5.7112
126.25	0.22998	48.84	-7.3196	0.60713	-2.8187	0.027091	-0.052698	0.015646	0.66022	-1.3176	2980.1	21.149	0.097342	80.203	-65.49	76.747	76.372	20.931	-0.38526	-7.2612	0.65403	-2.7987	23.42	-5.7112
126.25	0.22971	48.842	-7.3194	0.60686	-2.8187	0.02716	-0.053462	0.014372	0.66022	-1.3176	2979.4	21.15	0.097229	80.202	-65.508	76.747	76.372	20.931	-0.38526	-7.2612	0.65403	-2.7987	23.42	-5.7112
126.24	0.22937	48.844	-7.3193	0.6066	-2.8186	0.027185	-0.054147	0.01308	0.66022	-1.3176	2978.7	21.151	0.097087	80.202	-65.524	76.747	76.372	20.931	-0.38526	-7.2612	0.65403	-2.7987	23.42	-5.7112
126.24	0.22897	48.846	-7.3192	0.60632	-2.8185	0.027166	-0.054753	0.01177	0.66022	-1.3176	2978.1	21.152	0.096915	80.201	-65.537	76.747	76.372	20.931	-0.38526	-7.2612	0.65403	-2.7987	23.42	-5.7112
126.24	0.22849	48.847	-7.319	0.60605	-2.8185	0.027103	-0.055278	0.010447	0.66022	-1.3176	2977.4	21.153	0.096715	80.2	-65.548	76.747	76.372	20.931	-0.38526	-7.2612	0.65403	-2.7987	23.42	-5.7112
126.24	0.22795	48.849	-7.3189	0.60577	-2.8184	0.026996	-0.055721	0.0091099	0.66022	-1.3176	2976.7	21.154	0.096487	80.2	-65.556	76.748	76.372	20.931	-0.38526	-7.2612	0.65403	-2.7987	23.42	-5.7112
126.24	0.22734	48.851	-7.3188	0.60549	-2.8184	0.026846	-0.056084	0.0077628	0.66022	-1.3176	2976.0	21.155	0.096232	80.199	-65.562	76.748	76.372	20.931	-0.38526	-7.2612	0.65403	-2.7987	23.42	-5.7112
126.24	0.22668	48.852	-7.3186	0.60521	-2.8184	0.026652	-0.056364	0.0064072	0.66022	-1.3176	2975.3	21.156	0.09595	80.198	-65.566	76.748	76.372	20.931	-0.38526	-7.2612	0.65403	-2.7987	23.42	-5.7112
126.23	0.22595	48.853	-7.3185	0.60493	-2.8183	0.026415	-0.056562	0.0050452	0.66022	-1.3176	2974.7	21.157	0.095643	80.197	-65.566	76.748	76.372	20.931	-0.38526	-7.2612	0.65403	-2.7987	23.42	-5.7112
126.23	0.22516	48.855	-7.3184	0.60464	-2.8183	0.026136	-0.056678	0.003679	0.66022	-1.3176	2974.0	21.158	0.095311	80.197	-65.565	76.748	76.372	20.931	-0.38526	-7.2612	0.65403	-2.7987	23.42	-5.7112
126.23	0.22432	48.856	-7.3182	0.60436	-2.8183	0.025814	-0.056712	0.0023106	0.66022	-1.3176	2973.3	21.158	0.094955	80.196	-65.561	76.748	76.372	20.931	-0.38526	-7.2612	0.65403	-2.7987	23.42	-5.7112
126.23	0.22342	48.857	-7.3181	0.60408	-2.8183	0.025451	-0.056664	0.00094214	0.66022	-1.3176	2972.6	21.159	0.094575	80.195	-65.554	76.748	76.372	20.931	-0.38526	-7.2612	0.65403	-2.7987	23.42	-5.7112
126.23	0.22247	48.858	-7.318	0.60379	-2.8183	0.025047	-0.056535	-0.0004243	0.66022	-1.3176	2972.0	21.16	0.094174	80.195	-65.545	76.748	76.372	20.931	-0.38526	-7.2612	0.65403	-2.7987	23.42	-5.7112
126.22	0.22147	48.859	-7.3179	0.60351	-2.8183	0.024603	-0.056324	-0.0017866	0.66022	-1.3176	2971.3	21.16	0.093751	80.194	-65.533	76.748	76.372	20.931	-0.38526	-7.2612	0.65403	-2.7987	23.42	-5.7112
126.22	0.22042	48.86	-7.3177	0.60323	-2.8183	0.02412	-0.056032	-0.0031428	0.66022	-1.3176	2970.6	21.161	0.093308	80.193	-65.519	76.748	76.372	20.931	-0.38526	-7.2612	0.65403	-2.7987	23.42	-5.7112
126.22	0.21933	48.861	-7.3176	0.60295	-2.8183	0.023598	-0.05566	-0.0044908	0.66022	-1.3176	2969.9	21.162	0.092846	80.193	-65.503	76.748	76.372	20.931	-0.38526	-7.2612	0.65403	-2.7987	23.42	-5.7112
126.22	0.21819	48.862	-7.3175	0.60267	-2.8183	0.023038	-0.055209	-0.0058284	0.66022	-1.3176	2969.3	21.162	0.092365	80.192	-65.484	76.749	76.372	20.931	-0.38526	-7.2612	0.65403	-2.7987	23.42	-5.7112
126.22	0.21701	48.862	-7.3174	0.6024	-2.8184	0.022441	-0.054679	-0.0071538	0.66022	-1.3176	2968.6	21.163	0.091868	80.191	-65.464	76.749	76.372	20.931	-0.38526	-7.2612	0.65403	-2.7987	23.42	-5.7112
126.22	0.2158	48.863	-7.3173	0.60213	-2.8184	0.021809	-0.054072	-0.008465	0.66022	-1.3176	2967.9	21.163	0.091354	80.19	-65.441	76.749	76.372	20.931	-0.38526	-7.2612	0.65403	-2.7987	23.42	-5.7112
126.22	0.21455	48.863	-7.3172	0.60186	-2.8185	0.021142	-0.053389	-0.0097598	0.66022	-1.3176	2967.2	21.164	0.090825	80.19	-65.416	76.749	76.372	20.931	-0.38526	-7.2612	0.65403	-2.7987	23.42	-5.7112
126.21	0.21326	48.864	-7.3171	0.60159	-2.8185	0.020441	-0.05263	-0.011037	0.66022	-1.3176	2966.6	21.164	0.090282	80.189	-65.389	76.749	76.372	20.931	-0.38526	-7.2612	0.65403	-2.7987	23.42	-5.7112
126.21	0.21195	48.864	-7.317	0.60133	-2.8186	0.019708	-0.051798	-0.012293	0.66022	-1.3176	2965.9	21.164	0.089726	80.188	-65.36	76.749	76.372	20.931	-0.38526	-7.2612	0.65403	-2.7987	23.42	-5.7112
126.21	0.2106	48.864	-7.3169	0.60108	-2.8186	0.018944	-0.050894	-0.013528	0.66022	-1.3176	2965.2	21.164	0.089158	80.187	-65.33	76.749	76.372	20.931	-0.38526	-7.2612	0.65403	-2.7987	23.42	-5.7112
126.21	0.20924	48.864	-7.3168	0.60082	-2.8187	0.018149	-0.049918	-0.014739	0.66022	-1.3176	2964.5	21.165	0.088581	80.187	-65.298	76.749	76.372	20.931	-0.38526	-7.2612	0.65403	-2.7987	23.42	-5.7112
126.21	0.20785	48.864	-7.3167	0.60058	-2.8188	0.017326	-0.048874	-0.015924	0.66022	-1.3176	2963.9	21.165	0.087993	80.186	-65.265	76.749	76.372	20.931	-0.38526	-7.2612	0.65403	-2.7987	23.42	-5.7112
126.21	0.20644	48.864	-7.3166	0.60034	-2.8189	0.016476	-0.047763	-0.017082	0.66022	-1.3176	2963.2	21.165	0.087398	80.185	-65.23	76.749	76.372	20.931	-0.38526	-7.2612	0.65403	-2.7987	23.42	-5.7112
126.21	0.20502	48.864	-7.3165	0.6001	-2.819	0.0156	-0.046586	-0.018211	0.66022	-1.3176	2962.5	21.165	0.086796	80.184	-65.193	76.749	76.372	20.931	-0.38526	-7.2612	0.65403	-2.7987	23.42	-5.7112
126.2	0.20358	48.863	-7.3164	0.59987	-2.8191	0.014699	-0.045345	-0.019309	0.66022	-1.3176	2961.8	21.165	0.086188	80.184	-65.156	76.749	76.372	20.931	-0.38526	-7.2612	0.65403	-2.7987	23.42	-5.7112
126.2	0.20213	48.863	-7.3164	0.59965	-2.8192	0.013775	-0.044043	-0.020374	0.66022	-1.3176	2961.2	21.165	0.085576	80.183	-65.117	76.749	76.372	20.931	-0.38526	-7.2612	0.65403	-2.7987	23.42	-5.7112
126.2	0.20068	48.862	-7.3163	0.59943	-2.8193	0.01283	-0.042682	-0.021406	0.66022	-1.3176	2960.5	21.165	0.084961	80.182	-65.077	76.749	76.372	20.931	-0.38526	-7.2612	0.65403	-2.7987	23.42	-5.7112
126.2	0.19921	48.861	-7.3162	0.59922	-2.8194	0.011864	-0.041263	-0.022403	0.66022	-1.3176	2959.8	21.165	0.084343	80.181	-65.036	76.749	76.372	20.931	-0.38526	-7.2612	0.65403	-2.7987	23.42	-5.7112
126.2	0.19775	48.861	-7.3162	0.59902	-2.8195	0.010881	-0.03979	-0.023363	0.66022	-1.3176	2959.1	21.165	0.083725	80.181	-64.995	76.75	76.372	20.931	-0.38526	-7.2612	0.65403	-2.7987	23.42	-5.7112
126.2	0.19629	48.86	-7.3161	0.59882	-2.8196	0.0098802	-0.038265	-0.024284	0.66022	-1.3176	2958.5	21.165	0.083107	80.18	-64.953	76.75	76.372	20.931	-0.38526	-7.2612	0.65403	-2.7987	23.42	-5.7112
126.2	0.19483	48.859	-7.3161	0.59863	-2.8197	0.0088645	-0.036689	-0.025166	0.66022	-1.3176	2957.8	21.164	0.082491	80.179	-64.91	76.75	76.372	20.931	-0.38526	-7.2612	0.65403	-2.7987	23.42	-5.7112
126.2	0.19338	48.858	-7.316	0.59846	-2.8199	0.0078353	-0.035066	-0.026007	0.66022	-1.3176	2957.1	21.164	0.081878	80.178	-64.866	76.75	76.372	20.931	-0.38526	-7.2612	0.65403	-2.7987	23.42	-5.7112
126.2	0.19194	48.856	-7.316	0.59828	-2.82	0.0067943	-0.033398	-0.026807	0.66022	-1.3176	2956.4	21.164	0.081269	80.178	-64.822	76.75	76.372	20.931	-0.38526	-7.2612	0.65403	-2.7987	23.42	-5.7112
126.2	0.19052	48.855	-7.316	0.59812	-2.8201	0.005743	-0.031688	-0.027563	0.66022	-1.3176	2955.8	21.163	0.080665	80.177	-64.778	76.75	76.372	20.931	-0.38526	-7.2612	0.65403	-2.7987	23.42	-5.7112
126.19	0.1891	48.854	-7.3159	0.59797	-2.8203	0.0046833	-0.029938	-0.028274	0.66022	-1.3176	2955.1	21.163	0.080068	80.176	-64.733	76.75	76.372	20.931	-0.38526	-7.2612	0.65403	-2.7987	23.42	-5.7112
126.19	0.18771	48.852	-7.3159	0.59782	-2.8204	0.0036167	-0.028152	-0.028941	0.66022	-1.3176	2954.4	21.162	0.079479	80.175	-64.688	76.75	76.372	20.931	-0.38526	-7.2612	0.65403	-2.7987	23.42	-5.7112
126.19	0.18634	48.851	-7.3159	0.59769	-2.8205	0.0025451	-0.026331	-0.029561	0.66022	-1.3176	2953.7	21.162	0.078898	80.175	-64.643	76.75	76.372	20.931	-0.38526	-7.2612	0.65403	-2.7987	23.42	-5.7112
126.19	0.18499	48.849	-7.3159	0.59756	-2.8207	0.0014702	-0.024479	-0.030135	0.66022	-1.3176	2953.1	21.161	0.078328	80.174	-64.598	76.75	76.372	20.931	-0.38526	-7.2612	0.65403	-2.7987	23.42	-5.7112
126.19	0.18367	48.847	-7.3159	0.59744	-2.8208	0.0003936	-0.0226	-0.030661	0.66022	-1.3176	2952.4	21.161	0.077768	80.173	-64.553	76.75	76.372	20.931	-0.38526	-7.2612	0.65403	-2.7987	23.42	-5.7112
126.19	0.18237	48.845	-7.3159	0.59733	-2.821	-0.00068291	-0.020695	-0.031138	0.66022	-1.3176	2951.7	21.16	0.077222	80.172	-64.507	76.75	76.372	20.931	-0.38526	-7.2612	0.65403	-2.7987	23.42	-5.7112
126.19	0.18111	48.843	-7.3159	0.59723	-2.8212	-0.0017576	-0.018767	-0.031566	0.66022	-1.3176	2951.0	21.159	0.076688	80.171	-64.463	76.75	76.372	20.931	-0.38526	-7.2612	0.65403	-2.7987	23.42	-5.7112
126.19	0.17988	48.841	-7.3159	0.59715	-2.8213	-0.0028288	-0.01682	-0.031944	0.66022	-1.3176	2950.4	21.159	0.076169	80.171	-64.418	76.75	76.372	20.931	-0.38526	-7.2612	0.65403	-2.7987	23.42	-5.7112
126.19	0.17869	48.839	-7.3159	0.59707	-2.8215	-0.0038948	-0.014857	-0.032273	0.66022	-1.3176	2949.7	21.158	0.075666	80.17	-64.373	76.75	76.372	20.931	-0.38526	-7.2612	0.65403	-2.7987	23.42	-5.7112
126.19	0.17754	48.837	-7.316	0.597	-2.8216	-0.004954	-0.012881	-0.03255	0.66022	-1.3176	2949.0	21.157	0.075179	80.169	-64.329	76.75	76.372	20.931	-0.38526	-7.2612	0.65403	-2.7987	23.42	-5.7112
126.19	0.17643	48.835	-7.316	0.59694	-2.8218	-0.0060046	-0.010895	-0.032777	0.66022	-1.3176	2948.3	21.156	0.07471	80.168	-64.286	76.75	76.372	20.931	-0.38526	-7.2612	0.65403	-2.7987	23.42	-5.7112
126.19	0.17537	48.833	-7.316	0.59689	-2.822	-0.007045	-0.008901	-0.032953	0.66022	-1.3176	2947.7	21.156	0.074259	80.168	-64.242	76.75	76.372	20.931	-0.38526	-7.2612	0.65403	-2.7987	23.42	-5.7112
126.19	0.17435	48.83	-7.3161	0.59685	-2.8221	-0.0080735	-0.0069033	-0.033077	0.66022	-1.3176	2947.0	21.155	0.073828	80.167	-64.2	76.75	76.372	20.931	-0.38526	-7.2612	0.65403	-2.7987	23.42	-5.7112
126.19	0.17338	48.828	-7.3161	0.59682	-2.8223	-0.0090886	-0.0049046	-0.03315	0.66022	-1.3176	2946.3	21.154	0.073417	80.166	-64.158	76.75	76.372	20.931	-0.38526	-7.2612	0.65403	-2.7987	23.42	-5.7112
126.19	0.17245	48.825	-7.3161	0.5968	-2.8225	-0.010089	-0.0029079	-0.033172	0.66022	-1.3176	2945.6	21.153	0.073028	80.165	-64.116	76.75	76.372	20.931	-0.38526	-7.2612	0.65403	-2.7987	23.42	-5.7112
126.19	0.17159	48.823	-7.3162	0.59679	-2.8226	-0.011072	-0.00091632	-0.033142	0.66022	-1.3176	2945.0	21.152	0.072661	80.164	-64.075	76.75	76.372	20.931	-0.38526	-7.2612	0.65403	-2.7987	23.42	-5.7112
126.19	0.17077	48.82	-7.3163	0.59679	-2.8228	-0.012038	0.0010671	-0.033061	0.66022	-1.3176	2944.3	21.151	0.072317	80.164	-64.035	76.75	76.372	20.931	-0.38526	-7.2612	0.65403	-2.7987	23.42	-5.7112
126.18	0.17001	48.817	-7.3163	0.5968	-2.823	-0.012984	0.0030393	-0.032929	0.66022	-1.3176	2943.6	21.15	0.071997	80.163	-63.995	76.75	76.372	20.931	-0.38526	-7.2612	0.65403	-2.7987	23.42	-5.7112
126.18	0.16931	48.815	-7.3164	0.59682	-2.8231	-0.013909	0.0049974	-0.032746	0.66022	-1.3176	2942.9	21.149	0.071701	80.162	-63.957	76.75	76.372	20.931	-0.38526	-7.2612	0.65403	-2.7987	23.42	-5.7112
126.18	0.16867	48.812	-7.3165	0.59685	-2.8233	-0.014811	0.0069383	-0.032513	0.66022	-1.3176	2942.3	21.148	0.07143	80.161	-63.919	76.75	76.372	20.931	-0.38526	-7.2612	0.65403	-2.7987	23.42	-5.7112
126.18	0.16809	48.809	-7.3165	0.59689	-2.8235	-0.01569	0.008859	-0.032231	0.66022	-1.3176	2941.6	21.147	0.071186	80.16	-63.882	76.75	76.372	20.931	-0.38526	-7.2612	0.65403	-2.7987	23.42	-5.7112
126.18	0.16758	48.806	-7.3166	0.59694	-2.8236	-0.016544	0.010757	-0.031898	0.66022	-1.3176	2940.9	21.146	0.070968	80.16	-63.846	76.75	76.372	20.931	-0.38526	-7.2612	0.65403	-2.7987	23.42	-5.7112
126.18	0.16712	48.803	-7.3167	0.597	-2.8238	-0.017371	0.012629	-0.031518	0.66022	-1.3176	2940.3	21.145	0.070777	80.159	-63.811	76.75	76.372	20.931	-0.38526	-7.2612	0.65403	-2.7987	23.42	-5.7112
126.18	0.16674	48.8	-7.3168	0.59707	-2.8239	-0.018171	0.014472	-0.031089	0.66022	-1.3176	2939.6	21.144	0.070613	80.158	-63.777	76.75	76.372	20.931	-0.38526	-7.2612	0.65403	-2.7987	23.42	-5.7112
126.18	0.16642	48.797	-7.3169	0.59714	-2.8241	-0.018942	0.016283	-0.030612	0.66022	-1.3176	2938.9	21.142	0.070478	80.157	-63.744	76.75	76.372	20.931	-0.38526	-7.2612	0.65403	-2.7987	23.42	-5.7112
126.18	0.16616	48.794	-7.317	0.59723	-2.8242	-0.019683	0.018061	-0.03009	0.66022	-1.3176	2938.2	21.141	0.070371	80.157	-63.712	76.75	76.372	20.931	-0.38526	-7.2612	0.65403	-2.7987	23.42	-5.7112
126.18	0.16598	48.791	-7.3171	0.59732	-2.8244	-0.020393	0.019801	-0.029521	0.66022	-1.3176	2937.6	21.14	0.070294	80.156	-63.681	76.75	76.372	20.931	-0.38526	-7.2612	0.65403	-2.7987	23.42	-5.7112
126.18	0.16586	48.788	-7.3172	0.59743	-2.8245	-0.021071	0.021502	-0.028909	0.66022	-1.3176	2936.9	21.139	0.070245	80.155	-63.651	76.75	76.372	20.931	-0.38526	-7.2612	0.65403	-2.7987	23.42	-5.7112
126.18	0.16582	48.785	-7.3173	0.59754	-2.8247	-0.021716	0.023161	-0.028252	0.66022	-1.3176	2936.2	21.138	0.070227	80.154	-63.622	76.751	76.372	20.931	-0.38526	-7.2612	0.65403	-2.7987	23.42	-5.7112
126.18	0.16584	48.782	-7.3174	0.59766	-2.8248	-0.022327	0.024775	-0.027553	0.66022	-1.3176	2935.5	21.137	0.070238	80.153	-63.594	76.751	76.372	20.931	-0.38526	-7.2612	0.65403	-2.7987	23.42	-5.7112
126.18	0.16594	48.779	-7.3175	0.59779	-2.8249	-0.022903	0.026342	-0.026813	0.66022	-1.3176	2934.9	21.136	0.07028	80.153	-63.568	76.751	76.372	20.931	-0.38526	-7.2612	0.65403	-2.7987	23.42	-5.7112
126.18	0.16611	48.776	-7.3176	0.59792	-2.8251	-0.023444	0.02786	-0.026032	0.66022	-1.3176	2934.2	21.134	0.070352	80.152	-63.542	76.751	76.372	20.931	-0.38526	-7.2612	0.65403	-2.7987	23.42	-5.7112
126.18	0.16635	48.773	-7.3177	0.59806	-2.8252	-0.023948	0.029326	-0.025213	0.66022	-1.3176	2933.5	21.133	0.070454	80.151	-63.518	76.751	76.372	20.931	-0.38526	-7.2612	0.65403	-2.7987	23.42	-5.7112
126.18	0.16666	48.77	-7.3179	0.59821	-2.8253	-0.024416	0.030739	-0.024357	0.66022	-1.3176	2932.8	21.132	0.070587	80.15	-63.495	76.751	76.372	20.931	-0.38526	-7.2612	0.65403	-2.7987	23.42	-5.7112
126.18	0.16704	48.767	-7.318	0.59837	-2.8255	-0.024846	0.032096	-0.023464	0.66022	-1.3176	2932.2	21.131	0.07075	80.15	-63.474	76.751	76.372	20.931	-0.38526	-7.2612	0.65403	-2.7987	23.42	-5.7112
126.18	0.1675	48.764	-7.3181	0.59853	-2.8256	-0.025238	0.033395	-0.022536	0.66022	-1.3176	2931.5	21.13	0.070945	80.149	-63.453	76.751	76.372	20.931	-0.38526	-7.2612	0.65403	-2.7987	23.42	-5.7112
126.18	0.16803	48.761	-7.3182	0.5987	-2.8257	-0.025591	0.034634	-0.021576	0.66022	-1.3176	2930.8	21.129	0.071169	80.148	-63.434	76.751	76.372	20.931	-0.38526	-7.2612	0.65403	-2.7987	23.42	-5.7112
126.18	0.16863	48.758	-7.3184	0.59888	-2.8258	-0.025905	0.035812	-0.020584	0.66022	-1.3176	2930.1	21.127	0.071424	80.147	-63.416	76.751	76.372	20.931	-0.38526	-7.2612	0.65403	-2.7987	23.42	-5.7112
126.18	0.1693	48.755	-7.3185	0.59906	-2.8259	-0.02618	0.036926	-0.019562	0.66022	-1.3176	2929.5	21.126	0.071709	80.146	-63.4	76.751	76.372	20.931	-0.38526	-7.2612	0.65403	-2.7987	23.42	-5.7112
126.18	0.17004	48.752	-7.3186	0.59925	-2.826	-0.026415	0.037976	-0.018511	0.66022	-1.3176	2928.8	21.125	0.072025	80.146	-63.384	76.751	76.372	20.931	-0.38526	-7.2612	0.65403	-2.7987	23.42	-5.7112
126.18	0.17086	48.749	-7.3188	0.59944	-2.8261	-0.02661	0.038959	-0.017434	0.66022	-1.3176	2928.1	21.124	0.07237	80.145	-63.37	76.751	76.372	20.931	-0.38526	-7.2612	0.65403	-2.7987	23.42	-5.7112
126.18	0.17174	48.747	-7.3189	0.59964	-2.8262	-0.026765	0.039874	-0.016332	0.66022	-1.3176	2927.5	21.123	0.072744	80.144	-63.358	76.751	76.372	20.931	-0.38526	-7.2612	0.65403	-2.7987	23.42	-5.7112
126.18	0.17269	48.744	-7.319	0.59984	-2.8262	-0.02688	0.04072	-0.015207	0.66022	-1.3176	2926.8	21.122	0.073148	80.143	-63.346	76.751	76.372	20.931	-0.38526	-7.2612	0.65403	-2.7987	23.42	-5.7112
126.18	0.17371	48.741	-7.3192	0.60005	-2.8263	-0.026955	0.041497	-0.014061	0.66022	-1.3176	2926.1	21.121	0.073581	80.143	-63.336	76.751	76.372	20.931	-0.38526	-7.2612	0.65403	-2.7987	23.42	-5.7112
126.18	0.1748	48.738	-7.3193	0.60026	-2.8264	-0.026989	0.042201	-0.012895	0.66022	-1.3176	2925.4	21.12	0.074042	80.142	-63.328	76.751	76.372	20.931	-0.38526	-7.2612	0.65403	-2.7987	23.42	-5.7112
126.18	0.17595	48.736	-7.3194	0.60047	-2.8264	-0.026984	0.042834	-0.011711	0.66022	-1.3176	2924.8	21.119	0.07453	80.141	-63.32	76.751	76.372	20.931	-0.38526	-7.2612	0.65403	-2.7987	23.42	-5.7112
126.18	0.17717	48.733	-7.3196	0.60068	-2.8265	-0.026938	0.043393	-0.010511	0.66022	-1.3176	2924.1	21.118	0.075046	80.14	-63.314	76.751	76.372	20.931	-0.38526	-7.2612	0.65403	-2.7987	23.42	-5.7112
126.18	0.17844	48.731	-7.3197	0.6009	-2.8265	-0.026852	0.043878	-0.009298	0.66022	-1.3176	2923.4	21.117	0.075589	80.14	-63.31	76.751	76.372	20.931	-0.38526	-7.2612	0.65403	-2.7987	23.42	-5.7112
126.18	0.17979	48.728	-7.3198	0.60112	-2.8266	-0.026727	0.044289	-0.0080726	0.66022	-1.3176	2922.7	21.116	0.076158	80.139	-63.306	76.751	76.372	20.931	-0.38526	-7.2612	0.65403	-2.7987	23.42	-5.7112
126.18	0.18119	48.726	-7.32	0.60135	-2.8266	-0.026562	0.044624	-0.0068372	0.66022	-1.3176	2922.1	21.115	0.076752	80.138	-63.304	76.751	76.372	20.931	-0.38526	-7.2612	0.65403	-2.7987	23.42	-5.7112
126.18	0.18265	48.723	-7.3201	0.60157	-2.8266	-0.026359	0.044885	-0.0055936	0.66022	-1.3176	2921.4	21.114	0.077372	80.137	-63.304	76.751	76.372	20.931	-0.38526	-7.2612	0.65403	-2.7987	23.42	-5.7112
126.17	0.18417	48.721	-7.3202	0.60179	-2.8267	-0.026133	0.045094	-0.0043563	0.66022	-1.3176	2920.7	21.114	0.078015	80.137	-63.304	76.751	76.372	20.931	-0.38526	-7.2612	0.65403	-2.7987	23.42	-5.7112
126.17	0.18574	48.719	-7.3204	0.60202	-2.8267	-0.02589	0.045262	-0.0031314	0.66022	-1.3176	2920.0	21.113	0.078682	80.136	-63.307	76.751	76.372	20.931	-0.38526	-7.2612	0.65403	-2.7987	23.42	-5.7112
126.17	0.18736	48.717	-7.3205	0.60225	-2.8267	-0.025605	0.045347	-0.0018989	0.66022	-1.3176	2919.4	21.112	0.079371	80.135	-63.31	76.751	76.372	20.931	-0.38526	-7.2612	0.65403	-2.7987	23.42	-5.7112
126.17	0.18904	48.715	-7.3206	0.60247	-2.8267	-0.025278	0.045347	-0.0006608	0.66022	-1.3176	2918.7	21.111	0.080082	80.134	-63.315	76.752	76.372	20.931	-0.38526	-7.2612	0.65403	-2.7987	23.42	-5.7112
126.17	0.19077	48.713	-7.3207	0.6027	-2.8267	-0.02491	0.045264	0.00058068	0.66022	-1.3176	2918.0	21.111	0.080814	80.134	-63.321	76.752	76.372	20.931	-0.38526	-7.2612	0.65403	-2.7987	23.42	-5.7112
126.17	0.19254	48.711	-7.3209	0.60293	-2.8267	-0.024501	0.045097	0.0018234	0.66022	-1.3176	2917.4	21.11	0.081566	80.133	-63.328	76.752	76.372	20.931	-0.38526	-7.2612	0.65403	-2.7987	23.42	-5.7112
126.17	0.19436	48.709	-7.321	0.60315	-2.8267	-0.024052	0.044847	0.0030651	0.66022	-1.3176	2916.7	21.109	0.082337	80.132	-63.337	76.752	76.372	20.931	-0.38526	-7.2612	0.65403	-2.7987	23.42	-5.7112
126.17	0.19622	48.707	-7.3211	0.60337	-2.8267	-0.023565	0.044514	0.0043037	0.66022	-1.3176	2916.0	21.109	0.083126	80.131	-63.347	76.752	76.372	20.931	-0.38526	-7.2612	0.65403	-2.7987	23.42	-5.7112
126.17	0.19812	48.706	-7.3212	0.6036	-2.8267	-0.023039	0.0441	0.005537	0.66022	-1.3176	2915.3	21.108	0.083932	80.131	-63.358	76.752	76.372	20.931	-0.38526	-7.2612	0.65403	-2.7987	23.42	-5.7112
126.17	0.20006	48.704	-7.3213	0.60381	-2.8266	-0.022476	0.043604	0.0067629	0.66022	-1.3176	2914.7	21.108	0.084754	80.13	-63.37	76.752	76.372	20.931	-0.38526	-7.2612	0.65403	-2.7987	23.42	-5.7112
126.17	0.20203	48.703	-7.3215	0.60403	-2.8266	-0.021876	0.043028	0.0079791	0.66022	-1.3176	2914.0	21.107	0.08559	80.129	-63.384	76.752	76.372	20.931	-0.38526	-7.2612	0.65403	-2.7987	23.42	-5.7112
126.17	0.20404	48.702	-7.3216	0.60424	-2.8265	-0.021242	0.042374	0.0091837	0.66022	-1.3176	2913.3	21.107	0.086441	80.129	-63.399	76.752	76.372	20.931	-0.38526	-7.2612	0.65403	-2.7987	23.42	-5.7112
126.17	0.20607	48.7	-7.3217	0.60445	-2.8265	-0.020573	0.041642	0.010375	0.66022	-1.3176	2912.6	21.107	0.087304	80.128	-63.415	76.752	76.372	20.931	-0.38526	-7.2612	0.65403	-2.7987	23.42	-5.7112
126.17	0.20813	48.699	-7.3218	0.60466	-2.8264	-0.019871	0.040833	0.01155	0.66022	-1.3176	2912.0	21.106	0.088179	80.127	-63.432	76.752	76.372	20.931	-0.38526	-7.2612	0.65403	-2.7987	23.42	-5.7112
126.16	0.21022	48.698	-7.3219	0.60486	-2.8264	-0.019138	0.03995	0.012707	0.66022	-1.3176	2911.3	21.106	0.089064	80.126	-63.451	76.752	76.372	20.931	-0.38526	-7.2612	0.65403	-2.7987	23.42	-5.7112
126.16	0.21233	48.697	-7.322	0.60506	-2.8263	-0.018375	0.038994	0.013844	0.66022	-1.3176	2910.6	21.106	0.089959	80.126	-63.471	76.752	76.372	20.931	-0.38526	-7.2612	0.65403	-2.7987	23.42	-5.7112
126.16	0.21446	48.696	-7.322	0.60525	-2.8262	-0.017582	0.037967	0.014959	0.66022	-1.3176	2910.0	21.106	0.090861	80.125	-63.492	76.753	76.372	20.931	-0.38526	-7.2612	0.65403	-2.7987	23.42	-5.7112
126.16	0.2166	48.695	-7.3221	0.60544	-2.8262	-0.016763	0.036872	0.01605	0.66022	-1.3176	2909.3	21.105	0.091771	80.124	-63.514	76.753	76.372	20.931	-0.38526	-7.2612	0.65403	-2.7987	23.42	-5.7112
126.16	0.21876	48.695	-7.3222	0.60562	-2.8261	-0.01596	0.035778	0.017082	0.66022	-1.3176	2908.6	21.105	0.092687	80.124	-63.537	76.753	76.372	20.931	-0.38526	-7.2612	0.65403	-2.7987	23.42	-5.7112
126.16	0.22093	48.694	-7.3223	0.6058	-2.826	-0.015136	0.034624	0.018084	0.66022	-1.3176	2907.9	21.105	0.093607	80.123	-63.561	76.753	76.372	20.931	-0.38526	-7.2612	0.65403	-2.7987	23.42	-5.7112
126.16	0.22311	48.694	-7.3224	0.60597	-2.8259	-0.014293	0.033414	0.019056	0.66022	-1.3176	2907.3	21.105	0.094531	80.122	-63.586	76.753	76.372	20.931	-0.38526	-7.2612	0.65403	-2.7987	23.42	-5.7112
126.16	0.2253	48.693	-7.3224	0.60613	-2.8258	-0.013432	0.03215	0.019997	0.66022	-1.3176	2906.6	21.105	0.095458	80.121	-63.613	76.753	76.372	20.931	-0.38526	-7.2612	0.65403	-2.7987	23.42	-5.7112
126.16	0.22749	48.693	-7.3225	0.60629	-2.8257	-0.012554	0.030833	0.020904	0.66022	-1.3176	2905.9	21.105	0.096385	80.121	-63.64	76.753	76.372	20.931	-0.38526	-7.2612	0.65403	-2.7987	23.42	-5.7112
126.16	0.22967	48.693	-7.3226	0.60644	-2.8256	-0.011661	0.029465	0.021777	0.66022	-1.3176	2905.2	21.105	0.097313	80.12	-63.668	76.753	76.372	20.931	-0.38526	-7.2612	0.65403	-2.7987	23.42	-5.7112
126.15	0.23186	48.693	-7.3226	0.60658	-2.8255	-0.010754	0.028049	0.022614	0.66022	-1.3176	2904.6	21.105	0.09824	80.119	-63.697	76.753	76.372	20.931	-0.38526	-7.2612	0.65403	-2.7987	23.42	-5.7112
126.15	0.23404	48.693	-7.3227	0.60672	-2.8254	-0.0098338	0.026588	0.023414	0.66022	-1.3176	2903.9	21.106	0.099165	80.119	-63.728	76.753	76.372	20.931	-0.38526	-7.2612	0.65403	-2.7987	23.42	-5.7112
126.15	0.23621	48.693	-7.3227	0.60685	-2.8252	-0.0089028	0.025083	0.024175	0.66022	-1.3176	2903.2	21.106	0.10009	80.118	-63.759	76.753	76.372	20.931	-0.38526	-7.2612	0.65403	-2.7987	23.42	-5.7112
126.15	0.23837	48.693	-7.3228	0.60697	-2.8251	-0.007962	0.023537	0.024897	0.66022	-1.3176	2902.5	21.106	0.101	80.117	-63.79	76.754	76.372	20.931	-0.38526	-7.2612	0.65403	-2.7987	23.42	-5.7112
126.15	0.24052	48.693	-7.3228	0.60708	-2.825	-0.0070129	0.021952	0.025579	0.66022	-1.3176	2901.9	21.106	0.10191	80.116	-63.823	76.754	76.372	20.931	-0.38526	-7.2612	0.65403	-2.7987	23.42	-5.7112
126.15	0.24265	48.693	-7.3228	0.60719	-2.8249	-0.0060569	0.020332	0.02622	0.66022	-1.3176	2901.2	21.107	0.10282	80.116	-63.857	76.754	76.372	20.931	-0.38526	-7.2612	0.65403	-2.7987	23.42	-5.7112
126.15	0.24477	48.694	-7.3229	0.60729	-2.8247	-0.0050956	0.018679	0.026819	0.66022	-1.3176	2900.5	21.107	0.10372	80.115	-63.891	76.754	76.372	20.931	-0.38526	-7.2612	0.65403	-2.7987	23.42	-5.7112
126.14	0.24686	48.694	-7.3229	0.60738	-2.8246	-0.0041303	0.016994	0.027374	0.66022	-1.3176	2899.9	21.108	0.1046	80.114	-63.926	76.754	76.372	20.931	-0.38526	-7.2612	0.65403	-2.7987	23.42	-5.7112
126.14	0.24893	48.695	-7.3229	0.60746	-2.8245	-0.0031625	0.015282	0.027886	0.66022	-1.3176	2899.2	21.108	0.10548	80.114	-63.961	76.754	76.372	20.931	-0.38526	-7.2612	0.65403	-2.7987	23.42	-5.7112
126.14	0.25097	48.696	-7.3229	0.60753	-2.8243	-0.0021936	0.013545	0.028353	0.66022	-1.3176	2898.5	21.109	0.10635	80.113	-63.998	76.754	76.372	20.931	-0.38526	-7.2612	0.65403	-2.7987	23.42	-5.7112
126.14	0.25299	48.696	-7.3229	0.60759	-2.8242	-0.0012252	0.011785	0.028775	0.66022	-1.3176	2897.8	21.109	0.1072	80.112	-64.034	76.754	76.372	20.931	-0.38526	-7.2612	0.65403	-2.7987	23.42	-5.7112
126.14	0.25497	48.697	-7.3229	0.60765	-2.824	-0.00025872	0.010006	0.029152	0.66022	-1.3176	2897.2	21.11	0.10804	80.112	-64.072	76.754	76.372	20.931	-0.38526	-7.2612	0.65403	-2.7987	23.42	-5.7112
126.14	0.25692	48.698	-7.3229	0.60769	-2.8239	0.00070446	0.0082104	0.029482	0.66022	-1.3176	2896.5	21.11	0.10887	80.111	-64.11	76.755	76.372	20.931	-0.38526	-7.2612	0.65403	-2.7987	23.42	-5.7112
126.14	0.25883	48.699	-7.3229	0.60773	-2.8237	0.0016629	0.0064006	0.029766	0.66022	-1.3176	2895.8	21.111	0.10968	80.11	-64.148	76.755	76.372	20.931	-0.38526	-7.2612	0.65403	-2.7987	23.42	-5.7112
126.13	0.26071	48.7	-7.3229	0.60776	-2.8236	0.0026151	0.0045798	0.030004	0.66022	-1.3176	2895.1	21.112	0.11048	80.11	-64.187	76.755	76.372	20.931	-0.38526	-7.2612	0.65403	-2.7987	23.42	-5.7112
126.13	0.26255	48.701	-7.3229	0.60778	-2.8234	0.0035596	0.0027508	0.030194	0.66022	-1.3176	2894.5	21.112	0.11126	80.109	-64.226	76.755	76.372	20.931	-0.38526	-7.2612	0.65403	-2.7987	23.42	-5.7112
126.13	0.26434	48.702	-7.3229	0.60779	-2.8233	0.0044952	0.00091661	0.030336	0.66022	-1.3176	2893.8	21.113	0.11202	80.108	-64.265	76.755	76.372	20.931	-0.38526	-7.2612	0.65403	-2.7987	23.42	-5.7112
126.13	0.26609	48.704	-7.3228	0.60779	-2.8231	0.0054203	-0.00091997	0.030432	0.66022	-1.3176	2893.1	21.114	0.11276	80.108	-64.304	76.755	76.372	20.931	-0.38526	-7.2612	0.65403	-2.7987	23.42	-5.7112
126.13	0.26779	48.705	-7.3228	0.60778	-2.823	0.0063336	-0.002756	0.03048	0.66022	-1.3176	2892.4	21.115	0.11348	80.107	-64.344	76.755	76.372	20.931	-0.38526	-7.2612	0.65403	-2.7987	23.42	-5.7112
126.13	0.26945	48.706	-7.3228	0.60776	-2.8228	0.0072338	-0.0045888	0.030481	0.66022	-1.3176	2891.8	21.115	0.11419	80.106	-64.384	76.755	76.372	20.931	-0.38526	-7.2612	0.65403	-2.7987	23.42	-5.7112
126.12	0.27106	48.708	-7.3227	0.60773	-2.8227	0.0081195	-0.0064152	0.030434	0.66022	-1.3176	2891.1	21.116	0.11487	80.105	-64.424	76.755	76.372	20.931	-0.38526	-7.2612	0.65403	-2.7987	23.42	-5.7112
126.12	0.27261	48.709	-7.3227	0.60769	-2.8225	0.0089894	-0.0082326	0.030341	0.66022	-1.3176	2890.4	21.117	0.11553	80.105	-64.464	76.756	76.372	20.931	-0.38526	-7.2612	0.65403	-2.7987	23.42	-5.7112
126.12	0.27411	48.711	-7.3227	0.60765	-2.8224	0.0098422	-0.010038	0.030201	0.66022	-1.3176	2889.7	21.118	0.11616	80.104	-64.504	76.756	76.372	20.931	-0.38526	-7.2612	0.65403	-2.7987	23.42	-5.7112
126.12	0.27556	48.712	-7.3226	0.60759	-2.8222	0.010677	-0.011829	0.030014	0.66022	-1.3176	2889.1	21.119	0.11678	80.103	-64.544	76.756	76.372	20.931	-0.38526	-7.2612	0.65403	-2.7987	23.42	-5.7112
126.12	0.27695	48.714	-7.3225	0.60753	-2.8221	0.011492	-0.013602	0.029782	0.66022	-1.3176	2888.4	21.12	0.11737	80.103	-64.584	76.756	76.372	20.931	-0.38526	-7.2612	0.65403	-2.7987	23.42	-5.7112
126.11	0.27828	48.715	-7.3225	0.60746	-2.8219	0.012286	-0.015356	0.029504	0.66022	-1.3176	2887.7	21.121	0.11794	80.102	-64.623	76.756	76.372	20.931	-0.38526	-7.2612	0.65403	-2.7987	23.42	-5.7112
126.11	0.27956	48.717	-7.3224	0.60738	-2.8218	0.013058	-0.017086	0.029181	0.66022	-1.3176	2887.1	21.122	0.11848	80.101	-64.662	76.756	76.372	20.931	-0.38526	-7.2612	0.65403	-2.7987	23.42	-5.7112
126.11	0.28077	48.719	-7.3224	0.60729	-2.8216	0.013807	-0.018791	0.028813	0.66022	-1.3176	2886.4	21.123	0.11899	80.101	-64.701	76.756	76.372	20.931	-0.38526	-7.2612	0.65403	-2.7987	23.42	-5.7112
126.11	0.28193	48.721	-7.3223	0.60719	-2.8215	0.014532	-0.020468	0.028402	0.66022	-1.3176	2885.7	21.123	0.11948	80.1	-64.739	76.756	76.372	20.931	-0.38526	-7.2612	0.65403	-2.7987	23.42	-5.7112
126.11	0.28302	48.722	-7.3222	0.60708	-2.8213	0.015232	-0.022114	0.027949	0.66022	-1.3176	2885.0	21.124	0.11995	80.099	-64.777	76.756	76.372	20.931	-0.38526	-7.2612	0.65403	-2.7987	23.42	-5.7112
126.1	0.28405	48.724	-7.3221	0.60697	-2.8212	0.015905	-0.023727	0.027453	0.66022	-1.3176	2884.4	21.125	0.12038	80.099	-64.815	76.757	76.372	20.931	-0.38526	-7.2612	0.65403	-2.7987	23.42	-5.7112
126.1	0.28501	48.726	-7.3221	0.60684	-2.8211	0.016551	-0.025304	0.026916	0.66022	-1.3176	2883.7	21.126	0.12079	80.098	-64.851	76.757	76.372	20.931	-0.38526	-7.2612	0.65403	-2.7987	23.42	-5.7112
126.1	0.28591	48.728	-7.322	0.60671	-2.8209	0.017169	-0.026843	0.026338	0.66022	-1.3176	2883.0	21.127	0.12118	80.097	-64.887	76.757	76.372	20.931	-0.38526	-7.2612	0.65403	-2.7987	23.42	-5.7112
126.1	0.28675	48.729	-7.3219	0.60658	-2.8208	0.017758	-0.028343	0.025722	0.66022	-1.3176	2882.3	21.128	0.12153	80.097	-64.922	76.757	76.372	20.931	-0.38526	-7.2612	0.65403	-2.7987	23.42	-5.7112
126.1	0.28752	48.731	-7.3218	0.60643	-2.8207	0.018317	-0.0298	0.025067	0.66022	-1.3176	2881.7	21.129	0.12186	80.096	-64.956	76.757	76.372	20.931	-0.38526	-7.2612	0.65403	-2.7987	23.42	-5.7112
126.09	0.28823	48.733	-7.3217	0.60628	-2.8206	0.018845	-0.031212	0.024375	0.66022	-1.3176	2881.0	21.13	0.12216	80.095	-64.99	76.757	76.372	20.931	-0.38526	-7.2612	0.65403	-2.7987	23.42	-5.7112
126.09	0.28887	48.735	-7.3216	0.60612	-2.8204	0.019342	-0.032577	0.023647	0.66022	-1.3176	2880.3	21.131	0.12243	80.094	-65.022	76.757	76.372	20.931	-0.38526	-7.2612	0.65403	-2.7987	23.42	-5.7112
126.09	0.28945	48.737	-7.3215	0.60595	-2.8203	0.019806	-0.033894	0.022885	0.66022	-1.3176	2879.6	21.133	0.12268	80.094	-65.053	76.757	76.372	20.931	-0.38526	-7.2612	0.65403	-2.7987	23.42	-5.7112
126.09	0.28995	48.738	-7.3214	0.60578	-2.8202	0.020237	-0.03516	0.022089	0.66022	-1.3176	2879.0	21.134	0.1229	80.093	-65.083	76.757	76.372	20.931	-0.38526	-7.2612	0.65403	-2.7987	23.42	-5.7112
126.09	0.2904	48.74	-7.3213	0.6056	-2.8201	0.020635	-0.036373	0.021261	0.66022	-1.3176	2878.3	21.135	0.12308	80.092	-65.112	76.758	76.372	20.931	-0.38526	-7.2612	0.65403	-2.7987	23.42	-5.7112
126.09	0.29077	48.742	-7.3212	0.60542	-2.82	0.020999	-0.037533	0.020403	0.66022	-1.3176	2877.6	21.135	0.12325	80.092	-65.139	76.758	76.372	20.931	-0.38526	-7.2612	0.65403	-2.7987	23.42	-5.7112
126.08	0.29109	48.744	-7.3211	0.60523	-2.8199	0.021328	-0.038636	0.019515	0.66022	-1.3176	2876.9	21.136	0.12338	80.091	-65.165	76.758	76.372	20.931	-0.38526	-7.2612	0.65403	-2.7987	23.42	-5.7112
126.08	0.29133	48.745	-7.321	0.60503	-2.8198	0.021622	-0.039682	0.018599	0.66022	-1.3176	2876.3	21.137	0.12348	80.09	-65.19	76.758	76.372	20.931	-0.38526	-7.2612	0.65403	-2.7987	23.42	-5.7112
126.08	0.29151	48.747	-7.3209	0.60483	-2.8197	0.021881	-0.04067	0.017657	0.66022	-1.3176	2875.6	21.138	0.12356	80.09	-65.213	76.758	76.372	20.931	-0.38526	-7.2612	0.65403	-2.7987	23.42	-5.7112
126.08	0.29163	48.749	-7.3208	0.60462	-2.8196	0.022104	-0.041596	0.01669	0.66022	-1.3176	2874.9	21.139	0.12361	80.089	-65.235	76.758	76.372	20.931	-0.38526	-7.2612	0.65403	-2.7987	23.42	-5.7112
126.08	0.29169	48.75	-7.3207	0.60441	-2.8195	0.022291	-0.042462	0.0157	0.66022	-1.3176	2874.2	21.14	0.12364	80.088	-65.255	76.758	76.372	20.931	-0.38526	-7.2612	0.65403	-2.7987	23.42	-5.7112
126.07	0.29168	48.752	-7.3205	0.6042	-2.8195	0.022441	-0.043264	0.014689	0.66022	-1.3176	2873.6	21.141	0.12364	80.087	-65.273	76.758	76.372	20.931	-0.38526	-7.2612	0.65403	-2.7987	23.42	-5.7112
126.07	0.29161	48.753	-7.3204	0.60398	-2.8194	0.022555	-0.044003	0.013657	0.66022	-1.3176	2872.9	21.142	0.12361	80.087	-65.29	76.758	76.372	20.931	-0.38526	-7.2612	0.65403	-2.7987	23.42	-5.7112
126.07	0.29148	48.755	-7.3203	0.60376	-2.8193	0.022632	-0.044676	0.012607	0.66022	-1.3176	2872.2	21.143	0.12355	80.086	-65.304	76.758	76.372	20.931	-0.38526	-7.2612	0.65403	-2.7987	23.42	-5.7112
126.07	0.29129	48.756	-7.3202	0.60353	-2.8193	0.022672	-0.045285	0.01154	0.66022	-1.3176	2871.5	21.144	0.12347	80.085	-65.317	76.759	76.372	20.931	-0.38526	-7.2612	0.65403	-2.7987	23.42	-5.7112
126.07	0.29104	48.758	-7.3201	0.60331	-2.8192	0.022676	-0.045826	0.010458	0.66022	-1.3176	2870.9	21.145	0.12337	80.085	-65.328	76.759	76.372	20.931	-0.38526	-7.2612	0.65403	-2.7987	23.42	-5.7112
126.06	0.29073	48.759	-7.32	0.60308	-2.8192	0.022643	-0.046301	0.0093634	0.66022	-1.3176	2870.2	21.145	0.12324	80.084	-65.337	76.759	76.372	20.931	-0.38526	-7.2612	0.65403	-2.7987	23.42	-5.7112
126.06	0.29037	48.76	-7.3199	0.60284	-2.8191	0.022573	-0.046708	0.0082567	0.66022	-1.3176	2869.5	21.146	0.12309	80.083	-65.345	76.759	76.372	20.931	-0.38526	-7.2612	0.65403	-2.7987	23.42	-5.7112
126.06	0.28995	48.762	-7.3198	0.60261	-2.8191	0.022467	-0.047046	0.0071403	0.66022	-1.3176	2868.8	21.147	0.12291	80.082	-65.35	76.759	76.372	20.931	-0.38526	-7.2612	0.65403	-2.7987	23.42	-5.7112
126.06	0.28948	48.763	-7.3196	0.60237	-2.8191	0.022324	-0.047316	0.0060158	0.66022	-1.3176	2868.2	21.148	0.12271	80.082	-65.353	76.759	76.372	20.931	-0.38526	-7.2612	0.65403	-2.7987	23.42	-5.7112
126.06	0.28896	48.764	-7.3195	0.60214	-2.819	0.022146	-0.047518	0.0048849	0.66022	-1.3176	2867.5	21.148	0.12249	80.081	-65.355	76.759	76.372	20.931	-0.38526	-7.2612	0.65403	-2.7987	23.42	-5.7112
126.06	0.28839	48.765	-7.3194	0.6019	-2.819	0.021932	-0.047651	0.0037496	0.66022	-1.3176	2866.8	21.149	0.12225	80.08	-65.354	76.759	76.372	20.931	-0.38526	-7.2612	0.65403	-2.7987	23.42	-5.7112
126.05	0.28777	48.766	-7.3193	0.60166	-2.819	0.021683	-0.047714	0.0026115	0.66022	-1.3176	2866.1	21.15	0.12199	80.079	-65.352	76.759	76.372	20.931	-0.38526	-7.2612	0.65403	-2.7987	23.42	-5.7112
126.05	0.2871	48.767	-7.3192	0.60142	-2.819	0.021399	-0.047709	0.0014723	0.66022	-1.3176	2865.5	21.15	0.12171	80.079	-65.347	76.759	76.372	20.931	-0.38526	-7.2612	0.65403	-2.7987	23.42	-5.7112
126.05	0.28638	48.768	-7.3191	0.60118	-2.819	0.021081	-0.047636	0.00033395	0.66022	-1.3176	2864.8	21.151	0.12141	80.078	-65.341	76.759	76.372	20.931	-0.38526	-7.2612	0.65403	-2.7987	23.42	-5.7112
126.05	0.28563	48.769	-7.319	0.60094	-2.819	0.020729	-0.047494	-0.0008019	0.66022	-1.3176	2864.1	21.152	0.12109	80.077	-65.332	76.759	76.372	20.931	-0.38526	-7.2612	0.65403	-2.7987	23.42	-5.7112
126.05	0.28483	48.769	-7.3189	0.60071	-2.819	0.020344	-0.047284	-0.0019335	0.66022	-1.3176	2863.4	21.152	0.12075	80.077	-65.322	76.759	76.372	20.931	-0.38526	-7.2612	0.65403	-2.7987	23.42	-5.7112
126.05	0.284	48.77	-7.3188	0.60047	-2.819	0.019926	-0.047007	-0.003059	0.66022	-1.3176	2862.8	21.153	0.1204	80.076	-65.31	76.76	76.372	20.931	-0.38526	-7.2612	0.65403	-2.7987	23.42	-5.7112
126.04	0.28312	48.77	-7.3187	0.60024	-2.819	0.019477	-0.046663	-0.0041769	0.66022	-1.3176	2862.1	21.153	0.12003	80.075	-65.297	76.76	76.372	20.931	-0.38526	-7.2612	0.65403	-2.7987	23.42	-5.7112
126.04	0.28222	48.771	-7.3186	0.60001	-2.819	0.018996	-0.046253	-0.0052853	0.66022	-1.3176	2861.4	21.153	0.11964	80.074	-65.281	76.76	76.372	20.931	-0.38526	-7.2612	0.65403	-2.7987	23.42	-5.7112
126.04	0.28128	48.771	-7.3185	0.59978	-2.8191	0.018486	-0.045778	-0.0063825	0.66022	-1.3176	2860.7	21.154	0.11925	80.074	-65.264	76.76	76.372	20.931	-0.38526	-7.2612	0.65403	-2.7987	23.42	-5.7112
126.04	0.28031	48.772	-7.3184	0.59955	-2.8191	0.017946	-0.045238	-0.007467	0.66022	-1.3176	2860.1	21.154	0.11884	80.073	-65.245	76.76	76.372	20.931	-0.38526	-7.2612	0.65403	-2.7987	23.42	-5.7112
126.04	0.27931	48.772	-7.3183	0.59932	-2.8191	0.017378	-0.044635	-0.0085369	0.66022	-1.3176	2859.4	21.154	0.11841	80.072	-65.225	76.76	76.372	20.931	-0.38526	-7.2612	0.65403	-2.7987	23.42	-5.7112
126.04	0.27828	48.772	-7.3182	0.5991	-2.8192	0.016782	-0.043969	-0.0095909	0.66022	-1.3176	2858.7	21.155	0.11798	80.071	-65.203	76.76	76.372	20.931	-0.38526	-7.2612	0.65403	-2.7987	23.42	-5.7112
126.04	0.27723	48.772	-7.3182	0.59888	-2.8192	0.01616	-0.043243	-0.010627	0.66022	-1.3176	2858.0	21.155	0.11754	80.071	-65.179	76.76	76.372	20.931	-0.38526	-7.2612	0.65403	-2.7987	23.42	-5.7112
126.03	0.27617	48.772	-7.3181	0.59867	-2.8193	0.015513	-0.042457	-0.011644	0.66022	-1.3176	2857.4	21.155	0.11709	80.07	-65.155	76.76	76.372	20.931	-0.38526	-7.2612	0.65403	-2.7987	23.42	-5.7112
126.03	0.27508	48.772	-7.318	0.59846	-2.8194	0.014841	-0.041612	-0.01264	0.66022	-1.3176	2856.7	21.155	0.11662	80.069	-65.129	76.76	76.372	20.931	-0.38526	-7.2612	0.65403	-2.7987	23.42	-5.7112
126.03	0.27397	48.772	-7.3179	0.59825	-2.8194	0.014146	-0.040711	-0.013615	0.66022	-1.3176	2856.0	21.155	0.11616	80.068	-65.101	76.76	76.372	20.931	-0.38526	-7.2612	0.65403	-2.7987	23.42	-5.7112
126.03	0.27285	48.771	-7.3179	0.59805	-2.8195	0.013428	-0.039753	-0.014565	0.66022	-1.3176	2855.4	21.156	0.11568	80.068	-65.073	76.76	76.372	20.931	-0.38526	-7.2612	0.65403	-2.7987	23.42	-5.7112
126.03	0.27172	48.771	-7.3178	0.59786	-2.8196	0.01269	-0.038743	-0.01549	0.66022	-1.3176	2854.7	21.156	0.11521	80.067	-65.043	76.76	76.372	20.931	-0.38526	-7.2612	0.65403	-2.7987	23.42	-5.7112
126.03	0.27058	48.77	-7.3177	0.59766	-2.8196	0.011932	-0.03768	-0.016389	0.66022	-1.3176	2854.0	21.156	0.11472	80.066	-65.013	76.76	76.372	20.931	-0.38526	-7.2612	0.65403	-2.7987	23.42	-5.7112
126.03	0.26944	48.77	-7.3177	0.59748	-2.8197	0.011156	-0.036566	-0.01726	0.66022	-1.3176	2853.3	21.156	0.11424	80.065	-64.981	76.76	76.372	20.931	-0.38526	-7.2612	0.65403	-2.7987	23.42	-5.7112
126.03	0.26829	48.769	-7.3176	0.5973	-2.8198	0.010363	-0.035404	-0.018102	0.66022	-1.3176	2852.7	21.155	0.11375	80.064	-64.949	76.76	76.372	20.931	-0.38526	-7.2612	0.65403	-2.7987	23.42	-5.7112
126.02	0.26713	48.769	-7.3176	0.59712	-2.8199	0.0095537	-0.034196	-0.018914	0.66022	-1.3176	2852.0	21.155	0.11327	80.064	-64.916	76.76	76.372	20.931	-0.38526	-7.2612	0.65403	-2.7987	23.42	-5.7112
126.02	0.26598	48.768	-7.3175	0.59696	-2.82	0.00873	-0.032943	-0.019694	0.66022	-1.3176	2851.3	21.155	0.11278	80.063	-64.882	76.76	76.372	20.931	-0.38526	-7.2612	0.65403	-2.7987	23.42	-5.7112
126.02	0.26483	48.767	-7.3175	0.5968	-2.8201	0.0078932	-0.031647	-0.020441	0.66022	-1.3176	2850.6	21.155	0.11229	80.062	-64.847	76.76	76.372	20.931	-0.38526	-7.2612	0.65403	-2.7987	23.42	-5.7112
126.02	0.26369	48.766	-7.3174	0.59664	-2.8202	0.0070445	-0.030311	-0.021155	0.66022	-1.3176	2850.0	21.155	0.11181	80.061	-64.812	76.76	76.372	20.931	-0.38526	-7.2612	0.65403	-2.7987	23.42	-5.7112
126.02	0.26256	48.765	-7.3174	0.59649	-2.8203	0.0061854	-0.028936	-0.021834	0.66022	-1.3176	2849.3	21.154	0.11133	80.061	-64.777	76.76	76.372	20.931	-0.38526	-7.2612	0.65403	-2.7987	23.42	-5.7112
126.02	0.26143	48.764	-7.3174	0.59635	-2.8204	0.0053172	-0.027526	-0.022477	0.66022	-1.3176	2848.6	21.154	0.11085	80.06	-64.741	76.76	76.372	20.931	-0.38526	-7.2612	0.65403	-2.7987	23.42	-5.7112
126.02	0.26032	48.762	-7.3174	0.59622	-2.8205	0.0044415	-0.026081	-0.023084	0.66022	-1.3176	2847.9	21.154	0.11038	80.059	-64.704	76.76	76.372	20.931	-0.38526	-7.2612	0.65403	-2.7987	23.42	-5.7112
126.02	0.25922	48.761	-7.3173	0.59609	-2.8207	0.0035595	-0.024606	-0.023653	0.66022	-1.3176	2847.3	21.153	0.10992	80.058	-64.668	76.76	76.372	20.931	-0.38526	-7.2612	0.65403	-2.7987	23.42	-5.7112
126.02	0.25814	48.76	-7.3173	0.59597	-2.8208	0.0026728	-0.023101	-0.024184	0.66022	-1.3176	2846.6	21.153	0.10946	80.058	-64.631	76.76	76.372	20.931	-0.38526	-7.2612	0.65403	-2.7987	23.42	-5.7112
126.02	0.25708	48.758	-7.3173	0.59586	-2.8209	0.0017828	-0.021569	-0.024676	0.66022	-1.3176	2845.9	21.153	0.10901	80.057	-64.594	76.761	76.372	20.931	-0.38526	-7.2612	0.65403	-2.7987	23.42	-5.7112
126.01	0.25605	48.757	-7.3173	0.59576	-2.821	0.00089084	-0.020013	-0.025128	0.66022	-1.3176	2845.2	21.152	0.10857	80.056	-64.557	76.761	76.372	20.931	-0.38526	-7.2612	0.65403	-2.7987	23.42	-5.7112
126.01	0.25503	48.755	-7.3173	0.59566	-2.8212	-1.5875e-06	-0.018435	-0.02554	0.66022	-1.3176	2844.6	21.152	0.10814	80.055	-64.519	76.761	76.372	20.931	-0.38526	-7.2612	0.65403	-2.7987	23.42	-5.7112
126.01	0.25404	48.753	-7.3173	0.59557	-2.8213	-0.00089305	-0.016837	-0.025911	0.66022	-1.3176	2843.9	21.151	0.10773	80.054	-64.482	76.761	76.372	20.931	-0.38526	-7.2612	0.65403	-2.7987	23.42	-5.7112
126.01	0.25308	48.752	-7.3173	0.59549	-2.8214	-0.0017821	-0.015223	-0.026241	0.66022	-1.3176	2843.2	21.15	0.10732	80.054	-64.445	76.761	76.372	20.931	-0.38526	-7.2612	0.65403	-2.7987	23.42	-5.7112
126.01	0.25216	48.75	-7.3173	0.59542	-2.8215	-0.0026674	-0.013594	-0.026529	0.66022	-1.3176	2842.5	21.15	0.10693	80.053	-64.408	76.761	76.372	20.931	-0.38526	-7.2612	0.65403	-2.7987	23.42	-5.7112
126.01	0.25126	48.748	-7.3173	0.59536	-2.8217	-0.0035475	-0.011954	-0.026775	0.66022	-1.3176	2841.9	21.149	0.10655	80.052	-64.372	76.761	76.372	20.931	-0.38526	-7.2612	0.65403	-2.7987	23.42	-5.7112
126.01	0.2504	48.746	-7.3174	0.5953	-2.8218	-0.004421	-0.010304	-0.026979	0.66022	-1.3176	2841.2	21.149	0.10619	80.051	-64.335	76.761	76.372	20.931	-0.38526	-7.2612	0.65403	-2.7987	23.42	-5.7112
126.01	0.24957	48.744	-7.3174	0.59525	-2.8219	-0.0052865	-0.0086476	-0.027139	0.66022	-1.3176	2840.5	21.148	0.10584	80.05	-64.299	76.761	76.372	20.931	-0.38526	-7.2612	0.65403	-2.7987	23.42	-5.7112
126.01	0.24879	48.742	-7.3174	0.59521	-2.8221	-0.0061427	-0.0069871	-0.027258	0.66022	-1.3176	2839.9	21.147	0.1055	80.05	-64.263	76.761	76.372	20.931	-0.38526	-7.2612	0.65403	-2.7987	23.42	-5.7112
126.01	0.24804	48.74	-7.3174	0.59518	-2.8222	-0.0069882	-0.0053251	-0.027333	0.66022	-1.3176	2839.2	21.146	0.10519	80.049	-64.228	76.761	76.372	20.931	-0.38526	-7.2612	0.65403	-2.7987	23.42	-5.7112
126.01	0.24734	48.738	-7.3175	0.59516	-2.8224	-0.0078217	-0.0036641	-0.027365	0.66022	-1.3176	2838.5	21.146	0.10489	80.048	-64.193	76.761	76.372	20.931	-0.38526	-7.2612	0.65403	-2.7987	23.42	-5.7112
126.01	0.24667	48.735	-7.3175	0.59515	-2.8225	-0.0086419	-0.0020067	-0.027355	0.66022	-1.3176	2837.8	21.145	0.10461	80.047	-64.158	76.761	76.372	20.931	-0.38526	-7.2612	0.65403	-2.7987	23.42	-5.7112
126.01	0.24606	48.733	-7.3176	0.59514	-2.8226	-0.0094475	-0.00035541	-0.027302	0.66022	-1.3176	2837.2	21.144	0.10435	80.046	-64.124	76.761	76.372	20.931	-0.38526	-7.2612	0.65403	-2.7987	23.42	-5.7112
126.01	0.24549	48.731	-7.3176	0.59514	-2.8228	-0.010237	0.0012872	-0.027206	0.66022	-1.3176	2836.5	21.143	0.10411	80.046	-64.091	76.761	76.372	20.931	-0.38526	-7.2612	0.65403	-2.7987	23.42	-5.7112
126.01	0.24497	48.729	-7.3177	0.59515	-2.8229	-0.01101	0.0029186	-0.027068	0.66022	-1.3176	2835.8	21.142	0.10389	80.045	-64.058	76.761	76.372	20.931	-0.38526	-7.2612	0.65403	-2.7987	23.42	-5.7112
126.01	0.24449	48.726	-7.3177	0.59517	-2.823	-0.011765	0.0045362	-0.026888	0.66022	-1.3176	2835.1	21.141	0.10369	80.044	-64.026	76.761	76.372	20.931	-0.38526	-7.2612	0.65403	-2.7987	23.42	-5.7112
126.0	0.24407	48.724	-7.3178	0.5952	-2.8232	-0.0125	0.0061378	-0.026667	0.66022	-1.3176	2834.5	21.141	0.10351	80.043	-63.994	76.761	76.372	20.931	-0.38526	-7.2612	0.65403	-2.7987	23.42	-5.7112
126.0	0.2437	48.721	-7.3179	0.59523	-2.8233	-0.013215	0.0077207	-0.026404	0.66022	-1.3176	2833.8	21.14	0.10336	80.043	-63.964	76.761	76.372	20.931	-0.38526	-7.2612	0.65403	-2.7987	23.42	-5.7112
126.0	0.24339	48.719	-7.3179	0.59528	-2.8234	-0.013908	0.0092826	-0.0261	0.66022	-1.3176	2833.1	21.139	0.10322	80.042	-63.934	76.761	76.372	20.931	-0.38526	-7.2612	0.65403	-2.7987	23.42	-5.7112
126.0	0.24312	48.716	-7.318	0.59533	-2.8236	-0.014579	0.010821	-0.025757	0.66022	-1.3176	2832.4	21.138	0.10311	80.041	-63.904	76.761	76.372	20.931	-0.38526	-7.2612	0.65403	-2.7987	23.42	-5.7112
126.0	0.24292	48.714	-7.3181	0.59538	-2.8237	-0.015226	0.012334	-0.025374	0.66022	-1.3176	2831.8	21.137	0.10303	80.04	-63.876	76.761	76.372	20.931	-0.38526	-7.2612	0.65403	-2.7987	23.42	-5.7112
126.0	0.24276	48.711	-7.3181	0.59545	-2.8238	-0.015848	0.013819	-0.024952	0.66022	-1.3176	2831.1	21.136	0.10296	80.039	-63.848	76.761	76.372	20.931	-0.38526	-7.2612	0.65403	-2.7987	23.42	-5.7112
126.0	0.24267	48.709	-7.3182	0.59552	-2.8239	-0.016445	0.015274	-0.024491	0.66022	-1.3176	2830.4	21.135	0.10292	80.039	-63.822	76.761	76.372	20.931	-0.38526	-7.2612	0.65403	-2.7987	23.42	-5.7112
126.0	0.24263	48.706	-7.3183	0.5956	-2.8241	-0.017016	0.016696	-0.023994	0.66022	-1.3176	2829.8	21.134	0.10291	80.038	-63.796	76.761	76.372	20.931	-0.38526	-7.2612	0.65403	-2.7987	23.42	-5.7112
126.0	0.24265	48.703	-7.3184	0.59569	-2.8242	-0.01756	0.018084	-0.02346	0.66022	-1.3176	2829.1	21.133	0.10292	80.037	-63.771	76.761	76.372	20.931	-0.38526	-7.2612	0.65403	-2.7987	23.42	-5.7112
126.0	0.24273	48.701	-7.3185	0.59578	-2.8243	-0.018076	0.019435	-0.022891	0.66022	-1.3176	2828.4	21.132	0.10295	80.036	-63.747	76.761	76.372	20.931	-0.38526	-7.2612	0.65403	-2.7987	23.42	-5.7112
126.0	0.24286	48.698	-7.3186	0.59588	-2.8244	-0.018563	0.020747	-0.022287	0.66022	-1.3176	2827.7	21.131	0.10301	80.035	-63.724	76.761	76.372	20.931	-0.38526	-7.2612	0.65403	-2.7987	23.42	-5.7112
126.0	0.24306	48.696	-7.3187	0.59599	-2.8245	-0.019021	0.022019	-0.021649	0.66022	-1.3176	2827.1	21.13	0.1031	80.035	-63.702	76.761	76.372	20.931	-0.38526	-7.2612	0.65403	-2.7987	23.42	-5.7112
126.0	0.24332	48.693	-7.3188	0.5961	-2.8246	-0.019449	0.023249	-0.020979	0.66022	-1.3176	2826.4	21.129	0.1032	80.034	-63.681	76.761	76.372	20.931	-0.38526	-7.2612	0.65403	-2.7987	23.42	-5.7112
126.0	0.24363	48.69	-7.3189	0.59622	-2.8247	-0.019847	0.024434	-0.020278	0.66022	-1.3176	2825.7	21.128	0.10334	80.033	-63.661	76.761	76.372	20.931	-0.38526	-7.2612	0.65403	-2.7987	23.42	-5.7112
126.0	0.24401	48.688	-7.319	0.59635	-2.8248	-0.020213	0.025573	-0.019546	0.66022	-1.3176	2825.0	21.127	0.1035	80.032	-63.642	76.761	76.372	20.931	-0.38526	-7.2612	0.65403	-2.7987	23.42	-5.7112
126.0	0.24444	48.685	-7.3191	0.59648	-2.8249	-0.020548	0.026665	-0.018785	0.66022	-1.3176	2824.4	21.126	0.10368	80.031	-63.624	76.761	76.372	20.931	-0.38526	-7.2612	0.65403	-2.7987	23.42	-5.7112
126.0	0.24493	48.683	-7.3192	0.59661	-2.825	-0.020851	0.027707	-0.017997	0.66022	-1.3176	2823.7	21.125	0.10389	80.031	-63.607	76.761	76.372	20.931	-0.38526	-7.2612	0.65403	-2.7987	23.42	-5.7112
126.0	0.24549	48.68	-7.3193	0.59675	-2.8251	-0.021122	0.028699	-0.017181	0.66022	-1.3176	2823.0	21.124	0.10413	80.03	-63.591	76.761	76.372	20.931	-0.38526	-7.2612	0.65403	-2.7987	23.42	-5.7112
126.0	0.2461	48.678	-7.3194	0.5969	-2.8252	-0.02136	0.029638	-0.016341	0.66022	-1.3176	2822.4	21.124	0.10439	80.029	-63.576	76.761	76.372	20.931	-0.38526	-7.2612	0.65403	-2.7987	23.42	-5.7112
126.0	0.24677	48.675	-7.3195	0.59705	-2.8253	-0.021566	0.030524	-0.015477	0.66022	-1.3176	2821.7	21.123	0.10468	80.028	-63.563	76.761	76.372	20.931	-0.38526	-7.2612	0.65403	-2.7987	23.42	-5.7112
126.0	0.24749	48.673	-7.3196	0.59721	-2.8253	-0.021738	0.031355	-0.014591	0.66022	-1.3176	2821.0	21.122	0.10498	80.028	-63.55	76.761	76.372	20.931	-0.38526	-7.2612	0.65403	-2.7987	23.42	-5.7112
126.0	0.24828	48.67	-7.3197	0.59736	-2.8254	-0.021877	0.03213	-0.013683	0.66022	-1.3176	2820.3	21.121	0.10532	80.027	-63.539	76.761	76.372	20.931	-0.38526	-7.2612	0.65403	-2.7987	23.42	-5.7112
126.0	0.24912	48.668	-7.3198	0.59753	-2.8255	-0.021983	0.032848	-0.012756	0.66022	-1.3176	2819.7	21.12	0.10568	80.026	-63.529	76.761	76.372	20.931	-0.38526	-7.2612	0.65403	-2.7987	23.42	-5.7112
125.99	0.25002	48.665	-7.3199	0.59769	-2.8255	-0.022055	0.033508	-0.011812	0.66022	-1.3176	2819.0	21.119	0.10606	80.025	-63.52	76.761	76.372	20.931	-0.38526	-7.2612	0.65403	-2.7987	23.42	-5.7112
125.99	0.25097	48.663	-7.32	0.59786	-2.8256	-0.022094	0.034109	-0.01085	0.66022	-1.3176	2818.3	21.118	0.10646	80.024	-63.512	76.761	76.372	20.931	-0.38526	-7.2612	0.65403	-2.7987	23.42	-5.7112
125.99	0.25198	48.661	-7.3201	0.59803	-2.8256	-0.0221	0.034651	-0.0098735	0.66022	-1.3176	2817.7	21.117	0.10689	80.024	-63.505	76.761	76.372	20.931	-0.38526	-7.2612	0.65403	-2.7987	23.42	-5.7112
125.99	0.25304	48.658	-7.3203	0.59821	-2.8257	-0.022072	0.035132	-0.0088836	0.66022	-1.3176	2817.0	21.117	0.10734	80.023	-63.499	76.761	76.372	20.931	-0.38526	-7.2612	0.65403	-2.7987	23.42	-5.7112
125.99	0.25415	48.656	-7.3204	0.59838	-2.8257	-0.022012	0.035552	-0.0078819	0.66022	-1.3176	2816.3	21.116	0.10782	80.022	-63.495	76.761	76.372	20.931	-0.38526	-7.2612	0.65403	-2.7987	23.42	-5.7112
125.99	0.25531	48.654	-7.3205	0.59856	-2.8258	-0.021918	0.03591	-0.0068698	0.66022	-1.3176	2815.6	21.115	0.10831	80.021	-63.491	76.761	76.372	20.931	-0.38526	-7.2612	0.65403	-2.7987	23.42	-5.7112
125.99	0.25652	48.652	-7.3206	0.59874	-2.8258	-0.021792	0.036206	-0.0058491	0.66022	-1.3176	2815.0	21.114	0.10883	80.021	-63.489	76.761	76.372	20.931	-0.38526	-7.2612	0.65403	-2.7987	23.42	-5.7112
125.99	0.25779	48.65	-7.3207	0.59893	-2.8258	-0.021633	0.03644	-0.0048213	0.66022	-1.3176	2814.3	21.114	0.10936	80.02	-63.488	76.761	76.372	20.931	-0.38526	-7.2612	0.65403	-2.7987	23.42	-5.7112
125.99	0.25909	48.648	-7.3208	0.59911	-2.8259	-0.021443	0.036611	-0.0037881	0.66022	-1.3176	2813.6	21.113	0.10992	80.019	-63.488	76.761	76.372	20.931	-0.38526	-7.2612	0.65403	-2.7987	23.42	-5.7112
125.99	0.26045	48.646	-7.3209	0.59929	-2.8259	-0.021221	0.03672	-0.0027511	0.66022	-1.3176	2812.9	21.112	0.11049	80.018	-63.489	76.761	76.372	20.931	-0.38526	-7.2612	0.65403	-2.7987	23.42	-5.7112
125.99	0.26184	48.644	-7.321	0.59948	-2.8259	-0.020968	0.036766	-0.0017118	0.66022	-1.3176	2812.3	21.112	0.11109	80.018	-63.491	76.762	76.372	20.931	-0.38526	-7.2612	0.65403	-2.7987	23.42	-5.7112
125.99	0.26328	48.642	-7.3211	0.59966	-2.8259	-0.020684	0.036749	-0.00067202	0.66022	-1.3176	2811.6	21.111	0.1117	80.017	-63.495	76.762	76.372	20.931	-0.38526	-7.2612	0.65403	-2.7987	23.42	-5.7112
125.99	0.26476	48.641	-7.3212	0.59984	-2.8259	-0.02037	0.03667	0.00036673	0.66022	-1.3176	2810.9	21.11	0.11233	80.016	-63.499	76.762	76.372	20.931	-0.38526	-7.2612	0.65403	-2.7987	23.42	-5.7112
125.99	0.26628	48.639	-7.3213	0.60003	-2.8259	-0.020027	0.036528	0.0014028	0.66022	-1.3176	2810.3	21.11	0.11297	80.015	-63.505	76.762	76.372	20.931	-0.38526	-7.2612	0.65403	-2.7987	23.42	-5.7112
125.99	0.26784	48.637	-7.3214	0.60021	-2.8259	-0.019655	0.036325	0.0024346	0.66022	-1.3176	2809.6	21.109	0.11363	80.015	-63.512	76.762	76.372	20.931	-0.38526	-7.2612	0.65403	-2.7987	23.42	-5.7112
125.99	0.26943	48.636	-7.3215	0.60039	-2.8259	-0.019255	0.03606	0.0034605	0.66022	-1.3176	2808.9	21.109	0.11431	80.014	-63.52	76.762	76.372	20.931	-0.38526	-7.2612	0.65403	-2.7987	23.42	-5.7112
125.98	0.27105	48.634	-7.3216	0.60057	-2.8258	-0.018827	0.035735	0.004479	0.66022	-1.3176	2808.2	21.108	0.115	80.013	-63.529	76.762	76.372	20.931	-0.38526	-7.2612	0.65403	-2.7987	23.42	-5.7112
125.98	0.27271	48.633	-7.3217	0.60075	-2.8258	-0.018372	0.035349	0.0054884	0.66022	-1.3176	2807.6	21.108	0.1157	80.012	-63.539	76.762	76.372	20.931	-0.38526	-7.2612	0.65403	-2.7987	23.42	-5.7112
125.98	0.27439	48.632	-7.3218	0.60092	-2.8258	-0.017891	0.034903	0.0064872	0.66022	-1.3176	2806.9	21.107	0.11642	80.012	-63.55	76.762	76.372	20.931	-0.38526	-7.2612	0.65403	-2.7987	23.42	-5.7112
125.98	0.27611	48.63	-7.3219	0.6011	-2.8258	-0.017386	0.034399	0.0074739	0.66022	-1.3176	2806.2	21.107	0.11715	80.011	-63.562	76.762	76.372	20.931	-0.38526	-7.2612	0.65403	-2.7987	23.42	-5.7112
125.98	0.27785	48.629	-7.322	0.60127	-2.8257	-0.016855	0.033837	0.0084469	0.66022	-1.3176	2805.6	21.107	0.11789	80.01	-63.576	76.762	76.372	20.931	-0.38526	-7.2612	0.65403	-2.7987	23.42	-5.7112
125.98	0.27961	48.628	-7.3221	0.60143	-2.8257	-0.016302	0.033219	0.0094048	0.66022	-1.3176	2804.9	21.107	0.11863	80.009	-63.59	76.762	76.372	20.931	-0.38526	-7.2612	0.65403	-2.7987	23.42	-5.7112
125.98	0.28139	48.627	-7.3221	0.6016	-2.8256	-0.015726	0.032544	0.010346	0.66022	-1.3176	2804.2	21.106	0.11939	80.009	-63.605	76.762	76.372	20.931	-0.38526	-7.2612	0.65403	-2.7987	23.42	-5.7112
125.98	0.28319	48.626	-7.3222	0.60176	-2.8256	-0.015128	0.031816	0.01127	0.66022	-1.3176	2803.5	21.106	0.12016	80.008	-63.622	76.762	76.372	20.931	-0.38526	-7.2612	0.65403	-2.7987	23.42	-5.7112
125.98	0.28501	48.625	-7.3223	0.60192	-2.8255	-0.01451	0.031034	0.012173	0.66022	-1.3176	2802.9	21.106	0.12093	80.007	-63.639	76.762	76.372	20.931	-0.38526	-7.2612	0.65403	-2.7987	23.42	-5.7112
125.98	0.28685	48.625	-7.3224	0.60207	-2.8254	-0.013872	0.0302	0.013057	0.66022	-1.3176	2802.2	21.106	0.12171	80.006	-63.657	76.762	76.372	20.931	-0.38526	-7.2612	0.65403	-2.7987	23.42	-5.7112
125.98	0.28869	48.624	-7.3224	0.60222	-2.8254	-0.013216	0.029316	0.013918	0.66022	-1.3176	2801.5	21.106	0.12249	80.006	-63.677	76.762	76.372	20.931	-0.38526	-7.2612	0.65403	-2.7987	23.42	-5.7112
125.97	0.29055	48.623	-7.3225	0.60236	-2.8253	-0.012542	0.028382	0.014755	0.66022	-1.3176	2800.8	21.106	0.12328	80.005	-63.697	76.762	76.372	20.931	-0.38526	-7.2612	0.65403	-2.7987	23.42	-5.7112
125.97	0.29242	48.623	-7.3225	0.6025	-2.8252	-0.011851	0.027402	0.015568	0.66022	-1.3176	2800.2	21.105	0.12408	80.004	-63.718	76.763	76.372	20.931	-0.38526	-7.2612	0.65403	-2.7987	23.42	-5.7112
125.97	0.29429	48.622	-7.3226	0.60264	-2.8251	-0.011146	0.026375	0.016356	0.66022	-1.3176	2799.5	21.105	0.12487	80.004	-63.74	76.763	76.372	20.931	-0.38526	-7.2612	0.65403	-2.7987	23.42	-5.7112
125.97	0.29616	48.622	-7.3227	0.60277	-2.8251	-0.010426	0.025305	0.017116	0.66022	-1.3176	2798.8	21.105	0.12567	80.003	-63.762	76.763	76.372	20.931	-0.38526	-7.2612	0.65403	-2.7987	23.42	-5.7112
125.97	0.29804	48.622	-7.3227	0.60289	-2.825	-0.0096927	0.024192	0.017848	0.66022	-1.3176	2798.2	21.106	0.12647	80.002	-63.786	76.763	76.372	20.931	-0.38526	-7.2612	0.65403	-2.7987	23.42	-5.7112
125.97	0.29991	48.621	-7.3228	0.60301	-2.8249	-0.0089477	0.023039	0.018551	0.66022	-1.3176	2797.5	21.106	0.12726	80.001	-63.81	76.763	76.372	20.931	-0.38526	-7.2612	0.65403	-2.7987	23.42	-5.7112
125.97	0.30178	48.621	-7.3228	0.60312	-2.8248	-0.0081919	0.021847	0.019223	0.66022	-1.3176	2796.8	21.106	0.12806	80.001	-63.835	76.763	76.372	20.931	-0.38526	-7.2612	0.65403	-2.7987	23.42	-5.7112
125.97	0.30365	48.621	-7.3228	0.60323	-2.8247	-0.0074264	0.020619	0.019865	0.66022	-1.3176	2796.1	21.106	0.12885	80.0	-63.861	76.763	76.372	20.931	-0.38526	-7.2612	0.65403	-2.7987	23.42	-5.7112
125.96	0.30551	48.621	-7.3229	0.60333	-2.8246	-0.0066525	0.019356	0.020474	0.66022	-1.3176	2795.5	21.106	0.12964	79.999	-63.888	76.763	76.372	20.931	-0.38526	-7.2612	0.65403	-2.7987	23.42	-5.7112
125.96	0.30736	48.621	-7.3229	0.60342	-2.8245	-0.0058714	0.018061	0.021051	0.66022	-1.3176	2794.8	21.106	0.13043	79.998	-63.915	76.763	76.372	20.931	-0.38526	-7.2612	0.65403	-2.7987	23.42	-5.7112
125.96	0.30919	48.621	-7.3229	0.60351	-2.8244	-0.0050842	0.016735	0.021593	0.66022	-1.3176	2794.1	21.107	0.13121	79.998	-63.943	76.763	76.372	20.931	-0.38526	-7.2612	0.65403	-2.7987	23.42	-5.7112
125.96	0.31102	48.622	-7.323	0.60359	-2.8243	-0.0042922	0.015381	0.022101	0.66022	-1.3176	2793.4	21.107	0.13198	79.997	-63.972	76.763	76.372	20.931	-0.38526	-7.2612	0.65403	-2.7987	23.42	-5.7112
125.96	0.31282	48.622	-7.323	0.60366	-2.8242	-0.0034965	0.014001	0.022574	0.66022	-1.3176	2792.8	21.107	0.13275	79.996	-64.001	76.763	76.372	20.931	-0.38526	-7.2612	0.65403	-2.7987	23.42	-5.7112
125.96	0.31461	48.622	-7.323	0.60373	-2.824	-0.0026984	0.012597	0.023011	0.66022	-1.3176	2792.1	21.108	0.13351	79.996	-64.03	76.763	76.372	20.931	-0.38526	-7.2612	0.65403	-2.7987	23.42	-5.7112
125.96	0.31638	48.623	-7.323	0.60379	-2.8239	-0.0018991	0.011171	0.023411	0.66022	-1.3176	2791.4	21.108	0.13426	79.995	-64.061	76.764	76.372	20.931	-0.38526	-7.2612	0.65403	-2.7987	23.42	-5.7112
125.95	0.31812	48.623	-7.323	0.60384	-2.8238	-0.0010998	0.0097258	0.023775	0.66022	-1.3176	2790.8	21.108	0.135	79.994	-64.091	76.764	76.372	20.931	-0.38526	-7.2612	0.65403	-2.7987	23.42	-5.7112
125.95	0.31984	48.624	-7.323	0.60388	-2.8237	-0.00030164	0.0082637	0.0241	0.66022	-1.3176	2790.1	21.109	0.13573	79.993	-64.122	76.764	76.372	20.931	-0.38526	-7.2612	0.65403	-2.7987	23.42	-5.7112
125.95	0.32154	48.624	-7.323	0.60392	-2.8236	0.00049406	0.0067868	0.024388	0.66022	-1.3176	2789.4	21.109	0.13645	79.993	-64.154	76.764	76.372	20.931	-0.38526	-7.2612	0.65403	-2.7987	23.42	-5.7112
125.95	0.3232	48.625	-7.323	0.60395	-2.8234	0.0012862	0.0052975	0.024638	0.66022	-1.3176	2788.7	21.11	0.13716	79.992	-64.186	76.764	76.372	20.931	-0.38526	-7.2612	0.65403	-2.7987	23.42	-5.7112
125.95	0.32484	48.626	-7.323	0.60397	-2.8233	0.0020735	0.0037981	0.024849	0.66022	-1.3176	2788.1	21.11	0.13786	79.991	-64.218	76.764	76.372	20.931	-0.38526	-7.2612	0.65403	-2.7987	23.42	-5.7112
125.95	0.32644	48.626	-7.323	0.60399	-2.8232	0.0028548	0.0022911	0.025022	0.66022	-1.3176	2787.4	21.111	0.13854	79.991	-64.25	76.764	76.372	20.931	-0.38526	-7.2612	0.65403	-2.7987	23.42	-5.7112
125.95	0.32801	48.627	-7.323	0.604	-2.8231	0.003629	0.00077881	0.025155	0.66022	-1.3176	2786.7	21.112	0.13921	79.99	-64.283	76.764	76.372	20.931	-0.38526	-7.2612	0.65403	-2.7987	23.42	-5.7112
125.94	0.32955	48.628	-7.323	0.604	-2.8229	0.0043948	-0.00073644	0.025249	0.66022	-1.3176	2786.0	21.112	0.13986	79.989	-64.316	76.764	76.372	20.931	-0.38526	-7.2612	0.65403	-2.7987	23.42	-5.7112
125.94	0.33105	48.629	-7.3229	0.60399	-2.8228	0.0051513	-0.0022523	0.025305	0.66022	-1.3176	2785.4	21.113	0.1405	79.988	-64.349	76.764	76.372	20.931	-0.38526	-7.2612	0.65403	-2.7987	23.42	-5.7112
125.94	0.33251	48.63	-7.3229	0.60397	-2.8227	0.0058972	-0.0037663	0.025321	0.66022	-1.3176	2784.7	21.113	0.14112	79.988	-64.382	76.764	76.372	20.931	-0.38526	-7.2612	0.65403	-2.7987	23.42	-5.7112
125.94	0.33393	48.631	-7.3229	0.60395	-2.8226	0.0066314	-0.0052761	0.025298	0.66022	-1.3176	2784.0	21.114	0.14172	79.987	-64.415	76.765	76.372	20.931	-0.38526	-7.2612	0.65403	-2.7987	23.42	-5.7112
125.94	0.3353	48.632	-7.3228	0.60392	-2.8224	0.0073528	-0.0067795	0.025237	0.66022	-1.3176	2783.4	21.115	0.14231	79.986	-64.448	76.765	76.372	20.931	-0.38526	-7.2612	0.65403	-2.7987	23.42	-5.7112
125.94	0.33664	48.633	-7.3228	0.60388	-2.8223	0.0080604	-0.008274	0.025136	0.66022	-1.3176	2782.7	21.115	0.14287	79.986	-64.481	76.765	76.372	20.931	-0.38526	-7.2612	0.65403	-2.7987	23.42	-5.7112
125.93	0.33793	48.635	-7.3228	0.60384	-2.8222	0.0087531	-0.0097574	0.024998	0.66022	-1.3176	2782.0	21.116	0.14342	79.985	-64.513	76.765	76.372	20.931	-0.38526	-7.2612	0.65403	-2.7987	23.42	-5.7112
125.93	0.33918	48.636	-7.3227	0.60379	-2.8221	0.00943	-0.011227	0.024821	0.66022	-1.3176	2781.3	21.117	0.14395	79.984	-64.546	76.765	76.372	20.931	-0.38526	-7.2612	0.65403	-2.7987	23.42	-5.7112
125.93	0.34038	48.637	-7.3227	0.60373	-2.8219	0.01009	-0.012682	0.024606	0.66022	-1.3176	2780.7	21.118	0.14446	79.984	-64.579	76.765	76.372	20.931	-0.38526	-7.2612	0.65403	-2.7987	23.42	-5.7112
125.93	0.34153	48.638	-7.3226	0.60366	-2.8218	0.010732	-0.014118	0.024355	0.66022	-1.3176	2780.0	21.118	0.14495	79.983	-64.611	76.765	76.372	20.931	-0.38526	-7.2612	0.65403	-2.7987	23.42	-5.7112
125.93	0.34263	48.64	-7.3226	0.60359	-2.8217	0.011355	-0.015534	0.024066	0.66022	-1.3176	2779.3	21.119	0.14542	79.982	-64.643	76.765	76.372	20.931	-0.38526	-7.2612	0.65403	-2.7987	23.42	-5.7112
125.92	0.34368	48.641	-7.3225	0.6035	-2.8216	0.011959	-0.016928	0.023741	0.66022	-1.3176	2778.6	21.12	0.14587	79.981	-64.674	76.765	76.372	20.931	-0.38526	-7.2612	0.65403	-2.7987	23.42	-5.7112
125.92	0.34469	48.642	-7.3224	0.60342	-2.8215	0.012542	-0.018298	0.023381	0.66022	-1.3176	2778.0	21.121	0.1463	79.981	-64.705	76.765	76.372	20.931	-0.38526	-7.2612	0.65403	-2.7987	23.42	-5.7112
125.92	0.34564	48.643	-7.3224	0.60332	-2.8213	0.013103	-0.019641	0.022986	0.66022	-1.3176	2777.3	21.122	0.14671	79.98	-64.736	76.765	76.372	20.931	-0.38526	-7.2612	0.65403	-2.7987	23.42	-5.7112
125.92	0.34654	48.645	-7.3223	0.60322	-2.8212	0.013642	-0.020956	0.022556	0.66022	-1.3176	2776.6	21.122	0.14709	79.979	-64.766	76.766	76.372	20.931	-0.38526	-7.2612	0.65403	-2.7987	23.42	-5.7112
125.92	0.34739	48.646	-7.3222	0.60311	-2.8211	0.014158	-0.02224	0.022093	0.66022	-1.3176	2776.0	21.123	0.14745	79.979	-64.795	76.766	76.372	20.931	-0.38526	-7.2612	0.65403	-2.7987	23.42	-5.7112
125.92	0.34818	48.648	-7.3222	0.603	-2.821	0.014651	-0.023492	0.021597	0.66022	-1.3176	2775.3	21.124	0.14779	79.978	-64.823	76.766	76.372	20.931	-0.38526	-7.2612	0.65403	-2.7987	23.42	-5.7112
125.91	0.34893	48.649	-7.3221	0.60288	-2.8209	0.015118	-0.02471	0.021069	0.66022	-1.3176	2774.6	21.125	0.14811	79.977	-64.851	76.766	76.372	20.931	-0.38526	-7.2612	0.65403	-2.7987	23.42	-5.7112
125.91	0.34962	48.65	-7.322	0.60275	-2.8208	0.015561	-0.025892	0.02051	0.66022	-1.3176	2773.9	21.126	0.1484	79.976	-64.878	76.766	76.372	20.931	-0.38526	-7.2612	0.65403	-2.7987	23.42	-5.7112
125.91	0.35025	48.652	-7.3219	0.60262	-2.8207	0.015978	-0.027036	0.019922	0.66022	-1.3176	2773.3	21.127	0.14867	79.976	-64.905	76.766	76.372	20.931	-0.38526	-7.2612	0.65403	-2.7987	23.42	-5.7112
125.91	0.35083	48.653	-7.3218	0.60248	-2.8206	0.016368	-0.028141	0.019304	0.66022	-1.3176	2772.6	21.127	0.14892	79.975	-64.93	76.766	76.372	20.931	-0.38526	-7.2612	0.65403	-2.7987	23.42	-5.7112
125.91	0.35136	48.654	-7.3218	0.60234	-2.8205	0.016731	-0.029204	0.018658	0.66022	-1.3176	2771.9	21.128	0.14914	79.974	-64.955	76.766	76.372	20.931	-0.38526	-7.2612	0.65403	-2.7987	23.42	-5.7112
125.9	0.35183	48.656	-7.3217	0.60219	-2.8204	0.017067	-0.030225	0.017986	0.66022	-1.3176	2771.2	21.129	0.14934	79.974	-64.978	76.766	76.372	20.931	-0.38526	-7.2612	0.65403	-2.7987	23.42	-5.7112
125.9	0.35225	48.657	-7.3216	0.60203	-2.8203	0.017375	-0.031202	0.017287	0.66022	-1.3176	2770.6	21.13	0.14952	79.973	-65.0	76.766	76.372	20.931	-0.38526	-7.2612	0.65403	-2.7987	23.42	-5.7112
125.9	0.35261	48.659	-7.3215	0.60188	-2.8202	0.017655	-0.032134	0.016564	0.66022	-1.3176	2769.9	21.131	0.14968	79.972	-65.022	76.766	76.372	20.931	-0.38526	-7.2612	0.65403	-2.7987	23.42	-5.7112
125.9	0.35292	48.66	-7.3214	0.60171	-2.8202	0.017905	-0.033018	0.015818	0.66022	-1.3176	2769.2	21.131	0.14981	79.971	-65.042	76.766	76.372	20.931	-0.38526	-7.2612	0.65403	-2.7987	23.42	-5.7112
125.9	0.35318	48.661	-7.3213	0.60155	-2.8201	0.018127	-0.033855	0.015049	0.66022	-1.3176	2768.5	21.132	0.14992	79.971	-65.06	76.767	76.372	20.931	-0.38526	-7.2612	0.65403	-2.7987	23.42	-5.7112
125.9	0.35339	48.662	-7.3212	0.60137	-2.82	0.018319	-0.034642	0.014259	0.66022	-1.3176	2767.9	21.133	0.15001	79.97	-65.078	76.767	76.372	20.931	-0.38526	-7.2612	0.65403	-2.7987	23.42	-5.7112
125.89	0.35354	48.664	-7.3211	0.6012	-2.8199	0.018481	-0.035379	0.01345	0.66022	-1.3176	2767.2	21.134	0.15008	79.969	-65.094	76.767	76.372	20.931	-0.38526	-7.2612	0.65403	-2.7987	23.42	-5.7112
125.89	0.35364	48.665	-7.3211	0.60102	-2.8199	0.018614	-0.036065	0.012622	0.66022	-1.3176	2766.5	21.135	0.15012	79.968	-65.109	76.767	76.372	20.931	-0.38526	-7.2612	0.65403	-2.7987	23.42	-5.7112
125.89	0.35369	48.666	-7.321	0.60084	-2.8198	0.018717	-0.036699	0.011777	0.66022	-1.3176	2765.9	21.135	0.15014	79.968	-65.123	76.767	76.372	20.931	-0.38526	-7.2612	0.65403	-2.7987	23.42	-5.7112
125.89	0.35369	48.667	-7.3209	0.60065	-2.8198	0.018789	-0.037279	0.010917	0.66022	-1.3176	2765.2	21.136	0.15014	79.967	-65.135	76.767	76.372	20.931	-0.38526	-7.2612	0.65403	-2.7987	23.42	-5.7112
125.89	0.35364	48.668	-7.3208	0.60047	-2.8197	0.018831	-0.037806	0.010042	0.66022	-1.3176	2764.5	21.137	0.15012	79.966	-65.146	76.767	76.372	20.931	-0.38526	-7.2612	0.65403	-2.7987	23.42	-5.7112
125.88	0.35354	48.669	-7.3207	0.60028	-2.8197	0.018843	-0.038278	0.0091536	0.66022	-1.3176	2763.8	21.137	0.15008	79.966	-65.155	76.767	76.372	20.931	-0.38526	-7.2612	0.65403	-2.7987	23.42	-5.7112
125.88	0.35339	48.67	-7.3206	0.60008	-2.8196	0.018825	-0.038695	0.0082541	0.66022	-1.3176	2763.2	21.138	0.15002	79.965	-65.163	76.767	76.372	20.931	-0.38526	-7.2612	0.65403	-2.7987	23.42	-5.7112
125.88	0.3532	48.671	-7.3205	0.59989	-2.8196	0.018777	-0.039056	0.0073444	0.66022	-1.3176	2762.5	21.139	0.14994	79.964	-65.169	76.767	76.372	20.931	-0.38526	-7.2612	0.65403	-2.7987	23.42	-5.7112
125.88	0.35296	48.672	-7.3204	0.59969	-2.8195	0.018698	-0.039361	0.0064261	0.66022	-1.3176	2761.8	21.139	0.14984	79.963	-65.174	76.767	76.372	20.931	-0.38526	-7.2612	0.65403	-2.7987	23.42	-5.7112
125.88	0.35267	48.673	-7.3203	0.5995	-2.8195	0.01859	-0.03961	0.0055005	0.66022	-1.3176	2761.1	21.14	0.14972	79.963	-65.177	76.767	76.372	20.931	-0.38526	-7.2612	0.65403	-2.7987	23.42	-5.7112
125.88	0.35234	48.674	-7.3202	0.5993	-2.8195	0.018453	-0.039802	0.0045691	0.66022	-1.3176	2760.5	21.141	0.14958	79.962	-65.179	76.767	76.372	20.931	-0.38526	-7.2612	0.65403	-2.7987	23.42	-5.7112
125.87	0.35197	48.675	-7.3201	0.5991	-2.8195	0.018286	-0.039938	0.0036333	0.66022	-1.3176	2759.8	21.141	0.14943	79.961	-65.179	76.767	76.372	20.931	-0.38526	-7.2612	0.65403	-2.7987	23.42	-5.7112
125.87	0.35156	48.676	-7.32	0.5989	-2.8194	0.01809	-0.040017	0.0026947	0.66022	-1.3176	2759.1	21.142	0.14926	79.96	-65.177	76.767	76.372	20.931	-0.38526	-7.2612	0.65403	-2.7987	23.42	-5.7112
125.87	0.35111	48.676	-7.3199	0.5987	-2.8194	0.017865	-0.040039	0.0017546	0.66022	-1.3176	2758.4	21.142	0.14907	79.96	-65.175	76.767	76.372	20.931	-0.38526	-7.2612	0.65403	-2.7987	23.42	-5.7112
125.87	0.35062	48.677	-7.3198	0.5985	-2.8194	0.017612	-0.040004	0.00081456	0.66022	-1.3176	2757.8	21.143	0.14886	79.959	-65.17	76.768	76.372	20.931	-0.38526	-7.2612	0.65403	-2.7987	23.42	-5.7112
125.87	0.3501	48.678	-7.3198	0.5983	-2.8194	0.017331	-0.039913	-0.00012402	0.66022	-1.3176	2757.1	21.143	0.14864	79.958	-65.164	76.768	76.372	20.931	-0.38526	-7.2612	0.65403	-2.7987	23.42	-5.7112
125.87	0.34954	48.678	-7.3197	0.5981	-2.8194	0.017023	-0.039766	-0.0010597	0.66022	-1.3176	2756.4	21.144	0.1484	79.957	-65.157	76.768	76.372	20.931	-0.38526	-7.2612	0.65403	-2.7987	23.42	-5.7112
125.87	0.34895	48.679	-7.3196	0.5979	-2.8194	0.016688	-0.039563	-0.001991	0.66022	-1.3176	2755.8	21.144	0.14815	79.957	-65.148	76.768	76.372	20.931	-0.38526	-7.2612	0.65403	-2.7987	23.42	-5.7112
125.86	0.34833	48.679	-7.3195	0.5977	-2.8195	0.016327	-0.039304	-0.0029165	0.66022	-1.3176	2755.1	21.144	0.14789	79.956	-65.138	76.768	76.372	20.931	-0.38526	-7.2612	0.65403	-2.7987	23.42	-5.7112
125.86	0.34767	48.679	-7.3194	0.59751	-2.8195	0.01594	-0.038991	-0.0038348	0.66022	-1.3176	2754.4	21.145	0.14761	79.955	-65.126	76.768	76.372	20.931	-0.38526	-7.2612	0.65403	-2.7987	23.42	-5.7112
125.86	0.34699	48.68	-7.3193	0.59731	-2.8195	0.015528	-0.038624	-0.0047445	0.66022	-1.3176	2753.7	21.145	0.14733	79.954	-65.113	76.768	76.372	20.931	-0.38526	-7.2612	0.65403	-2.7987	23.42	-5.7112
125.86	0.34629	48.68	-7.3193	0.59712	-2.8195	0.015092	-0.038203	-0.0056442	0.66022	-1.3176	2753.1	21.145	0.14703	79.954	-65.099	76.768	76.372	20.931	-0.38526	-7.2612	0.65403	-2.7987	23.42	-5.7112
125.86	0.34555	48.68	-7.3192	0.59693	-2.8195	0.014633	-0.037729	-0.0065325	0.66022	-1.3176	2752.4	21.146	0.14672	79.953	-65.083	76.768	76.372	20.931	-0.38526	-7.2612	0.65403	-2.7987	23.42	-5.7112
125.86	0.3448	48.68	-7.3191	0.59674	-2.8196	0.014151	-0.037204	-0.0074082	0.66022	-1.3176	2751.7	21.146	0.1464	79.952	-65.066	76.768	76.372	20.931	-0.38526	-7.2612	0.65403	-2.7987	23.42	-5.7112
125.85	0.34402	48.68	-7.3191	0.59656	-2.8196	0.013646	-0.036627	-0.0082698	0.66022	-1.3176	2751.0	21.146	0.14607	79.951	-65.048	76.768	76.372	20.931	-0.38526	-7.2612	0.65403	-2.7987	23.42	-5.7112
125.85	0.34323	48.68	-7.319	0.59638	-2.8197	0.013121	-0.036001	-0.0091161	0.66022	-1.3176	2750.4	21.146	0.14574	79.951	-65.029	76.768	76.372	20.931	-0.38526	-7.2612	0.65403	-2.7987	23.42	-5.7112
125.85	0.34242	48.68	-7.3189	0.5962	-2.8197	0.012576	-0.035326	-0.0099458	0.66022	-1.3176	2749.7	21.146	0.14539	79.95	-65.008	76.768	76.372	20.931	-0.38526	-7.2612	0.65403	-2.7987	23.42	-5.7112
125.85	0.34159	48.679	-7.3189	0.59602	-2.8198	0.012011	-0.034604	-0.010758	0.66022	-1.3176	2749.0	21.147	0.14504	79.949	-64.987	76.768	76.372	20.931	-0.38526	-7.2612	0.65403	-2.7987	23.42	-5.7112
125.85	0.34076	48.679	-7.3188	0.59585	-2.8198	0.011427	-0.033835	-0.01155	0.66022	-1.3176	2748.3	21.147	0.14469	79.948	-64.965	76.768	76.372	20.931	-0.38526	-7.2612	0.65403	-2.7987	23.42	-5.7112
125.85	0.33991	48.679	-7.3187	0.59569	-2.8199	0.010827	-0.033021	-0.012323	0.66022	-1.3176	2747.7	21.147	0.14433	79.947	-64.941	76.768	76.372	20.931	-0.38526	-7.2612	0.65403	-2.7987	23.42	-5.7112
125.85	0.33905	48.678	-7.3187	0.59552	-2.8199	0.010209	-0.032163	-0.013074	0.66022	-1.3176	2747.0	21.147	0.14397	79.947	-64.917	76.768	76.372	20.931	-0.38526	-7.2612	0.65403	-2.7987	23.42	-5.7112
125.85	0.33819	48.678	-7.3186	0.59536	-2.82	0.0095766	-0.031263	-0.013803	0.66022	-1.3176	2746.3	21.147	0.1436	79.946	-64.892	76.768	76.372	20.931	-0.38526	-7.2612	0.65403	-2.7987	23.42	-5.7112
125.84	0.33732	48.677	-7.3186	0.59521	-2.8201	0.0089296	-0.030322	-0.014508	0.66022	-1.3176	2745.7	21.147	0.14323	79.945	-64.866	76.768	76.372	20.931	-0.38526	-7.2612	0.65403	-2.7987	23.42	-5.7112
125.84	0.33644	48.677	-7.3186	0.59506	-2.8202	0.0082692	-0.029343	-0.015189	0.66022	-1.3176	2745.0	21.147	0.14287	79.944	-64.84	76.768	76.372	20.931	-0.38526	-7.2612	0.65403	-2.7987	23.42	-5.7112
125.84	0.33557	48.676	-7.3185	0.59492	-2.8202	0.0075965	-0.028325	-0.015844	0.66022	-1.3176	2744.3	21.146	0.1425	79.944	-64.813	76.768	76.372	20.931	-0.38526	-7.2612	0.65403	-2.7987	23.42	-5.7112
125.84	0.3347	48.675	-7.3185	0.59478	-2.8203	0.0069126	-0.027272	-0.016472	0.66022	-1.3176	2743.6	21.146	0.14213	79.943	-64.785	76.768	76.372	20.931	-0.38526	-7.2612	0.65403	-2.7987	23.42	-5.7112
125.84	0.33383	48.674	-7.3184	0.59464	-2.8204	0.0062187	-0.026184	-0.017073	0.66022	-1.3176	2743.0	21.146	0.14176	79.942	-64.757	76.768	76.372	20.931	-0.38526	-7.2612	0.65403	-2.7987	23.42	-5.7112
125.84	0.33297	48.673	-7.3184	0.59452	-2.8205	0.0055158	-0.025064	-0.017646	0.66022	-1.3176	2742.3	21.146	0.14139	79.941	-64.728	76.768	76.372	20.931	-0.38526	-7.2612	0.65403	-2.7987	23.42	-5.7112
125.84	0.33211	48.672	-7.3184	0.59439	-2.8206	0.0048052	-0.023913	-0.018189	0.66022	-1.3176	2741.6	21.146	0.14103	79.94	-64.699	76.768	76.372	20.931	-0.38526	-7.2612	0.65403	-2.7987	23.42	-5.7112
125.84	0.33126	48.671	-7.3184	0.59428	-2.8207	0.0040878	-0.022733	-0.018703	0.66022	-1.3176	2740.9	21.145	0.14067	79.94	-64.669	76.768	76.372	20.931	-0.38526	-7.2612	0.65403	-2.7987	23.42	-5.7112
125.84	0.33043	48.67	-7.3184	0.59417	-2.8208	0.003365	-0.021527	-0.019186	0.66022	-1.3176	2740.3	21.145	0.14032	79.939	-64.639	76.768	76.372	20.931	-0.38526	-7.2612	0.65403	-2.7987	23.42	-5.7112
125.84	0.32961	48.669	-7.3183	0.59406	-2.8209	0.0026379	-0.020295	-0.019637	0.66022	-1.3176	2739.6	21.145	0.13997	79.938	-64.609	76.768	76.372	20.931	-0.38526	-7.2612	0.65403	-2.7987	23.42	-5.7112
125.83	0.3288	48.667	-7.3183	0.59396	-2.821	0.0019075	-0.01904	-0.020057	0.66022	-1.3176	2738.9	21.144	0.13963	79.937	-64.579	76.768	76.372	20.931	-0.38526	-7.2612	0.65403	-2.7987	23.42	-5.7112
125.83	0.32801	48.666	-7.3183	0.59387	-2.8211	0.0011752	-0.017765	-0.020444	0.66022	-1.3176	2738.3	21.144	0.1393	79.937	-64.549	76.768	76.372	20.931	-0.38526	-7.2612	0.65403	-2.7987	23.42	-5.7112
125.83	0.32723	48.665	-7.3183	0.59379	-2.8212	0.00044208	-0.01647	-0.020798	0.66022	-1.3176	2737.6	21.144	0.13897	79.936	-64.518	76.768	76.372	20.931	-0.38526	-7.2612	0.65403	-2.7987	23.42	-5.7112
125.83	0.32648	48.663	-7.3183	0.59371	-2.8213	-0.00029073	-0.015158	-0.021119	0.66022	-1.3176	2736.9	21.143	0.13865	79.935	-64.487	76.768	76.372	20.931	-0.38526	-7.2612	0.65403	-2.7987	23.42	-5.7112
125.83	0.32575	48.662	-7.3183	0.59363	-2.8214	-0.001022	-0.013831	-0.021406	0.66022	-1.3176	2736.2	21.143	0.13834	79.934	-64.457	76.768	76.372	20.931	-0.38526	-7.2612	0.65403	-2.7987	23.42	-5.7112
125.83	0.32505	48.66	-7.3183	0.59357	-2.8215	-0.0017507	-0.012492	-0.021658	0.66022	-1.3176	2735.6	21.142	0.13805	79.933	-64.426	76.768	76.372	20.931	-0.38526	-7.2612	0.65403	-2.7987	23.42	-5.7112
125.83	0.32437	48.659	-7.3183	0.59351	-2.8216	-0.0024755	-0.011142	-0.021876	0.66022	-1.3176	2734.9	21.142	0.13776	79.933	-64.396	76.768	76.372	20.931	-0.38526	-7.2612	0.65403	-2.7987	23.42	-5.7112
125.83	0.32372	48.657	-7.3183	0.59346	-2.8217	-0.0031954	-0.0097827	-0.022059	0.66022	-1.3176	2734.2	21.141	0.13748	79.932	-64.366	76.768	76.372	20.931	-0.38526	-7.2612	0.65403	-2.7987	23.42	-5.7112
125.83	0.32309	48.655	-7.3184	0.59341	-2.8218	-0.0039091	-0.0084173	-0.022206	0.66022	-1.3176	2733.5	21.141	0.13722	79.931	-64.335	76.768	76.372	20.931	-0.38526	-7.2612	0.65403	-2.7987	23.42	-5.7112
125.83	0.3225	48.653	-7.3184	0.59337	-2.8219	-0.0046157	-0.0070475	-0.022319	0.66022	-1.3176	2732.9	21.14	0.13697	79.93	-64.306	76.768	76.372	20.931	-0.38526	-7.2612	0.65403	-2.7987	23.42	-5.7112
125.83	0.32194	48.652	-7.3184	0.59334	-2.822	-0.0053139	-0.0056754	-0.022396	0.66022	-1.3176	2732.2	21.139	0.13673	79.929	-64.276	76.769	76.372	20.931	-0.38526	-7.2612	0.65403	-2.7987	23.42	-5.7112
125.83	0.32141	48.65	-7.3184	0.59332	-2.8221	-0.0060028	-0.0043031	-0.022438	0.66022	-1.3176	2731.5	21.139	0.13651	79.929	-64.247	76.769	76.372	20.931	-0.38526	-7.2612	0.65403	-2.7987	23.42	-5.7112
125.82	0.32092	48.648	-7.3185	0.5933	-2.8223	-0.0066812	-0.0029328	-0.022444	0.66022	-1.3176	2730.9	21.138	0.1363	79.928	-64.218	76.769	76.372	20.931	-0.38526	-7.2612	0.65403	-2.7987	23.42	-5.7112
125.82	0.32047	48.646	-7.3185	0.59329	-2.8224	-0.007348	-0.0015666	-0.022415	0.66022	-1.3176	2730.2	21.137	0.13611	79.927	-64.189	76.769	76.372	20.931	-0.38526	-7.2612	0.65403	-2.7987	23.42	-5.7112
125.82	0.32005	48.644	-7.3185	0.59328	-2.8225	-0.0080024	-0.00020658	-0.022351	0.66022	-1.3176	2729.5	21.137	0.13593	79.926	-64.161	76.769	76.372	20.931	-0.38526	-7.2612	0.65403	-2.7987	23.42	-5.7112
125.82	0.31967	48.642	-7.3186	0.59329	-2.8226	-0.0086431	0.0011452	-0.022252	0.66022	-1.3176	2728.8	21.136	0.13577	79.925	-64.133	76.769	76.372	20.931	-0.38526	-7.2612	0.65403	-2.7987	23.42	-5.7112
125.82	0.31933	48.64	-7.3186	0.59329	-2.8227	-0.0092694	0.0024866	-0.022118	0.66022	-1.3176	2728.2	21.135	0.13563	79.925	-64.106	76.769	76.372	20.931	-0.38526	-7.2612	0.65403	-2.7987	23.42	-5.7112
125.82	0.31903	48.638	-7.3187	0.59331	-2.8228	-0.0098802	0.0038156	-0.02195	0.66022	-1.3176	2727.5	21.135	0.13551	79.924	-64.079	76.769	76.372	20.931	-0.38526	-7.2612	0.65403	-2.7987	23.42	-5.7112
125.82	0.31878	48.636	-7.3187	0.59333	-2.8229	-0.010475	0.0051303	-0.021747	0.66022	-1.3176	2726.8	21.134	0.1354	79.923	-64.053	76.769	76.372	20.931	-0.38526	-7.2612	0.65403	-2.7987	23.42	-5.7112
125.82	0.31856	48.634	-7.3188	0.59336	-2.823	-0.011052	0.0064285	-0.021511	0.66022	-1.3176	2726.1	21.133	0.13531	79.922	-64.028	76.769	76.372	20.931	-0.38526	-7.2612	0.65403	-2.7987	23.42	-5.7112
125.82	0.3184	48.631	-7.3188	0.5934	-2.8231	-0.011611	0.0077083	-0.021241	0.66022	-1.3176	2725.5	21.132	0.13524	79.921	-64.003	76.769	76.372	20.931	-0.38526	-7.2612	0.65403	-2.7987	23.42	-5.7112
125.82	0.31827	48.629	-7.3189	0.59344	-2.8232	-0.012151	0.0089678	-0.020939	0.66022	-1.3176	2724.8	21.132	0.13519	79.921	-63.979	76.769	76.372	20.931	-0.38526	-7.2612	0.65403	-2.7987	23.42	-5.7112
125.82	0.31819	48.627	-7.319	0.59349	-2.8233	-0.012671	0.010205	-0.020604	0.66022	-1.3176	2724.1	21.131	0.13516	79.92	-63.955	76.769	76.372	20.931	-0.38526	-7.2612	0.65403	-2.7987	23.42	-5.7112
125.82	0.31816	48.625	-7.319	0.59354	-2.8235	-0.01317	0.011418	-0.020238	0.66022	-1.3176	2723.5	21.13	0.13514	79.919	-63.932	76.769	76.372	20.931	-0.38526	-7.2612	0.65403	-2.7987	23.42	-5.7112
125.82	0.31818	48.623	-7.3191	0.5936	-2.8236	-0.013649	0.012606	-0.01984	0.66022	-1.3176	2722.8	21.129	0.13515	79.918	-63.91	76.769	76.372	20.931	-0.38526	-7.2612	0.65403	-2.7987	23.42	-5.7112
125.82	0.31824	48.62	-7.3192	0.59367	-2.8236	-0.014105	0.013765	-0.019412	0.66022	-1.3176	2722.1	21.128	0.13518	79.917	-63.889	76.769	76.372	20.931	-0.38526	-7.2612	0.65403	-2.7987	23.42	-5.7112
125.82	0.31835	48.618	-7.3192	0.59374	-2.8237	-0.014539	0.014895	-0.018955	0.66022	-1.3176	2721.4	21.128	0.13523	79.917	-63.868	76.769	76.372	20.931	-0.38526	-7.2612	0.65403	-2.7987	23.42	-5.7112
125.82	0.31851	48.616	-7.3193	0.59382	-2.8238	-0.014949	0.015994	-0.018468	0.66022	-1.3176	2720.8	21.127	0.1353	79.916	-63.848	76.769	76.372	20.931	-0.38526	-7.2612	0.65403	-2.7987	23.42	-5.7112
125.82	0.31871	48.614	-7.3194	0.5939	-2.8239	-0.015336	0.017061	-0.017954	0.66022	-1.3176	2720.1	21.126	0.13539	79.915	-63.829	76.769	76.372	20.931	-0.38526	-7.2612	0.65403	-2.7987	23.42	-5.7112
125.81	0.31897	48.611	-7.3195	0.59399	-2.824	-0.015699	0.018093	-0.017412	0.66022	-1.3176	2719.4	21.125	0.1355	79.914	-63.811	76.769	76.372	20.931	-0.38526	-7.2612	0.65403	-2.7987	23.42	-5.7112
125.81	0.31927	48.609	-7.3195	0.59408	-2.8241	-0.016036	0.019089	-0.016844	0.66022	-1.3176	2718.8	21.124	0.13563	79.913	-63.794	76.769	76.372	20.931	-0.38526	-7.2612	0.65403	-2.7987	23.42	-5.7112
125.81	0.31963	48.607	-7.3196	0.59418	-2.8242	-0.016348	0.020047	-0.01625	0.66022	-1.3176	2718.1	21.124	0.13578	79.913	-63.777	76.769	76.372	20.931	-0.38526	-7.2612	0.65403	-2.7987	23.42	-5.7112
125.81	0.32003	48.605	-7.3197	0.59428	-2.8243	-0.016635	0.020968	-0.015633	0.66022	-1.3176	2717.4	21.123	0.13595	79.912	-63.762	76.769	76.372	20.931	-0.38526	-7.2612	0.65403	-2.7987	23.42	-5.7112
125.81	0.32048	48.602	-7.3198	0.59439	-2.8243	-0.016896	0.021848	-0.014991	0.66022	-1.3176	2716.7	21.122	0.13615	79.911	-63.747	76.769	76.372	20.931	-0.38526	-7.2612	0.65403	-2.7987	23.42	-5.7112
125.81	0.32099	48.6	-7.3199	0.5945	-2.8244	-0.01713	0.022686	-0.014328	0.66022	-1.3176	2716.1	21.121	0.13636	79.91	-63.733	76.769	76.372	20.931	-0.38526	-7.2612	0.65403	-2.7987	23.42	-5.7112
125.81	0.32154	48.598	-7.32	0.59461	-2.8245	-0.017337	0.023482	-0.013643	0.66022	-1.3176	2715.4	21.12	0.13659	79.91	-63.72	76.769	76.372	20.931	-0.38526	-7.2612	0.65403	-2.7987	23.42	-5.7112
125.81	0.32213	48.596	-7.32	0.59473	-2.8246	-0.017518	0.024235	-0.012938	0.66022	-1.3176	2714.7	21.12	0.13685	79.909	-63.708	76.769	76.372	20.931	-0.38526	-7.2612	0.65403	-2.7987	23.42	-5.7112
125.81	0.32278	48.594	-7.3201	0.59486	-2.8246	-0.017671	0.024942	-0.012214	0.66022	-1.3176	2714.1	21.119	0.13713	79.908	-63.697	76.769	76.372	20.931	-0.38526	-7.2612	0.65403	-2.7987	23.42	-5.7112
125.81	0.32348	48.592	-7.3202	0.59498	-2.8247	-0.017797	0.025604	-0.011472	0.66022	-1.3176	2713.4	21.118	0.13742	79.907	-63.687	76.769	76.372	20.931	-0.38526	-7.2612	0.65403	-2.7987	23.42	-5.7112
125.81	0.32422	48.589	-7.3203	0.59511	-2.8247	-0.017896	0.026219	-0.010714	0.66022	-1.3176	2712.7	21.117	0.13774	79.906	-63.678	76.769	76.372	20.931	-0.38526	-7.2612	0.65403	-2.7987	23.42	-5.7112
125.81	0.325	48.587	-7.3204	0.59524	-2.8248	-0.017967	0.026787	-0.0099403	0.66022	-1.3176	2712.0	21.117	0.13807	79.906	-63.669	76.769	76.372	20.931	-0.38526	-7.2612	0.65403	-2.7987	23.42	-5.7112
125.81	0.32584	48.585	-7.3205	0.59538	-2.8248	-0.018011	0.027306	-0.0091523	0.66022	-1.3176	2711.4	21.116	0.13843	79.905	-63.662	76.769	76.372	20.931	-0.38526	-7.2612	0.65403	-2.7987	23.42	-5.7112
125.81	0.32672	48.583	-7.3206	0.59552	-2.8249	-0.018028	0.027776	-0.0083514	0.66022	-1.3176	2710.7	21.115	0.1388	79.904	-63.656	76.769	76.372	20.931	-0.38526	-7.2612	0.65403	-2.7987	23.42	-5.7112
125.81	0.32764	48.581	-7.3207	0.59566	-2.8249	-0.018017	0.028197	-0.0075388	0.66022	-1.3176	2710.0	21.115	0.1392	79.903	-63.651	76.769	76.372	20.931	-0.38526	-7.2612	0.65403	-2.7987	23.42	-5.7112
125.81	0.32861	48.579	-7.3208	0.5958	-2.8249	-0.017979	0.028567	-0.0067159	0.66022	-1.3176	2709.4	21.114	0.13961	79.903	-63.646	76.769	76.372	20.931	-0.38526	-7.2612	0.65403	-2.7987	23.42	-5.7112
125.8	0.32962	48.578	-7.3209	0.59594	-2.825	-0.017913	0.028887	-0.005884	0.66022	-1.3176	2708.7	21.113	0.14004	79.902	-63.643	76.769	76.372	20.931	-0.38526	-7.2612	0.65403	-2.7987	23.42	-5.7112
125.8	0.33067	48.576	-7.3209	0.59609	-2.825	-0.017821	0.029156	-0.0050443	0.66022	-1.3176	2708.0	21.113	0.14049	79.901	-63.641	76.769	76.372	20.931	-0.38526	-7.2612	0.65403	-2.7987	23.42	-5.7112
125.8	0.33176	48.574	-7.321	0.59623	-2.825	-0.017702	0.029373	-0.0041982	0.66022	-1.3176	2707.3	21.112	0.14095	79.9	-63.639	76.769	76.372	20.931	-0.38526	-7.2612	0.65403	-2.7987	23.42	-5.7112
125.8	0.33289	48.572	-7.3211	0.59638	-2.825	-0.017556	0.029539	-0.003347	0.66022	-1.3176	2706.7	21.111	0.14144	79.899	-63.639	76.769	76.372	20.931	-0.38526	-7.2612	0.65403	-2.7987	23.42	-5.7112
125.8	0.33406	48.57	-7.3212	0.59653	-2.8251	-0.017385	0.029653	-0.002492	0.66022	-1.3176	2706.0	21.111	0.14193	79.899	-63.639	76.769	76.372	20.931	-0.38526	-7.2612	0.65403	-2.7987	23.42	-5.7112
125.8	0.33526	48.569	-7.3213	0.59668	-2.8251	-0.017187	0.029715	-0.0016347	0.66022	-1.3176	2705.3	21.11	0.14245	79.898	-63.641	76.769	76.372	20.931	-0.38526	-7.2612	0.65403	-2.7987	23.42	-5.7112
125.8	0.33651	48.567	-7.3214	0.59683	-2.8251	-0.016964	0.029725	-0.00077632	0.66022	-1.3176	2704.7	21.11	0.14298	79.897	-63.643	76.769	76.372	20.931	-0.38526	-7.2612	0.65403	-2.7987	23.42	-5.7112
125.8	0.33778	48.566	-7.3215	0.59697	-2.8251	-0.016716	0.029684	8.1792e-05	0.66022	-1.3176	2704.0	21.109	0.14352	79.896	-63.647	76.769	76.372	20.931	-0.38526	-7.2612	0.65403	-2.7987	23.42	-5.7112
125.8	0.33909	48.564	-7.3215	0.59712	-2.8251	-0.016444	0.029591	0.00093828	0.66022	-1.3176	2703.3	21.109	0.14408	79.896	-63.651	76.769	76.372	20.931	-0.38526	-7.2612	0.65403	-2.7987	23.42	-5.7112
125.8	0.34043	48.563	-7.3216	0.59727	-2.8251	-0.016148	0.029447	0.0017918	0.66022	-1.3176	2702.6	21.108	0.14465	79.895	-63.656	76.769	76.372	20.931	-0.38526	-7.2612	0.65403	-2.7987	23.42	-5.7112
125.8	0.3418	48.561	-7.3217	0.59742	-2.8251	-0.015828	0.029252	0.0026411	0.66022	-1.3176	2702.0	21.108	0.14523	79.894	-63.663	76.769	76.372	20.931	-0.38526	-7.2612	0.65403	-2.7987	23.42	-5.7112
125.8	0.3432	48.56	-7.3218	0.59756	-2.825	-0.015485	0.029006	0.0034848	0.66022	-1.3176	2701.3	21.108	0.14583	79.893	-63.67	76.769	76.372	20.931	-0.38526	-7.2612	0.65403	-2.7987	23.42	-5.7112
125.8	0.34463	48.559	-7.3219	0.59771	-2.825	-0.015119	0.028711	0.0043216	0.66022	-1.3176	2700.6	21.107	0.14644	79.893	-63.678	76.769	76.372	20.931	-0.38526	-7.2612	0.65403	-2.7987	23.42	-5.7112
125.79	0.34608	48.557	-7.3219	0.59785	-2.825	-0.014732	0.028366	0.0051502	0.66022	-1.3176	2700.0	21.107	0.14706	79.892	-63.687	76.769	76.372	20.931	-0.38526	-7.2612	0.65403	-2.7987	23.42	-5.7112
125.79	0.34756	48.556	-7.322	0.59799	-2.825	-0.014324	0.027972	0.0059694	0.66022	-1.3176	2699.3	21.107	0.14768	79.891	-63.697	76.769	76.372	20.931	-0.38526	-7.2612	0.65403	-2.7987	23.42	-5.7112
125.79	0.34906	48.555	-7.3221	0.59813	-2.8249	-0.013896	0.02753	0.0067779	0.66022	-1.3176	2698.6	21.106	0.14832	79.89	-63.708	76.769	76.372	20.931	-0.38526	-7.2612	0.65403	-2.7987	23.42	-5.7112
125.79	0.35057	48.554	-7.3221	0.59827	-2.8249	-0.013448	0.027041	0.0075744	0.66022	-1.3176	2697.9	21.106	0.14897	79.89	-63.72	76.769	76.372	20.931	-0.38526	-7.2612	0.65403	-2.7987	23.42	-5.7112
125.79	0.35211	48.553	-7.3222	0.5984	-2.8249	-0.012981	0.026506	0.0083578	0.66022	-1.3176	2697.3	21.106	0.14962	79.889	-63.732	76.769	76.372	20.931	-0.38526	-7.2612	0.65403	-2.7987	23.42	-5.7112
125.79	0.35367	48.552	-7.3223	0.59853	-2.8248	-0.012496	0.025925	0.0091268	0.66022	-1.3176	2696.6	21.106	0.15028	79.888	-63.746	76.769	76.372	20.931	-0.38526	-7.2612	0.65403	-2.7987	23.42	-5.7112
125.79	0.35523	48.551	-7.3223	0.59866	-2.8248	-0.011993	0.025299	0.0098803	0.66022	-1.3176	2695.9	21.105	0.15095	79.887	-63.76	76.77	76.372	20.931	-0.38526	-7.2612	0.65403	-2.7987	23.42	-5.7112
125.79	0.35682	48.551	-7.3224	0.59878	-2.8247	-0.011474	0.02463	0.010617	0.66022	-1.3176	2695.3	21.105	0.15163	79.887	-63.775	76.77	76.372	20.931	-0.38526	-7.2612	0.65403	-2.7987	23.42	-5.7112
125.79	0.35841	48.55	-7.3225	0.59891	-2.8247	-0.010939	0.023919	0.011336	0.66022	-1.3176	2694.6	21.105	0.1523	79.886	-63.791	76.77	76.372	20.931	-0.38526	-7.2612	0.65403	-2.7987	23.42	-5.7112
125.79	0.36001	48.549	-7.3225	0.59902	-2.8246	-0.01039	0.023167	0.012037	0.66022	-1.3176	2693.9	21.105	0.15299	79.885	-63.808	76.77	76.372	20.931	-0.38526	-7.2612	0.65403	-2.7987	23.42	-5.7112
125.78	0.36162	48.549	-7.3226	0.59914	-2.8245	-0.0098263	0.022376	0.012717	0.66022	-1.3176	2693.2	21.105	0.15367	79.884	-63.825	76.77	76.372	20.931	-0.38526	-7.2612	0.65403	-2.7987	23.42	-5.7112
125.78	0.36324	48.548	-7.3226	0.59925	-2.8245	-0.0092497	0.021545	0.013377	0.66022	-1.3176	2692.6	21.105	0.15436	79.884	-63.843	76.77	76.372	20.931	-0.38526	-7.2612	0.65403	-2.7987	23.42	-5.7112
125.78	0.36486	48.548	-7.3227	0.59935	-2.8244	-0.0086609	0.020678	0.014014	0.66022	-1.3176	2691.9	21.105	0.15505	79.883	-63.862	76.77	76.372	20.931	-0.38526	-7.2612	0.65403	-2.7987	23.42	-5.7112
125.78	0.36649	48.547	-7.3227	0.59945	-2.8243	-0.0080609	0.019775	0.014629	0.66022	-1.3176	2691.2	21.105	0.15574	79.882	-63.882	76.77	76.372	20.931	-0.38526	-7.2612	0.65403	-2.7987	23.42	-5.7112
125.78	0.36811	48.547	-7.3227	0.59955	-2.8243	-0.0074507	0.018838	0.01522	0.66022	-1.3176	2690.6	21.105	0.15643	79.881	-63.902	76.77	76.372	20.931	-0.38526	-7.2612	0.65403	-2.7987	23.42	-5.7112
125.78	0.36973	48.547	-7.3228	0.59964	-2.8242	-0.0068311	0.017868	0.015787	0.66022	-1.3176	2689.9	21.105	0.15713	79.881	-63.923	76.77	76.372	20.931	-0.38526	-7.2612	0.65403	-2.7987	23.42	-5.7112
125.78	0.37135	48.547	-7.3228	0.59973	-2.8241	-0.0062031	0.016868	0.016328	0.66022	-1.3176	2689.2	21.105	0.15781	79.88	-63.944	76.77	76.372	20.931	-0.38526	-7.2612	0.65403	-2.7987	23.42	-5.7112
125.78	0.37296	48.546	-7.3228	0.59981	-2.824	-0.0055678	0.015838	0.016843	0.66022	-1.3176	2688.5	21.105	0.1585	79.879	-63.966	76.77	76.372	20.931	-0.38526	-7.2612	0.65403	-2.7987	23.42	-5.7112
125.77	0.37457	48.546	-7.3229	0.59989	-2.8239	-0.004926	0.01478	0.017331	0.66022	-1.3176	2687.9	21.106	0.15919	79.878	-63.989	76.77	76.372	20.931	-0.38526	-7.2612	0.65403	-2.7987	23.42	-5.7112
125.77	0.37617	48.546	-7.3229	0.59996	-2.8239	-0.0042789	0.013696	0.017792	0.66022	-1.3176	2687.2	21.106	0.15987	79.878	-64.012	76.77	76.372	20.931	-0.38526	-7.2612	0.65403	-2.7987	23.42	-5.7112
125.77	0.37775	48.546	-7.3229	0.60002	-2.8238	-0.0036273	0.012589	0.018224	0.66022	-1.3176	2686.5	21.106	0.16054	79.877	-64.036	76.77	76.372	20.931	-0.38526	-7.2612	0.65403	-2.7987	23.42	-5.7112
125.77	0.37933	48.546	-7.3229	0.60008	-2.8237	-0.0029724	0.011458	0.018627	0.66022	-1.3176	2685.9	21.106	0.16121	79.876	-64.06	76.77	76.372	20.931	-0.38526	-7.2612	0.65403	-2.7987	23.42	-5.7112
125.77	0.38089	48.547	-7.3229	0.60014	-2.8236	-0.002315	0.010307	0.019001	0.66022	-1.3176	2685.2	21.106	0.16188	79.875	-64.085	76.77	76.372	20.931	-0.38526	-7.2612	0.65403	-2.7987	23.42	-5.7112
125.77	0.38244	48.547	-7.3229	0.60019	-2.8235	-0.0016562	0.0091377	0.019345	0.66022	-1.3176	2684.5	21.107	0.16254	79.875	-64.11	76.771	76.372	20.931	-0.38526	-7.2612	0.65403	-2.7987	23.42	-5.7112
125.77	0.38396	48.547	-7.3229	0.60023	-2.8234	-0.00099706	0.0079512	0.019659	0.66022	-1.3176	2683.8	21.107	0.16319	79.874	-64.135	76.771	76.372	20.931	-0.38526	-7.2612	0.65403	-2.7987	23.42	-5.7112
125.76	0.38547	48.547	-7.3229	0.60027	-2.8233	-0.00033849	0.0067496	0.019941	0.66022	-1.3176	2683.2	21.107	0.16383	79.873	-64.161	76.771	76.372	20.931	-0.38526	-7.2612	0.65403	-2.7987	23.42	-5.7112
125.76	0.38696	48.548	-7.3229	0.6003	-2.8232	0.00031847	0.0055349	0.020193	0.66022	-1.3176	2682.5	21.108	0.16446	79.873	-64.187	76.771	76.372	20.931	-0.38526	-7.2612	0.65403	-2.7987	23.42	-5.7112
125.76	0.38842	48.548	-7.3229	0.60032	-2.8231	0.00097284	0.0043091	0.020413	0.66022	-1.3176	2681.8	21.108	0.16509	79.872	-64.214	76.771	76.372	20.931	-0.38526	-7.2612	0.65403	-2.7987	23.42	-5.7112
125.76	0.38986	48.549	-7.3229	0.60034	-2.823	0.0016236	0.0030741	0.020602	0.66022	-1.3176	2681.2	21.109	0.1657	79.871	-64.24	76.771	76.372	20.931	-0.38526	-7.2612	0.65403	-2.7987	23.42	-5.7112
125.76	0.39128	48.549	-7.3229	0.60035	-2.8229	0.0022698	0.0018317	0.020758	0.66022	-1.3176	2680.5	21.109	0.1663	79.87	-64.267	76.771	76.372	20.931	-0.38526	-7.2612	0.65403	-2.7987	23.42	-5.7112
125.76	0.39267	48.55	-7.3229	0.60036	-2.8228	0.0029105	0.00058408	0.020883	0.66022	-1.3176	2679.8	21.11	0.1669	79.87	-64.294	76.771	76.372	20.931	-0.38526	-7.2612	0.65403	-2.7987	23.42	-5.7112
125.76	0.39403	48.55	-7.3229	0.60036	-2.8227	0.0035447	-0.00066693	0.020975	0.66022	-1.3176	2679.1	21.11	0.16748	79.869	-64.321	76.771	76.372	20.931	-0.38526	-7.2612	0.65403	-2.7987	23.42	-5.7112
125.75	0.39536	48.551	-7.3229	0.60035	-2.8226	0.0041714	-0.0019193	0.021035	0.66022	-1.3176	2678.5	21.111	0.16804	79.868	-64.348	76.771	76.372	20.931	-0.38526	-7.2612	0.65403	-2.7987	23.42	-5.7112
125.75	0.39666	48.552	-7.3229	0.60034	-2.8225	0.0047898	-0.0031712	0.021062	0.66022	-1.3176	2677.8	21.111	0.1686	79.867	-64.376	76.771	76.372	20.931	-0.38526	-7.2612	0.65403	-2.7987	23.42	-5.7112
125.75	0.39792	48.553	-7.3228	0.60032	-2.8224	0.0053988	-0.0044206	0.021058	0.66022	-1.3176	2677.1	21.112	0.16914	79.867	-64.403	76.771	76.372	20.931	-0.38526	-7.2612	0.65403	-2.7987	23.42	-5.7112
125.75	0.39916	48.553	-7.3228	0.6003	-2.8222	0.0059976	-0.0056655	0.021021	0.66022	-1.3176	2676.4	21.112	0.16966	79.866	-64.43	76.771	76.372	20.931	-0.38526	-7.2612	0.65403	-2.7987	23.42	-5.7112
125.75	0.40036	48.554	-7.3228	0.60026	-2.8221	0.0065854	-0.006904	0.020952	0.66022	-1.3176	2675.8	21.113	0.17017	79.865	-64.457	76.771	76.372	20.931	-0.38526	-7.2612	0.65403	-2.7987	23.42	-5.7112
125.75	0.40152	48.555	-7.3227	0.60023	-2.822	0.0071611	-0.0081342	0.020851	0.66022	-1.3176	2675.1	21.113	0.17067	79.865	-64.484	76.771	76.372	20.931	-0.38526	-7.2612	0.65403	-2.7987	23.42	-5.7112
125.74	0.40264	48.556	-7.3227	0.60018	-2.8219	0.007724	-0.0093543	0.020719	0.66022	-1.3176	2674.4	21.114	0.17115	79.864	-64.511	76.772	76.372	20.931	-0.38526	-7.2612	0.65403	-2.7987	23.42	-5.7112
125.74	0.40373	48.557	-7.3227	0.60013	-2.8218	0.0082732	-0.010562	0.020555	0.66022	-1.3176	2673.8	21.115	0.17161	79.863	-64.538	76.772	76.372	20.931	-0.38526	-7.2612	0.65403	-2.7987	23.42	-5.7112
125.74	0.40478	48.558	-7.3226	0.60008	-2.8217	0.008808	-0.011756	0.020361	0.66022	-1.3176	2673.1	21.115	0.17206	79.862	-64.565	76.772	76.372	20.931	-0.38526	-7.2612	0.65403	-2.7987	23.42	-5.7112
125.74	0.40579	48.559	-7.3226	0.60001	-2.8216	0.0093275	-0.012935	0.020136	0.66022	-1.3176	2672.4	21.116	0.17249	79.862	-64.591	76.772	76.372	20.931	-0.38526	-7.2612	0.65403	-2.7987	23.42	-5.7112
125.74	0.40676	48.56	-7.3225	0.59995	-2.8215	0.009831	-0.014095	0.01988	0.66022	-1.3176	2671.7	21.116	0.1729	79.861	-64.617	76.772	76.372	20.931	-0.38526	-7.2612	0.65403	-2.7987	23.42	-5.7112
125.74	0.40769	48.561	-7.3225	0.59987	-2.8214	0.010318	-0.015237	0.019595	0.66022	-1.3176	2671.1	21.117	0.1733	79.86	-64.642	76.772	76.372	20.931	-0.38526	-7.2612	0.65403	-2.7987	23.42	-5.7112
125.73	0.40858	48.562	-7.3224	0.5998	-2.8213	0.010787	-0.016357	0.019281	0.66022	-1.3176	2670.4	21.118	0.17368	79.859	-64.667	76.772	76.372	20.931	-0.38526	-7.2612	0.65403	-2.7987	23.42	-5.7112
125.73	0.40942	48.563	-7.3224	0.59971	-2.8212	0.011238	-0.017455	0.018939	0.66022	-1.3176	2669.7	21.118	0.17404	79.859	-64.692	76.772	76.372	20.931	-0.38526	-7.2612	0.65403	-2.7987	23.42	-5.7112
125.73	0.41022	48.564	-7.3223	0.59962	-2.8211	0.01167	-0.018529	0.018568	0.66022	-1.3176	2669.1	21.119	0.17438	79.858	-64.716	76.772	76.372	20.931	-0.38526	-7.2612	0.65403	-2.7987	23.42	-5.7112
125.73	0.41098	48.565	-7.3222	0.59953	-2.8211	0.012083	-0.019576	0.01817	0.66022	-1.3176	2668.4	21.12	0.17471	79.857	-64.739	76.772	76.372	20.931	-0.38526	-7.2612	0.65403	-2.7987	23.42	-5.7112
125.73	0.41169	48.566	-7.3222	0.59942	-2.821	0.012476	-0.020596	0.017745	0.66022	-1.3176	2667.7	21.12	0.17501	79.856	-64.762	76.772	76.372	20.931	-0.38526	-7.2612	0.65403	-2.7987	23.42	-5.7112
125.73	0.41236	48.567	-7.3221	0.59932	-2.8209	0.012848	-0.021587	0.017294	0.66022	-1.3176	2667.0	21.121	0.1753	79.856	-64.784	76.772	76.372	20.931	-0.38526	-7.2612	0.65403	-2.7987	23.42	-5.7112
125.72	0.41299	48.568	-7.3221	0.59921	-2.8208	0.013199	-0.022547	0.016819	0.66022	-1.3176	2666.4	21.122	0.17556	79.855	-64.805	76.772	76.372	20.931	-0.38526	-7.2612	0.65403	-2.7987	23.42	-5.7112
125.72	0.41357	48.569	-7.322	0.59909	-2.8207	0.013528	-0.023475	0.016319	0.66022	-1.3176	2665.7	21.123	0.17581	79.854	-64.826	76.772	76.372	20.931	-0.38526	-7.2612	0.65403	-2.7987	23.42	-5.7112
125.72	0.4141	48.57	-7.3219	0.59897	-2.8206	0.013835	-0.02437	0.015795	0.66022	-1.3176	2665.0	21.123	0.17604	79.854	-64.846	76.772	76.372	20.931	-0.38526	-7.2612	0.65403	-2.7987	23.42	-5.7112
125.72	0.4146	48.571	-7.3219	0.59885	-2.8205	0.01412	-0.025231	0.015249	0.66022	-1.3176	2664.3	21.124	0.17625	79.853	-64.865	76.773	76.372	20.931	-0.38526	-7.2612	0.65403	-2.7987	23.42	-5.7112
125.72	0.41504	48.572	-7.3218	0.59872	-2.8205	0.014382	-0.026055	0.014681	0.66022	-1.3176	2663.7	21.125	0.17644	79.852	-64.884	76.773	76.372	20.931	-0.38526	-7.2612	0.65403	-2.7987	23.42	-5.7112
125.72	0.41544	48.573	-7.3217	0.59859	-2.8204	0.01462	-0.026843	0.014092	0.66022	-1.3176	2663.0	21.125	0.17662	79.851	-64.901	76.773	76.372	20.931	-0.38526	-7.2612	0.65403	-2.7987	23.42	-5.7112
125.71	0.4158	48.574	-7.3216	0.59845	-2.8203	0.014835	-0.027592	0.013483	0.66022	-1.3176	2662.3	21.126	0.17677	79.851	-64.917	76.773	76.372	20.931	-0.38526	-7.2612	0.65403	-2.7987	23.42	-5.7112
125.71	0.41612	48.575	-7.3216	0.59831	-2.8203	0.015026	-0.028302	0.012856	0.66022	-1.3176	2661.7	21.127	0.17691	79.85	-64.933	76.773	76.372	20.931	-0.38526	-7.2612	0.65403	-2.7987	23.42	-5.7112
125.71	0.41639	48.576	-7.3215	0.59817	-2.8202	0.015193	-0.028972	0.01221	0.66022	-1.3176	2661.0	21.127	0.17702	79.849	-64.947	76.773	76.372	20.931	-0.38526	-7.2612	0.65403	-2.7987	23.42	-5.7112
125.71	0.41661	48.577	-7.3214	0.59802	-2.8201	0.015335	-0.029601	0.011548	0.66022	-1.3176	2660.3	21.128	0.17712	79.848	-64.961	76.773	76.372	20.931	-0.38526	-7.2612	0.65403	-2.7987	23.42	-5.7112
125.71	0.41679	48.578	-7.3213	0.59787	-2.8201	0.015452	-0.030187	0.01087	0.66022	-1.3176	2659.6	21.128	0.1772	79.848	-64.973	76.773	76.372	20.931	-0.38526	-7.2612	0.65403	-2.7987	23.42	-5.7112
125.7	0.41694	48.579	-7.3213	0.59772	-2.82	0.015545	-0.030731	0.010178	0.66022	-1.3176	2659.0	21.129	0.17726	79.847	-64.984	76.773	76.372	20.931	-0.38526	-7.2612	0.65403	-2.7987	23.42	-5.7112
125.7	0.41703	48.58	-7.3212	0.59757	-2.82	0.015614	-0.031232	0.0094721	0.66022	-1.3176	2658.3	21.13	0.1773	79.846	-64.994	76.773	76.372	20.931	-0.38526	-7.2612	0.65403	-2.7987	23.42	-5.7112
125.7	0.41709	48.58	-7.3211	0.59741	-2.8199	0.015657	-0.031688	0.0087539	0.66022	-1.3176	2657.6	21.13	0.17733	79.845	-65.003	76.773	76.372	20.931	-0.38526	-7.2612	0.65403	-2.7987	23.42	-5.7112
125.7	0.41711	48.581	-7.321	0.59725	-2.8199	0.015675	-0.032099	0.0080244	0.66022	-1.3176	2657.0	21.131	0.17734	79.845	-65.011	76.773	76.372	20.931	-0.38526	-7.2612	0.65403	-2.7987	23.42	-5.7112
125.7	0.41708	48.582	-7.3209	0.59709	-2.8199	0.015669	-0.032464	0.0072849	0.66022	-1.3176	2656.3	21.131	0.17733	79.844	-65.018	76.773	76.372	20.931	-0.38526	-7.2612	0.65403	-2.7987	23.42	-5.7112
125.7	0.41702	48.583	-7.3209	0.59693	-2.8198	0.015638	-0.032785	0.0065365	0.66022	-1.3176	2655.6	21.132	0.17731	79.843	-65.023	76.773	76.372	20.931	-0.38526	-7.2612	0.65403	-2.7987	23.42	-5.7112
125.7	0.41692	48.583	-7.3208	0.59676	-2.8198	0.015581	-0.033058	0.0057804	0.66022	-1.3176	2654.9	21.132	0.17726	79.842	-65.028	76.773	76.372	20.931	-0.38526	-7.2612	0.65403	-2.7987	23.42	-5.7112
125.69	0.41678	48.584	-7.3207	0.5966	-2.8198	0.015501	-0.033286	0.0050177	0.66022	-1.3176	2654.3	21.133	0.17721	79.842	-65.031	76.773	76.372	20.931	-0.38526	-7.2612	0.65403	-2.7987	23.42	-5.7112
125.69	0.41661	48.585	-7.3206	0.59643	-2.8197	0.015396	-0.033466	0.0042498	0.66022	-1.3176	2653.6	21.133	0.17713	79.841	-65.032	76.773	76.372	20.931	-0.38526	-7.2612	0.65403	-2.7987	23.42	-5.7112
125.69	0.4164	48.585	-7.3206	0.59626	-2.8197	0.015266	-0.0336	0.0034777	0.66022	-1.3176	2652.9	21.134	0.17705	79.84	-65.033	76.773	76.372	20.931	-0.38526	-7.2612	0.65403	-2.7987	23.42	-5.7112
125.69	0.41615	48.586	-7.3205	0.59609	-2.8197	0.015113	-0.033687	0.0027027	0.66022	-1.3176	2652.2	21.134	0.17694	79.839	-65.032	76.774	76.372	20.931	-0.38526	-7.2612	0.65403	-2.7987	23.42	-5.7112
125.69	0.41587	48.586	-7.3204	0.59592	-2.8197	0.014936	-0.033727	0.001926	0.66022	-1.3176	2651.6	21.135	0.17683	79.839	-65.031	76.774	76.372	20.931	-0.38526	-7.2612	0.65403	-2.7987	23.42	-5.7112
125.69	0.41556	48.587	-7.3203	0.59576	-2.8197	0.014736	-0.03372	0.0011488	0.66022	-1.3176	2650.9	21.135	0.1767	79.838	-65.028	76.774	76.372	20.931	-0.38526	-7.2612	0.65403	-2.7987	23.42	-5.7112
125.68	0.41522	48.587	-7.3203	0.59559	-2.8197	0.014512	-0.033666	0.00037233	0.66022	-1.3176	2650.2	21.136	0.17655	79.837	-65.023	76.774	76.372	20.931	-0.38526	-7.2612	0.65403	-2.7987	23.42	-5.7112
125.68	0.41485	48.588	-7.3202	0.59542	-2.8197	0.014266	-0.033565	-0.00040224	0.66022	-1.3176	2649.6	21.136	0.1764	79.836	-65.018	76.774	76.372	20.931	-0.38526	-7.2612	0.65403	-2.7987	23.42	-5.7112
125.68	0.41446	48.588	-7.3201	0.59525	-2.8197	0.013998	-0.033418	-0.0011737	0.66022	-1.3176	2648.9	21.136	0.17623	79.836	-65.011	76.774	76.372	20.931	-0.38526	-7.2612	0.65403	-2.7987	23.42	-5.7112
125.68	0.41403	48.588	-7.32	0.59508	-2.8197	0.013708	-0.033226	-0.0019409	0.66022	-1.3176	2648.2	21.137	0.17605	79.835	-65.004	76.774	76.372	20.931	-0.38526	-7.2612	0.65403	-2.7987	23.42	-5.7112
[truncated: 16,001 more rows]
