# Supplementary material for: Data-driven flight path monitoring technique using recurrent neural network for the safety management of commercial aircraft
Source: PeerJ Comput Sci. 2025 Mar 17;11:e2753. doi: 10.7717/peerj-cs.2753 (PMC11935752; doi:10.7717/peerj-cs.2753)
Supplement: Supplemental Information 1 [file peerj-cs-11-2753-s001.zip › Data/HY_RNN_6_header.csv]

Ub	Vb	Wb	Pb	Qb	Rb	Pdot	Qdot	Rdot	lat	lon	alt	alp	beta	tas	pitch	eas	eas_In	alp_In	beta_In	P_In	Q_In	R_In	yaw_In	gamma_In
125.02	-3.4118	51.441	-6.2639	0.74377	-2.563	-3.4218e-05	-0.00024792	-6.7541e-05	0.66022	-1.3176	3999.3	22.364	-1.4456	80.126	-62.186	75.511	75.51	22.364	-1.4456	-6.2639	0.74377	-2.563	29	-4.7559
125.02	-3.4117	51.44	-6.2639	0.74377	-2.563	-9.3122e-05	-0.00046637	-0.00014638	0.66022	-1.3176	3998.7	22.364	-1.4456	80.126	-62.201	75.512	75.51	22.364	-1.4456	-6.2639	0.74377	-2.563	29	-4.7559
125.03	-3.4116	51.44	-6.2639	0.74377	-2.563	-0.00017628	-0.0006567	-0.00023506	0.66022	-1.3176	3998.0	22.364	-1.4455	80.126	-62.217	75.513	75.51	22.364	-1.4456	-6.2639	0.74377	-2.563	29	-4.7559
125.03	-3.4114	51.44	-6.2639	0.74376	-2.563	-0.00028314	-0.00082038	-0.00033212	0.66022	-1.3176	3997.3	22.364	-1.4455	80.126	-62.233	75.513	75.51	22.364	-1.4456	-6.2639	0.74377	-2.563	29	-4.7559
125.03	-3.4111	51.44	-6.2639	0.74376	-2.563	-0.00041304	-0.00095895	-0.00043609	0.66022	-1.3176	3996.6	22.364	-1.4453	80.126	-62.249	75.514	75.51	22.364	-1.4456	-6.2639	0.74377	-2.563	29	-4.7559
125.03	-3.4108	51.44	-6.2639	0.74375	-2.563	-0.00056521	-0.0010741	-0.00054555	0.66022	-1.3176	3996.0	22.364	-1.4452	80.126	-62.266	75.515	75.51	22.364	-1.4456	-6.2639	0.74377	-2.563	29	-4.7559
125.03	-3.4104	51.439	-6.2639	0.74375	-2.563	-0.00073878	-0.0011676	-0.00065907	0.66022	-1.3176	3995.3	22.364	-1.4451	80.126	-62.284	75.516	75.51	22.364	-1.4456	-6.2639	0.74377	-2.563	29	-4.7559
125.03	-3.41	51.439	-6.264	0.74374	-2.563	-0.00093278	-0.0012412	-0.00077525	0.66022	-1.3176	3994.6	22.364	-1.4449	80.126	-62.303	75.516	75.51	22.364	-1.4456	-6.2639	0.74377	-2.563	29	-4.7559
125.03	-3.4095	51.438	-6.264	0.74374	-2.5631	-0.0011462	-0.0012969	-0.00089273	0.66022	-1.3176	3993.9	22.363	-1.4446	80.126	-62.322	75.517	75.51	22.364	-1.4456	-6.2639	0.74377	-2.563	29	-4.7559
125.03	-3.4089	51.438	-6.264	0.74373	-2.5631	-0.0013778	-0.0013366	-0.0010102	0.66022	-1.3176	3993.3	22.363	-1.4444	80.126	-62.341	75.518	75.51	22.364	-1.4456	-6.2639	0.74377	-2.563	29	-4.7559
125.03	-3.4082	51.438	-6.264	0.74372	-2.5631	-0.0016264	-0.0013624	-0.0011263	0.66022	-1.3176	3992.6	22.363	-1.4441	80.126	-62.361	75.519	75.51	22.364	-1.4456	-6.2639	0.74377	-2.563	29	-4.7559
125.03	-3.4075	51.437	-6.264	0.74372	-2.5631	-0.0018907	-0.0013764	-0.0012398	0.66022	-1.3176	3991.9	22.363	-1.4438	80.126	-62.382	75.52	75.51	22.364	-1.4456	-6.2639	0.74377	-2.563	29	-4.7559
125.03	-3.4066	51.437	-6.264	0.74371	-2.5631	-0.0021694	-0.0013806	-0.0013496	0.66022	-1.3176	3991.2	22.362	-1.4434	80.126	-62.403	75.52	75.51	22.364	-1.4456	-6.2639	0.74377	-2.563	29	-4.7559
125.03	-3.4057	51.436	-6.264	0.7437	-2.5631	-0.002461	-0.0013774	-0.0014544	0.66022	-1.3176	3990.6	22.362	-1.443	80.126	-62.424	75.521	75.51	22.364	-1.4456	-6.2639	0.74377	-2.563	29	-4.7559
125.03	-3.4047	51.436	-6.264	0.74369	-2.5631	-0.002764	-0.0013687	-0.0015533	0.66022	-1.3176	3989.9	22.362	-1.4426	80.126	-62.446	75.522	75.51	22.364	-1.4456	-6.2639	0.74377	-2.563	29	-4.7559
125.03	-3.4036	51.435	-6.264	0.74369	-2.5631	-0.0030769	-0.0013568	-0.0016451	0.66022	-1.3176	3989.2	22.362	-1.4422	80.126	-62.468	75.523	75.51	22.364	-1.4456	-6.2639	0.74377	-2.563	29	-4.7559
125.03	-3.4024	51.435	-6.264	0.74368	-2.5631	-0.0033982	-0.001344	-0.0017289	0.66022	-1.3176	3988.6	22.361	-1.4417	80.126	-62.491	75.524	75.51	22.364	-1.4456	-6.2639	0.74377	-2.563	29	-4.7559
125.03	-3.4012	51.434	-6.2641	0.74367	-2.5631	-0.0037262	-0.0013324	-0.0018038	0.66022	-1.3176	3987.9	22.361	-1.4411	80.126	-62.514	75.524	75.51	22.364	-1.4456	-6.2639	0.74377	-2.563	29	-4.7559
125.03	-3.3998	51.434	-6.2641	0.74367	-2.5631	-0.0040593	-0.0013242	-0.001869	0.66022	-1.3176	3987.2	22.361	-1.4405	80.126	-62.537	75.525	75.51	22.364	-1.4456	-6.2639	0.74377	-2.563	29	-4.7559
125.03	-3.3984	51.433	-6.2641	0.74366	-2.5631	-0.0043959	-0.0013215	-0.0019237	0.66022	-1.3176	3986.5	22.361	-1.4399	80.126	-62.56	75.526	75.51	22.364	-1.4456	-6.2639	0.74377	-2.563	29	-4.7559
125.03	-3.3969	51.433	-6.2641	0.74365	-2.5631	-0.0047343	-0.0013266	-0.0019673	0.66022	-1.3176	3985.9	22.361	-1.4393	80.126	-62.584	75.527	75.51	22.364	-1.4456	-6.2639	0.74377	-2.563	29	-4.7559
125.03	-3.3952	51.432	-6.2641	0.74365	-2.5632	-0.0050729	-0.0013414	-0.0019991	0.66022	-1.3176	3985.2	22.36	-1.4386	80.126	-62.608	75.528	75.51	22.364	-1.4456	-6.2639	0.74377	-2.563	29	-4.7559
125.03	-3.3935	51.432	-6.2642	0.74364	-2.5632	-0.0054099	-0.0013681	-0.0020187	0.66022	-1.3176	3984.5	22.36	-1.4379	80.126	-62.633	75.528	75.51	22.364	-1.4456	-6.2639	0.74377	-2.563	29	-4.7559
125.03	-3.3918	51.431	-6.2642	0.74363	-2.5632	-0.0057438	-0.0014086	-0.0020257	0.66022	-1.3176	3983.8	22.36	-1.4371	80.127	-62.657	75.529	75.51	22.364	-1.4456	-6.2639	0.74377	-2.563	29	-4.7559
125.03	-3.3899	51.431	-6.2642	0.74363	-2.5632	-0.0060729	-0.0014649	-0.0020196	0.66022	-1.3176	3983.2	22.36	-1.4363	80.127	-62.682	75.53	75.51	22.364	-1.4456	-6.2639	0.74377	-2.563	29	-4.7559
125.03	-3.388	51.431	-6.2643	0.74362	-2.5632	-0.0063956	-0.0015388	-0.0020002	0.66022	-1.3176	3982.5	22.36	-1.4355	80.127	-62.707	75.531	75.51	22.364	-1.4456	-6.2639	0.74377	-2.563	29	-4.7559
125.03	-3.386	51.43	-6.2643	0.74361	-2.5632	-0.0067102	-0.0016321	-0.0019673	0.66022	-1.3176	3981.8	22.359	-1.4347	80.127	-62.732	75.532	75.51	22.364	-1.4456	-6.2639	0.74377	-2.563	29	-4.7559
125.03	-3.3839	51.43	-6.2643	0.7436	-2.5632	-0.0070154	-0.0017465	-0.0019208	0.66022	-1.3176	3981.1	22.359	-1.4338	80.127	-62.757	75.532	75.51	22.364	-1.4456	-6.2639	0.74377	-2.563	29	-4.7559
125.03	-3.3817	51.43	-6.2644	0.74359	-2.5632	-0.0073095	-0.0018836	-0.0018608	0.66022	-1.3176	3980.5	22.359	-1.4329	80.127	-62.782	75.533	75.51	22.364	-1.4456	-6.2639	0.74377	-2.563	29	-4.7559
125.03	-3.3795	51.43	-6.2644	0.74358	-2.5632	-0.0075911	-0.0020448	-0.0017872	0.66022	-1.3176	3979.8	22.359	-1.4319	80.127	-62.808	75.534	75.51	22.364	-1.4456	-6.2639	0.74377	-2.563	29	-4.7559
125.03	-3.3772	51.43	-6.2644	0.74357	-2.5632	-0.0078587	-0.0022317	-0.0017003	0.66022	-1.3176	3979.1	22.359	-1.4309	80.127	-62.833	75.535	75.51	22.364	-1.4456	-6.2639	0.74377	-2.563	29	-4.7559
125.03	-3.3748	51.43	-6.2645	0.74356	-2.5632	-0.0081112	-0.0024454	-0.0016002	0.66022	-1.3176	3978.4	22.359	-1.4299	80.127	-62.858	75.536	75.51	22.364	-1.4456	-6.2639	0.74377	-2.563	29	-4.7559
125.03	-3.3724	51.43	-6.2645	0.74355	-2.5633	-0.0083471	-0.0026873	-0.0014874	0.66022	-1.3176	3977.8	22.359	-1.4289	80.127	-62.883	75.536	75.51	22.364	-1.4456	-6.2639	0.74377	-2.563	29	-4.7559
125.03	-3.3699	51.43	-6.2646	0.74353	-2.5633	-0.0085652	-0.0029582	-0.0013621	0.66022	-1.3176	3977.1	22.359	-1.4278	80.127	-62.908	75.537	75.51	22.364	-1.4456	-6.2639	0.74377	-2.563	29	-4.7559
125.03	-3.3673	51.431	-6.2646	0.74352	-2.5633	-0.0087645	-0.0032591	-0.0012249	0.66022	-1.3176	3976.4	22.359	-1.4268	80.127	-62.933	75.538	75.51	22.364	-1.4456	-6.2639	0.74377	-2.563	29	-4.7559
125.03	-3.3648	51.431	-6.2647	0.7435	-2.5633	-0.0089439	-0.0035909	-0.0010763	0.66022	-1.3176	3975.8	22.359	-1.4257	80.127	-62.958	75.539	75.51	22.364	-1.4456	-6.2639	0.74377	-2.563	29	-4.7559
125.03	-3.3621	51.431	-6.2647	0.74348	-2.5633	-0.0091023	-0.0039541	-0.00091692	0.66022	-1.3176	3975.1	22.36	-1.4246	80.127	-62.982	75.54	75.51	22.364	-1.4456	-6.2639	0.74377	-2.563	29	-4.7559
125.03	-3.3595	51.432	-6.2647	0.74346	-2.5633	-0.009239	-0.0043494	-0.00074749	0.66022	-1.3176	3974.4	22.36	-1.4234	80.127	-63.006	75.541	75.51	22.364	-1.4456	-6.2639	0.74377	-2.563	29	-4.7559
125.03	-3.3568	51.432	-6.2648	0.74344	-2.5633	-0.0093531	-0.004777	-0.00056875	0.66022	-1.3176	3973.7	22.36	-1.4223	80.127	-63.031	75.541	75.51	22.364	-1.4456	-6.2639	0.74377	-2.563	29	-4.7559
125.03	-3.354	51.433	-6.2648	0.74341	-2.5633	-0.009444	-0.0052373	-0.00038153	0.66022	-1.3176	3973.1	22.36	-1.4211	80.127	-63.054	75.542	75.51	22.364	-1.4456	-6.2639	0.74377	-2.563	29	-4.7559
125.03	-3.3513	51.434	-6.2649	0.74339	-2.5633	-0.009511	-0.0057303	-0.0001867	0.66022	-1.3176	3972.4	22.361	-1.42	80.128	-63.078	75.543	75.51	22.364	-1.4456	-6.2639	0.74377	-2.563	29	-4.7559
125.03	-3.3485	51.435	-6.2649	0.74336	-2.5633	-0.0095536	-0.006256	1.4791e-05	0.66022	-1.3176	3971.7	22.361	-1.4188	80.128	-63.101	75.544	75.51	22.364	-1.4456	-6.2639	0.74377	-2.563	29	-4.7559
125.03	-3.3457	51.436	-6.265	0.74332	-2.5633	-0.0095714	-0.0068143	0.00022195	0.66022	-1.3176	3971.0	22.361	-1.4176	80.128	-63.124	75.545	75.51	22.364	-1.4456	-6.2639	0.74377	-2.563	29	-4.7559
125.03	-3.3429	51.437	-6.265	0.74329	-2.5633	-0.0095642	-0.0074047	0.00043373	0.66022	-1.3176	3970.4	22.362	-1.4164	80.128	-63.146	75.546	75.51	22.364	-1.4456	-6.2639	0.74377	-2.563	29	-4.7559
125.03	-3.3401	51.438	-6.2651	0.74325	-2.5633	-0.0095318	-0.0080268	0.00064906	0.66022	-1.3176	3969.7	22.362	-1.4152	80.128	-63.168	75.546	75.51	22.364	-1.4456	-6.2639	0.74377	-2.563	29	-4.7559
125.03	-3.3373	51.439	-6.2651	0.74321	-2.5633	-0.009474	-0.00868	0.0008668	0.66022	-1.3176	3969.0	22.363	-1.414	80.128	-63.19	75.547	75.51	22.364	-1.4456	-6.2639	0.74377	-2.563	29	-4.7559
125.03	-3.3345	51.44	-6.2652	0.74316	-2.5633	-0.0093909	-0.0093635	0.0010858	0.66022	-1.3176	3968.3	22.363	-1.4128	80.128	-63.211	75.548	75.51	22.364	-1.4456	-6.2639	0.74377	-2.563	29	-4.7559
125.03	-3.3317	51.441	-6.2652	0.74312	-2.5633	-0.0092826	-0.010076	0.0013048	0.66022	-1.3176	3967.7	22.364	-1.4117	80.128	-63.231	75.549	75.51	22.364	-1.4456	-6.2639	0.74377	-2.563	29	-4.7559
125.03	-3.3289	51.443	-6.2653	0.74306	-2.5633	-0.0091494	-0.010818	0.0015227	0.66022	-1.3176	3967.0	22.365	-1.4105	80.128	-63.251	75.55	75.51	22.364	-1.4456	-6.2639	0.74377	-2.563	29	-4.7559
125.03	-3.3262	51.444	-6.2653	0.74301	-2.5633	-0.0089916	-0.011586	0.0017382	0.66022	-1.3176	3966.3	22.365	-1.4093	80.128	-63.27	75.55	75.51	22.364	-1.4456	-6.2639	0.74377	-2.563	29	-4.7559
125.03	-3.3235	51.446	-6.2654	0.74295	-2.5632	-0.0088097	-0.01238	0.00195	0.66022	-1.3176	3965.6	22.366	-1.4082	80.128	-63.289	75.551	75.51	22.364	-1.4456	-6.2639	0.74377	-2.563	29	-4.7559
125.03	-3.3208	51.448	-6.2654	0.74288	-2.5632	-0.0086042	-0.013199	0.0021568	0.66022	-1.3176	3965.0	22.367	-1.407	80.128	-63.307	75.552	75.51	22.364	-1.4456	-6.2639	0.74377	-2.563	29	-4.7559
125.03	-3.3181	51.449	-6.2654	0.74281	-2.5632	-0.0083758	-0.014041	0.0023575	0.66022	-1.3176	3964.3	22.367	-1.4059	80.128	-63.324	75.553	75.51	22.364	-1.4456	-6.2639	0.74377	-2.563	29	-4.7559
125.03	-3.3155	51.451	-6.2655	0.74274	-2.5632	-0.0081252	-0.014904	0.0025506	0.66022	-1.3176	3963.6	22.368	-1.4048	80.128	-63.341	75.554	75.51	22.364	-1.4456	-6.2639	0.74377	-2.563	29	-4.7559
125.03	-3.3129	51.453	-6.2655	0.74267	-2.5632	-0.0078533	-0.015786	0.002735	0.66022	-1.3176	3962.9	22.369	-1.4037	80.128	-63.357	75.554	75.51	22.364	-1.4456	-6.2639	0.74377	-2.563	29	-4.7559
125.03	-3.3104	51.455	-6.2656	0.74258	-2.5632	-0.007561	-0.016686	0.0029094	0.66022	-1.3176	3962.3	22.37	-1.4026	80.128	-63.372	75.555	75.51	22.364	-1.4456	-6.2639	0.74377	-2.563	29	-4.7559
125.02	-3.308	51.457	-6.2656	0.7425	-2.5632	-0.0072494	-0.017601	0.0030724	0.66022	-1.3176	3961.6	22.371	-1.4016	80.128	-63.386	75.556	75.51	22.364	-1.4456	-6.2639	0.74377	-2.563	29	-4.7559
125.02	-3.3055	51.459	-6.2656	0.74241	-2.5632	-0.0069197	-0.01853	0.0032229	0.66022	-1.3176	3960.9	22.372	-1.4006	80.128	-63.4	75.557	75.51	22.364	-1.4456	-6.2639	0.74377	-2.563	29	-4.7559
125.02	-3.3032	51.461	-6.2657	0.74231	-2.5631	-0.006573	-0.019469	0.0033597	0.66022	-1.3176	3960.2	22.373	-1.3996	80.128	-63.413	75.557	75.51	22.364	-1.4456	-6.2639	0.74377	-2.563	29	-4.7559
125.02	-3.3009	51.463	-6.2657	0.74221	-2.5631	-0.0062106	-0.020418	0.0034815	0.66022	-1.3176	3959.6	22.374	-1.3986	80.128	-63.425	75.558	75.51	22.364	-1.4456	-6.2639	0.74377	-2.563	29	-4.7559
125.02	-3.2987	51.466	-6.2657	0.74211	-2.5631	-0.005834	-0.021373	0.0035873	0.66022	-1.3176	3958.9	22.375	-1.3977	80.128	-63.436	75.559	75.51	22.364	-1.4456	-6.2639	0.74377	-2.563	29	-4.7559
125.02	-3.2966	51.468	-6.2658	0.742	-2.5631	-0.0054445	-0.022333	0.0036758	0.66022	-1.3176	3958.2	22.376	-1.3968	80.128	-63.446	75.56	75.51	22.364	-1.4456	-6.2639	0.74377	-2.563	29	-4.7559
125.02	-3.2946	51.47	-6.2658	0.74189	-2.5631	-0.0050438	-0.023294	0.0037461	0.66022	-1.3176	3957.6	22.377	-1.3959	80.128	-63.456	75.56	75.51	22.364	-1.4456	-6.2639	0.74377	-2.563	29	-4.7559
125.02	-3.2926	51.473	-6.2658	0.74177	-2.563	-0.0046333	-0.024254	0.003797	0.66022	-1.3176	3956.9	22.378	-1.3951	80.128	-63.464	75.561	75.51	22.364	-1.4456	-6.2639	0.74377	-2.563	29	-4.7559
125.02	-3.2907	51.475	-6.2658	0.74164	-2.563	-0.0042148	-0.02521	0.0038276	0.66022	-1.3176	3956.2	22.379	-1.3943	80.128	-63.472	75.562	75.51	22.364	-1.4456	-6.2639	0.74377	-2.563	29	-4.7559
125.02	-3.2889	51.477	-6.2658	0.74152	-2.563	-0.0037899	-0.026161	0.003837	0.66022	-1.3176	3955.5	22.38	-1.3935	80.128	-63.478	75.563	75.51	22.364	-1.4456	-6.2639	0.74377	-2.563	29	-4.7559
125.02	-3.2872	51.48	-6.2659	0.74138	-2.563	-0.0033603	-0.027102	0.0038242	0.66022	-1.3176	3954.9	22.381	-1.3928	80.128	-63.484	75.563	75.51	22.364	-1.4456	-6.2639	0.74377	-2.563	29	-4.7559
125.01	-3.2856	51.482	-6.2659	0.74124	-2.563	-0.0029279	-0.028032	0.0037885	0.66022	-1.3176	3954.2	22.382	-1.3921	80.128	-63.489	75.564	75.51	22.364	-1.4456	-6.2639	0.74377	-2.563	29	-4.7559
125.01	-3.2841	51.485	-6.2659	0.7411	-2.563	-0.0024945	-0.028948	0.0037292	0.66022	-1.3176	3953.5	22.384	-1.3915	80.128	-63.492	75.565	75.51	22.364	-1.4456	-6.2639	0.74377	-2.563	29	-4.7559
125.01	-3.2827	51.487	-6.2659	0.74095	-2.5629	-0.0020619	-0.029847	0.0036455	0.66022	-1.3176	3952.8	22.385	-1.3909	80.128	-63.495	75.565	75.51	22.364	-1.4456	-6.2639	0.74377	-2.563	29	-4.7559
125.01	-3.2814	51.489	-6.2659	0.7408	-2.5629	-0.0016319	-0.030726	0.0035368	0.66022	-1.3176	3952.2	22.386	-1.3903	80.128	-63.497	75.566	75.51	22.364	-1.4456	-6.2639	0.74377	-2.563	29	-4.7559
125.01	-3.2802	51.492	-6.2659	0.74065	-2.5629	-0.0012065	-0.031583	0.0034026	0.66022	-1.3176	3951.5	22.387	-1.3898	80.127	-63.498	75.567	75.51	22.364	-1.4456	-6.2639	0.74377	-2.563	29	-4.7559
125.01	-3.2791	51.494	-6.2659	0.74049	-2.5629	-0.00078762	-0.032416	0.0032424	0.66022	-1.3176	3950.8	22.388	-1.3894	80.127	-63.498	75.567	75.51	22.364	-1.4456	-6.2639	0.74377	-2.563	29	-4.7559
125.01	-3.2781	51.497	-6.2659	0.74032	-2.5629	-0.00037706	-0.03322	0.0030559	0.66022	-1.3176	3950.1	22.389	-1.3889	80.127	-63.497	75.568	75.51	22.364	-1.4456	-6.2639	0.74377	-2.563	29	-4.7559
125.01	-3.2771	51.499	-6.2659	0.74016	-2.5629	2.3244e-05	-0.033994	0.0028427	0.66022	-1.3176	3949.5	22.39	-1.3885	80.127	-63.495	75.569	75.51	22.364	-1.4456	-6.2639	0.74377	-2.563	29	-4.7559
125.01	-3.2763	51.501	-6.2659	0.73998	-2.5628	0.00041141	-0.034736	0.0026025	0.66022	-1.3176	3948.8	22.391	-1.3882	80.127	-63.492	75.569	75.51	22.364	-1.4456	-6.2639	0.74377	-2.563	29	-4.7559
125.0	-3.2756	51.504	-6.2659	0.73981	-2.5628	0.00078555	-0.035442	0.0023353	0.66022	-1.3176	3948.1	22.392	-1.3879	80.127	-63.488	75.57	75.51	22.364	-1.4456	-6.2639	0.74377	-2.563	29	-4.7559
125.0	-3.275	51.506	-6.2659	0.73963	-2.5628	0.0011438	-0.036111	0.002041	0.66022	-1.3176	3947.4	22.394	-1.3877	80.127	-63.483	75.571	75.51	22.364	-1.4456	-6.2639	0.74377	-2.563	29	-4.7559
125.0	-3.2745	51.508	-6.2659	0.73945	-2.5628	0.0014844	-0.036739	0.0017196	0.66022	-1.3176	3946.8	22.395	-1.3874	80.127	-63.478	75.571	75.51	22.364	-1.4456	-6.2639	0.74377	-2.563	29	-4.7559
125.0	-3.2741	51.51	-6.2659	0.73926	-2.5628	0.0018056	-0.037326	0.0013712	0.66022	-1.3176	3946.1	22.396	-1.3873	80.126	-63.471	75.572	75.51	22.364	-1.4456	-6.2639	0.74377	-2.563	29	-4.7559
125.0	-3.2738	51.513	-6.2659	0.73907	-2.5628	0.0021055	-0.037867	0.00099605	0.66022	-1.3176	3945.4	22.397	-1.3872	80.126	-63.463	75.573	75.51	22.364	-1.4456	-6.2639	0.74377	-2.563	29	-4.7559
125.0	-3.2736	51.515	-6.2659	0.73888	-2.5628	0.0023825	-0.038362	0.00059434	0.66022	-1.3176	3944.7	22.398	-1.3871	80.126	-63.455	75.573	75.51	22.364	-1.4456	-6.2639	0.74377	-2.563	29	-4.7559
125.0	-3.2735	51.517	-6.2659	0.73869	-2.5628	0.0026349	-0.038809	0.00016648	0.66022	-1.3176	3944.1	22.399	-1.387	80.126	-63.446	75.574	75.51	22.364	-1.4456	-6.2639	0.74377	-2.563	29	-4.7559
125.0	-3.2735	51.519	-6.2659	0.7385	-2.5628	0.0028612	-0.039204	-0.00028708	0.66022	-1.3176	3943.4	22.4	-1.387	80.126	-63.436	75.574	75.51	22.364	-1.4456	-6.2639	0.74377	-2.563	29	-4.7559
125.0	-3.2736	51.52	-6.2658	0.7383	-2.5628	0.0030598	-0.039547	-0.00076581	0.66022	-1.3176	3942.7	22.4	-1.3871	80.126	-63.425	75.575	75.51	22.364	-1.4456	-6.2639	0.74377	-2.563	29	-4.7559
124.99	-3.2737	51.522	-6.2658	0.7381	-2.5628	0.0032293	-0.039836	-0.0012691	0.66022	-1.3176	3942.0	22.401	-1.3871	80.126	-63.413	75.576	75.51	22.364	-1.4456	-6.2639	0.74377	-2.563	29	-4.7559
124.99	-3.274	51.524	-6.2658	0.7379	-2.5628	0.0033683	-0.04007	-0.0017962	0.66022	-1.3176	3941.4	22.402	-1.3872	80.125	-63.401	75.576	75.51	22.364	-1.4456	-6.2639	0.74377	-2.563	29	-4.7559
124.99	-3.2743	51.525	-6.2658	0.7377	-2.5628	0.0034754	-0.040246	-0.0023464	0.66022	-1.3176	3940.7	22.403	-1.3874	80.125	-63.388	75.577	75.51	22.364	-1.4456	-6.2639	0.74377	-2.563	29	-4.7559
124.99	-3.2748	51.527	-6.2658	0.7375	-2.5628	0.0035496	-0.040364	-0.0029188	0.66022	-1.3176	3940.0	22.404	-1.3876	80.125	-63.374	75.577	75.51	22.364	-1.4456	-6.2639	0.74377	-2.563	29	-4.7559
124.99	-3.2753	51.528	-6.2658	0.7373	-2.5628	0.0035896	-0.040422	-0.0035125	0.66022	-1.3176	3939.3	22.404	-1.3878	80.125	-63.359	75.578	75.51	22.364	-1.4456	-6.2639	0.74377	-2.563	29	-4.7559
124.99	-3.2758	51.53	-6.2657	0.73709	-2.5629	0.0035944	-0.040419	-0.0041265	0.66022	-1.3176	3938.7	22.405	-1.388	80.125	-63.344	75.579	75.51	22.364	-1.4456	-6.2639	0.74377	-2.563	29	-4.7559
124.99	-3.2765	51.531	-6.2657	0.73689	-2.5629	0.0035631	-0.040355	-0.0047596	0.66022	-1.3176	3938.0	22.406	-1.3883	80.124	-63.328	75.579	75.51	22.364	-1.4456	-6.2639	0.74377	-2.563	29	-4.7559
124.99	-3.2772	51.532	-6.2657	0.73669	-2.5629	0.0034948	-0.040229	-0.0054107	0.66022	-1.3176	3937.3	22.406	-1.3886	80.124	-63.311	75.58	75.51	22.364	-1.4456	-6.2639	0.74377	-2.563	29	-4.7559
124.99	-3.278	51.533	-6.2657	0.73649	-2.5629	0.0033889	-0.040039	-0.0060787	0.66022	-1.3176	3936.6	22.407	-1.3889	80.124	-63.294	75.58	75.51	22.364	-1.4456	-6.2639	0.74377	-2.563	29	-4.7559
124.99	-3.2788	51.534	-6.2657	0.73629	-2.563	0.0032446	-0.039787	-0.0067621	0.66022	-1.3176	3936.0	22.407	-1.3893	80.124	-63.277	75.581	75.51	22.364	-1.4456	-6.2639	0.74377	-2.563	29	-4.7559
124.98	-3.2797	51.535	-6.2657	0.73609	-2.563	0.0030614	-0.039471	-0.0074597	0.66022	-1.3176	3935.3	22.408	-1.3897	80.123	-63.258	75.581	75.51	22.364	-1.4456	-6.2639	0.74377	-2.563	29	-4.7559
124.98	-3.2806	51.535	-6.2656	0.7359	-2.563	0.002839	-0.039091	-0.00817	0.66022	-1.3176	3934.6	22.408	-1.3901	80.123	-63.24	75.582	75.51	22.364	-1.4456	-6.2639	0.74377	-2.563	29	-4.7559
124.98	-3.2816	51.536	-6.2656	0.7357	-2.5631	0.0025771	-0.038647	-0.0088917	0.66022	-1.3176	3933.9	22.408	-1.3905	80.123	-63.221	75.582	75.51	22.364	-1.4456	-6.2639	0.74377	-2.563	29	-4.7559
124.98	-3.2826	51.536	-6.2656	0.73551	-2.5631	0.0022754	-0.03814	-0.0096231	0.66022	-1.3176	3933.3	22.409	-1.3909	80.123	-63.201	75.583	75.51	22.364	-1.4456	-6.2639	0.74377	-2.563	29	-4.7559
124.98	-3.2837	51.537	-6.2656	0.73532	-2.5632	0.001934	-0.037569	-0.010363	0.66022	-1.3176	3932.6	22.409	-1.3914	80.122	-63.181	75.583	75.51	22.364	-1.4456	-6.2639	0.74377	-2.563	29	-4.7559
124.98	-3.2848	51.537	-6.2656	0.73513	-2.5632	0.0015527	-0.036936	-0.011109	0.66022	-1.3176	3931.9	22.409	-1.3919	80.122	-63.161	75.584	75.51	22.364	-1.4456	-6.2639	0.74377	-2.563	29	-4.7559
124.98	-3.2859	51.537	-6.2656	0.73495	-2.5633	0.0011319	-0.036241	-0.01186	0.66022	-1.3176	3931.3	22.409	-1.3923	80.122	-63.14	75.585	75.51	22.364	-1.4456	-6.2639	0.74377	-2.563	29	-4.7559
124.98	-3.287	51.537	-6.2656	0.73477	-2.5634	0.0006718	-0.035484	-0.012615	0.66022	-1.3176	3930.6	22.409	-1.3928	80.122	-63.119	75.585	75.51	22.364	-1.4456	-6.2639	0.74377	-2.563	29	-4.7559
124.98	-3.2882	51.537	-6.2656	0.7346	-2.5634	0.00017279	-0.034667	-0.013371	0.66022	-1.3176	3929.9	22.409	-1.3933	80.121	-63.098	75.586	75.51	22.364	-1.4456	-6.2639	0.74377	-2.563	29	-4.7559
124.98	-3.2894	51.537	-6.2656	0.73442	-2.5635	-0.00036461	-0.033791	-0.014127	0.66022	-1.3176	3929.2	22.409	-1.3938	80.121	-63.076	75.586	75.51	22.364	-1.4456	-6.2639	0.74377	-2.563	29	-4.7559
124.98	-3.2905	51.536	-6.2656	0.73426	-2.5636	-0.00093976	-0.032857	-0.014881	0.66022	-1.3176	3928.6	22.409	-1.3943	80.121	-63.054	75.587	75.51	22.364	-1.4456	-6.2639	0.74377	-2.563	29	-4.7559
124.98	-3.2917	51.536	-6.2656	0.7341	-2.5636	-0.0015519	-0.031867	-0.015632	0.66022	-1.3176	3927.9	22.409	-1.3948	80.121	-63.032	75.587	75.51	22.364	-1.4456	-6.2639	0.74377	-2.563	29	-4.7559
124.98	-3.2929	51.535	-6.2656	0.73394	-2.5637	-0.0022002	-0.030821	-0.016377	0.66022	-1.3176	3927.2	22.409	-1.3953	80.12	-63.01	75.588	75.51	22.364	-1.4456	-6.2639	0.74377	-2.563	29	-4.7559
124.98	-3.2941	51.534	-6.2656	0.73379	-2.5638	-0.0028837	-0.029722	-0.017115	0.66022	-1.3176	3926.5	22.409	-1.3958	80.12	-62.988	75.588	75.51	22.364	-1.4456	-6.2639	0.74377	-2.563	29	-4.7559
124.98	-3.2952	51.534	-6.2656	0.73364	-2.5639	-0.0036013	-0.028572	-0.017845	0.66022	-1.3176	3925.9	22.408	-1.3963	80.12	-62.966	75.589	75.51	22.364	-1.4456	-6.2639	0.74377	-2.563	29	-4.7559
124.98	-3.2964	51.533	-6.2657	0.7335	-2.564	-0.0043518	-0.027372	-0.018563	0.66022	-1.3176	3925.2	22.408	-1.3968	80.12	-62.943	75.589	75.51	22.364	-1.4456	-6.2639	0.74377	-2.563	29	-4.7559
124.98	-3.2975	51.532	-6.2657	0.73337	-2.5641	-0.005134	-0.026125	-0.019269	0.66022	-1.3176	3924.5	22.408	-1.3973	80.119	-62.921	75.59	75.51	22.364	-1.4456	-6.2639	0.74377	-2.563	29	-4.7559
124.98	-3.2986	51.531	-6.2657	0.73324	-2.5642	-0.0059464	-0.024832	-0.019961	0.66022	-1.3176	3923.8	22.407	-1.3978	80.119	-62.898	75.59	75.51	22.364	-1.4456	-6.2639	0.74377	-2.563	29	-4.7559
124.98	-3.2997	51.529	-6.2657	0.73312	-2.5643	-0.0067876	-0.023497	-0.020637	0.66022	-1.3176	3923.2	22.407	-1.3982	80.119	-62.876	75.591	75.51	22.364	-1.4456	-6.2639	0.74377	-2.563	29	-4.7559
124.98	-3.3007	51.528	-6.2658	0.73301	-2.5644	-0.007656	-0.022121	-0.021295	0.66022	-1.3176	3922.5	22.406	-1.3987	80.118	-62.853	75.591	75.51	22.364	-1.4456	-6.2639	0.74377	-2.563	29	-4.7559
124.98	-3.3017	51.526	-6.2658	0.7329	-2.5645	-0.00855	-0.020707	-0.021935	0.66022	-1.3176	3921.8	22.406	-1.3991	80.118	-62.831	75.592	75.51	22.364	-1.4456	-6.2639	0.74377	-2.563	29	-4.7559
124.98	-3.3027	51.525	-6.2659	0.7328	-2.5646	-0.0094678	-0.019257	-0.022553	0.66022	-1.3176	3921.1	22.405	-1.3995	80.118	-62.808	75.592	75.51	22.364	-1.4456	-6.2639	0.74377	-2.563	29	-4.7559
124.98	-3.3036	51.523	-6.2659	0.73271	-2.5647	-0.010408	-0.017775	-0.023148	0.66022	-1.3176	3920.5	22.404	-1.3999	80.118	-62.786	75.593	75.51	22.364	-1.4456	-6.2639	0.74377	-2.563	29	-4.7559
124.98	-3.3045	51.522	-6.266	0.73262	-2.5648	-0.011368	-0.016263	-0.02372	0.66022	-1.3176	3919.8	22.404	-1.4003	80.117	-62.764	75.593	75.51	22.364	-1.4456	-6.2639	0.74377	-2.563	29	-4.7559
124.98	-3.3053	51.52	-6.266	0.73254	-2.5649	-0.012346	-0.014724	-0.024266	0.66022	-1.3176	3919.1	22.403	-1.4006	80.117	-62.742	75.594	75.51	22.364	-1.4456	-6.2639	0.74377	-2.563	29	-4.7559
124.98	-3.306	51.518	-6.2661	0.73247	-2.5651	-0.01334	-0.013161	-0.024785	0.66022	-1.3176	3918.4	22.402	-1.401	80.117	-62.72	75.594	75.51	22.364	-1.4456	-6.2639	0.74377	-2.563	29	-4.7559
124.98	-3.3067	51.516	-6.2662	0.73241	-2.5652	-0.014348	-0.011577	-0.025275	0.66022	-1.3176	3917.8	22.401	-1.4013	80.117	-62.699	75.595	75.51	22.364	-1.4456	-6.2639	0.74377	-2.563	29	-4.7559
124.98	-3.3074	51.514	-6.2662	0.73236	-2.5653	-0.015368	-0.0099746	-0.025736	0.66022	-1.3176	3917.1	22.4	-1.4015	80.116	-62.678	75.595	75.51	22.364	-1.4456	-6.2639	0.74377	-2.563	29	-4.7559
124.98	-3.308	51.512	-6.2663	0.73231	-2.5655	-0.016398	-0.0083575	-0.026165	0.66022	-1.3176	3916.4	22.4	-1.4018	80.116	-62.656	75.596	75.51	22.364	-1.4456	-6.2639	0.74377	-2.563	29	-4.7559
124.98	-3.3085	51.51	-6.2664	0.73227	-2.5656	-0.017436	-0.0067285	-0.026562	0.66022	-1.3176	3915.8	22.399	-1.402	80.116	-62.636	75.596	75.51	22.364	-1.4456	-6.2639	0.74377	-2.563	29	-4.7559
124.98	-3.3089	51.508	-6.2665	0.73225	-2.5657	-0.018479	-0.005091	-0.026926	0.66022	-1.3176	3915.1	22.398	-1.4022	80.115	-62.615	75.597	75.51	22.364	-1.4456	-6.2639	0.74377	-2.563	29	-4.7559
124.98	-3.3093	51.506	-6.2666	0.73222	-2.5659	-0.019524	-0.003448	-0.027255	0.66022	-1.3176	3914.4	22.397	-1.4024	80.115	-62.595	75.597	75.51	22.364	-1.4456	-6.2639	0.74377	-2.563	29	-4.7559
124.98	-3.3095	51.503	-6.2667	0.73221	-2.566	-0.020571	-0.0018028	-0.027549	0.66022	-1.3176	3913.7	22.396	-1.4025	80.115	-62.575	75.598	75.51	22.364	-1.4456	-6.2639	0.74377	-2.563	29	-4.7559
124.98	-3.3098	51.501	-6.2668	0.73221	-2.5661	-0.021616	-0.00015859	-0.027806	0.66022	-1.3176	3913.1	22.395	-1.4026	80.115	-62.555	75.598	75.51	22.364	-1.4456	-6.2639	0.74377	-2.563	29	-4.7559
124.98	-3.3099	51.499	-6.2669	0.73221	-2.5663	-0.022657	0.0014814	-0.028026	0.66022	-1.3176	3912.4	22.394	-1.4027	80.114	-62.536	75.599	75.51	22.364	-1.4456	-6.2639	0.74377	-2.563	29	-4.7559
124.98	-3.31	51.496	-6.267	0.73222	-2.5664	-0.023691	0.0031139	-0.028207	0.66022	-1.3176	3911.7	22.393	-1.4027	80.114	-62.517	75.599	75.51	22.364	-1.4456	-6.2639	0.74377	-2.563	29	-4.7559
124.98	-3.31	51.494	-6.2671	0.73224	-2.5666	-0.024717	0.0047359	-0.02835	0.66022	-1.3176	3911.0	22.392	-1.4027	80.114	-62.499	75.6	75.51	22.364	-1.4456	-6.2639	0.74377	-2.563	29	-4.7559
124.98	-3.3099	51.492	-6.2673	0.73227	-2.5667	-0.025732	0.006344	-0.028454	0.66022	-1.3176	3910.4	22.391	-1.4026	80.114	-62.481	75.6	75.51	22.364	-1.4456	-6.2639	0.74377	-2.563	29	-4.7559
124.98	-3.3097	51.489	-6.2674	0.7323	-2.5668	-0.026734	0.0079353	-0.028518	0.66022	-1.3176	3909.7	22.39	-1.4026	80.113	-62.463	75.601	75.51	22.364	-1.4456	-6.2639	0.74377	-2.563	29	-4.7559
124.98	-3.3094	51.487	-6.2675	0.73235	-2.567	-0.02772	0.0095065	-0.028542	0.66022	-1.3176	3909.0	22.389	-1.4025	80.113	-62.446	75.601	75.51	22.364	-1.4456	-6.2639	0.74377	-2.563	29	-4.7559
124.99	-3.3091	51.484	-6.2677	0.7324	-2.5671	-0.028689	0.011055	-0.028525	0.66022	-1.3176	3908.3	22.388	-1.4023	80.113	-62.429	75.602	75.51	22.364	-1.4456	-6.2639	0.74377	-2.563	29	-4.7559
124.99	-3.3087	51.482	-6.2678	0.73246	-2.5673	-0.029637	0.012577	-0.028468	0.66022	-1.3176	3907.7	22.387	-1.4022	80.113	-62.413	75.602	75.51	22.364	-1.4456	-6.2639	0.74377	-2.563	29	-4.7559
124.99	-3.3082	51.48	-6.268	0.73252	-2.5674	-0.030564	0.01407	-0.028369	0.66022	-1.3176	3907.0	22.386	-1.402	80.112	-62.397	75.603	75.51	22.364	-1.4456	-6.2639	0.74377	-2.563	29	-4.7559
124.99	-3.3076	51.477	-6.2681	0.7326	-2.5675	-0.031466	0.015532	-0.02823	0.66022	-1.3176	3906.3	22.385	-1.4017	80.112	-62.382	75.603	75.51	22.364	-1.4456	-6.2639	0.74377	-2.563	29	-4.7559
124.99	-3.307	51.475	-6.2683	0.73268	-2.5677	-0.032341	0.016958	-0.02805	0.66022	-1.3176	3905.7	22.384	-1.4015	80.112	-62.367	75.604	75.51	22.364	-1.4456	-6.2639	0.74377	-2.563	29	-4.7559
124.99	-3.3063	51.473	-6.2684	0.73277	-2.5678	-0.033188	0.018348	-0.02783	0.66022	-1.3176	3905.0	22.383	-1.4012	80.111	-62.352	75.605	75.51	22.364	-1.4456	-6.2639	0.74377	-2.563	29	-4.7559
124.99	-3.3055	51.47	-6.2686	0.73286	-2.568	-0.034005	0.019698	-0.027569	0.66022	-1.3176	3904.3	22.382	-1.4008	80.111	-62.339	75.605	75.51	22.364	-1.4456	-6.2639	0.74377	-2.563	29	-4.7559
124.99	-3.3046	51.468	-6.2688	0.73296	-2.5681	-0.034789	0.021005	-0.027268	0.66022	-1.3176	3903.6	22.381	-1.4005	80.111	-62.325	75.606	75.51	22.364	-1.4456	-6.2639	0.74377	-2.563	29	-4.7559
124.99	-3.3037	51.466	-6.269	0.73307	-2.5682	-0.03554	0.022267	-0.026928	0.66022	-1.3176	3903.0	22.38	-1.4001	80.111	-62.312	75.606	75.51	22.364	-1.4456	-6.2639	0.74377	-2.563	29	-4.7559
124.99	-3.3026	51.464	-6.2691	0.73319	-2.5684	-0.036254	0.023483	-0.026548	0.66022	-1.3176	3902.3	22.379	-1.3996	80.11	-62.3	75.607	75.51	22.364	-1.4456	-6.2639	0.74377	-2.563	29	-4.7559
124.99	-3.3016	51.462	-6.2693	0.73331	-2.5685	-0.036931	0.024649	-0.02613	0.66022	-1.3176	3901.6	22.378	-1.3992	80.11	-62.289	75.607	75.51	22.364	-1.4456	-6.2639	0.74377	-2.563	29	-4.7559
124.99	-3.3004	51.459	-6.2695	0.73343	-2.5686	-0.037568	0.025764	-0.025675	0.66022	-1.3176	3900.9	22.377	-1.3987	80.11	-62.277	75.608	75.51	22.364	-1.4456	-6.2639	0.74377	-2.563	29	-4.7559
124.99	-3.2992	51.457	-6.2697	0.73357	-2.5688	-0.038165	0.026825	-0.025182	0.66022	-1.3176	3900.3	22.376	-1.3982	80.11	-62.267	75.608	75.51	22.364	-1.4456	-6.2639	0.74377	-2.563	29	-4.7559
124.99	-3.2979	51.456	-6.2699	0.7337	-2.5689	-0.03872	0.027832	-0.024654	0.66022	-1.3176	3899.6	22.376	-1.3977	80.109	-62.257	75.609	75.51	22.364	-1.4456	-6.2639	0.74377	-2.563	29	-4.7559
124.99	-3.2966	51.454	-6.2701	0.73384	-2.569	-0.039231	0.028781	-0.024091	0.66022	-1.3176	3898.9	22.375	-1.3971	80.109	-62.247	75.609	75.51	22.364	-1.4456	-6.2639	0.74377	-2.563	29	-4.7559
124.99	-3.2952	51.452	-6.2703	0.73399	-2.5691	-0.039697	0.029672	-0.023493	0.66022	-1.3176	3898.2	22.374	-1.3965	80.109	-62.238	75.61	75.51	22.364	-1.4456	-6.2639	0.74377	-2.563	29	-4.7559
124.99	-3.2938	51.45	-6.2705	0.73414	-2.5692	-0.040118	0.030504	-0.022863	0.66022	-1.3176	3897.6	22.373	-1.3959	80.109	-62.23	75.61	75.51	22.364	-1.4456	-6.2639	0.74377	-2.563	29	-4.7559
124.99	-3.2923	51.448	-6.2707	0.73429	-2.5694	-0.040492	0.031274	-0.022201	0.66022	-1.3176	3896.9	22.373	-1.3953	80.108	-62.223	75.611	75.51	22.364	-1.4456	-6.2639	0.74377	-2.563	29	-4.7559
124.99	-3.2908	51.447	-6.2709	0.73445	-2.5695	-0.040819	0.031983	-0.021509	0.66022	-1.3176	3896.2	22.372	-1.3947	80.108	-62.215	75.611	75.51	22.364	-1.4456	-6.2639	0.74377	-2.563	29	-4.7559
124.99	-3.2893	51.445	-6.2711	0.73461	-2.5696	-0.041096	0.032628	-0.020788	0.66022	-1.3176	3895.6	22.371	-1.394	80.108	-62.209	75.612	75.51	22.364	-1.4456	-6.2639	0.74377	-2.563	29	-4.7559
124.99	-3.2877	51.444	-6.2713	0.73478	-2.5697	-0.041325	0.033208	-0.020039	0.66022	-1.3176	3894.9	22.371	-1.3933	80.108	-62.203	75.612	75.51	22.364	-1.4456	-6.2639	0.74377	-2.563	29	-4.7559
124.99	-3.286	51.442	-6.2715	0.73495	-2.5698	-0.041504	0.033725	-0.019264	0.66022	-1.3176	3894.2	22.37	-1.3926	80.107	-62.198	75.613	75.51	22.364	-1.4456	-6.2639	0.74377	-2.563	29	-4.7559
124.99	-3.2844	51.441	-6.2717	0.73512	-2.5699	-0.041633	0.034176	-0.018464	0.66022	-1.3176	3893.5	22.37	-1.3919	80.107	-62.193	75.613	75.51	22.364	-1.4456	-6.2639	0.74377	-2.563	29	-4.7559
124.99	-3.2827	51.44	-6.2719	0.73529	-2.57	-0.041711	0.034561	-0.017641	0.66022	-1.3176	3892.9	22.369	-1.3912	80.107	-62.189	75.614	75.51	22.364	-1.4456	-6.2639	0.74377	-2.563	29	-4.7559
124.99	-3.2809	51.439	-6.2721	0.73546	-2.57	-0.041739	0.03488	-0.016797	0.66022	-1.3176	3892.2	22.369	-1.3905	80.107	-62.186	75.614	75.51	22.364	-1.4456	-6.2639	0.74377	-2.563	29	-4.7559
124.99	-3.2792	51.438	-6.2723	0.73564	-2.5701	-0.041715	0.035133	-0.015933	0.66022	-1.3176	3891.5	22.368	-1.3898	80.106	-62.183	75.615	75.51	22.364	-1.4456	-6.2639	0.74377	-2.563	29	-4.7559
124.99	-3.2775	51.437	-6.2725	0.73581	-2.5702	-0.041641	0.035321	-0.01505	0.66022	-1.3176	3890.8	22.368	-1.389	80.106	-62.181	75.615	75.51	22.364	-1.4456	-6.2639	0.74377	-2.563	29	-4.7559
124.99	-3.2757	51.436	-6.2728	0.73599	-2.5703	-0.041516	0.035442	-0.014151	0.66022	-1.3176	3890.2	22.368	-1.3883	80.106	-62.179	75.616	75.51	22.364	-1.4456	-6.2639	0.74377	-2.563	29	-4.7559
124.99	-3.2739	51.435	-6.273	0.73617	-2.5703	-0.04134	0.035498	-0.013238	0.66022	-1.3176	3889.5	22.367	-1.3876	80.106	-62.178	75.616	75.51	22.364	-1.4456	-6.2639	0.74377	-2.563	29	-4.7559
124.99	-3.2722	51.435	-6.2732	0.73634	-2.5704	-0.041114	0.035489	-0.012312	0.66022	-1.3176	3888.8	22.367	-1.3868	80.105	-62.178	75.617	75.51	22.364	-1.4456	-6.2639	0.74377	-2.563	29	-4.7559
124.99	-3.2704	51.434	-6.2734	0.73652	-2.5705	-0.040839	0.035415	-0.011374	0.66022	-1.3176	3888.2	22.367	-1.3861	80.105	-62.178	75.617	75.51	22.364	-1.4456	-6.2639	0.74377	-2.563	29	-4.7559
124.99	-3.2686	51.434	-6.2736	0.7367	-2.5705	-0.040514	0.035278	-0.010427	0.66022	-1.3176	3887.5	22.367	-1.3853	80.105	-62.179	75.618	75.51	22.364	-1.4456	-6.2639	0.74377	-2.563	29	-4.7559
124.99	-3.2669	51.433	-6.2738	0.73687	-2.5706	-0.040141	0.035078	-0.0094733	0.66022	-1.3176	3886.8	22.367	-1.3846	80.104	-62.18	75.618	75.51	22.364	-1.4456	-6.2639	0.74377	-2.563	29	-4.7559
124.99	-3.2651	51.433	-6.274	0.73705	-2.5706	-0.039719	0.034816	-0.0085136	0.66022	-1.3176	3886.1	22.367	-1.3838	80.104	-62.182	75.619	75.51	22.364	-1.4456	-6.2639	0.74377	-2.563	29	-4.7559
124.99	-3.2634	51.433	-6.2742	0.73722	-2.5707	-0.039252	0.034493	-0.0075502	0.66022	-1.3176	3885.5	22.367	-1.3831	80.104	-62.185	75.619	75.51	22.364	-1.4456	-6.2639	0.74377	-2.563	29	-4.7559
124.99	-3.2616	51.432	-6.2744	0.73739	-2.5707	-0.038738	0.034111	-0.0065849	0.66022	-1.3176	3884.8	22.367	-1.3824	80.104	-62.188	75.62	75.51	22.364	-1.4456	-6.2639	0.74377	-2.563	29	-4.7559
124.99	-3.2599	51.432	-6.2746	0.73756	-2.5707	-0.038179	0.033671	-0.0056196	0.66022	-1.3176	3884.1	22.367	-1.3817	80.103	-62.192	75.62	75.51	22.364	-1.4456	-6.2639	0.74377	-2.563	29	-4.7559
124.99	-3.2583	51.432	-6.2747	0.73773	-2.5707	-0.037577	0.033175	-0.004656	0.66022	-1.3176	3883.4	22.367	-1.381	80.103	-62.197	75.621	75.51	22.364	-1.4456	-6.2639	0.74377	-2.563	29	-4.7559
124.99	-3.2566	51.433	-6.2749	0.7379	-2.5708	-0.036933	0.032623	-0.003696	0.66022	-1.3176	3882.8	22.367	-1.3803	80.103	-62.202	75.621	75.51	22.364	-1.4456	-6.2639	0.74377	-2.563	29	-4.7559
124.99	-3.255	51.433	-6.2751	0.73806	-2.5708	-0.036247	0.032019	-0.0027414	0.66022	-1.3176	3882.1	22.367	-1.3796	80.102	-62.207	75.622	75.51	22.364	-1.4456	-6.2639	0.74377	-2.563	29	-4.7559
124.99	-3.2534	51.433	-6.2753	0.73822	-2.5708	-0.035522	0.031363	-0.001794	0.66022	-1.3176	3881.4	22.367	-1.3789	80.102	-62.214	75.622	75.51	22.364	-1.4456	-6.2639	0.74377	-2.563	29	-4.7559
124.99	-3.2519	51.433	-6.2755	0.73837	-2.5708	-0.034759	0.030657	-0.00085546	0.66022	-1.3176	3880.7	22.368	-1.3783	80.102	-62.221	75.623	75.51	22.364	-1.4456	-6.2639	0.74377	-2.563	29	-4.7559
124.99	-3.2504	51.434	-6.2756	0.73852	-2.5708	-0.033959	0.029904	7.2463e-05	0.66022	-1.3176	3880.1	22.368	-1.3776	80.101	-62.228	75.623	75.51	22.364	-1.4456	-6.2639	0.74377	-2.563	29	-4.7559
124.99	-3.2489	51.434	-6.2758	0.73867	-2.5708	-0.033125	0.029105	0.00098811	0.66022	-1.3176	3879.4	22.368	-1.377	80.101	-62.236	75.624	75.51	22.364	-1.4456	-6.2639	0.74377	-2.563	29	-4.7559
124.99	-3.2475	51.435	-6.276	0.73881	-2.5708	-0.032258	0.028263	0.0018898	0.66022	-1.3176	3878.7	22.368	-1.3764	80.101	-62.244	75.624	75.51	22.364	-1.4456	-6.2639	0.74377	-2.563	29	-4.7559
124.98	-3.2461	51.435	-6.2761	0.73895	-2.5708	-0.031359	0.02738	0.0027761	0.66022	-1.3176	3878.1	22.369	-1.3759	80.1	-62.253	75.625	75.51	22.364	-1.4456	-6.2639	0.74377	-2.563	29	-4.7559
124.98	-3.2448	51.436	-6.2763	0.73909	-2.5708	-0.030431	0.026459	0.0036453	0.66022	-1.3176	3877.4	22.369	-1.3753	80.1	-62.263	75.625	75.51	22.364	-1.4456	-6.2639	0.74377	-2.563	29	-4.7559
124.98	-3.2436	51.437	-6.2764	0.73922	-2.5707	-0.029476	0.0255	0.0044959	0.66022	-1.3176	3876.7	22.37	-1.3748	80.1	-62.273	75.626	75.51	22.364	-1.4456	-6.2639	0.74377	-2.563	29	-4.7559
124.98	-3.2423	51.438	-6.2766	0.73934	-2.5707	-0.028495	0.024508	0.0053265	0.66022	-1.3176	3876.0	22.37	-1.3743	80.1	-62.284	75.626	75.51	22.364	-1.4456	-6.2639	0.74377	-2.563	29	-4.7559
124.98	-3.2412	51.439	-6.2767	0.73946	-2.5707	-0.02749	0.023484	0.0061358	0.66022	-1.3176	3875.4	22.371	-1.3738	80.099	-62.295	75.627	75.51	22.364	-1.4456	-6.2639	0.74377	-2.563	29	-4.7559
124.98	-3.2401	51.439	-6.2769	0.73958	-2.5707	-0.026464	0.022431	0.0069224	0.66022	-1.3176	3874.7	22.371	-1.3733	80.099	-62.306	75.627	75.51	22.364	-1.4456	-6.2639	0.74377	-2.563	29	-4.7559
124.98	-3.239	51.44	-6.277	0.73969	-2.5706	-0.025419	0.02135	0.007685	0.66022	-1.3176	3874.0	22.372	-1.3729	80.099	-62.319	75.627	75.51	22.364	-1.4456	-6.2639	0.74377	-2.563	29	-4.7559
124.98	-3.2381	51.441	-6.2771	0.73979	-2.5706	-0.024356	0.020246	0.0084225	0.66022	-1.3176	3873.3	22.372	-1.3725	80.098	-62.331	75.628	75.51	22.364	-1.4456	-6.2639	0.74377	-2.563	29	-4.7559
124.98	-3.2371	51.442	-6.2772	0.73989	-2.5705	-0.023278	0.01912	0.0091337	0.66022	-1.3176	3872.7	22.373	-1.3721	80.098	-62.344	75.628	75.51	22.364	-1.4456	-6.2639	0.74377	-2.563	29	-4.7559
124.98	-3.2363	51.443	-6.2773	0.73998	-2.5705	-0.022187	0.017975	0.0098175	0.66022	-1.3176	3872.0	22.373	-1.3717	80.097	-62.358	75.629	75.51	22.364	-1.4456	-6.2639	0.74377	-2.563	29	-4.7559
124.98	-3.2355	51.444	-6.2775	0.74007	-2.5704	-0.021085	0.016813	0.010473	0.66022	-1.3176	3871.3	22.374	-1.3714	80.097	-62.372	75.629	75.51	22.364	-1.4456	-6.2639	0.74377	-2.563	29	-4.7559
124.97	-3.2347	51.446	-6.2776	0.74015	-2.5704	-0.019974	0.015637	0.011099	0.66022	-1.3176	3870.7	22.375	-1.3711	80.097	-62.386	75.63	75.51	22.364	-1.4456	-6.2639	0.74377	-2.563	29	-4.7559
124.97	-3.234	51.447	-6.2777	0.74022	-2.5703	-0.018857	0.01445	0.011695	0.66022	-1.3176	3870.0	22.375	-1.3708	80.096	-62.401	75.63	75.51	22.364	-1.4456	-6.2639	0.74377	-2.563	29	-4.7559
124.97	-3.2334	51.448	-6.2777	0.74029	-2.5703	-0.017735	0.013254	0.01226	0.66022	-1.3176	3869.3	22.376	-1.3706	80.096	-62.416	75.63	75.51	22.364	-1.4456	-6.2639	0.74377	-2.563	29	-4.7559
124.97	-3.2329	51.449	-6.2778	0.74036	-2.5702	-0.016611	0.012051	0.012794	0.66022	-1.3176	3868.6	22.376	-1.3703	80.096	-62.432	75.631	75.51	22.364	-1.4456	-6.2639	0.74377	-2.563	29	-4.7559
124.97	-3.2324	51.45	-6.2779	0.74041	-2.5701	-0.015486	0.010844	0.013295	0.66022	-1.3176	3868.0	22.377	-1.3701	80.095	-62.448	75.631	75.51	22.364	-1.4456	-6.2639	0.74377	-2.563	29	-4.7559
124.97	-3.232	51.451	-6.278	0.74047	-2.5701	-0.014364	0.0096354	0.013764	0.66022	-1.3176	3867.3	22.378	-1.3699	80.095	-62.464	75.632	75.51	22.364	-1.4456	-6.2639	0.74377	-2.563	29	-4.7559
124.97	-3.2316	51.453	-6.2781	0.74051	-2.57	-0.013245	0.0084276	0.014199	0.66022	-1.3176	3866.6	22.378	-1.3698	80.095	-62.481	75.632	75.51	22.364	-1.4456	-6.2639	0.74377	-2.563	29	-4.7559
124.97	-3.2313	51.454	-6.2781	0.74055	-2.5699	-0.012132	0.0072229	0.014601	0.66022	-1.3176	3865.9	22.379	-1.3697	80.094	-62.498	75.633	75.51	22.364	-1.4456	-6.2639	0.74377	-2.563	29	-4.7559
124.96	-3.231	51.455	-6.2782	0.74058	-2.5699	-0.011027	0.0060237	0.014969	0.66022	-1.3176	3865.3	22.38	-1.3696	80.094	-62.516	75.633	75.51	22.364	-1.4456	-6.2639	0.74377	-2.563	29	-4.7559
124.96	-3.2308	51.456	-6.2782	0.74061	-2.5698	-0.0099318	0.0048321	0.015303	0.66022	-1.3176	3864.6	22.38	-1.3695	80.093	-62.533	75.633	75.51	22.364	-1.4456	-6.2639	0.74377	-2.563	29	-4.7559
124.96	-3.2307	51.457	-6.2783	0.74063	-2.5697	-0.0088485	0.0036504	0.015602	0.66022	-1.3176	3863.9	22.381	-1.3694	80.093	-62.551	75.634	75.51	22.364	-1.4456	-6.2639	0.74377	-2.563	29	-4.7559
124.96	-3.2306	51.458	-6.2783	0.74065	-2.5696	-0.0077789	0.0024807	0.015867	0.66022	-1.3176	3863.2	22.382	-1.3694	80.093	-62.569	75.634	75.51	22.364	-1.4456	-6.2639	0.74377	-2.563	29	-4.7559
124.96	-3.2306	51.46	-6.2784	0.74066	-2.5695	-0.0067247	0.001325	0.016097	0.66022	-1.3176	3862.6	22.382	-1.3694	80.092	-62.588	75.635	75.51	22.364	-1.4456	-6.2639	0.74377	-2.563	29	-4.7559
124.96	-3.2306	51.461	-6.2784	0.74066	-2.5695	-0.0056878	0.00018532	0.016294	0.66022	-1.3176	3861.9	22.383	-1.3694	80.092	-62.607	75.635	75.51	22.364	-1.4456	-6.2639	0.74377	-2.563	29	-4.7559
124.96	-3.2307	51.462	-6.2784	0.74066	-2.5694	-0.0046699	-0.00093646	0.016456	0.66022	-1.3176	3861.2	22.384	-1.3695	80.092	-62.625	75.635	75.51	22.364	-1.4456	-6.2639	0.74377	-2.563	29	-4.7559
124.96	-3.2308	51.463	-6.2784	0.74065	-2.5693	-0.0036725	-0.0020385	0.016584	0.66022	-1.3176	3860.6	22.384	-1.3695	80.091	-62.645	75.636	75.51	22.364	-1.4456	-6.2639	0.74377	-2.563	29	-4.7559
124.96	-3.2309	51.464	-6.2784	0.74064	-2.5692	-0.0026973	-0.0031191	0.016678	0.66022	-1.3176	3859.9	22.385	-1.3696	80.091	-62.664	75.636	75.51	22.364	-1.4456	-6.2639	0.74377	-2.563	29	-4.7559
124.95	-3.2312	51.465	-6.2785	0.74062	-2.5691	-0.0017456	-0.0041765	0.016739	0.66022	-1.3176	3859.2	22.385	-1.3697	80.09	-62.683	75.637	75.51	22.364	-1.4456	-6.2639	0.74377	-2.563	29	-4.7559
124.95	-3.2314	51.466	-6.2785	0.7406	-2.5691	-0.00081909	-0.0052092	0.016767	0.66022	-1.3176	3858.5	22.386	-1.3698	80.09	-62.703	75.637	75.51	22.364	-1.4456	-6.2639	0.74377	-2.563	29	-4.7559
124.95	-3.2317	51.467	-6.2785	0.74057	-2.569	8.1054e-05	-0.0062157	0.016762	0.66022	-1.3176	3857.9	22.386	-1.3699	80.09	-62.722	75.637	75.51	22.364	-1.4456	-6.2639	0.74377	-2.563	29	-4.7559
124.95	-3.232	51.468	-6.2785	0.74053	-2.5689	0.00095353	-0.0071947	0.016726	0.66022	-1.3176	3857.2	22.387	-1.3701	80.089	-62.742	75.638	75.51	22.364	-1.4456	-6.2639	0.74377	-2.563	29	-4.7559
124.95	-3.2324	51.469	-6.2785	0.7405	-2.5688	0.0017971	-0.0081449	0.016659	0.66022	-1.3176	3856.5	22.388	-1.3702	80.089	-62.762	75.638	75.51	22.364	-1.4456	-6.2639	0.74377	-2.563	29	-4.7559
124.95	-3.2328	51.47	-6.2784	0.74045	-2.5687	0.0026108	-0.009065	0.01656	0.66022	-1.3176	3855.8	22.388	-1.3704	80.088	-62.782	75.639	75.51	22.364	-1.4456	-6.2639	0.74377	-2.563	29	-4.7559
124.95	-3.2332	51.471	-6.2784	0.7404	-2.5686	0.0033934	-0.0099539	0.016432	0.66022	-1.3176	3855.2	22.389	-1.3706	80.088	-62.802	75.639	75.51	22.364	-1.4456	-6.2639	0.74377	-2.563	29	-4.7559
124.95	-3.2337	51.471	-6.2784	0.74035	-2.5686	0.0041441	-0.010811	0.016275	0.66022	-1.3176	3854.5	22.389	-1.3708	80.088	-62.822	75.639	75.51	22.364	-1.4456	-6.2639	0.74377	-2.563	29	-4.7559
124.95	-3.2342	51.472	-6.2784	0.7403	-2.5685	0.004862	-0.011635	0.016089	0.66022	-1.3176	3853.8	22.389	-1.371	80.087	-62.841	75.64	75.51	22.364	-1.4456	-6.2639	0.74377	-2.563	29	-4.7559
124.94	-3.2347	51.473	-6.2784	0.74024	-2.5684	0.0055464	-0.012425	0.015877	0.66022	-1.3176	3853.1	22.39	-1.3712	80.087	-62.861	75.64	75.51	22.364	-1.4456	-6.2639	0.74377	-2.563	29	-4.7559
124.94	-3.2352	51.473	-6.2783	0.74017	-2.5683	0.0061965	-0.01318	0.015637	0.66022	-1.3176	3852.5	22.39	-1.3715	80.086	-62.881	75.64	75.51	22.364	-1.4456	-6.2639	0.74377	-2.563	29	-4.7559
124.94	-3.2357	51.474	-6.2783	0.7401	-2.5682	0.0068118	-0.0139	0.015372	0.66022	-1.3176	3851.8	22.391	-1.3717	80.086	-62.9	75.641	75.51	22.364	-1.4456	-6.2639	0.74377	-2.563	29	-4.7559
124.94	-3.2363	51.475	-6.2783	0.74003	-2.5682	0.0073918	-0.014585	0.015082	0.66022	-1.3176	3851.1	22.391	-1.3719	80.086	-62.92	75.641	75.51	22.364	-1.4456	-6.2639	0.74377	-2.563	29	-4.7559
124.94	-3.2368	51.475	-6.2782	0.73996	-2.5681	0.007936	-0.015234	0.014769	0.66022	-1.3176	3850.5	22.391	-1.3722	80.085	-62.939	75.642	75.51	22.364	-1.4456	-6.2639	0.74377	-2.563	29	-4.7559
124.94	-3.2374	51.476	-6.2782	0.73988	-2.568	0.0084441	-0.015846	0.014433	0.66022	-1.3176	3849.8	22.392	-1.3724	80.085	-62.958	75.642	75.51	22.364	-1.4456	-6.2639	0.74377	-2.563	29	-4.7559
124.94	-3.238	51.476	-6.2781	0.7398	-2.5679	0.008916	-0.016422	0.014076	0.66022	-1.3176	3849.1	22.392	-1.3727	80.084	-62.977	75.642	75.51	22.364	-1.4456	-6.2639	0.74377	-2.563	29	-4.7559
124.94	-3.2386	51.476	-6.2781	0.73972	-2.5679	0.0093514	-0.016961	0.013699	0.66022	-1.3176	3848.4	22.392	-1.3729	80.084	-62.996	75.643	75.51	22.364	-1.4456	-6.2639	0.74377	-2.563	29	-4.7559
124.94	-3.2392	51.477	-6.2781	0.73963	-2.5678	0.0097502	-0.017463	0.013302	0.66022	-1.3176	3847.8	22.393	-1.3732	80.084	-63.014	75.643	75.51	22.364	-1.4456	-6.2639	0.74377	-2.563	29	-4.7559
124.94	-3.2398	51.477	-6.278	0.73954	-2.5677	0.010112	-0.017929	0.012888	0.66022	-1.3176	3847.1	22.393	-1.3735	80.083	-63.033	75.644	75.51	22.364	-1.4456	-6.2639	0.74377	-2.563	29	-4.7559
124.94	-3.2403	51.477	-6.2779	0.73945	-2.5677	0.010438	-0.018358	0.012457	0.66022	-1.3176	3846.4	22.393	-1.3737	80.083	-63.051	75.644	75.51	22.364	-1.4456	-6.2639	0.74377	-2.563	29	-4.7559
124.93	-3.2409	51.477	-6.2779	0.73936	-2.5676	0.010728	-0.018751	0.01201	0.66022	-1.3176	3845.7	22.393	-1.374	80.082	-63.068	75.644	75.51	22.364	-1.4456	-6.2639	0.74377	-2.563	29	-4.7559
124.93	-3.2415	51.477	-6.2778	0.73926	-2.5676	0.010982	-0.019108	0.011548	0.66022	-1.3176	3845.1	22.393	-1.3742	80.082	-63.085	75.645	75.51	22.364	-1.4456	-6.2639	0.74377	-2.563	29	-4.7559
124.93	-3.242	51.478	-6.2778	0.73917	-2.5675	0.011199	-0.019429	0.011073	0.66022	-1.3176	3844.4	22.394	-1.3744	80.082	-63.102	75.645	75.51	22.364	-1.4456	-6.2639	0.74377	-2.563	29	-4.7559
124.93	-3.2426	51.478	-6.2777	0.73907	-2.5674	0.011382	-0.019715	0.010586	0.66022	-1.3176	3843.7	22.394	-1.3747	80.081	-63.119	75.646	75.51	22.364	-1.4456	-6.2639	0.74377	-2.563	29	-4.7559
124.93	-3.2431	51.478	-6.2777	0.73897	-2.5674	0.01153	-0.019966	0.010089	0.66022	-1.3176	3843.0	22.394	-1.3749	80.081	-63.135	75.646	75.51	22.364	-1.4456	-6.2639	0.74377	-2.563	29	-4.7559
124.93	-3.2436	51.478	-6.2776	0.73887	-2.5673	0.011644	-0.020184	0.0095811	0.66022	-1.3176	3842.4	22.394	-1.3751	80.081	-63.151	75.646	75.51	22.364	-1.4456	-6.2639	0.74377	-2.563	29	-4.7559
124.93	-3.2441	51.477	-6.2776	0.73877	-2.5673	0.011724	-0.020368	0.009065	0.66022	-1.3176	3841.7	22.394	-1.3754	80.08	-63.166	75.647	75.51	22.364	-1.4456	-6.2639	0.74377	-2.563	29	-4.7559
124.93	-3.2446	51.477	-6.2775	0.73867	-2.5673	0.01177	-0.020519	0.0085417	0.66022	-1.3176	3841.0	22.394	-1.3756	80.08	-63.181	75.647	75.51	22.364	-1.4456	-6.2639	0.74377	-2.563	29	-4.7559
124.93	-3.245	51.477	-6.2774	0.73856	-2.5672	0.011785	-0.020639	0.0080121	0.66022	-1.3176	3840.3	22.394	-1.3758	80.079	-63.195	75.648	75.51	22.364	-1.4456	-6.2639	0.74377	-2.563	29	-4.7559
124.93	-3.2455	51.477	-6.2774	0.73846	-2.5672	0.011768	-0.020728	0.0074774	0.66022	-1.3176	3839.7	22.394	-1.3759	80.079	-63.208	75.648	75.51	22.364	-1.4456	-6.2639	0.74377	-2.563	29	-4.7559
124.93	-3.2459	51.477	-6.2773	0.73836	-2.5671	0.011721	-0.020786	0.0069389	0.66022	-1.3176	3839.0	22.394	-1.3761	80.079	-63.222	75.649	75.51	22.364	-1.4456	-6.2639	0.74377	-2.563	29	-4.7559
124.93	-3.2463	51.476	-6.2773	0.73825	-2.5671	0.011644	-0.020815	0.0063975	0.66022	-1.3176	3838.3	22.394	-1.3763	80.078	-63.234	75.649	75.51	22.364	-1.4456	-6.2639	0.74377	-2.563	29	-4.7559
124.93	-3.2466	51.476	-6.2772	0.73815	-2.5671	0.011538	-0.020816	0.0058543	0.66022	-1.3176	3837.7	22.394	-1.3764	80.078	-63.246	75.649	75.51	22.364	-1.4456	-6.2639	0.74377	-2.563	29	-4.7559
124.93	-3.2469	51.476	-6.2771	0.73804	-2.567	0.011405	-0.020789	0.0053105	0.66022	-1.3176	3837.0	22.394	-1.3766	80.078	-63.258	75.65	75.51	22.364	-1.4456	-6.2639	0.74377	-2.563	29	-4.7559
124.93	-3.2472	51.475	-6.2771	0.73794	-2.567	0.011244	-0.020737	0.004767	0.66022	-1.3176	3836.3	22.394	-1.3767	80.077	-63.268	75.65	75.51	22.364	-1.4456	-6.2639	0.74377	-2.563	29	-4.7559
124.93	-3.2475	51.475	-6.277	0.73784	-2.567	0.011058	-0.020659	0.0042248	0.66022	-1.3176	3835.6	22.394	-1.3768	80.077	-63.278	75.651	75.51	22.364	-1.4456	-6.2639	0.74377	-2.563	29	-4.7559
124.92	-3.2477	51.475	-6.277	0.73773	-2.567	0.010847	-0.020557	0.0036849	0.66022	-1.3176	3835.0	22.394	-1.3769	80.077	-63.288	75.651	75.51	22.364	-1.4456	-6.2639	0.74377	-2.563	29	-4.7559
124.92	-3.2479	51.474	-6.2769	0.73763	-2.567	0.010613	-0.020432	0.0031482	0.66022	-1.3176	3834.3	22.394	-1.377	80.076	-63.297	75.651	75.51	22.364	-1.4456	-6.2639	0.74377	-2.563	29	-4.7559
124.92	-3.2481	51.474	-6.2769	0.73753	-2.5669	0.010356	-0.020286	0.0026156	0.66022	-1.3176	3833.6	22.394	-1.3771	80.076	-63.305	75.652	75.51	22.364	-1.4456	-6.2639	0.74377	-2.563	29	-4.7559
124.92	-3.2482	51.473	-6.2768	0.73743	-2.5669	0.010078	-0.020118	0.002088	0.66022	-1.3176	3832.9	22.394	-1.3772	80.075	-63.312	75.652	75.51	22.364	-1.4456	-6.2639	0.74377	-2.563	29	-4.7559
124.92	-3.2483	51.473	-6.2768	0.73733	-2.5669	0.00978	-0.019931	0.0015662	0.66022	-1.3176	3832.3	22.393	-1.3772	80.075	-63.319	75.653	75.51	22.364	-1.4456	-6.2639	0.74377	-2.563	29	-4.7559
124.92	-3.2484	51.472	-6.2767	0.73723	-2.5669	0.0094631	-0.019725	0.0010509	0.66022	-1.3176	3831.6	22.393	-1.3773	80.075	-63.325	75.653	75.51	22.364	-1.4456	-6.2639	0.74377	-2.563	29	-4.7559
124.92	-3.2484	51.472	-6.2767	0.73713	-2.5669	0.0091286	-0.019502	0.00054294	0.66022	-1.3176	3830.9	22.393	-1.3773	80.074	-63.33	75.654	75.51	22.364	-1.4456	-6.2639	0.74377	-2.563	29	-4.7559
124.92	-3.2485	51.471	-6.2766	0.73703	-2.5669	0.0087775	-0.019263	4.2979e-05	0.66022	-1.3176	3830.2	22.393	-1.3773	80.074	-63.335	75.654	75.51	22.364	-1.4456	-6.2639	0.74377	-2.563	29	-4.7559
124.92	-3.2484	51.471	-6.2766	0.73694	-2.5669	0.0084113	-0.019009	-0.00044834	0.66022	-1.3176	3829.6	22.393	-1.3773	80.074	-63.339	75.654	75.51	22.364	-1.4456	-6.2639	0.74377	-2.563	29	-4.7559
124.92	-3.2484	51.47	-6.2766	0.73684	-2.5669	0.008031	-0.018741	-0.00093039	0.66022	-1.3176	3828.9	22.393	-1.3773	80.073	-63.342	75.655	75.51	22.364	-1.4456	-6.2639	0.74377	-2.563	29	-4.7559
124.92	-3.2483	51.47	-6.2765	0.73675	-2.5669	0.0076378	-0.01846	-0.0014026	0.66022	-1.3176	3828.2	22.393	-1.3773	80.073	-63.344	75.655	75.51	22.364	-1.4456	-6.2639	0.74377	-2.563	29	-4.7559
124.92	-3.2482	51.469	-6.2765	0.73666	-2.5669	0.007233	-0.018167	-0.0018645	0.66022	-1.3176	3827.5	22.392	-1.3772	80.073	-63.346	75.656	75.51	22.364	-1.4456	-6.2639	0.74377	-2.563	29	-4.7559
124.92	-3.248	51.468	-6.2764	0.73657	-2.5669	0.0068178	-0.017863	-0.0023156	0.66022	-1.3176	3826.9	22.392	-1.3772	80.072	-63.347	75.656	75.51	22.364	-1.4456	-6.2639	0.74377	-2.563	29	-4.7559
124.92	-3.2479	51.468	-6.2764	0.73648	-2.567	0.0063932	-0.01755	-0.0027554	0.66022	-1.3176	3826.2	22.392	-1.3771	80.072	-63.347	75.657	75.51	22.364	-1.4456	-6.2639	0.74377	-2.563	29	-4.7559
124.92	-3.2477	51.467	-6.2764	0.73639	-2.567	0.0059605	-0.017228	-0.0031836	0.66022	-1.3176	3825.5	22.392	-1.377	80.072	-63.347	75.657	75.51	22.364	-1.4456	-6.2639	0.74377	-2.563	29	-4.7559
124.92	-3.2475	51.467	-6.2763	0.73631	-2.567	0.0055207	-0.016898	-0.0035998	0.66022	-1.3176	3824.8	22.392	-1.3769	80.071	-63.345	75.658	75.51	22.364	-1.4456	-6.2639	0.74377	-2.563	29	-4.7559
124.92	-3.2472	51.466	-6.2763	0.73623	-2.567	0.005075	-0.016561	-0.0040037	0.66022	-1.3176	3824.2	22.392	-1.3768	80.071	-63.343	75.658	75.51	22.364	-1.4456	-6.2639	0.74377	-2.563	29	-4.7559
124.92	-3.2469	51.466	-6.2763	0.73614	-2.567	0.0046245	-0.016219	-0.004395	0.66022	-1.3176	3823.5	22.391	-1.3767	80.071	-63.34	75.658	75.51	22.364	-1.4456	-6.2639	0.74377	-2.563	29	-4.7559
124.92	-3.2467	51.465	-6.2763	0.73606	-2.567	0.0041702	-0.015871	-0.0047737	0.66022	-1.3176	3822.8	22.391	-1.3766	80.07	-63.337	75.659	75.51	22.364	-1.4456	-6.2639	0.74377	-2.563	29	-4.7559
124.92	-3.2463	51.464	-6.2763	0.73598	-2.5671	0.0037132	-0.015519	-0.0051393	0.66022	-1.3176	3822.2	22.391	-1.3765	80.07	-63.332	75.659	75.51	22.364	-1.4456	-6.2639	0.74377	-2.563	29	-4.7559
124.92	-3.246	51.464	-6.2762	0.73591	-2.5671	0.0032543	-0.015164	-0.005492	0.66022	-1.3176	3821.5	22.391	-1.3763	80.07	-63.327	75.66	75.51	22.364	-1.4456	-6.2639	0.74377	-2.563	29	-4.7559
124.92	-3.2457	51.463	-6.2762	0.73583	-2.5671	0.0027946	-0.014805	-0.0058315	0.66022	-1.3176	3820.8	22.391	-1.3762	80.069	-63.322	75.66	75.51	22.364	-1.4456	-6.2639	0.74377	-2.563	29	-4.7559
124.92	-3.2453	51.463	-6.2762	0.73576	-2.5672	0.002335	-0.014445	-0.0061578	0.66022	-1.3176	3820.1	22.391	-1.376	80.069	-63.315	75.661	75.51	22.364	-1.4456	-6.2639	0.74377	-2.563	29	-4.7559
124.92	-3.2449	51.462	-6.2762	0.73569	-2.5672	0.0018763	-0.014083	-0.0064709	0.66022	-1.3176	3819.5	22.391	-1.3759	80.068	-63.308	75.661	75.51	22.364	-1.4456	-6.2639	0.74377	-2.563	29	-4.7559
124.91	-3.2445	51.462	-6.2762	0.73562	-2.5672	0.0014194	-0.013721	-0.0067707	0.66022	-1.3176	3818.8	22.39	-1.3757	80.068	-63.301	75.661	75.51	22.364	-1.4456	-6.2639	0.74377	-2.563	29	-4.7559
124.91	-3.2441	51.461	-6.2762	0.73555	-2.5673	0.00096513	-0.013358	-0.0070575	0.66022	-1.3176	3818.1	22.39	-1.3756	80.068	-63.292	75.662	75.51	22.364	-1.4456	-6.2639	0.74377	-2.563	29	-4.7559
124.91	-3.2437	51.461	-6.2762	0.73549	-2.5673	0.00051416	-0.012995	-0.0073312	0.66022	-1.3176	3817.4	22.39	-1.3754	80.067	-63.283	75.662	75.51	22.364	-1.4456	-6.2639	0.74377	-2.563	29	-4.7559
124.91	-3.2433	51.46	-6.2762	0.73542	-2.5673	6.7211e-05	-0.012633	-0.007592	0.66022	-1.3176	3816.8	22.39	-1.3752	80.067	-63.273	75.663	75.51	22.364	-1.4456	-6.2639	0.74377	-2.563	29	-4.7559
124.91	-3.2428	51.46	-6.2762	0.73536	-2.5674	-0.00037504	-0.012272	-0.0078401	0.66022	-1.3176	3816.1	22.39	-1.375	80.067	-63.263	75.663	75.51	22.364	-1.4456	-6.2639	0.74377	-2.563	29	-4.7559
124.91	-3.2424	51.459	-6.2762	0.7353	-2.5674	-0.000812	-0.011913	-0.0080755	0.66022	-1.3176	3815.4	22.39	-1.3749	80.066	-63.252	75.664	75.51	22.364	-1.4456	-6.2639	0.74377	-2.563	29	-4.7559
124.91	-3.242	51.459	-6.2762	0.73524	-2.5675	-0.0012431	-0.011555	-0.0082986	0.66022	-1.3176	3814.7	22.39	-1.3747	80.066	-63.241	75.664	75.51	22.364	-1.4456	-6.2639	0.74377	-2.563	29	-4.7559
124.91	-3.2415	51.458	-6.2762	0.73518	-2.5675	-0.0016678	-0.011199	-0.0085096	0.66022	-1.3176	3814.1	22.39	-1.3745	80.066	-63.229	75.665	75.51	22.364	-1.4456	-6.2639	0.74377	-2.563	29	-4.7559
124.91	-3.2411	51.458	-6.2762	0.73513	-2.5675	-0.0020856	-0.010845	-0.0087086	0.66022	-1.3176	3813.4	22.389	-1.3743	80.065	-63.217	75.665	75.51	22.364	-1.4456	-6.2639	0.74377	-2.563	29	-4.7559
124.91	-3.2407	51.457	-6.2762	0.73507	-2.5676	-0.0024962	-0.010494	-0.0088961	0.66022	-1.3176	3812.7	22.389	-1.3742	80.065	-63.204	75.665	75.51	22.364	-1.4456	-6.2639	0.74377	-2.563	29	-4.7559
124.91	-3.2402	51.457	-6.2762	0.73502	-2.5676	-0.002899	-0.010145	-0.0090722	0.66022	-1.3176	3812.0	22.389	-1.374	80.065	-63.19	75.666	75.51	22.364	-1.4456	-6.2639	0.74377	-2.563	29	-4.7559
124.91	-3.2398	51.457	-6.2762	0.73497	-2.5677	-0.0032939	-0.0097984	-0.0092373	0.66022	-1.3176	3811.4	22.389	-1.3738	80.064	-63.176	75.666	75.51	22.364	-1.4456	-6.2639	0.74377	-2.563	29	-4.7559
124.91	-3.2394	51.456	-6.2763	0.73493	-2.5677	-0.0036805	-0.0094543	-0.0093917	0.66022	-1.3176	3810.7	22.389	-1.3736	80.064	-63.162	75.667	75.51	22.364	-1.4456	-6.2639	0.74377	-2.563	29	-4.7559
124.91	-3.239	51.456	-6.2763	0.73488	-2.5678	-0.0040586	-0.0091127	-0.0095358	0.66022	-1.3176	3810.0	22.389	-1.3735	80.063	-63.147	75.667	75.51	22.364	-1.4456	-6.2639	0.74377	-2.563	29	-4.7559
124.91	-3.2386	51.455	-6.2763	0.73483	-2.5678	-0.004428	-0.0087736	-0.00967	0.66022	-1.3176	3809.4	22.389	-1.3733	80.063	-63.132	75.667	75.51	22.364	-1.4456	-6.2639	0.74377	-2.563	29	-4.7559
124.91	-3.2382	51.455	-6.2763	0.73479	-2.5679	-0.0047884	-0.0084367	-0.0097944	0.66022	-1.3176	3808.7	22.389	-1.3731	80.063	-63.116	75.668	75.51	22.364	-1.4456	-6.2639	0.74377	-2.563	29	-4.7559
124.91	-3.2378	51.455	-6.2764	0.73475	-2.5679	-0.0051399	-0.0081021	-0.0099097	0.66022	-1.3176	3808.0	22.389	-1.373	80.062	-63.1	75.668	75.51	22.364	-1.4456	-6.2639	0.74377	-2.563	29	-4.7559
124.91	-3.2375	51.454	-6.2764	0.73471	-2.568	-0.0054824	-0.0077695	-0.010016	0.66022	-1.3176	3807.3	22.389	-1.3729	80.062	-63.084	75.669	75.51	22.364	-1.4456	-6.2639	0.74377	-2.563	29	-4.7559
124.91	-3.2371	51.454	-6.2764	0.73467	-2.568	-0.0058158	-0.0074387	-0.010114	0.66022	-1.3176	3806.7	22.389	-1.3727	80.062	-63.067	75.669	75.51	22.364	-1.4456	-6.2639	0.74377	-2.563	29	-4.7559
124.91	-3.2368	51.454	-6.2764	0.73464	-2.5681	-0.0061401	-0.0071095	-0.010204	0.66022	-1.3176	3806.0	22.389	-1.3726	80.061	-63.05	75.669	75.51	22.364	-1.4456	-6.2639	0.74377	-2.563	29	-4.7559
124.91	-3.2365	51.453	-6.2765	0.7346	-2.5681	-0.0064553	-0.0067816	-0.010285	0.66022	-1.3176	3805.3	22.389	-1.3725	80.061	-63.033	75.67	75.51	22.364	-1.4456	-6.2639	0.74377	-2.563	29	-4.7559
124.9	-3.2362	51.453	-6.2765	0.73457	-2.5682	-0.0067617	-0.0064549	-0.01036	0.66022	-1.3176	3804.6	22.389	-1.3723	80.06	-63.016	75.67	75.51	22.364	-1.4456	-6.2639	0.74377	-2.563	29	-4.7559
124.9	-3.236	51.452	-6.2765	0.73454	-2.5682	-0.0070592	-0.0061288	-0.010427	0.66022	-1.3176	3804.0	22.389	-1.3722	80.06	-62.998	75.671	75.51	22.364	-1.4456	-6.2639	0.74377	-2.563	29	-4.7559
124.9	-3.2357	51.452	-6.2766	0.73451	-2.5683	-0.0073481	-0.0058032	-0.010488	0.66022	-1.3176	3803.3	22.388	-1.3721	80.06	-62.98	75.671	75.51	22.364	-1.4456	-6.2639	0.74377	-2.563	29	-4.7559
124.9	-3.2355	51.452	-6.2766	0.73448	-2.5683	-0.0076284	-0.0054777	-0.010543	0.66022	-1.3176	3802.6	22.388	-1.3721	80.059	-62.963	75.671	75.51	22.364	-1.4456	-6.2639	0.74377	-2.563	29	-4.7559
124.9	-3.2353	51.451	-6.2766	0.73445	-2.5684	-0.0079005	-0.005152	-0.010591	0.66022	-1.3176	3801.9	22.388	-1.372	80.059	-62.944	75.672	75.51	22.364	-1.4456	-6.2639	0.74377	-2.563	29	-4.7559
124.9	-3.2351	51.451	-6.2767	0.73443	-2.5684	-0.0081645	-0.0048256	-0.010634	0.66022	-1.3176	3801.3	22.388	-1.3719	80.058	-62.926	75.672	75.51	22.364	-1.4456	-6.2639	0.74377	-2.563	29	-4.7559
124.9	-3.235	51.451	-6.2767	0.7344	-2.5685	-0.0084207	-0.0044982	-0.010672	0.66022	-1.3176	3800.6	22.388	-1.3719	80.058	-62.908	75.673	75.51	22.364	-1.4456	-6.2639	0.74377	-2.563	29	-4.7559
124.9	-3.2348	51.45	-6.2768	0.73438	-2.5685	-0.0086694	-0.0041695	-0.010704	0.66022	-1.3176	3799.9	22.388	-1.3718	80.058	-62.89	75.673	75.51	22.364	-1.4456	-6.2639	0.74377	-2.563	29	-4.7559
124.9	-3.2347	51.45	-6.2768	0.73436	-2.5686	-0.0089108	-0.0038391	-0.010732	0.66022	-1.3176	3799.3	22.388	-1.3718	80.057	-62.871	75.673	75.51	22.364	-1.4456	-6.2639	0.74377	-2.563	29	-4.7559
124.9	-3.2347	51.449	-6.2769	0.73434	-2.5686	-0.0091453	-0.0035065	-0.010756	0.66022	-1.3176	3798.6	22.388	-1.3717	80.057	-62.853	75.674	75.51	22.364	-1.4456	-6.2639	0.74377	-2.563	29	-4.7559
124.9	-3.2346	51.449	-6.2769	0.73433	-2.5687	-0.0093732	-0.0031715	-0.010775	0.66022	-1.3176	3797.9	22.388	-1.3717	80.056	-62.834	75.674	75.51	22.364	-1.4456	-6.2639	0.74377	-2.563	29	-4.7559
124.9	-3.2346	51.449	-6.277	0.73431	-2.5687	-0.0095949	-0.0028336	-0.01079	0.66022	-1.3176	3797.2	22.388	-1.3717	80.056	-62.816	75.674	75.51	22.364	-1.4456	-6.2639	0.74377	-2.563	29	-4.7559
124.9	-3.2346	51.448	-6.277	0.7343	-2.5688	-0.0098106	-0.0024925	-0.010801	0.66022	-1.3176	3796.6	22.388	-1.3717	80.055	-62.798	75.675	75.51	22.364	-1.4456	-6.2639	0.74377	-2.563	29	-4.7559
124.9	-3.2346	51.448	-6.2771	0.73429	-2.5689	-0.010021	-0.0021478	-0.010809	0.66022	-1.3176	3795.9	22.388	-1.3717	80.055	-62.779	75.675	75.51	22.364	-1.4456	-6.2639	0.74377	-2.563	29	-4.7559
124.9	-3.2346	51.447	-6.2771	0.73428	-2.5689	-0.010226	-0.0017993	-0.010814	0.66022	-1.3176	3795.2	22.388	-1.3718	80.055	-62.761	75.675	75.51	22.364	-1.4456	-6.2639	0.74377	-2.563	29	-4.7559
124.9	-3.2347	51.447	-6.2772	0.73427	-2.569	-0.010426	-0.0014466	-0.010815	0.66022	-1.3176	3794.5	22.388	-1.3718	80.054	-62.743	75.676	75.51	22.364	-1.4456	-6.2639	0.74377	-2.563	29	-4.7559
124.9	-3.2348	51.446	-6.2772	0.73426	-2.569	-0.010621	-0.0010894	-0.010814	0.66022	-1.3176	3793.9	22.387	-1.3719	80.054	-62.725	75.676	75.51	22.364	-1.4456	-6.2639	0.74377	-2.563	29	-4.7559
124.89	-3.2349	51.446	-6.2773	0.73426	-2.5691	-0.010813	-0.00072751	-0.010809	0.66022	-1.3176	3793.2	22.387	-1.3719	80.053	-62.707	75.677	75.51	22.364	-1.4456	-6.2639	0.74377	-2.563	29	-4.7559
124.89	-3.235	51.445	-6.2773	0.73426	-2.5691	-0.011	-0.00036059	-0.010801	0.66022	-1.3176	3792.5	22.387	-1.372	80.053	-62.69	75.677	75.51	22.364	-1.4456	-6.2639	0.74377	-2.563	29	-4.7559
124.89	-3.2352	51.444	-6.2774	0.73425	-2.5692	-0.011185	1.1546e-05	-0.010791	0.66022	-1.3176	3791.8	22.387	-1.372	80.052	-62.672	75.677	75.51	22.364	-1.4456	-6.2639	0.74377	-2.563	29	-4.7559
124.89	-3.2353	51.444	-6.2774	0.73426	-2.5692	-0.011366	0.00038907	-0.010778	0.66022	-1.3176	3791.2	22.387	-1.3721	80.052	-62.655	75.678	75.51	22.364	-1.4456	-6.2639	0.74377	-2.563	29	-4.7559
124.89	-3.2355	51.443	-6.2775	0.73426	-2.5693	-0.011544	0.00077216	-0.010762	0.66022	-1.3176	3790.5	22.387	-1.3722	80.051	-62.638	75.678	75.51	22.364	-1.4456	-6.2639	0.74377	-2.563	29	-4.7559
124.89	-3.2357	51.443	-6.2775	0.73426	-2.5693	-0.01172	0.0011609	-0.010743	0.66022	-1.3176	3789.8	22.387	-1.3723	80.051	-62.621	75.678	75.51	22.364	-1.4456	-6.2639	0.74377	-2.563	29	-4.7559
124.89	-3.236	51.442	-6.2776	0.73427	-2.5694	-0.011893	0.0015554	-0.010722	0.66022	-1.3176	3789.2	22.386	-1.3724	80.051	-62.605	75.679	75.51	22.364	-1.4456	-6.2639	0.74377	-2.563	29	-4.7559
124.89	-3.2362	51.441	-6.2777	0.73428	-2.5695	-0.012065	0.0019558	-0.010698	0.66022	-1.3176	3788.5	22.386	-1.3725	80.05	-62.589	75.679	75.51	22.364	-1.4456	-6.2639	0.74377	-2.563	29	-4.7559
124.89	-3.2364	51.44	-6.2777	0.73429	-2.5695	-0.012235	0.002362	-0.010671	0.66022	-1.3176	3787.8	22.386	-1.3726	80.05	-62.573	75.679	75.51	22.364	-1.4456	-6.2639	0.74377	-2.563	29	-4.7559
124.89	-3.2367	51.44	-6.2778	0.7343	-2.5696	-0.012404	0.0027739	-0.010641	0.66022	-1.3176	3787.1	22.386	-1.3727	80.049	-62.557	75.68	75.51	22.364	-1.4456	-6.2639	0.74377	-2.563	29	-4.7559
124.89	-3.237	51.439	-6.2778	0.73432	-2.5696	-0.012571	0.0031916	-0.010608	0.66022	-1.3176	3786.5	22.386	-1.3729	80.049	-62.542	75.68	75.51	22.364	-1.4456	-6.2639	0.74377	-2.563	29	-4.7559
124.89	-3.2373	51.438	-6.2779	0.73433	-2.5697	-0.012738	0.003615	-0.010571	0.66022	-1.3176	3785.8	22.385	-1.373	80.048	-62.527	75.68	75.51	22.364	-1.4456	-6.2639	0.74377	-2.563	29	-4.7559
124.89	-3.2376	51.437	-6.278	0.73435	-2.5697	-0.012904	0.0040438	-0.010532	0.66022	-1.3176	3785.1	22.385	-1.3731	80.048	-62.512	75.68	75.51	22.364	-1.4456	-6.2639	0.74377	-2.563	29	-4.7559
124.89	-3.2378	51.436	-6.278	0.73437	-2.5698	-0.013069	0.004478	-0.010489	0.66022	-1.3176	3784.4	22.385	-1.3733	80.047	-62.498	75.681	75.51	22.364	-1.4456	-6.2639	0.74377	-2.563	29	-4.7559
124.89	-3.2381	51.435	-6.2781	0.7344	-2.5698	-0.013233	0.0049172	-0.010442	0.66022	-1.3176	3783.8	22.385	-1.3734	80.047	-62.484	75.681	75.51	22.364	-1.4456	-6.2639	0.74377	-2.563	29	-4.7559
124.89	-3.2384	51.434	-6.2782	0.73442	-2.5699	-0.013397	0.0053611	-0.010391	0.66022	-1.3176	3783.1	22.384	-1.3735	80.046	-62.471	75.681	75.51	22.364	-1.4456	-6.2639	0.74377	-2.563	29	-4.7559
124.89	-3.2387	51.433	-6.2782	0.73445	-2.5699	-0.01356	0.0058096	-0.010336	0.66022	-1.3176	3782.4	22.384	-1.3737	80.046	-62.457	75.682	75.51	22.364	-1.4456	-6.2639	0.74377	-2.563	29	-4.7559
124.89	-3.239	51.432	-6.2783	0.73448	-2.57	-0.013724	0.0062621	-0.010277	0.66022	-1.3176	3781.8	22.384	-1.3738	80.045	-62.445	75.682	75.51	22.364	-1.4456	-6.2639	0.74377	-2.563	29	-4.7559
124.89	-3.2393	51.431	-6.2784	0.73451	-2.57	-0.013886	0.0067183	-0.010214	0.66022	-1.3176	3781.1	22.383	-1.3739	80.045	-62.433	75.682	75.51	22.364	-1.4456	-6.2639	0.74377	-2.563	29	-4.7559
124.88	-3.2396	51.43	-6.2784	0.73455	-2.5701	-0.014049	0.0071777	-0.010145	0.66022	-1.3176	3780.4	22.383	-1.3741	80.044	-62.421	75.683	75.51	22.364	-1.4456	-6.2639	0.74377	-2.563	29	-4.7559
124.88	-3.2399	51.429	-6.2785	0.73459	-2.5701	-0.014211	0.0076399	-0.010072	0.66022	-1.3176	3779.7	22.383	-1.3742	80.044	-62.409	75.683	75.51	22.364	-1.4456	-6.2639	0.74377	-2.563	29	-4.7559
124.88	-3.2402	51.428	-6.2786	0.73463	-2.5702	-0.014372	0.0081043	-0.0099931	0.66022	-1.3176	3779.1	22.382	-1.3743	80.043	-62.399	75.683	75.51	22.364	-1.4456	-6.2639	0.74377	-2.563	29	-4.7559
124.88	-3.2405	51.427	-6.2787	0.73467	-2.5702	-0.014533	0.0085703	-0.0099088	0.66022	-1.3176	3778.4	22.382	-1.3744	80.043	-62.388	75.684	75.51	22.364	-1.4456	-6.2639	0.74377	-2.563	29	-4.7559
124.88	-3.2407	51.426	-6.2787	0.73471	-2.5703	-0.014693	0.0090373	-0.0098187	0.66022	-1.3176	3777.7	22.381	-1.3746	80.042	-62.378	75.684	75.51	22.364	-1.4456	-6.2639	0.74377	-2.563	29	-4.7559
124.88	-3.241	51.425	-6.2788	0.73476	-2.5703	-0.014852	0.0095046	-0.0097225	0.66022	-1.3176	3777.0	22.381	-1.3747	80.042	-62.369	75.684	75.51	22.364	-1.4456	-6.2639	0.74377	-2.563	29	-4.7559
124.88	-3.2412	51.423	-6.2789	0.73481	-2.5704	-0.01501	0.0099716	-0.00962	0.66022	-1.3176	3776.4	22.381	-1.3748	80.041	-62.36	75.685	75.51	22.364	-1.4456	-6.2639	0.74377	-2.563	29	-4.7559
124.88	-3.2414	51.422	-6.279	0.73486	-2.5704	-0.015166	0.010438	-0.0095108	0.66022	-1.3176	3775.7	22.38	-1.3749	80.041	-62.351	75.685	75.51	22.364	-1.4456	-6.2639	0.74377	-2.563	29	-4.7559
124.88	-3.2416	51.421	-6.279	0.73491	-2.5705	-0.015321	0.010902	-0.0093947	0.66022	-1.3176	3775.0	22.38	-1.375	80.041	-62.343	75.685	75.51	22.364	-1.4456	-6.2639	0.74377	-2.563	29	-4.7559
124.88	-3.2418	51.42	-6.2791	0.73497	-2.5705	-0.015473	0.011363	-0.0092714	0.66022	-1.3176	3774.4	22.379	-1.375	80.04	-62.336	75.685	75.51	22.364	-1.4456	-6.2639	0.74377	-2.563	29	-4.7559
124.88	-3.2419	51.418	-6.2792	0.73502	-2.5706	-0.015624	0.011821	-0.0091407	0.66022	-1.3176	3773.7	22.379	-1.3751	80.04	-62.329	75.686	75.51	22.364	-1.4456	-6.2639	0.74377	-2.563	29	-4.7559
124.88	-3.242	51.417	-6.2793	0.73508	-2.5706	-0.015771	0.012275	-0.0090023	0.66022	-1.3176	3773.0	22.378	-1.3752	80.039	-62.323	75.686	75.51	22.364	-1.4456	-6.2639	0.74377	-2.563	29	-4.7559
124.88	-3.2421	51.416	-6.2793	0.73515	-2.5707	-0.015916	0.012724	-0.008856	0.66022	-1.3176	3772.3	22.378	-1.3752	80.039	-62.317	75.686	75.51	22.364	-1.4456	-6.2639	0.74377	-2.563	29	-4.7559
124.88	-3.2422	51.414	-6.2794	0.73521	-2.5707	-0.016057	0.013166	-0.0087015	0.66022	-1.3176	3771.7	22.378	-1.3753	80.038	-62.311	75.687	75.51	22.364	-1.4456	-6.2639	0.74377	-2.563	29	-4.7559
124.88	-3.2423	51.413	-6.2795	0.73528	-2.5707	-0.016195	0.013602	-0.0085386	0.66022	-1.3176	3771.0	22.377	-1.3753	80.038	-62.306	75.687	75.51	22.364	-1.4456	-6.2639	0.74377	-2.563	29	-4.7559
124.88	-3.2423	51.412	-6.2796	0.73535	-2.5708	-0.016328	0.014029	-0.0083672	0.66022	-1.3176	3770.3	22.377	-1.3753	80.037	-62.302	75.687	75.51	22.364	-1.4456	-6.2639	0.74377	-2.563	29	-4.7559
124.88	-3.2423	51.41	-6.2797	0.73542	-2.5708	-0.016457	0.014448	-0.0081869	0.66022	-1.3176	3769.6	22.376	-1.3753	80.037	-62.298	75.688	75.51	22.364	-1.4456	-6.2639	0.74377	-2.563	29	-4.7559
124.88	-3.2422	51.409	-6.2798	0.73549	-2.5709	-0.01658	0.014857	-0.0079977	0.66022	-1.3176	3769.0	22.376	-1.3753	80.036	-62.295	75.688	75.51	22.364	-1.4456	-6.2639	0.74377	-2.563	29	-4.7559
124.88	-3.2421	51.408	-6.2798	0.73557	-2.5709	-0.016698	0.015255	-0.0077993	0.66022	-1.3176	3768.3	22.375	-1.3753	80.036	-62.292	75.688	75.51	22.364	-1.4456	-6.2639	0.74377	-2.563	29	-4.7559
124.88	-3.242	51.406	-6.2799	0.73564	-2.5709	-0.016809	0.015641	-0.0075917	0.66022	-1.3176	3767.6	22.375	-1.3752	80.035	-62.29	75.689	75.51	22.364	-1.4456	-6.2639	0.74377	-2.563	29	-4.7559
124.88	-3.2419	51.405	-6.28	0.73572	-2.571	-0.016914	0.016014	-0.0073747	0.66022	-1.3176	3767.0	22.374	-1.3752	80.035	-62.289	75.689	75.51	22.364	-1.4456	-6.2639	0.74377	-2.563	29	-4.7559
124.88	-3.2417	51.403	-6.2801	0.7358	-2.571	-0.017012	0.016374	-0.0071482	0.66022	-1.3176	3766.3	22.374	-1.3751	80.034	-62.287	75.689	75.51	22.364	-1.4456	-6.2639	0.74377	-2.563	29	-4.7559
124.88	-3.2415	51.402	-6.2802	0.73589	-2.5711	-0.017102	0.016719	-0.0069121	0.66022	-1.3176	3765.6	22.373	-1.375	80.034	-62.287	75.689	75.51	22.364	-1.4456	-6.2639	0.74377	-2.563	29	-4.7559
124.88	-3.2412	51.401	-6.2803	0.73597	-2.5711	-0.017183	0.017048	-0.0066664	0.66022	-1.3176	3764.9	22.373	-1.3749	80.033	-62.287	75.69	75.51	22.364	-1.4456	-6.2639	0.74377	-2.563	29	-4.7559
124.88	-3.2409	51.399	-6.2803	0.73606	-2.5711	-0.017256	0.01736	-0.0064111	0.66022	-1.3176	3764.3	22.372	-1.3748	80.033	-62.287	75.69	75.51	22.364	-1.4456	-6.2639	0.74377	-2.563	29	-4.7559
124.88	-3.2406	51.398	-6.2804	0.73615	-2.5711	-0.01732	0.017655	-0.0061461	0.66022	-1.3176	3763.6	22.372	-1.3747	80.032	-62.289	75.69	75.51	22.364	-1.4456	-6.2639	0.74377	-2.563	29	-4.7559
124.88	-3.2402	51.397	-6.2805	0.73623	-2.5712	-0.017373	0.017931	-0.0058715	0.66022	-1.3176	3762.9	22.371	-1.3745	80.032	-62.29	75.691	75.51	22.364	-1.4456	-6.2639	0.74377	-2.563	29	-4.7559
124.88	-3.2398	51.395	-6.2806	0.73632	-2.5712	-0.017417	0.018188	-0.0055873	0.66022	-1.3176	3762.2	22.371	-1.3744	80.031	-62.292	75.691	75.51	22.364	-1.4456	-6.2639	0.74377	-2.563	29	-4.7559
124.87	-3.2394	51.394	-6.2807	0.73642	-2.5712	-0.017449	0.018424	-0.0052937	0.66022	-1.3176	3761.6	22.37	-1.3742	80.031	-62.295	75.691	75.51	22.364	-1.4456	-6.2639	0.74377	-2.563	29	-4.7559
124.87	-3.2389	51.393	-6.2808	0.73651	-2.5713	-0.01747	0.018639	-0.0049906	0.66022	-1.3176	3760.9	22.37	-1.374	80.03	-62.298	75.692	75.51	22.364	-1.4456	-6.2639	0.74377	-2.563	29	-4.7559
124.87	-3.2384	51.391	-6.2809	0.7366	-2.5713	-0.017479	0.018831	-0.0046783	0.66022	-1.3176	3760.2	22.369	-1.3738	80.03	-62.302	75.692	75.51	22.364	-1.4456	-6.2639	0.74377	-2.563	29	-4.7559
124.87	-3.2378	51.39	-6.281	0.7367	-2.5713	-0.017476	0.019001	-0.004357	0.66022	-1.3176	3759.6	22.369	-1.3736	80.029	-62.306	75.692	75.51	22.364	-1.4456	-6.2639	0.74377	-2.563	29	-4.7559
124.87	-3.2372	51.389	-6.281	0.73679	-2.5713	-0.017459	0.019147	-0.0040267	0.66022	-1.3176	3758.9	22.368	-1.3733	80.029	-62.311	75.693	75.51	22.364	-1.4456	-6.2639	0.74377	-2.563	29	-4.7559
124.87	-3.2366	51.388	-6.2811	0.73689	-2.5713	-0.017429	0.019268	-0.0036878	0.66022	-1.3176	3758.2	22.368	-1.373	80.029	-62.316	75.693	75.51	22.364	-1.4456	-6.2639	0.74377	-2.563	29	-4.7559
124.87	-3.2359	51.387	-6.2812	0.73699	-2.5714	-0.017385	0.019364	-0.0033406	0.66022	-1.3176	3757.5	22.368	-1.3728	80.028	-62.321	75.693	75.51	22.364	-1.4456	-6.2639	0.74377	-2.563	29	-4.7559
124.87	-3.2352	51.385	-6.2813	0.73708	-2.5714	-0.017327	0.019434	-0.0029852	0.66022	-1.3176	3756.9	22.367	-1.3725	80.028	-62.328	75.694	75.51	22.364	-1.4456	-6.2639	0.74377	-2.563	29	-4.7559
124.87	-3.2345	51.384	-6.2814	0.73718	-2.5714	-0.017255	0.019477	-0.002622	0.66022	-1.3176	3756.2	22.367	-1.3722	80.027	-62.334	75.694	75.51	22.364	-1.4456	-6.2639	0.74377	-2.563	29	-4.7559
124.87	-3.2337	51.383	-6.2815	0.73728	-2.5714	-0.017167	0.019493	-0.0022515	0.66022	-1.3176	3755.5	22.367	-1.3718	80.027	-62.341	75.694	75.51	22.364	-1.4456	-6.2639	0.74377	-2.563	29	-4.7559
124.87	-3.2329	51.382	-6.2816	0.73737	-2.5714	-0.017064	0.019482	-0.0018738	0.66022	-1.3176	3754.9	22.366	-1.3715	80.026	-62.349	75.695	75.51	22.364	-1.4456	-6.2639	0.74377	-2.563	29	-4.7559
124.87	-3.232	51.381	-6.2816	0.73747	-2.5714	-0.016944	0.019442	-0.0014895	0.66022	-1.3176	3754.2	22.366	-1.3712	80.026	-62.357	75.695	75.51	22.364	-1.4456	-6.2639	0.74377	-2.563	29	-4.7559
124.87	-3.2311	51.38	-6.2817	0.73757	-2.5714	-0.016809	0.019373	-0.001099	0.66022	-1.3176	3753.5	22.366	-1.3708	80.025	-62.365	75.695	75.51	22.364	-1.4456	-6.2639	0.74377	-2.563	29	-4.7559
124.87	-3.2302	51.379	-6.2818	0.73767	-2.5714	-0.016658	0.019276	-0.00070274	0.66022	-1.3176	3752.8	22.365	-1.3704	80.025	-62.374	75.696	75.51	22.364	-1.4456	-6.2639	0.74377	-2.563	29	-4.7559
124.87	-3.2293	51.379	-6.2819	0.73776	-2.5714	-0.016489	0.019149	-0.00030121	0.66022	-1.3176	3752.2	22.365	-1.37	80.024	-62.384	75.696	75.51	22.364	-1.4456	-6.2639	0.74377	-2.563	29	-4.7559
124.87	-3.2283	51.378	-6.282	0.73786	-2.5714	-0.016304	0.018993	0.00010507	0.66022	-1.3176	3751.5	22.365	-1.3696	80.024	-62.393	75.696	75.51	22.364	-1.4456	-6.2639	0.74377	-2.563	29	-4.7559
124.87	-3.2274	51.377	-6.2821	0.73795	-2.5714	-0.016102	0.018806	0.00051556	0.66022	-1.3176	3750.8	22.365	-1.3692	80.024	-62.404	75.697	75.51	22.364	-1.4456	-6.2639	0.74377	-2.563	29	-4.7559
124.87	-3.2263	51.376	-6.2821	0.73805	-2.5714	-0.015883	0.01859	0.00092969	0.66022	-1.3176	3750.1	22.364	-1.3688	80.023	-62.414	75.697	75.51	22.364	-1.4456	-6.2639	0.74377	-2.563	29	-4.7559
124.87	-3.2253	51.375	-6.2822	0.73814	-2.5714	-0.015647	0.018344	0.0013469	0.66022	-1.3176	3749.5	22.364	-1.3684	80.023	-62.425	75.697	75.51	22.364	-1.4456	-6.2639	0.74377	-2.563	29	-4.7559
124.87	-3.2242	51.375	-6.2823	0.73823	-2.5714	-0.015393	0.018067	0.0017665	0.66022	-1.3176	3748.8	22.364	-1.3679	80.022	-62.436	75.698	75.51	22.364	-1.4456	-6.2639	0.74377	-2.563	29	-4.7559
124.87	-3.2232	51.374	-6.2824	0.73832	-2.5714	-0.015123	0.017761	0.0021879	0.66022	-1.3176	3748.1	22.364	-1.3675	80.022	-62.448	75.698	75.51	22.364	-1.4456	-6.2639	0.74377	-2.563	29	-4.7559
124.87	-3.2221	51.374	-6.2824	0.73841	-2.5714	-0.014834	0.017424	0.0026105	0.66022	-1.3176	3747.5	22.364	-1.367	80.021	-62.46	75.698	75.51	22.364	-1.4456	-6.2639	0.74377	-2.563	29	-4.7559
124.87	-3.2209	51.373	-6.2825	0.73849	-2.5714	-0.014529	0.017058	0.0030336	0.66022	-1.3176	3746.8	22.364	-1.3665	80.021	-62.473	75.699	75.51	22.364	-1.4456	-6.2639	0.74377	-2.563	29	-4.7559
124.86	-3.2198	51.373	-6.2826	0.73858	-2.5714	-0.014207	0.016662	0.0034565	0.66022	-1.3176	3746.1	22.364	-1.3661	80.02	-62.485	75.699	75.51	22.364	-1.4456	-6.2639	0.74377	-2.563	29	-4.7559
124.86	-3.2187	51.372	-6.2827	0.73866	-2.5714	-0.013867	0.016237	0.0038786	0.66022	-1.3176	3745.4	22.364	-1.3656	80.02	-62.498	75.699	75.51	22.364	-1.4456	-6.2639	0.74377	-2.563	29	-4.7559
124.86	-3.2175	51.372	-6.2827	0.73874	-2.5713	-0.013511	0.015783	0.004299	0.66022	-1.3176	3744.8	22.364	-1.3651	80.019	-62.512	75.7	75.51	22.364	-1.4456	-6.2639	0.74377	-2.563	29	-4.7559
124.86	-3.2163	51.372	-6.2828	0.73882	-2.5713	-0.013139	0.015301	0.0047171	0.66022	-1.3176	3744.1	22.364	-1.3646	80.019	-62.525	75.7	75.51	22.364	-1.4456	-6.2639	0.74377	-2.563	29	-4.7559
124.86	-3.2152	51.372	-6.2829	0.73889	-2.5713	-0.01275	0.014791	0.0051321	0.66022	-1.3176	3743.4	22.364	-1.3641	80.019	-62.539	75.7	75.51	22.364	-1.4456	-6.2639	0.74377	-2.563	29	-4.7559
124.86	-3.214	51.371	-6.2829	0.73896	-2.5713	-0.012346	0.014254	0.0055433	0.66022	-1.3176	3742.7	22.364	-1.3636	80.018	-62.553	75.701	75.51	22.364	-1.4456	-6.2639	0.74377	-2.563	29	-4.7559
124.86	-3.2128	51.371	-6.283	0.73903	-2.5712	-0.011926	0.013689	0.00595	0.66022	-1.3176	3742.1	22.364	-1.3631	80.018	-62.567	75.701	75.51	22.364	-1.4456	-6.2639	0.74377	-2.563	29	-4.7559
124.86	-3.2116	51.371	-6.283	0.7391	-2.5712	-0.011491	0.013099	0.0063514	0.66022	-1.3176	3741.4	22.364	-1.3627	80.017	-62.582	75.701	75.51	22.364	-1.4456	-6.2639	0.74377	-2.563	29	-4.7559
124.86	-3.2105	51.371	-6.2831	0.73917	-2.5712	-0.011041	0.012484	0.0067467	0.66022	-1.3176	3740.7	22.364	-1.3622	80.017	-62.597	75.702	75.51	22.364	-1.4456	-6.2639	0.74377	-2.563	29	-4.7559
124.86	-3.2093	51.371	-6.2832	0.73923	-2.5711	-0.010577	0.011844	0.0071353	0.66022	-1.3176	3740.1	22.364	-1.3617	80.016	-62.612	75.702	75.51	22.364	-1.4456	-6.2639	0.74377	-2.563	29	-4.7559
124.86	-3.2081	51.371	-6.2832	0.73928	-2.5711	-0.010099	0.01118	0.0075162	0.66022	-1.3176	3739.4	22.364	-1.3612	80.016	-62.627	75.702	75.51	22.364	-1.4456	-6.2639	0.74377	-2.563	29	-4.7559
124.86	-3.207	51.372	-6.2833	0.73934	-2.5711	-0.0096089	0.010494	0.0078889	0.66022	-1.3176	3738.7	22.364	-1.3607	80.015	-62.642	75.703	75.51	22.364	-1.4456	-6.2639	0.74377	-2.563	29	-4.7559
124.86	-3.2058	51.372	-6.2833	0.73939	-2.571	-0.009106	0.0097861	0.0082525	0.66022	-1.3176	3738.0	22.365	-1.3602	80.015	-62.658	75.703	75.51	22.364	-1.4456	-6.2639	0.74377	-2.563	29	-4.7559
124.85	-3.2046	51.372	-6.2833	0.73944	-2.571	-0.0085914	0.0090576	0.0086063	0.66022	-1.3176	3737.4	22.365	-1.3597	80.015	-62.673	75.703	75.51	22.364	-1.4456	-6.2639	0.74377	-2.563	29	-4.7559
124.85	-3.2035	51.372	-6.2834	0.73948	-2.5709	-0.0080658	0.0083095	0.0089496	0.66022	-1.3176	3736.7	22.365	-1.3593	80.014	-62.689	75.704	75.51	22.364	-1.4456	-6.2639	0.74377	-2.563	29	-4.7559
124.85	-3.2024	51.373	-6.2834	0.73952	-2.5709	-0.0075299	0.007543	0.0092817	0.66022	-1.3176	3736.0	22.365	-1.3588	80.014	-62.705	75.704	75.51	22.364	-1.4456	-6.2639	0.74377	-2.563	29	-4.7559
124.85	-3.2013	51.373	-6.2835	0.73955	-2.5708	-0.0069845	0.0067593	0.0096018	0.66022	-1.3176	3735.3	22.366	-1.3583	80.013	-62.721	75.704	75.51	22.364	-1.4456	-6.2639	0.74377	-2.563	29	-4.7559
124.85	-3.2002	51.373	-6.2835	0.73959	-2.5708	-0.0064303	0.0059596	0.0099093	0.66022	-1.3176	3734.7	22.366	-1.3579	80.013	-62.737	75.705	75.51	22.364	-1.4456	-6.2639	0.74377	-2.563	29	-4.7559
124.85	-3.1991	51.374	-6.2835	0.73961	-2.5707	-0.0058682	0.0051452	0.010204	0.66022	-1.3176	3734.0	22.366	-1.3574	80.012	-62.753	75.705	75.51	22.364	-1.4456	-6.2639	0.74377	-2.563	29	-4.7559
124.85	-3.1981	51.374	-6.2836	0.73964	-2.5707	-0.0052992	0.0043174	0.010484	0.66022	-1.3176	3733.3	22.367	-1.357	80.012	-62.769	75.705	75.51	22.364	-1.4456	-6.2639	0.74377	-2.563	29	-4.7559
124.85	-3.1971	51.375	-6.2836	0.73966	-2.5706	-0.0047239	0.0034775	0.010749	0.66022	-1.3176	3732.7	22.367	-1.3566	80.011	-62.785	75.706	75.51	22.364	-1.4456	-6.2639	0.74377	-2.563	29	-4.7559
124.85	-3.1961	51.375	-6.2836	0.73967	-2.5706	-0.0041435	0.002627	0.011	0.66022	-1.3176	3732.0	22.367	-1.3562	80.011	-62.801	75.706	75.51	22.364	-1.4456	-6.2639	0.74377	-2.563	29	-4.7559
124.85	-3.1951	51.376	-6.2836	0.73968	-2.5705	-0.0035587	0.0017672	0.011235	0.66022	-1.3176	3731.3	22.368	-1.3558	80.01	-62.817	75.706	75.51	22.364	-1.4456	-6.2639	0.74377	-2.563	29	-4.7559
124.85	-3.1942	51.377	-6.2836	0.73969	-2.5705	-0.0029707	0.0008995	0.011453	0.66022	-1.3176	3730.6	22.368	-1.3554	80.01	-62.833	75.707	75.51	22.364	-1.4456	-6.2639	0.74377	-2.563	29	-4.7559
124.84	-3.1933	51.377	-6.2837	0.73969	-2.5704	-0.0023803	2.5464e-05	0.011654	0.66022	-1.3176	3730.0	22.369	-1.355	80.01	-62.848	75.707	75.51	22.364	-1.4456	-6.2639	0.74377	-2.563	29	-4.7559
124.84	-3.1924	51.378	-6.2837	0.73969	-2.5703	-0.0017886	-0.00085347	0.011839	0.66022	-1.3176	3729.3	22.369	-1.3546	80.009	-62.864	75.707	75.51	22.364	-1.4456	-6.2639	0.74377	-2.563	29	-4.7559
124.84	-3.1915	51.379	-6.2837	0.73968	-2.5703	-0.0011965	-0.0017358	0.012005	0.66022	-1.3176	3728.6	22.37	-1.3543	80.009	-62.88	75.708	75.51	22.364	-1.4456	-6.2639	0.74377	-2.563	29	-4.7559
124.84	-3.1907	51.379	-6.2837	0.73967	-2.5702	-0.00060514	-0.00262	0.012153	0.66022	-1.3176	3727.9	22.37	-1.3539	80.008	-62.895	75.708	75.51	22.364	-1.4456	-6.2639	0.74377	-2.563	29	-4.7559
124.84	-3.1899	51.38	-6.2837	0.73966	-2.5702	-1.5525e-05	-0.0035046	0.012282	0.66022	-1.3176	3727.3	22.371	-1.3536	80.008	-62.911	75.708	75.51	22.364	-1.4456	-6.2639	0.74377	-2.563	29	-4.7559
124.84	-3.1892	51.381	-6.2837	0.73964	-2.5701	0.0005713	-0.004388	0.012392	0.66022	-1.3176	3726.6	22.371	-1.3533	80.007	-62.926	75.709	75.51	22.364	-1.4456	-6.2639	0.74377	-2.563	29	-4.7559
124.84	-3.1885	51.382	-6.2837	0.73961	-2.57	0.0011543	-0.0052687	0.012483	0.66022	-1.3176	3725.9	22.372	-1.353	80.007	-62.941	75.709	75.51	22.364	-1.4456	-6.2639	0.74377	-2.563	29	-4.7559
124.84	-3.1878	51.383	-6.2837	0.73959	-2.57	0.0017324	-0.0061452	0.012554	0.66022	-1.3176	3725.3	22.372	-1.3527	80.006	-62.956	75.709	75.51	22.364	-1.4456	-6.2639	0.74377	-2.563	29	-4.7559
124.83	-3.1872	51.383	-6.2837	0.73955	-2.5699	0.0023045	-0.0070159	0.012605	0.66022	-1.3176	3724.6	22.373	-1.3525	80.006	-62.971	75.71	75.51	22.364	-1.4456	-6.2639	0.74377	-2.563	29	-4.7559
124.83	-3.1866	51.384	-6.2836	0.73952	-2.5699	0.0028697	-0.0078793	0.012635	0.66022	-1.3176	3723.9	22.373	-1.3522	80.005	-62.985	75.71	75.51	22.364	-1.4456	-6.2639	0.74377	-2.563	29	-4.7559
124.83	-3.186	51.385	-6.2836	0.73947	-2.5698	0.0034267	-0.008734	0.012646	0.66022	-1.3176	3723.2	22.374	-1.352	80.005	-62.999	75.71	75.51	22.364	-1.4456	-6.2639	0.74377	-2.563	29	-4.7559
124.83	-3.1855	51.386	-6.2836	0.73943	-2.5697	0.0039747	-0.0095784	0.012635	0.66022	-1.3176	3722.6	22.374	-1.3518	80.004	-63.013	75.711	75.51	22.364	-1.4456	-6.2639	0.74377	-2.563	29	-4.7559
124.83	-3.185	51.387	-6.2836	0.73938	-2.5697	0.0045126	-0.010411	0.012604	0.66022	-1.3176	3721.9	22.375	-1.3516	80.004	-63.027	75.711	75.51	22.364	-1.4456	-6.2639	0.74377	-2.563	29	-4.7559
124.83	-3.1845	51.388	-6.2836	0.73932	-2.5696	0.0050393	-0.01123	0.012553	0.66022	-1.3176	3721.2	22.375	-1.3514	80.003	-63.04	75.711	75.51	22.364	-1.4456	-6.2639	0.74377	-2.563	29	-4.7559
124.83	-3.1841	51.388	-6.2835	0.73927	-2.5695	0.0055539	-0.012035	0.01248	0.66022	-1.3176	3720.5	22.376	-1.3512	80.003	-63.053	75.712	75.51	22.364	-1.4456	-6.2639	0.74377	-2.563	29	-4.7559
124.83	-3.1837	51.389	-6.2835	0.7392	-2.5695	0.0060553	-0.012824	0.012387	0.66022	-1.3176	3719.9	22.376	-1.3511	80.002	-63.066	75.712	75.51	22.364	-1.4456	-6.2639	0.74377	-2.563	29	-4.7559
124.83	-3.1834	51.39	-6.2835	0.73914	-2.5694	0.0065426	-0.013595	0.012272	0.66022	-1.3176	3719.2	22.377	-1.3509	80.002	-63.078	75.712	75.51	22.364	-1.4456	-6.2639	0.74377	-2.563	29	-4.7559
124.82	-3.1831	51.391	-6.2834	0.73907	-2.5694	0.0070149	-0.014347	0.012138	0.66022	-1.3176	3718.5	22.377	-1.3508	80.002	-63.09	75.712	75.51	22.364	-1.4456	-6.2639	0.74377	-2.563	29	-4.7559
124.82	-3.1829	51.392	-6.2834	0.73899	-2.5693	0.0074712	-0.01508	0.011982	0.66022	-1.3176	3717.9	22.378	-1.3507	80.001	-63.101	75.713	75.51	22.364	-1.4456	-6.2639	0.74377	-2.563	29	-4.7559
124.82	-3.1826	51.392	-6.2834	0.73892	-2.5692	0.0079106	-0.015791	0.011807	0.66022	-1.3176	3717.2	22.378	-1.3506	80.001	-63.112	75.713	75.51	22.364	-1.4456	-6.2639	0.74377	-2.563	29	-4.7559
124.82	-3.1825	51.393	-6.2833	0.73884	-2.5692	0.0083322	-0.016479	0.011611	0.66022	-1.3176	3716.5	22.379	-1.3506	80.0	-63.123	75.713	75.51	22.364	-1.4456	-6.2639	0.74377	-2.563	29	-4.7559
124.82	-3.1823	51.394	-6.2833	0.73875	-2.5691	0.0087353	-0.017144	0.011395	0.66022	-1.3176	3715.8	22.379	-1.3505	80.0	-63.133	75.714	75.51	22.364	-1.4456	-6.2639	0.74377	-2.563	29	-4.7559
124.82	-3.1822	51.395	-6.2832	0.73866	-2.5691	0.0091191	-0.017783	0.01116	0.66022	-1.3176	3715.2	22.38	-1.3505	79.999	-63.143	75.714	75.51	22.364	-1.4456	-6.2639	0.74377	-2.563	29	-4.7559
124.82	-3.1821	51.395	-6.2832	0.73857	-2.569	0.0094826	-0.018397	0.010905	0.66022	-1.3176	3714.5	22.38	-1.3504	79.999	-63.153	75.714	75.51	22.364	-1.4456	-6.2639	0.74377	-2.563	29	-4.7559
124.82	-3.1821	51.396	-6.2831	0.73848	-2.569	0.0098253	-0.018984	0.010631	0.66022	-1.3176	3713.8	22.381	-1.3504	79.998	-63.162	75.715	75.51	22.364	-1.4456	-6.2639	0.74377	-2.563	29	-4.7559
124.81	-3.1821	51.397	-6.2831	0.73838	-2.5689	0.010146	-0.019543	0.010339	0.66022	-1.3176	3713.1	22.381	-1.3504	79.998	-63.17	75.715	75.51	22.364	-1.4456	-6.2639	0.74377	-2.563	29	-4.7559
124.81	-3.1821	51.397	-6.283	0.73829	-2.5688	0.010445	-0.020072	0.010029	0.66022	-1.3176	3712.5	22.382	-1.3505	79.997	-63.178	75.715	75.51	22.364	-1.4456	-6.2639	0.74377	-2.563	29	-4.7559
124.81	-3.1822	51.398	-6.283	0.73818	-2.5688	0.010721	-0.020572	0.0097018	0.66022	-1.3176	3711.8	22.382	-1.3505	79.997	-63.185	75.715	75.51	22.364	-1.4456	-6.2639	0.74377	-2.563	29	-4.7559
124.81	-3.1822	51.399	-6.2829	0.73808	-2.5688	0.010974	-0.021042	0.0093572	0.66022	-1.3176	3711.1	22.382	-1.3505	79.996	-63.192	75.716	75.51	22.364	-1.4456	-6.2639	0.74377	-2.563	29	-4.7559
124.81	-3.1824	51.399	-6.2829	0.73797	-2.5687	0.011203	-0.02148	0.0089961	0.66022	-1.3176	3710.4	22.383	-1.3506	79.996	-63.199	75.716	75.51	22.364	-1.4456	-6.2639	0.74377	-2.563	29	-4.7559
124.81	-3.1825	51.4	-6.2828	0.73786	-2.5687	0.011407	-0.021886	0.0086191	0.66022	-1.3176	3709.8	22.383	-1.3507	79.995	-63.204	75.716	75.51	22.364	-1.4456	-6.2639	0.74377	-2.563	29	-4.7559
124.81	-3.1827	51.4	-6.2828	0.73775	-2.5686	0.011587	-0.022259	0.0082268	0.66022	-1.3176	3709.1	22.384	-1.3507	79.995	-63.21	75.717	75.51	22.364	-1.4456	-6.2639	0.74377	-2.563	29	-4.7559
124.81	-3.1829	51.401	-6.2827	0.73764	-2.5686	0.011741	-0.022599	0.0078198	0.66022	-1.3176	3708.4	22.384	-1.3508	79.994	-63.215	75.717	75.51	22.364	-1.4456	-6.2639	0.74377	-2.563	29	-4.7559
124.81	-3.1831	51.401	-6.2826	0.73753	-2.5685	0.01187	-0.022906	0.0073989	0.66022	-1.3176	3707.8	22.384	-1.3509	79.994	-63.219	75.717	75.51	22.364	-1.4456	-6.2639	0.74377	-2.563	29	-4.7559
124.8	-3.1833	51.401	-6.2826	0.73741	-2.5685	0.011973	-0.023178	0.0069648	0.66022	-1.3176	3707.1	22.385	-1.3511	79.993	-63.222	75.718	75.51	22.364	-1.4456	-6.2639	0.74377	-2.563	29	-4.7559
124.8	-3.1836	51.402	-6.2825	0.7373	-2.5685	0.01205	-0.023416	0.0065182	0.66022	-1.3176	3706.4	22.385	-1.3512	79.993	-63.225	75.718	75.51	22.364	-1.4456	-6.2639	0.74377	-2.563	29	-4.7559
124.8	-3.1839	51.402	-6.2825	0.73718	-2.5684	0.012101	-0.023619	0.0060597	0.66022	-1.3176	3705.7	22.385	-1.3513	79.992	-63.228	75.718	75.51	22.364	-1.4456	-6.2639	0.74377	-2.563	29	-4.7559
124.8	-3.1842	51.402	-6.2824	0.73706	-2.5684	0.012125	-0.023787	0.0055903	0.66022	-1.3176	3705.1	22.385	-1.3514	79.992	-63.23	75.718	75.51	22.364	-1.4456	-6.2639	0.74377	-2.563	29	-4.7559
124.8	-3.1845	51.402	-6.2823	0.73694	-2.5684	0.012123	-0.02392	0.0051107	0.66022	-1.3176	3704.4	22.386	-1.3516	79.991	-63.231	75.719	75.51	22.364	-1.4456	-6.2639	0.74377	-2.563	29	-4.7559
124.8	-3.1849	51.402	-6.2823	0.73682	-2.5684	0.012095	-0.024018	0.0046218	0.66022	-1.3176	3703.7	22.386	-1.3517	79.991	-63.232	75.719	75.51	22.364	-1.4456	-6.2639	0.74377	-2.563	29	-4.7559
124.8	-3.1852	51.402	-6.2822	0.7367	-2.5683	0.01204	-0.02408	0.0041243	0.66022	-1.3176	3703.0	22.386	-1.3519	79.99	-63.232	75.719	75.51	22.364	-1.4456	-6.2639	0.74377	-2.563	29	-4.7559
124.8	-3.1856	51.403	-6.2822	0.73658	-2.5683	0.011959	-0.024108	0.0036191	0.66022	-1.3176	3702.4	22.386	-1.3521	79.99	-63.232	75.72	75.51	22.364	-1.4456	-6.2639	0.74377	-2.563	29	-4.7559
124.8	-3.1859	51.403	-6.2821	0.73646	-2.5683	0.011852	-0.0241	0.0031071	0.66022	-1.3176	3701.7	22.386	-1.3522	79.989	-63.231	75.72	75.51	22.364	-1.4456	-6.2639	0.74377	-2.563	29	-4.7559
124.8	-3.1863	51.402	-6.282	0.73634	-2.5683	0.011719	-0.024058	0.0025892	0.66022	-1.3176	3701.0	22.386	-1.3524	79.989	-63.23	75.72	75.51	22.364	-1.4456	-6.2639	0.74377	-2.563	29	-4.7559
124.79	-3.1867	51.402	-6.282	0.73622	-2.5683	0.01156	-0.02398	0.0020662	0.66022	-1.3176	3700.4	22.387	-1.3526	79.988	-63.228	75.72	75.51	22.364	-1.4456	-6.2639	0.74377	-2.563	29	-4.7559
124.79	-3.1871	51.402	-6.2819	0.7361	-2.5683	0.011375	-0.023869	0.0015391	0.66022	-1.3176	3699.7	22.387	-1.3527	79.988	-63.225	75.721	75.51	22.364	-1.4456	-6.2639	0.74377	-2.563	29	-4.7559
124.79	-3.1875	51.402	-6.2819	0.73598	-2.5683	0.011166	-0.023724	0.0010087	0.66022	-1.3176	3699.0	22.387	-1.3529	79.987	-63.222	75.721	75.51	22.364	-1.4456	-6.2639	0.74377	-2.563	29	-4.7559
124.79	-3.1879	51.402	-6.2818	0.73586	-2.5683	0.010932	-0.023545	0.00047596	0.66022	-1.3176	3698.3	22.387	-1.3531	79.987	-63.218	75.721	75.51	22.364	-1.4456	-6.2639	0.74377	-2.563	29	-4.7559
124.79	-3.1883	51.401	-6.2818	0.73575	-2.5683	0.010673	-0.023333	-5.8197e-05	0.66022	-1.3176	3697.7	22.387	-1.3533	79.986	-63.214	75.722	75.51	22.364	-1.4456	-6.2639	0.74377	-2.563	29	-4.7559
124.79	-3.1886	51.401	-6.2817	0.73563	-2.5683	0.010391	-0.023089	-0.00059287	0.66022	-1.3176	3697.0	22.387	-1.3534	79.986	-63.209	75.722	75.51	22.364	-1.4456	-6.2639	0.74377	-2.563	29	-4.7559
124.79	-3.189	51.401	-6.2817	0.73551	-2.5683	0.010086	-0.022812	-0.0011272	0.66022	-1.3176	3696.3	22.387	-1.3536	79.985	-63.204	75.722	75.51	22.364	-1.4456	-6.2639	0.74377	-2.563	29	-4.7559
124.79	-3.1894	51.4	-6.2816	0.7354	-2.5683	0.0097574	-0.022505	-0.0016602	0.66022	-1.3176	3695.6	22.387	-1.3538	79.985	-63.198	75.722	75.51	22.364	-1.4456	-6.2639	0.74377	-2.563	29	-4.7559
124.79	-3.1898	51.4	-6.2816	0.73529	-2.5683	0.0094072	-0.022167	-0.002191	0.66022	-1.3176	3695.0	22.387	-1.3539	79.984	-63.192	75.723	75.51	22.364	-1.4456	-6.2639	0.74377	-2.563	29	-4.7559
124.79	-3.1902	51.399	-6.2815	0.73518	-2.5683	0.0090355	-0.0218	-0.0027187	0.66022	-1.3176	3694.3	22.386	-1.3541	79.983	-63.185	75.723	75.51	22.364	-1.4456	-6.2639	0.74377	-2.563	29	-4.7559
124.79	-3.1905	51.399	-6.2815	0.73507	-2.5683	0.0086432	-0.021404	-0.0032425	0.66022	-1.3176	3693.6	22.386	-1.3543	79.983	-63.178	75.723	75.51	22.364	-1.4456	-6.2639	0.74377	-2.563	29	-4.7559
124.79	-3.1909	51.398	-6.2814	0.73497	-2.5683	0.0082309	-0.02098	-0.0037614	0.66022	-1.3176	3692.9	22.386	-1.3544	79.982	-63.17	75.723	75.51	22.364	-1.4456	-6.2639	0.74377	-2.563	29	-4.7559
124.79	-3.1912	51.397	-6.2814	0.73486	-2.5683	0.0077995	-0.020529	-0.0042746	0.66022	-1.3176	3692.3	22.386	-1.3546	79.982	-63.162	75.724	75.51	22.364	-1.4456	-6.2639	0.74377	-2.563	29	-4.7559
124.78	-3.1915	51.397	-6.2814	0.73476	-2.5684	0.0073496	-0.020051	-0.0047813	0.66022	-1.3176	3691.6	22.386	-1.3547	79.981	-63.154	75.724	75.51	22.364	-1.4456	-6.2639	0.74377	-2.563	29	-4.7559
124.78	-3.1918	51.396	-6.2813	0.73466	-2.5684	0.0068822	-0.019549	-0.0052806	0.66022	-1.3176	3690.9	22.386	-1.3549	79.981	-63.144	75.724	75.51	22.364	-1.4456	-6.2639	0.74377	-2.563	29	-4.7559
124.78	-3.1921	51.395	-6.2813	0.73457	-2.5684	0.0063982	-0.019023	-0.0057718	0.66022	-1.3176	3690.3	22.386	-1.355	79.98	-63.135	75.725	75.51	22.364	-1.4456	-6.2639	0.74377	-2.563	29	-4.7559
124.78	-3.1924	51.394	-6.2813	0.73447	-2.5685	0.0058984	-0.018474	-0.0062539	0.66022	-1.3176	3689.6	22.385	-1.3551	79.98	-63.125	75.725	75.51	22.364	-1.4456	-6.2639	0.74377	-2.563	29	-4.7559
124.78	-3.1927	51.393	-6.2812	0.73438	-2.5685	0.0053837	-0.017902	-0.0067264	0.66022	-1.3176	3688.9	22.385	-1.3552	79.979	-63.115	75.725	75.51	22.364	-1.4456	-6.2639	0.74377	-2.563	29	-4.7559
124.78	-3.1929	51.393	-6.2812	0.73429	-2.5685	0.0048552	-0.017311	-0.0071883	0.66022	-1.3176	3688.2	22.385	-1.3553	79.979	-63.104	75.725	75.51	22.364	-1.4456	-6.2639	0.74377	-2.563	29	-4.7559
124.78	-3.1931	51.392	-6.2812	0.73421	-2.5686	0.0043138	-0.016699	-0.007639	0.66022	-1.3176	3687.6	22.385	-1.3555	79.978	-63.093	75.726	75.51	22.364	-1.4456	-6.2639	0.74377	-2.563	29	-4.7559
124.78	-3.1933	51.391	-6.2812	0.73413	-2.5686	0.0037605	-0.01607	-0.0080779	0.66022	-1.3176	3686.9	22.384	-1.3555	79.978	-63.082	75.726	75.51	22.364	-1.4456	-6.2639	0.74377	-2.563	29	-4.7559
124.78	-3.1935	51.39	-6.2811	0.73405	-2.5686	0.0031962	-0.015423	-0.0085041	0.66022	-1.3176	3686.2	22.384	-1.3556	79.977	-63.07	75.726	75.51	22.364	-1.4456	-6.2639	0.74377	-2.563	29	-4.7559
124.78	-3.1936	51.389	-6.2811	0.73397	-2.5687	0.0026221	-0.01476	-0.0089171	0.66022	-1.3176	3685.5	22.384	-1.3557	79.977	-63.058	75.727	75.51	22.364	-1.4456	-6.2639	0.74377	-2.563	29	-4.7559
124.78	-3.1938	51.388	-6.2811	0.7339	-2.5687	0.0020392	-0.014083	-0.0093163	0.66022	-1.3176	3684.9	22.383	-1.3558	79.976	-63.046	75.727	75.51	22.364	-1.4456	-6.2639	0.74377	-2.563	29	-4.7559
124.78	-3.1939	51.387	-6.2811	0.73383	-2.5688	0.0014485	-0.013392	-0.009701	0.66022	-1.3176	3684.2	22.383	-1.3558	79.976	-63.034	75.727	75.51	22.364	-1.4456	-6.2639	0.74377	-2.563	29	-4.7559
124.78	-3.194	51.385	-6.2811	0.73377	-2.5688	0.000851	-0.012689	-0.010071	0.66022	-1.3176	3683.5	22.383	-1.3559	79.975	-63.021	75.727	75.51	22.364	-1.4456	-6.2639	0.74377	-2.563	29	-4.7559
124.78	-3.194	51.384	-6.2811	0.7337	-2.5689	0.00024788	-0.011975	-0.010425	0.66022	-1.3176	3682.9	22.382	-1.3559	79.975	-63.008	75.728	75.51	22.364	-1.4456	-6.2639	0.74377	-2.563	29	-4.7559
124.78	-3.194	51.383	-6.2811	0.73365	-2.5689	-0.00035983	-0.011252	-0.010763	0.66022	-1.3176	3682.2	22.382	-1.3559	79.974	-62.995	75.728	75.51	22.364	-1.4456	-6.2639	0.74377	-2.563	29	-4.7559
124.78	-3.194	51.382	-6.2811	0.73359	-2.569	-0.00097106	-0.01052	-0.011085	0.66022	-1.3176	3681.5	22.381	-1.3559	79.974	-62.981	75.728	75.51	22.364	-1.4456	-6.2639	0.74377	-2.563	29	-4.7559
124.78	-3.194	51.381	-6.2811	0.73354	-2.569	-0.0015847	-0.009781	-0.01139	0.66022	-1.3176	3680.8	22.381	-1.3559	79.973	-62.968	75.729	75.51	22.364	-1.4456	-6.2639	0.74377	-2.563	29	-4.7559
124.78	-3.194	51.38	-6.2811	0.73349	-2.5691	-0.0021998	-0.0090364	-0.011678	0.66022	-1.3176	3680.2	22.381	-1.3559	79.973	-62.954	75.729	75.51	22.364	-1.4456	-6.2639	0.74377	-2.563	29	-4.7559
124.78	-3.1939	51.378	-6.2811	0.73345	-2.5692	-0.0028152	-0.0082874	-0.011948	0.66022	-1.3176	3679.5	22.38	-1.3559	79.972	-62.94	75.729	75.51	22.364	-1.4456	-6.2639	0.74377	-2.563	29	-4.7559
124.78	-3.1938	51.377	-6.2811	0.73341	-2.5692	-0.0034299	-0.0075351	-0.0122	0.66022	-1.3176	3678.8	22.38	-1.3559	79.972	-62.926	75.729	75.51	22.364	-1.4456	-6.2639	0.74377	-2.563	29	-4.7559
124.77	-3.1937	51.376	-6.2812	0.73337	-2.5693	-0.0040429	-0.0067809	-0.012434	0.66022	-1.3176	3678.1	22.379	-1.3558	79.971	-62.912	75.73	75.51	22.364	-1.4456	-6.2639	0.74377	-2.563	29	-4.7559
124.77	-3.1935	51.375	-6.2812	0.73334	-2.5693	-0.004653	-0.0060259	-0.01265	0.66022	-1.3176	3677.5	22.379	-1.3558	79.971	-62.898	75.73	75.51	22.364	-1.4456	-6.2639	0.74377	-2.563	29	-4.7559
124.77	-3.1933	51.373	-6.2812	0.73331	-2.5694	-0.0052594	-0.0052715	-0.012847	0.66022	-1.3176	3676.8	22.379	-1.3557	79.97	-62.883	75.73	75.51	22.364	-1.4456	-6.2639	0.74377	-2.563	29	-4.7559
124.77	-3.1931	51.372	-6.2812	0.73329	-2.5695	-0.0058609	-0.0045186	-0.013025	0.66022	-1.3176	3676.1	22.378	-1.3556	79.97	-62.869	75.731	75.51	22.364	-1.4456	-6.2639	0.74377	-2.563	29	-4.7559
124.77	-3.1929	51.371	-6.2813	0.73327	-2.5695	-0.0064567	-0.0037687	-0.013184	0.66022	-1.3176	3675.5	22.378	-1.3555	79.969	-62.854	75.731	75.51	22.364	-1.4456	-6.2639	0.74377	-2.563	29	-4.7559
124.77	-3.1927	51.37	-6.2813	0.73325	-2.5696	-0.0070457	-0.0030228	-0.013324	0.66022	-1.3176	3674.8	22.377	-1.3554	79.969	-62.84	75.731	75.51	22.364	-1.4456	-6.2639	0.74377	-2.563	29	-4.7559
124.77	-3.1924	51.368	-6.2813	0.73324	-2.5697	-0.0076271	-0.002282	-0.013445	0.66022	-1.3176	3674.1	22.377	-1.3553	79.968	-62.826	75.731	75.51	22.364	-1.4456	-6.2639	0.74377	-2.563	29	-4.7559
124.77	-3.1921	51.367	-6.2814	0.73323	-2.5697	-0.0081998	-0.0015475	-0.013547	0.66022	-1.3176	3673.4	22.376	-1.3552	79.968	-62.811	75.732	75.51	22.364	-1.4456	-6.2639	0.74377	-2.563	29	-4.7559
124.77	-3.1917	51.366	-6.2814	0.73322	-2.5698	-0.0087631	-0.0008204	-0.01363	0.66022	-1.3176	3672.8	22.376	-1.3551	79.967	-62.797	75.732	75.51	22.364	-1.4456	-6.2639	0.74377	-2.563	29	-4.7559
124.77	-3.1914	51.364	-6.2815	0.73322	-2.5699	-0.0093161	-0.00010163	-0.013693	0.66022	-1.3176	3672.1	22.375	-1.3549	79.967	-62.782	75.732	75.51	22.364	-1.4456	-6.2639	0.74377	-2.563	29	-4.7559
124.77	-3.191	51.363	-6.2815	0.73322	-2.5699	-0.0098579	0.00060773	-0.013738	0.66022	-1.3176	3671.4	22.375	-1.3548	79.966	-62.768	75.732	75.51	22.364	-1.4456	-6.2639	0.74377	-2.563	29	-4.7559
124.77	-3.1906	51.362	-6.2816	0.73323	-2.57	-0.010388	0.0013067	-0.013764	0.66022	-1.3176	3670.8	22.375	-1.3546	79.966	-62.754	75.733	75.51	22.364	-1.4456	-6.2639	0.74377	-2.563	29	-4.7559
124.77	-3.1902	51.361	-6.2816	0.73324	-2.5701	-0.010905	0.0019944	-0.013771	0.66022	-1.3176	3670.1	22.374	-1.3544	79.965	-62.74	75.733	75.51	22.364	-1.4456	-6.2639	0.74377	-2.563	29	-4.7559
124.77	-3.1898	51.359	-6.2817	0.73325	-2.5701	-0.011408	0.0026698	-0.01376	0.66022	-1.3176	3669.4	22.374	-1.3543	79.965	-62.726	75.733	75.51	22.364	-1.4456	-6.2639	0.74377	-2.563	29	-4.7559
124.77	-3.1893	51.358	-6.2817	0.73326	-2.5702	-0.011898	0.0033321	-0.01373	0.66022	-1.3176	3668.7	22.373	-1.3541	79.964	-62.712	75.734	75.51	22.364	-1.4456	-6.2639	0.74377	-2.563	29	-4.7559
124.77	-3.1888	51.357	-6.2818	0.73328	-2.5703	-0.012372	0.0039805	-0.013682	0.66022	-1.3176	3668.1	22.373	-1.3539	79.964	-62.698	75.734	75.51	22.364	-1.4456	-6.2639	0.74377	-2.563	29	-4.7559
124.77	-3.1883	51.356	-6.2819	0.7333	-2.5703	-0.012831	0.0046142	-0.013616	0.66022	-1.3176	3667.4	22.372	-1.3537	79.963	-62.684	75.734	75.51	22.364	-1.4456	-6.2639	0.74377	-2.563	29	-4.7559
124.77	-3.1878	51.354	-6.2819	0.73333	-2.5704	-0.013274	0.0052323	-0.013533	0.66022	-1.3176	3666.7	22.372	-1.3535	79.962	-62.671	75.734	75.51	22.364	-1.4456	-6.2639	0.74377	-2.563	29	-4.7559
124.77	-3.1873	51.353	-6.282	0.73335	-2.5705	-0.013701	0.0058343	-0.013432	0.66022	-1.3176	3666.0	22.372	-1.3532	79.962	-62.657	75.735	75.51	22.364	-1.4456	-6.2639	0.74377	-2.563	29	-4.7559
124.77	-3.1867	51.352	-6.2821	0.73339	-2.5706	-0.01411	0.0064195	-0.013315	0.66022	-1.3176	3665.4	22.371	-1.353	79.961	-62.644	75.735	75.51	22.364	-1.4456	-6.2639	0.74377	-2.563	29	-4.7559
124.77	-3.1862	51.351	-6.2821	0.73342	-2.5706	-0.014502	0.0069872	-0.013181	0.66022	-1.3176	3664.7	22.371	-1.3528	79.961	-62.631	75.735	75.51	22.364	-1.4456	-6.2639	0.74377	-2.563	29	-4.7559
124.77	-3.1856	51.35	-6.2822	0.73345	-2.5707	-0.014875	0.0075368	-0.013031	0.66022	-1.3176	3664.0	22.371	-1.3526	79.96	-62.619	75.735	75.51	22.364	-1.4456	-6.2639	0.74377	-2.563	29	-4.7559
124.77	-3.185	51.349	-6.2823	0.73349	-2.5707	-0.01523	0.0080678	-0.012866	0.66022	-1.3176	3663.4	22.37	-1.3523	79.96	-62.606	75.736	75.51	22.364	-1.4456	-6.2639	0.74377	-2.563	29	-4.7559
124.76	-3.1844	51.347	-6.2824	0.73354	-2.5708	-0.015566	0.0085798	-0.012685	0.66022	-1.3176	3662.7	22.37	-1.3521	79.959	-62.594	75.736	75.51	22.364	-1.4456	-6.2639	0.74377	-2.563	29	-4.7559
124.76	-3.1838	51.346	-6.2824	0.73358	-2.5709	-0.015883	0.0090722	-0.01249	0.66022	-1.3176	3662.0	22.369	-1.3518	79.959	-62.582	75.736	75.51	22.364	-1.4456	-6.2639	0.74377	-2.563	29	-4.7559
124.76	-3.1832	51.345	-6.2825	0.73363	-2.5709	-0.016181	0.0095447	-0.01228	0.66022	-1.3176	3661.3	22.369	-1.3516	79.958	-62.57	75.737	75.51	22.364	-1.4456	-6.2639	0.74377	-2.563	29	-4.7559
124.76	-3.1825	51.344	-6.2826	0.73368	-2.571	-0.016459	0.0099969	-0.012057	0.66022	-1.3176	3660.7	22.369	-1.3513	79.958	-62.559	75.737	75.51	22.364	-1.4456	-6.2639	0.74377	-2.563	29	-4.7559
124.76	-3.1819	51.343	-6.2827	0.73373	-2.5711	-0.016717	0.010428	-0.01182	0.66022	-1.3176	3660.0	22.368	-1.351	79.957	-62.548	75.737	75.51	22.364	-1.4456	-6.2639	0.74377	-2.563	29	-4.7559
124.76	-3.1812	51.342	-6.2828	0.73378	-2.5711	-0.016955	0.010839	-0.011571	0.66022	-1.3176	3659.3	22.368	-1.3508	79.957	-62.537	75.737	75.51	22.364	-1.4456	-6.2639	0.74377	-2.563	29	-4.7559
124.76	-3.1806	51.341	-6.2828	0.73383	-2.5712	-0.017172	0.011229	-0.011309	0.66022	-1.3176	3658.6	22.368	-1.3505	79.956	-62.526	75.738	75.51	22.364	-1.4456	-6.2639	0.74377	-2.563	29	-4.7559
124.76	-3.1799	51.34	-6.2829	0.73389	-2.5712	-0.01737	0.011597	-0.011036	0.66022	-1.3176	3658.0	22.367	-1.3502	79.956	-62.516	75.738	75.51	22.364	-1.4456	-6.2639	0.74377	-2.563	29	-4.7559
124.76	-3.1793	51.339	-6.283	0.73395	-2.5713	-0.017547	0.011944	-0.010752	0.66022	-1.3176	3657.3	22.367	-1.35	79.955	-62.506	75.738	75.51	22.364	-1.4456	-6.2639	0.74377	-2.563	29	-4.7559
124.76	-3.1786	51.338	-6.2831	0.73401	-2.5713	-0.017704	0.012269	-0.010458	0.66022	-1.3176	3656.6	22.367	-1.3497	79.955	-62.497	75.738	75.51	22.364	-1.4456	-6.2639	0.74377	-2.563	29	-4.7559
124.76	-3.1779	51.337	-6.2832	0.73407	-2.5714	-0.01784	0.012573	-0.010154	0.66022	-1.3176	3656.0	22.367	-1.3494	79.954	-62.488	75.739	75.51	22.364	-1.4456	-6.2639	0.74377	-2.563	29	-4.7559
124.76	-3.1773	51.336	-6.2833	0.73414	-2.5714	-0.017957	0.012855	-0.0098406	0.66022	-1.3176	3655.3	22.366	-1.3491	79.954	-62.479	75.739	75.51	22.364	-1.4456	-6.2639	0.74377	-2.563	29	-4.7559
124.76	-3.1766	51.335	-6.2834	0.7342	-2.5715	-0.018053	0.013115	-0.0095186	0.66022	-1.3176	3654.6	22.366	-1.3489	79.953	-62.47	75.739	75.51	22.364	-1.4456	-6.2639	0.74377	-2.563	29	-4.7559
124.76	-3.1759	51.335	-6.2835	0.73427	-2.5715	-0.018129	0.013353	-0.0091886	0.66022	-1.3176	3653.9	22.366	-1.3486	79.952	-62.462	75.739	75.51	22.364	-1.4456	-6.2639	0.74377	-2.563	29	-4.7559
124.76	-3.1752	51.334	-6.2836	0.73434	-2.5716	-0.018186	0.013571	-0.0088512	0.66022	-1.3176	3653.3	22.366	-1.3483	79.952	-62.454	75.74	75.51	22.364	-1.4456	-6.2639	0.74377	-2.563	29	-4.7559
124.76	-3.1746	51.333	-6.2836	0.7344	-2.5716	-0.018222	0.013766	-0.0085071	0.66022	-1.3176	3652.6	22.365	-1.348	79.951	-62.447	75.74	75.51	22.364	-1.4456	-6.2639	0.74377	-2.563	29	-4.7559
124.76	-3.1739	51.332	-6.2837	0.73447	-2.5717	-0.01824	0.013941	-0.0081567	0.66022	-1.3176	3651.9	22.365	-1.3478	79.951	-62.44	75.74	75.51	22.364	-1.4456	-6.2639	0.74377	-2.563	29	-4.7559
124.76	-3.1732	51.331	-6.2838	0.73454	-2.5717	-0.018238	0.014094	-0.0078008	0.66022	-1.3176	3651.3	22.365	-1.3475	79.95	-62.433	75.74	75.51	22.364	-1.4456	-6.2639	0.74377	-2.563	29	-4.7559
124.75	-3.1726	51.331	-6.2839	0.73461	-2.5717	-0.018218	0.014227	-0.00744	0.66022	-1.3176	3650.6	22.365	-1.3472	79.95	-62.427	75.741	75.51	22.364	-1.4456	-6.2639	0.74377	-2.563	29	-4.7559
124.75	-3.1719	51.33	-6.284	0.73469	-2.5718	-0.018179	0.014338	-0.0070747	0.66022	-1.3176	3649.9	22.365	-1.3469	79.949	-62.422	75.741	75.51	22.364	-1.4456	-6.2639	0.74377	-2.563	29	-4.7559
124.75	-3.1713	51.329	-6.2841	0.73476	-2.5718	-0.018122	0.01443	-0.0067058	0.66022	-1.3176	3649.2	22.364	-1.3467	79.949	-62.416	75.741	75.51	22.364	-1.4456	-6.2639	0.74377	-2.563	29	-4.7559
124.75	-3.1706	51.328	-6.2842	0.73483	-2.5718	-0.018047	0.014501	-0.0063336	0.66022	-1.3176	3648.6	22.364	-1.3464	79.948	-62.411	75.741	75.51	22.364	-1.4456	-6.2639	0.74377	-2.563	29	-4.7559
124.75	-3.17	51.328	-6.2843	0.7349	-2.5719	-0.017954	0.014553	-0.0059589	0.66022	-1.3176	3647.9	22.364	-1.3462	79.947	-62.407	75.742	75.51	22.364	-1.4456	-6.2639	0.74377	-2.563	29	-4.7559
124.75	-3.1694	51.327	-6.2844	0.73497	-2.5719	-0.017845	0.014585	-0.0055821	0.66022	-1.3176	3647.2	22.364	-1.3459	79.947	-62.403	75.742	75.51	22.364	-1.4456	-6.2639	0.74377	-2.563	29	-4.7559
124.75	-3.1687	51.326	-6.2845	0.73505	-2.5719	-0.017719	0.014598	-0.0052039	0.66022	-1.3176	3646.6	22.364	-1.3456	79.946	-62.399	75.742	75.51	22.364	-1.4456	-6.2639	0.74377	-2.563	29	-4.7559
124.75	-3.1681	51.326	-6.2846	0.73512	-2.572	-0.017578	0.014592	-0.0048248	0.66022	-1.3176	3645.9	22.364	-1.3454	79.946	-62.396	75.742	75.51	22.364	-1.4456	-6.2639	0.74377	-2.563	29	-4.7559
124.75	-3.1675	51.325	-6.2846	0.73519	-2.572	-0.01742	0.014568	-0.0044454	0.66022	-1.3176	3645.2	22.364	-1.3451	79.945	-62.393	75.742	75.51	22.364	-1.4456	-6.2639	0.74377	-2.563	29	-4.7559
124.75	-3.1669	51.325	-6.2847	0.73527	-2.572	-0.017248	0.014526	-0.0040661	0.66022	-1.3176	3644.5	22.364	-1.3449	79.945	-62.39	75.743	75.51	22.364	-1.4456	-6.2639	0.74377	-2.563	29	-4.7559
124.75	-3.1663	51.324	-6.2848	0.73534	-2.572	-0.017061	0.014467	-0.0036876	0.66022	-1.3176	3643.9	22.363	-1.3446	79.944	-62.389	75.743	75.51	22.364	-1.4456	-6.2639	0.74377	-2.563	29	-4.7559
124.75	-3.1657	51.323	-6.2849	0.73541	-2.572	-0.01686	0.014391	-0.0033102	0.66022	-1.3176	3643.2	22.363	-1.3444	79.944	-62.387	75.743	75.51	22.364	-1.4456	-6.2639	0.74377	-2.563	29	-4.7559
124.75	-3.1651	51.323	-6.285	0.73548	-2.5721	-0.016645	0.014298	-0.0029346	0.66022	-1.3176	3642.5	22.363	-1.3442	79.943	-62.386	75.743	75.51	22.364	-1.4456	-6.2639	0.74377	-2.563	29	-4.7559
124.74	-3.1646	51.322	-6.2851	0.73555	-2.5721	-0.016418	0.014189	-0.0025611	0.66022	-1.3176	3641.9	22.363	-1.3439	79.942	-62.385	75.744	75.51	22.364	-1.4456	-6.2639	0.74377	-2.563	29	-4.7559
124.74	-3.164	51.322	-6.2851	0.73562	-2.5721	-0.016178	0.014064	-0.0021903	0.66022	-1.3176	3641.2	22.363	-1.3437	79.942	-62.385	75.744	75.51	22.364	-1.4456	-6.2639	0.74377	-2.563	29	-4.7559
124.74	-3.1634	51.321	-6.2852	0.73569	-2.5721	-0.015926	0.013924	-0.0018226	0.66022	-1.3176	3640.5	22.363	-1.3435	79.941	-62.385	75.744	75.51	22.364	-1.4456	-6.2639	0.74377	-2.563	29	-4.7559
124.74	-3.1629	51.321	-6.2853	0.73576	-2.5721	-0.015663	0.01377	-0.0014583	0.66022	-1.3176	3639.8	22.363	-1.3433	79.941	-62.386	75.744	75.51	22.364	-1.4456	-6.2639	0.74377	-2.563	29	-4.7559
124.74	-3.1623	51.32	-6.2854	0.73583	-2.5721	-0.015389	0.013601	-0.001098	0.66022	-1.3176	3639.2	22.363	-1.343	79.94	-62.387	75.745	75.51	22.364	-1.4456	-6.2639	0.74377	-2.563	29	-4.7559
124.74	-3.1618	51.32	-6.2855	0.7359	-2.5721	-0.015106	0.013419	-0.00074201	0.66022	-1.3176	3638.5	22.363	-1.3428	79.94	-62.389	75.745	75.51	22.364	-1.4456	-6.2639	0.74377	-2.563	29	-4.7559
124.74	-3.1613	51.319	-6.2855	0.73597	-2.5721	-0.014812	0.013224	-0.00039071	0.66022	-1.3176	3637.8	22.363	-1.3426	79.939	-62.39	75.745	75.51	22.364	-1.4456	-6.2639	0.74377	-2.563	29	-4.7559
124.74	-3.1608	51.319	-6.2856	0.73603	-2.5721	-0.01451	0.013015	-4.4458e-05	0.66022	-1.3176	3637.1	22.363	-1.3424	79.938	-62.393	75.745	75.51	22.364	-1.4456	-6.2639	0.74377	-2.563	29	-4.7559
124.74	-3.1603	51.319	-6.2857	0.7361	-2.5721	-0.014199	0.012795	0.0002964	0.66022	-1.3176	3636.5	22.363	-1.3422	79.938	-62.396	75.745	75.51	22.364	-1.4456	-6.2639	0.74377	-2.563	29	-4.7559
124.74	-3.1598	51.318	-6.2857	0.73616	-2.5721	-0.013881	0.012563	0.00063155	0.66022	-1.3176	3635.8	22.363	-1.342	79.937	-62.399	75.746	75.51	22.364	-1.4456	-6.2639	0.74377	-2.563	29	-4.7559
124.74	-3.1593	51.318	-6.2858	0.73622	-2.5721	-0.013556	0.01232	0.00096067	0.66022	-1.3176	3635.1	22.363	-1.3418	79.937	-62.403	75.746	75.51	22.364	-1.4456	-6.2639	0.74377	-2.563	29	-4.7559
124.74	-3.1588	51.317	-6.2859	0.73628	-2.5721	-0.013223	0.012066	0.0012835	0.66022	-1.3176	3634.5	22.363	-1.3416	79.936	-62.407	75.746	75.51	22.364	-1.4456	-6.2639	0.74377	-2.563	29	-4.7559
124.73	-3.1583	51.317	-6.2859	0.73634	-2.5721	-0.012885	0.011802	0.0015997	0.66022	-1.3176	3633.8	22.363	-1.3414	79.936	-62.411	75.746	75.51	22.364	-1.4456	-6.2639	0.74377	-2.563	29	-4.7559
124.73	-3.1579	51.317	-6.286	0.7364	-2.5721	-0.012541	0.011528	0.0019092	0.66022	-1.3176	3633.1	22.363	-1.3412	79.935	-62.416	75.747	75.51	22.364	-1.4456	-6.2639	0.74377	-2.563	29	-4.7559
124.73	-3.1574	51.316	-6.2861	0.73646	-2.5721	-0.012193	0.011244	0.0022115	0.66022	-1.3176	3632.4	22.363	-1.341	79.934	-62.421	75.747	75.51	22.364	-1.4456	-6.2639	0.74377	-2.563	29	-4.7559
124.73	-3.1569	51.316	-6.2861	0.73651	-2.5721	-0.01184	0.010952	0.0025066	0.66022	-1.3176	3631.8	22.363	-1.3408	79.934	-62.427	75.747	75.51	22.364	-1.4456	-6.2639	0.74377	-2.563	29	-4.7559
124.73	-3.1565	51.316	-6.2862	0.73657	-2.572	-0.011483	0.010652	0.0027942	0.66022	-1.3176	3631.1	22.363	-1.3407	79.933	-62.433	75.747	75.51	22.364	-1.4456	-6.2639	0.74377	-2.563	29	-4.7559
124.73	-3.156	51.315	-6.2862	0.73662	-2.572	-0.011122	0.010343	0.0030742	0.66022	-1.3176	3630.4	22.363	-1.3405	79.933	-62.439	75.747	75.51	22.364	-1.4456	-6.2639	0.74377	-2.563	29	-4.7559
124.73	-3.1556	51.315	-6.2863	0.73667	-2.572	-0.010759	0.010027	0.0033464	0.66022	-1.3176	3629.8	22.363	-1.3403	79.932	-62.446	75.748	75.51	22.364	-1.4456	-6.2639	0.74377	-2.563	29	-4.7559
124.73	-3.1552	51.315	-6.2864	0.73672	-2.572	-0.010394	0.009704	0.0036106	0.66022	-1.3176	3629.1	22.363	-1.3401	79.932	-62.453	75.748	75.51	22.364	-1.4456	-6.2639	0.74377	-2.563	29	-4.7559
124.73	-3.1547	51.314	-6.2864	0.73677	-2.572	-0.010026	0.0093743	0.0038667	0.66022	-1.3176	3628.4	22.363	-1.3399	79.931	-62.461	75.748	75.51	22.364	-1.4456	-6.2639	0.74377	-2.563	29	-4.7559
124.73	-3.1543	51.314	-6.2865	0.73681	-2.572	-0.0096577	0.0090382	0.0041146	0.66022	-1.3176	3627.7	22.363	-1.3398	79.93	-62.468	75.748	75.51	22.364	-1.4456	-6.2639	0.74377	-2.563	29	-4.7559
124.73	-3.1539	51.314	-6.2865	0.73686	-2.5719	-0.0092881	0.0086962	0.0043542	0.66022	-1.3176	3627.1	22.363	-1.3396	79.93	-62.477	75.748	75.51	22.364	-1.4456	-6.2639	0.74377	-2.563	29	-4.7559
124.72	-3.1534	51.313	-6.2865	0.7369	-2.5719	-0.0089181	0.0083488	0.0045855	0.66022	-1.3176	3626.4	22.363	-1.3394	79.929	-62.485	75.749	75.51	22.364	-1.4456	-6.2639	0.74377	-2.563	29	-4.7559
124.72	-3.153	51.313	-6.2866	0.73694	-2.5719	-0.0085479	0.0079961	0.0048082	0.66022	-1.3176	3625.7	22.363	-1.3393	79.929	-62.494	75.749	75.51	22.364	-1.4456	-6.2639	0.74377	-2.563	29	-4.7559
124.72	-3.1526	51.313	-6.2866	0.73698	-2.5719	-0.0081782	0.0076387	0.0050225	0.66022	-1.3176	3625.1	22.363	-1.3391	79.928	-62.503	75.749	75.51	22.364	-1.4456	-6.2639	0.74377	-2.563	29	-4.7559
124.72	-3.1522	51.312	-6.2867	0.73702	-2.5718	-0.0078092	0.0072768	0.0052282	0.66022	-1.3176	3624.4	22.363	-1.3389	79.928	-62.513	75.749	75.51	22.364	-1.4456	-6.2639	0.74377	-2.563	29	-4.7559
124.72	-3.1517	51.312	-6.2867	0.73705	-2.5718	-0.0074414	0.0069108	0.0054253	0.66022	-1.3176	3623.7	22.363	-1.3387	79.927	-62.522	75.75	75.51	22.364	-1.4456	-6.2639	0.74377	-2.563	29	-4.7559
124.72	-3.1513	51.312	-6.2867	0.73709	-2.5718	-0.0070752	0.006541	0.0056137	0.66022	-1.3176	3623.0	22.363	-1.3386	79.926	-62.532	75.75	75.51	22.364	-1.4456	-6.2639	0.74377	-2.563	29	-4.7559
124.72	-3.1509	51.312	-6.2868	0.73712	-2.5718	-0.0067108	0.0061676	0.0057936	0.66022	-1.3176	3622.4	22.363	-1.3384	79.926	-62.543	75.75	75.51	22.364	-1.4456	-6.2639	0.74377	-2.563	29	-4.7559
124.72	-3.1505	51.311	-6.2868	0.73715	-2.5717	-0.0063486	0.0057911	0.0059649	0.66022	-1.3176	3621.7	22.363	-1.3382	79.925	-62.553	75.75	75.51	22.364	-1.4456	-6.2639	0.74377	-2.563	29	-4.7559
124.72	-3.15	51.311	-6.2868	0.73718	-2.5717	-0.005989	0.0054116	0.0061275	0.66022	-1.3176	3621.0	22.363	-1.3381	79.925	-62.564	75.75	75.51	22.364	-1.4456	-6.2639	0.74377	-2.563	29	-4.7559
124.72	-3.1496	51.311	-6.2869	0.7372	-2.5717	-0.0056322	0.0050294	0.0062816	0.66022	-1.3176	3620.4	22.363	-1.3379	79.924	-62.575	75.751	75.51	22.364	-1.4456	-6.2639	0.74377	-2.563	29	-4.7559
124.72	-3.1492	51.311	-6.2869	0.73723	-2.5716	-0.0052786	0.0046448	0.0064272	0.66022	-1.3176	3619.7	22.363	-1.3377	79.924	-62.586	75.751	75.51	22.364	-1.4456	-6.2639	0.74377	-2.563	29	-4.7559
124.71	-3.1487	51.31	-6.2869	0.73725	-2.5716	-0.0049283	0.0042581	0.0065642	0.66022	-1.3176	3619.0	22.363	-1.3375	79.923	-62.598	75.751	75.51	22.364	-1.4456	-6.2639	0.74377	-2.563	29	-4.7559
124.71	-3.1483	51.31	-6.287	0.73727	-2.5716	-0.0045817	0.0038695	0.0066928	0.66022	-1.3176	3618.3	22.363	-1.3374	79.922	-62.61	75.751	75.51	22.364	-1.4456	-6.2639	0.74377	-2.563	29	-4.7559
124.71	-3.1479	51.31	-6.287	0.73729	-2.5715	-0.0042389	0.0034792	0.0068129	0.66022	-1.3176	3617.7	22.363	-1.3372	79.922	-62.622	75.752	75.51	22.364	-1.4456	-6.2639	0.74377	-2.563	29	-4.7559
124.71	-3.1474	51.31	-6.287	0.7373	-2.5715	-0.0039003	0.0030874	0.0069247	0.66022	-1.3176	3617.0	22.364	-1.337	79.921	-62.634	75.752	75.51	22.364	-1.4456	-6.2639	0.74377	-2.563	29	-4.7559
124.71	-3.147	51.309	-6.287	0.73732	-2.5715	-0.0035661	0.0026944	0.0070283	0.66022	-1.3176	3616.3	22.364	-1.3368	79.921	-62.646	75.752	75.51	22.364	-1.4456	-6.2639	0.74377	-2.563	29	-4.7559
124.71	-3.1465	51.309	-6.287	0.73733	-2.5714	-0.0032363	0.0023004	0.0071236	0.66022	-1.3176	3615.7	22.364	-1.3366	79.92	-62.658	75.752	75.51	22.364	-1.4456	-6.2639	0.74377	-2.563	29	-4.7559
124.71	-3.1461	51.309	-6.287	0.73734	-2.5714	-0.0029112	0.0019055	0.0072108	0.66022	-1.3176	3615.0	22.364	-1.3365	79.92	-62.671	75.752	75.51	22.364	-1.4456	-6.2639	0.74377	-2.563	29	-4.7559
124.71	-3.1456	51.309	-6.2871	0.73735	-2.5714	-0.002591	0.00151	0.00729	0.66022	-1.3176	3614.3	22.364	-1.3363	79.919	-62.683	75.753	75.51	22.364	-1.4456	-6.2639	0.74377	-2.563	29	-4.7559
124.71	-3.1452	51.309	-6.2871	0.73736	-2.5713	-0.0022759	0.0011141	0.0073611	0.66022	-1.3176	3613.6	22.364	-1.3361	79.918	-62.696	75.753	75.51	22.364	-1.4456	-6.2639	0.74377	-2.563	29	-4.7559
124.71	-3.1447	51.308	-6.2871	0.73736	-2.5713	-0.0019659	0.00071787	0.0074244	0.66022	-1.3176	3613.0	22.364	-1.3359	79.918	-62.709	75.753	75.51	22.364	-1.4456	-6.2639	0.74377	-2.563	29	-4.7559
124.71	-3.1442	51.308	-6.2871	0.73736	-2.5713	-0.0016611	0.00032157	0.0074799	0.66022	-1.3176	3612.3	22.364	-1.3357	79.917	-62.722	75.753	75.51	22.364	-1.4456	-6.2639	0.74377	-2.563	29	-4.7559
124.7	-3.1437	51.308	-6.2871	0.73737	-2.5712	-0.0013618	-7.4637e-05	0.0075277	0.66022	-1.3176	3611.6	22.364	-1.3355	79.917	-62.735	75.754	75.51	22.364	-1.4456	-6.2639	0.74377	-2.563	29	-4.7559
124.7	-3.1433	51.308	-6.2871	0.73736	-2.5712	-0.0010681	-0.00047058	0.0075679	0.66022	-1.3176	3610.9	22.364	-1.3353	79.916	-62.748	75.754	75.51	22.364	-1.4456	-6.2639	0.74377	-2.563	29	-4.7559
124.7	-3.1428	51.308	-6.2871	0.73736	-2.5711	-0.0007799	-0.00086609	0.0076005	0.66022	-1.3176	3610.3	22.364	-1.3351	79.916	-62.761	75.754	75.51	22.364	-1.4456	-6.2639	0.74377	-2.563	29	-4.7559
124.7	-3.1423	51.308	-6.2871	0.73736	-2.5711	-0.00049745	-0.001261	0.0076257	0.66022	-1.3176	3609.6	22.364	-1.3349	79.915	-62.774	75.754	75.51	22.364	-1.4456	-6.2639	0.74377	-2.563	29	-4.7559
124.7	-3.1418	51.307	-6.2871	0.73735	-2.5711	-0.00022077	-0.0016551	0.0076436	0.66022	-1.3176	3608.9	22.364	-1.3347	79.914	-62.787	75.755	75.51	22.364	-1.4456	-6.2639	0.74377	-2.563	29	-4.7559
124.7	-3.1413	51.307	-6.2871	0.73734	-2.571	5.0043e-05	-0.0020483	0.0076542	0.66022	-1.3176	3608.3	22.365	-1.3345	79.914	-62.8	75.755	75.51	22.364	-1.4456	-6.2639	0.74377	-2.563	29	-4.7559
124.7	-3.1408	51.307	-6.2871	0.73733	-2.571	0.00031494	-0.0024403	0.0076577	0.66022	-1.3176	3607.6	22.365	-1.3343	79.913	-62.813	75.755	75.51	22.364	-1.4456	-6.2639	0.74377	-2.563	29	-4.7559
124.7	-3.1403	51.307	-6.2871	0.73731	-2.5709	0.00057386	-0.0028311	0.0076541	0.66022	-1.3176	3606.9	22.365	-1.3341	79.913	-62.826	75.755	75.51	22.364	-1.4456	-6.2639	0.74377	-2.563	29	-4.7559
124.7	-3.1398	51.307	-6.2871	0.7373	-2.5709	0.00082676	-0.0032204	0.0076435	0.66022	-1.3176	3606.2	22.365	-1.3339	79.912	-62.839	75.755	75.51	22.364	-1.4456	-6.2639	0.74377	-2.563	29	-4.7559
124.7	-3.1393	51.307	-6.2871	0.73728	-2.5709	0.0010736	-0.003608	0.007626	0.66022	-1.3176	3605.6	22.365	-1.3337	79.912	-62.852	75.756	75.51	22.364	-1.4456	-6.2639	0.74377	-2.563	29	-4.7559
124.69	-3.1387	51.307	-6.2871	0.73726	-2.5708	0.0013143	-0.0039939	0.0076018	0.66022	-1.3176	3604.9	22.365	-1.3335	79.911	-62.865	75.756	75.51	22.364	-1.4456	-6.2639	0.74377	-2.563	29	-4.7559
124.69	-3.1382	51.307	-6.2871	0.73724	-2.5708	0.0015489	-0.0043777	0.0075708	0.66022	-1.3176	3604.2	22.365	-1.3333	79.911	-62.877	75.756	75.51	22.364	-1.4456	-6.2639	0.74377	-2.563	29	-4.7559
124.69	-3.1377	51.307	-6.2871	0.73722	-2.5708	0.0017773	-0.0047593	0.0075331	0.66022	-1.3176	3603.6	22.365	-1.3331	79.91	-62.89	75.756	75.51	22.364	-1.4456	-6.2639	0.74377	-2.563	29	-4.7559
124.69	-3.1372	51.307	-6.2871	0.73719	-2.5707	0.0019994	-0.0051385	0.0074889	0.66022	-1.3176	3602.9	22.366	-1.3328	79.909	-62.902	75.757	75.51	22.364	-1.4456	-6.2639	0.74377	-2.563	29	-4.7559
124.69	-3.1366	51.306	-6.2871	0.73717	-2.5707	0.0022154	-0.0055151	0.0074382	0.66022	-1.3176	3602.2	22.366	-1.3326	79.909	-62.914	75.757	75.51	22.364	-1.4456	-6.2639	0.74377	-2.563	29	-4.7559
124.69	-3.1361	51.306	-6.2871	0.73714	-2.5706	0.0024251	-0.0058889	0.0073811	0.66022	-1.3176	3601.5	22.366	-1.3324	79.908	-62.926	75.757	75.51	22.364	-1.4456	-6.2639	0.74377	-2.563	29	-4.7559
124.69	-3.1356	51.306	-6.287	0.73711	-2.5706	0.0026285	-0.0062596	0.0073177	0.66022	-1.3176	3600.9	22.366	-1.3322	79.908	-62.938	75.757	75.51	22.364	-1.4456	-6.2639	0.74377	-2.563	29	-4.7559
124.69	-3.1351	51.306	-6.287	0.73708	-2.5706	0.0028255	-0.0066272	0.0072479	0.66022	-1.3176	3600.2	22.366	-1.332	79.907	-62.95	75.758	75.51	22.364	-1.4456	-6.2639	0.74377	-2.563	29	-4.7559
124.69	-3.1345	51.306	-6.287	0.73704	-2.5705	0.0030163	-0.0069912	0.007172	0.66022	-1.3176	3599.5	22.366	-1.3318	79.907	-62.961	75.758	75.51	22.364	-1.4456	-6.2639	0.74377	-2.563	29	-4.7559
124.69	-3.134	51.306	-6.287	0.73701	-2.5705	0.0032007	-0.0073516	0.00709	0.66022	-1.3176	3598.9	22.366	-1.3316	79.906	-62.973	75.758	75.51	22.364	-1.4456	-6.2639	0.74377	-2.563	29	-4.7559
124.68	-3.1335	51.306	-6.287	0.73697	-2.5705	0.0033787	-0.007708	0.0070019	0.66022	-1.3176	3598.2	22.367	-1.3313	79.906	-62.984	75.758	75.51	22.364	-1.4456	-6.2639	0.74377	-2.563	29	-4.7559
124.68	-3.1329	51.306	-6.287	0.73693	-2.5704	0.0035503	-0.0080602	0.0069078	0.66022	-1.3176	3597.5	22.367	-1.3311	79.905	-62.994	75.759	75.51	22.364	-1.4456	-6.2639	0.74377	-2.563	29	-4.7559
124.68	-3.1324	51.306	-6.2869	0.73689	-2.5704	0.0037154	-0.008408	0.0068077	0.66022	-1.3176	3596.8	22.367	-1.3309	79.904	-63.005	75.759	75.51	22.364	-1.4456	-6.2639	0.74377	-2.563	29	-4.7559
124.68	-3.1319	51.306	-6.2869	0.73685	-2.5704	0.0038741	-0.008751	0.0067018	0.66022	-1.3176	3596.2	22.367	-1.3307	79.904	-63.015	75.759	75.51	22.364	-1.4456	-6.2639	0.74377	-2.563	29	-4.7559
124.68	-3.1314	51.306	-6.2869	0.7368	-2.5703	0.0040262	-0.0090891	0.00659	0.66022	-1.3176	3595.5	22.367	-1.3305	79.903	-63.025	75.759	75.51	22.364	-1.4456	-6.2639	0.74377	-2.563	29	-4.7559
124.68	-3.1308	51.306	-6.2869	0.73675	-2.5703	0.0041719	-0.0094219	0.0064724	0.66022	-1.3176	3594.8	22.367	-1.3303	79.903	-63.034	75.76	75.51	22.364	-1.4456	-6.2639	0.74377	-2.563	29	-4.7559
124.68	-3.1303	51.306	-6.2869	0.73671	-2.5703	0.0043109	-0.0097491	0.0063492	0.66022	-1.3176	3594.1	22.368	-1.3301	79.902	-63.044	75.76	75.51	22.364	-1.4456	-6.2639	0.74377	-2.563	29	-4.7559
124.68	-3.1298	51.306	-6.2868	0.73666	-2.5702	0.0044433	-0.01007	0.0062203	0.66022	-1.3176	3593.5	22.368	-1.3299	79.902	-63.053	75.76	75.51	22.364	-1.4456	-6.2639	0.74377	-2.563	29	-4.7559
124.68	-3.1293	51.306	-6.2868	0.73661	-2.5702	0.004569	-0.010386	0.0060858	0.66022	-1.3176	3592.8	22.368	-1.3297	79.901	-63.061	75.76	75.51	22.364	-1.4456	-6.2639	0.74377	-2.563	29	-4.7559
124.68	-3.1288	51.307	-6.2868	0.73655	-2.5702	0.0046881	-0.010694	0.0059457	0.66022	-1.3176	3592.1	22.368	-1.3294	79.901	-63.069	75.761	75.51	22.364	-1.4456	-6.2639	0.74377	-2.563	29	-4.7559
124.67	-3.1283	51.307	-6.2868	0.7365	-2.5701	0.0048003	-0.010996	0.0058002	0.66022	-1.3176	3591.5	22.368	-1.3293	79.9	-63.077	75.761	75.51	22.364	-1.4456	-6.2639	0.74377	-2.563	29	-4.7559
124.67	-3.1279	51.307	-6.2867	0.73644	-2.5701	0.0049057	-0.011291	0.0056492	0.66022	-1.3176	3590.8	22.368	-1.3291	79.9	-63.085	75.761	75.51	22.364	-1.4456	-6.2639	0.74377	-2.563	29	-4.7559
124.67	-3.1274	51.307	-6.2867	0.73639	-2.5701	0.0050042	-0.011579	0.0054928	0.66022	-1.3176	3590.1	22.369	-1.3289	79.899	-63.092	75.761	75.51	22.364	-1.4456	-6.2639	0.74377	-2.563	29	-4.7559
124.67	-3.1269	51.307	-6.2867	0.73633	-2.5701	0.0050957	-0.011858	0.0053312	0.66022	-1.3176	3589.4	22.369	-1.3287	79.898	-63.098	75.761	75.51	22.364	-1.4456	-6.2639	0.74377	-2.563	29	-4.7559
124.67	-3.1265	51.307	-6.2867	0.73627	-2.57	0.0051803	-0.01213	0.0051643	0.66022	-1.3176	3588.8	22.369	-1.3285	79.898	-63.105	75.762	75.51	22.364	-1.4456	-6.2639	0.74377	-2.563	29	-4.7559
124.67	-3.126	51.307	-6.2866	0.73621	-2.57	0.0052577	-0.012393	0.0049922	0.66022	-1.3176	3588.1	22.369	-1.3283	79.897	-63.111	75.762	75.51	22.364	-1.4456	-6.2639	0.74377	-2.563	29	-4.7559
124.67	-3.1256	51.307	-6.2866	0.73614	-2.57	0.0053279	-0.012647	0.004815	0.66022	-1.3176	3587.4	22.369	-1.3281	79.897	-63.116	75.762	75.51	22.364	-1.4456	-6.2639	0.74377	-2.563	29	-4.7559
124.67	-3.1251	51.307	-6.2866	0.73608	-2.57	0.0053909	-0.012892	0.0046328	0.66022	-1.3176	3586.8	22.37	-1.328	79.896	-63.121	75.762	75.51	22.364	-1.4456	-6.2639	0.74377	-2.563	29	-4.7559
124.67	-3.1247	51.307	-6.2866	0.73601	-2.5699	0.0054466	-0.013128	0.0044456	0.66022	-1.3176	3586.1	22.37	-1.3278	79.896	-63.126	75.763	75.51	22.364	-1.4456	-6.2639	0.74377	-2.563	29	-4.7559
124.67	-3.1243	51.307	-6.2865	0.73595	-2.5699	0.0054948	-0.013354	0.0042535	0.66022	-1.3176	3585.4	22.37	-1.3276	79.895	-63.13	75.763	75.51	22.364	-1.4456	-6.2639	0.74377	-2.563	29	-4.7559
124.66	-3.1239	51.307	-6.2865	0.73588	-2.5699	0.0055355	-0.013569	0.0040567	0.66022	-1.3176	3584.7	22.37	-1.3275	79.895	-63.133	75.763	75.51	22.364	-1.4456	-6.2639	0.74377	-2.563	29	-4.7559
124.66	-3.1235	51.307	-6.2865	0.73581	-2.5699	0.0055687	-0.013774	0.0038551	0.66022	-1.3176	3584.1	22.37	-1.3273	79.894	-63.137	75.763	75.51	22.364	-1.4456	-6.2639	0.74377	-2.563	29	-4.7559
124.66	-3.1232	51.307	-6.2865	0.73574	-2.5699	0.0055941	-0.013968	0.0036489	0.66022	-1.3176	3583.4	22.371	-1.3272	79.893	-63.139	75.764	75.51	22.364	-1.4456	-6.2639	0.74377	-2.563	29	-4.7559
124.66	-3.1228	51.307	-6.2864	0.73567	-2.5698	0.0056118	-0.014151	0.0034382	0.66022	-1.3176	3582.7	22.371	-1.327	79.893	-63.142	75.764	75.51	22.364	-1.4456	-6.2639	0.74377	-2.563	29	-4.7559
124.66	-3.1225	51.307	-6.2864	0.7356	-2.5698	0.0056217	-0.014322	0.0032231	0.66022	-1.3176	3582.0	22.371	-1.3269	79.892	-63.144	75.764	75.51	22.364	-1.4456	-6.2639	0.74377	-2.563	29	-4.7559
124.66	-3.1222	51.307	-6.2864	0.73553	-2.5698	0.0056235	-0.014482	0.0030036	0.66022	-1.3176	3581.4	22.371	-1.3268	79.892	-63.145	75.764	75.51	22.364	-1.4456	-6.2639	0.74377	-2.563	29	-4.7559
124.66	-3.1218	51.307	-6.2863	0.73546	-2.5698	0.0056174	-0.014629	0.00278	0.66022	-1.3176	3580.7	22.371	-1.3266	79.891	-63.146	75.765	75.51	22.364	-1.4456	-6.2639	0.74377	-2.563	29	-4.7559
124.66	-3.1215	51.308	-6.2863	0.73538	-2.5698	0.0056031	-0.014763	0.0025524	0.66022	-1.3176	3580.0	22.371	-1.3265	79.891	-63.146	75.765	75.51	22.364	-1.4456	-6.2639	0.74377	-2.563	29	-4.7559
124.66	-3.1213	51.308	-6.2863	0.73531	-2.5698	0.0055806	-0.014885	0.0023208	0.66022	-1.3176	3579.4	22.372	-1.3264	79.89	-63.146	75.765	75.51	22.364	-1.4456	-6.2639	0.74377	-2.563	29	-4.7559
124.66	-3.121	51.308	-6.2863	0.73524	-2.5698	0.0055497	-0.014994	0.0020855	0.66022	-1.3176	3578.7	22.372	-1.3263	79.889	-63.146	75.765	75.51	22.364	-1.4456	-6.2639	0.74377	-2.563	29	-4.7559
124.65	-3.1207	51.308	-6.2862	0.73516	-2.5697	0.0055105	-0.015088	0.0018465	0.66022	-1.3176	3578.0	22.372	-1.3262	79.889	-63.145	75.765	75.51	22.364	-1.4456	-6.2639	0.74377	-2.563	29	-4.7559
124.65	-3.1205	51.308	-6.2862	0.73508	-2.5697	0.0054628	-0.015169	0.001604	0.66022	-1.3176	3577.3	22.372	-1.3261	79.888	-63.144	75.766	75.51	22.364	-1.4456	-6.2639	0.74377	-2.563	29	-4.7559
124.65	-3.1203	51.307	-6.2862	0.73501	-2.5697	0.0054066	-0.015236	0.0013582	0.66022	-1.3176	3576.7	22.372	-1.326	79.888	-63.142	75.766	75.51	22.364	-1.4456	-6.2639	0.74377	-2.563	29	-4.7559
124.65	-3.1201	51.307	-6.2861	0.73493	-2.5697	0.0053417	-0.015289	0.0011093	0.66022	-1.3176	3576.0	22.372	-1.3259	79.887	-63.14	75.766	75.51	22.364	-1.4456	-6.2639	0.74377	-2.563	29	-4.7559
124.65	-3.1199	51.307	-6.2861	0.73486	-2.5697	0.0052681	-0.015327	0.00085746	0.66022	-1.3176	3575.3	22.373	-1.3259	79.887	-63.137	75.766	75.51	22.364	-1.4456	-6.2639	0.74377	-2.563	29	-4.7559
124.65	-3.1197	51.307	-6.2861	0.73478	-2.5697	0.0051858	-0.01535	0.00060282	0.66022	-1.3176	3574.7	22.373	-1.3258	79.886	-63.134	75.767	75.51	22.364	-1.4456	-6.2639	0.74377	-2.563	29	-4.7559
124.65	-3.1195	51.307	-6.2861	0.7347	-2.5697	0.0050947	-0.015358	0.00034561	0.66022	-1.3176	3574.0	22.373	-1.3258	79.886	-63.13	75.767	75.51	22.364	-1.4456	-6.2639	0.74377	-2.563	29	-4.7559
124.65	-3.1194	51.307	-6.286	0.73463	-2.5697	0.0049948	-0.015351	8.6033e-05	0.66022	-1.3176	3573.3	22.373	-1.3257	79.885	-63.126	75.767	75.51	22.364	-1.4456	-6.2639	0.74377	-2.563	29	-4.7559
124.65	-3.1193	51.307	-6.286	0.73455	-2.5697	0.0048859	-0.015328	-0.00017569	0.66022	-1.3176	3572.6	22.373	-1.3256	79.884	-63.122	75.767	75.51	22.364	-1.4456	-6.2639	0.74377	-2.563	29	-4.7559
124.65	-3.1191	51.307	-6.286	0.73447	-2.5697	0.0047681	-0.015289	-0.00043934	0.66022	-1.3176	3572.0	22.373	-1.3256	79.884	-63.117	75.767	75.51	22.364	-1.4456	-6.2639	0.74377	-2.563	29	-4.7559
124.64	-3.119	51.307	-6.286	0.7344	-2.5697	0.0046414	-0.015235	-0.00070469	0.66022	-1.3176	3571.3	22.373	-1.3256	79.883	-63.112	75.768	75.51	22.364	-1.4456	-6.2639	0.74377	-2.563	29	-4.7559
124.64	-3.1189	51.307	-6.2859	0.73432	-2.5697	0.0045057	-0.015165	-0.00097148	0.66022	-1.3176	3570.6	22.373	-1.3255	79.883	-63.106	75.768	75.51	22.364	-1.4456	-6.2639	0.74377	-2.563	29	-4.7559
124.64	-3.1189	51.306	-6.2859	0.73424	-2.5697	0.004361	-0.015078	-0.0012395	0.66022	-1.3176	3570.0	22.373	-1.3255	79.882	-63.1	75.768	75.51	22.364	-1.4456	-6.2639	0.74377	-2.563	29	-4.7559
124.64	-3.1188	51.306	-6.2859	0.73417	-2.5697	0.0042074	-0.014976	-0.0015084	0.66022	-1.3176	3569.3	22.374	-1.3255	79.881	-63.094	75.768	75.51	22.364	-1.4456	-6.2639	0.74377	-2.563	29	-4.7559
124.64	-3.1187	51.306	-6.2859	0.73409	-2.5697	0.0040448	-0.014857	-0.001778	0.66022	-1.3176	3568.6	22.374	-1.3255	79.881	-63.087	75.769	75.51	22.364	-1.4456	-6.2639	0.74377	-2.563	29	-4.7559
124.64	-3.1187	51.306	-6.2859	0.73402	-2.5697	0.0038734	-0.014722	-0.002048	0.66022	-1.3176	3567.9	22.374	-1.3255	79.88	-63.08	75.769	75.51	22.364	-1.4456	-6.2639	0.74377	-2.563	29	-4.7559
124.64	-3.1187	51.305	-6.2858	0.73395	-2.5698	0.003693	-0.014571	-0.0023182	0.66022	-1.3176	3567.3	22.374	-1.3255	79.88	-63.072	75.769	75.51	22.364	-1.4456	-6.2639	0.74377	-2.563	29	-4.7559
124.64	-3.1187	51.305	-6.2858	0.73387	-2.5698	0.0035039	-0.014403	-0.0025882	0.66022	-1.3176	3566.6	22.374	-1.3255	79.879	-63.064	75.769	75.51	22.364	-1.4456	-6.2639	0.74377	-2.563	29	-4.7559
124.64	-3.1187	51.305	-6.2858	0.7338	-2.5698	0.003306	-0.014219	-0.0028577	0.66022	-1.3176	3565.9	22.374	-1.3255	79.879	-63.056	75.769	75.51	22.364	-1.4456	-6.2639	0.74377	-2.563	29	-4.7559
124.64	-3.1187	51.304	-6.2858	0.73373	-2.5698	0.0030994	-0.014019	-0.0031264	0.66022	-1.3176	3565.2	22.374	-1.3255	79.878	-63.048	75.77	75.51	22.364	-1.4456	-6.2639	0.74377	-2.563	29	-4.7559
124.63	-3.1187	51.304	-6.2858	0.73366	-2.5698	0.0028843	-0.013803	-0.0033941	0.66022	-1.3176	3564.6	22.374	-1.3255	79.877	-63.039	75.77	75.51	22.364	-1.4456	-6.2639	0.74377	-2.563	29	-4.7559
124.63	-3.1187	51.304	-6.2858	0.73359	-2.5698	0.0026607	-0.01357	-0.0036603	0.66022	-1.3176	3563.9	22.374	-1.3255	79.877	-63.03	75.77	75.51	22.364	-1.4456	-6.2639	0.74377	-2.563	29	-4.7559
124.63	-3.1188	51.303	-6.2858	0.73353	-2.5699	0.0024288	-0.013322	-0.0039249	0.66022	-1.3176	3563.2	22.374	-1.3256	79.876	-63.021	75.77	75.51	22.364	-1.4456	-6.2639	0.74377	-2.563	29	-4.7559
124.63	-3.1188	51.303	-6.2857	0.73346	-2.5699	0.0021887	-0.013058	-0.0041874	0.66022	-1.3176	3562.6	22.374	-1.3256	79.876	-63.011	75.77	75.51	22.364	-1.4456	-6.2639	0.74377	-2.563	29	-4.7559
124.63	-3.1189	51.302	-6.2857	0.7334	-2.5699	0.0019405	-0.012779	-0.0044476	0.66022	-1.3176	3561.9	22.374	-1.3256	79.875	-63.001	75.771	75.51	22.364	-1.4456	-6.2639	0.74377	-2.563	29	-4.7559
124.63	-3.1189	51.302	-6.2857	0.73333	-2.5699	0.0016845	-0.012484	-0.004705	0.66022	-1.3176	3561.2	22.374	-1.3257	79.874	-62.991	75.771	75.51	22.364	-1.4456	-6.2639	0.74377	-2.563	29	-4.7559
124.63	-3.119	51.301	-6.2857	0.73327	-2.5699	0.0014209	-0.012174	-0.0049594	0.66022	-1.3176	3560.5	22.374	-1.3257	79.874	-62.981	75.771	75.51	22.364	-1.4456	-6.2639	0.74377	-2.563	29	-4.7559
124.63	-3.119	51.301	-6.2857	0.73321	-2.57	0.0011498	-0.011849	-0.0052105	0.66022	-1.3176	3559.9	22.373	-1.3257	79.873	-62.971	75.771	75.51	22.364	-1.4456	-6.2639	0.74377	-2.563	29	-4.7559
124.63	-3.1191	51.3	-6.2857	0.73315	-2.57	0.00087138	-0.011509	-0.0054578	0.66022	-1.3176	3559.2	22.373	-1.3258	79.873	-62.96	75.771	75.51	22.364	-1.4456	-6.2639	0.74377	-2.563	29	-4.7559
124.63	-3.1192	51.299	-6.2857	0.7331	-2.57	0.00058598	-0.011156	-0.005701	0.66022	-1.3176	3558.5	22.373	-1.3258	79.872	-62.949	75.772	75.51	22.364	-1.4456	-6.2639	0.74377	-2.563	29	-4.7559
124.63	-3.1193	51.299	-6.2857	0.73304	-2.5701	0.00029383	-0.010788	-0.0059398	0.66022	-1.3176	3557.9	22.373	-1.3259	79.871	-62.938	75.772	75.51	22.364	-1.4456	-6.2639	0.74377	-2.563	29	-4.7559
124.63	-3.1194	51.298	-6.2857	0.73299	-2.5701	-4.8129e-06	-0.010407	-0.0061739	0.66022	-1.3176	3557.2	22.373	-1.3259	79.871	-62.927	75.772	75.51	22.364	-1.4456	-6.2639	0.74377	-2.563	29	-4.7559
124.62	-3.1194	51.297	-6.2857	0.73294	-2.5701	-0.00030967	-0.010013	-0.0064029	0.66022	-1.3176	3556.5	22.373	-1.326	79.87	-62.916	75.772	75.51	22.364	-1.4456	-6.2639	0.74377	-2.563	29	-4.7559
124.62	-3.1195	51.297	-6.2857	0.73289	-2.5701	-0.00062044	-0.0096065	-0.0066264	0.66022	-1.3176	3555.8	22.373	-1.326	79.87	-62.905	75.772	75.51	22.364	-1.4456	-6.2639	0.74377	-2.563	29	-4.7559
124.62	-3.1196	51.296	-6.2857	0.73284	-2.5702	-0.0009368	-0.0091876	-0.0068442	0.66022	-1.3176	3555.2	22.373	-1.3261	79.869	-62.893	75.773	75.51	22.364	-1.4456	-6.2639	0.74377	-2.563	29	-4.7559
124.62	-3.1197	51.295	-6.2857	0.7328	-2.5702	-0.0012584	-0.0087569	-0.0070558	0.66022	-1.3176	3554.5	22.372	-1.3261	79.868	-62.882	75.773	75.51	22.364	-1.4456	-6.2639	0.74377	-2.563	29	-4.7559
124.62	-3.1198	51.294	-6.2857	0.73275	-2.5703	-0.001585	-0.0083151	-0.0072609	0.66022	-1.3176	3553.8	22.372	-1.3261	79.868	-62.87	75.773	75.51	22.364	-1.4456	-6.2639	0.74377	-2.563	29	-4.7559
124.62	-3.1198	51.294	-6.2857	0.73271	-2.5703	-0.0019161	-0.0078626	-0.0074592	0.66022	-1.3176	3553.2	22.372	-1.3262	79.867	-62.858	75.773	75.51	22.364	-1.4456	-6.2639	0.74377	-2.563	29	-4.7559
124.62	-3.1199	51.293	-6.2857	0.73268	-2.5703	-0.0022514	-0.0073999	-0.0076505	0.66022	-1.3176	3552.5	22.372	-1.3262	79.867	-62.847	75.773	75.51	22.364	-1.4456	-6.2639	0.74377	-2.563	29	-4.7559
124.62	-3.12	51.292	-6.2857	0.73264	-2.5704	-0.0025905	-0.0069277	-0.0078342	0.66022	-1.3176	3551.8	22.372	-1.3263	79.866	-62.835	75.774	75.51	22.364	-1.4456	-6.2639	0.74377	-2.563	29	-4.7559
124.62	-3.12	51.291	-6.2858	0.73261	-2.5704	-0.002933	-0.0064465	-0.0080102	0.66022	-1.3176	3551.1	22.371	-1.3263	79.865	-62.823	75.774	75.51	22.364	-1.4456	-6.2639	0.74377	-2.563	29	-4.7559
124.62	-3.1201	51.29	-6.2858	0.73258	-2.5704	-0.0032785	-0.005957	-0.0081781	0.66022	-1.3176	3550.5	22.371	-1.3263	79.865	-62.812	75.774	75.51	22.364	-1.4456	-6.2639	0.74377	-2.563	29	-4.7559
124.62	-3.1201	51.289	-6.2858	0.73255	-2.5705	-0.0036266	-0.0054598	-0.0083377	0.66022	-1.3176	3549.8	22.371	-1.3264	79.864	-62.8	75.774	75.51	22.364	-1.4456	-6.2639	0.74377	-2.563	29	-4.7559
124.62	-3.1202	51.288	-6.2858	0.73252	-2.5705	-0.0039768	-0.0049556	-0.0084886	0.66022	-1.3176	3549.1	22.371	-1.3264	79.864	-62.788	75.774	75.51	22.364	-1.4456	-6.2639	0.74377	-2.563	29	-4.7559
124.62	-3.1202	51.287	-6.2858	0.7325	-2.5706	-0.0043287	-0.004445	-0.0086305	0.66022	-1.3176	3548.5	22.37	-1.3264	79.863	-62.776	75.774	75.51	22.364	-1.4456	-6.2639	0.74377	-2.563	29	-4.7559
124.61	-3.1202	51.286	-6.2859	0.73248	-2.5706	-0.0046818	-0.0039287	-0.0087631	0.66022	-1.3176	3547.8	22.37	-1.3264	79.862	-62.765	75.775	75.51	22.364	-1.4456	-6.2639	0.74377	-2.563	29	-4.7559
124.61	-3.1202	51.285	-6.2859	0.73246	-2.5707	-0.0050356	-0.0034075	-0.0088863	0.66022	-1.3176	3547.1	22.37	-1.3264	79.862	-62.753	75.775	75.51	22.364	-1.4456	-6.2639	0.74377	-2.563	29	-4.7559
124.61	-3.1202	51.284	-6.2859	0.73244	-2.5707	-0.0053897	-0.002882	-0.0089998	0.66022	-1.3176	3546.4	22.369	-1.3264	79.861	-62.742	75.775	75.51	22.364	-1.4456	-6.2639	0.74377	-2.563	29	-4.7559
124.61	-3.1202	51.283	-6.2859	0.73243	-2.5707	-0.0057437	-0.002353	-0.0091032	0.66022	-1.3176	3545.8	22.369	-1.3264	79.861	-62.73	75.775	75.51	22.364	-1.4456	-6.2639	0.74377	-2.563	29	-4.7559
124.61	-3.1202	51.282	-6.286	0.73242	-2.5708	-0.0060969	-0.0018213	-0.0091965	0.66022	-1.3176	3545.1	22.369	-1.3264	79.86	-62.719	75.775	75.51	22.364	-1.4456	-6.2639	0.74377	-2.563	29	-4.7559
124.61	-3.1201	51.281	-6.286	0.73241	-2.5708	-0.0064489	-0.0012876	-0.0092793	0.66022	-1.3176	3544.4	22.368	-1.3264	79.859	-62.708	75.776	75.51	22.364	-1.4456	-6.2639	0.74377	-2.563	29	-4.7559
124.61	-3.1201	51.28	-6.286	0.73241	-2.5709	-0.0067993	-0.00075258	-0.0093514	0.66022	-1.3176	3543.8	22.368	-1.3264	79.859	-62.697	75.776	75.51	22.364	-1.4456	-6.2639	0.74377	-2.563	29	-4.7559
124.61	-3.12	51.278	-6.2861	0.7324	-2.5709	-0.0071474	-0.00021714	-0.0094128	0.66022	-1.3176	3543.1	22.368	-1.3264	79.858	-62.686	75.776	75.51	22.364	-1.4456	-6.2639	0.74377	-2.563	29	-4.7559
124.61	-3.1199	51.277	-6.2861	0.7324	-2.571	-0.0074929	0.00031798	-0.0094631	0.66022	-1.3176	3542.4	22.367	-1.3264	79.858	-62.675	75.776	75.51	22.364	-1.4456	-6.2639	0.74377	-2.563	29	-4.7559
124.61	-3.1198	51.276	-6.2861	0.73241	-2.571	-0.0078351	0.000852	-0.0095023	0.66022	-1.3176	3541.7	22.367	-1.3263	79.857	-62.665	75.776	75.51	22.364	-1.4456	-6.2639	0.74377	-2.563	29	-4.7559
124.61	-3.1197	51.275	-6.2862	0.73241	-2.5711	-0.0081736	0.0013841	-0.0095302	0.66022	-1.3176	3541.1	22.367	-1.3263	79.856	-62.654	75.776	75.51	22.364	-1.4456	-6.2639	0.74377	-2.563	29	-4.7559
124.61	-3.1196	51.274	-6.2862	0.73242	-2.5711	-0.0085078	0.0019136	-0.0095467	0.66022	-1.3176	3540.4	22.366	-1.3263	79.856	-62.644	75.777	75.51	22.364	-1.4456	-6.2639	0.74377	-2.563	29	-4.7559
124.61	-3.1194	51.273	-6.2863	0.73243	-2.5712	-0.0088373	0.0024396	-0.0095517	0.66022	-1.3176	3539.7	22.366	-1.3262	79.855	-62.634	75.777	75.51	22.364	-1.4456	-6.2639	0.74377	-2.563	29	-4.7559
124.61	-3.1192	51.271	-6.2863	0.73244	-2.5712	-0.0091615	0.0029613	-0.0095451	0.66022	-1.3176	3539.1	22.366	-1.3261	79.854	-62.624	75.777	75.51	22.364	-1.4456	-6.2639	0.74377	-2.563	29	-4.7559
124.61	-3.119	51.27	-6.2864	0.73246	-2.5713	-0.0094799	0.003478	-0.0095268	0.66022	-1.3176	3538.4	22.365	-1.3261	79.854	-62.615	75.777	75.51	22.364	-1.4456	-6.2639	0.74377	-2.563	29	-4.7559
124.61	-3.1188	51.269	-6.2864	0.73248	-2.5713	-0.009792	0.0039888	-0.0094967	0.66022	-1.3176	3537.7	22.365	-1.326	79.853	-62.606	75.777	75.51	22.364	-1.4456	-6.2639	0.74377	-2.563	29	-4.7559
124.6	-3.1186	51.268	-6.2865	0.7325	-2.5714	-0.010097	0.0044931	-0.0094549	0.66022	-1.3176	3537.0	22.364	-1.3259	79.853	-62.596	75.778	75.51	22.364	-1.4456	-6.2639	0.74377	-2.563	29	-4.7559
124.6	-3.1184	51.267	-6.2865	0.73252	-2.5714	-0.010395	0.00499	-0.0094013	0.66022	-1.3176	3536.4	22.364	-1.3258	79.852	-62.588	75.778	75.51	22.364	-1.4456	-6.2639	0.74377	-2.563	29	-4.7559
124.6	-3.1181	51.265	-6.2866	0.73255	-2.5715	-0.010686	0.0054788	-0.0093359	0.66022	-1.3176	3535.7	22.364	-1.3257	79.851	-62.579	75.778	75.51	22.364	-1.4456	-6.2639	0.74377	-2.563	29	-4.7559
124.6	-3.1178	51.264	-6.2866	0.73258	-2.5715	-0.010968	0.0059587	-0.0092587	0.66022	-1.3176	3535.0	22.363	-1.3256	79.851	-62.571	75.778	75.51	22.364	-1.4456	-6.2639	0.74377	-2.563	29	-4.7559
124.6	-3.1175	51.263	-6.2867	0.73261	-2.5715	-0.011241	0.006429	-0.0091698	0.66022	-1.3176	3534.4	22.363	-1.3255	79.85	-62.562	75.778	75.51	22.364	-1.4456	-6.2639	0.74377	-2.563	29	-4.7559
124.6	-3.1172	51.262	-6.2867	0.73264	-2.5716	-0.011505	0.0068889	-0.0090693	0.66022	-1.3176	3533.7	22.363	-1.3254	79.85	-62.555	75.778	75.51	22.364	-1.4456	-6.2639	0.74377	-2.563	29	-4.7559
124.6	-3.1169	51.261	-6.2868	0.73268	-2.5716	-0.01176	0.0073378	-0.0089571	0.66022	-1.3176	3533.0	22.362	-1.3252	79.849	-62.547	75.779	75.51	22.364	-1.4456	-6.2639	0.74377	-2.563	29	-4.7559
124.6	-3.1165	51.259	-6.2868	0.73272	-2.5717	-0.012004	0.0077749	-0.0088335	0.66022	-1.3176	3532.3	22.362	-1.3251	79.848	-62.54	75.779	75.51	22.364	-1.4456	-6.2639	0.74377	-2.563	29	-4.7559
124.6	-3.1161	51.258	-6.2869	0.73276	-2.5717	-0.012238	0.0081997	-0.0086986	0.66022	-1.3176	3531.7	22.361	-1.3249	79.848	-62.533	75.779	75.51	22.364	-1.4456	-6.2639	0.74377	-2.563	29	-4.7559
124.6	-3.1157	51.257	-6.287	0.7328	-2.5718	-0.012461	0.0086113	-0.0085523	0.66022	-1.3176	3531.0	22.361	-1.3248	79.847	-62.526	75.779	75.51	22.364	-1.4456	-6.2639	0.74377	-2.563	29	-4.7559
124.6	-3.1153	51.256	-6.287	0.73284	-2.5718	-0.012673	0.0090093	-0.0083951	0.66022	-1.3176	3530.3	22.361	-1.3246	79.847	-62.52	75.779	75.51	22.364	-1.4456	-6.2639	0.74377	-2.563	29	-4.7559
124.6	-3.1149	51.255	-6.2871	0.73289	-2.5719	-0.012873	0.0093929	-0.0082269	0.66022	-1.3176	3529.7	22.36	-1.3244	79.846	-62.514	75.78	75.51	22.364	-1.4456	-6.2639	0.74377	-2.563	29	-4.7559
124.6	-3.1144	51.253	-6.2872	0.73294	-2.5719	-0.013061	0.0097616	-0.008048	0.66022	-1.3176	3529.0	22.36	-1.3243	79.845	-62.508	75.78	75.51	22.364	-1.4456	-6.2639	0.74377	-2.563	29	-4.7559
124.6	-3.114	51.252	-6.2872	0.73299	-2.5719	-0.013237	0.010115	-0.0078587	0.66022	-1.3176	3528.3	22.36	-1.3241	79.845	-62.503	75.78	75.51	22.364	-1.4456	-6.2639	0.74377	-2.563	29	-4.7559
124.6	-3.1135	51.251	-6.2873	0.73304	-2.572	-0.0134	0.010452	-0.0076591	0.66022	-1.3176	3527.6	22.359	-1.3239	79.844	-62.497	75.78	75.51	22.364	-1.4456	-6.2639	0.74377	-2.563	29	-4.7559
124.6	-3.113	51.25	-6.2874	0.73309	-2.572	-0.01355	0.010773	-0.0074495	0.66022	-1.3176	3527.0	22.359	-1.3237	79.843	-62.493	75.78	75.51	22.364	-1.4456	-6.2639	0.74377	-2.563	29	-4.7559
124.59	-3.1124	51.249	-6.2874	0.73315	-2.572	-0.013687	0.011076	-0.0072301	0.66022	-1.3176	3526.3	22.359	-1.3234	79.843	-62.488	75.78	75.51	22.364	-1.4456	-6.2639	0.74377	-2.563	29	-4.7559
124.59	-3.1119	51.248	-6.2875	0.7332	-2.5721	-0.01381	0.011362	-0.0070013	0.66022	-1.3176	3525.6	22.358	-1.3232	79.842	-62.484	75.781	75.51	22.364	-1.4456	-6.2639	0.74377	-2.563	29	-4.7559
124.59	-3.1113	51.247	-6.2876	0.73326	-2.5721	-0.013919	0.01163	-0.0067634	0.66022	-1.3176	3525.0	22.358	-1.323	79.842	-62.48	75.781	75.51	22.364	-1.4456	-6.2639	0.74377	-2.563	29	-4.7559
124.59	-3.1108	51.246	-6.2876	0.73332	-2.5722	-0.014014	0.01188	-0.0065166	0.66022	-1.3176	3524.3	22.358	-1.3228	79.841	-62.477	75.781	75.51	22.364	-1.4456	-6.2639	0.74377	-2.563	29	-4.7559
124.59	-3.1102	51.245	-6.2877	0.73338	-2.5722	-0.014095	0.012111	-0.0062614	0.66022	-1.3176	3523.6	22.357	-1.3225	79.84	-62.474	75.781	75.51	22.364	-1.4456	-6.2639	0.74377	-2.563	29	-4.7559
124.59	-3.1096	51.244	-6.2878	0.73344	-2.5722	-0.014162	0.012323	-0.005998	0.66022	-1.3176	3522.9	22.357	-1.3223	79.84	-62.471	75.781	75.51	22.364	-1.4456	-6.2639	0.74377	-2.563	29	-4.7559
124.59	-3.1089	51.243	-6.2878	0.7335	-2.5722	-0.014214	0.012516	-0.0057268	0.66022	-1.3176	3522.3	22.357	-1.322	79.839	-62.469	75.782	75.51	22.364	-1.4456	-6.2639	0.74377	-2.563	29	-4.7559
124.59	-3.1083	51.242	-6.2879	0.73356	-2.5723	-0.014251	0.012689	-0.0054482	0.66022	-1.3176	3521.6	22.357	-1.3218	79.839	-62.467	75.782	75.51	22.364	-1.4456	-6.2639	0.74377	-2.563	29	-4.7559
124.59	-3.1077	51.241	-6.288	0.73363	-2.5723	-0.014273	0.012841	-0.0051626	0.66022	-1.3176	3520.9	22.356	-1.3215	79.838	-62.465	75.782	75.51	22.364	-1.4456	-6.2639	0.74377	-2.563	29	-4.7559
124.59	-3.107	51.24	-6.2881	0.73369	-2.5723	-0.014281	0.012974	-0.0048704	0.66022	-1.3176	3520.3	22.356	-1.3212	79.837	-62.464	75.782	75.51	22.364	-1.4456	-6.2639	0.74377	-2.563	29	-4.7559
124.59	-3.1063	51.239	-6.2881	0.73376	-2.5723	-0.014273	0.013087	-0.004572	0.66022	-1.3176	3519.6	22.356	-1.3209	79.837	-62.463	75.782	75.51	22.364	-1.4456	-6.2639	0.74377	-2.563	29	-4.7559
124.59	-3.1056	51.238	-6.2882	0.73382	-2.5724	-0.014251	0.013179	-0.0042678	0.66022	-1.3176	3518.9	22.356	-1.3207	79.836	-62.462	75.782	75.51	22.364	-1.4456	-6.2639	0.74377	-2.563	29	-4.7559
124.59	-3.1049	51.237	-6.2883	0.73389	-2.5724	-0.014213	0.01325	-0.0039584	0.66022	-1.3176	3518.2	22.355	-1.3204	79.836	-62.462	75.783	75.51	22.364	-1.4456	-6.2639	0.74377	-2.563	29	-4.7559
124.59	-3.1042	51.236	-6.2883	0.73396	-2.5724	-0.014161	0.013301	-0.003644	0.66022	-1.3176	3517.6	22.355	-1.3201	79.835	-62.462	75.783	75.51	22.364	-1.4456	-6.2639	0.74377	-2.563	29	-4.7559
124.58	-3.1035	51.235	-6.2884	0.73402	-2.5724	-0.014093	0.013332	-0.0033253	0.66022	-1.3176	3516.9	22.355	-1.3198	79.834	-62.463	75.783	75.51	22.364	-1.4456	-6.2639	0.74377	-2.563	29	-4.7559
124.58	-3.1028	51.235	-6.2885	0.73409	-2.5724	-0.014011	0.013341	-0.0030025	0.66022	-1.3176	3516.2	22.355	-1.3195	79.834	-62.463	75.783	75.51	22.364	-1.4456	-6.2639	0.74377	-2.563	29	-4.7559
124.58	-3.1021	51.234	-6.2886	0.73416	-2.5725	-0.013914	0.01333	-0.0026763	0.66022	-1.3176	3515.6	22.355	-1.3192	79.833	-62.465	75.783	75.51	22.364	-1.4456	-6.2639	0.74377	-2.563	29	-4.7559
124.58	-3.1013	51.233	-6.2886	0.73422	-2.5725	-0.013802	0.013298	-0.0023471	0.66022	-1.3176	3514.9	22.354	-1.3189	79.832	-62.466	75.784	75.51	22.364	-1.4456	-6.2639	0.74377	-2.563	29	-4.7559
124.58	-3.1006	51.232	-6.2887	0.73429	-2.5725	-0.013675	0.013246	-0.0020154	0.66022	-1.3176	3514.2	22.354	-1.3186	79.832	-62.468	75.784	75.51	22.364	-1.4456	-6.2639	0.74377	-2.563	29	-4.7559
124.58	-3.0998	51.232	-6.2888	0.73435	-2.5725	-0.013534	0.013173	-0.0016817	0.66022	-1.3176	3513.6	22.354	-1.3183	79.831	-62.47	75.784	75.51	22.364	-1.4456	-6.2639	0.74377	-2.563	29	-4.7559
124.58	-3.0991	51.231	-6.2888	0.73442	-2.5725	-0.013379	0.01308	-0.0013464	0.66022	-1.3176	3512.9	22.354	-1.318	79.831	-62.472	75.784	75.51	22.364	-1.4456	-6.2639	0.74377	-2.563	29	-4.7559
124.58	-3.0983	51.23	-6.2889	0.73449	-2.5725	-0.01321	0.012967	-0.00101	0.66022	-1.3176	3512.2	22.354	-1.3177	79.83	-62.475	75.784	75.51	22.364	-1.4456	-6.2639	0.74377	-2.563	29	-4.7559
124.58	-3.0976	51.23	-6.289	0.73455	-2.5725	-0.013028	0.012834	-0.00067317	0.66022	-1.3176	3511.5	22.354	-1.3173	79.829	-62.478	75.784	75.51	22.364	-1.4456	-6.2639	0.74377	-2.563	29	-4.7559
124.58	-3.0968	51.229	-6.289	0.73461	-2.5725	-0.012832	0.012682	-0.00033624	0.66022	-1.3176	3510.9	22.354	-1.317	79.829	-62.482	75.785	75.51	22.364	-1.4456	-6.2639	0.74377	-2.563	29	-4.7559
124.58	-3.096	51.229	-6.2891	0.73468	-2.5725	-0.012622	0.01251	2.4731e-07	0.66022	-1.3176	3510.2	22.354	-1.3167	79.828	-62.486	75.785	75.51	22.364	-1.4456	-6.2639	0.74377	-2.563	29	-4.7559
124.58	-3.0953	51.228	-6.2891	0.73474	-2.5725	-0.0124	0.01232	0.00033579	0.66022	-1.3176	3509.5	22.353	-1.3164	79.828	-62.49	75.785	75.51	22.364	-1.4456	-6.2639	0.74377	-2.563	29	-4.7559
124.57	-3.0945	51.228	-6.2892	0.7348	-2.5725	-0.012165	0.01211	0.00066989	0.66022	-1.3176	3508.9	22.353	-1.3161	79.827	-62.494	75.785	75.51	22.364	-1.4456	-6.2639	0.74377	-2.563	29	-4.7559
124.57	-3.0937	51.227	-6.2893	0.73486	-2.5725	-0.011918	0.011883	0.0010021	0.66022	-1.3176	3508.2	22.353	-1.3158	79.826	-62.499	75.785	75.51	22.364	-1.4456	-6.2639	0.74377	-2.563	29	-4.7559
124.57	-3.093	51.227	-6.2893	0.73492	-2.5725	-0.011659	0.011638	0.0013318	0.66022	-1.3176	3507.5	22.353	-1.3154	79.826	-62.504	75.786	75.51	22.364	-1.4456	-6.2639	0.74377	-2.563	29	-4.7559
124.57	-3.0922	51.226	-6.2894	0.73498	-2.5725	-0.011388	0.011375	0.0016587	0.66022	-1.3176	3506.8	22.353	-1.3151	79.825	-62.51	75.786	75.51	22.364	-1.4456	-6.2639	0.74377	-2.563	29	-4.7559
124.57	-3.0914	51.226	-6.2894	0.73503	-2.5725	-0.011107	0.011095	0.0019822	0.66022	-1.3176	3506.2	22.353	-1.3148	79.824	-62.515	75.786	75.51	22.364	-1.4456	-6.2639	0.74377	-2.563	29	-4.7559
124.57	-3.0907	51.225	-6.2895	0.73509	-2.5725	-0.010815	0.010799	0.0023018	0.66022	-1.3176	3505.5	22.353	-1.3145	79.824	-62.521	75.786	75.51	22.364	-1.4456	-6.2639	0.74377	-2.563	29	-4.7559
124.57	-3.0899	51.225	-6.2896	0.73514	-2.5725	-0.010513	0.010487	0.0026171	0.66022	-1.3176	3504.8	22.353	-1.3142	79.823	-62.527	75.786	75.51	22.364	-1.4456	-6.2639	0.74377	-2.563	29	-4.7559
124.57	-3.0892	51.225	-6.2896	0.73519	-2.5724	-0.010201	0.01016	0.0029277	0.66022	-1.3176	3504.2	22.353	-1.3139	79.823	-62.534	75.786	75.51	22.364	-1.4456	-6.2639	0.74377	-2.563	29	-4.7559
124.57	-3.0884	51.224	-6.2897	0.73524	-2.5724	-0.0098793	0.0098179	0.003233	0.66022	-1.3176	3503.5	22.353	-1.3136	79.822	-62.541	75.787	75.51	22.364	-1.4456	-6.2639	0.74377	-2.563	29	-4.7559
124.57	-3.0877	51.224	-6.2897	0.73529	-2.5724	-0.0095493	0.0094614	0.0035327	0.66022	-1.3176	3502.8	22.353	-1.3133	79.821	-62.548	75.787	75.51	22.364	-1.4456	-6.2639	0.74377	-2.563	29	-4.7559
124.57	-3.087	51.224	-6.2897	0.73534	-2.5724	-0.009211	0.0090912	0.0038264	0.66022	-1.3176	3502.1	22.354	-1.313	79.821	-62.555	75.787	75.51	22.364	-1.4456	-6.2639	0.74377	-2.563	29	-4.7559
124.56	-3.0862	51.224	-6.2898	0.73538	-2.5724	-0.008865	0.008708	0.0041135	0.66022	-1.3176	3501.5	22.354	-1.3127	79.82	-62.562	75.787	75.51	22.364	-1.4456	-6.2639	0.74377	-2.563	29	-4.7559
124.56	-3.0855	51.223	-6.2898	0.73542	-2.5724	-0.0085118	0.0083124	0.0043937	0.66022	-1.3176	3500.8	22.354	-1.3124	79.82	-62.57	75.787	75.51	22.364	-1.4456	-6.2639	0.74377	-2.563	29	-4.7559
124.56	-3.0848	51.223	-6.2899	0.73546	-2.5723	-0.0081519	0.007905	0.0046666	0.66022	-1.3176	3500.1	22.354	-1.3121	79.819	-62.578	75.788	75.51	22.364	-1.4456	-6.2639	0.74377	-2.563	29	-4.7559
124.56	-3.0841	51.223	-6.2899	0.7355	-2.5723	-0.0077858	0.0074864	0.0049319	0.66022	-1.3176	3499.5	22.354	-1.3118	79.818	-62.586	75.788	75.51	22.364	-1.4456	-6.2639	0.74377	-2.563	29	-4.7559
124.56	-3.0834	51.223	-6.29	0.73554	-2.5723	-0.0074142	0.0070574	0.0051891	0.66022	-1.3176	3498.8	22.354	-1.3115	79.818	-62.595	75.788	75.51	22.364	-1.4456	-6.2639	0.74377	-2.563	29	-4.7559
124.56	-3.0828	51.223	-6.29	0.73557	-2.5723	-0.0070376	0.0066187	0.005438	0.66022	-1.3176	3498.1	22.354	-1.3112	79.817	-62.603	75.788	75.51	22.364	-1.4456	-6.2639	0.74377	-2.563	29	-4.7559
124.56	-3.0821	51.223	-6.29	0.73561	-2.5722	-0.0066566	0.0061708	0.0056781	0.66022	-1.3176	3497.4	22.354	-1.311	79.816	-62.612	75.788	75.51	22.364	-1.4456	-6.2639	0.74377	-2.563	29	-4.7559
124.56	-3.0814	51.223	-6.2901	0.73564	-2.5722	-0.0062717	0.0057147	0.0059092	0.66022	-1.3176	3496.8	22.354	-1.3107	79.816	-62.621	75.788	75.51	22.364	-1.4456	-6.2639	0.74377	-2.563	29	-4.7559
124.56	-3.0808	51.222	-6.2901	0.73566	-2.5722	-0.0058835	0.0052508	0.006131	0.66022	-1.3176	3496.1	22.354	-1.3104	79.815	-62.63	75.789	75.51	22.364	-1.4456	-6.2639	0.74377	-2.563	29	-4.7559
124.55	-3.0802	51.222	-6.2901	0.73569	-2.5721	-0.0054926	0.0047801	0.0063431	0.66022	-1.3176	3495.4	22.355	-1.3102	79.815	-62.639	75.789	75.51	22.364	-1.4456	-6.2639	0.74377	-2.563	29	-4.7559
124.55	-3.0795	51.222	-6.2901	0.73571	-2.5721	-0.0050996	0.0043031	0.0065454	0.66022	-1.3176	3494.8	22.355	-1.3099	79.814	-62.649	75.789	75.51	22.364	-1.4456	-6.2639	0.74377	-2.563	29	-4.7559
124.55	-3.0789	51.222	-6.2902	0.73573	-2.5721	-0.0047051	0.0038207	0.0067375	0.66022	-1.3176	3494.1	22.355	-1.3097	79.813	-62.658	75.789	75.51	22.364	-1.4456	-6.2639	0.74377	-2.563	29	-4.7559
124.55	-3.0783	51.222	-6.2902	0.73575	-2.572	-0.0043097	0.0033335	0.0069192	0.66022	-1.3176	3493.4	22.355	-1.3094	79.813	-62.668	75.789	75.51	22.364	-1.4456	-6.2639	0.74377	-2.563	29	-4.7559
124.55	-3.0777	51.222	-6.2902	0.73576	-2.572	-0.0039139	0.0028424	0.0070903	0.66022	-1.3176	3492.8	22.355	-1.3092	79.812	-62.678	75.789	75.51	22.364	-1.4456	-6.2639	0.74377	-2.563	29	-4.7559
124.55	-3.0772	51.222	-6.2902	0.73578	-2.572	-0.0035183	0.0023479	0.0072506	0.66022	-1.3176	3492.1	22.355	-1.309	79.812	-62.688	75.79	75.51	22.364	-1.4456	-6.2639	0.74377	-2.563	29	-4.7559
124.55	-3.0766	51.222	-6.2902	0.73579	-2.5719	-0.0031236	0.0018509	0.0074	0.66022	-1.3176	3491.4	22.356	-1.3087	79.811	-62.698	75.79	75.51	22.364	-1.4456	-6.2639	0.74377	-2.563	29	-4.7559
124.55	-3.0761	51.222	-6.2903	0.7358	-2.5719	-0.0027303	0.0013521	0.0075382	0.66022	-1.3176	3490.7	22.356	-1.3085	79.81	-62.708	75.79	75.51	22.364	-1.4456	-6.2639	0.74377	-2.563	29	-4.7559
124.55	-3.0755	51.222	-6.2903	0.7358	-2.5719	-0.0023389	0.00085225	0.0076651	0.66022	-1.3176	3490.1	22.356	-1.3083	79.81	-62.718	75.79	75.51	22.364	-1.4456	-6.2639	0.74377	-2.563	29	-4.7559
124.54	-3.075	51.222	-6.2903	0.7358	-2.5718	-0.0019501	0.00035199	0.0077806	0.66022	-1.3176	3489.4	22.356	-1.3081	79.809	-62.728	75.79	75.51	22.364	-1.4456	-6.2639	0.74377	-2.563	29	-4.7559
124.54	-3.0745	51.222	-6.2903	0.7358	-2.5718	-0.0015643	-0.00014792	0.0078846	0.66022	-1.3176	3488.7	22.356	-1.3079	79.808	-62.739	75.79	75.51	22.364	-1.4456	-6.2639	0.74377	-2.563	29	-4.7559
124.54	-3.074	51.223	-6.2903	0.7358	-2.5717	-0.0011822	-0.00064679	0.007977	0.66022	-1.3176	3488.1	22.357	-1.3077	79.808	-62.749	75.791	75.51	22.364	-1.4456	-6.2639	0.74377	-2.563	29	-4.7559
124.54	-3.0735	51.223	-6.2903	0.7358	-2.5717	-0.00080427	-0.0011439	0.0080578	0.66022	-1.3176	3487.4	22.357	-1.3075	79.807	-62.759	75.791	75.51	22.364	-1.4456	-6.2639	0.74377	-2.563	29	-4.7559
124.54	-3.0731	51.223	-6.2903	0.73579	-2.5717	-0.00043104	-0.0016386	0.0081269	0.66022	-1.3176	3486.7	22.357	-1.3073	79.807	-62.77	75.791	75.51	22.364	-1.4456	-6.2639	0.74377	-2.563	29	-4.7559
124.54	-3.0726	51.223	-6.2903	0.73578	-2.5716	-6.3028e-05	-0.0021302	0.0081842	0.66022	-1.3176	3486.0	22.357	-1.3071	79.806	-62.78	75.791	75.51	22.364	-1.4456	-6.2639	0.74377	-2.563	29	-4.7559
124.54	-3.0722	51.223	-6.2903	0.73577	-2.5716	0.00029925	-0.002618	0.0082297	0.66022	-1.3176	3485.4	22.358	-1.3069	79.805	-62.79	75.791	75.51	22.364	-1.4456	-6.2639	0.74377	-2.563	29	-4.7559
124.54	-3.0717	51.223	-6.2903	0.73576	-2.5715	0.00065531	-0.0031014	0.0082636	0.66022	-1.3176	3484.7	22.358	-1.3068	79.805	-62.801	75.791	75.51	22.364	-1.4456	-6.2639	0.74377	-2.563	29	-4.7559
124.54	-3.0713	51.223	-6.2903	0.73574	-2.5715	0.0010047	-0.0035798	0.0082857	0.66022	-1.3176	3484.0	22.358	-1.3066	79.804	-62.811	75.792	75.51	22.364	-1.4456	-6.2639	0.74377	-2.563	29	-4.7559
124.53	-3.0709	51.223	-6.2903	0.73572	-2.5714	0.0013468	-0.0040525	0.0082961	0.66022	-1.3176	3483.4	22.358	-1.3064	79.803	-62.821	75.792	75.51	22.364	-1.4456	-6.2639	0.74377	-2.563	29	-4.7559
124.53	-3.0705	51.223	-6.2903	0.7357	-2.5714	0.0016814	-0.0045189	0.008295	0.66022	-1.3176	3482.7	22.358	-1.3063	79.803	-62.832	75.792	75.51	22.364	-1.4456	-6.2639	0.74377	-2.563	29	-4.7559
124.53	-3.0702	51.223	-6.2903	0.73567	-2.5714	0.0020079	-0.0049785	0.0082823	0.66022	-1.3176	3482.0	22.359	-1.3061	79.802	-62.842	75.792	75.51	22.364	-1.4456	-6.2639	0.74377	-2.563	29	-4.7559
124.53	-3.0698	51.223	-6.2903	0.73565	-2.5713	0.0023259	-0.0054306	0.0082582	0.66022	-1.3176	3481.3	22.359	-1.306	79.802	-62.852	75.792	75.51	22.364	-1.4456	-6.2639	0.74377	-2.563	29	-4.7559
124.53	-3.0694	51.223	-6.2903	0.73562	-2.5713	0.0026351	-0.0058747	0.0082228	0.66022	-1.3176	3480.7	22.359	-1.3058	79.801	-62.862	75.793	75.51	22.364	-1.4456	-6.2639	0.74377	-2.563	29	-4.7559
124.53	-3.0691	51.223	-6.2902	0.73559	-2.5712	0.002935	-0.0063103	0.0081762	0.66022	-1.3176	3480.0	22.359	-1.3057	79.8	-62.872	75.793	75.51	22.364	-1.4456	-6.2639	0.74377	-2.563	29	-4.7559
124.53	-3.0688	51.223	-6.2902	0.73556	-2.5712	0.0032252	-0.0067369	0.0081186	0.66022	-1.3176	3479.3	22.359	-1.3056	79.8	-62.881	75.793	75.51	22.364	-1.4456	-6.2639	0.74377	-2.563	29	-4.7559
124.53	-3.0684	51.224	-6.2902	0.73552	-2.5712	0.0035055	-0.007154	0.0080501	0.66022	-1.3176	3478.7	22.36	-1.3054	79.799	-62.891	75.793	75.51	22.364	-1.4456	-6.2639	0.74377	-2.563	29	-4.7559
124.53	-3.0681	51.224	-6.2902	0.73549	-2.5711	0.0037755	-0.007561	0.007971	0.66022	-1.3176	3478.0	22.36	-1.3053	79.798	-62.9	75.793	75.51	22.364	-1.4456	-6.2639	0.74377	-2.563	29	-4.7559
124.52	-3.0678	51.224	-6.2902	0.73545	-2.5711	0.0040349	-0.0079576	0.0078813	0.66022	-1.3176	3477.3	22.36	-1.3052	79.798	-62.91	75.793	75.51	22.364	-1.4456	-6.2639	0.74377	-2.563	29	-4.7559
124.52	-3.0676	51.224	-6.2902	0.73541	-2.571	0.0042833	-0.0083434	0.0077813	0.66022	-1.3176	3476.6	22.36	-1.3051	79.797	-62.919	75.794	75.51	22.364	-1.4456	-6.2639	0.74377	-2.563	29	-4.7559
124.52	-3.0673	51.224	-6.2901	0.73536	-2.571	0.0045206	-0.0087178	0.0076713	0.66022	-1.3176	3476.0	22.36	-1.305	79.797	-62.928	75.794	75.51	22.364	-1.4456	-6.2639	0.74377	-2.563	29	-4.7559
124.52	-3.067	51.224	-6.2901	0.73532	-2.571	0.0047465	-0.0090805	0.0075515	0.66022	-1.3176	3475.3	22.361	-1.3049	79.796	-62.937	75.794	75.51	22.364	-1.4456	-6.2639	0.74377	-2.563	29	-4.7559
124.52	-3.0667	51.224	-6.2901	0.73527	-2.5709	0.0049607	-0.0094312	0.0074221	0.66022	-1.3176	3474.6	22.361	-1.3048	79.795	-62.945	75.794	75.51	22.364	-1.4456	-6.2639	0.74377	-2.563	29	-4.7559
124.52	-3.0665	51.224	-6.2901	0.73522	-2.5709	0.005163	-0.0097695	0.0072833	0.66022	-1.3176	3474.0	22.361	-1.3047	79.795	-62.954	75.794	75.51	22.364	-1.4456	-6.2639	0.74377	-2.563	29	-4.7559
124.52	-3.0663	51.224	-6.29	0.73517	-2.5709	0.0053533	-0.010095	0.0071355	0.66022	-1.3176	3473.3	22.361	-1.3046	79.794	-62.962	75.794	75.51	22.364	-1.4456	-6.2639	0.74377	-2.563	29	-4.7559
124.52	-3.066	51.224	-6.29	0.73512	-2.5708	0.0055314	-0.010408	0.0069789	0.66022	-1.3176	3472.6	22.361	-1.3045	79.793	-62.97	75.795	75.51	22.364	-1.4456	-6.2639	0.74377	-2.563	29	-4.7559
124.51	-3.0658	51.224	-6.29	0.73507	-2.5708	0.0056971	-0.010707	0.0068139	0.66022	-1.3176	3471.9	22.362	-1.3044	79.793	-62.978	75.795	75.51	22.364	-1.4456	-6.2639	0.74377	-2.563	29	-4.7559
124.51	-3.0656	51.224	-6.2899	0.73502	-2.5708	0.0058504	-0.010993	0.0066406	0.66022	-1.3176	3471.3	22.362	-1.3043	79.792	-62.985	75.795	75.51	22.364	-1.4456	-6.2639	0.74377	-2.563	29	-4.7559
124.51	-3.0654	51.224	-6.2899	0.73496	-2.5707	0.005991	-0.011265	0.0064595	0.66022	-1.3176	3470.6	22.362	-1.3043	79.792	-62.992	75.795	75.51	22.364	-1.4456	-6.2639	0.74377	-2.563	29	-4.7559
124.51	-3.0651	51.224	-6.2899	0.7349	-2.5707	0.0061189	-0.011523	0.0062709	0.66022	-1.3176	3469.9	22.362	-1.3042	79.791	-62.999	75.795	75.51	22.364	-1.4456	-6.2639	0.74377	-2.563	29	-4.7559
124.51	-3.0649	51.224	-6.2899	0.73485	-2.5707	0.0062342	-0.011767	0.006075	0.66022	-1.3176	3469.3	22.362	-1.3041	79.79	-63.006	75.795	75.51	22.364	-1.4456	-6.2639	0.74377	-2.563	29	-4.7559
124.51	-3.0647	51.223	-6.2898	0.73479	-2.5706	0.0063366	-0.011997	0.0058722	0.66022	-1.3176	3468.6	22.362	-1.304	79.79	-63.012	75.796	75.51	22.364	-1.4456	-6.2639	0.74377	-2.563	29	-4.7559
124.51	-3.0646	51.223	-6.2898	0.73473	-2.5706	0.0064262	-0.012212	0.0056629	0.66022	-1.3176	3467.9	22.363	-1.304	79.789	-63.018	75.796	75.51	22.364	-1.4456	-6.2639	0.74377	-2.563	29	-4.7559
124.51	-3.0644	51.223	-6.2898	0.73466	-2.5706	0.006503	-0.012413	0.0054473	0.66022	-1.3176	3467.2	22.363	-1.3039	79.789	-63.024	75.796	75.51	22.364	-1.4456	-6.2639	0.74377	-2.563	29	-4.7559
124.51	-3.0642	51.223	-6.2897	0.7346	-2.5705	0.006567	-0.012599	0.0052259	0.66022	-1.3176	3466.6	22.363	-1.3038	79.788	-63.03	75.796	75.51	22.364	-1.4456	-6.2639	0.74377	-2.563	29	-4.7559
124.5	-3.064	51.223	-6.2897	0.73454	-2.5705	0.0066182	-0.01277	0.004999	0.66022	-1.3176	3465.9	22.363	-1.3038	79.787	-63.035	75.796	75.51	22.364	-1.4456	-6.2639	0.74377	-2.563	29	-4.7559
124.5	-3.0638	51.223	-6.2897	0.73447	-2.5705	0.0066568	-0.012926	0.004767	0.66022	-1.3176	3465.2	22.363	-1.3037	79.787	-63.04	75.796	75.51	22.364	-1.4456	-6.2639	0.74377	-2.563	29	-4.7559
124.5	-3.0637	51.223	-6.2896	0.73441	-2.5705	0.0066827	-0.013068	0.0045301	0.66022	-1.3176	3464.6	22.363	-1.3036	79.786	-63.044	75.797	75.51	22.364	-1.4456	-6.2639	0.74377	-2.563	29	-4.7559
124.5	-3.0635	51.223	-6.2896	0.73434	-2.5704	0.006696	-0.013195	0.0042888	0.66022	-1.3176	3463.9	22.363	-1.3036	79.785	-63.048	75.797	75.51	22.364	-1.4456	-6.2639	0.74377	-2.563	29	-4.7559
124.5	-3.0633	51.222	-6.2896	0.73428	-2.5704	0.0066969	-0.013307	0.0040435	0.66022	-1.3176	3463.2	22.363	-1.3035	79.785	-63.052	75.797	75.51	22.364	-1.4456	-6.2639	0.74377	-2.563	29	-4.7559
124.5	-3.0632	51.222	-6.2895	0.73421	-2.5704	0.0066856	-0.013405	0.0037944	0.66022	-1.3176	3462.6	22.363	-1.3034	79.784	-63.056	75.797	75.51	22.364	-1.4456	-6.2639	0.74377	-2.563	29	-4.7559
124.5	-3.063	51.222	-6.2895	0.73414	-2.5704	0.006662	-0.013487	0.0035421	0.66022	-1.3176	3461.9	22.364	-1.3034	79.784	-63.059	75.797	75.51	22.364	-1.4456	-6.2639	0.74377	-2.563	29	-4.7559
124.5	-3.0628	51.222	-6.2895	0.73408	-2.5704	0.0066264	-0.013556	0.0032867	0.66022	-1.3176	3461.2	22.364	-1.3033	79.783	-63.062	75.798	75.51	22.364	-1.4456	-6.2639	0.74377	-2.563	29	-4.7559
124.5	-3.0627	51.221	-6.2894	0.73401	-2.5704	0.006579	-0.013609	0.0030288	0.66022	-1.3176	3460.5	22.364	-1.3033	79.782	-63.064	75.798	75.51	22.364	-1.4456	-6.2639	0.74377	-2.563	29	-4.7559
124.5	-3.0625	51.221	-6.2894	0.73394	-2.5703	0.00652	-0.013648	0.0027686	0.66022	-1.3176	3459.9	22.364	-1.3032	79.782	-63.066	75.798	75.51	22.364	-1.4456	-6.2639	0.74377	-2.563	29	-4.7559
124.49	-3.0624	51.221	-6.2894	0.73387	-2.5703	0.0064495	-0.013673	0.0025065	0.66022	-1.3176	3459.2	22.364	-1.3031	79.781	-63.068	75.798	75.51	22.364	-1.4456	-6.2639	0.74377	-2.563	29	-4.7559
124.49	-3.0622	51.221	-6.2893	0.7338	-2.5703	0.0063678	-0.013683	0.0022429	0.66022	-1.3176	3458.5	22.364	-1.3031	79.78	-63.07	75.798	75.51	22.364	-1.4456	-6.2639	0.74377	-2.563	29	-4.7559
124.49	-3.062	51.22	-6.2893	0.73373	-2.5703	0.0062751	-0.01368	0.0019782	0.66022	-1.3176	3457.9	22.364	-1.303	79.78	-63.071	75.798	75.51	22.364	-1.4456	-6.2639	0.74377	-2.563	29	-4.7559
124.49	-3.0619	51.22	-6.2893	0.73367	-2.5703	0.0061717	-0.013663	0.0017126	0.66022	-1.3176	3457.2	22.364	-1.303	79.779	-63.071	75.799	75.51	22.364	-1.4456	-6.2639	0.74377	-2.563	29	-4.7559
124.49	-3.0617	51.22	-6.2892	0.7336	-2.5703	0.0060577	-0.013631	0.0014466	0.66022	-1.3176	3456.5	22.364	-1.3029	79.779	-63.072	75.799	75.51	22.364	-1.4456	-6.2639	0.74377	-2.563	29	-4.7559
124.49	-3.0616	51.219	-6.2892	0.73353	-2.5703	0.0059336	-0.013587	0.0011804	0.66022	-1.3176	3455.8	22.364	-1.3029	79.778	-63.071	75.799	75.51	22.364	-1.4456	-6.2639	0.74377	-2.563	29	-4.7559
124.49	-3.0614	51.219	-6.2892	0.73346	-2.5703	0.0057995	-0.013529	0.00091447	0.66022	-1.3176	3455.2	22.364	-1.3028	79.777	-63.071	75.799	75.51	22.364	-1.4456	-6.2639	0.74377	-2.563	29	-4.7559
124.49	-3.0612	51.219	-6.2892	0.73339	-2.5703	0.0056557	-0.013458	0.00064907	0.66022	-1.3176	3454.5	22.364	-1.3027	79.777	-63.07	75.799	75.51	22.364	-1.4456	-6.2639	0.74377	-2.563	29	-4.7559
124.49	-3.0611	51.218	-6.2891	0.73333	-2.5703	0.0055026	-0.013375	0.00038456	0.66022	-1.3176	3453.8	22.364	-1.3027	79.776	-63.069	75.799	75.51	22.364	-1.4456	-6.2639	0.74377	-2.563	29	-4.7559
124.49	-3.0609	51.218	-6.2891	0.73326	-2.5703	0.0053404	-0.013278	0.00012124	0.66022	-1.3176	3453.2	22.364	-1.3026	79.776	-63.068	75.8	75.51	22.364	-1.4456	-6.2639	0.74377	-2.563	29	-4.7559
124.48	-3.0607	51.217	-6.2891	0.73319	-2.5703	0.0051694	-0.01317	-0.00014056	0.66022	-1.3176	3452.5	22.364	-1.3026	79.775	-63.066	75.8	75.51	22.364	-1.4456	-6.2639	0.74377	-2.563	29	-4.7559
124.48	-3.0606	51.217	-6.289	0.73313	-2.5703	0.00499	-0.013049	-0.00040055	0.66022	-1.3176	3451.8	22.364	-1.3025	79.774	-63.064	75.8	75.51	22.364	-1.4456	-6.2639	0.74377	-2.563	29	-4.7559
124.48	-3.0604	51.216	-6.289	0.73306	-2.5703	0.0048026	-0.012916	-0.00065841	0.66022	-1.3176	3451.1	22.364	-1.3024	79.774	-63.061	75.8	75.51	22.364	-1.4456	-6.2639	0.74377	-2.563	29	-4.7559
124.48	-3.0602	51.216	-6.289	0.733	-2.5703	0.0046073	-0.012772	-0.00091386	0.66022	-1.3176	3450.5	22.364	-1.3024	79.773	-63.058	75.8	75.51	22.364	-1.4456	-6.2639	0.74377	-2.563	29	-4.7559
124.48	-3.0601	51.216	-6.289	0.73294	-2.5703	0.0044046	-0.012617	-0.0011666	0.66022	-1.3176	3449.8	22.364	-1.3023	79.772	-63.055	75.8	75.51	22.364	-1.4456	-6.2639	0.74377	-2.563	29	-4.7559
124.48	-3.0599	51.215	-6.289	0.73287	-2.5703	0.0041949	-0.012451	-0.0014164	0.66022	-1.3176	3449.1	22.364	-1.3022	79.772	-63.051	75.801	75.51	22.364	-1.4456	-6.2639	0.74377	-2.563	29	-4.7559
124.48	-3.0597	51.215	-6.2889	0.73281	-2.5703	0.0039784	-0.012274	-0.0016629	0.66022	-1.3176	3448.5	22.364	-1.3022	79.771	-63.048	75.801	75.51	22.364	-1.4456	-6.2639	0.74377	-2.563	29	-4.7559
124.48	-3.0595	51.214	-6.2889	0.73275	-2.5703	0.0037555	-0.012087	-0.0019059	0.66022	-1.3176	3447.8	22.364	-1.3021	79.771	-63.043	75.801	75.51	22.364	-1.4456	-6.2639	0.74377	-2.563	29	-4.7559
124.48	-3.0593	51.214	-6.2889	0.73269	-2.5703	0.0035266	-0.01189	-0.0021452	0.66022	-1.3176	3447.1	22.364	-1.302	79.77	-63.039	75.801	75.51	22.364	-1.4456	-6.2639	0.74377	-2.563	29	-4.7559
124.48	-3.0592	51.213	-6.2889	0.73263	-2.5703	0.003292	-0.011683	-0.0023804	0.66022	-1.3176	3446.4	22.364	-1.302	79.769	-63.034	75.801	75.51	22.364	-1.4456	-6.2639	0.74377	-2.563	29	-4.7559
124.48	-3.059	51.212	-6.2889	0.73257	-2.5703	0.003052	-0.011467	-0.0026114	0.66022	-1.3176	3445.8	22.364	-1.3019	79.769	-63.029	75.802	75.51	22.364	-1.4456	-6.2639	0.74377	-2.563	29	-4.7559
124.47	-3.0588	51.212	-6.2888	0.73252	-2.5704	0.0028071	-0.011242	-0.002838	0.66022	-1.3176	3445.1	22.363	-1.3018	79.768	-63.024	75.802	75.51	22.364	-1.4456	-6.2639	0.74377	-2.563	29	-4.7559
124.47	-3.0586	51.211	-6.2888	0.73246	-2.5704	0.0025576	-0.011008	-0.0030599	0.66022	-1.3176	3444.4	22.363	-1.3018	79.767	-63.018	75.802	75.51	22.364	-1.4456	-6.2639	0.74377	-2.563	29	-4.7559
124.47	-3.0584	51.211	-6.2888	0.73241	-2.5704	0.0023038	-0.010766	-0.0032769	0.66022	-1.3176	3443.8	22.363	-1.3017	79.767	-63.012	75.802	75.51	22.364	-1.4456	-6.2639	0.74377	-2.563	29	-4.7559
124.47	-3.0582	51.21	-6.2888	0.73235	-2.5704	0.0020461	-0.010516	-0.0034888	0.66022	-1.3176	3443.1	22.363	-1.3016	79.766	-63.006	75.802	75.51	22.364	-1.4456	-6.2639	0.74377	-2.563	29	-4.7559
124.47	-3.058	51.21	-6.2888	0.7323	-2.5704	0.0017848	-0.010258	-0.0036954	0.66022	-1.3176	3442.4	22.363	-1.3015	79.766	-62.999	75.802	75.51	22.364	-1.4456	-6.2639	0.74377	-2.563	29	-4.7559
124.47	-3.0578	51.209	-6.2888	0.73225	-2.5704	0.0015204	-0.0099929	-0.0038966	0.66022	-1.3176	3441.7	22.363	-1.3015	79.765	-62.992	75.803	75.51	22.364	-1.4456	-6.2639	0.74377	-2.563	29	-4.7559
124.47	-3.0576	51.208	-6.2888	0.7322	-2.5705	0.0012531	-0.0097207	-0.0040922	0.66022	-1.3176	3441.1	22.363	-1.3014	79.764	-62.985	75.803	75.51	22.364	-1.4456	-6.2639	0.74377	-2.563	29	-4.7559
124.47	-3.0574	51.208	-6.2888	0.73215	-2.5705	0.00098336	-0.0094418	-0.004282	0.66022	-1.3176	3440.4	22.363	-1.3013	79.764	-62.978	75.803	75.51	22.364	-1.4456	-6.2639	0.74377	-2.563	29	-4.7559
124.47	-3.0572	51.207	-6.2888	0.73211	-2.5705	0.00071144	-0.0091567	-0.0044659	0.66022	-1.3176	3439.7	22.363	-1.3012	79.763	-62.971	75.803	75.51	22.364	-1.4456	-6.2639	0.74377	-2.563	29	-4.7559
124.47	-3.0569	51.206	-6.2888	0.73206	-2.5705	0.0004377	-0.0088656	-0.0046437	0.66022	-1.3176	3439.1	22.363	-1.3012	79.762	-62.963	75.803	75.51	22.364	-1.4456	-6.2639	0.74377	-2.563	29	-4.7559
124.47	-3.0567	51.206	-6.2888	0.73202	-2.5705	0.00016249	-0.0085689	-0.0048153	0.66022	-1.3176	3438.4	22.362	-1.3011	79.762	-62.955	75.803	75.51	22.364	-1.4456	-6.2639	0.74377	-2.563	29	-4.7559
124.46	-3.0565	51.205	-6.2888	0.73198	-2.5706	-0.00011387	-0.0082669	-0.0049805	0.66022	-1.3176	3437.7	22.362	-1.301	79.761	-62.947	75.804	75.51	22.364	-1.4456	-6.2639	0.74377	-2.563	29	-4.7559
124.46	-3.0563	51.204	-6.2888	0.73194	-2.5706	-0.00039104	-0.0079599	-0.0051394	0.66022	-1.3176	3437.1	22.362	-1.3009	79.761	-62.939	75.804	75.51	22.364	-1.4456	-6.2639	0.74377	-2.563	29	-4.7559
124.46	-3.0561	51.204	-6.2888	0.7319	-2.5706	-0.00066871	-0.0076484	-0.0052917	0.66022	-1.3176	3436.4	22.362	-1.3008	79.76	-62.931	75.804	75.51	22.364	-1.4456	-6.2639	0.74377	-2.563	29	-4.7559
124.46	-3.0558	51.203	-6.2888	0.73186	-2.5706	-0.00094655	-0.0073326	-0.0054373	0.66022	-1.3176	3435.7	22.362	-1.3007	79.759	-62.922	75.804	75.51	22.364	-1.4456	-6.2639	0.74377	-2.563	29	-4.7559
124.46	-3.0556	51.202	-6.2888	0.73182	-2.5707	-0.0012243	-0.0070129	-0.0055763	0.66022	-1.3176	3435.0	22.362	-1.3006	79.759	-62.914	75.804	75.51	22.364	-1.4456	-6.2639	0.74377	-2.563	29	-4.7559
124.46	-3.0554	51.202	-6.2888	0.73179	-2.5707	-0.0015015	-0.0066896	-0.0057084	0.66022	-1.3176	3434.4	22.362	-1.3006	79.758	-62.905	75.804	75.51	22.364	-1.4456	-6.2639	0.74377	-2.563	29	-4.7559
124.46	-3.0552	51.201	-6.2888	0.73176	-2.5707	-0.001778	-0.006363	-0.0058336	0.66022	-1.3176	3433.7	22.362	-1.3005	79.757	-62.896	75.805	75.51	22.364	-1.4456	-6.2639	0.74377	-2.563	29	-4.7559
124.46	-3.0549	51.2	-6.2888	0.73173	-2.5708	-0.0020535	-0.0060335	-0.005952	0.66022	-1.3176	3433.0	22.361	-1.3004	79.757	-62.887	75.805	75.51	22.364	-1.4456	-6.2639	0.74377	-2.563	29	-4.7559
124.46	-3.0547	51.199	-6.2888	0.7317	-2.5708	-0.0023277	-0.0057014	-0.0060633	0.66022	-1.3176	3432.4	22.361	-1.3003	79.756	-62.878	75.805	75.51	22.364	-1.4456	-6.2639	0.74377	-2.563	29	-4.7559
124.46	-3.0545	51.199	-6.2888	0.73167	-2.5708	-0.0026002	-0.0053671	-0.0061676	0.66022	-1.3176	3431.7	22.361	-1.3002	79.756	-62.869	75.805	75.51	22.364	-1.4456	-6.2639	0.74377	-2.563	29	-4.7559
124.46	-3.0542	51.198	-6.2888	0.73164	-2.5709	-0.0028709	-0.0050308	-0.0062648	0.66022	-1.3176	3431.0	22.361	-1.3001	79.755	-62.859	75.805	75.51	22.364	-1.4456	-6.2639	0.74377	-2.563	29	-4.7559
124.46	-3.054	51.197	-6.2889	0.73162	-2.5709	-0.0031395	-0.0046928	-0.0063549	0.66022	-1.3176	3430.3	22.361	-1.3	79.754	-62.85	75.805	75.51	22.364	-1.4456	-6.2639	0.74377	-2.563	29	-4.7559
124.45	-3.0537	51.196	-6.2889	0.7316	-2.5709	-0.0034056	-0.0043536	-0.0064379	0.66022	-1.3176	3429.7	22.361	-1.2999	79.754	-62.841	75.805	75.51	22.364	-1.4456	-6.2639	0.74377	-2.563	29	-4.7559
124.45	-3.0535	51.196	-6.2889	0.73158	-2.571	-0.0036691	-0.0040133	-0.0065137	0.66022	-1.3176	3429.0	22.36	-1.2998	79.753	-62.831	75.806	75.51	22.364	-1.4456	-6.2639	0.74377	-2.563	29	-4.7559
124.45	-3.0533	51.195	-6.2889	0.73156	-2.571	-0.0039297	-0.0036724	-0.0065824	0.66022	-1.3176	3428.3	22.36	-1.2997	79.752	-62.822	75.806	75.51	22.364	-1.4456	-6.2639	0.74377	-2.563	29	-4.7559
124.45	-3.053	51.194	-6.2889	0.73154	-2.571	-0.0041872	-0.0033311	-0.0066439	0.66022	-1.3176	3427.7	22.36	-1.2996	79.752	-62.812	75.806	75.51	22.364	-1.4456	-6.2639	0.74377	-2.563	29	-4.7559
124.45	-3.0528	51.193	-6.289	0.73152	-2.571	-0.0044413	-0.0029897	-0.0066982	0.66022	-1.3176	3427.0	22.36	-1.2996	79.751	-62.803	75.806	75.51	22.364	-1.4456	-6.2639	0.74377	-2.563	29	-4.7559
124.45	-3.0525	51.192	-6.289	0.73151	-2.5711	-0.0046918	-0.0026485	-0.0067454	0.66022	-1.3176	3426.3	22.36	-1.2995	79.75	-62.794	75.806	75.51	22.364	-1.4456	-6.2639	0.74377	-2.563	29	-4.7559
124.45	-3.0523	51.192	-6.289	0.7315	-2.5711	-0.0049386	-0.0023079	-0.0067855	0.66022	-1.3176	3425.7	22.36	-1.2994	79.75	-62.784	75.806	75.51	22.364	-1.4456	-6.2639	0.74377	-2.563	29	-4.7559
124.45	-3.052	51.191	-6.289	0.73149	-2.5712	-0.0051813	-0.0019681	-0.0068185	0.66022	-1.3176	3425.0	22.359	-1.2993	79.749	-62.775	75.807	75.51	22.364	-1.4456	-6.2639	0.74377	-2.563	29	-4.7559
124.45	-3.0517	51.19	-6.2891	0.73148	-2.5712	-0.0054198	-0.0016294	-0.0068444	0.66022	-1.3176	3424.3	22.359	-1.2992	79.749	-62.765	75.807	75.51	22.364	-1.4456	-6.2639	0.74377	-2.563	29	-4.7559
124.45	-3.0515	51.189	-6.2891	0.73147	-2.5712	-0.0056539	-0.001292	-0.0068632	0.66022	-1.3176	3423.6	22.359	-1.2991	79.748	-62.756	75.807	75.51	22.364	-1.4456	-6.2639	0.74377	-2.563	29	-4.7559
124.45	-3.0512	51.188	-6.2891	0.73146	-2.5713	-0.0058834	-0.00095642	-0.0068751	0.66022	-1.3176	3423.0	22.359	-1.299	79.747	-62.747	75.807	75.51	22.364	-1.4456	-6.2639	0.74377	-2.563	29	-4.7559
124.45	-3.051	51.188	-6.2891	0.73146	-2.5713	-0.0061081	-0.00062277	-0.00688	0.66022	-1.3176	3422.3	22.359	-1.2989	79.747	-62.738	75.807	75.51	22.364	-1.4456	-6.2639	0.74377	-2.563	29	-4.7559
124.44	-3.0507	51.187	-6.2892	0.73146	-2.5713	-0.0063279	-0.00029137	-0.0068779	0.66022	-1.3176	3421.6	22.358	-1.2988	79.746	-62.728	75.807	75.51	22.364	-1.4456	-6.2639	0.74377	-2.563	29	-4.7559
124.44	-3.0504	51.186	-6.2892	0.73146	-2.5714	-0.0065426	3.7508e-05	-0.0068691	0.66022	-1.3176	3421.0	22.358	-1.2987	79.745	-62.719	75.807	75.51	22.364	-1.4456	-6.2639	0.74377	-2.563	29	-4.7559
124.44	-3.0502	51.185	-6.2892	0.73146	-2.5714	-0.0067521	0.00036358	-0.0068534	0.66022	-1.3176	3420.3	22.358	-1.2985	79.745	-62.71	75.808	75.51	22.364	-1.4456	-6.2639	0.74377	-2.563	29	-4.7559
124.44	-3.0499	51.184	-6.2893	0.73146	-2.5714	-0.0069561	0.00068659	-0.0068309	0.66022	-1.3176	3419.6	22.358	-1.2984	79.744	-62.702	75.808	75.51	22.364	-1.4456	-6.2639	0.74377	-2.563	29	-4.7559
124.44	-3.0496	51.183	-6.2893	0.73146	-2.5715	-0.0071545	0.0010063	-0.0068019	0.66022	-1.3176	3418.9	22.358	-1.2983	79.743	-62.693	75.808	75.51	22.364	-1.4456	-6.2639	0.74377	-2.563	29	-4.7559
124.44	-3.0493	51.182	-6.2893	0.73147	-2.5715	-0.0073473	0.0013223	-0.0067662	0.66022	-1.3176	3418.3	22.357	-1.2982	79.743	-62.684	75.808	75.51	22.364	-1.4456	-6.2639	0.74377	-2.563	29	-4.7559
124.44	-3.049	51.182	-6.2894	0.73148	-2.5715	-0.0075342	0.0016345	-0.006724	0.66022	-1.3176	3417.6	22.357	-1.2981	79.742	-62.676	75.808	75.51	22.364	-1.4456	-6.2639	0.74377	-2.563	29	-4.7559
124.44	-3.0488	51.181	-6.2894	0.73149	-2.5716	-0.0077152	0.0019426	-0.0066753	0.66022	-1.3176	3416.9	22.357	-1.298	79.741	-62.668	75.808	75.51	22.364	-1.4456	-6.2639	0.74377	-2.563	29	-4.7559
124.44	-3.0485	51.18	-6.2895	0.7315	-2.5716	-0.0078901	0.0022463	-0.0066203	0.66022	-1.3176	3416.3	22.357	-1.2979	79.741	-62.66	75.808	75.51	22.364	-1.4456	-6.2639	0.74377	-2.563	29	-4.7559
124.44	-3.0482	51.179	-6.2895	0.73151	-2.5716	-0.0080588	0.0025454	-0.0065591	0.66022	-1.3176	3415.6	22.357	-1.2978	79.74	-62.652	75.809	75.51	22.364	-1.4456	-6.2639	0.74377	-2.563	29	-4.7559
124.44	-3.0479	51.178	-6.2895	0.73152	-2.5717	-0.0082212	0.0028396	-0.0064916	0.66022	-1.3176	3414.9	22.356	-1.2977	79.739	-62.644	75.809	75.51	22.364	-1.4456	-6.2639	0.74377	-2.563	29	-4.7559
124.44	-3.0476	51.177	-6.2896	0.73154	-2.5717	-0.0083772	0.0031286	-0.0064181	0.66022	-1.3176	3414.3	22.356	-1.2976	79.739	-62.636	75.809	75.51	22.364	-1.4456	-6.2639	0.74377	-2.563	29	-4.7559
124.43	-3.0473	51.176	-6.2896	0.73155	-2.5717	-0.0085268	0.0034123	-0.0063386	0.66022	-1.3176	3413.6	22.356	-1.2974	79.738	-62.629	75.809	75.51	22.364	-1.4456	-6.2639	0.74377	-2.563	29	-4.7559
124.43	-3.047	51.175	-6.2897	0.73157	-2.5718	-0.0086697	0.0036904	-0.0062532	0.66022	-1.3176	3412.9	22.356	-1.2973	79.738	-62.622	75.809	75.51	22.364	-1.4456	-6.2639	0.74377	-2.563	29	-4.7559
124.43	-3.0467	51.175	-6.2897	0.73159	-2.5718	-0.008806	0.0039627	-0.006162	0.66022	-1.3176	3412.2	22.355	-1.2972	79.737	-62.615	75.809	75.51	22.364	-1.4456	-6.2639	0.74377	-2.563	29	-4.7559
124.43	-3.0464	51.174	-6.2898	0.73161	-2.5718	-0.0089355	0.0042288	-0.0060652	0.66022	-1.3176	3411.6	22.355	-1.2971	79.736	-62.608	75.809	75.51	22.364	-1.4456	-6.2639	0.74377	-2.563	29	-4.7559
124.43	-3.0461	51.173	-6.2898	0.73163	-2.5718	-0.0090582	0.0044887	-0.0059628	0.66022	-1.3176	3410.9	22.355	-1.297	79.736	-62.601	75.81	75.51	22.364	-1.4456	-6.2639	0.74377	-2.563	29	-4.7559
124.43	-3.0457	51.172	-6.2898	0.73166	-2.5719	-0.009174	0.004742	-0.005855	0.66022	-1.3176	3410.2	22.355	-1.2968	79.735	-62.595	75.81	75.51	22.364	-1.4456	-6.2639	0.74377	-2.563	29	-4.7559
124.43	-3.0454	51.171	-6.2899	0.73168	-2.5719	-0.0092829	0.0049885	-0.0057418	0.66022	-1.3176	3409.6	22.355	-1.2967	79.734	-62.589	75.81	75.51	22.364	-1.4456	-6.2639	0.74377	-2.563	29	-4.7559
124.43	-3.0451	51.17	-6.2899	0.73171	-2.5719	-0.0093847	0.0052281	-0.0056234	0.66022	-1.3176	3408.9	22.354	-1.2966	79.734	-62.583	75.81	75.51	22.364	-1.4456	-6.2639	0.74377	-2.563	29	-4.7559
124.43	-3.0448	51.169	-6.29	0.73173	-2.572	-0.0094795	0.0054605	-0.0054999	0.66022	-1.3176	3408.2	22.354	-1.2964	79.733	-62.577	75.81	75.51	22.364	-1.4456	-6.2639	0.74377	-2.563	29	-4.7559
124.43	-3.0444	51.168	-6.29	0.73176	-2.572	-0.0095671	0.0056854	-0.0053715	0.66022	-1.3176	3407.5	22.354	-1.2963	79.732	-62.572	75.81	75.51	22.364	-1.4456	-6.2639	0.74377	-2.563	29	-4.7559
124.43	-3.0441	51.167	-6.2901	0.73179	-2.572	-0.0096476	0.0059027	-0.0052382	0.66022	-1.3176	3406.9	22.354	-1.2962	79.732	-62.567	75.81	75.51	22.364	-1.4456	-6.2639	0.74377	-2.563	29	-4.7559
124.43	-3.0437	51.167	-6.2901	0.73182	-2.572	-0.0097209	0.0061122	-0.0051002	0.66022	-1.3176	3406.2	22.354	-1.296	79.731	-62.562	75.811	75.51	22.364	-1.4456	-6.2639	0.74377	-2.563	29	-4.7559
124.43	-3.0434	51.166	-6.2902	0.73185	-2.5721	-0.0097869	0.0063137	-0.0049576	0.66022	-1.3176	3405.5	22.353	-1.2959	79.73	-62.557	75.811	75.51	22.364	-1.4456	-6.2639	0.74377	-2.563	29	-4.7559
124.42	-3.043	51.165	-6.2902	0.73188	-2.5721	-0.0098457	0.006507	-0.0048106	0.66022	-1.3176	3404.9	22.353	-1.2958	79.73	-62.553	75.811	75.51	22.364	-1.4456	-6.2639	0.74377	-2.563	29	-4.7559
124.42	-3.0426	51.164	-6.2903	0.73192	-2.5721	-0.0098971	0.0066918	-0.0046593	0.66022	-1.3176	3404.2	22.353	-1.2956	79.729	-62.549	75.811	75.51	22.364	-1.4456	-6.2639	0.74377	-2.563	29	-4.7559
124.42	-3.0423	51.163	-6.2903	0.73195	-2.5721	-0.0099413	0.0068681	-0.0045039	0.66022	-1.3176	3403.5	22.353	-1.2955	79.728	-62.545	75.811	75.51	22.364	-1.4456	-6.2639	0.74377	-2.563	29	-4.7559
124.42	-3.0419	51.162	-6.2904	0.73198	-2.5722	-0.0099781	0.0070355	-0.0043444	0.66022	-1.3176	3402.9	22.352	-1.2953	79.728	-62.541	75.811	75.51	22.364	-1.4456	-6.2639	0.74377	-2.563	29	-4.7559
124.42	-3.0415	51.161	-6.2904	0.73202	-2.5722	-0.010008	0.007194	-0.0041811	0.66022	-1.3176	3402.2	22.352	-1.2952	79.727	-62.538	75.811	75.51	22.364	-1.4456	-6.2639	0.74377	-2.563	29	-4.7559
124.42	-3.0411	51.161	-6.2905	0.73206	-2.5722	-0.01003	0.0073434	-0.004014	0.66022	-1.3176	3401.5	22.352	-1.295	79.726	-62.535	75.812	75.51	22.364	-1.4456	-6.2639	0.74377	-2.563	29	-4.7559
124.42	-3.0407	51.16	-6.2905	0.73209	-2.5722	-0.010044	0.0074835	-0.0038434	0.66022	-1.3176	3400.8	22.352	-1.2948	79.726	-62.532	75.812	75.51	22.364	-1.4456	-6.2639	0.74377	-2.563	29	-4.7559
124.42	-3.0403	51.159	-6.2906	0.73213	-2.5722	-0.010052	0.0076141	-0.0036693	0.66022	-1.3176	3400.2	22.352	-1.2947	79.725	-62.53	75.812	75.51	22.364	-1.4456	-6.2639	0.74377	-2.563	29	-4.7559
124.42	-3.0399	51.158	-6.2906	0.73217	-2.5723	-0.010052	0.0077351	-0.003492	0.66022	-1.3176	3399.5	22.352	-1.2945	79.724	-62.528	75.812	75.51	22.364	-1.4456	-6.2639	0.74377	-2.563	29	-4.7559
124.42	-3.0395	51.157	-6.2907	0.73221	-2.5723	-0.010044	0.0078464	-0.0033116	0.66022	-1.3176	3398.8	22.351	-1.2944	79.724	-62.526	75.812	75.51	22.364	-1.4456	-6.2639	0.74377	-2.563	29	-4.7559
124.42	-3.0391	51.156	-6.2907	0.73225	-2.5723	-0.010029	0.0079478	-0.0031282	0.66022	-1.3176	3398.2	22.351	-1.2942	79.723	-62.524	75.812	75.51	22.364	-1.4456	-6.2639	0.74377	-2.563	29	-4.7559
124.41	-3.0387	51.156	-6.2908	0.73229	-2.5723	-0.010007	0.0080391	-0.0029421	0.66022	-1.3176	3397.5	22.351	-1.294	79.722	-62.523	75.812	75.51	22.364	-1.4456	-6.2639	0.74377	-2.563	29	-4.7559
124.41	-3.0382	51.155	-6.2908	0.73233	-2.5723	-0.0099779	0.0081204	-0.0027534	0.66022	-1.3176	3396.8	22.351	-1.2938	79.722	-62.522	75.812	75.51	22.364	-1.4456	-6.2639	0.74377	-2.563	29	-4.7559
124.41	-3.0378	51.154	-6.2909	0.73237	-2.5723	-0.0099411	0.0081913	-0.0025622	0.66022	-1.3176	3396.2	22.351	-1.2937	79.721	-62.521	75.813	75.51	22.364	-1.4456	-6.2639	0.74377	-2.563	29	-4.7559
124.41	-3.0373	51.153	-6.2909	0.73241	-2.5723	-0.0098972	0.0082518	-0.0023688	0.66022	-1.3176	3395.5	22.35	-1.2935	79.72	-62.521	75.813	75.51	22.364	-1.4456	-6.2639	0.74377	-2.563	29	-4.7559
124.41	-3.0369	51.152	-6.291	0.73245	-2.5724	-0.009846	0.0083019	-0.0021732	0.66022	-1.3176	3394.8	22.35	-1.2933	79.72	-62.521	75.813	75.51	22.364	-1.4456	-6.2639	0.74377	-2.563	29	-4.7559
124.41	-3.0364	51.152	-6.291	0.73249	-2.5724	-0.0097876	0.0083414	-0.0019758	0.66022	-1.3176	3394.1	22.35	-1.2931	79.719	-62.521	75.813	75.51	22.364	-1.4456	-6.2639	0.74377	-2.563	29	-4.7559
124.41	-3.0359	51.151	-6.2911	0.73254	-2.5724	-0.0097221	0.0083703	-0.0017766	0.66022	-1.3176	3393.5	22.35	-1.2929	79.718	-62.521	75.813	75.51	22.364	-1.4456	-6.2639	0.74377	-2.563	29	-4.7559
124.41	-3.0355	51.15	-6.2911	0.73258	-2.5724	-0.0096495	0.0083884	-0.0015758	0.66022	-1.3176	3392.8	22.35	-1.2927	79.718	-62.522	75.813	75.51	22.364	-1.4456	-6.2639	0.74377	-2.563	29	-4.7559
124.41	-3.035	51.149	-6.2912	0.73262	-2.5724	-0.0095698	0.0083958	-0.0013737	0.66022	-1.3176	3392.1	22.35	-1.2925	79.717	-62.523	75.813	75.51	22.364	-1.4456	-6.2639	0.74377	-2.563	29	-4.7559
124.41	-3.0345	51.149	-6.2912	0.73266	-2.5724	-0.0094831	0.0083923	-0.0011704	0.66022	-1.3176	3391.5	22.349	-1.2923	79.716	-62.525	75.814	75.51	22.364	-1.4456	-6.2639	0.74377	-2.563	29	-4.7559
124.41	-3.034	51.148	-6.2913	0.7327	-2.5724	-0.0093896	0.0083779	-0.00096603	0.66022	-1.3176	3390.8	22.349	-1.2921	79.716	-62.526	75.814	75.51	22.364	-1.4456	-6.2639	0.74377	-2.563	29	-4.7559
124.41	-3.0335	51.147	-6.2913	0.73274	-2.5724	-0.0092892	0.0083525	-0.00076088	0.66022	-1.3176	3390.1	22.349	-1.2919	79.715	-62.528	75.814	75.51	22.364	-1.4456	-6.2639	0.74377	-2.563	29	-4.7559
124.4	-3.033	51.146	-6.2914	0.73279	-2.5724	-0.009182	0.0083162	-0.00055512	0.66022	-1.3176	3389.5	22.349	-1.2917	79.715	-62.53	75.814	75.51	22.364	-1.4456	-6.2639	0.74377	-2.563	29	-4.7559
124.4	-3.0325	51.146	-6.2914	0.73283	-2.5724	-0.0090681	0.008269	-0.00034893	0.66022	-1.3176	3388.8	22.349	-1.2915	79.714	-62.533	75.814	75.51	22.364	-1.4456	-6.2639	0.74377	-2.563	29	-4.7559
124.4	-3.0319	51.145	-6.2914	0.73287	-2.5724	-0.0089476	0.0082107	-0.0001425	0.66022	-1.3176	3388.1	22.349	-1.2913	79.713	-62.535	75.814	75.51	22.364	-1.4456	-6.2639	0.74377	-2.563	29	-4.7559
124.4	-3.0314	51.144	-6.2915	0.73291	-2.5724	-0.0088206	0.0081416	6.396e-05	0.66022	-1.3176	3387.4	22.349	-1.2911	79.713	-62.538	75.814	75.51	22.364	-1.4456	-6.2639	0.74377	-2.563	29	-4.7559
124.4	-3.0309	51.144	-6.2915	0.73295	-2.5724	-0.0086872	0.0080614	0.00027026	0.66022	-1.3176	3386.8	22.349	-1.2909	79.712	-62.542	75.814	75.51	22.364	-1.4456	-6.2639	0.74377	-2.563	29	-4.7559
124.4	-3.0303	51.143	-6.2916	0.73299	-2.5724	-0.0085475	0.0079704	0.00047619	0.66022	-1.3176	3386.1	22.348	-1.2907	79.711	-62.545	75.815	75.51	22.364	-1.4456	-6.2639	0.74377	-2.563	29	-4.7559
124.4	-3.0298	51.142	-6.2916	0.73303	-2.5724	-0.0084015	0.0078685	0.00068156	0.66022	-1.3176	3385.4	22.348	-1.2904	79.711	-62.549	75.815	75.51	22.364	-1.4456	-6.2639	0.74377	-2.563	29	-4.7559
124.4	-3.0292	51.142	-6.2917	0.73307	-2.5724	-0.0082495	0.0077558	0.00088617	0.66022	-1.3176	3384.8	22.348	-1.2902	79.71	-62.553	75.815	75.51	22.364	-1.4456	-6.2639	0.74377	-2.563	29	-4.7559
124.4	-3.0287	51.141	-6.2917	0.73311	-2.5724	-0.0080915	0.0076323	0.0010898	0.66022	-1.3176	3384.1	22.348	-1.29	79.709	-62.557	75.815	75.51	22.364	-1.4456	-6.2639	0.74377	-2.563	29	-4.7559
124.4	-3.0281	51.141	-6.2917	0.73315	-2.5724	-0.0079276	0.0074982	0.0012922	0.66022	-1.3176	3383.4	22.348	-1.2897	79.709	-62.562	75.815	75.51	22.364	-1.4456	-6.2639	0.74377	-2.563	29	-4.7559
124.4	-3.0275	51.14	-6.2918	0.73318	-2.5724	-0.007758	0.0073535	0.0014933	0.66022	-1.3176	3382.8	22.348	-1.2895	79.708	-62.566	75.815	75.51	22.364	-1.4456	-6.2639	0.74377	-2.563	29	-4.7559
124.39	-3.027	51.139	-6.2918	0.73322	-2.5724	-0.0075829	0.0071984	0.0016928	0.66022	-1.3176	3382.1	22.348	-1.2893	79.707	-62.571	75.815	75.51	22.364	-1.4456	-6.2639	0.74377	-2.563	29	-4.7559
124.39	-3.0264	51.139	-6.2919	0.73325	-2.5724	-0.0074023	0.0070329	0.0018905	0.66022	-1.3176	3381.4	22.348	-1.289	79.707	-62.577	75.816	75.51	22.364	-1.4456	-6.2639	0.74377	-2.563	29	-4.7559
124.39	-3.0258	51.138	-6.2919	0.73329	-2.5724	-0.0072164	0.0068573	0.0020862	0.66022	-1.3176	3380.7	22.348	-1.2888	79.706	-62.582	75.816	75.51	22.364	-1.4456	-6.2639	0.74377	-2.563	29	-4.7559
124.39	-3.0252	51.138	-6.2919	0.73332	-2.5724	-0.0070254	0.0066716	0.0022796	0.66022	-1.3176	3380.1	22.348	-1.2886	79.705	-62.588	75.816	75.51	22.364	-1.4456	-6.2639	0.74377	-2.563	29	-4.7559
124.39	-3.0246	51.137	-6.292	0.73336	-2.5723	-0.0068295	0.0064759	0.0024707	0.66022	-1.3176	3379.4	22.348	-1.2883	79.705	-62.594	75.816	75.51	22.364	-1.4456	-6.2639	0.74377	-2.563	29	-4.7559
124.39	-3.024	51.137	-6.292	0.73339	-2.5723	-0.0066288	0.0062706	0.0026591	0.66022	-1.3176	3378.7	22.348	-1.2881	79.704	-62.6	75.816	75.51	22.364	-1.4456	-6.2639	0.74377	-2.563	29	-4.7559
124.39	-3.0234	51.136	-6.292	0.73342	-2.5723	-0.0064234	0.0060557	0.0028447	0.66022	-1.3176	3378.1	22.348	-1.2878	79.703	-62.606	75.816	75.51	22.364	-1.4456	-6.2639	0.74377	-2.563	29	-4.7559
124.39	-3.0228	51.136	-6.2921	0.73345	-2.5723	-0.0062137	0.0058315	0.0030273	0.66022	-1.3176	3377.4	22.348	-1.2876	79.703	-62.612	75.816	75.51	22.364	-1.4456	-6.2639	0.74377	-2.563	29	-4.7559
124.39	-3.0222	51.136	-6.2921	0.73348	-2.5723	-0.0059997	0.0055982	0.0032066	0.66022	-1.3176	3376.7	22.348	-1.2874	79.702	-62.619	75.817	75.51	22.364	-1.4456	-6.2639	0.74377	-2.563	29	-4.7559
124.39	-3.0216	51.135	-6.2921	0.7335	-2.5723	-0.0057816	0.005356	0.0033825	0.66022	-1.3176	3376.1	22.348	-1.2871	79.701	-62.626	75.817	75.51	22.364	-1.4456	-6.2639	0.74377	-2.563	29	-4.7559
124.38	-3.021	51.135	-6.2922	0.73353	-2.5722	-0.0055597	0.0051051	0.0035548	0.66022	-1.3176	3375.4	22.348	-1.2869	79.701	-62.633	75.817	75.51	22.364	-1.4456	-6.2639	0.74377	-2.563	29	-4.7559
124.38	-3.0204	51.134	-6.2922	0.73356	-2.5722	-0.0053342	0.0048458	0.0037232	0.66022	-1.3176	3374.7	22.348	-1.2866	79.7	-62.64	75.817	75.51	22.364	-1.4456	-6.2639	0.74377	-2.563	29	-4.7559
124.38	-3.0198	51.134	-6.2922	0.73358	-2.5722	-0.0051053	0.0045783	0.0038876	0.66022	-1.3176	3374.0	22.348	-1.2864	79.699	-62.647	75.817	75.51	22.364	-1.4456	-6.2639	0.74377	-2.563	29	-4.7559
124.38	-3.0192	51.134	-6.2922	0.7336	-2.5722	-0.0048731	0.004303	0.0040478	0.66022	-1.3176	3373.4	22.348	-1.2861	79.699	-62.654	75.817	75.51	22.364	-1.4456	-6.2639	0.74377	-2.563	29	-4.7559
124.38	-3.0186	51.133	-6.2923	0.73362	-2.5722	-0.004638	0.0040202	0.0042035	0.66022	-1.3176	3372.7	22.348	-1.2859	79.698	-62.662	75.817	75.51	22.364	-1.4456	-6.2639	0.74377	-2.563	29	-4.7559
124.38	-3.018	51.133	-6.2923	0.73364	-2.5721	-0.0044002	0.00373	0.0043546	0.66022	-1.3176	3372.0	22.348	-1.2856	79.698	-62.669	75.818	75.51	22.364	-1.4456	-6.2639	0.74377	-2.563	29	-4.7559
124.38	-3.0174	51.133	-6.2923	0.73366	-2.5721	-0.0041598	0.0034329	0.0045009	0.66022	-1.3176	3371.4	22.348	-1.2854	79.697	-62.677	75.818	75.51	22.364	-1.4456	-6.2639	0.74377	-2.563	29	-4.7559
124.38	-3.0168	51.132	-6.2923	0.73368	-2.5721	-0.0039172	0.0031291	0.0046423	0.66022	-1.3176	3370.7	22.348	-1.2851	79.696	-62.685	75.818	75.51	22.364	-1.4456	-6.2639	0.74377	-2.563	29	-4.7559
124.38	-3.0162	51.132	-6.2923	0.73369	-2.5721	-0.0036726	0.0028191	0.0047785	0.66022	-1.3176	3370.0	22.348	-1.2849	79.696	-62.693	75.818	75.51	22.364	-1.4456	-6.2639	0.74377	-2.563	29	-4.7559
124.38	-3.0156	51.132	-6.2924	0.7337	-2.5721	-0.0034262	0.002503	0.0049094	0.66022	-1.3176	3369.4	22.348	-1.2846	79.695	-62.701	75.818	75.51	22.364	-1.4456	-6.2639	0.74377	-2.563	29	-4.7559
124.37	-3.015	51.131	-6.2924	0.73372	-2.572	-0.0031782	0.0021814	0.0050348	0.66022	-1.3176	3368.7	22.348	-1.2844	79.694	-62.709	75.818	75.51	22.364	-1.4456	-6.2639	0.74377	-2.563	29	-4.7559
124.37	-3.0144	51.131	-6.2924	0.73373	-2.572	-0.0029291	0.0018546	0.0051545	0.66022	-1.3176	3368.0	22.348	-1.2841	79.694	-62.717	75.818	75.51	22.364	-1.4456	-6.2639	0.74377	-2.563	29	-4.7559
124.37	-3.0138	51.131	-6.2924	0.73373	-2.572	-0.0026789	0.0015229	0.0052684	0.66022	-1.3176	3367.3	22.348	-1.2839	79.693	-62.726	75.819	75.51	22.364	-1.4456	-6.2639	0.74377	-2.563	29	-4.7559
124.37	-3.0132	51.131	-6.2924	0.73374	-2.572	-0.0024281	0.0011867	0.0053763	0.66022	-1.3176	3366.7	22.348	-1.2837	79.692	-62.734	75.819	75.51	22.364	-1.4456	-6.2639	0.74377	-2.563	29	-4.7559
124.37	-3.0126	51.131	-6.2924	0.73375	-2.5719	-0.0021768	0.00084649	0.0054781	0.66022	-1.3176	3366.0	22.348	-1.2834	79.692	-62.742	75.819	75.51	22.364	-1.4456	-6.2639	0.74377	-2.563	29	-4.7559
124.37	-3.012	51.13	-6.2924	0.73375	-2.5719	-0.0019253	0.00050259	0.0055737	0.66022	-1.3176	3365.3	22.349	-1.2832	79.691	-62.751	75.819	75.51	22.364	-1.4456	-6.2639	0.74377	-2.563	29	-4.7559
124.37	-3.0114	51.13	-6.2924	0.73375	-2.5719	-0.001674	0.00015543	0.0056628	0.66022	-1.3176	3364.7	22.349	-1.2829	79.69	-62.759	75.819	75.51	22.364	-1.4456	-6.2639	0.74377	-2.563	29	-4.7559
124.37	-3.0109	51.13	-6.2925	0.73375	-2.5718	-0.001423	-0.00019457	0.0057454	0.66022	-1.3176	3364.0	22.349	-1.2827	79.69	-62.767	75.819	75.51	22.364	-1.4456	-6.2639	0.74377	-2.563	29	-4.7559
124.37	-3.0103	51.13	-6.2925	0.73375	-2.5718	-0.0011728	-0.00054698	0.0058214	0.66022	-1.3176	3363.3	22.349	-1.2825	79.689	-62.776	75.819	75.51	22.364	-1.4456	-6.2639	0.74377	-2.563	29	-4.7559
124.36	-3.0097	51.13	-6.2925	0.73375	-2.5718	-0.00092347	-0.00090138	0.0058906	0.66022	-1.3176	3362.7	22.349	-1.2822	79.688	-62.784	75.82	75.51	22.364	-1.4456	-6.2639	0.74377	-2.563	29	-4.7559
124.36	-3.0092	51.13	-6.2925	0.73374	-2.5718	-0.00067544	-0.0012573	0.005953	0.66022	-1.3176	3362.0	22.349	-1.282	79.688	-62.792	75.82	75.51	22.364	-1.4456	-6.2639	0.74377	-2.563	29	-4.7559
124.36	-3.0086	51.129	-6.2925	0.73373	-2.5717	-0.00042895	-0.0016144	0.0060083	0.66022	-1.3176	3361.3	22.349	-1.2818	79.687	-62.801	75.82	75.51	22.364	-1.4456	-6.2639	0.74377	-2.563	29	-4.7559
124.36	-3.0081	51.129	-6.2925	0.73372	-2.5717	-0.0001843	-0.0019721	0.0060566	0.66022	-1.3176	3360.6	22.349	-1.2816	79.686	-62.809	75.82	75.51	22.364	-1.4456	-6.2639	0.74377	-2.563	29	-4.7559
124.36	-3.0075	51.129	-6.2925	0.73371	-2.5717	5.8218e-05	-0.00233	0.0060978	0.66022	-1.3176	3360.0	22.349	-1.2813	79.686	-62.817	75.82	75.51	22.364	-1.4456	-6.2639	0.74377	-2.563	29	-4.7559
124.36	-3.007	51.129	-6.2925	0.7337	-2.5716	0.00029831	-0.0026876	0.0061317	0.66022	-1.3176	3359.3	22.35	-1.2811	79.685	-62.826	75.82	75.51	22.364	-1.4456	-6.2639	0.74377	-2.563	29	-4.7559
124.36	-3.0065	51.129	-6.2925	0.73369	-2.5716	0.00053569	-0.0030446	0.0061584	0.66022	-1.3176	3358.6	22.35	-1.2809	79.685	-62.834	75.82	75.51	22.364	-1.4456	-6.2639	0.74377	-2.563	29	-4.7559
124.36	-3.006	51.129	-6.2925	0.73367	-2.5716	0.00077007	-0.0034004	0.0061776	0.66022	-1.3176	3358.0	22.35	-1.2807	79.684	-62.842	75.821	75.51	22.364	-1.4456	-6.2639	0.74377	-2.563	29	-4.7559
124.36	-3.0055	51.129	-6.2925	0.73365	-2.5715	0.0010012	-0.0037546	0.0061895	0.66022	-1.3176	3357.3	22.35	-1.2805	79.683	-62.85	75.821	75.51	22.364	-1.4456	-6.2639	0.74377	-2.563	29	-4.7559
124.35	-3.005	51.129	-6.2925	0.73363	-2.5715	0.0012287	-0.0041067	0.0061939	0.66022	-1.3176	3356.6	22.35	-1.2803	79.683	-62.858	75.821	75.51	22.364	-1.4456	-6.2639	0.74377	-2.563	29	-4.7559
124.35	-3.0045	51.129	-6.2924	0.73361	-2.5715	0.0014523	-0.0044562	0.0061909	0.66022	-1.3176	3356.0	22.35	-1.2801	79.682	-62.865	75.821	75.51	22.364	-1.4456	-6.2639	0.74377	-2.563	29	-4.7559
124.35	-3.004	51.129	-6.2924	0.73359	-2.5714	0.0016718	-0.0048028	0.0061803	0.66022	-1.3176	3355.3	22.351	-1.2799	79.681	-62.873	75.821	75.51	22.364	-1.4456	-6.2639	0.74377	-2.563	29	-4.7559
124.35	-3.0035	51.129	-6.2924	0.73356	-2.5714	0.0018868	-0.005146	0.0061623	0.66022	-1.3176	3354.6	22.351	-1.2797	79.681	-62.881	75.821	75.51	22.364	-1.4456	-6.2639	0.74377	-2.563	29	-4.7559
124.35	-3.0031	51.129	-6.2924	0.73354	-2.5714	0.0020971	-0.0054852	0.0061367	0.66022	-1.3176	3353.9	22.351	-1.2795	79.68	-62.888	75.821	75.51	22.364	-1.4456	-6.2639	0.74377	-2.563	29	-4.7559
124.35	-3.0026	51.128	-6.2924	0.73351	-2.5714	0.0023025	-0.0058202	0.0061036	0.66022	-1.3176	3353.3	22.351	-1.2794	79.679	-62.895	75.822	75.51	22.364	-1.4456	-6.2639	0.74377	-2.563	29	-4.7559
124.35	-3.0022	51.128	-6.2924	0.73348	-2.5713	0.0025026	-0.0061503	0.006063	0.66022	-1.3176	3352.6	22.351	-1.2792	79.679	-62.902	75.822	75.51	22.364	-1.4456	-6.2639	0.74377	-2.563	29	-4.7559
124.35	-3.0017	51.128	-6.2924	0.73345	-2.5713	0.0026971	-0.0064752	0.006015	0.66022	-1.3176	3351.9	22.351	-1.279	79.678	-62.909	75.822	75.51	22.364	-1.4456	-6.2639	0.74377	-2.563	29	-4.7559
124.34	-3.0013	51.128	-6.2924	0.73341	-2.5713	0.0028859	-0.0067944	0.0059595	0.66022	-1.3176	3351.3	22.352	-1.2788	79.677	-62.916	75.822	75.51	22.364	-1.4456	-6.2639	0.74377	-2.563	29	-4.7559
124.34	-3.0009	51.128	-6.2924	0.73338	-2.5712	0.0030687	-0.0071076	0.0058966	0.66022	-1.3176	3350.6	22.352	-1.2787	79.677	-62.923	75.822	75.51	22.364	-1.4456	-6.2639	0.74377	-2.563	29	-4.7559
124.34	-3.0005	51.128	-6.2923	0.73334	-2.5712	0.0032452	-0.0074142	0.0058265	0.66022	-1.3176	3349.9	22.352	-1.2785	79.676	-62.929	75.822	75.51	22.364	-1.4456	-6.2639	0.74377	-2.563	29	-4.7559
124.34	-3.0001	51.128	-6.2923	0.7333	-2.5712	0.0034151	-0.007714	0.005749	0.66022	-1.3176	3349.3	22.352	-1.2783	79.675	-62.935	75.822	75.51	22.364	-1.4456	-6.2639	0.74377	-2.563	29	-4.7559
124.34	-2.9997	51.128	-6.2923	0.73327	-2.5711	0.0035783	-0.0080064	0.0056644	0.66022	-1.3176	3348.6	22.352	-1.2782	79.675	-62.941	75.823	75.51	22.364	-1.4456	-6.2639	0.74377	-2.563	29	-4.7559
124.34	-2.9994	51.128	-6.2923	0.73322	-2.5711	0.0037345	-0.0082911	0.0055727	0.66022	-1.3176	3347.9	22.352	-1.278	79.674	-62.947	75.823	75.51	22.364	-1.4456	-6.2639	0.74377	-2.563	29	-4.7559
124.34	-2.999	51.128	-6.2923	0.73318	-2.5711	0.0038835	-0.0085676	0.0054739	0.66022	-1.3176	3347.2	22.353	-1.2779	79.674	-62.953	75.823	75.51	22.364	-1.4456	-6.2639	0.74377	-2.563	29	-4.7559
124.34	-2.9986	51.128	-6.2923	0.73314	-2.5711	0.0040251	-0.0088357	0.0053683	0.66022	-1.3176	3346.6	22.353	-1.2778	79.673	-62.958	75.823	75.51	22.364	-1.4456	-6.2639	0.74377	-2.563	29	-4.7559
124.34	-2.9983	51.128	-6.2922	0.73309	-2.571	0.0041591	-0.009095	0.0052559	0.66022	-1.3176	3345.9	22.353	-1.2776	79.672	-62.963	75.823	75.51	22.364	-1.4456	-6.2639	0.74377	-2.563	29	-4.7559
124.33	-2.998	51.128	-6.2922	0.73305	-2.571	0.0042852	-0.009345	0.0051369	0.66022	-1.3176	3345.2	22.353	-1.2775	79.672	-62.968	75.823	75.51	22.364	-1.4456	-6.2639	0.74377	-2.563	29	-4.7559
124.33	-2.9977	51.128	-6.2922	0.733	-2.571	0.0044034	-0.0095855	0.0050113	0.66022	-1.3176	3344.6	22.353	-1.2774	79.671	-62.973	75.823	75.51	22.364	-1.4456	-6.2639	0.74377	-2.563	29	-4.7559
124.33	-2.9973	51.128	-6.2922	0.73295	-2.571	0.0045134	-0.0098161	0.0048794	0.66022	-1.3176	3343.9	22.353	-1.2773	79.67	-62.977	75.824	75.51	22.364	-1.4456	-6.2639	0.74377	-2.563	29	-4.7559
124.33	-2.997	51.128	-6.2921	0.7329	-2.5709	0.004615	-0.010037	0.0047413	0.66022	-1.3176	3343.2	22.354	-1.2771	79.67	-62.981	75.824	75.51	22.364	-1.4456	-6.2639	0.74377	-2.563	29	-4.7559
124.33	-2.9968	51.127	-6.2921	0.73285	-2.5709	0.0047082	-0.010247	0.0045971	0.66022	-1.3176	3342.6	22.354	-1.277	79.669	-62.985	75.824	75.51	22.364	-1.4456	-6.2639	0.74377	-2.563	29	-4.7559
124.33	-2.9965	51.127	-6.2921	0.7328	-2.5709	0.0047928	-0.010446	0.004447	0.66022	-1.3176	3341.9	22.354	-1.2769	79.668	-62.989	75.824	75.51	22.364	-1.4456	-6.2639	0.74377	-2.563	29	-4.7559
124.33	-2.9962	51.127	-6.2921	0.73275	-2.5709	0.0048686	-0.010634	0.0042913	0.66022	-1.3176	3341.2	22.354	-1.2768	79.668	-62.992	75.824	75.51	22.364	-1.4456	-6.2639	0.74377	-2.563	29	-4.7559
124.33	-2.9959	51.127	-6.292	0.73269	-2.5708	0.0049355	-0.010811	0.00413	0.66022	-1.3176	3340.5	22.354	-1.2767	79.667	-62.996	75.824	75.51	22.364	-1.4456	-6.2639	0.74377	-2.563	29	-4.7559
124.33	-2.9957	51.127	-6.292	0.73264	-2.5708	0.0049934	-0.010976	0.0039635	0.66022	-1.3176	3339.9	22.354	-1.2766	79.666	-62.998	75.824	75.51	22.364	-1.4456	-6.2639	0.74377	-2.563	29	-4.7559
124.32	-2.9955	51.127	-6.292	0.73258	-2.5708	0.0050422	-0.01113	0.0037918	0.66022	-1.3176	3339.2	22.354	-1.2765	79.666	-63.001	75.825	75.51	22.364	-1.4456	-6.2639	0.74377	-2.563	29	-4.7559
124.32	-2.9952	51.127	-6.292	0.73253	-2.5708	0.0050819	-0.011271	0.0036153	0.66022	-1.3176	3338.5	22.354	-1.2764	79.665	-63.003	75.825	75.51	22.364	-1.4456	-6.2639	0.74377	-2.563	29	-4.7559
124.32	-2.995	51.127	-6.2919	0.73247	-2.5708	0.0051123	-0.011401	0.0034341	0.66022	-1.3176	3337.9	22.355	-1.2764	79.664	-63.005	75.825	75.51	22.364	-1.4456	-6.2639	0.74377	-2.563	29	-4.7559
124.32	-2.9948	51.126	-6.2919	0.73241	-2.5708	0.0051334	-0.011518	0.0032485	0.66022	-1.3176	3337.2	22.355	-1.2763	79.664	-63.007	75.825	75.51	22.364	-1.4456	-6.2639	0.74377	-2.563	29	-4.7559
124.32	-2.9946	51.126	-6.2919	0.73236	-2.5707	0.0051452	-0.011622	0.0030587	0.66022	-1.3176	3336.5	22.355	-1.2762	79.663	-63.009	75.825	75.51	22.364	-1.4456	-6.2639	0.74377	-2.563	29	-4.7559
124.32	-2.9944	51.126	-6.2919	0.7323	-2.5707	0.0051476	-0.011714	0.0028649	0.66022	-1.3176	3335.9	22.355	-1.2761	79.662	-63.01	75.825	75.51	22.364	-1.4456	-6.2639	0.74377	-2.563	29	-4.7559
124.32	-2.9942	51.126	-6.2918	0.73224	-2.5707	0.0051407	-0.011793	0.0026674	0.66022	-1.3176	3335.2	22.355	-1.276	79.662	-63.011	75.825	75.51	22.364	-1.4456	-6.2639	0.74377	-2.563	29	-4.7559
124.32	-2.994	51.126	-6.2918	0.73218	-2.5707	0.0051243	-0.01186	0.0024665	0.66022	-1.3176	3334.5	22.355	-1.276	79.661	-63.011	75.826	75.51	22.364	-1.4456	-6.2639	0.74377	-2.563	29	-4.7559
124.32	-2.9938	51.125	-6.2918	0.73212	-2.5707	0.0050985	-0.011913	0.0022625	0.66022	-1.3176	3333.8	22.355	-1.2759	79.66	-63.012	75.826	75.51	22.364	-1.4456	-6.2639	0.74377	-2.563	29	-4.7559
124.31	-2.9937	51.125	-6.2918	0.73206	-2.5707	0.0050634	-0.011954	0.0020555	0.66022	-1.3176	3333.2	22.355	-1.2759	79.66	-63.012	75.826	75.51	22.364	-1.4456	-6.2639	0.74377	-2.563	29	-4.7559
124.31	-2.9935	51.125	-6.2917	0.732	-2.5707	0.0050189	-0.011981	0.0018458	0.66022	-1.3176	3332.5	22.355	-1.2758	79.659	-63.011	75.826	75.51	22.364	-1.4456	-6.2639	0.74377	-2.563	29	-4.7559
124.31	-2.9933	51.125	-6.2917	0.73194	-2.5707	0.0049651	-0.011996	0.0016338	0.66022	-1.3176	3331.8	22.355	-1.2757	79.659	-63.011	75.826	75.51	22.364	-1.4456	-6.2639	0.74377	-2.563	29	-4.7559
124.31	-2.9932	51.124	-6.2917	0.73188	-2.5707	0.0049021	-0.011997	0.0014197	0.66022	-1.3176	3331.2	22.355	-1.2757	79.658	-63.01	75.826	75.51	22.364	-1.4456	-6.2639	0.74377	-2.563	29	-4.7559
124.31	-2.993	51.124	-6.2917	0.73182	-2.5706	0.0048299	-0.011985	0.0012038	0.66022	-1.3176	3330.5	22.355	-1.2756	79.657	-63.009	75.826	75.51	22.364	-1.4456	-6.2639	0.74377	-2.563	29	-4.7559
124.31	-2.9929	51.124	-6.2916	0.73176	-2.5706	0.0047486	-0.01196	0.00098634	0.66022	-1.3176	3329.8	22.356	-1.2756	79.657	-63.008	75.826	75.51	22.364	-1.4456	-6.2639	0.74377	-2.563	29	-4.7559
124.31	-2.9928	51.123	-6.2916	0.7317	-2.5706	0.0046584	-0.011923	0.00076767	0.66022	-1.3176	3329.2	22.356	-1.2755	79.656	-63.006	75.827	75.51	22.364	-1.4456	-6.2639	0.74377	-2.563	29	-4.7559
124.31	-2.9926	51.123	-6.2916	0.73164	-2.5706	0.0045593	-0.011872	0.00054805	0.66022	-1.3176	3328.5	22.356	-1.2755	79.655	-63.004	75.827	75.51	22.364	-1.4456	-6.2639	0.74377	-2.563	29	-4.7559
124.31	-2.9925	51.122	-6.2916	0.73158	-2.5706	0.0044515	-0.011808	0.00032777	0.66022	-1.3176	3327.8	22.356	-1.2754	79.655	-63.002	75.827	75.51	22.364	-1.4456	-6.2639	0.74377	-2.563	29	-4.7559
124.3	-2.9924	51.122	-6.2916	0.73152	-2.5706	0.0043351	-0.011732	0.00010714	0.66022	-1.3176	3327.1	22.356	-1.2754	79.654	-62.999	75.827	75.51	22.364	-1.4456	-6.2639	0.74377	-2.563	29	-4.7559
124.3	-2.9923	51.122	-6.2915	0.73147	-2.5706	0.0042103	-0.011643	-0.00011356	0.66022	-1.3176	3326.5	22.356	-1.2754	79.653	-62.997	75.827	75.51	22.364	-1.4456	-6.2639	0.74377	-2.563	29	-4.7559
124.3	-2.9921	51.121	-6.2915	0.73141	-2.5706	0.0040772	-0.011542	-0.00033404	0.66022	-1.3176	3325.8	22.356	-1.2753	79.653	-62.994	75.827	75.51	22.364	-1.4456	-6.2639	0.74377	-2.563	29	-4.7559
124.3	-2.992	51.121	-6.2915	0.73135	-2.5706	0.003936	-0.011429	-0.00055399	0.66022	-1.3176	3325.1	22.356	-1.2753	79.652	-62.99	75.827	75.51	22.364	-1.4456	-6.2639	0.74377	-2.563	29	-4.7559
124.3	-2.9919	51.12	-6.2915	0.73129	-2.5706	0.0037869	-0.011303	-0.00077313	0.66022	-1.3176	3324.5	22.356	-1.2752	79.651	-62.987	75.828	75.51	22.364	-1.4456	-6.2639	0.74377	-2.563	29	-4.7559
124.3	-2.9918	51.12	-6.2915	0.73124	-2.5706	0.0036301	-0.011165	-0.00099116	0.66022	-1.3176	3323.8	22.356	-1.2752	79.651	-62.983	75.828	75.51	22.364	-1.4456	-6.2639	0.74377	-2.563	29	-4.7559
124.3	-2.9917	51.119	-6.2914	0.73118	-2.5706	0.0034658	-0.011016	-0.0012078	0.66022	-1.3176	3323.1	22.356	-1.2752	79.65	-62.979	75.828	75.51	22.364	-1.4456	-6.2639	0.74377	-2.563	29	-4.7559
124.3	-2.9916	51.119	-6.2914	0.73113	-2.5707	0.0032942	-0.010855	-0.0014227	0.66022	-1.3176	3322.5	22.355	-1.2751	79.649	-62.975	75.828	75.51	22.364	-1.4456	-6.2639	0.74377	-2.563	29	-4.7559
124.3	-2.9915	51.118	-6.2914	0.73107	-2.5707	0.0031156	-0.010683	-0.0016357	0.66022	-1.3176	3321.8	22.355	-1.2751	79.649	-62.97	75.828	75.51	22.364	-1.4456	-6.2639	0.74377	-2.563	29	-4.7559
124.3	-2.9913	51.118	-6.2914	0.73102	-2.5707	0.0029302	-0.0105	-0.0018464	0.66022	-1.3176	3321.1	22.355	-1.2751	79.648	-62.966	75.828	75.51	22.364	-1.4456	-6.2639	0.74377	-2.563	29	-4.7559
124.29	-2.9912	51.117	-6.2914	0.73097	-2.5707	0.0027383	-0.010307	-0.0020546	0.66022	-1.3176	3320.4	22.355	-1.275	79.647	-62.961	75.828	75.51	22.364	-1.4456	-6.2639	0.74377	-2.563	29	-4.7559
124.29	-2.9911	51.117	-6.2914	0.73092	-2.5707	0.0025401	-0.010102	-0.0022599	0.66022	-1.3176	3319.8	22.355	-1.275	79.647	-62.956	75.829	75.51	22.364	-1.4456	-6.2639	0.74377	-2.563	29	-4.7559
124.29	-2.991	51.116	-6.2913	0.73087	-2.5707	0.0023358	-0.0098882	-0.0024622	0.66022	-1.3176	3319.1	22.355	-1.2749	79.646	-62.951	75.829	75.51	22.364	-1.4456	-6.2639	0.74377	-2.563	29	-4.7559
124.29	-2.9909	51.115	-6.2913	0.73082	-2.5707	0.0021259	-0.0096641	-0.0026611	0.66022	-1.3176	3318.4	22.355	-1.2749	79.645	-62.945	75.829	75.51	22.364	-1.4456	-6.2639	0.74377	-2.563	29	-4.7559
124.29	-2.9908	51.115	-6.2913	0.73077	-2.5707	0.0019105	-0.0094306	-0.0028564	0.66022	-1.3176	3317.8	22.355	-1.2749	79.645	-62.939	75.829	75.51	22.364	-1.4456	-6.2639	0.74377	-2.563	29	-4.7559
124.29	-2.9906	51.114	-6.2913	0.73072	-2.5707	0.00169	-0.0091879	-0.0030478	0.66022	-1.3176	3317.1	22.355	-1.2748	79.644	-62.934	75.829	75.51	22.364	-1.4456	-6.2639	0.74377	-2.563	29	-4.7559
124.29	-2.9905	51.114	-6.2913	0.73068	-2.5708	0.0014647	-0.0089365	-0.0032351	0.66022	-1.3176	3316.4	22.355	-1.2748	79.643	-62.928	75.829	75.51	22.364	-1.4456	-6.2639	0.74377	-2.563	29	-4.7559
124.29	-2.9904	51.113	-6.2913	0.73063	-2.5708	0.0012349	-0.0086766	-0.003418	0.66022	-1.3176	3315.8	22.355	-1.2747	79.643	-62.922	75.829	75.51	22.364	-1.4456	-6.2639	0.74377	-2.563	29	-4.7559
124.29	-2.9903	51.112	-6.2913	0.73059	-2.5708	0.0010008	-0.0084087	-0.0035962	0.66022	-1.3176	3315.1	22.355	-1.2747	79.642	-62.915	75.829	75.51	22.364	-1.4456	-6.2639	0.74377	-2.563	29	-4.7559
124.29	-2.9901	51.112	-6.2913	0.73055	-2.5708	0.00076294	-0.0081332	-0.0037697	0.66022	-1.3176	3314.4	22.354	-1.2746	79.641	-62.909	75.83	75.51	22.364	-1.4456	-6.2639	0.74377	-2.563	29	-4.7559
124.29	-2.99	51.111	-6.2913	0.73051	-2.5708	0.00052149	-0.0078504	-0.003938	0.66022	-1.3176	3313.7	22.354	-1.2746	79.641	-62.902	75.83	75.51	22.364	-1.4456	-6.2639	0.74377	-2.563	29	-4.7559
124.28	-2.9899	51.11	-6.2913	0.73047	-2.5708	0.00027684	-0.0075607	-0.0041011	0.66022	-1.3176	3313.1	22.354	-1.2745	79.64	-62.895	75.83	75.51	22.364	-1.4456	-6.2639	0.74377	-2.563	29	-4.7559
124.28	-2.9897	51.109	-6.2913	0.73044	-2.5709	2.9314e-05	-0.0072646	-0.0042587	0.66022	-1.3176	3312.4	22.354	-1.2745	79.639	-62.889	75.83	75.51	22.364	-1.4456	-6.2639	0.74377	-2.563	29	-4.7559
124.28	-2.9896	51.109	-6.2913	0.7304	-2.5709	-0.00022073	-0.0069625	-0.0044106	0.66022	-1.3176	3311.7	22.354	-1.2744	79.639	-62.882	75.83	75.51	22.364	-1.4456	-6.2639	0.74377	-2.563	29	-4.7559
124.28	-2.9894	51.108	-6.2913	0.73037	-2.5709	-0.00047296	-0.0066547	-0.0045566	0.66022	-1.3176	3311.1	22.354	-1.2744	79.638	-62.875	75.83	75.51	22.364	-1.4456	-6.2639	0.74377	-2.563	29	-4.7559
124.28	-2.9892	51.107	-6.2913	0.73033	-2.5709	-0.00072702	-0.0063418	-0.0046965	0.66022	-1.3176	3310.4	22.354	-1.2743	79.637	-62.867	75.83	75.51	22.364	-1.4456	-6.2639	0.74377	-2.563	29	-4.7559
124.28	-2.9891	51.106	-6.2913	0.7303	-2.571	-0.00098257	-0.0060242	-0.0048302	0.66022	-1.3176	3309.7	22.353	-1.2743	79.637	-62.86	75.83	75.51	22.364	-1.4456	-6.2639	0.74377	-2.563	29	-4.7559
124.28	-2.9889	51.105	-6.2913	0.73027	-2.571	-0.0012392	-0.0057023	-0.0049574	0.66022	-1.3176	3309.1	22.353	-1.2742	79.636	-62.853	75.831	75.51	22.364	-1.4456	-6.2639	0.74377	-2.563	29	-4.7559
124.28	-2.9887	51.105	-6.2913	0.73025	-2.571	-0.0014967	-0.0053765	-0.0050781	0.66022	-1.3176	3308.4	22.353	-1.2741	79.635	-62.846	75.831	75.51	22.364	-1.4456	-6.2639	0.74377	-2.563	29	-4.7559
124.28	-2.9885	51.104	-6.2913	0.73022	-2.571	-0.0017546	-0.0050474	-0.0051921	0.66022	-1.3176	3307.7	22.353	-1.2741	79.635	-62.838	75.831	75.51	22.364	-1.4456	-6.2639	0.74377	-2.563	29	-4.7559
124.28	-2.9883	51.103	-6.2913	0.73019	-2.5711	-0.0020125	-0.0047153	-0.0052992	0.66022	-1.3176	3307.0	22.353	-1.274	79.634	-62.831	75.831	75.51	22.364	-1.4456	-6.2639	0.74377	-2.563	29	-4.7559
124.28	-2.9881	51.102	-6.2913	0.73017	-2.5711	-0.0022702	-0.0043807	-0.0053993	0.66022	-1.3176	3306.4	22.352	-1.2739	79.633	-62.823	75.831	75.51	22.364	-1.4456	-6.2639	0.74377	-2.563	29	-4.7559
124.27	-2.9879	51.101	-6.2913	0.73015	-2.5711	-0.0025272	-0.0040441	-0.0054924	0.66022	-1.3176	3305.7	22.352	-1.2738	79.633	-62.816	75.831	75.51	22.364	-1.4456	-6.2639	0.74377	-2.563	29	-4.7559
124.27	-2.9877	51.1	-6.2914	0.73013	-2.5711	-0.0027833	-0.0037059	-0.0055782	0.66022	-1.3176	3305.0	22.352	-1.2738	79.632	-62.808	75.831	75.51	22.364	-1.4456	-6.2639	0.74377	-2.563	29	-4.7559
124.27	-2.9875	51.1	-6.2914	0.73011	-2.5712	-0.003038	-0.0033665	-0.0056568	0.66022	-1.3176	3304.4	22.352	-1.2737	79.631	-62.801	75.831	75.51	22.364	-1.4456	-6.2639	0.74377	-2.563	29	-4.7559
124.27	-2.9873	51.099	-6.2914	0.7301	-2.5712	-0.0032911	-0.0030265	-0.005728	0.66022	-1.3176	3303.7	22.352	-1.2736	79.631	-62.793	75.832	75.51	22.364	-1.4456	-6.2639	0.74377	-2.563	29	-4.7559
124.27	-2.987	51.098	-6.2914	0.73008	-2.5712	-0.0035422	-0.0026863	-0.0057917	0.66022	-1.3176	3303.0	22.351	-1.2735	79.63	-62.785	75.832	75.51	22.364	-1.4456	-6.2639	0.74377	-2.563	29	-4.7559
124.27	-2.9868	51.097	-6.2914	0.73007	-2.5713	-0.0037909	-0.0023463	-0.005848	0.66022	-1.3176	3302.4	22.351	-1.2734	79.629	-62.778	75.832	75.51	22.364	-1.4456	-6.2639	0.74377	-2.563	29	-4.7559
124.27	-2.9865	51.096	-6.2914	0.73006	-2.5713	-0.004037	-0.0020069	-0.0058966	0.66022	-1.3176	3301.7	22.351	-1.2733	79.629	-62.77	75.832	75.51	22.364	-1.4456	-6.2639	0.74377	-2.563	29	-4.7559
124.27	-2.9863	51.095	-6.2915	0.73005	-2.5713	-0.00428	-0.0016687	-0.0059377	0.66022	-1.3176	3301.0	22.351	-1.2732	79.628	-62.763	75.832	75.51	22.364	-1.4456	-6.2639	0.74377	-2.563	29	-4.7559
124.27	-2.986	51.094	-6.2915	0.73004	-2.5713	-0.0045197	-0.001332	-0.0059712	0.66022	-1.3176	3300.4	22.351	-1.2731	79.627	-62.755	75.832	75.51	22.364	-1.4456	-6.2639	0.74377	-2.563	29	-4.7559
124.27	-2.9857	51.093	-6.2915	0.73004	-2.5714	-0.0047558	-0.00099734	-0.005997	0.66022	-1.3176	3299.7	22.35	-1.273	79.627	-62.748	75.832	75.51	22.364	-1.4456	-6.2639	0.74377	-2.563	29	-4.7559
124.27	-2.9854	51.093	-6.2915	0.73003	-2.5714	-0.004988	-0.00066505	-0.0060151	0.66022	-1.3176	3299.0	22.35	-1.2729	79.626	-62.741	75.832	75.51	22.364	-1.4456	-6.2639	0.74377	-2.563	29	-4.7559
124.27	-2.9851	51.092	-6.2916	0.73003	-2.5714	-0.0052159	-0.0003356	-0.0060256	0.66022	-1.3176	3298.3	22.35	-1.2728	79.625	-62.733	75.833	75.51	22.364	-1.4456	-6.2639	0.74377	-2.563	29	-4.7559
124.26	-2.9848	51.091	-6.2916	0.73003	-2.5715	-0.0054393	-9.3843e-06	-0.0060285	0.66022	-1.3176	3297.7	22.35	-1.2727	79.625	-62.726	75.833	75.51	22.364	-1.4456	-6.2639	0.74377	-2.563	29	-4.7559
124.26	-2.9845	51.09	-6.2916	0.73003	-2.5715	-0.0056578	0.00031318	-0.0060237	0.66022	-1.3176	3297.0	22.35	-1.2725	79.624	-62.719	75.833	75.51	22.364	-1.4456	-6.2639	0.74377	-2.563	29	-4.7559
124.26	-2.9842	51.089	-6.2916	0.73003	-2.5715	-0.0058713	0.00063169	-0.0060114	0.66022	-1.3176	3296.3	22.349	-1.2724	79.623	-62.712	75.833	75.51	22.364	-1.4456	-6.2639	0.74377	-2.563	29	-4.7559
124.26	-2.9839	51.088	-6.2917	0.73004	-2.5716	-0.0060794	0.00094576	-0.0059916	0.66022	-1.3176	3295.7	22.349	-1.2723	79.623	-62.705	75.833	75.51	22.364	-1.4456	-6.2639	0.74377	-2.563	29	-4.7559
124.26	-2.9836	51.087	-6.2917	0.73004	-2.5716	-0.0062819	0.001255	-0.0059643	0.66022	-1.3176	3295.0	22.349	-1.2721	79.622	-62.698	75.833	75.51	22.364	-1.4456	-6.2639	0.74377	-2.563	29	-4.7559
124.26	-2.9832	51.086	-6.2917	0.73005	-2.5716	-0.0064784	0.0015591	-0.0059295	0.66022	-1.3176	3294.3	22.349	-1.272	79.621	-62.692	75.833	75.51	22.364	-1.4456	-6.2639	0.74377	-2.563	29	-4.7559
124.26	-2.9829	51.085	-6.2918	0.73006	-2.5716	-0.0066689	0.0018576	-0.0058875	0.66022	-1.3176	3293.7	22.348	-1.2719	79.621	-62.685	75.833	75.51	22.364	-1.4456	-6.2639	0.74377	-2.563	29	-4.7559
124.26	-2.9825	51.084	-6.2918	0.73007	-2.5717	-0.006853	0.0021501	-0.0058382	0.66022	-1.3176	3293.0	22.348	-1.2717	79.62	-62.679	75.834	75.51	22.364	-1.4456	-6.2639	0.74377	-2.563	29	-4.7559
124.26	-2.9821	51.083	-6.2918	0.73008	-2.5717	-0.0070306	0.0024365	-0.0057817	0.66022	-1.3176	3292.3	22.348	-1.2716	79.619	-62.672	75.834	75.51	22.364	-1.4456	-6.2639	0.74377	-2.563	29	-4.7559
124.26	-2.9818	51.083	-6.2919	0.73009	-2.5717	-0.0072013	0.0027162	-0.0057182	0.66022	-1.3176	3291.6	22.348	-1.2714	79.619	-62.666	75.834	75.51	22.364	-1.4456	-6.2639	0.74377	-2.563	29	-4.7559
124.26	-2.9814	51.082	-6.2919	0.73011	-2.5718	-0.0073651	0.0029891	-0.0056478	0.66022	-1.3176	3291.0	22.348	-1.2713	79.618	-62.66	75.834	75.51	22.364	-1.4456	-6.2639	0.74377	-2.563	29	-4.7559
124.26	-2.981	51.081	-6.2919	0.73012	-2.5718	-0.0075217	0.0032547	-0.0055706	0.66022	-1.3176	3290.3	22.347	-1.2711	79.617	-62.654	75.834	75.51	22.364	-1.4456	-6.2639	0.74377	-2.563	29	-4.7559
124.25	-2.9806	51.08	-6.292	0.73014	-2.5718	-0.007671	0.0035129	-0.0054867	0.66022	-1.3176	3289.6	22.347	-1.271	79.617	-62.648	75.834	75.51	22.364	-1.4456	-6.2639	0.74377	-2.563	29	-4.7559
124.25	-2.9802	51.079	-6.292	0.73016	-2.5718	-0.0078127	0.0037632	-0.0053963	0.66022	-1.3176	3289.0	22.347	-1.2708	79.616	-62.643	75.834	75.51	22.364	-1.4456	-6.2639	0.74377	-2.563	29	-4.7559
124.25	-2.9798	51.078	-6.2921	0.73018	-2.5719	-0.0079468	0.0040055	-0.0052995	0.66022	-1.3176	3288.3	22.347	-1.2707	79.615	-62.637	75.834	75.51	22.364	-1.4456	-6.2639	0.74377	-2.563	29	-4.7559
124.25	-2.9794	51.077	-6.2921	0.7302	-2.5719	-0.0080731	0.0042395	-0.0051964	0.66022	-1.3176	3287.6	22.346	-1.2705	79.615	-62.632	75.835	75.51	22.364	-1.4456	-6.2639	0.74377	-2.563	29	-4.7559
124.25	-2.979	51.076	-6.2921	0.73022	-2.5719	-0.0081914	0.0044649	-0.0050873	0.66022	-1.3176	3287.0	22.346	-1.2703	79.614	-62.627	75.835	75.51	22.364	-1.4456	-6.2639	0.74377	-2.563	29	-4.7559
124.25	-2.9786	51.075	-6.2922	0.73024	-2.5719	-0.0083017	0.0046816	-0.0049723	0.66022	-1.3176	3286.3	22.346	-1.2702	79.613	-62.622	75.835	75.51	22.364	-1.4456	-6.2639	0.74377	-2.563	29	-4.7559
124.25	-2.9781	51.075	-6.2922	0.73027	-2.572	-0.0084038	0.0048892	-0.0048516	0.66022	-1.3176	3285.6	22.346	-1.27	79.613	-62.618	75.835	75.51	22.364	-1.4456	-6.2639	0.74377	-2.563	29	-4.7559
124.25	-2.9777	51.074	-6.2923	0.73029	-2.572	-0.0084977	0.0050876	-0.0047254	0.66022	-1.3176	3285.0	22.346	-1.2698	79.612	-62.613	75.835	75.51	22.364	-1.4456	-6.2639	0.74377	-2.563	29	-4.7559
124.25	-2.9773	51.073	-6.2923	0.73032	-2.572	-0.0085832	0.0052767	-0.0045938	0.66022	-1.3176	3284.3	22.345	-1.2696	79.611	-62.609	75.835	75.51	22.364	-1.4456	-6.2639	0.74377	-2.563	29	-4.7559
124.25	-2.9768	51.072	-6.2924	0.73034	-2.572	-0.0086603	0.0054561	-0.0044571	0.66022	-1.3176	3283.6	22.345	-1.2695	79.611	-62.605	75.835	75.51	22.364	-1.4456	-6.2639	0.74377	-2.563	29	-4.7559
124.25	-2.9764	51.071	-6.2924	0.73037	-2.5721	-0.0087289	0.0056258	-0.0043155	0.66022	-1.3176	3282.9	22.345	-1.2693	79.61	-62.601	75.835	75.51	22.364	-1.4456	-6.2639	0.74377	-2.563	29	-4.7559
124.25	-2.9759	51.07	-6.2924	0.7304	-2.5721	-0.008789	0.0057857	-0.0041691	0.66022	-1.3176	3282.3	22.345	-1.2691	79.609	-62.597	75.835	75.51	22.364	-1.4456	-6.2639	0.74377	-2.563	29	-4.7559
124.24	-2.9754	51.069	-6.2925	0.73043	-2.5721	-0.0088406	0.0059355	-0.0040182	0.66022	-1.3176	3281.6	22.345	-1.2689	79.609	-62.594	75.836	75.51	22.364	-1.4456	-6.2639	0.74377	-2.563	29	-4.7559
124.24	-2.975	51.069	-6.2925	0.73046	-2.5721	-0.0088836	0.0060751	-0.003863	0.66022	-1.3176	3280.9	22.345	-1.2687	79.608	-62.591	75.836	75.51	22.364	-1.4456	-6.2639	0.74377	-2.563	29	-4.7559
124.24	-2.9745	51.068	-6.2926	0.73049	-2.5721	-0.008918	0.0062046	-0.0037037	0.66022	-1.3176	3280.3	22.344	-1.2685	79.607	-62.588	75.836	75.51	22.364	-1.4456	-6.2639	0.74377	-2.563	29	-4.7559
124.24	-2.974	51.067	-6.2926	0.73052	-2.5722	-0.0089439	0.0063237	-0.0035406	0.66022	-1.3176	3279.6	22.344	-1.2683	79.607	-62.585	75.836	75.51	22.364	-1.4456	-6.2639	0.74377	-2.563	29	-4.7559
124.24	-2.9735	51.066	-6.2927	0.73055	-2.5722	-0.0089611	0.0064324	-0.0033738	0.66022	-1.3176	3278.9	22.344	-1.2681	79.606	-62.582	75.836	75.51	22.364	-1.4456	-6.2639	0.74377	-2.563	29	-4.7559
124.24	-2.973	51.065	-6.2927	0.73059	-2.5722	-0.0089699	0.0065306	-0.0032037	0.66022	-1.3176	3278.3	22.344	-1.2679	79.605	-62.58	75.836	75.51	22.364	-1.4456	-6.2639	0.74377	-2.563	29	-4.7559
124.24	-2.9726	51.065	-6.2928	0.73062	-2.5722	-0.0089701	0.0066183	-0.0030304	0.66022	-1.3176	3277.6	22.344	-1.2677	79.605	-62.578	75.836	75.51	22.364	-1.4456	-6.2639	0.74377	-2.563	29	-4.7559
124.24	-2.9721	51.064	-6.2928	0.73065	-2.5722	-0.0089619	0.0066954	-0.0028541	0.66022	-1.3176	3276.9	22.344	-1.2675	79.604	-62.576	75.836	75.51	22.364	-1.4456	-6.2639	0.74377	-2.563	29	-4.7559
124.24	-2.9716	51.063	-6.2928	0.73069	-2.5722	-0.0089452	0.0067619	-0.0026752	0.66022	-1.3176	3276.3	22.343	-1.2673	79.603	-62.574	75.837	75.51	22.364	-1.4456	-6.2639	0.74377	-2.563	29	-4.7559
124.24	-2.9711	51.062	-6.2929	0.73072	-2.5723	-0.0089203	0.0068179	-0.0024939	0.66022	-1.3176	3275.6	22.343	-1.2671	79.603	-62.573	75.837	75.51	22.364	-1.4456	-6.2639	0.74377	-2.563	29	-4.7559
124.24	-2.9706	51.062	-6.2929	0.73075	-2.5723	-0.0088871	0.0068633	-0.0023103	0.66022	-1.3176	3274.9	22.343	-1.2669	79.602	-62.572	75.837	75.51	22.364	-1.4456	-6.2639	0.74377	-2.563	29	-4.7559
124.23	-2.9701	51.061	-6.293	0.73079	-2.5723	-0.0088457	0.0068981	-0.0021248	0.66022	-1.3176	3274.2	22.343	-1.2667	79.601	-62.571	75.837	75.51	22.364	-1.4456	-6.2639	0.74377	-2.563	29	-4.7559
124.23	-2.9695	51.06	-6.293	0.73082	-2.5723	-0.0087963	0.0069223	-0.0019376	0.66022	-1.3176	3273.6	22.343	-1.2665	79.601	-62.57	75.837	75.51	22.364	-1.4456	-6.2639	0.74377	-2.563	29	-4.7559
124.23	-2.969	51.06	-6.2931	0.73086	-2.5723	-0.008739	0.0069361	-0.0017489	0.66022	-1.3176	3272.9	22.343	-1.2663	79.6	-62.57	75.837	75.51	22.364	-1.4456	-6.2639	0.74377	-2.563	29	-4.7559
124.23	-2.9685	51.059	-6.2931	0.73089	-2.5723	-0.0086738	0.0069394	-0.0015589	0.66022	-1.3176	3272.2	22.343	-1.2661	79.599	-62.569	75.837	75.51	22.364	-1.4456	-6.2639	0.74377	-2.563	29	-4.7559
124.23	-2.968	51.058	-6.2932	0.73093	-2.5723	-0.0086009	0.0069323	-0.001368	0.66022	-1.3176	3271.6	22.342	-1.2659	79.599	-62.569	75.837	75.51	22.364	-1.4456	-6.2639	0.74377	-2.563	29	-4.7559
124.23	-2.9675	51.058	-6.2932	0.73096	-2.5723	-0.0085205	0.006915	-0.0011763	0.66022	-1.3176	3270.9	22.342	-1.2657	79.598	-62.57	75.837	75.51	22.364	-1.4456	-6.2639	0.74377	-2.563	29	-4.7559
124.23	-2.967	51.057	-6.2932	0.731	-2.5723	-0.0084327	0.0068874	-0.00098418	0.66022	-1.3176	3270.2	22.342	-1.2655	79.597	-62.57	75.838	75.51	22.364	-1.4456	-6.2639	0.74377	-2.563	29	-4.7559
124.23	-2.9665	51.056	-6.2933	0.73103	-2.5723	-0.0083376	0.0068498	-0.00079175	0.66022	-1.3176	3269.6	22.342	-1.2653	79.596	-62.571	75.838	75.51	22.364	-1.4456	-6.2639	0.74377	-2.563	29	-4.7559
124.23	-2.9659	51.056	-6.2933	0.73106	-2.5723	-0.0082354	0.0068022	-0.00059929	0.66022	-1.3176	3268.9	22.342	-1.2651	79.596	-62.572	75.838	75.51	22.364	-1.4456	-6.2639	0.74377	-2.563	29	-4.7559
124.23	-2.9654	51.055	-6.2934	0.7311	-2.5723	-0.0081263	0.0067447	-0.00040705	0.66022	-1.3176	3268.2	22.342	-1.2648	79.595	-62.573	75.838	75.51	22.364	-1.4456	-6.2639	0.74377	-2.563	29	-4.7559
124.22	-2.9649	51.054	-6.2934	0.73113	-2.5723	-0.0080105	0.0066774	-0.00021524	0.66022	-1.3176	3267.6	22.342	-1.2646	79.594	-62.574	75.838	75.51	22.364	-1.4456	-6.2639	0.74377	-2.563	29	-4.7559
124.22	-2.9644	51.054	-6.2934	0.73117	-2.5723	-0.0078881	0.0066006	-2.4112e-05	0.66022	-1.3176	3266.9	22.342	-1.2644	79.594	-62.576	75.838	75.51	22.364	-1.4456	-6.2639	0.74377	-2.563	29	-4.7559
124.22	-2.9638	51.053	-6.2935	0.7312	-2.5723	-0.0077594	0.0065144	0.00016612	0.66022	-1.3176	3266.2	22.342	-1.2642	79.593	-62.578	75.838	75.51	22.364	-1.4456	-6.2639	0.74377	-2.563	29	-4.7559
124.22	-2.9633	51.053	-6.2935	0.73123	-2.5723	-0.0076246	0.0064189	0.00035522	0.66022	-1.3176	3265.5	22.342	-1.264	79.592	-62.58	75.838	75.51	22.364	-1.4456	-6.2639	0.74377	-2.563	29	-4.7559
124.22	-2.9628	51.052	-6.2936	0.73126	-2.5723	-0.0074837	0.0063143	0.00054298	0.66022	-1.3176	3264.9	22.342	-1.2638	79.592	-62.582	75.838	75.51	22.364	-1.4456	-6.2639	0.74377	-2.563	29	-4.7559
124.22	-2.9623	51.052	-6.2936	0.73129	-2.5723	-0.0073372	0.0062008	0.00072917	0.66022	-1.3176	3264.2	22.342	-1.2636	79.591	-62.585	75.839	75.51	22.364	-1.4456	-6.2639	0.74377	-2.563	29	-4.7559
124.22	-2.9618	51.051	-6.2936	0.73132	-2.5723	-0.0071851	0.0060786	0.00091359	0.66022	-1.3176	3263.5	22.342	-1.2634	79.59	-62.587	75.839	75.51	22.364	-1.4456	-6.2639	0.74377	-2.563	29	-4.7559
124.22	-2.9612	51.05	-6.2937	0.73135	-2.5723	-0.0070277	0.0059478	0.001096	0.66022	-1.3176	3262.9	22.341	-1.2631	79.59	-62.59	75.839	75.51	22.364	-1.4456	-6.2639	0.74377	-2.563	29	-4.7559
124.22	-2.9607	51.05	-6.2937	0.73138	-2.5723	-0.0068653	0.0058088	0.0012763	0.66022	-1.3176	3262.2	22.341	-1.2629	79.589	-62.593	75.839	75.51	22.364	-1.4456	-6.2639	0.74377	-2.563	29	-4.7559
124.22	-2.9602	51.049	-6.2937	0.73141	-2.5723	-0.006698	0.0056617	0.0014541	0.66022	-1.3176	3261.5	22.341	-1.2627	79.588	-62.597	75.839	75.51	22.364	-1.4456	-6.2639	0.74377	-2.563	29	-4.7559
124.21	-2.9597	51.049	-6.2938	0.73144	-2.5723	-0.0065261	0.0055066	0.0016294	0.66022	-1.3176	3260.9	22.341	-1.2625	79.588	-62.6	75.839	75.51	22.364	-1.4456	-6.2639	0.74377	-2.563	29	-4.7559
124.21	-2.9591	51.048	-6.2938	0.73147	-2.5723	-0.0063498	0.005344	0.0018018	0.66022	-1.3176	3260.2	22.341	-1.2623	79.587	-62.604	75.839	75.51	22.364	-1.4456	-6.2639	0.74377	-2.563	29	-4.7559
124.21	-2.9586	51.048	-6.2938	0.73149	-2.5723	-0.0061694	0.0051739	0.0019714	0.66022	-1.3176	3259.5	22.341	-1.2621	79.586	-62.608	75.839	75.51	22.364	-1.4456	-6.2639	0.74377	-2.563	29	-4.7559
124.21	-2.9581	51.048	-6.2939	0.73152	-2.5723	-0.0059851	0.0049967	0.0021377	0.66022	-1.3176	3258.9	22.341	-1.2619	79.586	-62.612	75.839	75.51	22.364	-1.4456	-6.2639	0.74377	-2.563	29	-4.7559
124.21	-2.9576	51.047	-6.2939	0.73154	-2.5723	-0.0057972	0.0048125	0.0023008	0.66022	-1.3176	3258.2	22.341	-1.2617	79.585	-62.616	75.84	75.51	22.364	-1.4456	-6.2639	0.74377	-2.563	29	-4.7559
124.21	-2.9571	51.047	-6.2939	0.73157	-2.5722	-0.0056058	0.0046217	0.0024603	0.66022	-1.3176	3257.5	22.341	-1.2615	79.584	-62.621	75.84	75.51	22.364	-1.4456	-6.2639	0.74377	-2.563	29	-4.7559
124.21	-2.9566	51.046	-6.2939	0.73159	-2.5722	-0.0054114	0.0044244	0.0026163	0.66022	-1.3176	3256.9	22.341	-1.2612	79.584	-62.625	75.84	75.51	22.364	-1.4456	-6.2639	0.74377	-2.563	29	-4.7559
124.21	-2.956	51.046	-6.294	0.73161	-2.5722	-0.005214	0.004221	0.0027684	0.66022	-1.3176	3256.2	22.341	-1.261	79.583	-62.63	75.84	75.51	22.364	-1.4456	-6.2639	0.74377	-2.563	29	-4.7559
124.21	-2.9555	51.045	-6.294	0.73163	-2.5722	-0.005014	0.0040117	0.0029165	0.66022	-1.3176	3255.5	22.341	-1.2608	79.582	-62.635	75.84	75.51	22.364	-1.4456	-6.2639	0.74377	-2.563	29	-4.7559
124.21	-2.955	51.045	-6.294	0.73165	-2.5722	-0.0048116	0.0037967	0.0030605	0.66022	-1.3176	3254.8	22.341	-1.2606	79.582	-62.64	75.84	75.51	22.364	-1.4456	-6.2639	0.74377	-2.563	29	-4.7559
124.2	-2.9545	51.045	-6.294	0.73167	-2.5722	-0.0046071	0.0035765	0.0032003	0.66022	-1.3176	3254.2	22.341	-1.2604	79.581	-62.645	75.84	75.51	22.364	-1.4456	-6.2639	0.74377	-2.563	29	-4.7559
124.2	-2.954	51.044	-6.2941	0.73169	-2.5722	-0.0044007	0.0033511	0.0033358	0.66022	-1.3176	3253.5	22.341	-1.2602	79.58	-62.651	75.84	75.51	22.364	-1.4456	-6.2639	0.74377	-2.563	29	-4.7559
124.2	-2.9535	51.044	-6.2941	0.7317	-2.5721	-0.0041927	0.0031209	0.0034667	0.66022	-1.3176	3252.8	22.341	-1.26	79.58	-62.656	75.84	75.51	22.364	-1.4456	-6.2639	0.74377	-2.563	29	-4.7559
124.2	-2.953	51.043	-6.2941	0.73172	-2.5721	-0.0039832	0.0028863	0.0035929	0.66022	-1.3176	3252.2	22.341	-1.2598	79.579	-62.662	75.841	75.51	22.364	-1.4456	-6.2639	0.74377	-2.563	29	-4.7559
124.2	-2.9525	51.043	-6.2941	0.73173	-2.5721	-0.0037727	0.0026473	0.0037145	0.66022	-1.3176	3251.5	22.341	-1.2596	79.578	-62.668	75.841	75.51	22.364	-1.4456	-6.2639	0.74377	-2.563	29	-4.7559
124.2	-2.952	51.043	-6.2942	0.73174	-2.5721	-0.0035613	0.0024045	0.0038312	0.66022	-1.3176	3250.8	22.341	-1.2594	79.577	-62.673	75.841	75.51	22.364	-1.4456	-6.2639	0.74377	-2.563	29	-4.7559
124.2	-2.9515	51.042	-6.2942	0.73176	-2.5721	-0.0033493	0.002158	0.0039429	0.66022	-1.3176	3250.2	22.341	-1.2592	79.577	-62.679	75.841	75.51	22.364	-1.4456	-6.2639	0.74377	-2.563	29	-4.7559
124.2	-2.951	51.042	-6.2942	0.73177	-2.5721	-0.0031369	0.0019081	0.0040497	0.66022	-1.3176	3249.5	22.342	-1.259	79.576	-62.685	75.841	75.51	22.364	-1.4456	-6.2639	0.74377	-2.563	29	-4.7559
124.2	-2.9505	51.042	-6.2942	0.73178	-2.572	-0.0029243	0.0016551	0.0041512	0.66022	-1.3176	3248.8	22.342	-1.2588	79.575	-62.692	75.841	75.51	22.364	-1.4456	-6.2639	0.74377	-2.563	29	-4.7559
124.19	-2.9501	51.041	-6.2942	0.73178	-2.572	-0.0027119	0.0013994	0.0042476	0.66022	-1.3176	3248.2	22.342	-1.2586	79.575	-62.698	75.841	75.51	22.364	-1.4456	-6.2639	0.74377	-2.563	29	-4.7559
124.19	-2.9496	51.041	-6.2942	0.73179	-2.572	-0.0024998	0.0011411	0.0043387	0.66022	-1.3176	3247.5	22.342	-1.2584	79.574	-62.704	75.841	75.51	22.364	-1.4456	-6.2639	0.74377	-2.563	29	-4.7559
124.19	-2.9491	51.041	-6.2942	0.73179	-2.572	-0.0022883	0.00088061	0.0044244	0.66022	-1.3176	3246.8	22.342	-1.2582	79.573	-62.711	75.842	75.51	22.364	-1.4456	-6.2639	0.74377	-2.563	29	-4.7559
124.19	-2.9486	51.04	-6.2942	0.7318	-2.5719	-0.0020776	0.00061821	0.0045047	0.66022	-1.3176	3246.1	22.342	-1.258	79.573	-62.717	75.842	75.51	22.364	-1.4456	-6.2639	0.74377	-2.563	29	-4.7559
124.19	-2.9481	51.04	-6.2943	0.7318	-2.5719	-0.0018679	0.00035418	0.0045796	0.66022	-1.3176	3245.5	22.342	-1.2578	79.572	-62.724	75.842	75.51	22.364	-1.4456	-6.2639	0.74377	-2.563	29	-4.7559
124.19	-2.9477	51.04	-6.2943	0.7318	-2.5719	-0.0016596	8.8805e-05	0.0046489	0.66022	-1.3176	3244.8	22.342	-1.2576	79.571	-62.73	75.842	75.51	22.364	-1.4456	-6.2639	0.74377	-2.563	29	-4.7559
124.19	-2.9472	51.039	-6.2943	0.7318	-2.5719	-0.0014527	-0.00017762	0.0047127	0.66022	-1.3176	3244.1	22.342	-1.2575	79.571	-62.737	75.842	75.51	22.364	-1.4456	-6.2639	0.74377	-2.563	29	-4.7559
124.19	-2.9467	51.039	-6.2943	0.7318	-2.5719	-0.0012476	-0.00044481	0.0047708	0.66022	-1.3176	3243.5	22.342	-1.2573	79.57	-62.744	75.842	75.51	22.364	-1.4456	-6.2639	0.74377	-2.563	29	-4.7559
124.19	-2.9463	51.039	-6.2943	0.7318	-2.5718	-0.0010443	-0.00071248	0.0048234	0.66022	-1.3176	3242.8	22.342	-1.2571	79.569	-62.75	75.842	75.51	22.364	-1.4456	-6.2639	0.74377	-2.563	29	-4.7559
124.18	-2.9458	51.039	-6.2943	0.73179	-2.5718	-0.00084329	-0.00098035	0.0048703	0.66022	-1.3176	3242.1	22.342	-1.2569	79.569	-62.757	75.842	75.51	22.364	-1.4456	-6.2639	0.74377	-2.563	29	-4.7559
124.18	-2.9453	51.038	-6.2943	0.73179	-2.5718	-0.00064458	-0.0012481	0.0049115	0.66022	-1.3176	3241.5	22.342	-1.2567	79.568	-62.764	75.842	75.51	22.364	-1.4456	-6.2639	0.74377	-2.563	29	-4.7559
124.18	-2.9449	51.038	-6.2943	0.73178	-2.5718	-0.00044844	-0.0015155	0.0049471	0.66022	-1.3176	3240.8	22.342	-1.2565	79.567	-62.771	75.843	75.51	22.364	-1.4456	-6.2639	0.74377	-2.563	29	-4.7559
124.18	-2.9444	51.038	-6.2943	0.73177	-2.5717	-0.00025505	-0.0017823	0.0049769	0.66022	-1.3176	3240.1	22.342	-1.2563	79.567	-62.777	75.843	75.51	22.364	-1.4456	-6.2639	0.74377	-2.563	29	-4.7559
124.18	-2.944	51.038	-6.2943	0.73176	-2.5717	-6.4611e-05	-0.0020481	0.0050011	0.66022	-1.3176	3239.5	22.342	-1.2562	79.566	-62.784	75.843	75.51	22.364	-1.4456	-6.2639	0.74377	-2.563	29	-4.7559
124.18	-2.9435	51.037	-6.2943	0.73175	-2.5717	0.00012269	-0.0023128	0.0050196	0.66022	-1.3176	3238.8	22.343	-1.256	79.565	-62.791	75.843	75.51	22.364	-1.4456	-6.2639	0.74377	-2.563	29	-4.7559
124.18	-2.9431	51.037	-6.2943	0.73174	-2.5717	0.00030667	-0.002576	0.0050325	0.66022	-1.3176	3238.1	22.343	-1.2558	79.565	-62.798	75.843	75.51	22.364	-1.4456	-6.2639	0.74377	-2.563	29	-4.7559
124.18	-2.9427	51.037	-6.2943	0.73173	-2.5716	0.00048714	-0.0028374	0.0050397	0.66022	-1.3176	3237.5	22.343	-1.2556	79.564	-62.804	75.843	75.51	22.364	-1.4456	-6.2639	0.74377	-2.563	29	-4.7559
124.18	-2.9422	51.037	-6.2943	0.73171	-2.5716	0.00066395	-0.0030968	0.0050413	0.66022	-1.3176	3236.8	22.343	-1.2555	79.563	-62.811	75.843	75.51	22.364	-1.4456	-6.2639	0.74377	-2.563	29	-4.7559
124.17	-2.9418	51.036	-6.2943	0.73169	-2.5716	0.00083691	-0.003354	0.0050373	0.66022	-1.3176	3236.1	22.343	-1.2553	79.563	-62.817	75.843	75.51	22.364	-1.4456	-6.2639	0.74377	-2.563	29	-4.7559
124.17	-2.9414	51.036	-6.2943	0.73168	-2.5716	0.0010059	-0.0036087	0.0050277	0.66022	-1.3176	3235.4	22.343	-1.2551	79.562	-62.824	75.844	75.51	22.364	-1.4456	-6.2639	0.74377	-2.563	29	-4.7559
124.17	-2.941	51.036	-6.2943	0.73166	-2.5715	0.0011707	-0.0038606	0.0050127	0.66022	-1.3176	3234.8	22.343	-1.2549	79.561	-62.83	75.844	75.51	22.364	-1.4456	-6.2639	0.74377	-2.563	29	-4.7559
124.17	-2.9405	51.036	-6.2943	0.73164	-2.5715	0.0013312	-0.0041095	0.0049921	0.66022	-1.3176	3234.1	22.343	-1.2548	79.561	-62.837	75.844	75.51	22.364	-1.4456	-6.2639	0.74377	-2.563	29	-4.7559
124.17	-2.9401	51.035	-6.2943	0.73162	-2.5715	0.0014872	-0.0043551	0.0049662	0.66022	-1.3176	3233.4	22.343	-1.2546	79.56	-62.843	75.844	75.51	22.364	-1.4456	-6.2639	0.74377	-2.563	29	-4.7559
124.17	-2.9397	51.035	-6.2943	0.7316	-2.5715	0.0016386	-0.0045972	0.0049349	0.66022	-1.3176	3232.8	22.343	-1.2544	79.559	-62.849	75.844	75.51	22.364	-1.4456	-6.2639	0.74377	-2.563	29	-4.7559
124.17	-2.9393	51.035	-6.2943	0.73157	-2.5714	0.0017854	-0.0048355	0.0048983	0.66022	-1.3176	3232.1	22.343	-1.2543	79.559	-62.855	75.844	75.51	22.364	-1.4456	-6.2639	0.74377	-2.563	29	-4.7559
124.17	-2.9389	51.035	-6.2942	0.73155	-2.5714	0.0019272	-0.0050699	0.0048565	0.66022	-1.3176	3231.4	22.344	-1.2541	79.558	-62.861	75.844	75.51	22.364	-1.4456	-6.2639	0.74377	-2.563	29	-4.7559
124.17	-2.9385	51.035	-6.2942	0.73152	-2.5714	0.0020641	-0.0053001	0.0048095	0.66022	-1.3176	3230.8	22.344	-1.254	79.557	-62.867	75.844	75.51	22.364	-1.4456	-6.2639	0.74377	-2.563	29	-4.7559
124.16	-2.9381	51.034	-6.2942	0.73149	-2.5714	0.0021959	-0.0055258	0.0047575	0.66022	-1.3176	3230.1	22.344	-1.2538	79.557	-62.873	75.844	75.51	22.364	-1.4456	-6.2639	0.74377	-2.563	29	-4.7559
124.16	-2.9377	51.034	-6.2942	0.73147	-2.5713	0.0023225	-0.0057469	0.0047004	0.66022	-1.3176	3229.4	22.344	-1.2536	79.556	-62.879	75.845	75.51	22.364	-1.4456	-6.2639	0.74377	-2.563	29	-4.7559
124.16	-2.9373	51.034	-6.2942	0.73144	-2.5713	0.0024437	-0.0059631	0.0046384	0.66022	-1.3176	3228.8	22.344	-1.2535	79.555	-62.884	75.845	75.51	22.364	-1.4456	-6.2639	0.74377	-2.563	29	-4.7559
124.16	-2.9369	51.034	-6.2942	0.73141	-2.5713	0.0025596	-0.0061743	0.0045716	0.66022	-1.3176	3228.1	22.344	-1.2533	79.555	-62.889	75.845	75.51	22.364	-1.4456	-6.2639	0.74377	-2.563	29	-4.7559
124.16	-2.9366	51.033	-6.2942	0.73137	-2.5713	0.0026699	-0.0063802	0.0045001	0.66022	-1.3176	3227.4	22.344	-1.2532	79.554	-62.895	75.845	75.51	22.364	-1.4456	-6.2639	0.74377	-2.563	29	-4.7559
124.16	-2.9362	51.033	-6.2942	0.73134	-2.5712	0.0027747	-0.0065807	0.0044239	0.66022	-1.3176	3226.7	22.344	-1.253	79.553	-62.9	75.845	75.51	22.364	-1.4456	-6.2639	0.74377	-2.563	29	-4.7559
124.16	-2.9358	51.033	-6.2941	0.73131	-2.5712	0.0028738	-0.0067754	0.0043432	0.66022	-1.3176	3226.1	22.344	-1.2529	79.553	-62.905	75.845	75.51	22.364	-1.4456	-6.2639	0.74377	-2.563	29	-4.7559
124.16	-2.9354	51.033	-6.2941	0.73127	-2.5712	0.0029672	-0.0069644	0.004258	0.66022	-1.3176	3225.4	22.344	-1.2527	79.552	-62.909	75.845	75.51	22.364	-1.4456	-6.2639	0.74377	-2.563	29	-4.7559
124.16	-2.9351	51.032	-6.2941	0.73124	-2.5712	0.0030547	-0.0071473	0.0041685	0.66022	-1.3176	3224.7	22.344	-1.2526	79.551	-62.914	75.845	75.51	22.364	-1.4456	-6.2639	0.74377	-2.563	29	-4.7559
124.15	-2.9347	51.032	-6.2941	0.7312	-2.5712	0.0031364	-0.007324	0.0040748	0.66022	-1.3176	3224.1	22.345	-1.2524	79.551	-62.918	75.846	75.51	22.364	-1.4456	-6.2639	0.74377	-2.563	29	-4.7559
124.15	-2.9344	51.032	-6.2941	0.73117	-2.5711	0.0032121	-0.0074943	0.003977	0.66022	-1.3176	3223.4	22.345	-1.2523	79.55	-62.923	75.846	75.51	22.364	-1.4456	-6.2639	0.74377	-2.563	29	-4.7559
124.15	-2.934	51.032	-6.2941	0.73113	-2.5711	0.0032819	-0.0076582	0.0038753	0.66022	-1.3176	3222.7	22.345	-1.2522	79.549	-62.927	75.846	75.51	22.364	-1.4456	-6.2639	0.74377	-2.563	29	-4.7559
124.15	-2.9337	51.031	-6.2941	0.73109	-2.5711	0.0033456	-0.0078153	0.0037696	0.66022	-1.3176	3222.1	22.345	-1.252	79.549	-62.931	75.846	75.51	22.364	-1.4456	-6.2639	0.74377	-2.563	29	-4.7559
124.15	-2.9333	51.031	-6.294	0.73105	-2.5711	0.0034033	-0.0079656	0.0036603	0.66022	-1.3176	3221.4	22.345	-1.2519	79.548	-62.934	75.846	75.51	22.364	-1.4456	-6.2639	0.74377	-2.563	29	-4.7559
124.15	-2.933	51.031	-6.294	0.73101	-2.5711	0.0034549	-0.0081089	0.0035473	0.66022	-1.3176	3220.7	22.345	-1.2518	79.547	-62.938	75.846	75.51	22.364	-1.4456	-6.2639	0.74377	-2.563	29	-4.7559
124.15	-2.9327	51.031	-6.294	0.73097	-2.571	0.0035003	-0.0082452	0.0034308	0.66022	-1.3176	3220.1	22.345	-1.2516	79.547	-62.941	75.846	75.51	22.364	-1.4456	-6.2639	0.74377	-2.563	29	-4.7559
124.15	-2.9323	51.03	-6.294	0.73093	-2.571	0.0035397	-0.0083742	0.003311	0.66022	-1.3176	3219.4	22.345	-1.2515	79.546	-62.944	75.846	75.51	22.364	-1.4456	-6.2639	0.74377	-2.563	29	-4.7559
124.15	-2.932	51.03	-6.294	0.73089	-2.571	0.0035728	-0.0084958	0.003188	0.66022	-1.3176	3218.7	22.345	-1.2514	79.545	-62.947	75.847	75.51	22.364	-1.4456	-6.2639	0.74377	-2.563	29	-4.7559
124.14	-2.9317	51.03	-6.2939	0.73084	-2.571	0.0035998	-0.00861	0.003062	0.66022	-1.3176	3218.0	22.345	-1.2512	79.545	-62.949	75.847	75.51	22.364	-1.4456	-6.2639	0.74377	-2.563	29	-4.7559
124.14	-2.9314	51.03	-6.2939	0.7308	-2.571	0.0036206	-0.0087166	0.002933	0.66022	-1.3176	3217.4	22.345	-1.2511	79.544	-62.952	75.847	75.51	22.364	-1.4456	-6.2639	0.74377	-2.563	29	-4.7559
124.14	-2.9311	51.029	-6.2939	0.73076	-2.571	0.0036352	-0.0088155	0.0028012	0.66022	-1.3176	3216.7	22.345	-1.251	79.543	-62.954	75.847	75.51	22.364	-1.4456	-6.2639	0.74377	-2.563	29	-4.7559
124.14	-2.9308	51.029	-6.2939	0.73071	-2.571	0.0036437	-0.0089066	0.0026668	0.66022	-1.3176	3216.0	22.345	-1.2509	79.543	-62.956	75.847	75.51	22.364	-1.4456	-6.2639	0.74377	-2.563	29	-4.7559
124.14	-2.9305	51.029	-6.2939	0.73067	-2.5709	0.003646	-0.0089898	0.0025299	0.66022	-1.3176	3215.4	22.346	-1.2508	79.542	-62.958	75.847	75.51	22.364	-1.4456	-6.2639	0.74377	-2.563	29	-4.7559
124.14	-2.9302	51.029	-6.2939	0.73062	-2.5709	0.0036422	-0.0090652	0.0023907	0.66022	-1.3176	3214.7	22.346	-1.2506	79.541	-62.959	75.847	75.51	22.364	-1.4456	-6.2639	0.74377	-2.563	29	-4.7559
124.14	-2.9299	51.028	-6.2938	0.73058	-2.5709	0.0036323	-0.0091325	0.0022493	0.66022	-1.3176	3214.0	22.346	-1.2505	79.541	-62.961	75.847	75.51	22.364	-1.4456	-6.2639	0.74377	-2.563	29	-4.7559
124.14	-2.9296	51.028	-6.2938	0.73053	-2.5709	0.0036163	-0.0091917	0.0021058	0.66022	-1.3176	3213.4	22.346	-1.2504	79.54	-62.962	75.848	75.51	22.364	-1.4456	-6.2639	0.74377	-2.563	29	-4.7559
124.14	-2.9293	51.028	-6.2938	0.73048	-2.5709	0.0035943	-0.0092428	0.0019605	0.66022	-1.3176	3212.7	22.346	-1.2503	79.539	-62.962	75.848	75.51	22.364	-1.4456	-6.2639	0.74377	-2.563	29	-4.7559
124.13	-2.929	51.027	-6.2938	0.73044	-2.5709	0.0035662	-0.0092858	0.0018134	0.66022	-1.3176	3212.0	22.346	-1.2502	79.539	-62.963	75.848	75.51	22.364	-1.4456	-6.2639	0.74377	-2.563	29	-4.7559
124.13	-2.9287	51.027	-6.2938	0.73039	-2.5709	0.0035323	-0.0093205	0.0016648	0.66022	-1.3176	3211.4	22.346	-1.2501	79.538	-62.963	75.848	75.51	22.364	-1.4456	-6.2639	0.74377	-2.563	29	-4.7559
124.13	-2.9284	51.027	-6.2937	0.73034	-2.5709	0.0034924	-0.009347	0.0015147	0.66022	-1.3176	3210.7	22.346	-1.25	79.537	-62.964	75.848	75.51	22.364	-1.4456	-6.2639	0.74377	-2.563	29	-4.7559
124.13	-2.9282	51.026	-6.2937	0.7303	-2.5709	0.0034466	-0.0093652	0.0013635	0.66022	-1.3176	3210.0	22.346	-1.2499	79.537	-62.963	75.848	75.51	22.364	-1.4456	-6.2639	0.74377	-2.563	29	-4.7559
124.13	-2.9279	51.026	-6.2937	0.73025	-2.5709	0.0033951	-0.0093751	0.0012111	0.66022	-1.3176	3209.4	22.346	-1.2498	79.536	-62.963	75.848	75.51	22.364	-1.4456	-6.2639	0.74377	-2.563	29	-4.7559
124.13	-2.9276	51.026	-6.2937	0.7302	-2.5708	0.0033379	-0.0093767	0.0010578	0.66022	-1.3176	3208.7	22.346	-1.2497	79.535	-62.963	75.848	75.51	22.364	-1.4456	-6.2639	0.74377	-2.563	29	-4.7559
124.13	-2.9274	51.025	-6.2937	0.73016	-2.5708	0.003275	-0.00937	0.00090371	0.66022	-1.3176	3208.0	22.346	-1.2496	79.535	-62.962	75.848	75.51	22.364	-1.4456	-6.2639	0.74377	-2.563	29	-4.7559
124.13	-2.9271	51.025	-6.2937	0.73011	-2.5708	0.0032065	-0.009355	0.00074904	0.66022	-1.3176	3207.3	22.346	-1.2495	79.534	-62.961	75.849	75.51	22.364	-1.4456	-6.2639	0.74377	-2.563	29	-4.7559
124.13	-2.9269	51.024	-6.2936	0.73006	-2.5708	0.0031326	-0.0093318	0.00059392	0.66022	-1.3176	3206.7	22.346	-1.2494	79.533	-62.96	75.849	75.51	22.364	-1.4456	-6.2639	0.74377	-2.563	29	-4.7559
124.13	-2.9266	51.024	-6.2936	0.73002	-2.5708	0.0030532	-0.0093003	0.00043854	0.66022	-1.3176	3206.0	22.346	-1.2493	79.533	-62.958	75.849	75.51	22.364	-1.4456	-6.2639	0.74377	-2.563	29	-4.7559
124.12	-2.9264	51.024	-6.2936	0.72997	-2.5708	0.0029686	-0.0092605	0.00028304	0.66022	-1.3176	3205.3	22.346	-1.2492	79.532	-62.957	75.849	75.51	22.364	-1.4456	-6.2639	0.74377	-2.563	29	-4.7559
124.12	-2.9261	51.023	-6.2936	0.72992	-2.5708	0.0028787	-0.0092126	0.00012759	0.66022	-1.3176	3204.7	22.346	-1.2491	79.531	-62.955	75.849	75.51	22.364	-1.4456	-6.2639	0.74377	-2.563	29	-4.7559
124.12	-2.9259	51.023	-6.2936	0.72988	-2.5708	0.0027838	-0.0091566	-2.765e-05	0.66022	-1.3176	3204.0	22.346	-1.249	79.531	-62.953	75.849	75.51	22.364	-1.4456	-6.2639	0.74377	-2.563	29	-4.7559
124.12	-2.9257	51.022	-6.2936	0.72983	-2.5708	0.0026838	-0.0090926	-0.00018251	0.66022	-1.3176	3203.3	22.346	-1.2489	79.53	-62.95	75.849	75.51	22.364	-1.4456	-6.2639	0.74377	-2.563	29	-4.7559
124.12	-2.9254	51.022	-6.2936	0.72979	-2.5708	0.002579	-0.0090205	-0.00033683	0.66022	-1.3176	3202.7	22.346	-1.2488	79.529	-62.948	75.849	75.51	22.364	-1.4456	-6.2639	0.74377	-2.563	29	-4.7559
124.12	-2.9252	51.021	-6.2936	0.72974	-2.5708	0.0024694	-0.0089405	-0.00049044	0.66022	-1.3176	3202.0	22.346	-1.2487	79.528	-62.945	75.85	75.51	22.364	-1.4456	-6.2639	0.74377	-2.563	29	-4.7559
124.12	-2.925	51.021	-6.2935	0.7297	-2.5708	0.0023551	-0.0088527	-0.00064319	0.66022	-1.3176	3201.3	22.346	-1.2486	79.528	-62.942	75.85	75.51	22.364	-1.4456	-6.2639	0.74377	-2.563	29	-4.7559
124.12	-2.9248	51.02	-6.2935	0.72965	-2.5708	0.0022363	-0.0087571	-0.00079491	0.66022	-1.3176	3200.7	22.346	-1.2486	79.527	-62.939	75.85	75.51	22.364	-1.4456	-6.2639	0.74377	-2.563	29	-4.7559
124.12	-2.9245	51.02	-6.2935	0.72961	-2.5708	0.0021132	-0.0086539	-0.00094545	0.66022	-1.3176	3200.0	22.346	-1.2485	79.526	-62.936	75.85	75.51	22.364	-1.4456	-6.2639	0.74377	-2.563	29	-4.7559
124.11	-2.9243	51.02	-6.2935	0.72957	-2.5708	0.0019857	-0.0085431	-0.0010946	0.66022	-1.3176	3199.3	22.346	-1.2484	79.526	-62.932	75.85	75.51	22.364	-1.4456	-6.2639	0.74377	-2.563	29	-4.7559
124.11	-2.9241	51.019	-6.2935	0.72952	-2.5709	0.0018541	-0.0084249	-0.0012423	0.66022	-1.3176	3198.6	22.346	-1.2483	79.525	-62.929	75.85	75.51	22.364	-1.4456	-6.2639	0.74377	-2.563	29	-4.7559
124.11	-2.9239	51.019	-6.2935	0.72948	-2.5709	0.0017186	-0.0082994	-0.0013884	0.66022	-1.3176	3198.0	22.346	-1.2482	79.524	-62.925	75.85	75.51	22.364	-1.4456	-6.2639	0.74377	-2.563	29	-4.7559
124.11	-2.9237	51.018	-6.2935	0.72944	-2.5709	0.0015792	-0.0081668	-0.0015326	0.66022	-1.3176	3197.3	22.346	-1.2482	79.524	-62.921	75.85	75.51	22.364	-1.4456	-6.2639	0.74377	-2.563	29	-4.7559
124.11	-2.9235	51.017	-6.2935	0.7294	-2.5709	0.0014361	-0.0080271	-0.0016748	0.66022	-1.3176	3196.6	22.346	-1.2481	79.523	-62.917	75.85	75.51	22.364	-1.4456	-6.2639	0.74377	-2.563	29	-4.7559
124.11	-2.9232	51.017	-6.2935	0.72936	-2.5709	0.0012895	-0.0078806	-0.0018149	0.66022	-1.3176	3196.0	22.346	-1.248	79.522	-62.912	75.851	75.51	22.364	-1.4456	-6.2639	0.74377	-2.563	29	-4.7559
124.11	-2.923	51.016	-6.2935	0.72932	-2.5709	0.0011395	-0.0077273	-0.0019528	0.66022	-1.3176	3195.3	22.346	-1.2479	79.522	-62.908	75.851	75.51	22.364	-1.4456	-6.2639	0.74377	-2.563	29	-4.7559
124.11	-2.9228	51.016	-6.2935	0.72928	-2.5709	0.00098628	-0.0075675	-0.0020882	0.66022	-1.3176	3194.6	22.346	-1.2478	79.521	-62.903	75.851	75.51	22.364	-1.4456	-6.2639	0.74377	-2.563	29	-4.7559
124.11	-2.9226	51.015	-6.2934	0.72925	-2.5709	0.00083001	-0.0074013	-0.0022211	0.66022	-1.3176	3194.0	22.346	-1.2478	79.52	-62.899	75.851	75.51	22.364	-1.4456	-6.2639	0.74377	-2.563	29	-4.7559
124.11	-2.9224	51.015	-6.2934	0.72921	-2.5709	0.00067085	-0.007229	-0.0023512	0.66022	-1.3176	3193.3	22.346	-1.2477	79.52	-62.894	75.851	75.51	22.364	-1.4456	-6.2639	0.74377	-2.563	29	-4.7559
124.1	-2.9222	51.014	-6.2934	0.72917	-2.5709	0.00050898	-0.0070506	-0.0024785	0.66022	-1.3176	3192.6	22.345	-1.2476	79.519	-62.889	75.851	75.51	22.364	-1.4456	-6.2639	0.74377	-2.563	29	-4.7559
124.1	-2.922	51.013	-6.2934	0.72914	-2.571	0.00034456	-0.0068663	-0.0026029	0.66022	-1.3176	3192.0	22.345	-1.2475	79.518	-62.883	75.851	75.51	22.364	-1.4456	-6.2639	0.74377	-2.563	29	-4.7559
124.1	-2.9218	51.013	-6.2934	0.72911	-2.571	0.00017778	-0.0066765	-0.002724	0.66022	-1.3176	3191.3	22.345	-1.2474	79.518	-62.878	75.851	75.51	22.364	-1.4456	-6.2639	0.74377	-2.563	29	-4.7559
124.1	-2.9216	51.012	-6.2934	0.72907	-2.571	8.8053e-06	-0.0064813	-0.002842	0.66022	-1.3176	3190.6	22.345	-1.2474	79.517	-62.873	75.851	75.51	22.364	-1.4456	-6.2639	0.74377	-2.563	29	-4.7559
124.1	-2.9214	51.012	-6.2934	0.72904	-2.571	-0.00016217	-0.0062808	-0.0029565	0.66022	-1.3176	3190.0	22.345	-1.2473	79.516	-62.867	75.852	75.51	22.364	-1.4456	-6.2639	0.74377	-2.563	29	-4.7559
124.1	-2.9212	51.011	-6.2934	0.72901	-2.571	-0.00033497	-0.0060754	-0.0030676	0.66022	-1.3176	3189.3	22.345	-1.2472	79.516	-62.862	75.852	75.51	22.364	-1.4456	-6.2639	0.74377	-2.563	29	-4.7559
124.1	-2.921	51.01	-6.2934	0.72898	-2.571	-0.00050941	-0.0058653	-0.003175	0.66022	-1.3176	3188.6	22.345	-1.2471	79.515	-62.856	75.852	75.51	22.364	-1.4456	-6.2639	0.74377	-2.563	29	-4.7559
124.1	-2.9208	51.01	-6.2934	0.72895	-2.571	-0.00068529	-0.0056506	-0.0032786	0.66022	-1.3176	3187.9	22.345	-1.2471	79.514	-62.85	75.852	75.51	22.364	-1.4456	-6.2639	0.74377	-2.563	29	-4.7559
124.1	-2.9205	51.009	-6.2934	0.72892	-2.5711	-0.00086243	-0.0054317	-0.0033784	0.66022	-1.3176	3187.3	22.345	-1.247	79.514	-62.845	75.852	75.51	22.364	-1.4456	-6.2639	0.74377	-2.563	29	-4.7559
124.1	-2.9203	51.008	-6.2935	0.7289	-2.5711	-0.0010406	-0.0052087	-0.0034742	0.66022	-1.3176	3186.6	22.345	-1.2469	79.513	-62.839	75.852	75.51	22.364	-1.4456	-6.2639	0.74377	-2.563	29	-4.7559
124.09	-2.9201	51.008	-6.2935	0.72887	-2.5711	-0.0012197	-0.004982	-0.0035659	0.66022	-1.3176	3185.9	22.344	-1.2468	79.512	-62.833	75.852	75.51	22.364	-1.4456	-6.2639	0.74377	-2.563	29	-4.7559
124.09	-2.9199	51.007	-6.2935	0.72885	-2.5711	-0.0013994	-0.0047517	-0.0036534	0.66022	-1.3176	3185.3	22.344	-1.2467	79.512	-62.827	75.852	75.51	22.364	-1.4456	-6.2639	0.74377	-2.563	29	-4.7559
124.09	-2.9197	51.006	-6.2935	0.72882	-2.5711	-0.0015797	-0.0045182	-0.0037366	0.66022	-1.3176	3184.6	22.344	-1.2467	79.511	-62.821	75.852	75.51	22.364	-1.4456	-6.2639	0.74377	-2.563	29	-4.7559
124.09	-2.9195	51.005	-6.2935	0.7288	-2.5711	-0.0017602	-0.0042817	-0.0038154	0.66022	-1.3176	3183.9	22.344	-1.2466	79.51	-62.815	75.853	75.51	22.364	-1.4456	-6.2639	0.74377	-2.563	29	-4.7559
124.09	-2.9192	51.005	-6.2935	0.72878	-2.5712	-0.0019408	-0.0040425	-0.0038898	0.66022	-1.3176	3183.3	22.344	-1.2465	79.51	-62.809	75.853	75.51	22.364	-1.4456	-6.2639	0.74377	-2.563	29	-4.7559
124.09	-2.919	51.004	-6.2935	0.72876	-2.5712	-0.0021212	-0.0038009	-0.0039595	0.66022	-1.3176	3182.6	22.344	-1.2464	79.509	-62.803	75.853	75.51	22.364	-1.4456	-6.2639	0.74377	-2.563	29	-4.7559
124.09	-2.9188	51.003	-6.2935	0.72874	-2.5712	-0.0023014	-0.003557	-0.0040246	0.66022	-1.3176	3181.9	22.344	-1.2463	79.508	-62.797	75.853	75.51	22.364	-1.4456	-6.2639	0.74377	-2.563	29	-4.7559
124.09	-2.9186	51.002	-6.2935	0.72873	-2.5712	-0.002481	-0.0033113	-0.004085	0.66022	-1.3176	3181.3	22.343	-1.2462	79.507	-62.791	75.853	75.51	22.364	-1.4456	-6.2639	0.74377	-2.563	29	-4.7559
124.09	-2.9183	51.002	-6.2935	0.72871	-2.5712	-0.0026599	-0.003064	-0.0041406	0.66022	-1.3176	3180.6	22.343	-1.2461	79.507	-62.784	75.853	75.51	22.364	-1.4456	-6.2639	0.74377	-2.563	29	-4.7559
124.09	-2.9181	51.001	-6.2936	0.7287	-2.5713	-0.0028379	-0.0028154	-0.0041914	0.66022	-1.3176	3179.9	22.343	-1.246	79.506	-62.778	75.853	75.51	22.364	-1.4456	-6.2639	0.74377	-2.563	29	-4.7559
124.09	-2.9179	51.0	-6.2936	0.72868	-2.5713	-0.0030147	-0.0025657	-0.0042372	0.66022	-1.3176	3179.3	22.343	-1.246	79.505	-62.772	75.853	75.51	22.364	-1.4456	-6.2639	0.74377	-2.563	29	-4.7559
124.08	-2.9176	50.999	-6.2936	0.72867	-2.5713	-0.0031902	-0.0023154	-0.004278	0.66022	-1.3176	3178.6	22.343	-1.2459	79.505	-62.766	75.853	75.51	22.364	-1.4456	-6.2639	0.74377	-2.563	29	-4.7559
124.08	-2.9174	50.999	-6.2936	0.72866	-2.5713	-0.0033643	-0.0020645	-0.0043138	0.66022	-1.3176	3177.9	22.343	-1.2458	79.504	-62.76	75.853	75.51	22.364	-1.4456	-6.2639	0.74377	-2.563	29	-4.7559
124.08	-2.9171	50.998	-6.2936	0.72865	-2.5714	-0.0035366	-0.0018136	-0.0043445	0.66022	-1.3176	3177.3	22.343	-1.2457	79.503	-62.754	75.854	75.51	22.364	-1.4456	-6.2639	0.74377	-2.563	29	-4.7559
124.08	-2.9169	50.997	-6.2936	0.72864	-2.5714	-0.0037069	-0.0015628	-0.0043701	0.66022	-1.3176	3176.6	22.342	-1.2456	79.503	-62.748	75.854	75.51	22.364	-1.4456	-6.2639	0.74377	-2.563	29	-4.7559
124.08	-2.9166	50.996	-6.2937	0.72863	-2.5714	-0.0038752	-0.0013124	-0.0043905	0.66022	-1.3176	3175.9	22.342	-1.2455	79.502	-62.742	75.854	75.51	22.364	-1.4456	-6.2639	0.74377	-2.563	29	-4.7559
124.08	-2.9163	50.995	-6.2937	0.72863	-2.5714	-0.0040412	-0.0010628	-0.0044057	0.66022	-1.3176	3175.2	22.342	-1.2454	79.501	-62.737	75.854	75.51	22.364	-1.4456	-6.2639	0.74377	-2.563	29	-4.7559
124.08	-2.9161	50.995	-6.2937	0.72862	-2.5714	-0.0042046	-0.00081426	-0.0044158	0.66022	-1.3176	3174.6	22.342	-1.2453	79.501	-62.731	75.854	75.51	22.364	-1.4456	-6.2639	0.74377	-2.563	29	-4.7559
124.08	-2.9158	50.994	-6.2937	0.72862	-2.5715	-0.0043654	-0.00056705	-0.0044206	0.66022	-1.3176	3173.9	22.342	-1.2452	79.5	-62.725	75.854	75.51	22.364	-1.4456	-6.2639	0.74377	-2.563	29	-4.7559
124.08	-2.9155	50.993	-6.2937	0.72862	-2.5715	-0.0045233	-0.00032147	-0.0044202	0.66022	-1.3176	3173.2	22.342	-1.2451	79.499	-62.719	75.854	75.51	22.364	-1.4456	-6.2639	0.74377	-2.563	29	-4.7559
124.08	-2.9152	50.992	-6.2938	0.72862	-2.5715	-0.0046782	-7.7832e-05	-0.0044146	0.66022	-1.3176	3172.6	22.341	-1.2449	79.499	-62.714	75.854	75.51	22.364	-1.4456	-6.2639	0.74377	-2.563	29	-4.7559
124.08	-2.9149	50.991	-6.2938	0.72862	-2.5715	-0.0048298	0.00016358	-0.0044037	0.66022	-1.3176	3171.9	22.341	-1.2448	79.498	-62.708	75.854	75.51	22.364	-1.4456	-6.2639	0.74377	-2.563	29	-4.7559
124.07	-2.9146	50.99	-6.2938	0.72862	-2.5716	-0.004978	0.00040247	-0.0043876	0.66022	-1.3176	3171.2	22.341	-1.2447	79.497	-62.703	75.855	75.51	22.364	-1.4456	-6.2639	0.74377	-2.563	29	-4.7559
124.07	-2.9143	50.99	-6.2938	0.72862	-2.5716	-0.0051226	0.00063856	-0.0043663	0.66022	-1.3176	3170.6	22.341	-1.2446	79.496	-62.698	75.855	75.51	22.364	-1.4456	-6.2639	0.74377	-2.563	29	-4.7559
124.07	-2.914	50.989	-6.2939	0.72862	-2.5716	-0.0052634	0.00087155	-0.0043397	0.66022	-1.3176	3169.9	22.341	-1.2445	79.496	-62.693	75.855	75.51	22.364	-1.4456	-6.2639	0.74377	-2.563	29	-4.7559
124.07	-2.9137	50.988	-6.2939	0.72863	-2.5716	-0.0054003	0.0011012	-0.0043081	0.66022	-1.3176	3169.2	22.34	-1.2444	79.495	-62.688	75.855	75.51	22.364	-1.4456	-6.2639	0.74377	-2.563	29	-4.7559
124.07	-2.9134	50.987	-6.2939	0.72864	-2.5716	-0.0055331	0.0013271	-0.0042712	0.66022	-1.3176	3168.6	22.34	-1.2442	79.494	-62.683	75.855	75.51	22.364	-1.4456	-6.2639	0.74377	-2.563	29	-4.7559
124.07	-2.9131	50.986	-6.2939	0.72864	-2.5717	-0.0056617	0.0015491	-0.0042293	0.66022	-1.3176	3167.9	22.34	-1.2441	79.494	-62.678	75.855	75.51	22.364	-1.4456	-6.2639	0.74377	-2.563	29	-4.7559
124.07	-2.9127	50.985	-6.294	0.72865	-2.5717	-0.0057858	0.001767	-0.0041824	0.66022	-1.3176	3167.2	22.34	-1.244	79.493	-62.673	75.855	75.51	22.364	-1.4456	-6.2639	0.74377	-2.563	29	-4.7559
124.07	-2.9124	50.985	-6.294	0.72866	-2.5717	-0.0059053	0.0019803	-0.0041304	0.66022	-1.3176	3166.6	22.34	-1.2438	79.492	-62.669	75.855	75.51	22.364	-1.4456	-6.2639	0.74377	-2.563	29	-4.7559
124.07	-2.9121	50.984	-6.294	0.72867	-2.5717	-0.0060202	0.0021889	-0.0040735	0.66022	-1.3176	3165.9	22.34	-1.2437	79.492	-62.664	75.855	75.51	22.364	-1.4456	-6.2639	0.74377	-2.563	29	-4.7559
124.07	-2.9117	50.983	-6.2941	0.72868	-2.5717	-0.0061302	0.0023925	-0.0040117	0.66022	-1.3176	3165.2	22.339	-1.2436	79.491	-62.66	75.855	75.51	22.364	-1.4456	-6.2639	0.74377	-2.563	29	-4.7559
124.07	-2.9114	50.982	-6.2941	0.72869	-2.5718	-0.0062352	0.0025909	-0.0039451	0.66022	-1.3176	3164.6	22.339	-1.2434	79.49	-62.656	75.856	75.51	22.364	-1.4456	-6.2639	0.74377	-2.563	29	-4.7559
124.06	-2.911	50.981	-6.2941	0.72871	-2.5718	-0.0063351	0.0027838	-0.0038737	0.66022	-1.3176	3163.9	22.339	-1.2433	79.49	-62.652	75.856	75.51	22.364	-1.4456	-6.2639	0.74377	-2.563	29	-4.7559
124.06	-2.9106	50.98	-6.2942	0.72872	-2.5718	-0.0064298	0.002971	-0.0037977	0.66022	-1.3176	3163.2	22.339	-1.2431	79.489	-62.648	75.856	75.51	22.364	-1.4456	-6.2639	0.74377	-2.563	29	-4.7559
124.06	-2.9103	50.98	-6.2942	0.72874	-2.5718	-0.0065191	0.0031522	-0.0037171	0.66022	-1.3176	3162.5	22.339	-1.243	79.488	-62.644	75.856	75.51	22.364	-1.4456	-6.2639	0.74377	-2.563	29	-4.7559
124.06	-2.9099	50.979	-6.2942	0.72875	-2.5718	-0.0066029	0.0033272	-0.0036321	0.66022	-1.3176	3161.9	22.338	-1.2428	79.488	-62.641	75.856	75.51	22.364	-1.4456	-6.2639	0.74377	-2.563	29	-4.7559
124.06	-2.9095	50.978	-6.2943	0.72877	-2.5719	-0.0066811	0.0034959	-0.0035426	0.66022	-1.3176	3161.2	22.338	-1.2427	79.487	-62.637	75.856	75.51	22.364	-1.4456	-6.2639	0.74377	-2.563	29	-4.7559
124.06	-2.9091	50.977	-6.2943	0.72879	-2.5719	-0.0067537	0.0036579	-0.0034489	0.66022	-1.3176	3160.5	22.338	-1.2425	79.486	-62.634	75.856	75.51	22.364	-1.4456	-6.2639	0.74377	-2.563	29	-4.7559
124.06	-2.9087	50.976	-6.2943	0.72881	-2.5719	-0.0068205	0.0038131	-0.003351	0.66022	-1.3176	3159.9	22.338	-1.2424	79.485	-62.631	75.856	75.51	22.364	-1.4456	-6.2639	0.74377	-2.563	29	-4.7559
124.06	-2.9083	50.975	-6.2944	0.72883	-2.5719	-0.0068814	0.0039613	-0.003249	0.66022	-1.3176	3159.2	22.338	-1.2422	79.485	-62.628	75.856	75.51	22.364	-1.4456	-6.2639	0.74377	-2.563	29	-4.7559
124.06	-2.9079	50.975	-6.2944	0.72885	-2.5719	-0.0069364	0.0041024	-0.0031432	0.66022	-1.3176	3158.5	22.338	-1.242	79.484	-62.626	75.856	75.51	22.364	-1.4456	-6.2639	0.74377	-2.563	29	-4.7559
124.06	-2.9075	50.974	-6.2944	0.72887	-2.5719	-0.0069854	0.0042361	-0.0030335	0.66022	-1.3176	3157.9	22.337	-1.2419	79.483	-62.623	75.857	75.51	22.364	-1.4456	-6.2639	0.74377	-2.563	29	-4.7559
124.06	-2.9071	50.973	-6.2945	0.72889	-2.572	-0.0070283	0.0043623	-0.0029201	0.66022	-1.3176	3157.2	22.337	-1.2417	79.483	-62.621	75.857	75.51	22.364	-1.4456	-6.2639	0.74377	-2.563	29	-4.7559
124.05	-2.9066	50.972	-6.2945	0.72891	-2.572	-0.0070651	0.0044808	-0.0028032	0.66022	-1.3176	3156.5	22.337	-1.2415	79.482	-62.619	75.857	75.51	22.364	-1.4456	-6.2639	0.74377	-2.563	29	-4.7559
124.05	-2.9062	50.971	-6.2945	0.72893	-2.572	-0.0070957	0.0045914	-0.0026829	0.66022	-1.3176	3155.9	22.337	-1.2414	79.481	-62.617	75.857	75.51	22.364	-1.4456	-6.2639	0.74377	-2.563	29	-4.7559
124.05	-2.9058	50.971	-6.2946	0.72896	-2.572	-0.0071201	0.0046941	-0.0025593	0.66022	-1.3176	3155.2	22.337	-1.2412	79.481	-62.615	75.857	75.51	22.364	-1.4456	-6.2639	0.74377	-2.563	29	-4.7559
124.05	-2.9053	50.97	-6.2946	0.72898	-2.572	-0.0071382	0.0047888	-0.0024326	0.66022	-1.3176	3154.5	22.337	-1.241	79.48	-62.613	75.857	75.51	22.364	-1.4456	-6.2639	0.74377	-2.563	29	-4.7559
124.05	-2.9049	50.969	-6.2946	0.72901	-2.572	-0.00715	0.0048752	-0.0023029	0.66022	-1.3176	3153.9	22.336	-1.2408	79.479	-62.612	75.857	75.51	22.364	-1.4456	-6.2639	0.74377	-2.563	29	-4.7559
124.05	-2.9044	50.968	-6.2947	0.72903	-2.572	-0.0071555	0.0049533	-0.0021704	0.66022	-1.3176	3153.2	22.336	-1.2406	79.479	-62.611	75.857	75.51	22.364	-1.4456	-6.2639	0.74377	-2.563	29	-4.7559
124.05	-2.9039	50.968	-6.2947	0.72906	-2.572	-0.0071547	0.005023	-0.0020353	0.66022	-1.3176	3152.5	22.336	-1.2404	79.478	-62.61	75.857	75.51	22.364	-1.4456	-6.2639	0.74377	-2.563	29	-4.7559
124.05	-2.9035	50.967	-6.2947	0.72908	-2.5721	-0.0071475	0.0050843	-0.0018977	0.66022	-1.3176	3151.9	22.336	-1.2403	79.477	-62.609	75.857	75.51	22.364	-1.4456	-6.2639	0.74377	-2.563	29	-4.7559
124.05	-2.903	50.966	-6.2948	0.72911	-2.5721	-0.007134	0.005137	-0.0017578	0.66022	-1.3176	3151.2	22.336	-1.2401	79.477	-62.608	75.858	75.51	22.364	-1.4456	-6.2639	0.74377	-2.563	29	-4.7559
124.05	-2.9025	50.965	-6.2948	0.72913	-2.5721	-0.0071143	0.005181	-0.0016158	0.66022	-1.3176	3150.5	22.336	-1.2399	79.476	-62.608	75.858	75.51	22.364	-1.4456	-6.2639	0.74377	-2.563	29	-4.7559
124.05	-2.9021	50.965	-6.2948	0.72916	-2.5721	-0.0070882	0.0052164	-0.0014718	0.66022	-1.3176	3149.9	22.336	-1.2397	79.475	-62.607	75.858	75.51	22.364	-1.4456	-6.2639	0.74377	-2.563	29	-4.7559
124.04	-2.9016	50.964	-6.2949	0.72918	-2.5721	-0.0070559	0.0052431	-0.001326	0.66022	-1.3176	3149.2	22.335	-1.2395	79.474	-62.607	75.858	75.51	22.364	-1.4456	-6.2639	0.74377	-2.563	29	-4.7559
124.04	-2.9011	50.963	-6.2949	0.72921	-2.5721	-0.0070173	0.0052611	-0.0011785	0.66022	-1.3176	3148.5	22.335	-1.2393	79.474	-62.607	75.858	75.51	22.364	-1.4456	-6.2639	0.74377	-2.563	29	-4.7559
124.04	-2.9006	50.963	-6.295	0.72924	-2.5721	-0.0069726	0.0052703	-0.0010297	0.66022	-1.3176	3147.8	22.335	-1.2391	79.473	-62.608	75.858	75.51	22.364	-1.4456	-6.2639	0.74377	-2.563	29	-4.7559
124.04	-2.9001	50.962	-6.295	0.72926	-2.5721	-0.0069217	0.0052708	-0.00087955	0.66022	-1.3176	3147.2	22.335	-1.2389	79.472	-62.608	75.858	75.51	22.364	-1.4456	-6.2639	0.74377	-2.563	29	-4.7559
124.04	-2.8996	50.961	-6.295	0.72929	-2.5721	-0.0068648	0.0052625	-0.00072837	0.66022	-1.3176	3146.5	22.335	-1.2387	79.472	-62.609	75.858	75.51	22.364	-1.4456	-6.2639	0.74377	-2.563	29	-4.7559
124.04	-2.8991	50.961	-6.2951	0.72932	-2.5721	-0.0068018	0.0052454	-0.0005763	0.66022	-1.3176	3145.8	22.335	-1.2385	79.471	-62.61	75.858	75.51	22.364	-1.4456	-6.2639	0.74377	-2.563	29	-4.7559
124.04	-2.8986	50.96	-6.2951	0.72934	-2.5721	-0.0067329	0.0052197	-0.00042355	0.66022	-1.3176	3145.2	22.335	-1.2383	79.47	-62.611	75.858	75.51	22.364	-1.4456	-6.2639	0.74377	-2.563	29	-4.7559
124.04	-2.8981	50.959	-6.2951	0.72937	-2.5721	-0.0066582	0.0051854	-0.00027029	0.66022	-1.3176	3144.5	22.335	-1.2381	79.47	-62.612	75.859	75.51	22.364	-1.4456	-6.2639	0.74377	-2.563	29	-4.7559
124.04	-2.8976	50.959	-6.2952	0.72939	-2.5721	-0.0065777	0.0051424	-0.00011671	0.66022	-1.3176	3143.8	22.335	-1.2379	79.469	-62.614	75.859	75.51	22.364	-1.4456	-6.2639	0.74377	-2.563	29	-4.7559
124.04	-2.897	50.958	-6.2952	0.72942	-2.5721	-0.0064916	0.0050909	3.6992e-05	0.66022	-1.3176	3143.2	22.335	-1.2376	79.468	-62.615	75.859	75.51	22.364	-1.4456	-6.2639	0.74377	-2.563	29	-4.7559
124.03	-2.8965	50.957	-6.2952	0.72944	-2.5721	-0.0063999	0.0050309	0.00019063	0.66022	-1.3176	3142.5	22.334	-1.2374	79.468	-62.617	75.859	75.51	22.364	-1.4456	-6.2639	0.74377	-2.563	29	-4.7559
124.03	-2.896	50.957	-6.2953	0.72947	-2.5721	-0.0063027	0.0049625	0.00034401	0.66022	-1.3176	3141.8	22.334	-1.2372	79.467	-62.619	75.859	75.51	22.364	-1.4456	-6.2639	0.74377	-2.563	29	-4.7559
124.03	-2.8955	50.956	-6.2953	0.72949	-2.5721	-0.0062003	0.0048859	0.00049695	0.66022	-1.3176	3141.2	22.334	-1.237	79.466	-62.621	75.859	75.51	22.364	-1.4456	-6.2639	0.74377	-2.563	29	-4.7559
124.03	-2.895	50.956	-6.2953	0.72952	-2.5721	-0.0060926	0.0048011	0.00064925	0.66022	-1.3176	3140.5	22.334	-1.2368	79.465	-62.623	75.859	75.51	22.364	-1.4456	-6.2639	0.74377	-2.563	29	-4.7559
124.03	-2.8944	50.955	-6.2953	0.72954	-2.5721	-0.0059799	0.0047082	0.00080074	0.66022	-1.3176	3139.8	22.334	-1.2366	79.465	-62.626	75.859	75.51	22.364	-1.4456	-6.2639	0.74377	-2.563	29	-4.7559
124.03	-2.8939	50.955	-6.2954	0.72957	-2.5721	-0.0058623	0.0046074	0.00095121	0.66022	-1.3176	3139.2	22.334	-1.2364	79.464	-62.628	75.859	75.51	22.364	-1.4456	-6.2639	0.74377	-2.563	29	-4.7559
124.03	-2.8934	50.954	-6.2954	0.72959	-2.5721	-0.0057399	0.0044988	0.0011005	0.66022	-1.3176	3138.5	22.334	-1.2362	79.463	-62.631	75.859	75.51	22.364	-1.4456	-6.2639	0.74377	-2.563	29	-4.7559
124.03	-2.8929	50.953	-6.2954	0.72961	-2.5721	-0.0056129	0.0043826	0.0012484	0.66022	-1.3176	3137.8	22.334	-1.2359	79.463	-62.634	75.86	75.51	22.364	-1.4456	-6.2639	0.74377	-2.563	29	-4.7559
124.03	-2.8923	50.953	-6.2955	0.72963	-2.5721	-0.0054814	0.0042589	0.0013947	0.66022	-1.3176	3137.2	22.334	-1.2357	79.462	-62.637	75.86	75.51	22.364	-1.4456	-6.2639	0.74377	-2.563	29	-4.7559
124.03	-2.8918	50.952	-6.2955	0.72965	-2.5721	-0.0053456	0.0041279	0.0015393	0.66022	-1.3176	3136.5	22.334	-1.2355	79.461	-62.64	75.86	75.51	22.364	-1.4456	-6.2639	0.74377	-2.563	29	-4.7559
124.02	-2.8913	50.952	-6.2955	0.72967	-2.5721	-0.0052057	0.0039898	0.001682	0.66022	-1.3176	3135.8	22.334	-1.2353	79.461	-62.644	75.86	75.51	22.364	-1.4456	-6.2639	0.74377	-2.563	29	-4.7559
124.02	-2.8907	50.951	-6.2955	0.72969	-2.5721	-0.0050619	0.0038447	0.0018225	0.66022	-1.3176	3135.2	22.334	-1.2351	79.46	-62.647	75.86	75.51	22.364	-1.4456	-6.2639	0.74377	-2.563	29	-4.7559
124.02	-2.8902	50.951	-6.2956	0.72971	-2.572	-0.0049143	0.0036929	0.0019608	0.66022	-1.3176	3134.5	22.334	-1.2349	79.459	-62.651	75.86	75.51	22.364	-1.4456	-6.2639	0.74377	-2.563	29	-4.7559
124.02	-2.8897	50.95	-6.2956	0.72973	-2.572	-0.0047631	0.0035345	0.0020967	0.66022	-1.3176	3133.8	22.334	-1.2347	79.459	-62.655	75.86	75.51	22.364	-1.4456	-6.2639	0.74377	-2.563	29	-4.7559
124.02	-2.8892	50.95	-6.2956	0.72975	-2.572	-0.0046085	0.0033698	0.0022299	0.66022	-1.3176	3133.2	22.334	-1.2344	79.458	-62.659	75.86	75.51	22.364	-1.4456	-6.2639	0.74377	-2.563	29	-4.7559
124.02	-2.8886	50.95	-6.2956	0.72976	-2.572	-0.0044507	0.003199	0.0023604	0.66022	-1.3176	3132.5	22.334	-1.2342	79.457	-62.663	75.86	75.51	22.364	-1.4456	-6.2639	0.74377	-2.563	29	-4.7559
124.02	-2.8881	50.949	-6.2957	0.72978	-2.572	-0.0042899	0.0030224	0.0024879	0.66022	-1.3176	3131.8	22.334	-1.234	79.457	-62.667	75.86	75.51	22.364	-1.4456	-6.2639	0.74377	-2.563	29	-4.7559
124.02	-2.8876	50.949	-6.2957	0.72979	-2.572	-0.0041264	0.00284	0.0026123	0.66022	-1.3176	3131.1	22.334	-1.2338	79.456	-62.671	75.861	75.51	22.364	-1.4456	-6.2639	0.74377	-2.563	29	-4.7559
124.02	-2.8871	50.948	-6.2957	0.72981	-2.572	-0.0039602	0.0026523	0.0027335	0.66022	-1.3176	3130.5	22.334	-1.2336	79.455	-62.676	75.861	75.51	22.364	-1.4456	-6.2639	0.74377	-2.563	29	-4.7559
124.01	-2.8865	50.948	-6.2957	0.72982	-2.572	-0.0037917	0.0024594	0.0028514	0.66022	-1.3176	3129.8	22.334	-1.2334	79.454	-62.68	75.861	75.51	22.364	-1.4456	-6.2639	0.74377	-2.563	29	-4.7559
124.01	-2.886	50.947	-6.2957	0.72983	-2.5719	-0.003621	0.0022617	0.0029656	0.66022	-1.3176	3129.1	22.334	-1.2332	79.454	-62.685	75.861	75.51	22.364	-1.4456	-6.2639	0.74377	-2.563	29	-4.7559
124.01	-2.8855	50.947	-6.2958	0.72984	-2.5719	-0.0034484	0.0020593	0.0030763	0.66022	-1.3176	3128.5	22.334	-1.233	79.453	-62.69	75.861	75.51	22.364	-1.4456	-6.2639	0.74377	-2.563	29	-4.7559
124.01	-2.885	50.947	-6.2958	0.72985	-2.5719	-0.003274	0.0018525	0.0031831	0.66022	-1.3176	3127.8	22.334	-1.2327	79.452	-62.694	75.861	75.51	22.364	-1.4456	-6.2639	0.74377	-2.563	29	-4.7559
124.01	-2.8845	50.946	-6.2958	0.72986	-2.5719	-0.0030982	0.0016417	0.003286	0.66022	-1.3176	3127.1	22.334	-1.2325	79.452	-62.699	75.861	75.51	22.364	-1.4456	-6.2639	0.74377	-2.563	29	-4.7559
124.01	-2.884	50.946	-6.2958	0.72987	-2.5719	-0.002921	0.001427	0.0033848	0.66022	-1.3176	3126.5	22.334	-1.2323	79.451	-62.704	75.861	75.51	22.364	-1.4456	-6.2639	0.74377	-2.563	29	-4.7559
124.01	-2.8835	50.946	-6.2958	0.72988	-2.5719	-0.0027428	0.0012088	0.0034795	0.66022	-1.3176	3125.8	22.334	-1.2321	79.45	-62.709	75.861	75.51	22.364	-1.4456	-6.2639	0.74377	-2.563	29	-4.7559
124.01	-2.883	50.945	-6.2958	0.72988	-2.5718	-0.0025638	0.0009873	0.0035699	0.66022	-1.3176	3125.1	22.334	-1.2319	79.45	-62.714	75.861	75.51	22.364	-1.4456	-6.2639	0.74377	-2.563	29	-4.7559
124.01	-2.8825	50.945	-6.2958	0.72989	-2.5718	-0.0023841	0.00076287	0.003656	0.66022	-1.3176	3124.5	22.334	-1.2317	79.449	-62.719	75.862	75.51	22.364	-1.4456	-6.2639	0.74377	-2.563	29	-4.7559
124.01	-2.882	50.945	-6.2959	0.72989	-2.5718	-0.0022041	0.00053577	0.0037375	0.66022	-1.3176	3123.8	22.334	-1.2315	79.448	-62.725	75.862	75.51	22.364	-1.4456	-6.2639	0.74377	-2.563	29	-4.7559
124.0	-2.8815	50.944	-6.2959	0.72989	-2.5718	-0.002024	0.00030628	0.0038145	0.66022	-1.3176	3123.1	22.334	-1.2313	79.448	-62.73	75.862	75.51	22.364	-1.4456	-6.2639	0.74377	-2.563	29	-4.7559
124.0	-2.881	50.944	-6.2959	0.72989	-2.5718	-0.0018439	7.4715e-05	0.0038868	0.66022	-1.3176	3122.5	22.334	-1.2311	79.447	-62.735	75.862	75.51	22.364	-1.4456	-6.2639	0.74377	-2.563	29	-4.7559
124.0	-2.8805	50.944	-6.2959	0.72989	-2.5718	-0.0016641	-0.00015864	0.0039543	0.66022	-1.3176	3121.8	22.334	-1.2309	79.446	-62.74	75.862	75.51	22.364	-1.4456	-6.2639	0.74377	-2.563	29	-4.7559
124.0	-2.88	50.943	-6.2959	0.72989	-2.5717	-0.0014848	-0.00039348	0.0040171	0.66022	-1.3176	3121.1	22.334	-1.2307	79.446	-62.746	75.862	75.51	22.364	-1.4456	-6.2639	0.74377	-2.563	29	-4.7559
124.0	-2.8796	50.943	-6.2959	0.72989	-2.5717	-0.0013062	-0.00062951	0.0040749	0.66022	-1.3176	3120.5	22.334	-1.2305	79.445	-62.751	75.862	75.51	22.364	-1.4456	-6.2639	0.74377	-2.563	29	-4.7559
124.0	-2.8791	50.943	-6.2959	0.72988	-2.5717	-0.0011287	-0.00086643	0.0041279	0.66022	-1.3176	3119.8	22.334	-1.2303	79.444	-62.757	75.862	75.51	22.364	-1.4456	-6.2639	0.74377	-2.563	29	-4.7559
124.0	-2.8786	50.942	-6.2959	0.72988	-2.5717	-0.00095232	-0.0011039	0.0041758	0.66022	-1.3176	3119.1	22.335	-1.2302	79.444	-62.762	75.862	75.51	22.364	-1.4456	-6.2639	0.74377	-2.563	29	-4.7559
124.0	-2.8782	50.942	-6.2959	0.72987	-2.5717	-0.00077737	-0.0013417	0.0042186	0.66022	-1.3176	3118.5	22.335	-1.23	79.443	-62.767	75.863	75.51	22.364	-1.4456	-6.2639	0.74377	-2.563	29	-4.7559
124.0	-2.8777	50.942	-6.2959	0.72987	-2.5716	-0.00060405	-0.0015795	0.0042564	0.66022	-1.3176	3117.8	22.335	-1.2298	79.442	-62.773	75.863	75.51	22.364	-1.4456	-6.2639	0.74377	-2.563	29	-4.7559
123.99	-2.8773	50.942	-6.2959	0.72986	-2.5716	-0.00043257	-0.001817	0.0042891	0.66022	-1.3176	3117.1	22.335	-1.2296	79.441	-62.778	75.863	75.51	22.364	-1.4456	-6.2639	0.74377	-2.563	29	-4.7559
123.99	-2.8768	50.941	-6.2959	0.72985	-2.5716	-0.00026314	-0.0020538	0.0043165	0.66022	-1.3176	3116.5	22.335	-1.2294	79.441	-62.784	75.863	75.51	22.364	-1.4456	-6.2639	0.74377	-2.563	29	-4.7559
123.99	-2.8764	50.941	-6.2959	0.72984	-2.5716	-9.5984e-05	-0.0022898	0.0043389	0.66022	-1.3176	3115.8	22.335	-1.2292	79.44	-62.789	75.863	75.51	22.364	-1.4456	-6.2639	0.74377	-2.563	29	-4.7559
123.99	-2.8759	50.941	-6.2959	0.72982	-2.5715	6.8707e-05	-0.0025246	0.004356	0.66022	-1.3176	3115.1	22.335	-1.2291	79.439	-62.794	75.863	75.51	22.364	-1.4456	-6.2639	0.74377	-2.563	29	-4.7559
123.99	-2.8755	50.94	-6.2959	0.72981	-2.5715	0.00023073	-0.0027579	0.0043679	0.66022	-1.3176	3114.5	22.335	-1.2289	79.439	-62.8	75.863	75.51	22.364	-1.4456	-6.2639	0.74377	-2.563	29	-4.7559
123.99	-2.8751	50.94	-6.2959	0.7298	-2.5715	0.00038988	-0.0029894	0.0043747	0.66022	-1.3176	3113.8	22.335	-1.2287	79.438	-62.805	75.863	75.51	22.364	-1.4456	-6.2639	0.74377	-2.563	29	-4.7559
123.99	-2.8747	50.94	-6.2959	0.72978	-2.5715	0.00054598	-0.0032189	0.0043762	0.66022	-1.3176	3113.1	22.335	-1.2286	79.437	-62.81	75.863	75.51	22.364	-1.4456	-6.2639	0.74377	-2.563	29	-4.7559
123.99	-2.8742	50.94	-6.2959	0.72976	-2.5715	0.00069882	-0.003446	0.0043726	0.66022	-1.3176	3112.4	22.335	-1.2284	79.437	-62.815	75.863	75.51	22.364	-1.4456	-6.2639	0.74377	-2.563	29	-4.7559
123.98	-2.8738	50.939	-6.2959	0.72975	-2.5714	0.00084824	-0.0036705	0.0043638	0.66022	-1.3176	3111.8	22.335	-1.2282	79.436	-62.82	75.864	75.51	22.364	-1.4456	-6.2639	0.74377	-2.563	29	-4.7559
123.98	-2.8734	50.939	-6.2959	0.72973	-2.5714	0.00099404	-0.0038922	0.0043499	0.66022	-1.3176	3111.1	22.335	-1.2281	79.435	-62.825	75.864	75.51	22.364	-1.4456	-6.2639	0.74377	-2.563	29	-4.7559
123.98	-2.873	50.939	-6.2959	0.72971	-2.5714	0.0011361	-0.0041107	0.0043308	0.66022	-1.3176	3110.4	22.336	-1.2279	79.435	-62.83	75.864	75.51	22.364	-1.4456	-6.2639	0.74377	-2.563	29	-4.7559
123.98	-2.8726	50.939	-6.2959	0.72969	-2.5714	0.0012741	-0.0043258	0.0043068	0.66022	-1.3176	3109.8	22.336	-1.2277	79.434	-62.835	75.864	75.51	22.364	-1.4456	-6.2639	0.74377	-2.563	29	-4.7559
123.98	-2.8722	50.938	-6.2959	0.72966	-2.5713	0.0014081	-0.0045373	0.0042777	0.66022	-1.3176	3109.1	22.336	-1.2276	79.433	-62.84	75.864	75.51	22.364	-1.4456	-6.2639	0.74377	-2.563	29	-4.7559
123.98	-2.8718	50.938	-6.2959	0.72964	-2.5713	0.0015378	-0.0047448	0.0042436	0.66022	-1.3176	3108.4	22.336	-1.2274	79.433	-62.845	75.864	75.51	22.364	-1.4456	-6.2639	0.74377	-2.563	29	-4.7559
123.98	-2.8715	50.938	-6.2959	0.72962	-2.5713	0.001663	-0.0049482	0.0042046	0.66022	-1.3176	3107.8	22.336	-1.2273	79.432	-62.849	75.864	75.51	22.364	-1.4456	-6.2639	0.74377	-2.563	29	-4.7559
123.98	-2.8711	50.938	-6.2959	0.72959	-2.5713	0.0017837	-0.0051472	0.0041608	0.66022	-1.3176	3107.1	22.336	-1.2271	79.431	-62.854	75.864	75.51	22.364	-1.4456	-6.2639	0.74377	-2.563	29	-4.7559
123.98	-2.8707	50.937	-6.2959	0.72957	-2.5713	0.0018997	-0.0053417	0.0041123	0.66022	-1.3176	3106.4	22.336	-1.227	79.431	-62.858	75.864	75.51	22.364	-1.4456	-6.2639	0.74377	-2.563	29	-4.7559
123.97	-2.8704	50.937	-6.2958	0.72954	-2.5712	0.0020109	-0.0055312	0.004059	0.66022	-1.3176	3105.8	22.336	-1.2268	79.43	-62.863	75.865	75.51	22.364	-1.4456	-6.2639	0.74377	-2.563	29	-4.7559
123.97	-2.87	50.937	-6.2958	0.72951	-2.5712	0.0021171	-0.0057158	0.0040012	0.66022	-1.3176	3105.1	22.336	-1.2267	79.429	-62.867	75.865	75.51	22.364	-1.4456	-6.2639	0.74377	-2.563	29	-4.7559
123.97	-2.8696	50.937	-6.2958	0.72948	-2.5712	0.0022182	-0.0058951	0.0039388	0.66022	-1.3176	3104.4	22.336	-1.2265	79.428	-62.871	75.865	75.51	22.364	-1.4456	-6.2639	0.74377	-2.563	29	-4.7559
123.97	-2.8693	50.936	-6.2958	0.72945	-2.5712	0.0023142	-0.0060689	0.003872	0.66022	-1.3176	3103.8	22.336	-1.2264	79.428	-62.875	75.865	75.51	22.364	-1.4456	-6.2639	0.74377	-2.563	29	-4.7559
123.97	-2.8689	50.936	-6.2958	0.72942	-2.5712	0.0024049	-0.0062371	0.0038008	0.66022	-1.3176	3103.1	22.336	-1.2263	79.427	-62.879	75.865	75.51	22.364	-1.4456	-6.2639	0.74377	-2.563	29	-4.7559
123.97	-2.8686	50.936	-6.2958	0.72939	-2.5711	0.0024902	-0.0063994	0.0037255	0.66022	-1.3176	3102.4	22.337	-1.2261	79.426	-62.883	75.865	75.51	22.364	-1.4456	-6.2639	0.74377	-2.563	29	-4.7559
123.97	-2.8683	50.936	-6.2958	0.72936	-2.5711	0.00257	-0.0065558	0.003646	0.66022	-1.3176	3101.8	22.337	-1.226	79.426	-62.886	75.865	75.51	22.364	-1.4456	-6.2639	0.74377	-2.563	29	-4.7559
123.97	-2.8679	50.935	-6.2958	0.72932	-2.5711	0.0026443	-0.006706	0.0035625	0.66022	-1.3176	3101.1	22.337	-1.2259	79.425	-62.89	75.865	75.51	22.364	-1.4456	-6.2639	0.74377	-2.563	29	-4.7559
123.97	-2.8676	50.935	-6.2957	0.72929	-2.5711	0.0027129	-0.0068498	0.0034751	0.66022	-1.3176	3100.4	22.337	-1.2257	79.424	-62.893	75.865	75.51	22.364	-1.4456	-6.2639	0.74377	-2.563	29	-4.7559
123.96	-2.8673	50.935	-6.2957	0.72925	-2.5711	0.0027759	-0.0069872	0.003384	0.66022	-1.3176	3099.8	22.337	-1.2256	79.424	-62.896	75.865	75.51	22.364	-1.4456	-6.2639	0.74377	-2.563	29	-4.7559
123.96	-2.867	50.934	-6.2957	0.72922	-2.5711	0.0028331	-0.007118	0.0032893	0.66022	-1.3176	3099.1	22.337	-1.2255	79.423	-62.899	75.866	75.51	22.364	-1.4456	-6.2639	0.74377	-2.563	29	-4.7559
123.96	-2.8667	50.934	-6.2957	0.72918	-2.571	0.0028845	-0.007242	0.003191	0.66022	-1.3176	3098.4	22.337	-1.2254	79.422	-62.902	75.866	75.51	22.364	-1.4456	-6.2639	0.74377	-2.563	29	-4.7559
123.96	-2.8663	50.934	-6.2957	0.72915	-2.571	0.0029301	-0.0073591	0.0030894	0.66022	-1.3176	3097.8	22.337	-1.2252	79.422	-62.904	75.866	75.51	22.364	-1.4456	-6.2639	0.74377	-2.563	29	-4.7559
123.96	-2.866	50.933	-6.2957	0.72911	-2.571	0.0029698	-0.0074693	0.0029845	0.66022	-1.3176	3097.1	22.337	-1.2251	79.421	-62.907	75.866	75.51	22.364	-1.4456	-6.2639	0.74377	-2.563	29	-4.7559
123.96	-2.8657	50.933	-6.2957	0.72907	-2.571	0.0030036	-0.0075723	0.0028766	0.66022	-1.3176	3096.4	22.337	-1.225	79.42	-62.909	75.866	75.51	22.364	-1.4456	-6.2639	0.74377	-2.563	29	-4.7559
123.96	-2.8654	50.933	-6.2956	0.72903	-2.571	0.0030315	-0.0076682	0.0027657	0.66022	-1.3176	3095.7	22.337	-1.2249	79.42	-62.911	75.866	75.51	22.364	-1.4456	-6.2639	0.74377	-2.563	29	-4.7559
123.96	-2.8652	50.933	-6.2956	0.729	-2.571	0.0030535	-0.0077569	0.002652	0.66022	-1.3176	3095.1	22.337	-1.2248	79.419	-62.913	75.866	75.51	22.364	-1.4456	-6.2639	0.74377	-2.563	29	-4.7559
123.96	-2.8649	50.932	-6.2956	0.72896	-2.571	0.0030695	-0.0078381	0.0025357	0.66022	-1.3176	3094.4	22.337	-1.2247	79.418	-62.915	75.866	75.51	22.364	-1.4456	-6.2639	0.74377	-2.563	29	-4.7559
123.95	-2.8646	50.932	-6.2956	0.72892	-2.5709	0.0030796	-0.007912	0.0024169	0.66022	-1.3176	3093.7	22.337	-1.2246	79.418	-62.917	75.866	75.51	22.364	-1.4456	-6.2639	0.74377	-2.563	29	-4.7559
123.95	-2.8643	50.932	-6.2956	0.72888	-2.5709	0.0030838	-0.0079784	0.0022958	0.66022	-1.3176	3093.1	22.337	-1.2244	79.417	-62.918	75.867	75.51	22.364	-1.4456	-6.2639	0.74377	-2.563	29	-4.7559
123.95	-2.864	50.931	-6.2956	0.72884	-2.5709	0.003082	-0.0080374	0.0021725	0.66022	-1.3176	3092.4	22.337	-1.2243	79.416	-62.92	75.867	75.51	22.364	-1.4456	-6.2639	0.74377	-2.563	29	-4.7559
123.95	-2.8637	50.931	-6.2956	0.7288	-2.5709	0.0030744	-0.0080887	0.0020472	0.66022	-1.3176	3091.7	22.337	-1.2242	79.416	-62.921	75.867	75.51	22.364	-1.4456	-6.2639	0.74377	-2.563	29	-4.7559
123.95	-2.8635	50.93	-6.2955	0.72876	-2.5709	0.003061	-0.0081325	0.0019201	0.66022	-1.3176	3091.1	22.337	-1.2241	79.415	-62.922	75.867	75.51	22.364	-1.4456	-6.2639	0.74377	-2.563	29	-4.7559
123.95	-2.8632	50.93	-6.2955	0.72872	-2.5709	0.0030418	-0.0081687	0.0017912	0.66022	-1.3176	3090.4	22.338	-1.224	79.414	-62.922	75.867	75.51	22.364	-1.4456	-6.2639	0.74377	-2.563	29	-4.7559
123.95	-2.8629	50.93	-6.2955	0.72868	-2.5709	0.0030168	-0.0081973	0.0016609	0.66022	-1.3176	3089.7	22.338	-1.2239	79.413	-62.923	75.867	75.51	22.364	-1.4456	-6.2639	0.74377	-2.563	29	-4.7559
123.95	-2.8627	50.929	-6.2955	0.72863	-2.5709	0.0029861	-0.0082183	0.0015292	0.66022	-1.3176	3089.1	22.338	-1.2238	79.413	-62.923	75.867	75.51	22.364	-1.4456	-6.2639	0.74377	-2.563	29	-4.7559
123.95	-2.8624	50.929	-6.2955	0.72859	-2.5709	0.0029498	-0.0082318	0.0013963	0.66022	-1.3176	3088.4	22.338	-1.2237	79.412	-62.923	75.867	75.51	22.364	-1.4456	-6.2639	0.74377	-2.563	29	-4.7559
123.94	-2.8621	50.929	-6.2955	0.72855	-2.5709	0.002908	-0.0082376	0.0012624	0.66022	-1.3176	3087.7	22.338	-1.2236	79.411	-62.923	75.867	75.51	22.364	-1.4456	-6.2639	0.74377	-2.563	29	-4.7559
123.94	-2.8619	50.928	-6.2955	0.72851	-2.5709	0.0028606	-0.0082359	0.0011277	0.66022	-1.3176	3087.1	22.338	-1.2235	79.411	-62.923	75.867	75.51	22.364	-1.4456	-6.2639	0.74377	-2.563	29	-4.7559
123.94	-2.8616	50.928	-6.2954	0.72847	-2.5708	0.0028078	-0.0082267	0.00099222	0.66022	-1.3176	3086.4	22.338	-1.2234	79.41	-62.923	75.868	75.51	22.364	-1.4456	-6.2639	0.74377	-2.563	29	-4.7559
123.94	-2.8614	50.927	-6.2954	0.72843	-2.5708	0.0027498	-0.0082101	0.00085627	0.66022	-1.3176	3085.7	22.338	-1.2233	79.409	-62.922	75.868	75.51	22.364	-1.4456	-6.2639	0.74377	-2.563	29	-4.7559
123.94	-2.8611	50.927	-6.2954	0.72839	-2.5708	0.0026865	-0.008186	0.00071998	0.66022	-1.3176	3085.1	22.338	-1.2232	79.409	-62.922	75.868	75.51	22.364	-1.4456	-6.2639	0.74377	-2.563	29	-4.7559
123.94	-2.8609	50.926	-6.2954	0.72835	-2.5708	0.0026181	-0.0081546	0.00058351	0.66022	-1.3176	3084.4	22.338	-1.2231	79.408	-62.921	75.868	75.51	22.364	-1.4456	-6.2639	0.74377	-2.563	29	-4.7559
123.94	-2.8606	50.926	-6.2954	0.72831	-2.5708	0.0025446	-0.008116	0.00044703	0.66022	-1.3176	3083.7	22.338	-1.223	79.407	-62.92	75.868	75.51	22.364	-1.4456	-6.2639	0.74377	-2.563	29	-4.7559
123.94	-2.8604	50.925	-6.2954	0.72827	-2.5708	0.0024663	-0.0080701	0.00031071	0.66022	-1.3176	3083.1	22.338	-1.2229	79.407	-62.919	75.868	75.51	22.364	-1.4456	-6.2639	0.74377	-2.563	29	-4.7559
123.94	-2.8601	50.925	-6.2954	0.72823	-2.5708	0.0023832	-0.0080172	0.0001747	0.66022	-1.3176	3082.4	22.338	-1.2228	79.406	-62.917	75.868	75.51	22.364	-1.4456	-6.2639	0.74377	-2.563	29	-4.7559
123.94	-2.8599	50.925	-6.2953	0.72819	-2.5708	0.0022955	-0.0079572	3.9176e-05	0.66022	-1.3176	3081.7	22.338	-1.2227	79.405	-62.916	75.868	75.51	22.364	-1.4456	-6.2639	0.74377	-2.563	29	-4.7559
123.93	-2.8596	50.924	-6.2953	0.72815	-2.5708	0.0022032	-0.0078904	-9.5703e-05	0.66022	-1.3176	3081.1	22.338	-1.2226	79.405	-62.914	75.868	75.51	22.364	-1.4456	-6.2639	0.74377	-2.563	29	-4.7559
123.93	-2.8594	50.924	-6.2953	0.72811	-2.5708	0.0021065	-0.0078167	-0.00022978	0.66022	-1.3176	3080.4	22.338	-1.2226	79.404	-62.912	75.868	75.51	22.364	-1.4456	-6.2639	0.74377	-2.563	29	-4.7559
123.93	-2.8592	50.923	-6.2953	0.72807	-2.5708	0.0020055	-0.0077364	-0.00036289	0.66022	-1.3176	3079.7	22.338	-1.2225	79.403	-62.91	75.869	75.51	22.364	-1.4456	-6.2639	0.74377	-2.563	29	-4.7559
123.93	-2.8589	50.923	-6.2953	0.72803	-2.5708	0.0019005	-0.0076495	-0.00049488	0.66022	-1.3176	3079.1	22.337	-1.2224	79.403	-62.908	75.869	75.51	22.364	-1.4456	-6.2639	0.74377	-2.563	29	-4.7559
123.93	-2.8587	50.922	-6.2953	0.72799	-2.5708	0.0017915	-0.0075562	-0.0006256	0.66022	-1.3176	3078.4	22.337	-1.2223	79.402	-62.905	75.869	75.51	22.364	-1.4456	-6.2639	0.74377	-2.563	29	-4.7559
123.93	-2.8584	50.922	-6.2953	0.72795	-2.5708	0.0016786	-0.0074566	-0.00075489	0.66022	-1.3176	3077.7	22.337	-1.2222	79.401	-62.903	75.869	75.51	22.364	-1.4456	-6.2639	0.74377	-2.563	29	-4.7559
123.93	-2.8582	50.921	-6.2953	0.72792	-2.5708	0.0015621	-0.0073509	-0.00088261	0.66022	-1.3176	3077.0	22.337	-1.2221	79.4	-62.9	75.869	75.51	22.364	-1.4456	-6.2639	0.74377	-2.563	29	-4.7559
123.93	-2.8579	50.92	-6.2953	0.72788	-2.5709	0.0014421	-0.0072393	-0.0010086	0.66022	-1.3176	3076.4	22.337	-1.222	79.4	-62.897	75.869	75.51	22.364	-1.4456	-6.2639	0.74377	-2.563	29	-4.7559
123.93	-2.8577	50.92	-6.2953	0.72784	-2.5709	0.0013188	-0.0071218	-0.0011328	0.66022	-1.3176	3075.7	22.337	-1.2219	79.399	-62.894	75.869	75.51	22.364	-1.4456	-6.2639	0.74377	-2.563	29	-4.7559
123.92	-2.8575	50.919	-6.2953	0.72781	-2.5709	0.0011923	-0.0069986	-0.0012549	0.66022	-1.3176	3075.0	22.337	-1.2218	79.398	-62.891	75.869	75.51	22.364	-1.4456	-6.2639	0.74377	-2.563	29	-4.7559
123.92	-2.8572	50.919	-6.2953	0.72777	-2.5709	0.0010627	-0.0068699	-0.0013749	0.66022	-1.3176	3074.4	22.337	-1.2217	79.398	-62.888	75.869	75.51	22.364	-1.4456	-6.2639	0.74377	-2.563	29	-4.7559
123.92	-2.857	50.918	-6.2952	0.72774	-2.5709	0.00093038	-0.006736	-0.0014926	0.66022	-1.3176	3073.7	22.337	-1.2216	79.397	-62.884	75.87	75.51	22.364	-1.4456	-6.2639	0.74377	-2.563	29	-4.7559
123.92	-2.8567	50.918	-6.2952	0.72771	-2.5709	0.00079535	-0.0065969	-0.0016079	0.66022	-1.3176	3073.0	22.337	-1.2215	79.396	-62.881	75.87	75.51	22.364	-1.4456	-6.2639	0.74377	-2.563	29	-4.7559
123.92	-2.8565	50.917	-6.2952	0.72767	-2.5709	0.00065782	-0.0064528	-0.0017207	0.66022	-1.3176	3072.4	22.337	-1.2214	79.396	-62.877	75.87	75.51	22.364	-1.4456	-6.2639	0.74377	-2.563	29	-4.7559
123.92	-2.8562	50.916	-6.2952	0.72764	-2.5709	0.00051799	-0.006304	-0.0018308	0.66022	-1.3176	3071.7	22.337	-1.2213	79.395	-62.873	75.87	75.51	22.364	-1.4456	-6.2639	0.74377	-2.563	29	-4.7559
123.92	-2.856	50.916	-6.2952	0.72761	-2.5709	0.00037602	-0.0061506	-0.0019382	0.66022	-1.3176	3071.0	22.337	-1.2212	79.394	-62.87	75.87	75.51	22.364	-1.4456	-6.2639	0.74377	-2.563	29	-4.7559
123.92	-2.8557	50.915	-6.2952	0.72758	-2.5709	0.0002321	-0.0059929	-0.0020427	0.66022	-1.3176	3070.4	22.337	-1.2211	79.394	-62.866	75.87	75.51	22.364	-1.4456	-6.2639	0.74377	-2.563	29	-4.7559
123.92	-2.8555	50.915	-6.2952	0.72755	-2.5709	8.6406e-05	-0.005831	-0.0021441	0.66022	-1.3176	3069.7	22.337	-1.221	79.393	-62.862	75.87	75.51	22.364	-1.4456	-6.2639	0.74377	-2.563	29	-4.7559
123.92	-2.8552	50.914	-6.2952	0.72752	-2.5709	-6.0879e-05	-0.0056651	-0.0022425	0.66022	-1.3176	3069.0	22.337	-1.221	79.392	-62.857	75.87	75.51	22.364	-1.4456	-6.2639	0.74377	-2.563	29	-4.7559
123.91	-2.855	50.913	-6.2952	0.72749	-2.571	-0.00020957	-0.0054954	-0.0023377	0.66022	-1.3176	3068.4	22.336	-1.2209	79.392	-62.853	75.87	75.51	22.364	-1.4456	-6.2639	0.74377	-2.563	29	-4.7559
123.91	-2.8547	50.913	-6.2952	0.72747	-2.571	-0.00035949	-0.0053222	-0.0024295	0.66022	-1.3176	3067.7	22.336	-1.2208	79.391	-62.849	75.87	75.51	22.364	-1.4456	-6.2639	0.74377	-2.563	29	-4.7559
123.91	-2.8545	50.912	-6.2952	0.72744	-2.571	-0.00051044	-0.0051457	-0.002518	0.66022	-1.3176	3067.0	22.336	-1.2207	79.39	-62.844	75.871	75.51	22.364	-1.4456	-6.2639	0.74377	-2.563	29	-4.7559
123.91	-2.8542	50.911	-6.2952	0.72742	-2.571	-0.00066225	-0.0049661	-0.002603	0.66022	-1.3176	3066.4	22.336	-1.2206	79.389	-62.84	75.871	75.51	22.364	-1.4456	-6.2639	0.74377	-2.563	29	-4.7559
123.91	-2.854	50.911	-6.2952	0.72739	-2.571	-0.00081472	-0.0047836	-0.0026844	0.66022	-1.3176	3065.7	22.336	-1.2205	79.389	-62.835	75.871	75.51	22.364	-1.4456	-6.2639	0.74377	-2.563	29	-4.7559
123.91	-2.8537	50.91	-6.2952	0.72737	-2.571	-0.00096769	-0.0045983	-0.0027621	0.66022	-1.3176	3065.0	22.336	-1.2204	79.388	-62.831	75.871	75.51	22.364	-1.4456	-6.2639	0.74377	-2.563	29	-4.7559
123.91	-2.8534	50.909	-6.2953	0.72735	-2.571	-0.001121	-0.0044107	-0.0028361	0.66022	-1.3176	3064.4	22.336	-1.2203	79.387	-62.826	75.871	75.51	22.364	-1.4456	-6.2639	0.74377	-2.563	29	-4.7559
123.91	-2.8532	50.909	-6.2953	0.72732	-2.571	-0.0012743	-0.0042208	-0.0029064	0.66022	-1.3176	3063.7	22.336	-1.2201	79.387	-62.821	75.871	75.51	22.364	-1.4456	-6.2639	0.74377	-2.563	29	-4.7559
123.91	-2.8529	50.908	-6.2953	0.7273	-2.5711	-0.0014277	-0.0040289	-0.0029727	0.66022	-1.3176	3063.0	22.336	-1.22	79.386	-62.817	75.871	75.51	22.364	-1.4456	-6.2639	0.74377	-2.563	29	-4.7559
123.91	-2.8526	50.907	-6.2953	0.72728	-2.5711	-0.0015808	-0.0038352	-0.0030352	0.66022	-1.3176	3062.4	22.335	-1.2199	79.385	-62.812	75.871	75.51	22.364	-1.4456	-6.2639	0.74377	-2.563	29	-4.7559
123.91	-2.8523	50.907	-6.2953	0.72727	-2.5711	-0.0017334	-0.00364	-0.0030937	0.66022	-1.3176	3061.7	22.335	-1.2198	79.385	-62.807	75.871	75.51	22.364	-1.4456	-6.2639	0.74377	-2.563	29	-4.7559
123.9	-2.8521	50.906	-6.2953	0.72725	-2.5711	-0.0018855	-0.0034434	-0.0031481	0.66022	-1.3176	3061.0	22.335	-1.2197	79.384	-62.802	75.871	75.51	22.364	-1.4456	-6.2639	0.74377	-2.563	29	-4.7559
123.9	-2.8518	50.905	-6.2953	0.72723	-2.5711	-0.0020368	-0.0032458	-0.0031985	0.66022	-1.3176	3060.4	22.335	-1.2196	79.383	-62.797	75.871	75.51	22.364	-1.4456	-6.2639	0.74377	-2.563	29	-4.7559
123.9	-2.8515	50.904	-6.2953	0.72722	-2.5711	-0.0021871	-0.0030473	-0.0032447	0.66022	-1.3176	3059.7	22.335	-1.2195	79.383	-62.792	75.872	75.51	22.364	-1.4456	-6.2639	0.74377	-2.563	29	-4.7559
123.9	-2.8512	50.904	-6.2953	0.7272	-2.5712	-0.0023364	-0.0028481	-0.0032868	0.66022	-1.3176	3059.0	22.335	-1.2194	79.382	-62.787	75.872	75.51	22.364	-1.4456	-6.2639	0.74377	-2.563	29	-4.7559
123.9	-2.8509	50.903	-6.2953	0.72719	-2.5712	-0.0024843	-0.0026485	-0.0033247	0.66022	-1.3176	3058.4	22.335	-1.2193	79.381	-62.783	75.872	75.51	22.364	-1.4456	-6.2639	0.74377	-2.563	29	-4.7559
123.9	-2.8507	50.902	-6.2953	0.72717	-2.5712	-0.0026308	-0.0024488	-0.0033584	0.66022	-1.3176	3057.7	22.335	-1.2192	79.381	-62.778	75.872	75.51	22.364	-1.4456	-6.2639	0.74377	-2.563	29	-4.7559
123.9	-2.8504	50.902	-6.2954	0.72716	-2.5712	-0.0027757	-0.0022491	-0.0033879	0.66022	-1.3176	3057.0	22.334	-1.2191	79.38	-62.773	75.872	75.51	22.364	-1.4456	-6.2639	0.74377	-2.563	29	-4.7559
123.9	-2.8501	50.901	-6.2954	0.72715	-2.5712	-0.0029188	-0.0020496	-0.0034131	0.66022	-1.3176	3056.4	22.334	-1.2189	79.379	-62.768	75.872	75.51	22.364	-1.4456	-6.2639	0.74377	-2.563	29	-4.7559
123.9	-2.8498	50.9	-6.2954	0.72714	-2.5712	-0.00306	-0.0018506	-0.0034341	0.66022	-1.3176	3055.7	22.334	-1.2188	79.378	-62.763	75.872	75.51	22.364	-1.4456	-6.2639	0.74377	-2.563	29	-4.7559
123.9	-2.8495	50.899	-6.2954	0.72713	-2.5713	-0.003199	-0.0016524	-0.0034508	0.66022	-1.3176	3055.0	22.334	-1.2187	79.378	-62.758	75.872	75.51	22.364	-1.4456	-6.2639	0.74377	-2.563	29	-4.7559
123.89	-2.8492	50.899	-6.2954	0.72713	-2.5713	-0.0033358	-0.0014551	-0.0034632	0.66022	-1.3176	3054.3	22.334	-1.2186	79.377	-62.753	75.872	75.51	22.364	-1.4456	-6.2639	0.74377	-2.563	29	-4.7559
123.89	-2.8489	50.898	-6.2954	0.72712	-2.5713	-0.0034703	-0.0012589	-0.0034714	0.66022	-1.3176	3053.7	22.334	-1.2185	79.376	-62.749	75.872	75.51	22.364	-1.4456	-6.2639	0.74377	-2.563	29	-4.7559
123.89	-2.8485	50.897	-6.2955	0.72711	-2.5713	-0.0036022	-0.001064	-0.0034753	0.66022	-1.3176	3053.0	22.334	-1.2183	79.376	-62.744	75.873	75.51	22.364	-1.4456	-6.2639	0.74377	-2.563	29	-4.7559
123.89	-2.8482	50.896	-6.2955	0.72711	-2.5713	-0.0037314	-0.00087076	-0.003475	0.66022	-1.3176	3052.3	22.333	-1.2182	79.375	-62.739	75.873	75.51	22.364	-1.4456	-6.2639	0.74377	-2.563	29	-4.7559
123.89	-2.8479	50.896	-6.2955	0.7271	-2.5713	-0.0038578	-0.00067929	-0.0034705	0.66022	-1.3176	3051.7	22.333	-1.2181	79.374	-62.735	75.873	75.51	22.364	-1.4456	-6.2639	0.74377	-2.563	29	-4.7559
123.89	-2.8476	50.895	-6.2955	0.7271	-2.5714	-0.0039813	-0.0004898	-0.0034617	0.66022	-1.3176	3051.0	22.333	-1.218	79.374	-62.73	75.873	75.51	22.364	-1.4456	-6.2639	0.74377	-2.563	29	-4.7559
123.89	-2.8473	50.894	-6.2955	0.7271	-2.5714	-0.0041017	-0.0003025	-0.0034488	0.66022	-1.3176	3050.3	22.333	-1.2178	79.373	-62.725	75.873	75.51	22.364	-1.4456	-6.2639	0.74377	-2.563	29	-4.7559
123.89	-2.8469	50.893	-6.2956	0.7271	-2.5714	-0.0042189	-0.0001176	-0.0034317	0.66022	-1.3176	3049.7	22.333	-1.2177	79.372	-62.721	75.873	75.51	22.364	-1.4456	-6.2639	0.74377	-2.563	29	-4.7559
123.89	-2.8466	50.893	-6.2956	0.7271	-2.5714	-0.0043327	6.4703e-05	-0.0034105	0.66022	-1.3176	3049.0	22.333	-1.2176	79.372	-62.717	75.873	75.51	22.364	-1.4456	-6.2639	0.74377	-2.563	29	-4.7559
123.89	-2.8463	50.892	-6.2956	0.7271	-2.5714	-0.0044431	0.00024422	-0.0033853	0.66022	-1.3176	3048.3	22.333	-1.2174	79.371	-62.712	75.873	75.51	22.364	-1.4456	-6.2639	0.74377	-2.563	29	-4.7559
123.89	-2.8459	50.891	-6.2956	0.7271	-2.5714	-0.00455	0.00042076	-0.003356	0.66022	-1.3176	3047.7	22.332	-1.2173	79.37	-62.708	75.873	75.51	22.364	-1.4456	-6.2639	0.74377	-2.563	29	-4.7559
123.88	-2.8456	50.89	-6.2956	0.7271	-2.5715	-0.0046533	0.00059414	-0.0033227	0.66022	-1.3176	3047.0	22.332	-1.2172	79.369	-62.704	75.873	75.51	22.364	-1.4456	-6.2639	0.74377	-2.563	29	-4.7559
123.88	-2.8453	50.89	-6.2957	0.72711	-2.5715	-0.0047527	0.00076418	-0.0032856	0.66022	-1.3176	3046.3	22.332	-1.217	79.369	-62.7	75.873	75.51	22.364	-1.4456	-6.2639	0.74377	-2.563	29	-4.7559
123.88	-2.8449	50.889	-6.2957	0.72711	-2.5715	-0.0048483	0.00093069	-0.0032445	0.66022	-1.3176	3045.7	22.332	-1.2169	79.368	-62.696	75.874	75.51	22.364	-1.4456	-6.2639	0.74377	-2.563	29	-4.7559
123.88	-2.8446	50.888	-6.2957	0.72712	-2.5715	-0.00494	0.0010935	-0.0031997	0.66022	-1.3176	3045.0	22.332	-1.2168	79.367	-62.692	75.874	75.51	22.364	-1.4456	-6.2639	0.74377	-2.563	29	-4.7559
123.88	-2.8442	50.887	-6.2957	0.72712	-2.5715	-0.0050276	0.0012524	-0.0031511	0.66022	-1.3176	3044.3	22.332	-1.2166	79.367	-62.688	75.874	75.51	22.364	-1.4456	-6.2639	0.74377	-2.563	29	-4.7559
123.88	-2.8438	50.886	-6.2958	0.72713	-2.5715	-0.0051111	0.0014074	-0.0030988	0.66022	-1.3176	3043.7	22.332	-1.2165	79.366	-62.685	75.874	75.51	22.364	-1.4456	-6.2639	0.74377	-2.563	29	-4.7559
123.88	-2.8435	50.886	-6.2958	0.72714	-2.5716	-0.0051904	0.0015581	-0.0030429	0.66022	-1.3176	3043.0	22.331	-1.2163	79.365	-62.681	75.874	75.51	22.364	-1.4456	-6.2639	0.74377	-2.563	29	-4.7559
123.88	-2.8431	50.885	-6.2958	0.72714	-2.5716	-0.0052654	0.0017045	-0.0029835	0.66022	-1.3176	3042.3	22.331	-1.2162	79.365	-62.678	75.874	75.51	22.364	-1.4456	-6.2639	0.74377	-2.563	29	-4.7559
123.88	-2.8427	50.884	-6.2958	0.72715	-2.5716	-0.0053361	0.0018463	-0.0029207	0.66022	-1.3176	3041.7	22.331	-1.216	79.364	-62.675	75.874	75.51	22.364	-1.4456	-6.2639	0.74377	-2.563	29	-4.7559
123.88	-2.8424	50.883	-6.2959	0.72716	-2.5716	-0.0054024	0.0019836	-0.0028544	0.66022	-1.3176	3041.0	22.331	-1.2159	79.363	-62.671	75.874	75.51	22.364	-1.4456	-6.2639	0.74377	-2.563	29	-4.7559
123.87	-2.842	50.883	-6.2959	0.72717	-2.5716	-0.0054642	0.002116	-0.0027849	0.66022	-1.3176	3040.3	22.331	-1.2157	79.362	-62.668	75.874	75.51	22.364	-1.4456	-6.2639	0.74377	-2.563	29	-4.7559
123.87	-2.8416	50.882	-6.2959	0.72718	-2.5716	-0.0055215	0.0022436	-0.0027123	0.66022	-1.3176	3039.7	22.331	-1.2156	79.362	-62.666	75.874	75.51	22.364	-1.4456	-6.2639	0.74377	-2.563	29	-4.7559
123.87	-2.8412	50.881	-6.296	0.72719	-2.5716	-0.0055743	0.0023661	-0.0026365	0.66022	-1.3176	3039.0	22.331	-1.2154	79.361	-62.663	75.874	75.51	22.364	-1.4456	-6.2639	0.74377	-2.563	29	-4.7559
123.87	-2.8408	50.88	-6.296	0.72721	-2.5717	-0.0056224	0.0024835	-0.0025577	0.66022	-1.3176	3038.3	22.33	-1.2153	79.36	-62.66	75.875	75.51	22.364	-1.4456	-6.2639	0.74377	-2.563	29	-4.7559
123.87	-2.8404	50.88	-6.296	0.72722	-2.5717	-0.0056659	0.0025956	-0.002476	0.66022	-1.3176	3037.7	22.33	-1.2151	79.36	-62.658	75.875	75.51	22.364	-1.4456	-6.2639	0.74377	-2.563	29	-4.7559
123.87	-2.8401	50.879	-6.296	0.72723	-2.5717	-0.0057047	0.0027023	-0.0023915	0.66022	-1.3176	3037.0	22.33	-1.215	79.359	-62.655	75.875	75.51	22.364	-1.4456	-6.2639	0.74377	-2.563	29	-4.7559
123.87	-2.8397	50.878	-6.2961	0.72725	-2.5717	-0.0057388	0.0028035	-0.0023043	0.66022	-1.3176	3036.3	22.33	-1.2148	79.358	-62.653	75.875	75.51	22.364	-1.4456	-6.2639	0.74377	-2.563	29	-4.7559
123.87	-2.8393	50.878	-6.2961	0.72726	-2.5717	-0.0057682	0.0028991	-0.0022145	0.66022	-1.3176	3035.7	22.33	-1.2146	79.358	-62.651	75.875	75.51	22.364	-1.4456	-6.2639	0.74377	-2.563	29	-4.7559
123.87	-2.8389	50.877	-6.2961	0.72728	-2.5717	-0.0057929	0.002989	-0.0021222	0.66022	-1.3176	3035.0	22.33	-1.2145	79.357	-62.649	75.875	75.51	22.364	-1.4456	-6.2639	0.74377	-2.563	29	-4.7559
123.87	-2.8384	50.876	-6.2962	0.72729	-2.5717	-0.0058128	0.0030732	-0.0020275	0.66022	-1.3176	3034.3	22.33	-1.2143	79.356	-62.647	75.875	75.51	22.364	-1.4456	-6.2639	0.74377	-2.563	29	-4.7559
123.87	-2.838	50.875	-6.2962	0.72731	-2.5717	-0.0058279	0.0031515	-0.0019306	0.66022	-1.3176	3033.7	22.33	-1.2142	79.356	-62.645	75.875	75.51	22.364	-1.4456	-6.2639	0.74377	-2.563	29	-4.7559
123.86	-2.8376	50.875	-6.2962	0.72732	-2.5717	-0.0058383	0.0032239	-0.0018315	0.66022	-1.3176	3033.0	22.329	-1.214	79.355	-62.644	75.875	75.51	22.364	-1.4456	-6.2639	0.74377	-2.563	29	-4.7559
123.86	-2.8372	50.874	-6.2962	0.72734	-2.5718	-0.0058439	0.0032903	-0.0017304	0.66022	-1.3176	3032.3	22.329	-1.2138	79.354	-62.643	75.875	75.51	22.364	-1.4456	-6.2639	0.74377	-2.563	29	-4.7559
123.86	-2.8368	50.873	-6.2963	0.72735	-2.5718	-0.0058448	0.0033507	-0.0016273	0.66022	-1.3176	3031.7	22.329	-1.2137	79.353	-62.641	75.875	75.51	22.364	-1.4456	-6.2639	0.74377	-2.563	29	-4.7559
123.86	-2.8364	50.873	-6.2963	0.72737	-2.5718	-0.0058409	0.003405	-0.0015225	0.66022	-1.3176	3031.0	22.329	-1.2135	79.353	-62.64	75.876	75.51	22.364	-1.4456	-6.2639	0.74377	-2.563	29	-4.7559
123.86	-2.8359	50.872	-6.2963	0.72739	-2.5718	-0.0058323	0.0034531	-0.001416	0.66022	-1.3176	3030.3	22.329	-1.2133	79.352	-62.639	75.876	75.51	22.364	-1.4456	-6.2639	0.74377	-2.563	29	-4.7559
123.86	-2.8355	50.871	-6.2964	0.72741	-2.5718	-0.005819	0.003495	-0.0013079	0.66022	-1.3176	3029.7	22.329	-1.2131	79.351	-62.639	75.876	75.51	22.364	-1.4456	-6.2639	0.74377	-2.563	29	-4.7559
123.86	-2.8351	50.87	-6.2964	0.72742	-2.5718	-0.0058011	0.0035307	-0.0011985	0.66022	-1.3176	3029.0	22.329	-1.213	79.351	-62.638	75.876	75.51	22.364	-1.4456	-6.2639	0.74377	-2.563	29	-4.7559
123.86	-2.8346	50.87	-6.2964	0.72744	-2.5718	-0.0057785	0.0035602	-0.0010877	0.66022	-1.3176	3028.3	22.329	-1.2128	79.35	-62.638	75.876	75.51	22.364	-1.4456	-6.2639	0.74377	-2.563	29	-4.7559
123.86	-2.8342	50.869	-6.2964	0.72746	-2.5718	-0.0057514	0.0035834	-0.00097573	0.66022	-1.3176	3027.7	22.328	-1.2126	79.349	-62.637	75.876	75.51	22.364	-1.4456	-6.2639	0.74377	-2.563	29	-4.7559
123.86	-2.8338	50.868	-6.2965	0.72748	-2.5718	-0.0057196	0.0036003	-0.00086273	0.66022	-1.3176	3027.0	22.328	-1.2124	79.349	-62.637	75.876	75.51	22.364	-1.4456	-6.2639	0.74377	-2.563	29	-4.7559
123.85	-2.8333	50.868	-6.2965	0.7275	-2.5718	-0.0056834	0.003611	-0.00074881	0.66022	-1.3176	3026.3	22.328	-1.2123	79.348	-62.637	75.876	75.51	22.364	-1.4456	-6.2639	0.74377	-2.563	29	-4.7559
123.85	-2.8329	50.867	-6.2965	0.72751	-2.5718	-0.0056428	0.0036153	-0.00063409	0.66022	-1.3176	3025.7	22.328	-1.2121	79.347	-62.637	75.876	75.51	22.364	-1.4456	-6.2639	0.74377	-2.563	29	-4.7559
123.85	-2.8324	50.866	-6.2966	0.72753	-2.5718	-0.0055977	0.0036134	-0.00051872	0.66022	-1.3176	3025.0	22.328	-1.2119	79.346	-62.638	75.876	75.51	22.364	-1.4456	-6.2639	0.74377	-2.563	29	-4.7559
123.85	-2.832	50.866	-6.2966	0.72755	-2.5718	-0.0055483	0.0036052	-0.00040281	0.66022	-1.3176	3024.3	22.328	-1.2117	79.346	-62.638	75.876	75.51	22.364	-1.4456	-6.2639	0.74377	-2.563	29	-4.7559
123.85	-2.8315	50.865	-6.2966	0.72757	-2.5718	-0.0054947	0.0035907	-0.0002865	0.66022	-1.3176	3023.7	22.328	-1.2115	79.345	-62.639	75.877	75.51	22.364	-1.4456	-6.2639	0.74377	-2.563	29	-4.7559
123.85	-2.8311	50.865	-6.2966	0.72759	-2.5718	-0.0054368	0.00357	-0.00016992	0.66022	-1.3176	3023.0	22.328	-1.2113	79.344	-62.64	75.877	75.51	22.364	-1.4456	-6.2639	0.74377	-2.563	29	-4.7559
123.85	-2.8306	50.864	-6.2967	0.7276	-2.5718	-0.0053748	0.0035432	-5.3194e-05	0.66022	-1.3176	3022.3	22.328	-1.2112	79.344	-62.641	75.877	75.51	22.364	-1.4456	-6.2639	0.74377	-2.563	29	-4.7559
123.85	-2.8301	50.863	-6.2967	0.72762	-2.5718	-0.0053088	0.0035101	6.3544e-05	0.66022	-1.3176	3021.7	22.328	-1.211	79.343	-62.642	75.877	75.51	22.364	-1.4456	-6.2639	0.74377	-2.563	29	-4.7559
123.85	-2.8297	50.863	-6.2967	0.72764	-2.5718	-0.0052388	0.003471	0.00018017	0.66022	-1.3176	3021.0	22.328	-1.2108	79.342	-62.643	75.877	75.51	22.364	-1.4456	-6.2639	0.74377	-2.563	29	-4.7559
123.85	-2.8292	50.862	-6.2967	0.72766	-2.5718	-0.005165	0.0034258	0.00029654	0.66022	-1.3176	3020.3	22.328	-1.2106	79.342	-62.644	75.877	75.51	22.364	-1.4456	-6.2639	0.74377	-2.563	29	-4.7559
123.84	-2.8288	50.862	-6.2968	0.72767	-2.5718	-0.0050874	0.0033747	0.00041255	0.66022	-1.3176	3019.7	22.327	-1.2104	79.341	-62.646	75.877	75.51	22.364	-1.4456	-6.2639	0.74377	-2.563	29	-4.7559
123.84	-2.8283	50.861	-6.2968	0.72769	-2.5718	-0.005006	0.0033176	0.00052805	0.66022	-1.3176	3019.0	22.327	-1.2102	79.34	-62.647	75.877	75.51	22.364	-1.4456	-6.2639	0.74377	-2.563	29	-4.7559
123.84	-2.8278	50.86	-6.2968	0.72771	-2.5718	-0.0049211	0.0032547	0.00064292	0.66022	-1.3176	3018.3	22.327	-1.21	79.34	-62.649	75.877	75.51	22.364	-1.4456	-6.2639	0.74377	-2.563	29	-4.7559
123.84	-2.8274	50.86	-6.2968	0.72772	-2.5718	-0.0048327	0.003186	0.00075704	0.66022	-1.3176	3017.7	22.327	-1.2098	79.339	-62.651	75.877	75.51	22.364	-1.4456	-6.2639	0.74377	-2.563	29	-4.7559
123.84	-2.8269	50.859	-6.2969	0.72774	-2.5718	-0.0047409	0.0031116	0.00087027	0.66022	-1.3176	3017.0	22.327	-1.2097	79.338	-62.653	75.877	75.51	22.364	-1.4456	-6.2639	0.74377	-2.563	29	-4.7559
123.84	-2.8264	50.859	-6.2969	0.72775	-2.5718	-0.0046458	0.0030316	0.00098251	0.66022	-1.3176	3016.3	22.327	-1.2095	79.337	-62.655	75.878	75.51	22.364	-1.4456	-6.2639	0.74377	-2.563	29	-4.7559
123.84	-2.8259	50.858	-6.2969	0.72777	-2.5718	-0.0045476	0.0029461	0.0010936	0.66022	-1.3176	3015.7	22.327	-1.2093	79.337	-62.658	75.878	75.51	22.364	-1.4456	-6.2639	0.74377	-2.563	29	-4.7559
123.84	-2.8255	50.858	-6.2969	0.72778	-2.5718	-0.0044463	0.0028552	0.0012035	0.66022	-1.3176	3015.0	22.327	-1.2091	79.336	-62.66	75.878	75.51	22.364	-1.4456	-6.2639	0.74377	-2.563	29	-4.7559
123.84	-2.825	50.857	-6.297	0.7278	-2.5718	-0.0043421	0.002759	0.001312	0.66022	-1.3176	3014.3	22.327	-1.2089	79.335	-62.663	75.878	75.51	22.364	-1.4456	-6.2639	0.74377	-2.563	29	-4.7559
123.84	-2.8245	50.857	-6.297	0.72781	-2.5718	-0.004235	0.0026576	0.001419	0.66022	-1.3176	3013.7	22.327	-1.2087	79.335	-62.665	75.878	75.51	22.364	-1.4456	-6.2639	0.74377	-2.563	29	-4.7559
123.83	-2.824	50.856	-6.297	0.72782	-2.5718	-0.0041253	0.0025512	0.0015244	0.66022	-1.3176	3013.0	22.327	-1.2085	79.334	-62.668	75.878	75.51	22.364	-1.4456	-6.2639	0.74377	-2.563	29	-4.7559
123.83	-2.8236	50.856	-6.297	0.72784	-2.5718	-0.004013	0.0024399	0.0016281	0.66022	-1.3176	3012.3	22.327	-1.2083	79.333	-62.671	75.878	75.51	22.364	-1.4456	-6.2639	0.74377	-2.563	29	-4.7559
123.83	-2.8231	50.855	-6.297	0.72785	-2.5718	-0.0038983	0.0023238	0.0017299	0.66022	-1.3176	3011.7	22.327	-1.2081	79.333	-62.674	75.878	75.51	22.364	-1.4456	-6.2639	0.74377	-2.563	29	-4.7559
123.83	-2.8226	50.855	-6.2971	0.72786	-2.5717	-0.0037813	0.002203	0.0018299	0.66022	-1.3176	3011.0	22.327	-1.2079	79.332	-62.677	75.878	75.51	22.364	-1.4456	-6.2639	0.74377	-2.563	29	-4.7559
123.83	-2.8221	50.854	-6.2971	0.72787	-2.5717	-0.0036621	0.0020776	0.0019277	0.66022	-1.3176	3010.3	22.327	-1.2077	79.331	-62.681	75.878	75.51	22.364	-1.4456	-6.2639	0.74377	-2.563	29	-4.7559
123.83	-2.8217	50.854	-6.2971	0.72788	-2.5717	-0.0035408	0.0019479	0.0020235	0.66022	-1.3176	3009.7	22.327	-1.2075	79.33	-62.684	75.878	75.51	22.364	-1.4456	-6.2639	0.74377	-2.563	29	-4.7559
123.83	-2.8212	50.853	-6.2971	0.72789	-2.5717	-0.0034177	0.001814	0.0021169	0.66022	-1.3176	3009.0	22.327	-1.2073	79.33	-62.687	75.879	75.51	22.364	-1.4456	-6.2639	0.74377	-2.563	29	-4.7559
123.83	-2.8207	50.853	-6.2971	0.7279	-2.5717	-0.0032928	0.0016761	0.002208	0.66022	-1.3176	3008.3	22.327	-1.2071	79.329	-62.691	75.879	75.51	22.364	-1.4456	-6.2639	0.74377	-2.563	29	-4.7559
123.83	-2.8202	50.852	-6.2971	0.72791	-2.5717	-0.0031662	0.0015342	0.0022967	0.66022	-1.3176	3007.7	22.327	-1.2069	79.328	-62.694	75.879	75.51	22.364	-1.4456	-6.2639	0.74377	-2.563	29	-4.7559
123.82	-2.8198	50.852	-6.2972	0.72791	-2.5717	-0.0030382	0.0013886	0.0023828	0.66022	-1.3176	3007.0	22.327	-1.2068	79.328	-62.698	75.879	75.51	22.364	-1.4456	-6.2639	0.74377	-2.563	29	-4.7559
123.82	-2.8193	50.851	-6.2972	0.72792	-2.5717	-0.0029089	0.0012394	0.0024663	0.66022	-1.3176	3006.3	22.327	-1.2066	79.327	-62.702	75.879	75.51	22.364	-1.4456	-6.2639	0.74377	-2.563	29	-4.7559
123.82	-2.8188	50.851	-6.2972	0.72793	-2.5717	-0.0027784	0.0010868	0.002547	0.66022	-1.3176	3005.7	22.327	-1.2064	79.326	-62.706	75.879	75.51	22.364	-1.4456	-6.2639	0.74377	-2.563	29	-4.7559
123.82	-2.8183	50.85	-6.2972	0.72793	-2.5716	-0.0026468	0.00093096	0.0026249	0.66022	-1.3176	3005.0	22.327	-1.2062	79.326	-62.71	75.879	75.51	22.364	-1.4456	-6.2639	0.74377	-2.563	29	-4.7559
123.82	-2.8179	50.85	-6.2972	0.72793	-2.5716	-0.0025143	0.0007721	0.0027	0.66022	-1.3176	3004.3	22.327	-1.206	79.325	-62.714	75.879	75.51	22.364	-1.4456	-6.2639	0.74377	-2.563	29	-4.7559
123.82	-2.8174	50.849	-6.2972	0.72794	-2.5716	-0.0023811	0.00061039	0.002772	0.66022	-1.3176	3003.7	22.327	-1.2058	79.324	-62.718	75.879	75.51	22.364	-1.4456	-6.2639	0.74377	-2.563	29	-4.7559
123.82	-2.8169	50.849	-6.2972	0.72794	-2.5716	-0.0022473	0.00044601	0.002841	0.66022	-1.3176	3003.0	22.327	-1.2056	79.324	-62.722	75.879	75.51	22.364	-1.4456	-6.2639	0.74377	-2.563	29	-4.7559
123.82	-2.8164	50.849	-6.2973	0.72794	-2.5716	-0.0021131	0.00027914	0.0029068	0.66022	-1.3176	3002.3	22.327	-1.2054	79.323	-62.726	75.88	75.51	22.364	-1.4456	-6.2639	0.74377	-2.563	29	-4.7559
123.82	-2.816	50.848	-6.2973	0.72794	-2.5716	-0.0019785	0.00010999	0.0029695	0.66022	-1.3176	3001.7	22.327	-1.2052	79.322	-62.73	75.88	75.51	22.364	-1.4456	-6.2639	0.74377	-2.563	29	-4.7559
123.81	-2.8155	50.848	-6.2973	0.72794	-2.5716	-0.0018438	-6.1245e-05	0.0030289	0.66022	-1.3176	3001.0	22.327	-1.205	79.321	-62.734	75.88	75.51	22.364	-1.4456	-6.2639	0.74377	-2.563	29	-4.7559
123.81	-2.8151	50.847	-6.2973	0.72794	-2.5715	-0.0017091	-0.00023438	0.0030849	0.66022	-1.3176	3000.3	22.327	-1.2049	79.321	-62.739	75.88	75.51	22.364	-1.4456	-6.2639	0.74377	-2.563	29	-4.7559
123.81	-2.8146	50.847	-6.2973	0.72794	-2.5715	-0.0015746	-0.0004092	0.0031376	0.66022	-1.3176	2999.6	22.327	-1.2047	79.32	-62.743	75.88	75.51	22.364	-1.4456	-6.2639	0.74377	-2.563	29	-4.7559
123.81	-2.8141	50.847	-6.2973	0.72794	-2.5715	-0.0014403	-0.00058552	0.0031868	0.66022	-1.3176	2999.0	22.327	-1.2045	79.319	-62.747	75.88	75.51	22.364	-1.4456	-6.2639	0.74377	-2.563	29	-4.7559
123.81	-2.8137	50.846	-6.2973	0.72794	-2.5715	-0.0013065	-0.00076312	0.0032325	0.66022	-1.3176	2998.3	22.327	-1.2043	79.319	-62.751	75.88	75.51	22.364	-1.4456	-6.2639	0.74377	-2.563	29	-4.7559
123.81	-2.8132	50.846	-6.2973	0.72793	-2.5715	-0.0011734	-0.00094181	0.0032747	0.66022	-1.3176	2997.6	22.327	-1.2041	79.318	-62.756	75.88	75.51	22.364	-1.4456	-6.2639	0.74377	-2.563	29	-4.7559
123.81	-2.8128	50.846	-6.2973	0.72793	-2.5715	-0.0010409	-0.0011214	0.0033133	0.66022	-1.3176	2997.0	22.327	-1.2039	79.317	-62.76	75.88	75.51	22.364	-1.4456	-6.2639	0.74377	-2.563	29	-4.7559
123.81	-2.8123	50.845	-6.2973	0.72792	-2.5714	-0.00090937	-0.0013016	0.0033483	0.66022	-1.3176	2996.3	22.327	-1.2037	79.317	-62.764	75.88	75.51	22.364	-1.4456	-6.2639	0.74377	-2.563	29	-4.7559
123.81	-2.8119	50.845	-6.2973	0.72791	-2.5714	-0.00077887	-0.0014823	0.0033796	0.66022	-1.3176	2995.6	22.327	-1.2036	79.316	-62.769	75.88	75.51	22.364	-1.4456	-6.2639	0.74377	-2.563	29	-4.7559
123.8	-2.8114	50.845	-6.2973	0.72791	-2.5714	-0.00064956	-0.0016632	0.0034073	0.66022	-1.3176	2995.0	22.327	-1.2034	79.315	-62.773	75.881	75.51	22.364	-1.4456	-6.2639	0.74377	-2.563	29	-4.7559
123.8	-2.811	50.844	-6.2973	0.7279	-2.5714	-0.00052158	-0.0018442	0.0034312	0.66022	-1.3176	2994.3	22.327	-1.2032	79.315	-62.778	75.881	75.51	22.364	-1.4456	-6.2639	0.74377	-2.563	29	-4.7559
123.8	-2.8105	50.844	-6.2973	0.72789	-2.5714	-0.00039508	-0.002025	0.0034513	0.66022	-1.3176	2993.6	22.327	-1.203	79.314	-62.782	75.881	75.51	22.364	-1.4456	-6.2639	0.74377	-2.563	29	-4.7559
123.8	-2.8101	50.843	-6.2973	0.72788	-2.5714	-0.00027019	-0.0022054	0.0034678	0.66022	-1.3176	2993.0	22.327	-1.2028	79.313	-62.786	75.881	75.51	22.364	-1.4456	-6.2639	0.74377	-2.563	29	-4.7559
123.8	-2.8097	50.843	-6.2973	0.72786	-2.5713	-0.00014706	-0.0023852	0.0034804	0.66022	-1.3176	2992.3	22.327	-1.2027	79.312	-62.79	75.881	75.51	22.364	-1.4456	-6.2639	0.74377	-2.563	29	-4.7559
123.8	-2.8092	50.843	-6.2973	0.72785	-2.5713	-2.5821e-05	-0.0025642	0.0034892	0.66022	-1.3176	2991.6	22.327	-1.2025	79.312	-62.795	75.881	75.51	22.364	-1.4456	-6.2639	0.74377	-2.563	29	-4.7559
123.8	-2.8088	50.842	-6.2973	0.72784	-2.5713	9.339e-05	-0.0027422	0.0034943	0.66022	-1.3176	2991.0	22.327	-1.2023	79.311	-62.799	75.881	75.51	22.364	-1.4456	-6.2639	0.74377	-2.563	29	-4.7559
123.8	-2.8084	50.842	-6.2973	0.72782	-2.5713	0.00021044	-0.002919	0.0034956	0.66022	-1.3176	2990.3	22.327	-1.2022	79.31	-62.803	75.881	75.51	22.364	-1.4456	-6.2639	0.74377	-2.563	29	-4.7559
123.8	-2.808	50.842	-6.2973	0.72781	-2.5713	0.0003252	-0.0030944	0.003493	0.66022	-1.3176	2989.6	22.327	-1.202	79.31	-62.807	75.881	75.51	22.364	-1.4456	-6.2639	0.74377	-2.563	29	-4.7559
123.79	-2.8076	50.841	-6.2973	0.72779	-2.5713	0.00043754	-0.0032682	0.0034867	0.66022	-1.3176	2989.0	22.328	-1.2018	79.309	-62.811	75.881	75.51	22.364	-1.4456	-6.2639	0.74377	-2.563	29	-4.7559
123.79	-2.8071	50.841	-6.2973	0.72778	-2.5712	0.00054734	-0.0034401	0.0034767	0.66022	-1.3176	2988.3	22.328	-1.2017	79.308	-62.815	75.882	75.51	22.364	-1.4456	-6.2639	0.74377	-2.563	29	-4.7559
123.79	-2.8067	50.841	-6.2973	0.72776	-2.5712	0.00065446	-0.00361	0.0034628	0.66022	-1.3176	2987.6	22.328	-1.2015	79.308	-62.819	75.882	75.51	22.364	-1.4456	-6.2639	0.74377	-2.563	29	-4.7559
123.79	-2.8063	50.841	-6.2973	0.72774	-2.5712	0.00075881	-0.0037777	0.0034453	0.66022	-1.3176	2987.0	22.328	-1.2013	79.307	-62.823	75.882	75.51	22.364	-1.4456	-6.2639	0.74377	-2.563	29	-4.7559
123.79	-2.8059	50.84	-6.2973	0.72772	-2.5712	0.00086025	-0.003943	0.003424	0.66022	-1.3176	2986.3	22.328	-1.2012	79.306	-62.827	75.882	75.51	22.364	-1.4456	-6.2639	0.74377	-2.563	29	-4.7559
123.79	-2.8055	50.84	-6.2973	0.7277	-2.5712	0.00095867	-0.0041056	0.003399	0.66022	-1.3176	2985.6	22.328	-1.201	79.306	-62.831	75.882	75.51	22.364	-1.4456	-6.2639	0.74377	-2.563	29	-4.7559
123.79	-2.8051	50.84	-6.2973	0.72768	-2.5712	0.001054	-0.0042655	0.0033704	0.66022	-1.3176	2985.0	22.328	-1.2008	79.305	-62.834	75.882	75.51	22.364	-1.4456	-6.2639	0.74377	-2.563	29	-4.7559
123.79	-2.8047	50.839	-6.2973	0.72766	-2.5711	0.001146	-0.0044224	0.0033382	0.66022	-1.3176	2984.3	22.328	-1.2007	79.304	-62.838	75.882	75.51	22.364	-1.4456	-6.2639	0.74377	-2.563	29	-4.7559
123.79	-2.8044	50.839	-6.2973	0.72764	-2.5711	0.0012348	-0.0045761	0.0033024	0.66022	-1.3176	2983.6	22.328	-1.2005	79.304	-62.841	75.882	75.51	22.364	-1.4456	-6.2639	0.74377	-2.563	29	-4.7559
123.78	-2.804	50.839	-6.2973	0.72761	-2.5711	0.0013201	-0.0047264	0.003263	0.66022	-1.3176	2983.0	22.328	-1.2004	79.303	-62.845	75.882	75.51	22.364	-1.4456	-6.2639	0.74377	-2.563	29	-4.7559
123.78	-2.8036	50.838	-6.2973	0.72759	-2.5711	0.0014018	-0.0048733	0.0032202	0.66022	-1.3176	2982.3	22.328	-1.2002	79.302	-62.848	75.882	75.51	22.364	-1.4456	-6.2639	0.74377	-2.563	29	-4.7559
123.78	-2.8032	50.838	-6.2973	0.72756	-2.5711	0.00148	-0.0050164	0.003174	0.66022	-1.3176	2981.6	22.328	-1.2001	79.301	-62.851	75.882	75.51	22.364	-1.4456	-6.2639	0.74377	-2.563	29	-4.7559
123.78	-2.8029	50.838	-6.2973	0.72754	-2.5711	0.0015544	-0.0051557	0.0031244	0.66022	-1.3176	2981.0	22.328	-1.1999	79.301	-62.854	75.883	75.51	22.364	-1.4456	-6.2639	0.74377	-2.563	29	-4.7559
123.78	-2.8025	50.837	-6.2973	0.72751	-2.571	0.0016251	-0.005291	0.0030715	0.66022	-1.3176	2980.3	22.328	-1.1998	79.3	-62.857	75.883	75.51	22.364	-1.4456	-6.2639	0.74377	-2.563	29	-4.7559
123.78	-2.8021	50.837	-6.2973	0.72749	-2.571	0.0016919	-0.0054221	0.0030153	0.66022	-1.3176	2979.6	22.328	-1.1996	79.299	-62.86	75.883	75.51	22.364	-1.4456	-6.2639	0.74377	-2.563	29	-4.7559
123.78	-2.8018	50.837	-6.2972	0.72746	-2.571	0.0017547	-0.0055489	0.002956	0.66022	-1.3176	2979.0	22.328	-1.1995	79.299	-62.863	75.883	75.51	22.364	-1.4456	-6.2639	0.74377	-2.563	29	-4.7559
123.78	-2.8014	50.836	-6.2972	0.72743	-2.571	0.0018135	-0.0056712	0.0028936	0.66022	-1.3176	2978.3	22.328	-1.1994	79.298	-62.866	75.883	75.51	22.364	-1.4456	-6.2639	0.74377	-2.563	29	-4.7559
123.78	-2.8011	50.836	-6.2972	0.7274	-2.571	0.0018683	-0.0057889	0.0028281	0.66022	-1.3176	2977.6	22.328	-1.1992	79.297	-62.868	75.883	75.51	22.364	-1.4456	-6.2639	0.74377	-2.563	29	-4.7559
123.77	-2.8007	50.836	-6.2972	0.72737	-2.571	0.0019189	-0.0059019	0.0027597	0.66022	-1.3176	2977.0	22.328	-1.1991	79.297	-62.871	75.883	75.51	22.364	-1.4456	-6.2639	0.74377	-2.563	29	-4.7559
123.77	-2.8004	50.835	-6.2972	0.72734	-2.571	0.0019653	-0.00601	0.0026884	0.66022	-1.3176	2976.3	22.329	-1.1989	79.296	-62.873	75.883	75.51	22.364	-1.4456	-6.2639	0.74377	-2.563	29	-4.7559
123.77	-2.8	50.835	-6.2972	0.72731	-2.5709	0.0020075	-0.006113	0.0026144	0.66022	-1.3176	2975.6	22.329	-1.1988	79.295	-62.875	75.883	75.51	22.364	-1.4456	-6.2639	0.74377	-2.563	29	-4.7559
123.77	-2.7997	50.835	-6.2972	0.72728	-2.5709	0.0020454	-0.006211	0.0025377	0.66022	-1.3176	2975.0	22.329	-1.1987	79.295	-62.877	75.883	75.51	22.364	-1.4456	-6.2639	0.74377	-2.563	29	-4.7559
123.77	-2.7994	50.834	-6.2972	0.72725	-2.5709	0.002079	-0.0063037	0.0024583	0.66022	-1.3176	2974.3	22.329	-1.1985	79.294	-62.879	75.884	75.51	22.364	-1.4456	-6.2639	0.74377	-2.563	29	-4.7559
123.77	-2.799	50.834	-6.2972	0.72722	-2.5709	0.0021082	-0.0063911	0.0023765	0.66022	-1.3176	2973.6	22.329	-1.1984	79.293	-62.881	75.884	75.51	22.364	-1.4456	-6.2639	0.74377	-2.563	29	-4.7559
123.77	-2.7987	50.834	-6.2972	0.72719	-2.5709	0.002133	-0.006473	0.0022923	0.66022	-1.3176	2973.0	22.329	-1.1983	79.293	-62.882	75.884	75.51	22.364	-1.4456	-6.2639	0.74377	-2.563	29	-4.7559
123.77	-2.7984	50.833	-6.2971	0.72715	-2.5709	0.0021534	-0.0065494	0.0022058	0.66022	-1.3176	2972.3	22.329	-1.1982	79.292	-62.884	75.884	75.51	22.364	-1.4456	-6.2639	0.74377	-2.563	29	-4.7559
123.77	-2.7981	50.833	-6.2971	0.72712	-2.5709	0.0021694	-0.0066202	0.0021171	0.66022	-1.3176	2971.6	22.329	-1.198	79.291	-62.885	75.884	75.51	22.364	-1.4456	-6.2639	0.74377	-2.563	29	-4.7559
123.76	-2.7978	50.833	-6.2971	0.72709	-2.5709	0.0021809	-0.0066854	0.0020263	0.66022	-1.3176	2971.0	22.329	-1.1979	79.29	-62.887	75.884	75.51	22.364	-1.4456	-6.2639	0.74377	-2.563	29	-4.7559
123.76	-2.7975	50.832	-6.2971	0.72705	-2.5708	0.002188	-0.0067447	0.0019335	0.66022	-1.3176	2970.3	22.329	-1.1978	79.29	-62.888	75.884	75.51	22.364	-1.4456	-6.2639	0.74377	-2.563	29	-4.7559
123.76	-2.7972	50.832	-6.2971	0.72702	-2.5708	0.0021905	-0.0067982	0.0018388	0.66022	-1.3176	2969.6	22.329	-1.1977	79.289	-62.889	75.884	75.51	22.364	-1.4456	-6.2639	0.74377	-2.563	29	-4.7559
123.76	-2.7969	50.831	-6.2971	0.72699	-2.5708	0.0021887	-0.0068459	0.0017424	0.66022	-1.3176	2969.0	22.329	-1.1976	79.288	-62.889	75.884	75.51	22.364	-1.4456	-6.2639	0.74377	-2.563	29	-4.7559
123.76	-2.7966	50.831	-6.2971	0.72695	-2.5708	0.0021823	-0.0068876	0.0016444	0.66022	-1.3176	2968.3	22.329	-1.1974	79.288	-62.89	75.884	75.51	22.364	-1.4456	-6.2639	0.74377	-2.563	29	-4.7559
123.76	-2.7963	50.831	-6.2971	0.72692	-2.5708	0.0021715	-0.0069233	0.0015449	0.66022	-1.3176	2967.6	22.329	-1.1973	79.287	-62.89	75.884	75.51	22.364	-1.4456	-6.2639	0.74377	-2.563	29	-4.7559
123.76	-2.796	50.83	-6.2971	0.72688	-2.5708	0.0021563	-0.006953	0.0014439	0.66022	-1.3176	2967.0	22.329	-1.1972	79.286	-62.891	75.885	75.51	22.364	-1.4456	-6.2639	0.74377	-2.563	29	-4.7559
123.76	-2.7957	50.83	-6.2971	0.72685	-2.5708	0.0021367	-0.0069766	0.0013417	0.66022	-1.3176	2966.3	22.329	-1.1971	79.286	-62.891	75.885	75.51	22.364	-1.4456	-6.2639	0.74377	-2.563	29	-4.7559
123.76	-2.7954	50.829	-6.297	0.72681	-2.5708	0.0021126	-0.0069942	0.0012383	0.66022	-1.3176	2965.6	22.329	-1.197	79.285	-62.891	75.885	75.51	22.364	-1.4456	-6.2639	0.74377	-2.563	29	-4.7559
123.76	-2.7951	50.829	-6.297	0.72678	-2.5708	0.0020843	-0.0070058	0.0011339	0.66022	-1.3176	2965.0	22.329	-1.1969	79.284	-62.891	75.885	75.51	22.364	-1.4456	-6.2639	0.74377	-2.563	29	-4.7559
123.75	-2.7948	50.829	-6.297	0.72674	-2.5708	0.0020516	-0.0070112	0.0010286	0.66022	-1.3176	2964.3	22.329	-1.1968	79.284	-62.891	75.885	75.51	22.364	-1.4456	-6.2639	0.74377	-2.563	29	-4.7559
123.75	-2.7946	50.828	-6.297	0.72671	-2.5708	0.0020147	-0.0070106	0.00092254	0.66022	-1.3176	2963.6	22.329	-1.1966	79.283	-62.89	75.885	75.51	22.364	-1.4456	-6.2639	0.74377	-2.563	29	-4.7559
123.75	-2.7943	50.828	-6.297	0.72667	-2.5708	0.0019735	-0.0070038	0.00081581	0.66022	-1.3176	2963.0	22.329	-1.1965	79.282	-62.89	75.885	75.51	22.364	-1.4456	-6.2639	0.74377	-2.563	29	-4.7559
123.75	-2.794	50.827	-6.297	0.72664	-2.5708	0.0019282	-0.0069911	0.00070856	0.66022	-1.3176	2962.3	22.329	-1.1964	79.281	-62.889	75.885	75.51	22.364	-1.4456	-6.2639	0.74377	-2.563	29	-4.7559
123.75	-2.7937	50.827	-6.297	0.7266	-2.5708	0.0018787	-0.0069723	0.00060092	0.66022	-1.3176	2961.6	22.329	-1.1963	79.281	-62.888	75.885	75.51	22.364	-1.4456	-6.2639	0.74377	-2.563	29	-4.7559
123.75	-2.7935	50.826	-6.297	0.72657	-2.5708	0.0018253	-0.0069475	0.00049302	0.66022	-1.3176	2961.0	22.329	-1.1962	79.28	-62.887	75.885	75.51	22.364	-1.4456	-6.2639	0.74377	-2.563	29	-4.7559
123.75	-2.7932	50.826	-6.297	0.72653	-2.5708	0.0017678	-0.0069167	0.00038498	0.66022	-1.3176	2960.3	22.329	-1.1961	79.279	-62.886	75.886	75.51	22.364	-1.4456	-6.2639	0.74377	-2.563	29	-4.7559
123.75	-2.7929	50.825	-6.297	0.7265	-2.5708	0.0017065	-0.00688	0.00027694	0.66022	-1.3176	2959.6	22.329	-1.196	79.279	-62.885	75.886	75.51	22.364	-1.4456	-6.2639	0.74377	-2.563	29	-4.7559
123.75	-2.7927	50.825	-6.2969	0.72646	-2.5708	0.0016413	-0.0068375	0.00016902	0.66022	-1.3176	2959.0	22.329	-1.1959	79.278	-62.884	75.886	75.51	22.364	-1.4456	-6.2639	0.74377	-2.563	29	-4.7559
123.74	-2.7924	50.824	-6.2969	0.72643	-2.5708	0.0015724	-0.0067891	6.1364e-05	0.66022	-1.3176	2958.3	22.329	-1.1958	79.277	-62.882	75.886	75.51	22.364	-1.4456	-6.2639	0.74377	-2.563	29	-4.7559
123.74	-2.7921	50.824	-6.2969	0.7264	-2.5708	0.0014998	-0.0067351	-4.591e-05	0.66022	-1.3176	2957.6	22.329	-1.1957	79.277	-62.881	75.886	75.51	22.364	-1.4456	-6.2639	0.74377	-2.563	29	-4.7559
123.74	-2.7919	50.824	-6.2969	0.72636	-2.5708	0.0014236	-0.0066753	-0.00015267	0.66022	-1.3176	2957.0	22.329	-1.1956	79.276	-62.879	75.886	75.51	22.364	-1.4456	-6.2639	0.74377	-2.563	29	-4.7559
123.74	-2.7916	50.823	-6.2969	0.72633	-2.5708	0.001344	-0.00661	-0.00025879	0.66022	-1.3176	2956.3	22.329	-1.1955	79.275	-62.877	75.886	75.51	22.364	-1.4456	-6.2639	0.74377	-2.563	29	-4.7559
123.74	-2.7914	50.822	-6.2969	0.7263	-2.5708	0.001261	-0.0065392	-0.00036414	0.66022	-1.3176	2955.6	22.329	-1.1954	79.275	-62.875	75.886	75.51	22.364	-1.4456	-6.2639	0.74377	-2.563	29	-4.7559
123.74	-2.7911	50.822	-6.2969	0.72626	-2.5708	0.0011748	-0.006463	-0.0004686	0.66022	-1.3176	2955.0	22.329	-1.1953	79.274	-62.873	75.886	75.51	22.364	-1.4456	-6.2639	0.74377	-2.563	29	-4.7559
123.74	-2.7909	50.821	-6.2969	0.72623	-2.5708	0.0010854	-0.0063815	-0.00057204	0.66022	-1.3176	2954.3	22.329	-1.1952	79.273	-62.871	75.886	75.51	22.364	-1.4456	-6.2639	0.74377	-2.563	29	-4.7559
123.74	-2.7906	50.821	-6.2969	0.7262	-2.5708	0.00099293	-0.0062949	-0.00067434	0.66022	-1.3176	2953.6	22.329	-1.1951	79.273	-62.868	75.886	75.51	22.364	-1.4456	-6.2639	0.74377	-2.563	29	-4.7559
123.74	-2.7903	50.82	-6.2969	0.72617	-2.5708	0.00089755	-0.0062031	-0.00077538	0.66022	-1.3176	2953.0	22.329	-1.195	79.272	-62.866	75.887	75.51	22.364	-1.4456	-6.2639	0.74377	-2.563	29	-4.7559
123.74	-2.7901	50.82	-6.2969	0.72614	-2.5708	0.00079936	-0.0061064	-0.00087503	0.66022	-1.3176	2952.3	22.329	-1.1949	79.271	-62.863	75.887	75.51	22.364	-1.4456	-6.2639	0.74377	-2.563	29	-4.7559
123.73	-2.7898	50.819	-6.2969	0.72611	-2.5708	0.00069847	-0.0060049	-0.00097318	0.66022	-1.3176	2951.6	22.329	-1.1948	79.27	-62.861	75.887	75.51	22.364	-1.4456	-6.2639	0.74377	-2.563	29	-4.7559
123.73	-2.7896	50.819	-6.2969	0.72608	-2.5708	0.00059503	-0.0058987	-0.0010697	0.66022	-1.3176	2951.0	22.329	-1.1947	79.27	-62.858	75.887	75.51	22.364	-1.4456	-6.2639	0.74377	-2.563	29	-4.7559
123.73	-2.7893	50.818	-6.2969	0.72605	-2.5708	0.00048915	-0.0057879	-0.0011645	0.66022	-1.3176	2950.3	22.329	-1.1946	79.269	-62.855	75.887	75.51	22.364	-1.4456	-6.2639	0.74377	-2.563	29	-4.7559
123.73	-2.7891	50.818	-6.2969	0.72602	-2.5708	0.00038097	-0.0056727	-0.0012575	0.66022	-1.3176	2949.6	22.328	-1.1945	79.268	-62.852	75.887	75.51	22.364	-1.4456	-6.2639	0.74377	-2.563	29	-4.7559
123.73	-2.7888	50.817	-6.2969	0.72599	-2.5708	0.00027062	-0.0055533	-0.0013485	0.66022	-1.3176	2949.0	22.328	-1.1944	79.268	-62.849	75.887	75.51	22.364	-1.4456	-6.2639	0.74377	-2.563	29	-4.7559
123.73	-2.7886	50.816	-6.2969	0.72597	-2.5708	0.00015823	-0.0054297	-0.0014374	0.66022	-1.3176	2948.3	22.328	-1.1943	79.267	-62.846	75.887	75.51	22.364	-1.4456	-6.2639	0.74377	-2.563	29	-4.7559
123.73	-2.7883	50.816	-6.2969	0.72594	-2.5708	4.3957e-05	-0.0053022	-0.0015242	0.66022	-1.3176	2947.6	22.328	-1.1942	79.266	-62.842	75.887	75.51	22.364	-1.4456	-6.2639	0.74377	-2.563	29	-4.7559
123.73	-2.788	50.815	-6.2969	0.72591	-2.5708	-7.2071e-05	-0.005171	-0.0016087	0.66022	-1.3176	2947.0	22.328	-1.1941	79.266	-62.839	75.887	75.51	22.364	-1.4456	-6.2639	0.74377	-2.563	29	-4.7559
123.73	-2.7878	50.815	-6.2969	0.72589	-2.5708	-0.00018971	-0.005036	-0.0016908	0.66022	-1.3176	2946.3	22.328	-1.194	79.265	-62.836	75.887	75.51	22.364	-1.4456	-6.2639	0.74377	-2.563	29	-4.7559
123.72	-2.7875	50.814	-6.2969	0.72586	-2.5708	-0.0003088	-0.0048977	-0.0017705	0.66022	-1.3176	2945.6	22.328	-1.1939	79.264	-62.832	75.888	75.51	22.364	-1.4456	-6.2639	0.74377	-2.563	29	-4.7559
123.72	-2.7873	50.813	-6.2969	0.72584	-2.5709	-0.00042922	-0.0047561	-0.0018476	0.66022	-1.3176	2945.0	22.328	-1.1938	79.264	-62.829	75.888	75.51	22.364	-1.4456	-6.2639	0.74377	-2.563	29	-4.7559
123.72	-2.787	50.813	-6.2969	0.72581	-2.5709	-0.0005508	-0.0046113	-0.001922	0.66022	-1.3176	2944.3	22.328	-1.1937	79.263	-62.825	75.888	75.51	22.364	-1.4456	-6.2639	0.74377	-2.563	29	-4.7559
123.72	-2.7867	50.812	-6.2969	0.72579	-2.5709	-0.00067339	-0.0044637	-0.0019938	0.66022	-1.3176	2943.6	22.328	-1.1936	79.262	-62.822	75.888	75.51	22.364	-1.4456	-6.2639	0.74377	-2.563	29	-4.7559
123.72	-2.7865	50.811	-6.2969	0.72577	-2.5709	-0.00079686	-0.0043133	-0.0020627	0.66022	-1.3176	2943.0	22.328	-1.1935	79.261	-62.818	75.888	75.51	22.364	-1.4456	-6.2639	0.74377	-2.563	29	-4.7559
123.72	-2.7862	50.811	-6.2969	0.72575	-2.5709	-0.00092103	-0.0041605	-0.0021287	0.66022	-1.3176	2942.3	22.328	-1.1934	79.261	-62.814	75.888	75.51	22.364	-1.4456	-6.2639	0.74377	-2.563	29	-4.7559
123.72	-2.7859	50.81	-6.2969	0.72573	-2.5709	-0.0010458	-0.0040052	-0.0021918	0.66022	-1.3176	2941.6	22.327	-1.1933	79.26	-62.81	75.888	75.51	22.364	-1.4456	-6.2639	0.74377	-2.563	29	-4.7559
123.72	-2.7857	50.809	-6.2969	0.72571	-2.5709	-0.0011709	-0.0038478	-0.0022518	0.66022	-1.3176	2941.0	22.327	-1.1932	79.259	-62.807	75.888	75.51	22.364	-1.4456	-6.2639	0.74377	-2.563	29	-4.7559
123.72	-2.7854	50.809	-6.2969	0.72569	-2.5709	-0.0012963	-0.0036885	-0.0023087	0.66022	-1.3176	2940.3	22.327	-1.1931	79.259	-62.803	75.888	75.51	22.364	-1.4456	-6.2639	0.74377	-2.563	29	-4.7559
123.72	-2.7851	50.808	-6.2969	0.72567	-2.5709	-0.0014218	-0.0035274	-0.0023624	0.66022	-1.3176	2939.6	22.327	-1.193	79.258	-62.799	75.888	75.51	22.364	-1.4456	-6.2639	0.74377	-2.563	29	-4.7559
123.71	-2.7848	50.807	-6.2969	0.72565	-2.5709	-0.0015473	-0.0033647	-0.002413	0.66022	-1.3176	2939.0	22.327	-1.1929	79.257	-62.795	75.888	75.51	22.364	-1.4456	-6.2639	0.74377	-2.563	29	-4.7559
123.71	-2.7846	50.807	-6.2969	0.72564	-2.571	-0.0016725	-0.0032007	-0.0024602	0.66022	-1.3176	2938.3	22.327	-1.1928	79.257	-62.791	75.889	75.51	22.364	-1.4456	-6.2639	0.74377	-2.563	29	-4.7559
123.71	-2.7843	50.806	-6.2969	0.72562	-2.571	-0.0017974	-0.0030356	-0.0025041	0.66022	-1.3176	2937.6	22.327	-1.1927	79.256	-62.787	75.889	75.51	22.364	-1.4456	-6.2639	0.74377	-2.563	29	-4.7559
123.71	-2.784	50.805	-6.2969	0.72561	-2.571	-0.0019218	-0.0028695	-0.0025446	0.66022	-1.3176	2937.0	22.327	-1.1925	79.255	-62.783	75.889	75.51	22.364	-1.4456	-6.2639	0.74377	-2.563	29	-4.7559
123.71	-2.7837	50.805	-6.297	0.72559	-2.571	-0.0020455	-0.0027026	-0.0025816	0.66022	-1.3176	2936.3	22.327	-1.1924	79.254	-62.779	75.889	75.51	22.364	-1.4456	-6.2639	0.74377	-2.563	29	-4.7559
123.71	-2.7834	50.804	-6.297	0.72558	-2.571	-0.0021684	-0.0025353	-0.0026152	0.66022	-1.3176	2935.6	22.326	-1.1923	79.254	-62.775	75.889	75.51	22.364	-1.4456	-6.2639	0.74377	-2.563	29	-4.7559
123.71	-2.7831	50.803	-6.297	0.72557	-2.571	-0.0022903	-0.0023675	-0.0026453	0.66022	-1.3176	2935.0	22.326	-1.1922	79.253	-62.772	75.889	75.51	22.364	-1.4456	-6.2639	0.74377	-2.563	29	-4.7559
123.71	-2.7828	50.803	-6.297	0.72556	-2.571	-0.0024112	-0.0021997	-0.0026719	0.66022	-1.3176	2934.3	22.326	-1.1921	79.252	-62.768	75.889	75.51	22.364	-1.4456	-6.2639	0.74377	-2.563	29	-4.7559
123.71	-2.7825	50.802	-6.297	0.72555	-2.5711	-0.0025308	-0.0020319	-0.0026949	0.66022	-1.3176	2933.6	22.326	-1.192	79.252	-62.764	75.889	75.51	22.364	-1.4456	-6.2639	0.74377	-2.563	29	-4.7559
123.71	-2.7822	50.801	-6.297	0.72554	-2.5711	-0.0026489	-0.0018645	-0.0027143	0.66022	-1.3176	2933.0	22.326	-1.1918	79.251	-62.76	75.889	75.51	22.364	-1.4456	-6.2639	0.74377	-2.563	29	-4.7559
123.71	-2.7819	50.8	-6.297	0.72553	-2.5711	-0.0027656	-0.0016975	-0.0027302	0.66022	-1.3176	2932.3	22.326	-1.1917	79.25	-62.756	75.889	75.51	22.364	-1.4456	-6.2639	0.74377	-2.563	29	-4.7559
123.7	-2.7816	50.8	-6.297	0.72552	-2.5711	-0.0028805	-0.0015312	-0.0027424	0.66022	-1.3176	2931.6	22.326	-1.1916	79.25	-62.752	75.889	75.51	22.364	-1.4456	-6.2639	0.74377	-2.563	29	-4.7559
123.7	-2.7813	50.799	-6.2971	0.72551	-2.5711	-0.0029937	-0.0013657	-0.002751	0.66022	-1.3176	2931.0	22.326	-1.1915	79.249	-62.748	75.89	75.51	22.364	-1.4456	-6.2639	0.74377	-2.563	29	-4.7559
123.7	-2.781	50.798	-6.2971	0.72551	-2.5711	-0.0031049	-0.0012014	-0.002756	0.66022	-1.3176	2930.3	22.325	-1.1914	79.248	-62.744	75.89	75.51	22.364	-1.4456	-6.2639	0.74377	-2.563	29	-4.7559
123.7	-2.7807	50.797	-6.2971	0.7255	-2.5711	-0.003214	-0.0010384	-0.0027574	0.66022	-1.3176	2929.6	22.325	-1.1912	79.248	-62.741	75.89	75.51	22.364	-1.4456	-6.2639	0.74377	-2.563	29	-4.7559
123.7	-2.7803	50.797	-6.2971	0.7255	-2.5711	-0.0033209	-0.00087679	-0.0027552	0.66022	-1.3176	2929.0	22.325	-1.1911	79.247	-62.737	75.89	75.51	22.364	-1.4456	-6.2639	0.74377	-2.563	29	-4.7559
123.7	-2.78	50.796	-6.2971	0.72549	-2.5712	-0.0034255	-0.00071688	-0.0027494	0.66022	-1.3176	2928.3	22.325	-1.191	79.246	-62.733	75.89	75.51	22.364	-1.4456	-6.2639	0.74377	-2.563	29	-4.7559
123.7	-2.7797	50.795	-6.2971	0.72549	-2.5712	-0.0035276	-0.00055883	-0.00274	0.66022	-1.3176	2927.6	22.325	-1.1908	79.245	-62.73	75.89	75.51	22.364	-1.4456	-6.2639	0.74377	-2.563	29	-4.7559
123.7	-2.7793	50.795	-6.2972	0.72549	-2.5712	-0.0036271	-0.00040283	-0.0027271	0.66022	-1.3176	2927.0	22.325	-1.1907	79.245	-62.726	75.89	75.51	22.364	-1.4456	-6.2639	0.74377	-2.563	29	-4.7559
123.7	-2.779	50.794	-6.2972	0.72548	-2.5712	-0.0037239	-0.00024906	-0.0027106	0.66022	-1.3176	2926.3	22.325	-1.1906	79.244	-62.723	75.89	75.51	22.364	-1.4456	-6.2639	0.74377	-2.563	29	-4.7559
123.7	-2.7787	50.793	-6.2972	0.72548	-2.5712	-0.0038179	-9.7703e-05	-0.0026906	0.66022	-1.3176	2925.6	22.325	-1.1904	79.243	-62.719	75.89	75.51	22.364	-1.4456	-6.2639	0.74377	-2.563	29	-4.7559
123.69	-2.7783	50.792	-6.2972	0.72548	-2.5712	-0.003909	5.1071e-05	-0.0026671	0.66022	-1.3176	2925.0	22.324	-1.1903	79.243	-62.716	75.89	75.51	22.364	-1.4456	-6.2639	0.74377	-2.563	29	-4.7559
123.69	-2.778	50.792	-6.2972	0.72548	-2.5712	-0.003997	0.00019708	-0.0026401	0.66022	-1.3176	2924.3	22.324	-1.1902	79.242	-62.713	75.89	75.51	22.364	-1.4456	-6.2639	0.74377	-2.563	29	-4.7559
123.69	-2.7776	50.791	-6.2972	0.72549	-2.5713	-0.0040819	0.00034017	-0.0026098	0.66022	-1.3176	2923.7	22.324	-1.19	79.241	-62.71	75.891	75.51	22.364	-1.4456	-6.2639	0.74377	-2.563	29	-4.7559
123.69	-2.7773	50.79	-6.2973	0.72549	-2.5713	-0.0041637	0.00048016	-0.0025761	0.66022	-1.3176	2923.0	22.324	-1.1899	79.241	-62.706	75.891	75.51	22.364	-1.4456	-6.2639	0.74377	-2.563	29	-4.7559
123.69	-2.7769	50.789	-6.2973	0.72549	-2.5713	-0.004242	0.0006169	-0.0025391	0.66022	-1.3176	2922.3	22.324	-1.1897	79.24	-62.703	75.891	75.51	22.364	-1.4456	-6.2639	0.74377	-2.563	29	-4.7559
123.69	-2.7766	50.789	-6.2973	0.72549	-2.5713	-0.004317	0.00075023	-0.0024989	0.66022	-1.3176	2921.7	22.324	-1.1896	79.239	-62.7	75.891	75.51	22.364	-1.4456	-6.2639	0.74377	-2.563	29	-4.7559
123.69	-2.7762	50.788	-6.2973	0.7255	-2.5713	-0.0043885	0.00087999	-0.0024554	0.66022	-1.3176	2921.0	22.324	-1.1894	79.238	-62.698	75.891	75.51	22.364	-1.4456	-6.2639	0.74377	-2.563	29	-4.7559
123.69	-2.7758	50.787	-6.2974	0.7255	-2.5713	-0.0044565	0.001006	-0.0024088	0.66022	-1.3176	2920.3	22.323	-1.1893	79.238	-62.695	75.891	75.51	22.364	-1.4456	-6.2639	0.74377	-2.563	29	-4.7559
123.69	-2.7754	50.787	-6.2974	0.72551	-2.5713	-0.0045207	0.0011283	-0.0023592	0.66022	-1.3176	2919.7	22.323	-1.1892	79.237	-62.692	75.891	75.51	22.364	-1.4456	-6.2639	0.74377	-2.563	29	-4.7559
123.69	-2.7751	50.786	-6.2974	0.72551	-2.5713	-0.0045813	0.0012465	-0.0023065	0.66022	-1.3176	2919.0	22.323	-1.189	79.236	-62.69	75.891	75.51	22.364	-1.4456	-6.2639	0.74377	-2.563	29	-4.7559
123.68	-2.7747	50.785	-6.2974	0.72552	-2.5714	-0.0046381	0.0013606	-0.0022509	0.66022	-1.3176	2918.3	22.323	-1.1888	79.236	-62.687	75.891	75.51	22.364	-1.4456	-6.2639	0.74377	-2.563	29	-4.7559
123.68	-2.7743	50.784	-6.2974	0.72553	-2.5714	-0.0046911	0.0014705	-0.0021925	0.66022	-1.3176	2917.7	22.323	-1.1887	79.235	-62.685	75.891	75.51	22.364	-1.4456	-6.2639	0.74377	-2.563	29	-4.7559
123.68	-2.7739	50.784	-6.2975	0.72554	-2.5714	-0.0047402	0.001576	-0.0021312	0.66022	-1.3176	2917.0	22.323	-1.1885	79.234	-62.682	75.891	75.51	22.364	-1.4456	-6.2639	0.74377	-2.563	29	-4.7559
123.68	-2.7735	50.783	-6.2975	0.72554	-2.5714	-0.0047853	0.001677	-0.0020673	0.66022	-1.3176	2916.3	22.323	-1.1884	79.234	-62.68	75.891	75.51	22.364	-1.4456	-6.2639	0.74377	-2.563	29	-4.7559
123.68	-2.7731	50.782	-6.2975	0.72555	-2.5714	-0.0048264	0.0017734	-0.0020007	0.66022	-1.3176	2915.7	22.323	-1.1882	79.233	-62.678	75.892	75.51	22.364	-1.4456	-6.2639	0.74377	-2.563	29	-4.7559
123.68	-2.7727	50.781	-6.2975	0.72556	-2.5714	-0.0048636	0.0018652	-0.0019317	0.66022	-1.3176	2915.0	22.322	-1.1881	79.232	-62.676	75.892	75.51	22.364	-1.4456	-6.2639	0.74377	-2.563	29	-4.7559
123.68	-2.7723	50.781	-6.2976	0.72557	-2.5714	-0.0048966	0.0019522	-0.0018602	0.66022	-1.3176	2914.3	22.322	-1.1879	79.231	-62.674	75.892	75.51	22.364	-1.4456	-6.2639	0.74377	-2.563	29	-4.7559
123.68	-2.7719	50.78	-6.2976	0.72558	-2.5714	-0.0049256	0.0020343	-0.0017863	0.66022	-1.3176	2913.7	22.322	-1.1877	79.231	-62.673	75.892	75.51	22.364	-1.4456	-6.2639	0.74377	-2.563	29	-4.7559
123.68	-2.7715	50.779	-6.2976	0.72559	-2.5714	-0.0049504	0.0021114	-0.0017102	0.66022	-1.3176	2913.0	22.322	-1.1876	79.23	-62.671	75.892	75.51	22.364	-1.4456	-6.2639	0.74377	-2.563	29	-4.7559
123.68	-2.7711	50.779	-6.2976	0.7256	-2.5714	-0.0049711	0.0021836	-0.001632	0.66022	-1.3176	2912.3	22.322	-1.1874	79.229	-62.669	75.892	75.51	22.364	-1.4456	-6.2639	0.74377	-2.563	29	-4.7559
123.68	-2.7707	50.778	-6.2977	0.72561	-2.5714	-0.0049877	0.0022506	-0.0015517	0.66022	-1.3176	2911.7	22.322	-1.1873	79.229	-62.668	75.892	75.51	22.364	-1.4456	-6.2639	0.74377	-2.563	29	-4.7559
123.67	-2.7703	50.777	-6.2977	0.72562	-2.5715	-0.0050001	0.0023125	-0.0014694	0.66022	-1.3176	2911.0	22.322	-1.1871	79.228	-62.667	75.892	75.51	22.364	-1.4456	-6.2639	0.74377	-2.563	29	-4.7559
123.67	-2.7699	50.777	-6.2977	0.72564	-2.5715	-0.0050083	0.0023691	-0.0013854	0.66022	-1.3176	2910.3	22.322	-1.1869	79.227	-62.666	75.892	75.51	22.364	-1.4456	-6.2639	0.74377	-2.563	29	-4.7559
123.67	-2.7695	50.776	-6.2977	0.72565	-2.5715	-0.0050124	0.0024205	-0.0012995	0.66022	-1.3176	2909.7	22.322	-1.1867	79.227	-62.665	75.892	75.51	22.364	-1.4456	-6.2639	0.74377	-2.563	29	-4.7559
123.67	-2.769	50.775	-6.2978	0.72566	-2.5715	-0.0050123	0.0024665	-0.0012121	0.66022	-1.3176	2909.0	22.321	-1.1866	79.226	-62.664	75.892	75.51	22.364	-1.4456	-6.2639	0.74377	-2.563	29	-4.7559
123.67	-2.7686	50.775	-6.2978	0.72567	-2.5715	-0.0050081	0.0025072	-0.0011232	0.66022	-1.3176	2908.3	22.321	-1.1864	79.225	-62.663	75.893	75.51	22.364	-1.4456	-6.2639	0.74377	-2.563	29	-4.7559
123.67	-2.7682	50.774	-6.2978	0.72569	-2.5715	-0.0049998	0.0025425	-0.0010328	0.66022	-1.3176	2907.7	22.321	-1.1862	79.224	-62.662	75.893	75.51	22.364	-1.4456	-6.2639	0.74377	-2.563	29	-4.7559
123.67	-2.7678	50.773	-6.2978	0.7257	-2.5715	-0.0049873	0.0025724	-0.00094115	0.66022	-1.3176	2907.0	22.321	-1.1861	79.224	-62.662	75.893	75.51	22.364	-1.4456	-6.2639	0.74377	-2.563	29	-4.7559
123.67	-2.7673	50.773	-6.2979	0.72571	-2.5715	-0.0049708	0.0025968	-0.00084833	0.66022	-1.3176	2906.3	22.321	-1.1859	79.223	-62.661	75.893	75.51	22.364	-1.4456	-6.2639	0.74377	-2.563	29	-4.7559
123.67	-2.7669	50.772	-6.2979	0.72572	-2.5715	-0.0049502	0.0026159	-0.00075444	0.66022	-1.3176	2905.7	22.321	-1.1857	79.222	-62.661	75.893	75.51	22.364	-1.4456	-6.2639	0.74377	-2.563	29	-4.7559
123.67	-2.7665	50.771	-6.2979	0.72574	-2.5715	-0.0049257	0.0026294	-0.00065961	0.66022	-1.3176	2905.0	22.321	-1.1855	79.222	-62.661	75.893	75.51	22.364	-1.4456	-6.2639	0.74377	-2.563	29	-4.7559
123.66	-2.766	50.771	-6.2979	0.72575	-2.5715	-0.0048971	0.0026376	-0.00056395	0.66022	-1.3176	2904.3	22.321	-1.1854	79.221	-62.661	75.893	75.51	22.364	-1.4456	-6.2639	0.74377	-2.563	29	-4.7559
123.66	-2.7656	50.77	-6.298	0.72576	-2.5715	-0.0048646	0.0026403	-0.00046758	0.66022	-1.3176	2903.7	22.321	-1.1852	79.22	-62.661	75.893	75.51	22.364	-1.4456	-6.2639	0.74377	-2.563	29	-4.7559
123.66	-2.7651	50.769	-6.298	0.72578	-2.5715	-0.0048283	0.0026375	-0.00037062	0.66022	-1.3176	2903.0	22.321	-1.185	79.22	-62.661	75.893	75.51	22.364	-1.4456	-6.2639	0.74377	-2.563	29	-4.7559
123.66	-2.7647	50.769	-6.298	0.72579	-2.5715	-0.0047881	0.0026294	-0.00027319	0.66022	-1.3176	2902.3	22.32	-1.1848	79.219	-62.661	75.893	75.51	22.364	-1.4456	-6.2639	0.74377	-2.563	29	-4.7559
123.66	-2.7643	50.768	-6.298	0.7258	-2.5715	-0.0047442	0.0026159	-0.0001754	0.66022	-1.3176	2901.7	22.32	-1.1846	79.218	-62.662	75.893	75.51	22.364	-1.4456	-6.2639	0.74377	-2.563	29	-4.7559
123.66	-2.7638	50.768	-6.2981	0.72582	-2.5715	-0.0046966	0.0025971	-7.7366e-05	0.66022	-1.3176	2901.0	22.32	-1.1845	79.218	-62.663	75.893	75.51	22.364	-1.4456	-6.2639	0.74377	-2.563	29	-4.7559
123.66	-2.7634	50.767	-6.2981	0.72583	-2.5715	-0.0046454	0.002573	2.0783e-05	0.66022	-1.3176	2900.3	22.32	-1.1843	79.217	-62.663	75.894	75.51	22.364	-1.4456	-6.2639	0.74377	-2.563	29	-4.7559
123.66	-2.7629	50.766	-6.2981	0.72584	-2.5715	-0.0045906	0.0025436	0.00011893	0.66022	-1.3176	2899.7	22.32	-1.1841	79.216	-62.664	75.894	75.51	22.364	-1.4456	-6.2639	0.74377	-2.563	29	-4.7559
123.66	-2.7625	50.766	-6.2981	0.72585	-2.5715	-0.0045323	0.002509	0.00021697	0.66022	-1.3176	2899.0	22.32	-1.1839	79.215	-62.665	75.894	75.51	22.364	-1.4456	-6.2639	0.74377	-2.563	29	-4.7559
123.66	-2.762	50.765	-6.2982	0.72587	-2.5715	-0.0044707	0.0024693	0.00031477	0.66022	-1.3176	2898.3	22.32	-1.1837	79.215	-62.666	75.894	75.51	22.364	-1.4456	-6.2639	0.74377	-2.563	29	-4.7559
123.65	-2.7616	50.765	-6.2982	0.72588	-2.5715	-0.0044057	0.0024245	0.00041222	0.66022	-1.3176	2897.7	22.32	-1.1835	79.214	-62.667	75.894	75.51	22.364	-1.4456	-6.2639	0.74377	-2.563	29	-4.7559
123.65	-2.7611	50.764	-6.2982	0.72589	-2.5715	-0.0043375	0.0023748	0.00050921	0.66022	-1.3176	2897.0	22.32	-1.1834	79.213	-62.669	75.894	75.51	22.364	-1.4456	-6.2639	0.74377	-2.563	29	-4.7559
123.65	-2.7606	50.763	-6.2982	0.7259	-2.5715	-0.0042662	0.0023201	0.00060562	0.66022	-1.3176	2896.3	22.32	-1.1832	79.213	-62.67	75.894	75.51	22.364	-1.4456	-6.2639	0.74377	-2.563	29	-4.7559
123.65	-2.7602	50.763	-6.2982	0.72591	-2.5715	-0.0041919	0.0022605	0.00070134	0.66022	-1.3176	2895.7	22.32	-1.183	79.212	-62.671	75.894	75.51	22.364	-1.4456	-6.2639	0.74377	-2.563	29	-4.7559
123.65	-2.7597	50.762	-6.2983	0.72593	-2.5715	-0.0041146	0.0021962	0.00079625	0.66022	-1.3176	2895.0	22.32	-1.1828	79.211	-62.673	75.894	75.51	22.364	-1.4456	-6.2639	0.74377	-2.563	29	-4.7559
123.65	-2.7593	50.762	-6.2983	0.72594	-2.5715	-0.0040345	0.0021272	0.00089025	0.66022	-1.3176	2894.3	22.32	-1.1826	79.211	-62.675	75.894	75.51	22.364	-1.4456	-6.2639	0.74377	-2.563	29	-4.7559
123.65	-2.7588	50.761	-6.2983	0.72595	-2.5715	-0.0039517	0.0020537	0.00098323	0.66022	-1.3176	2893.7	22.32	-1.1824	79.21	-62.677	75.894	75.51	22.364	-1.4456	-6.2639	0.74377	-2.563	29	-4.7559
123.65	-2.7584	50.761	-6.2983	0.72596	-2.5715	-0.0038662	0.0019757	0.0010751	0.66022	-1.3176	2893.0	22.32	-1.1823	79.209	-62.679	75.894	75.51	22.364	-1.4456	-6.2639	0.74377	-2.563	29	-4.7559
123.65	-2.7579	50.76	-6.2983	0.72597	-2.5715	-0.0037782	0.0018933	0.0011657	0.66022	-1.3176	2892.3	22.32	-1.1821	79.208	-62.681	75.895	75.51	22.364	-1.4456	-6.2639	0.74377	-2.563	29	-4.7559
123.64	-2.7575	50.76	-6.2984	0.72598	-2.5715	-0.0036879	0.0018067	0.001255	0.66022	-1.3176	2891.7	22.32	-1.1819	79.208	-62.683	75.895	75.51	22.364	-1.4456	-6.2639	0.74377	-2.563	29	-4.7559
123.64	-2.757	50.759	-6.2984	0.72598	-2.5715	-0.0035952	0.001716	0.0013428	0.66022	-1.3176	2891.0	22.32	-1.1817	79.207	-62.685	75.895	75.51	22.364	-1.4456	-6.2639	0.74377	-2.563	29	-4.7559
123.64	-2.7565	50.759	-6.2984	0.72599	-2.5715	-0.0035004	0.0016212	0.0014291	0.66022	-1.3176	2890.3	22.319	-1.1815	79.206	-62.687	75.895	75.51	22.364	-1.4456	-6.2639	0.74377	-2.563	29	-4.7559
123.64	-2.7561	50.758	-6.2984	0.726	-2.5715	-0.0034036	0.0015226	0.0015137	0.66022	-1.3176	2889.7	22.319	-1.1813	79.206	-62.69	75.895	75.51	22.364	-1.4456	-6.2639	0.74377	-2.563	29	-4.7559
123.64	-2.7556	50.758	-6.2984	0.72601	-2.5714	-0.0033048	0.0014202	0.0015966	0.66022	-1.3176	2889.0	22.319	-1.1811	79.205	-62.692	75.895	75.51	22.364	-1.4456	-6.2639	0.74377	-2.563	29	-4.7559
123.64	-2.7552	50.757	-6.2984	0.72601	-2.5714	-0.0032042	0.0013142	0.0016777	0.66022	-1.3176	2888.4	22.319	-1.181	79.204	-62.695	75.895	75.51	22.364	-1.4456	-6.2639	0.74377	-2.563	29	-4.7559
123.64	-2.7547	50.757	-6.2985	0.72602	-2.5714	-0.003102	0.0012047	0.0017569	0.66022	-1.3176	2887.7	22.319	-1.1808	79.204	-62.697	75.895	75.51	22.364	-1.4456	-6.2639	0.74377	-2.563	29	-4.7559
123.64	-2.7543	50.756	-6.2985	0.72603	-2.5714	-0.0029982	0.0010919	0.0018341	0.66022	-1.3176	2887.0	22.319	-1.1806	79.203	-62.7	75.895	75.51	22.364	-1.4456	-6.2639	0.74377	-2.563	29	-4.7559
123.64	-2.7538	50.756	-6.2985	0.72603	-2.5714	-0.002893	0.00097585	0.0019092	0.66022	-1.3176	2886.4	22.319	-1.1804	79.202	-62.703	75.895	75.51	22.364	-1.4456	-6.2639	0.74377	-2.563	29	-4.7559
123.64	-2.7534	50.755	-6.2985	0.72604	-2.5714	-0.0027865	0.00085677	0.0019821	0.66022	-1.3176	2885.7	22.319	-1.1802	79.201	-62.706	75.895	75.51	22.364	-1.4456	-6.2639	0.74377	-2.563	29	-4.7559
123.63	-2.7529	50.755	-6.2985	0.72604	-2.5714	-0.0026788	0.00073479	0.0020528	0.66022	-1.3176	2885.0	22.319	-1.18	79.201	-62.709	75.896	75.51	22.364	-1.4456	-6.2639	0.74377	-2.563	29	-4.7559
123.63	-2.7525	50.754	-6.2985	0.72604	-2.5714	-0.0025701	0.00061005	0.0021211	0.66022	-1.3176	2884.4	22.319	-1.1799	79.2	-62.712	75.896	75.51	22.364	-1.4456	-6.2639	0.74377	-2.563	29	-4.7559
123.63	-2.752	50.754	-6.2985	0.72605	-2.5714	-0.0024606	0.00048272	0.0021871	0.66022	-1.3176	2883.7	22.319	-1.1797	79.199	-62.715	75.896	75.51	22.364	-1.4456	-6.2639	0.74377	-2.563	29	-4.7559
123.63	-2.7516	50.753	-6.2986	0.72605	-2.5714	-0.0023502	0.00035296	0.0022506	0.66022	-1.3176	2883.0	22.319	-1.1795	79.199	-62.718	75.896	75.51	22.364	-1.4456	-6.2639	0.74377	-2.563	29	-4.7559
123.63	-2.7511	50.753	-6.2986	0.72605	-2.5713	-0.0022393	0.00022091	0.0023115	0.66022	-1.3176	2882.4	22.319	-1.1793	79.198	-62.721	75.896	75.51	22.364	-1.4456	-6.2639	0.74377	-2.563	29	-4.7559
123.63	-2.7507	50.753	-6.2986	0.72605	-2.5713	-0.0021278	8.6753e-05	0.0023699	0.66022	-1.3176	2881.7	22.319	-1.1791	79.197	-62.724	75.896	75.51	22.364	-1.4456	-6.2639	0.74377	-2.563	29	-4.7559
123.63	-2.7502	50.752	-6.2986	0.72605	-2.5713	-0.002016	-4.9359e-05	0.0024256	0.66022	-1.3176	2881.0	22.319	-1.179	79.197	-62.727	75.896	75.51	22.364	-1.4456	-6.2639	0.74377	-2.563	29	-4.7559
123.63	-2.7498	50.752	-6.2986	0.72605	-2.5713	-0.0019039	-0.00018726	0.0024786	0.66022	-1.3176	2880.4	22.319	-1.1788	79.196	-62.731	75.896	75.51	22.364	-1.4456	-6.2639	0.74377	-2.563	29	-4.7559
123.63	-2.7494	50.751	-6.2986	0.72605	-2.5713	-0.0017918	-0.00032678	0.0025288	0.66022	-1.3176	2879.7	22.319	-1.1786	79.195	-62.734	75.896	75.51	22.364	-1.4456	-6.2639	0.74377	-2.563	29	-4.7559
123.62	-2.7489	50.751	-6.2986	0.72605	-2.5713	-0.0016797	-0.00046775	0.0025763	0.66022	-1.3176	2879.0	22.319	-1.1784	79.195	-62.738	75.896	75.51	22.364	-1.4456	-6.2639	0.74377	-2.563	29	-4.7559
123.62	-2.7485	50.75	-6.2986	0.72604	-2.5713	-0.0015677	-0.00061001	0.0026208	0.66022	-1.3176	2878.4	22.319	-1.1782	79.194	-62.741	75.896	75.51	22.364	-1.4456	-6.2639	0.74377	-2.563	29	-4.7559
123.62	-2.748	50.75	-6.2986	0.72604	-2.5713	-0.0014561	-0.00075338	0.0026625	0.66022	-1.3176	2877.7	22.319	-1.1781	79.193	-62.744	75.896	75.51	22.364	-1.4456	-6.2639	0.74377	-2.563	29	-4.7559
123.62	-2.7476	50.75	-6.2986	0.72604	-2.5712	-0.0013449	-0.0008977	0.0027012	0.66022	-1.3176	2877.0	22.319	-1.1779	79.192	-62.748	75.897	75.51	22.364	-1.4456	-6.2639	0.74377	-2.563	29	-4.7559
123.62	-2.7472	50.749	-6.2986	0.72603	-2.5712	-0.0012342	-0.0010428	0.002737	0.66022	-1.3176	2876.4	22.319	-1.1777	79.192	-62.751	75.897	75.51	22.364	-1.4456	-6.2639	0.74377	-2.563	29	-4.7559
123.62	-2.7468	50.749	-6.2987	0.72603	-2.5712	-0.0011242	-0.0011885	0.0027697	0.66022	-1.3176	2875.7	22.319	-1.1775	79.191	-62.755	75.897	75.51	22.364	-1.4456	-6.2639	0.74377	-2.563	29	-4.7559
123.62	-2.7463	50.748	-6.2987	0.72602	-2.5712	-0.001015	-0.0013346	0.0027994	0.66022	-1.3176	2875.0	22.319	-1.1774	79.19	-62.758	75.897	75.51	22.364	-1.4456	-6.2639	0.74377	-2.563	29	-4.7559
123.62	-2.7459	50.748	-6.2987	0.72601	-2.5712	-0.00090681	-0.001481	0.0028261	0.66022	-1.3176	2874.4	22.319	-1.1772	79.19	-62.762	75.897	75.51	22.364	-1.4456	-6.2639	0.74377	-2.563	29	-4.7559
123.62	-2.7455	50.748	-6.2987	0.72601	-2.5712	-0.00079964	-0.0016275	0.0028496	0.66022	-1.3176	2873.7	22.319	-1.177	79.189	-62.765	75.897	75.51	22.364	-1.4456	-6.2639	0.74377	-2.563	29	-4.7559
123.61	-2.7451	50.747	-6.2987	0.726	-2.5712	-0.00069365	-0.0017739	0.0028701	0.66022	-1.3176	2873.0	22.32	-1.1769	79.188	-62.769	75.897	75.51	22.364	-1.4456	-6.2639	0.74377	-2.563	29	-4.7559
123.61	-2.7446	50.747	-6.2987	0.72599	-2.5711	-0.00058896	-0.00192	0.0028875	0.66022	-1.3176	2872.4	22.32	-1.1767	79.188	-62.772	75.897	75.51	22.364	-1.4456	-6.2639	0.74377	-2.563	29	-4.7559
123.61	-2.7442	50.746	-6.2987	0.72598	-2.5711	-0.00048568	-0.0020658	0.0029017	0.66022	-1.3176	2871.7	22.32	-1.1765	79.187	-62.776	75.897	75.51	22.364	-1.4456	-6.2639	0.74377	-2.563	29	-4.7559
123.61	-2.7438	50.746	-6.2987	0.72597	-2.5711	-0.00038394	-0.0022109	0.0029128	0.66022	-1.3176	2871.0	22.32	-1.1764	79.186	-62.779	75.897	75.51	22.364	-1.4456	-6.2639	0.74377	-2.563	29	-4.7559
123.61	-2.7434	50.746	-6.2987	0.72596	-2.5711	-0.00028384	-0.0023553	0.0029208	0.66022	-1.3176	2870.4	22.32	-1.1762	79.185	-62.783	75.897	75.51	22.364	-1.4456	-6.2639	0.74377	-2.563	29	-4.7559
123.61	-2.743	50.745	-6.2987	0.72594	-2.5711	-0.00018551	-0.0024988	0.0029257	0.66022	-1.3176	2869.7	22.32	-1.176	79.185	-62.786	75.898	75.51	22.364	-1.4456	-6.2639	0.74377	-2.563	29	-4.7559
123.61	-2.7426	50.745	-6.2987	0.72593	-2.5711	-8.9035e-05	-0.0026412	0.0029274	0.66022	-1.3176	2869.0	22.32	-1.1759	79.184	-62.789	75.898	75.51	22.364	-1.4456	-6.2639	0.74377	-2.563	29	-4.7559
123.61	-2.7422	50.745	-6.2987	0.72592	-2.5711	5.4659e-06	-0.0027824	0.0029261	0.66022	-1.3176	2868.4	22.32	-1.1757	79.183	-62.793	75.898	75.51	22.364	-1.4456	-6.2639	0.74377	-2.563	29	-4.7559
123.61	-2.7418	50.744	-6.2987	0.7259	-2.571	9.7892e-05	-0.0029222	0.0029216	0.66022	-1.3176	2867.7	22.32	-1.1755	79.183	-62.796	75.898	75.51	22.364	-1.4456	-6.2639	0.74377	-2.563	29	-4.7559
123.6	-2.7414	50.744	-6.2987	0.72589	-2.571	0.00018814	-0.0030605	0.0029141	0.66022	-1.3176	2867.0	22.32	-1.1754	79.182	-62.799	75.898	75.51	22.364	-1.4456	-6.2639	0.74377	-2.563	29	-4.7559
123.6	-2.741	50.743	-6.2987	0.72587	-2.571	0.00027612	-0.003197	0.0029035	0.66022	-1.3176	2866.4	22.32	-1.1752	79.181	-62.803	75.898	75.51	22.364	-1.4456	-6.2639	0.74377	-2.563	29	-4.7559
123.6	-2.7406	50.743	-6.2987	0.72586	-2.571	0.00036174	-0.0033317	0.0028898	0.66022	-1.3176	2865.7	22.32	-1.1751	79.181	-62.806	75.898	75.51	22.364	-1.4456	-6.2639	0.74377	-2.563	29	-4.7559
123.6	-2.7402	50.743	-6.2987	0.72584	-2.571	0.0004449	-0.0034644	0.0028731	0.66022	-1.3176	2865.0	22.32	-1.1749	79.18	-62.809	75.898	75.51	22.364	-1.4456	-6.2639	0.74377	-2.563	29	-4.7559
123.6	-2.7398	50.742	-6.2987	0.72582	-2.571	0.00052551	-0.0035949	0.0028535	0.66022	-1.3176	2864.4	22.32	-1.1747	79.179	-62.812	75.898	75.51	22.364	-1.4456	-6.2639	0.74377	-2.563	29	-4.7559
123.6	-2.7395	50.742	-6.2987	0.7258	-2.571	0.00060349	-0.0037231	0.0028309	0.66022	-1.3176	2863.7	22.32	-1.1746	79.179	-62.815	75.898	75.51	22.364	-1.4456	-6.2639	0.74377	-2.563	29	-4.7559
123.6	-2.7391	50.742	-6.2987	0.72578	-2.5709	0.00067877	-0.0038489	0.0028053	0.66022	-1.3176	2863.1	22.32	-1.1744	79.178	-62.818	75.898	75.51	22.364	-1.4456	-6.2639	0.74377	-2.563	29	-4.7559
123.6	-2.7387	50.741	-6.2987	0.72576	-2.5709	0.00075125	-0.0039721	0.0027769	0.66022	-1.3176	2862.4	22.32	-1.1743	79.177	-62.821	75.899	75.51	22.364	-1.4456	-6.2639	0.74377	-2.563	29	-4.7559
123.6	-2.7383	50.741	-6.2987	0.72574	-2.5709	0.00082087	-0.0040926	0.0027457	0.66022	-1.3176	2861.7	22.32	-1.1741	79.176	-62.824	75.899	75.51	22.364	-1.4456	-6.2639	0.74377	-2.563	29	-4.7559
123.59	-2.7379	50.74	-6.2987	0.72572	-2.5709	0.00088756	-0.0042103	0.0027117	0.66022	-1.3176	2861.1	22.32	-1.174	79.176	-62.826	75.899	75.51	22.364	-1.4456	-6.2639	0.74377	-2.563	29	-4.7559
123.59	-2.7376	50.74	-6.2986	0.7257	-2.5709	0.00095125	-0.004325	0.0026749	0.66022	-1.3176	2860.4	22.32	-1.1738	79.175	-62.829	75.899	75.51	22.364	-1.4456	-6.2639	0.74377	-2.563	29	-4.7559
123.59	-2.7372	50.74	-6.2986	0.72568	-2.5709	0.0010119	-0.0044367	0.0026354	0.66022	-1.3176	2859.7	22.32	-1.1737	79.174	-62.832	75.899	75.51	22.364	-1.4456	-6.2639	0.74377	-2.563	29	-4.7559
123.59	-2.7368	50.739	-6.2986	0.72566	-2.5709	0.0010694	-0.0045451	0.0025933	0.66022	-1.3176	2859.1	22.32	-1.1735	79.174	-62.834	75.899	75.51	22.364	-1.4456	-6.2639	0.74377	-2.563	29	-4.7559
123.59	-2.7365	50.739	-6.2986	0.72563	-2.5709	0.0011237	-0.0046502	0.0025487	0.66022	-1.3176	2858.4	22.32	-1.1734	79.173	-62.837	75.899	75.51	22.364	-1.4456	-6.2639	0.74377	-2.563	29	-4.7559
123.59	-2.7361	50.739	-6.2986	0.72561	-2.5708	0.0011748	-0.0047519	0.0025015	0.66022	-1.3176	2857.7	22.32	-1.1733	79.172	-62.839	75.899	75.51	22.364	-1.4456	-6.2639	0.74377	-2.563	29	-4.7559
123.59	-2.7358	50.738	-6.2986	0.72559	-2.5708	0.0012226	-0.00485	0.0024518	0.66022	-1.3176	2857.1	22.32	-1.1731	79.172	-62.841	75.899	75.51	22.364	-1.4456	-6.2639	0.74377	-2.563	29	-4.7559
123.59	-2.7354	50.738	-6.2986	0.72556	-2.5708	0.0012671	-0.0049445	0.0023998	0.66022	-1.3176	2856.4	22.32	-1.173	79.171	-62.843	75.899	75.51	22.364	-1.4456	-6.2639	0.74377	-2.563	29	-4.7559
123.59	-2.7351	50.738	-6.2986	0.72554	-2.5708	0.0013082	-0.0050353	0.0023454	0.66022	-1.3176	2855.7	22.32	-1.1728	79.17	-62.845	75.899	75.51	22.364	-1.4456	-6.2639	0.74377	-2.563	29	-4.7559
123.58	-2.7347	50.737	-6.2986	0.72551	-2.5708	0.001346	-0.0051222	0.0022888	0.66022	-1.3176	2855.1	22.32	-1.1727	79.17	-62.847	75.9	75.51	22.364	-1.4456	-6.2639	0.74377	-2.563	29	-4.7559
123.58	-2.7344	50.737	-6.2986	0.72549	-2.5708	0.0013803	-0.0052053	0.00223	0.66022	-1.3176	2854.4	22.32	-1.1726	79.169	-62.849	75.9	75.51	22.364	-1.4456	-6.2639	0.74377	-2.563	29	-4.7559
123.58	-2.734	50.736	-6.2986	0.72546	-2.5708	0.0014111	-0.0052843	0.0021691	0.66022	-1.3176	2853.7	22.32	-1.1724	79.168	-62.851	75.9	75.51	22.364	-1.4456	-6.2639	0.74377	-2.563	29	-4.7559
123.58	-2.7337	50.736	-6.2986	0.72543	-2.5708	0.0014385	-0.0053592	0.0021062	0.66022	-1.3176	2853.1	22.32	-1.1723	79.167	-62.853	75.9	75.51	22.364	-1.4456	-6.2639	0.74377	-2.563	29	-4.7559
123.58	-2.7334	50.736	-6.2986	0.72541	-2.5707	0.0014623	-0.00543	0.0020413	0.66022	-1.3176	2852.4	22.32	-1.1722	79.167	-62.854	75.9	75.51	22.364	-1.4456	-6.2639	0.74377	-2.563	29	-4.7559
123.58	-2.733	50.735	-6.2986	0.72538	-2.5707	0.0014826	-0.0054966	0.0019746	0.66022	-1.3176	2851.7	22.32	-1.172	79.166	-62.856	75.9	75.51	22.364	-1.4456	-6.2639	0.74377	-2.563	29	-4.7559
123.58	-2.7327	50.735	-6.2986	0.72535	-2.5707	0.0014994	-0.0055588	0.001906	0.66022	-1.3176	2851.1	22.32	-1.1719	79.165	-62.857	75.9	75.51	22.364	-1.4456	-6.2639	0.74377	-2.563	29	-4.7559
123.58	-2.7324	50.734	-6.2986	0.72532	-2.5707	0.0015127	-0.0056167	0.0018358	0.66022	-1.3176	2850.4	22.32	-1.1718	79.165	-62.858	75.9	75.51	22.364	-1.4456	-6.2639	0.74377	-2.563	29	-4.7559
123.58	-2.732	50.734	-6.2985	0.7253	-2.5707	0.0015224	-0.0056703	0.001764	0.66022	-1.3176	2849.7	22.321	-1.1716	79.164	-62.859	75.9	75.51	22.364	-1.4456	-6.2639	0.74377	-2.563	29	-4.7559
123.58	-2.7317	50.734	-6.2985	0.72527	-2.5707	0.0015286	-0.0057193	0.0016906	0.66022	-1.3176	2849.1	22.321	-1.1715	79.163	-62.86	75.9	75.51	22.364	-1.4456	-6.2639	0.74377	-2.563	29	-4.7559
123.57	-2.7314	50.733	-6.2985	0.72524	-2.5707	0.0015312	-0.0057639	0.0016158	0.66022	-1.3176	2848.4	22.321	-1.1714	79.163	-62.861	75.9	75.51	22.364	-1.4456	-6.2639	0.74377	-2.563	29	-4.7559
123.57	-2.7311	50.733	-6.2985	0.72521	-2.5707	0.0015303	-0.0058039	0.0015396	0.66022	-1.3176	2847.7	22.321	-1.1712	79.162	-62.862	75.901	75.51	22.364	-1.4456	-6.2639	0.74377	-2.563	29	-4.7559
123.57	-2.7308	50.732	-6.2985	0.72518	-2.5707	0.0015259	-0.0058393	0.0014622	0.66022	-1.3176	2847.1	22.321	-1.1711	79.161	-62.863	75.901	75.51	22.364	-1.4456	-6.2639	0.74377	-2.563	29	-4.7559
123.57	-2.7304	50.732	-6.2985	0.72515	-2.5707	0.001518	-0.0058702	0.0013836	0.66022	-1.3176	2846.4	22.321	-1.171	79.161	-62.863	75.901	75.51	22.364	-1.4456	-6.2639	0.74377	-2.563	29	-4.7559
123.57	-2.7301	50.731	-6.2985	0.72512	-2.5707	0.0015066	-0.0058964	0.0013039	0.66022	-1.3176	2845.7	22.321	-1.1709	79.16	-62.864	75.901	75.51	22.364	-1.4456	-6.2639	0.74377	-2.563	29	-4.7559
123.57	-2.7298	50.731	-6.2985	0.72509	-2.5707	0.0014918	-0.005918	0.0012233	0.66022	-1.3176	2845.1	22.321	-1.1707	79.159	-62.864	75.901	75.51	22.364	-1.4456	-6.2639	0.74377	-2.563	29	-4.7559
123.57	-2.7295	50.731	-6.2985	0.72506	-2.5706	0.0014735	-0.0059349	0.0011417	0.66022	-1.3176	2844.4	22.321	-1.1706	79.159	-62.864	75.901	75.51	22.364	-1.4456	-6.2639	0.74377	-2.563	29	-4.7559
123.57	-2.7292	50.73	-6.2985	0.72503	-2.5706	0.0014518	-0.0059472	0.0010594	0.66022	-1.3176	2843.7	22.321	-1.1705	79.158	-62.864	75.901	75.51	22.364	-1.4456	-6.2639	0.74377	-2.563	29	-4.7559
123.57	-2.7289	50.73	-6.2985	0.725	-2.5706	0.0014267	-0.0059548	0.00097644	0.66022	-1.3176	2843.1	22.321	-1.1704	79.157	-62.864	75.901	75.51	22.364	-1.4456	-6.2639	0.74377	-2.563	29	-4.7559
123.56	-2.7286	50.729	-6.2985	0.72497	-2.5706	0.0013984	-0.0059577	0.00089285	0.66022	-1.3176	2842.4	22.321	-1.1703	79.156	-62.864	75.901	75.51	22.364	-1.4456	-6.2639	0.74377	-2.563	29	-4.7559
123.56	-2.7283	50.729	-6.2985	0.72494	-2.5706	0.0013667	-0.005956	0.00080876	0.66022	-1.3176	2841.7	22.321	-1.1701	79.156	-62.864	75.901	75.51	22.364	-1.4456	-6.2639	0.74377	-2.563	29	-4.7559
123.56	-2.728	50.728	-6.2984	0.72491	-2.5706	0.0013318	-0.0059496	0.00072428	0.66022	-1.3176	2841.1	22.321	-1.17	79.155	-62.863	75.901	75.51	22.364	-1.4456	-6.2639	0.74377	-2.563	29	-4.7559
123.56	-2.7277	50.728	-6.2984	0.72488	-2.5706	0.0012937	-0.0059386	0.0006395	0.66022	-1.3176	2840.4	22.321	-1.1699	79.154	-62.863	75.902	75.51	22.364	-1.4456	-6.2639	0.74377	-2.563	29	-4.7559
123.56	-2.7274	50.727	-6.2984	0.72485	-2.5706	0.0012525	-0.005923	0.00055453	0.66022	-1.3176	2839.8	22.321	-1.1698	79.154	-62.862	75.902	75.51	22.364	-1.4456	-6.2639	0.74377	-2.563	29	-4.7559
123.56	-2.7271	50.727	-6.2984	0.72482	-2.5706	0.0012082	-0.0059029	0.00046945	0.66022	-1.3176	2839.1	22.321	-1.1697	79.153	-62.862	75.902	75.51	22.364	-1.4456	-6.2639	0.74377	-2.563	29	-4.7559
123.56	-2.7268	50.726	-6.2984	0.7248	-2.5706	0.0011609	-0.0058782	0.00038436	0.66022	-1.3176	2838.4	22.321	-1.1696	79.152	-62.861	75.902	75.51	22.364	-1.4456	-6.2639	0.74377	-2.563	29	-4.7559
123.56	-2.7265	50.726	-6.2984	0.72477	-2.5706	0.0011106	-0.0058489	0.00029937	0.66022	-1.3176	2837.8	22.32	-1.1694	79.152	-62.86	75.902	75.51	22.364	-1.4456	-6.2639	0.74377	-2.563	29	-4.7559
123.56	-2.7262	50.725	-6.2984	0.72474	-2.5706	0.0010574	-0.0058153	0.00021457	0.66022	-1.3176	2837.1	22.32	-1.1693	79.151	-62.859	75.902	75.51	22.364	-1.4456	-6.2639	0.74377	-2.563	29	-4.7559
123.55	-2.7259	50.725	-6.2984	0.72471	-2.5706	0.0010014	-0.0057772	0.00013005	0.66022	-1.3176	2836.4	22.32	-1.1692	79.15	-62.858	75.902	75.51	22.364	-1.4456	-6.2639	0.74377	-2.563	29	-4.7559
123.55	-2.7256	50.724	-6.2984	0.72468	-2.5706	0.00094267	-0.0057348	4.5923e-05	0.66022	-1.3176	2835.8	22.32	-1.1691	79.15	-62.856	75.902	75.51	22.364	-1.4456	-6.2639	0.74377	-2.563	29	-4.7559
123.55	-2.7254	50.724	-6.2984	0.72465	-2.5706	0.00088125	-0.005688	-3.7729e-05	0.66022	-1.3176	2835.1	22.32	-1.169	79.149	-62.855	75.902	75.51	22.364	-1.4456	-6.2639	0.74377	-2.563	29	-4.7559
123.55	-2.7251	50.723	-6.2984	0.72462	-2.5706	0.00081723	-0.0056371	-0.00012081	0.66022	-1.3176	2834.4	22.32	-1.1689	79.148	-62.854	75.902	75.51	22.364	-1.4456	-6.2639	0.74377	-2.563	29	-4.7559
123.55	-2.7248	50.723	-6.2984	0.72459	-2.5706	0.0007507	-0.0055819	-0.00020322	0.66022	-1.3176	2833.8	22.32	-1.1688	79.147	-62.852	75.902	75.51	22.364	-1.4456	-6.2639	0.74377	-2.563	29	-4.7559
123.55	-2.7245	50.722	-6.2984	0.72457	-2.5706	0.00068173	-0.0055227	-0.00028487	0.66022	-1.3176	2833.1	22.32	-1.1686	79.147	-62.85	75.903	75.51	22.364	-1.4456	-6.2639	0.74377	-2.563	29	-4.7559
123.55	-2.7242	50.722	-6.2984	0.72454	-2.5706	0.00061041	-0.0054594	-0.00036567	0.66022	-1.3176	2832.4	22.32	-1.1685	79.146	-62.849	75.903	75.51	22.364	-1.4456	-6.2639	0.74377	-2.563	29	-4.7559
123.55	-2.7239	50.721	-6.2984	0.72451	-2.5706	0.00053683	-0.0053922	-0.00044552	0.66022	-1.3176	2831.8	22.32	-1.1684	79.145	-62.847	75.903	75.51	22.364	-1.4456	-6.2639	0.74377	-2.563	29	-4.7559
123.55	-2.7236	50.721	-6.2984	0.72449	-2.5706	0.00046108	-0.0053212	-0.00052434	0.66022	-1.3176	2831.1	22.32	-1.1683	79.145	-62.845	75.903	75.51	22.364	-1.4456	-6.2639	0.74377	-2.563	29	-4.7559
123.55	-2.7234	50.72	-6.2984	0.72446	-2.5706	0.00038325	-0.0052464	-0.00060205	0.66022	-1.3176	2830.4	22.32	-1.1682	79.144	-62.843	75.903	75.51	22.364	-1.4456	-6.2639	0.74377	-2.563	29	-4.7559
123.54	-2.7231	50.72	-6.2984	0.72443	-2.5706	0.00030343	-0.0051679	-0.00067854	0.66022	-1.3176	2829.8	22.32	-1.1681	79.143	-62.841	75.903	75.51	22.364	-1.4456	-6.2639	0.74377	-2.563	29	-4.7559
123.54	-2.7228	50.719	-6.2984	0.72441	-2.5706	0.00022173	-0.0050858	-0.00075375	0.66022	-1.3176	2829.1	22.32	-1.168	79.143	-62.838	75.903	75.51	22.364	-1.4456	-6.2639	0.74377	-2.563	29	-4.7559
123.54	-2.7225	50.719	-6.2984	0.72438	-2.5706	0.00013823	-0.0050003	-0.00082758	0.66022	-1.3176	2828.4	22.32	-1.1679	79.142	-62.836	75.903	75.51	22.364	-1.4456	-6.2639	0.74377	-2.563	29	-4.7559
123.54	-2.7222	50.718	-6.2984	0.72436	-2.5706	5.3045e-05	-0.0049114	-0.00089995	0.66022	-1.3176	2827.8	22.32	-1.1678	79.141	-62.834	75.903	75.51	22.364	-1.4456	-6.2639	0.74377	-2.563	29	-4.7559
123.54	-2.7219	50.717	-6.2984	0.72433	-2.5706	-3.3729e-05	-0.0048192	-0.00097079	0.66022	-1.3176	2827.1	22.32	-1.1676	79.14	-62.831	75.903	75.51	22.364	-1.4456	-6.2639	0.74377	-2.563	29	-4.7559
123.54	-2.7217	50.717	-6.2984	0.72431	-2.5706	-0.00012199	-0.0047239	-0.00104	0.66022	-1.3176	2826.4	22.32	-1.1675	79.14	-62.829	75.903	75.51	22.364	-1.4456	-6.2639	0.74377	-2.563	29	-4.7559
123.54	-2.7214	50.716	-6.2984	0.72429	-2.5707	-0.00021163	-0.0046256	-0.0011075	0.66022	-1.3176	2825.8	22.32	-1.1674	79.139	-62.826	75.903	75.51	22.364	-1.4456	-6.2639	0.74377	-2.563	29	-4.7559
123.54	-2.7211	50.716	-6.2984	0.72426	-2.5707	-0.00030254	-0.0045243	-0.0011733	0.66022	-1.3176	2825.1	22.32	-1.1673	79.138	-62.824	75.904	75.51	22.364	-1.4456	-6.2639	0.74377	-2.563	29	-4.7559
123.54	-2.7208	50.715	-6.2984	0.72424	-2.5707	-0.00039462	-0.0044203	-0.0012373	0.66022	-1.3176	2824.4	22.32	-1.1672	79.138	-62.821	75.904	75.51	22.364	-1.4456	-6.2639	0.74377	-2.563	29	-4.7559
123.54	-2.7205	50.715	-6.2984	0.72422	-2.5707	-0.00048777	-0.0043136	-0.0012993	0.66022	-1.3176	2823.8	22.319	-1.1671	79.137	-62.818	75.904	75.51	22.364	-1.4456	-6.2639	0.74377	-2.563	29	-4.7559
123.53	-2.7202	50.714	-6.2984	0.7242	-2.5707	-0.00058186	-0.0042043	-0.0013593	0.66022	-1.3176	2823.1	22.319	-1.167	79.136	-62.816	75.904	75.51	22.364	-1.4456	-6.2639	0.74377	-2.563	29	-4.7559
123.53	-2.7199	50.713	-6.2984	0.72418	-2.5707	-0.00067679	-0.0040926	-0.0014174	0.66022	-1.3176	2822.4	22.319	-1.1669	79.136	-62.813	75.904	75.51	22.364	-1.4456	-6.2639	0.74377	-2.563	29	-4.7559
123.53	-2.7197	50.713	-6.2984	0.72416	-2.5707	-0.00077245	-0.0039787	-0.0014733	0.66022	-1.3176	2821.8	22.319	-1.1667	79.135	-62.81	75.904	75.51	22.364	-1.4456	-6.2639	0.74377	-2.563	29	-4.7559
123.53	-2.7194	50.712	-6.2984	0.72414	-2.5707	-0.00086872	-0.0038626	-0.001527	0.66022	-1.3176	2821.1	22.319	-1.1666	79.134	-62.807	75.904	75.51	22.364	-1.4456	-6.2639	0.74377	-2.563	29	-4.7559
123.53	-2.7191	50.711	-6.2984	0.72412	-2.5707	-0.00096551	-0.0037445	-0.0015786	0.66022	-1.3176	2820.5	22.319	-1.1665	79.134	-62.804	75.904	75.51	22.364	-1.4456	-6.2639	0.74377	-2.563	29	-4.7559
123.53	-2.7188	50.711	-6.2984	0.7241	-2.5707	-0.0010627	-0.0036246	-0.0016279	0.66022	-1.3176	2819.8	22.319	-1.1664	79.133	-62.801	75.904	75.51	22.364	-1.4456	-6.2639	0.74377	-2.563	29	-4.7559
123.53	-2.7185	50.71	-6.2984	0.72408	-2.5707	-0.0011601	-0.0035029	-0.0016748	0.66022	-1.3176	2819.1	22.319	-1.1663	79.132	-62.798	75.904	75.51	22.364	-1.4456	-6.2639	0.74377	-2.563	29	-4.7559
123.53	-2.7182	50.71	-6.2984	0.72406	-2.5707	-0.0012578	-0.0033797	-0.0017194	0.66022	-1.3176	2818.5	22.319	-1.1662	79.131	-62.795	75.904	75.51	22.364	-1.4456	-6.2639	0.74377	-2.563	29	-4.7559
123.53	-2.7179	50.709	-6.2984	0.72405	-2.5707	-0.0013554	-0.003255	-0.0017616	0.66022	-1.3176	2817.8	22.319	-1.1661	79.131	-62.792	75.905	75.51	22.364	-1.4456	-6.2639	0.74377	-2.563	29	-4.7559
123.53	-2.7176	50.708	-6.2984	0.72403	-2.5707	-0.0014531	-0.003129	-0.0018013	0.66022	-1.3176	2817.1	22.319	-1.1659	79.13	-62.789	75.905	75.51	22.364	-1.4456	-6.2639	0.74377	-2.563	29	-4.7559
123.52	-2.7173	50.708	-6.2984	0.72402	-2.5708	-0.0015505	-0.0030019	-0.0018385	0.66022	-1.3176	2816.5	22.319	-1.1658	79.129	-62.785	75.905	75.51	22.364	-1.4456	-6.2639	0.74377	-2.563	29	-4.7559
123.52	-2.717	50.707	-6.2984	0.724	-2.5708	-0.0016477	-0.0028738	-0.0018731	0.66022	-1.3176	2815.8	22.318	-1.1657	79.129	-62.782	75.905	75.51	22.364	-1.4456	-6.2639	0.74377	-2.563	29	-4.7559
123.52	-2.7167	50.706	-6.2985	0.72399	-2.5708	-0.0017445	-0.0027448	-0.0019052	0.66022	-1.3176	2815.1	22.318	-1.1656	79.128	-62.779	75.905	75.51	22.364	-1.4456	-6.2639	0.74377	-2.563	29	-4.7559
123.52	-2.7164	50.706	-6.2985	0.72397	-2.5708	-0.0018408	-0.0026152	-0.0019347	0.66022	-1.3176	2814.5	22.318	-1.1655	79.127	-62.776	75.905	75.51	22.364	-1.4456	-6.2639	0.74377	-2.563	29	-4.7559
123.52	-2.7161	50.705	-6.2985	0.72396	-2.5708	-0.0019365	-0.002485	-0.0019615	0.66022	-1.3176	2813.8	22.318	-1.1654	79.127	-62.773	75.905	75.51	22.364	-1.4456	-6.2639	0.74377	-2.563	29	-4.7559
123.52	-2.7158	50.704	-6.2985	0.72395	-2.5708	-0.0020314	-0.0023545	-0.0019856	0.66022	-1.3176	2813.1	22.318	-1.1652	79.126	-62.77	75.905	75.51	22.364	-1.4456	-6.2639	0.74377	-2.563	29	-4.7559
123.52	-2.7155	50.704	-6.2985	0.72394	-2.5708	-0.0021255	-0.0022237	-0.0020071	0.66022	-1.3176	2812.5	22.318	-1.1651	79.125	-62.766	75.905	75.51	22.364	-1.4456	-6.2639	0.74377	-2.563	29	-4.7559
123.52	-2.7152	50.703	-6.2985	0.72393	-2.5708	-0.0022187	-0.0020928	-0.0020259	0.66022	-1.3176	2811.8	22.318	-1.165	79.124	-62.763	75.905	75.51	22.364	-1.4456	-6.2639	0.74377	-2.563	29	-4.7559
123.52	-2.7149	50.702	-6.2985	0.72392	-2.5708	-0.0023109	-0.0019619	-0.0020419	0.66022	-1.3176	2811.1	22.318	-1.1649	79.124	-62.76	75.905	75.51	22.364	-1.4456	-6.2639	0.74377	-2.563	29	-4.7559
123.52	-2.7146	50.702	-6.2985	0.72391	-2.5708	-0.0024019	-0.0018313	-0.0020552	0.66022	-1.3176	2810.5	22.318	-1.1647	79.123	-62.757	75.905	75.51	22.364	-1.4456	-6.2639	0.74377	-2.563	29	-4.7559
123.51	-2.7143	50.701	-6.2985	0.7239	-2.5709	-0.0024916	-0.0017011	-0.0020658	0.66022	-1.3176	2809.8	22.318	-1.1646	79.122	-62.754	75.906	75.51	22.364	-1.4456	-6.2639	0.74377	-2.563	29	-4.7559
123.51	-2.7139	50.7	-6.2985	0.72389	-2.5709	-0.00258	-0.0015714	-0.0020736	0.66022	-1.3176	2809.1	22.317	-1.1645	79.122	-62.751	75.906	75.51	22.364	-1.4456	-6.2639	0.74377	-2.563	29	-4.7559
123.51	-2.7136	50.7	-6.2986	0.72388	-2.5709	-0.002667	-0.0014424	-0.0020787	0.66022	-1.3176	2808.5	22.317	-1.1644	79.121	-62.748	75.906	75.51	22.364	-1.4456	-6.2639	0.74377	-2.563	29	-4.7559
123.51	-2.7133	50.699	-6.2986	0.72388	-2.5709	-0.0027524	-0.0013141	-0.0020809	0.66022	-1.3176	2807.8	22.317	-1.1642	79.12	-62.745	75.906	75.51	22.364	-1.4456	-6.2639	0.74377	-2.563	29	-4.7559
123.51	-2.713	50.698	-6.2986	0.72387	-2.5709	-0.0028362	-0.0011869	-0.0020805	0.66022	-1.3176	2807.1	22.317	-1.1641	79.12	-62.742	75.906	75.51	22.364	-1.4456	-6.2639	0.74377	-2.563	29	-4.7559
123.51	-2.7126	50.698	-6.2986	0.72386	-2.5709	-0.0029182	-0.0010607	-0.0020772	0.66022	-1.3176	2806.5	22.317	-1.164	79.119	-62.739	75.906	75.51	22.364	-1.4456	-6.2639	0.74377	-2.563	29	-4.7559
123.51	-2.7123	50.697	-6.2986	0.72386	-2.5709	-0.0029984	-0.00093587	-0.0020713	0.66022	-1.3176	2805.8	22.317	-1.1638	79.118	-62.736	75.906	75.51	22.364	-1.4456	-6.2639	0.74377	-2.563	29	-4.7559
123.51	-2.712	50.696	-6.2986	0.72385	-2.5709	-0.0030767	-0.00081239	-0.0020626	0.66022	-1.3176	2805.1	22.317	-1.1637	79.118	-62.733	75.906	75.51	22.364	-1.4456	-6.2639	0.74377	-2.563	29	-4.7559
123.51	-2.7116	50.696	-6.2986	0.72385	-2.5709	-0.003153	-0.00069045	-0.0020511	0.66022	-1.3176	2804.5	22.317	-1.1636	79.117	-62.73	75.906	75.51	22.364	-1.4456	-6.2639	0.74377	-2.563	29	-4.7559
123.51	-2.7113	50.695	-6.2987	0.72385	-2.5709	-0.0032272	-0.0005702	-0.002037	0.66022	-1.3176	2803.8	22.317	-1.1634	79.116	-62.727	75.906	75.51	22.364	-1.4456	-6.2639	0.74377	-2.563	29	-4.7559
123.5	-2.711	50.694	-6.2987	0.72385	-2.571	-0.0032992	-0.00045177	-0.0020202	0.66022	-1.3176	2803.2	22.316	-1.1633	79.115	-62.725	75.906	75.51	22.364	-1.4456	-6.2639	0.74377	-2.563	29	-4.7559
123.5	-2.7106	50.693	-6.2987	0.72384	-2.571	-0.003369	-0.00033529	-0.0020008	0.66022	-1.3176	2802.5	22.316	-1.1632	79.115	-62.722	75.906	75.51	22.364	-1.4456	-6.2639	0.74377	-2.563	29	-4.7559
123.5	-2.7103	50.693	-6.2987	0.72384	-2.571	-0.0034364	-0.0002209	-0.0019787	0.66022	-1.3176	2801.8	22.316	-1.163	79.114	-62.719	75.907	75.51	22.364	-1.4456	-6.2639	0.74377	-2.563	29	-4.7559
123.5	-2.7099	50.692	-6.2987	0.72384	-2.571	-0.0035014	-0.00010874	-0.001954	0.66022	-1.3176	2801.2	22.316	-1.1629	79.113	-62.717	75.907	75.51	22.364	-1.4456	-6.2639	0.74377	-2.563	29	-4.7559
123.5	-2.7096	50.691	-6.2987	0.72384	-2.571	-0.003564	1.0828e-06	-0.0019267	0.66022	-1.3176	2800.5	22.316	-1.1628	79.113	-62.714	75.907	75.51	22.364	-1.4456	-6.2639	0.74377	-2.563	29	-4.7559
123.5	-2.7092	50.691	-6.2988	0.72384	-2.571	-0.003624	0.00010843	-0.001897	0.66022	-1.3176	2799.8	22.316	-1.1626	79.112	-62.712	75.907	75.51	22.364	-1.4456	-6.2639	0.74377	-2.563	29	-4.7559
123.5	-2.7089	50.69	-6.2988	0.72384	-2.571	-0.0036814	0.00021319	-0.0018647	0.66022	-1.3176	2799.2	22.316	-1.1625	79.111	-62.71	75.907	75.51	22.364	-1.4456	-6.2639	0.74377	-2.563	29	-4.7559
123.5	-2.7085	50.689	-6.2988	0.72384	-2.571	-0.0037362	0.00031523	-0.00183	0.66022	-1.3176	2798.5	22.316	-1.1623	79.111	-62.707	75.907	75.51	22.364	-1.4456	-6.2639	0.74377	-2.563	29	-4.7559
123.5	-2.7081	50.689	-6.2988	0.72385	-2.571	-0.0037882	0.00041444	-0.0017928	0.66022	-1.3176	2797.8	22.316	-1.1622	79.11	-62.705	75.907	75.51	22.364	-1.4456	-6.2639	0.74377	-2.563	29	-4.7559
123.5	-2.7078	50.688	-6.2988	0.72385	-2.571	-0.0038374	0.00051072	-0.0017533	0.66022	-1.3176	2797.2	22.315	-1.162	79.109	-62.703	75.907	75.51	22.364	-1.4456	-6.2639	0.74377	-2.563	29	-4.7559
123.49	-2.7074	50.687	-6.2989	0.72385	-2.5711	-0.0038838	0.00060395	-0.0017116	0.66022	-1.3176	2796.5	22.315	-1.1619	79.108	-62.701	75.907	75.51	22.364	-1.4456	-6.2639	0.74377	-2.563	29	-4.7559
123.49	-2.707	50.687	-6.2989	0.72385	-2.5711	-0.0039273	0.00069403	-0.0016675	0.66022	-1.3176	2795.8	22.315	-1.1617	79.108	-62.699	75.907	75.51	22.364	-1.4456	-6.2639	0.74377	-2.563	29	-4.7559
123.49	-2.7067	50.686	-6.2989	0.72386	-2.5711	-0.0039678	0.00078085	-0.0016212	0.66022	-1.3176	2795.2	22.315	-1.1616	79.107	-62.697	75.907	75.51	22.364	-1.4456	-6.2639	0.74377	-2.563	29	-4.7559
123.49	-2.7063	50.685	-6.2989	0.72386	-2.5711	-0.0040054	0.00086433	-0.0015728	0.66022	-1.3176	2794.5	22.315	-1.1614	79.106	-62.695	75.907	75.51	22.364	-1.4456	-6.2639	0.74377	-2.563	29	-4.7559
123.49	-2.7059	50.685	-6.2989	0.72387	-2.5711	-0.00404	0.00094436	-0.0015224	0.66022	-1.3176	2793.8	22.315	-1.1613	79.106	-62.694	75.908	75.51	22.364	-1.4456	-6.2639	0.74377	-2.563	29	-4.7559
123.49	-2.7055	50.684	-6.299	0.72387	-2.5711	-0.0040715	0.0010209	-0.0014698	0.66022	-1.3176	2793.2	22.315	-1.1611	79.105	-62.692	75.908	75.51	22.364	-1.4456	-6.2639	0.74377	-2.563	29	-4.7559
123.49	-2.7052	50.683	-6.299	0.72388	-2.5711	-0.0040999	0.0010938	-0.0014154	0.66022	-1.3176	2792.5	22.315	-1.161	79.104	-62.691	75.908	75.51	22.364	-1.4456	-6.2639	0.74377	-2.563	29	-4.7559
123.49	-2.7048	50.682	-6.299	0.72388	-2.5711	-0.0041252	0.0011629	-0.001359	0.66022	-1.3176	2791.8	22.315	-1.1608	79.104	-62.689	75.908	75.51	22.364	-1.4456	-6.2639	0.74377	-2.563	29	-4.7559
123.49	-2.7044	50.682	-6.299	0.72389	-2.5711	-0.0041474	0.0012284	-0.0013008	0.66022	-1.3176	2791.2	22.314	-1.1607	79.103	-62.688	75.908	75.51	22.364	-1.4456	-6.2639	0.74377	-2.563	29	-4.7559
123.49	-2.704	50.681	-6.299	0.72389	-2.5711	-0.0041664	0.00129	-0.0012409	0.66022	-1.3176	2790.5	22.314	-1.1605	79.102	-62.687	75.908	75.51	22.364	-1.4456	-6.2639	0.74377	-2.563	29	-4.7559
123.48	-2.7036	50.68	-6.2991	0.7239	-2.5711	-0.0041822	0.0013476	-0.0011793	0.66022	-1.3176	2789.9	22.314	-1.1603	79.101	-62.685	75.908	75.51	22.364	-1.4456	-6.2639	0.74377	-2.563	29	-4.7559
123.48	-2.7032	50.68	-6.2991	0.72391	-2.5711	-0.0041949	0.0014013	-0.0011161	0.66022	-1.3176	2789.2	22.314	-1.1602	79.101	-62.684	75.908	75.51	22.364	-1.4456	-6.2639	0.74377	-2.563	29	-4.7559
123.48	-2.7028	50.679	-6.2991	0.72391	-2.5711	-0.0042043	0.001451	-0.0010513	0.66022	-1.3176	2788.5	22.314	-1.16	79.1	-62.683	75.908	75.51	22.364	-1.4456	-6.2639	0.74377	-2.563	29	-4.7559
123.48	-2.7024	50.679	-6.2991	0.72392	-2.5711	-0.0042106	0.0014966	-0.00098515	0.66022	-1.3176	2787.9	22.314	-1.1599	79.099	-62.683	75.908	75.51	22.364	-1.4456	-6.2639	0.74377	-2.563	29	-4.7559
123.48	-2.702	50.678	-6.2991	0.72393	-2.5711	-0.0042136	0.0015381	-0.00091759	0.66022	-1.3176	2787.2	22.314	-1.1597	79.099	-62.682	75.908	75.51	22.364	-1.4456	-6.2639	0.74377	-2.563	29	-4.7559
123.48	-2.7016	50.677	-6.2992	0.72394	-2.5712	-0.0042134	0.0015754	-0.00084874	0.66022	-1.3176	2786.5	22.314	-1.1595	79.098	-62.681	75.908	75.51	22.364	-1.4456	-6.2639	0.74377	-2.563	29	-4.7559
123.48	-2.7012	50.677	-6.2992	0.72395	-2.5712	-0.0042101	0.0016085	-0.00077868	0.66022	-1.3176	2785.9	22.314	-1.1594	79.097	-62.681	75.909	75.51	22.364	-1.4456	-6.2639	0.74377	-2.563	29	-4.7559
123.48	-2.7008	50.676	-6.2992	0.72395	-2.5712	-0.0042035	0.0016373	-0.0007075	0.66022	-1.3176	2785.2	22.314	-1.1592	79.097	-62.68	75.909	75.51	22.364	-1.4456	-6.2639	0.74377	-2.563	29	-4.7559
123.48	-2.7004	50.675	-6.2992	0.72396	-2.5712	-0.0041937	0.0016619	-0.00063528	0.66022	-1.3176	2784.5	22.313	-1.159	79.096	-62.68	75.909	75.51	22.364	-1.4456	-6.2639	0.74377	-2.563	29	-4.7559
123.48	-2.6999	50.675	-6.2993	0.72397	-2.5712	-0.0041808	0.0016823	-0.00056211	0.66022	-1.3176	2783.9	22.313	-1.1589	79.095	-62.679	75.909	75.51	22.364	-1.4456	-6.2639	0.74377	-2.563	29	-4.7559
123.47	-2.6995	50.674	-6.2993	0.72398	-2.5712	-0.0041648	0.0016983	-0.00048808	0.66022	-1.3176	2783.2	22.313	-1.1587	79.094	-62.679	75.909	75.51	22.364	-1.4456	-6.2639	0.74377	-2.563	29	-4.7559
123.47	-2.6991	50.673	-6.2993	0.72399	-2.5712	-0.0041456	0.00171	-0.00041327	0.66022	-1.3176	2782.5	22.313	-1.1585	79.094	-62.679	75.909	75.51	22.364	-1.4456	-6.2639	0.74377	-2.563	29	-4.7559
123.47	-2.6987	50.673	-6.2993	0.724	-2.5712	-0.0041233	0.0017173	-0.00033777	0.66022	-1.3176	2781.9	22.313	-1.1584	79.093	-62.679	75.909	75.51	22.364	-1.4456	-6.2639	0.74377	-2.563	29	-4.7559
123.47	-2.6983	50.672	-6.2993	0.724	-2.5712	-0.0040979	0.0017204	-0.00026168	0.66022	-1.3176	2781.2	22.313	-1.1582	79.092	-62.679	75.909	75.51	22.364	-1.4456	-6.2639	0.74377	-2.563	29	-4.7559
123.47	-2.6978	50.672	-6.2994	0.72401	-2.5712	-0.0040696	0.0017191	-0.00018509	0.66022	-1.3176	2780.5	22.313	-1.158	79.092	-62.68	75.909	75.51	22.364	-1.4456	-6.2639	0.74377	-2.563	29	-4.7559
123.47	-2.6974	50.671	-6.2994	0.72402	-2.5712	-0.0040382	0.0017136	-0.00010808	0.66022	-1.3176	2779.9	22.313	-1.1579	79.091	-62.68	75.909	75.51	22.364	-1.4456	-6.2639	0.74377	-2.563	29	-4.7559
123.47	-2.697	50.67	-6.2994	0.72403	-2.5712	-0.0040038	0.0017037	-3.074e-05	0.66022	-1.3176	2779.2	22.313	-1.1577	79.09	-62.68	75.909	75.51	22.364	-1.4456	-6.2639	0.74377	-2.563	29	-4.7559
123.47	-2.6966	50.67	-6.2994	0.72404	-2.5712	-0.0039666	0.0016895	4.6828e-05	0.66022	-1.3176	2778.5	22.313	-1.1575	79.09	-62.681	75.909	75.51	22.364	-1.4456	-6.2639	0.74377	-2.563	29	-4.7559
123.47	-2.6961	50.669	-6.2994	0.72405	-2.5712	-0.0039265	0.0016711	0.00012454	0.66022	-1.3176	2777.9	22.313	-1.1573	79.089	-62.682	75.91	75.51	22.364	-1.4456	-6.2639	0.74377	-2.563	29	-4.7559
123.47	-2.6957	50.669	-6.2995	0.72405	-2.5712	-0.0038836	0.0016485	0.00020229	0.66022	-1.3176	2777.2	22.313	-1.1572	79.088	-62.682	75.91	75.51	22.364	-1.4456	-6.2639	0.74377	-2.563	29	-4.7559
123.46	-2.6953	50.668	-6.2995	0.72406	-2.5712	-0.003838	0.0016217	0.00028001	0.66022	-1.3176	2776.6	22.313	-1.157	79.087	-62.683	75.91	75.51	22.364	-1.4456	-6.2639	0.74377	-2.563	29	-4.7559
123.46	-2.6948	50.667	-6.2995	0.72407	-2.5712	-0.0037896	0.0015907	0.00035759	0.66022	-1.3176	2775.9	22.312	-1.1568	79.087	-62.684	75.91	75.51	22.364	-1.4456	-6.2639	0.74377	-2.563	29	-4.7559
123.46	-2.6944	50.667	-6.2995	0.72408	-2.5712	-0.0037386	0.0015557	0.00043495	0.66022	-1.3176	2775.2	22.312	-1.1566	79.086	-62.685	75.91	75.51	22.364	-1.4456	-6.2639	0.74377	-2.563	29	-4.7559
123.46	-2.694	50.666	-6.2995	0.72409	-2.5712	-0.0036851	0.0015165	0.00051199	0.66022	-1.3176	2774.6	22.312	-1.1564	79.085	-62.686	75.91	75.51	22.364	-1.4456	-6.2639	0.74377	-2.563	29	-4.7559
123.46	-2.6935	50.666	-6.2996	0.72409	-2.5712	-0.003629	0.0014734	0.00058862	0.66022	-1.3176	2773.9	22.312	-1.1563	79.085	-62.687	75.91	75.51	22.364	-1.4456	-6.2639	0.74377	-2.563	29	-4.7559
123.46	-2.6931	50.665	-6.2996	0.7241	-2.5712	-0.0035705	0.0014264	0.00066476	0.66022	-1.3176	2773.2	22.312	-1.1561	79.084	-62.689	75.91	75.51	22.364	-1.4456	-6.2639	0.74377	-2.563	29	-4.7559
123.46	-2.6927	50.665	-6.2996	0.72411	-2.5712	-0.0035097	0.0013754	0.00074031	0.66022	-1.3176	2772.6	22.312	-1.1559	79.083	-62.69	75.91	75.51	22.364	-1.4456	-6.2639	0.74377	-2.563	29	-4.7559
123.46	-2.6922	50.664	-6.2996	0.72412	-2.5712	-0.0034466	0.0013206	0.00081519	0.66022	-1.3176	2771.9	22.312	-1.1557	79.083	-62.691	75.91	75.51	22.364	-1.4456	-6.2639	0.74377	-2.563	29	-4.7559
123.46	-2.6918	50.663	-6.2996	0.72412	-2.5712	-0.0033812	0.0012622	0.0008893	0.66022	-1.3176	2771.2	22.312	-1.1556	79.082	-62.693	75.91	75.51	22.364	-1.4456	-6.2639	0.74377	-2.563	29	-4.7559
123.46	-2.6913	50.663	-6.2996	0.72413	-2.5711	-0.0033137	0.0012	0.00096257	0.66022	-1.3176	2770.6	22.312	-1.1554	79.081	-62.694	75.91	75.51	22.364	-1.4456	-6.2639	0.74377	-2.563	29	-4.7559
123.45	-2.6909	50.662	-6.2997	0.72413	-2.5711	-0.0032442	0.0011342	0.0010349	0.66022	-1.3176	2769.9	22.312	-1.1552	79.081	-62.696	75.91	75.51	22.364	-1.4456	-6.2639	0.74377	-2.563	29	-4.7559
123.45	-2.6905	50.662	-6.2997	0.72414	-2.5711	-0.0031728	0.001065	0.0011062	0.66022	-1.3176	2769.2	22.312	-1.155	79.08	-62.698	75.911	75.51	22.364	-1.4456	-6.2639	0.74377	-2.563	29	-4.7559
123.45	-2.69	50.661	-6.2997	0.72414	-2.5711	-0.0030994	0.00099236	0.0011765	0.66022	-1.3176	2768.6	22.312	-1.1548	79.079	-62.7	75.911	75.51	22.364	-1.4456	-6.2639	0.74377	-2.563	29	-4.7559
123.45	-2.6896	50.661	-6.2997	0.72415	-2.5711	-0.0030243	0.0009164	0.0012455	0.66022	-1.3176	2767.9	22.312	-1.1547	79.078	-62.702	75.911	75.51	22.364	-1.4456	-6.2639	0.74377	-2.563	29	-4.7559
123.45	-2.6891	50.66	-6.2997	0.72415	-2.5711	-0.0029475	0.00083723	0.0013133	0.66022	-1.3176	2767.2	22.312	-1.1545	79.078	-62.704	75.911	75.51	22.364	-1.4456	-6.2639	0.74377	-2.563	29	-4.7559
123.45	-2.6887	50.66	-6.2997	0.72416	-2.5711	-0.0028691	0.00075493	0.0013797	0.66022	-1.3176	2766.6	22.312	-1.1543	79.077	-62.706	75.911	75.51	22.364	-1.4456	-6.2639	0.74377	-2.563	29	-4.7559
123.45	-2.6883	50.659	-6.2997	0.72416	-2.5711	-0.0027891	0.00066963	0.0014448	0.66022	-1.3176	2765.9	22.312	-1.1541	79.076	-62.708	75.911	75.51	22.364	-1.4456	-6.2639	0.74377	-2.563	29	-4.7559
123.45	-2.6878	50.659	-6.2998	0.72416	-2.5711	-0.0027078	0.00058142	0.0015083	0.66022	-1.3176	2765.3	22.312	-1.154	79.076	-62.71	75.911	75.51	22.364	-1.4456	-6.2639	0.74377	-2.563	29	-4.7559
123.45	-2.6874	50.658	-6.2998	0.72417	-2.5711	-0.0026252	0.00049042	0.0015703	0.66022	-1.3176	2764.6	22.312	-1.1538	79.075	-62.712	75.911	75.51	22.364	-1.4456	-6.2639	0.74377	-2.563	29	-4.7559
123.44	-2.6869	50.658	-6.2998	0.72417	-2.5711	-0.0025414	0.00039674	0.0016307	0.66022	-1.3176	2763.9	22.312	-1.1536	79.074	-62.715	75.911	75.51	22.364	-1.4456	-6.2639	0.74377	-2.563	29	-4.7559
123.44	-2.6865	50.657	-6.2998	0.72417	-2.5711	-0.0024564	0.0003005	0.0016893	0.66022	-1.3176	2763.3	22.312	-1.1534	79.074	-62.717	75.911	75.51	22.364	-1.4456	-6.2639	0.74377	-2.563	29	-4.7559
123.44	-2.6861	50.657	-6.2998	0.72417	-2.5711	-0.0023705	0.00020181	0.0017462	0.66022	-1.3176	2762.6	22.312	-1.1532	79.073	-62.719	75.911	75.51	22.364	-1.4456	-6.2639	0.74377	-2.563	29	-4.7559
123.44	-2.6856	50.656	-6.2998	0.72417	-2.5711	-0.0022837	0.00010081	0.0018013	0.66022	-1.3176	2761.9	22.312	-1.1531	79.072	-62.722	75.912	75.51	22.364	-1.4456	-6.2639	0.74377	-2.563	29	-4.7559
123.44	-2.6852	50.656	-6.2998	0.72417	-2.571	-0.0021961	-2.3836e-06	0.0018544	0.66022	-1.3176	2761.3	22.312	-1.1529	79.071	-62.724	75.912	75.51	22.364	-1.4456	-6.2639	0.74377	-2.563	29	-4.7559
123.44	-2.6848	50.655	-6.2998	0.72417	-2.571	-0.0021077	-0.00010764	0.0019057	0.66022	-1.3176	2760.6	22.312	-1.1527	79.071	-62.727	75.912	75.51	22.364	-1.4456	-6.2639	0.74377	-2.563	29	-4.7559
123.44	-2.6843	50.655	-6.2999	0.72417	-2.571	-0.0020188	-0.00021484	0.0019549	0.66022	-1.3176	2759.9	22.312	-1.1525	79.07	-62.729	75.912	75.51	22.364	-1.4456	-6.2639	0.74377	-2.563	29	-4.7559
123.44	-2.6839	50.655	-6.2999	0.72417	-2.571	-0.0019295	-0.00032383	0.002002	0.66022	-1.3176	2759.3	22.312	-1.1524	79.069	-62.732	75.912	75.51	22.364	-1.4456	-6.2639	0.74377	-2.563	29	-4.7559
123.44	-2.6835	50.654	-6.2999	0.72417	-2.571	-0.0018397	-0.0004345	0.0020471	0.66022	-1.3176	2758.6	22.312	-1.1522	79.069	-62.735	75.912	75.51	22.364	-1.4456	-6.2639	0.74377	-2.563	29	-4.7559
123.43	-2.683	50.654	-6.2999	0.72417	-2.571	-0.0017497	-0.00054669	0.0020899	0.66022	-1.3176	2757.9	22.312	-1.152	79.068	-62.737	75.912	75.51	22.364	-1.4456	-6.2639	0.74377	-2.563	29	-4.7559
123.43	-2.6826	50.653	-6.2999	0.72416	-2.571	-0.0016595	-0.00066029	0.0021306	0.66022	-1.3176	2757.3	22.312	-1.1518	79.067	-62.74	75.912	75.51	22.364	-1.4456	-6.2639	0.74377	-2.563	29	-4.7559
123.43	-2.6822	50.653	-6.2999	0.72416	-2.571	-0.0015693	-0.00077514	0.002169	0.66022	-1.3176	2756.6	22.312	-1.1517	79.067	-62.743	75.912	75.51	22.364	-1.4456	-6.2639	0.74377	-2.563	29	-4.7559
123.43	-2.6817	50.652	-6.2999	0.72416	-2.571	-0.0014792	-0.0008911	0.0022051	0.66022	-1.3176	2755.9	22.312	-1.1515	79.066	-62.745	75.912	75.51	22.364	-1.4456	-6.2639	0.74377	-2.563	29	-4.7559
123.43	-2.6813	50.652	-6.2999	0.72415	-2.571	-0.0013892	-0.001008	0.0022389	0.66022	-1.3176	2755.3	22.312	-1.1513	79.065	-62.748	75.912	75.51	22.364	-1.4456	-6.2639	0.74377	-2.563	29	-4.7559
123.43	-2.6809	50.651	-6.2999	0.72415	-2.5709	-0.0012995	-0.0011258	0.0022703	0.66022	-1.3176	2754.6	22.312	-1.1511	79.065	-62.751	75.912	75.51	22.364	-1.4456	-6.2639	0.74377	-2.563	29	-4.7559
123.43	-2.6805	50.651	-6.2999	0.72414	-2.5709	-0.0012102	-0.0012443	0.0022993	0.66022	-1.3176	2754.0	22.312	-1.151	79.064	-62.754	75.913	75.51	22.364	-1.4456	-6.2639	0.74377	-2.563	29	-4.7559
123.43	-2.6801	50.651	-6.2999	0.72413	-2.5709	-0.0011213	-0.0013633	0.0023259	0.66022	-1.3176	2753.3	22.312	-1.1508	79.063	-62.757	75.913	75.51	22.364	-1.4456	-6.2639	0.74377	-2.563	29	-4.7559
123.43	-2.6796	50.65	-6.2999	0.72413	-2.5709	-0.001033	-0.0014827	0.00235	0.66022	-1.3176	2752.6	22.312	-1.1506	79.062	-62.759	75.913	75.51	22.364	-1.4456	-6.2639	0.74377	-2.563	29	-4.7559
123.43	-2.6792	50.65	-6.2999	0.72412	-2.5709	-0.00094547	-0.0016024	0.0023716	0.66022	-1.3176	2752.0	22.312	-1.1505	79.062	-62.762	75.913	75.51	22.364	-1.4456	-6.2639	0.74377	-2.563	29	-4.7559
123.42	-2.6788	50.649	-6.2999	0.72411	-2.5709	-0.0008587	-0.0017222	0.0023908	0.66022	-1.3176	2751.3	22.312	-1.1503	79.061	-62.765	75.913	75.51	22.364	-1.4456	-6.2639	0.74377	-2.563	29	-4.7559
123.42	-2.6784	50.649	-6.2999	0.7241	-2.5709	-0.00077282	-0.0018419	0.0024074	0.66022	-1.3176	2750.6	22.312	-1.1501	79.06	-62.768	75.913	75.51	22.364	-1.4456	-6.2639	0.74377	-2.563	29	-4.7559
123.42	-2.678	50.648	-6.3	0.72409	-2.5709	-0.00068795	-0.0019615	0.0024215	0.66022	-1.3176	2750.0	22.312	-1.15	79.06	-62.771	75.913	75.51	22.364	-1.4456	-6.2639	0.74377	-2.563	29	-4.7559
123.42	-2.6776	50.648	-6.3	0.72408	-2.5708	-0.00060416	-0.0020808	0.002433	0.66022	-1.3176	2749.3	22.312	-1.1498	79.059	-62.773	75.913	75.51	22.364	-1.4456	-6.2639	0.74377	-2.563	29	-4.7559
123.42	-2.6772	50.648	-6.3	0.72407	-2.5708	-0.00052158	-0.0021996	0.002442	0.66022	-1.3176	2748.6	22.312	-1.1496	79.058	-62.776	75.913	75.51	22.364	-1.4456	-6.2639	0.74377	-2.563	29	-4.7559
123.42	-2.6768	50.647	-6.3	0.72406	-2.5708	-0.00044028	-0.0023179	0.0024484	0.66022	-1.3176	2748.0	22.312	-1.1495	79.058	-62.779	75.913	75.51	22.364	-1.4456	-6.2639	0.74377	-2.563	29	-4.7559
123.42	-2.6764	50.647	-6.3	0.72405	-2.5708	-0.00036036	-0.0024353	0.0024523	0.66022	-1.3176	2747.3	22.312	-1.1493	79.057	-62.781	75.913	75.51	22.364	-1.4456	-6.2639	0.74377	-2.563	29	-4.7559
123.42	-2.676	50.646	-6.3	0.72403	-2.5708	-0.00028192	-0.002552	0.0024536	0.66022	-1.3176	2746.6	22.312	-1.1492	79.056	-62.784	75.913	75.51	22.364	-1.4456	-6.2639	0.74377	-2.563	29	-4.7559
123.42	-2.6756	50.646	-6.3	0.72402	-2.5708	-0.00020505	-0.0026676	0.0024524	0.66022	-1.3176	2746.0	22.312	-1.149	79.055	-62.787	75.914	75.51	22.364	-1.4456	-6.2639	0.74377	-2.563	29	-4.7559
123.41	-2.6752	50.646	-6.3	0.72401	-2.5708	-0.00012983	-0.002782	0.0024486	0.66022	-1.3176	2745.3	22.312	-1.1488	79.055	-62.789	75.914	75.51	22.364	-1.4456	-6.2639	0.74377	-2.563	29	-4.7559
123.41	-2.6748	50.645	-6.3	0.72399	-2.5708	-5.6358e-05	-0.0028952	0.0024423	0.66022	-1.3176	2744.6	22.312	-1.1487	79.054	-62.792	75.914	75.51	22.364	-1.4456	-6.2639	0.74377	-2.563	29	-4.7559
123.41	-2.6744	50.645	-6.3	0.72398	-2.5708	1.5294e-05	-0.003007	0.0024334	0.66022	-1.3176	2744.0	22.312	-1.1485	79.053	-62.795	75.914	75.51	22.364	-1.4456	-6.2639	0.74377	-2.563	29	-4.7559
123.41	-2.674	50.644	-6.3	0.72396	-2.5707	8.5039e-05	-0.0031172	0.0024221	0.66022	-1.3176	2743.3	22.312	-1.1484	79.053	-62.797	75.914	75.51	22.364	-1.4456	-6.2639	0.74377	-2.563	29	-4.7559
123.41	-2.6736	50.644	-6.3	0.72395	-2.5707	0.0001528	-0.0032257	0.0024082	0.66022	-1.3176	2742.6	22.312	-1.1482	79.052	-62.8	75.914	75.51	22.364	-1.4456	-6.2639	0.74377	-2.563	29	-4.7559
123.41	-2.6733	50.644	-6.3	0.72393	-2.5707	0.0002185	-0.0033325	0.0023919	0.66022	-1.3176	2742.0	22.312	-1.1481	79.051	-62.802	75.914	75.51	22.364	-1.4456	-6.2639	0.74377	-2.563	29	-4.7559
123.41	-2.6729	50.643	-6.3	0.72391	-2.5707	0.00028206	-0.0034373	0.0023732	0.66022	-1.3176	2741.3	22.312	-1.1479	79.051	-62.804	75.914	75.51	22.364	-1.4456	-6.2639	0.74377	-2.563	29	-4.7559
123.41	-2.6725	50.643	-6.3	0.7239	-2.5707	0.00034342	-0.0035401	0.002352	0.66022	-1.3176	2740.7	22.312	-1.1478	79.05	-62.807	75.914	75.51	22.364	-1.4456	-6.2639	0.74377	-2.563	29	-4.7559
123.41	-2.6721	50.642	-6.3	0.72388	-2.5707	0.00040251	-0.0036407	0.0023285	0.66022	-1.3176	2740.0	22.312	-1.1476	79.049	-62.809	75.914	75.51	22.364	-1.4456	-6.2639	0.74377	-2.563	29	-4.7559
123.4	-2.6718	50.642	-6.3	0.72386	-2.5707	0.00045925	-0.0037391	0.0023026	0.66022	-1.3176	2739.3	22.312	-1.1475	79.049	-62.811	75.914	75.51	22.364	-1.4456	-6.2639	0.74377	-2.563	29	-4.7559
123.4	-2.6714	50.642	-6.3	0.72384	-2.5707	0.00051359	-0.003835	0.0022744	0.66022	-1.3176	2738.7	22.312	-1.1473	79.048	-62.813	75.915	75.51	22.364	-1.4456	-6.2639	0.74377	-2.563	29	-4.7559
123.4	-2.671	50.641	-6.3	0.72382	-2.5706	0.00056547	-0.0039285	0.002244	0.66022	-1.3176	2738.0	22.312	-1.1472	79.047	-62.816	75.915	75.51	22.364	-1.4456	-6.2639	0.74377	-2.563	29	-4.7559
123.4	-2.6707	50.641	-6.3	0.7238	-2.5706	0.00061483	-0.0040194	0.0022113	0.66022	-1.3176	2737.3	22.312	-1.147	79.046	-62.818	75.915	75.51	22.364	-1.4456	-6.2639	0.74377	-2.563	29	-4.7559
123.4	-2.6703	50.64	-6.2999	0.72378	-2.5706	0.00066163	-0.0041076	0.0021764	0.66022	-1.3176	2736.7	22.312	-1.1469	79.046	-62.82	75.915	75.51	22.364	-1.4456	-6.2639	0.74377	-2.563	29	-4.7559
123.4	-2.67	50.64	-6.2999	0.72376	-2.5706	0.0007058	-0.0041929	0.0021394	0.66022	-1.3176	2736.0	22.312	-1.1467	79.045	-62.821	75.915	75.51	22.364	-1.4456	-6.2639	0.74377	-2.563	29	-4.7559
123.4	-2.6696	50.64	-6.2999	0.72374	-2.5706	0.00074731	-0.0042754	0.0021003	0.66022	-1.3176	2735.3	22.312	-1.1466	79.044	-62.823	75.915	75.51	22.364	-1.4456	-6.2639	0.74377	-2.563	29	-4.7559
123.4	-2.6692	50.639	-6.2999	0.72372	-2.5706	0.0007861	-0.0043549	0.0020592	0.66022	-1.3176	2734.7	22.312	-1.1464	79.044	-62.825	75.915	75.51	22.364	-1.4456	-6.2639	0.74377	-2.563	29	-4.7559
123.4	-2.6689	50.639	-6.2999	0.7237	-2.5706	0.00082215	-0.0044314	0.0020161	0.66022	-1.3176	2734.0	22.312	-1.1463	79.043	-62.827	75.915	75.51	22.364	-1.4456	-6.2639	0.74377	-2.563	29	-4.7559
123.39	-2.6685	50.638	-6.2999	0.72367	-2.5706	0.00085541	-0.0045046	0.001971	0.66022	-1.3176	2733.3	22.312	-1.1462	79.042	-62.828	75.915	75.51	22.364	-1.4456	-6.2639	0.74377	-2.563	29	-4.7559
123.39	-2.6682	50.638	-6.2999	0.72365	-2.5706	0.00088585	-0.0045747	0.0019241	0.66022	-1.3176	2732.7	22.312	-1.146	79.042	-62.83	75.915	75.51	22.364	-1.4456	-6.2639	0.74377	-2.563	29	-4.7559
123.39	-2.6679	50.638	-6.2999	0.72363	-2.5706	0.00091344	-0.0046414	0.0018754	0.66022	-1.3176	2732.0	22.312	-1.1459	79.041	-62.831	75.915	75.51	22.364	-1.4456	-6.2639	0.74377	-2.563	29	-4.7559
123.39	-2.6675	50.637	-6.2999	0.72361	-2.5705	0.00093816	-0.0047048	0.001825	0.66022	-1.3176	2731.4	22.312	-1.1457	79.04	-62.833	75.915	75.51	22.364	-1.4456	-6.2639	0.74377	-2.563	29	-4.7559
123.39	-2.6672	50.637	-6.2999	0.72358	-2.5705	0.00095998	-0.0047647	0.0017728	0.66022	-1.3176	2730.7	22.312	-1.1456	79.04	-62.834	75.916	75.51	22.364	-1.4456	-6.2639	0.74377	-2.563	29	-4.7559
123.39	-2.6668	50.636	-6.2999	0.72356	-2.5705	0.00097889	-0.0048211	0.0017191	0.66022	-1.3176	2730.0	22.312	-1.1455	79.039	-62.835	75.916	75.51	22.364	-1.4456	-6.2639	0.74377	-2.563	29	-4.7559
123.39	-2.6665	50.636	-6.2999	0.72353	-2.5705	0.00099486	-0.0048739	0.0016638	0.66022	-1.3176	2729.4	22.312	-1.1453	79.038	-62.836	75.916	75.51	22.364	-1.4456	-6.2639	0.74377	-2.563	29	-4.7559
123.39	-2.6662	50.636	-6.2999	0.72351	-2.5705	0.0010079	-0.0049232	0.0016071	0.66022	-1.3176	2728.7	22.312	-1.1452	79.037	-62.837	75.916	75.51	22.364	-1.4456	-6.2639	0.74377	-2.563	29	-4.7559
123.39	-2.6658	50.635	-6.2999	0.72348	-2.5705	0.001018	-0.0049687	0.0015489	0.66022	-1.3176	2728.0	22.312	-1.1451	79.037	-62.838	75.916	75.51	22.364	-1.4456	-6.2639	0.74377	-2.563	29	-4.7559
123.38	-2.6655	50.635	-6.2999	0.72346	-2.5705	0.0010251	-0.0050106	0.0014894	0.66022	-1.3176	2727.4	22.312	-1.1449	79.036	-62.839	75.916	75.51	22.364	-1.4456	-6.2639	0.74377	-2.563	29	-4.7559
123.38	-2.6652	50.634	-6.2999	0.72343	-2.5705	0.0010293	-0.0050487	0.0014287	0.66022	-1.3176	2726.7	22.312	-1.1448	79.035	-62.84	75.916	75.51	22.364	-1.4456	-6.2639	0.74377	-2.563	29	-4.7559
123.38	-2.6649	50.634	-6.2999	0.72341	-2.5705	0.0010305	-0.005083	0.0013668	0.66022	-1.3176	2726.0	22.312	-1.1447	79.035	-62.84	75.916	75.51	22.364	-1.4456	-6.2639	0.74377	-2.563	29	-4.7559
123.38	-2.6645	50.633	-6.2999	0.72338	-2.5705	0.0010288	-0.0051135	0.0013038	0.66022	-1.3176	2725.4	22.312	-1.1446	79.034	-62.841	75.916	75.51	22.364	-1.4456	-6.2639	0.74377	-2.563	29	-4.7559
123.38	-2.6642	50.633	-6.2999	0.72336	-2.5705	0.0010241	-0.0051401	0.0012397	0.66022	-1.3176	2724.7	22.312	-1.1444	79.033	-62.841	75.916	75.51	22.364	-1.4456	-6.2639	0.74377	-2.563	29	-4.7559
123.38	-2.6639	50.632	-6.2999	0.72333	-2.5705	0.0010165	-0.0051629	0.0011747	0.66022	-1.3176	2724.0	22.312	-1.1443	79.033	-62.842	75.916	75.51	22.364	-1.4456	-6.2639	0.74377	-2.563	29	-4.7559
123.38	-2.6636	50.632	-6.2999	0.72331	-2.5705	0.001006	-0.0051818	0.0011089	0.66022	-1.3176	2723.4	22.312	-1.1442	79.032	-62.842	75.917	75.51	22.364	-1.4456	-6.2639	0.74377	-2.563	29	-4.7559
123.38	-2.6633	50.632	-6.2999	0.72328	-2.5704	0.00099265	-0.0051968	0.0010423	0.66022	-1.3176	2722.7	22.312	-1.1441	79.031	-62.842	75.917	75.51	22.364	-1.4456	-6.2639	0.74377	-2.563	29	-4.7559
123.38	-2.663	50.631	-6.2998	0.72325	-2.5704	0.00097641	-0.005208	0.00097494	0.66022	-1.3176	2722.0	22.312	-1.1439	79.031	-62.842	75.917	75.51	22.364	-1.4456	-6.2639	0.74377	-2.563	29	-4.7559
123.38	-2.6626	50.631	-6.2998	0.72323	-2.5704	0.00095733	-0.0052152	0.00090699	0.66022	-1.3176	2721.4	22.312	-1.1438	79.03	-62.842	75.917	75.51	22.364	-1.4456	-6.2639	0.74377	-2.563	29	-4.7559
123.37	-2.6623	50.63	-6.2998	0.7232	-2.5704	0.00093544	-0.0052185	0.00083851	0.66022	-1.3176	2720.7	22.312	-1.1437	79.029	-62.842	75.917	75.51	22.364	-1.4456	-6.2639	0.74377	-2.563	29	-4.7559
123.37	-2.662	50.63	-6.2998	0.72318	-2.5704	0.00091079	-0.005218	0.00076958	0.66022	-1.3176	2720.1	22.312	-1.1436	79.028	-62.842	75.917	75.51	22.364	-1.4456	-6.2639	0.74377	-2.563	29	-4.7559
123.37	-2.6617	50.629	-6.2998	0.72315	-2.5704	0.0008834	-0.0052135	0.00070027	0.66022	-1.3176	2719.4	22.312	-1.1434	79.028	-62.842	75.917	75.51	22.364	-1.4456	-6.2639	0.74377	-2.563	29	-4.7559
123.37	-2.6614	50.629	-6.2998	0.72312	-2.5704	0.00085331	-0.0052052	0.00063069	0.66022	-1.3176	2718.7	22.312	-1.1433	79.027	-62.841	75.917	75.51	22.364	-1.4456	-6.2639	0.74377	-2.563	29	-4.7559
123.37	-2.6611	50.628	-6.2998	0.7231	-2.5704	0.00082058	-0.0051931	0.0005609	0.66022	-1.3176	2718.1	22.312	-1.1432	79.026	-62.841	75.917	75.51	22.364	-1.4456	-6.2639	0.74377	-2.563	29	-4.7559
123.37	-2.6608	50.628	-6.2998	0.72307	-2.5704	0.00078524	-0.0051771	0.00049099	0.66022	-1.3176	2717.4	22.312	-1.1431	79.026	-62.84	75.917	75.51	22.364	-1.4456	-6.2639	0.74377	-2.563	29	-4.7559
123.37	-2.6605	50.627	-6.2998	0.72305	-2.5704	0.00074734	-0.0051574	0.00042105	0.66022	-1.3176	2716.7	22.312	-1.143	79.025	-62.84	75.917	75.51	22.364	-1.4456	-6.2639	0.74377	-2.563	29	-4.7559
123.37	-2.6602	50.627	-6.2998	0.72302	-2.5704	0.00070694	-0.0051339	0.00035115	0.66022	-1.3176	2716.1	22.312	-1.1428	79.024	-62.839	75.917	75.51	22.364	-1.4456	-6.2639	0.74377	-2.563	29	-4.7559
123.37	-2.6599	50.626	-6.2998	0.72299	-2.5704	0.00066409	-0.0051066	0.00028139	0.66022	-1.3176	2715.4	22.312	-1.1427	79.024	-62.838	75.918	75.51	22.364	-1.4456	-6.2639	0.74377	-2.563	29	-4.7559
123.36	-2.6596	50.626	-6.2998	0.72297	-2.5704	0.00061886	-0.0050758	0.00021185	0.66022	-1.3176	2714.7	22.312	-1.1426	79.023	-62.837	75.918	75.51	22.364	-1.4456	-6.2639	0.74377	-2.563	29	-4.7559
123.36	-2.6593	50.625	-6.2998	0.72294	-2.5704	0.00057129	-0.0050413	0.0001426	0.66022	-1.3176	2714.1	22.312	-1.1425	79.022	-62.836	75.918	75.51	22.364	-1.4456	-6.2639	0.74377	-2.563	29	-4.7559
123.36	-2.659	50.625	-6.2998	0.72292	-2.5704	0.00052146	-0.0050032	7.3735e-05	0.66022	-1.3176	2713.4	22.312	-1.1424	79.022	-62.835	75.918	75.51	22.364	-1.4456	-6.2639	0.74377	-2.563	29	-4.7559
123.36	-2.6587	50.624	-6.2998	0.72289	-2.5704	0.00046943	-0.0049616	5.3269e-06	0.66022	-1.3176	2712.7	22.312	-1.1422	79.021	-62.834	75.918	75.51	22.364	-1.4456	-6.2639	0.74377	-2.563	29	-4.7559
123.36	-2.6584	50.624	-6.2998	0.72287	-2.5704	0.00041526	-0.0049165	-6.2541e-05	0.66022	-1.3176	2712.1	22.312	-1.1421	79.02	-62.833	75.918	75.51	22.364	-1.4456	-6.2639	0.74377	-2.563	29	-4.7559
123.36	-2.6581	50.623	-6.2998	0.72284	-2.5704	0.00035904	-0.0048681	-0.00012979	0.66022	-1.3176	2711.4	22.312	-1.142	79.019	-62.832	75.918	75.51	22.364	-1.4456	-6.2639	0.74377	-2.563	29	-4.7559
123.36	-2.6578	50.623	-6.2998	0.72282	-2.5704	0.00030083	-0.0048163	-0.00019634	0.66022	-1.3176	2710.7	22.312	-1.1419	79.019	-62.83	75.918	75.51	22.364	-1.4456	-6.2639	0.74377	-2.563	29	-4.7559
123.36	-2.6575	50.622	-6.2998	0.7228	-2.5704	0.0002407	-0.0047613	-0.00026212	0.66022	-1.3176	2710.1	22.312	-1.1418	79.018	-62.829	75.918	75.51	22.364	-1.4456	-6.2639	0.74377	-2.563	29	-4.7559
123.36	-2.6572	50.622	-6.2998	0.72277	-2.5704	0.00017874	-0.0047031	-0.00032704	0.66022	-1.3176	2709.4	22.312	-1.1417	79.017	-62.827	75.918	75.51	22.364	-1.4456	-6.2639	0.74377	-2.563	29	-4.7559
123.36	-2.6569	50.621	-6.2998	0.72275	-2.5704	0.00011502	-0.0046417	-0.00039104	0.66022	-1.3176	2708.8	22.312	-1.1415	79.017	-62.826	75.918	75.51	22.364	-1.4456	-6.2639	0.74377	-2.563	29	-4.7559
123.35	-2.6566	50.62	-6.2998	0.72273	-2.5704	4.9622e-05	-0.0045774	-0.00045404	0.66022	-1.3176	2708.1	22.312	-1.1414	79.016	-62.824	75.918	75.51	22.364	-1.4456	-6.2639	0.74377	-2.563	29	-4.7559
123.35	-2.6563	50.62	-6.2998	0.7227	-2.5704	-1.7367e-05	-0.0045101	-0.00051597	0.66022	-1.3176	2707.4	22.312	-1.1413	79.015	-62.822	75.919	75.51	22.364	-1.4456	-6.2639	0.74377	-2.563	29	-4.7559
123.35	-2.656	50.619	-6.2998	0.72268	-2.5704	-8.5865e-05	-0.00444	-0.00057676	0.66022	-1.3176	2706.8	22.312	-1.1412	79.015	-62.82	75.919	75.51	22.364	-1.4456	-6.2639	0.74377	-2.563	29	-4.7559
123.35	-2.6557	50.619	-6.2998	0.72266	-2.5704	-0.00015579	-0.0043671	-0.00063633	0.66022	-1.3176	2706.1	22.311	-1.1411	79.014	-62.818	75.919	75.51	22.364	-1.4456	-6.2639	0.74377	-2.563	29	-4.7559
123.35	-2.6554	50.618	-6.2998	0.72264	-2.5704	-0.00022704	-0.0042915	-0.00069463	0.66022	-1.3176	2705.4	22.311	-1.1409	79.013	-62.817	75.919	75.51	22.364	-1.4456	-6.2639	0.74377	-2.563	29	-4.7559
123.35	-2.6551	50.618	-6.2998	0.72262	-2.5704	-0.00029955	-0.0042134	-0.00075158	0.66022	-1.3176	2704.8	22.311	-1.1408	79.013	-62.815	75.919	75.51	22.364	-1.4456	-6.2639	0.74377	-2.563	29	-4.7559
123.35	-2.6548	50.617	-6.2998	0.7226	-2.5704	-0.00037321	-0.0041328	-0.00080713	0.66022	-1.3176	2704.1	22.311	-1.1407	79.012	-62.813	75.919	75.51	22.364	-1.4456	-6.2639	0.74377	-2.563	29	-4.7559
123.35	-2.6545	50.617	-6.2998	0.72258	-2.5704	-0.00044794	-0.0040498	-0.00086121	0.66022	-1.3176	2703.4	22.311	-1.1406	79.011	-62.81	75.919	75.51	22.364	-1.4456	-6.2639	0.74377	-2.563	29	-4.7559
123.35	-2.6542	50.616	-6.2998	0.72256	-2.5704	-0.00052364	-0.0039646	-0.00091375	0.66022	-1.3176	2702.8	22.311	-1.1405	79.01	-62.808	75.919	75.51	22.364	-1.4456	-6.2639	0.74377	-2.563	29	-4.7559
123.34	-2.6539	50.615	-6.2998	0.72254	-2.5704	-0.00060022	-0.0038772	-0.00096471	0.66022	-1.3176	2702.1	22.311	-1.1404	79.01	-62.806	75.919	75.51	22.364	-1.4456	-6.2639	0.74377	-2.563	29	-4.7559
123.34	-2.6536	50.615	-6.2998	0.72252	-2.5705	-0.00067759	-0.0037878	-0.001014	0.66022	-1.3176	2701.4	22.311	-1.1402	79.009	-62.804	75.919	75.51	22.364	-1.4456	-6.2639	0.74377	-2.563	29	-4.7559
123.34	-2.6533	50.614	-6.2998	0.7225	-2.5705	-0.00075566	-0.0036964	-0.0010616	0.66022	-1.3176	2700.8	22.311	-1.1401	79.008	-62.802	75.919	75.51	22.364	-1.4456	-6.2639	0.74377	-2.563	29	-4.7559
123.34	-2.653	50.614	-6.2998	0.72248	-2.5705	-0.00083432	-0.0036032	-0.0011075	0.66022	-1.3176	2700.1	22.311	-1.14	79.008	-62.799	75.92	75.51	22.364	-1.4456	-6.2639	0.74377	-2.563	29	-4.7559
123.34	-2.6527	50.613	-6.2998	0.72246	-2.5705	-0.00091349	-0.0035083	-0.0011516	0.66022	-1.3176	2699.5	22.311	-1.1399	79.007	-62.797	75.92	75.51	22.364	-1.4456	-6.2639	0.74377	-2.563	29	-4.7559
123.34	-2.6524	50.612	-6.2998	0.72244	-2.5705	-0.00099306	-0.0034118	-0.0011938	0.66022	-1.3176	2698.8	22.311	-1.1398	79.006	-62.795	75.92	75.51	22.364	-1.4456	-6.2639	0.74377	-2.563	29	-4.7559
123.34	-2.6521	50.612	-6.2998	0.72243	-2.5705	-0.001073	-0.0033138	-0.0012342	0.66022	-1.3176	2698.1	22.311	-1.1396	79.006	-62.792	75.92	75.51	22.364	-1.4456	-6.2639	0.74377	-2.563	29	-4.7559
123.34	-2.6518	50.611	-6.2998	0.72241	-2.5705	-0.0011531	-0.0032145	-0.0012726	0.66022	-1.3176	2697.5	22.311	-1.1395	79.005	-62.79	75.92	75.51	22.364	-1.4456	-6.2639	0.74377	-2.563	29	-4.7559
123.34	-2.6515	50.611	-6.2998	0.7224	-2.5705	-0.0012333	-0.003114	-0.001309	0.66022	-1.3176	2696.8	22.31	-1.1394	79.004	-62.787	75.92	75.51	22.364	-1.4456	-6.2639	0.74377	-2.563	29	-4.7559
123.34	-2.6512	50.61	-6.2998	0.72238	-2.5705	-0.0013135	-0.0030123	-0.0013434	0.66022	-1.3176	2696.1	22.31	-1.1393	79.003	-62.785	75.92	75.51	22.364	-1.4456	-6.2639	0.74377	-2.563	29	-4.7559
123.33	-2.6509	50.609	-6.2998	0.72237	-2.5705	-0.0013937	-0.0029096	-0.0013758	0.66022	-1.3176	2695.5	22.31	-1.1392	79.003	-62.782	75.92	75.51	22.364	-1.4456	-6.2639	0.74377	-2.563	29	-4.7559
123.33	-2.6506	50.609	-6.2999	0.72235	-2.5705	-0.0014737	-0.0028061	-0.0014061	0.66022	-1.3176	2694.8	22.31	-1.139	79.002	-62.78	75.92	75.51	22.364	-1.4456	-6.2639	0.74377	-2.563	29	-4.7559
123.33	-2.6503	50.608	-6.2999	0.72234	-2.5705	-0.0015535	-0.0027018	-0.0014343	0.66022	-1.3176	2694.1	22.31	-1.1389	79.001	-62.777	75.92	75.51	22.364	-1.4456	-6.2639	0.74377	-2.563	29	-4.7559
123.33	-2.65	50.607	-6.2999	0.72232	-2.5705	-0.0016329	-0.0025969	-0.0014603	0.66022	-1.3176	2693.5	22.31	-1.1388	79.001	-62.775	75.92	75.51	22.364	-1.4456	-6.2639	0.74377	-2.563	29	-4.7559
123.33	-2.6497	50.607	-6.2999	0.72231	-2.5705	-0.0017119	-0.0024915	-0.0014842	0.66022	-1.3176	2692.8	22.31	-1.1387	79.0	-62.772	75.92	75.51	22.364	-1.4456	-6.2639	0.74377	-2.563	29	-4.7559
123.33	-2.6493	50.606	-6.2999	0.7223	-2.5705	-0.0017903	-0.0023857	-0.001506	0.66022	-1.3176	2692.1	22.31	-1.1385	78.999	-62.77	75.921	75.51	22.364	-1.4456	-6.2639	0.74377	-2.563	29	-4.7559
123.33	-2.649	50.605	-6.2999	0.72229	-2.5706	-0.0018681	-0.0022797	-0.0015255	0.66022	-1.3176	2691.5	22.31	-1.1384	78.999	-62.767	75.921	75.51	22.364	-1.4456	-6.2639	0.74377	-2.563	29	-4.7559
123.33	-2.6487	50.605	-6.2999	0.72228	-2.5706	-0.0019452	-0.0021736	-0.0015428	0.66022	-1.3176	2690.8	22.31	-1.1383	78.998	-62.765	75.921	75.51	22.364	-1.4456	-6.2639	0.74377	-2.563	29	-4.7559
123.33	-2.6484	50.604	-6.2999	0.72227	-2.5706	-0.0020214	-0.0020674	-0.0015578	0.66022	-1.3176	2690.2	22.31	-1.1381	78.997	-62.762	75.921	75.51	22.364	-1.4456	-6.2639	0.74377	-2.563	29	-4.7559
123.33	-2.6481	50.604	-6.2999	0.72226	-2.5706	-0.0020968	-0.0019614	-0.0015707	0.66022	-1.3176	2689.5	22.31	-1.138	78.997	-62.759	75.921	75.51	22.364	-1.4456	-6.2639	0.74377	-2.563	29	-4.7559
123.32	-2.6477	50.603	-6.2999	0.72225	-2.5706	-0.0021712	-0.0018557	-0.0015812	0.66022	-1.3176	2688.8	22.309	-1.1379	78.996	-62.757	75.921	75.51	22.364	-1.4456	-6.2639	0.74377	-2.563	29	-4.7559
123.32	-2.6474	50.602	-6.2999	0.72224	-2.5706	-0.0022445	-0.0017503	-0.0015895	0.66022	-1.3176	2688.2	22.309	-1.1378	78.995	-62.754	75.921	75.51	22.364	-1.4456	-6.2639	0.74377	-2.563	29	-4.7559
123.32	-2.6471	50.602	-6.3	0.72223	-2.5706	-0.0023167	-0.0016454	-0.0015956	0.66022	-1.3176	2687.5	22.309	-1.1376	78.994	-62.752	75.921	75.51	22.364	-1.4456	-6.2639	0.74377	-2.563	29	-4.7559
123.32	-2.6468	50.601	-6.3	0.72222	-2.5706	-0.0023876	-0.0015411	-0.0015994	0.66022	-1.3176	2686.8	22.309	-1.1375	78.994	-62.75	75.921	75.51	22.364	-1.4456	-6.2639	0.74377	-2.563	29	-4.7559
123.32	-2.6464	50.6	-6.3	0.72221	-2.5706	-0.0024573	-0.0014376	-0.0016009	0.66022	-1.3176	2686.2	22.309	-1.1374	78.993	-62.747	75.921	75.51	22.364	-1.4456	-6.2639	0.74377	-2.563	29	-4.7559
123.32	-2.6461	50.6	-6.3	0.72221	-2.5706	-0.0025255	-0.0013349	-0.0016002	0.66022	-1.3176	2685.5	22.309	-1.1372	78.992	-62.745	75.921	75.51	22.364	-1.4456	-6.2639	0.74377	-2.563	29	-4.7559
123.32	-2.6458	50.599	-6.3	0.7222	-2.5706	-0.0025923	-0.0012332	-0.0015972	0.66022	-1.3176	2684.8	22.309	-1.1371	78.992	-62.742	75.921	75.51	22.364	-1.4456	-6.2639	0.74377	-2.563	29	-4.7559
123.32	-2.6454	50.598	-6.3	0.72219	-2.5706	-0.0026575	-0.0011326	-0.001592	0.66022	-1.3176	2684.2	22.309	-1.137	78.991	-62.74	75.921	75.51	22.364	-1.4456	-6.2639	0.74377	-2.563	29	-4.7559
123.32	-2.6451	50.598	-6.3	0.72219	-2.5706	-0.0027211	-0.0010332	-0.0015845	0.66022	-1.3176	2683.5	22.309	-1.1368	78.99	-62.738	75.922	75.51	22.364	-1.4456	-6.2639	0.74377	-2.563	29	-4.7559
123.32	-2.6447	50.597	-6.3	0.72218	-2.5707	-0.0027831	-0.00093508	-0.0015749	0.66022	-1.3176	2682.9	22.309	-1.1367	78.99	-62.735	75.922	75.51	22.364	-1.4456	-6.2639	0.74377	-2.563	29	-4.7559
123.31	-2.6444	50.596	-6.3001	0.72218	-2.5707	-0.0028432	-0.00083841	-0.001563	0.66022	-1.3176	2682.2	22.308	-1.1366	78.989	-62.733	75.922	75.51	22.364	-1.4456	-6.2639	0.74377	-2.563	29	-4.7559
123.31	-2.644	50.596	-6.3001	0.72218	-2.5707	-0.0029016	-0.00074327	-0.001549	0.66022	-1.3176	2681.5	22.308	-1.1364	78.988	-62.731	75.922	75.51	22.364	-1.4456	-6.2639	0.74377	-2.563	29	-4.7559
123.31	-2.6437	50.595	-6.3001	0.72217	-2.5707	-0.0029581	-0.00064977	-0.0015328	0.66022	-1.3176	2680.9	22.308	-1.1363	78.987	-62.729	75.922	75.51	22.364	-1.4456	-6.2639	0.74377	-2.563	29	-4.7559
123.31	-2.6433	50.594	-6.3001	0.72217	-2.5707	-0.0030126	-0.00055802	-0.0015145	0.66022	-1.3176	2680.2	22.308	-1.1361	78.987	-62.727	75.922	75.51	22.364	-1.4456	-6.2639	0.74377	-2.563	29	-4.7559
123.31	-2.643	50.594	-6.3001	0.72217	-2.5707	-0.0030651	-0.00046811	-0.0014941	0.66022	-1.3176	2679.5	22.308	-1.136	78.986	-62.725	75.922	75.51	22.364	-1.4456	-6.2639	0.74377	-2.563	29	-4.7559
123.31	-2.6426	50.593	-6.3001	0.72216	-2.5707	-0.0031156	-0.00038015	-0.0014716	0.66022	-1.3176	2678.9	22.308	-1.1358	78.985	-62.723	75.922	75.51	22.364	-1.4456	-6.2639	0.74377	-2.563	29	-4.7559
123.31	-2.6423	50.592	-6.3002	0.72216	-2.5707	-0.003164	-0.00029424	-0.0014471	0.66022	-1.3176	2678.2	22.308	-1.1357	78.985	-62.721	75.922	75.51	22.364	-1.4456	-6.2639	0.74377	-2.563	29	-4.7559
123.31	-2.6419	50.592	-6.3002	0.72216	-2.5707	-0.0032102	-0.00021046	-0.0014206	0.66022	-1.3176	2677.5	22.308	-1.1356	78.984	-62.719	75.922	75.51	22.364	-1.4456	-6.2639	0.74377	-2.563	29	-4.7559
123.31	-2.6416	50.591	-6.3002	0.72216	-2.5707	-0.0032542	-0.00012892	-0.0013921	0.66022	-1.3176	2676.9	22.308	-1.1354	78.983	-62.717	75.922	75.51	22.364	-1.4456	-6.2639	0.74377	-2.563	29	-4.7559
123.31	-2.6412	50.59	-6.3002	0.72216	-2.5707	-0.0032959	-4.9689e-05	-0.0013617	0.66022	-1.3176	2676.2	22.308	-1.1353	78.983	-62.715	75.922	75.51	22.364	-1.4456	-6.2639	0.74377	-2.563	29	-4.7559
123.3	-2.6408	50.59	-6.3002	0.72216	-2.5707	-0.0033354	2.7132e-05	-0.0013293	0.66022	-1.3176	2675.5	22.307	-1.1351	78.982	-62.713	75.923	75.51	22.364	-1.4456	-6.2639	0.74377	-2.563	29	-4.7559
123.3	-2.6405	50.589	-6.3002	0.72216	-2.5707	-0.0033725	0.00010147	-0.0012952	0.66022	-1.3176	2674.9	22.307	-1.135	78.981	-62.712	75.923	75.51	22.364	-1.4456	-6.2639	0.74377	-2.563	29	-4.7559
123.3	-2.6401	50.588	-6.3002	0.72216	-2.5707	-0.0034072	0.00017323	-0.0012592	0.66022	-1.3176	2674.2	22.307	-1.1348	78.981	-62.71	75.923	75.51	22.364	-1.4456	-6.2639	0.74377	-2.563	29	-4.7559
123.3	-2.6397	50.588	-6.3003	0.72216	-2.5708	-0.0034395	0.00024235	-0.0012215	0.66022	-1.3176	2673.6	22.307	-1.1347	78.98	-62.708	75.923	75.51	22.364	-1.4456	-6.2639	0.74377	-2.563	29	-4.7559
123.3	-2.6394	50.587	-6.3003	0.72216	-2.5708	-0.0034694	0.00030876	-0.0011821	0.66022	-1.3176	2672.9	22.307	-1.1345	78.979	-62.707	75.923	75.51	22.364	-1.4456	-6.2639	0.74377	-2.563	29	-4.7559
123.3	-2.639	50.586	-6.3003	0.72216	-2.5708	-0.0034968	0.00037238	-0.0011411	0.66022	-1.3176	2672.2	22.307	-1.1344	78.978	-62.706	75.923	75.51	22.364	-1.4456	-6.2639	0.74377	-2.563	29	-4.7559
123.3	-2.6386	50.586	-6.3003	0.72217	-2.5708	-0.0035217	0.00043314	-0.0010984	0.66022	-1.3176	2671.6	22.307	-1.1342	78.978	-62.704	75.923	75.51	22.364	-1.4456	-6.2639	0.74377	-2.563	29	-4.7559
123.3	-2.6382	50.585	-6.3003	0.72217	-2.5708	-0.0035441	0.00049099	-0.0010542	0.66022	-1.3176	2670.9	22.307	-1.1341	78.977	-62.703	75.923	75.51	22.364	-1.4456	-6.2639	0.74377	-2.563	29	-4.7559
123.3	-2.6378	50.585	-6.3004	0.72217	-2.5708	-0.003564	0.00054586	-0.0010085	0.66022	-1.3176	2670.2	22.307	-1.1339	78.976	-62.702	75.923	75.51	22.364	-1.4456	-6.2639	0.74377	-2.563	29	-4.7559
123.3	-2.6375	50.584	-6.3004	0.72217	-2.5708	-0.0035813	0.0005977	-0.00096132	0.66022	-1.3176	2669.6	22.307	-1.1338	78.976	-62.701	75.923	75.51	22.364	-1.4456	-6.2639	0.74377	-2.563	29	-4.7559
123.29	-2.6371	50.583	-6.3004	0.72218	-2.5708	-0.0035961	0.00064645	-0.0009128	0.66022	-1.3176	2668.9	22.306	-1.1336	78.975	-62.7	75.923	75.51	22.364	-1.4456	-6.2639	0.74377	-2.563	29	-4.7559
123.29	-2.6367	50.583	-6.3004	0.72218	-2.5708	-0.0036083	0.00069207	-0.00086296	0.66022	-1.3176	2668.2	22.306	-1.1335	78.974	-62.699	75.923	75.51	22.364	-1.4456	-6.2639	0.74377	-2.563	29	-4.7559
123.29	-2.6363	50.582	-6.3004	0.72218	-2.5708	-0.0036179	0.00073451	-0.00081187	0.66022	-1.3176	2667.6	22.306	-1.1333	78.974	-62.698	75.924	75.51	22.364	-1.4456	-6.2639	0.74377	-2.563	29	-4.7559
123.29	-2.6359	50.581	-6.3004	0.72219	-2.5708	-0.0036249	0.00077374	-0.00075959	0.66022	-1.3176	2666.9	22.306	-1.1331	78.973	-62.697	75.924	75.51	22.364	-1.4456	-6.2639	0.74377	-2.563	29	-4.7559
123.29	-2.6355	50.581	-6.3005	0.72219	-2.5708	-0.0036293	0.0008097	-0.00070618	0.66022	-1.3176	2666.3	22.306	-1.133	78.972	-62.696	75.924	75.51	22.364	-1.4456	-6.2639	0.74377	-2.563	29	-4.7559
123.29	-2.6351	50.58	-6.3005	0.7222	-2.5708	-0.0036311	0.00084238	-0.00065171	0.66022	-1.3176	2665.6	22.306	-1.1328	78.971	-62.696	75.924	75.51	22.364	-1.4456	-6.2639	0.74377	-2.563	29	-4.7559
123.29	-2.6347	50.579	-6.3005	0.7222	-2.5708	-0.0036304	0.00087174	-0.00059624	0.66022	-1.3176	2664.9	22.306	-1.1327	78.971	-62.695	75.924	75.51	22.364	-1.4456	-6.2639	0.74377	-2.563	29	-4.7559
123.29	-2.6343	50.579	-6.3005	0.72221	-2.5708	-0.0036271	0.00089775	-0.00053985	0.66022	-1.3176	2664.3	22.306	-1.1325	78.97	-62.695	75.924	75.51	22.364	-1.4456	-6.2639	0.74377	-2.563	29	-4.7559
123.29	-2.6339	50.578	-6.3005	0.72221	-2.5708	-0.0036212	0.0009204	-0.00048259	0.66022	-1.3176	2663.6	22.306	-1.1323	78.969	-62.694	75.924	75.51	22.364	-1.4456	-6.2639	0.74377	-2.563	29	-4.7559
123.29	-2.6335	50.578	-6.3006	0.72221	-2.5708	-0.0036128	0.00093966	-0.00042454	0.66022	-1.3176	2662.9	22.306	-1.1322	78.969	-62.694	75.924	75.51	22.364	-1.4456	-6.2639	0.74377	-2.563	29	-4.7559
123.28	-2.6331	50.577	-6.3006	0.72222	-2.5708	-0.0036018	0.00095552	-0.00036577	0.66022	-1.3176	2662.3	22.306	-1.132	78.968	-62.694	75.924	75.51	22.364	-1.4456	-6.2639	0.74377	-2.563	29	-4.7559
123.28	-2.6327	50.576	-6.3006	0.72222	-2.5708	-0.0035884	0.00096798	-0.00030634	0.66022	-1.3176	2661.6	22.306	-1.1319	78.967	-62.694	75.924	75.51	22.364	-1.4456	-6.2639	0.74377	-2.563	29	-4.7559
[truncated: 16,001 more rows]
