# Supplementary material for: Data-driven flight path monitoring technique using recurrent neural network for the safety management of commercial aircraft
Source: PeerJ Comput Sci. 2025 Mar 17;11:e2753. doi: 10.7717/peerj-cs.2753 (PMC11935752; doi:10.7717/peerj-cs.2753)
Supplement: Supplemental Information 1 [file peerj-cs-11-2753-s001.zip › Data/HY_RNN_7_header.csv]

Ub	Vb	Wb	Pb	Qb	Rb	Pdot	Qdot	Rdot	lat	lon	alt	alp	beta	tas	pitch	eas	eas_In	alp_In	beta_In	P_In	Q_In	R_In	yaw_In	gamma_In
130.07	-8.7909	47.952	-3.5491	0.77798	-1.4052	-0.00010758	0.00019915	-2.4754e-05	0.66022	-1.3176	3999.4	20.237	-3.6286	82.299	-36.359	77.559	77.558	20.238	-3.6287	-3.5491	0.77798	-1.4052	32.141	-5.0887
130.07	-8.7901	47.95	-3.5491	0.77798	-1.4052	-0.00040378	0.00092403	-2.937e-05	0.66022	-1.3176	3998.8	20.237	-3.6282	82.299	-36.428	77.559	77.558	20.238	-3.6287	-3.5491	0.77798	-1.4052	32.141	-5.0887
130.07	-8.7887	47.947	-3.5491	0.77799	-1.4052	-0.00088011	0.002155	-2.5969e-06	0.66022	-1.3176	3998.3	20.235	-3.6276	82.299	-36.5	77.56	77.558	20.238	-3.6287	-3.5491	0.77798	-1.4052	32.141	-5.0887
130.07	-8.7867	47.943	-3.5491	0.778	-1.4052	-0.0015274	0.0038713	6.6518e-05	0.66022	-1.3176	3997.7	20.233	-3.6268	82.299	-36.575	77.561	77.558	20.238	-3.6287	-3.5491	0.77798	-1.4052	32.141	-5.0887
130.07	-8.7839	47.938	-3.5492	0.77803	-1.4052	-0.0023361	0.0060513	0.00018861	0.66022	-1.3176	3997.1	20.231	-3.6256	82.3	-36.652	77.562	77.558	20.238	-3.6287	-3.5491	0.77798	-1.4052	32.141	-5.0887
130.08	-8.7805	47.932	-3.5492	0.77806	-1.4052	-0.0032957	0.0086723	0.00037396	0.66022	-1.3176	3996.5	20.228	-3.6242	82.3	-36.731	77.563	77.558	20.238	-3.6287	-3.5491	0.77798	-1.4052	32.141	-5.0887
130.08	-8.7763	47.926	-3.5492	0.77811	-1.4052	-0.0043956	0.011711	0.00063252	0.66022	-1.3176	3995.9	20.225	-3.6224	82.3	-36.813	77.564	77.558	20.238	-3.6287	-3.5491	0.77798	-1.4052	32.141	-5.0887
130.09	-8.7712	47.918	-3.5492	0.77818	-1.4052	-0.0056244	0.015142	0.00097385	0.66022	-1.3176	3995.4	20.221	-3.6203	82.301	-36.898	77.565	77.558	20.238	-3.6287	-3.5491	0.77798	-1.4052	32.141	-5.0887
130.09	-8.7654	47.909	-3.5492	0.77827	-1.4052	-0.0069705	0.018942	0.0014071	0.66022	-1.3176	3994.8	20.217	-3.6179	82.302	-36.985	77.567	77.558	20.238	-3.6287	-3.5491	0.77798	-1.4052	32.141	-5.0887
130.1	-8.7586	47.899	-3.5493	0.77837	-1.4052	-0.0084216	0.023085	0.001941	0.66022	-1.3176	3994.2	20.213	-3.615	82.302	-37.075	77.568	77.558	20.238	-3.6287	-3.5491	0.77798	-1.4052	32.141	-5.0887
130.1	-8.7509	47.889	-3.5493	0.7785	-1.4052	-0.0099655	0.027543	0.002584	0.66022	-1.3176	3993.6	20.208	-3.6118	82.303	-37.167	77.57	77.558	20.238	-3.6287	-3.5491	0.77798	-1.4052	32.141	-5.0887
130.11	-8.7423	47.878	-3.5494	0.77865	-1.4051	-0.011589	0.032291	0.0033438	0.66022	-1.3176	3993.0	20.203	-3.6082	82.304	-37.261	77.571	77.558	20.238	-3.6287	-3.5491	0.77798	-1.4052	32.141	-5.0887
130.12	-8.7327	47.866	-3.5494	0.77882	-1.4051	-0.01328	0.037301	0.0042279	0.66022	-1.3176	3992.4	20.197	-3.6042	82.305	-37.358	77.573	77.558	20.238	-3.6287	-3.5491	0.77798	-1.4052	32.141	-5.0887
130.12	-8.7221	47.853	-3.5495	0.77902	-1.4051	-0.015024	0.042545	0.0052432	0.66022	-1.3176	3991.8	20.191	-3.5998	82.306	-37.456	77.575	77.558	20.238	-3.6287	-3.5491	0.77798	-1.4052	32.141	-5.0887
130.13	-8.7104	47.84	-3.5496	0.77925	-1.4051	-0.016808	0.047995	0.0063963	0.66022	-1.3176	3991.3	20.185	-3.5949	82.308	-37.558	77.576	77.558	20.238	-3.6287	-3.5491	0.77798	-1.4052	32.141	-5.0887
130.14	-8.6977	47.827	-3.5497	0.7795	-1.405	-0.018618	0.053624	0.0076929	0.66022	-1.3176	3990.7	20.179	-3.5896	82.309	-37.661	77.578	77.558	20.238	-3.6287	-3.5491	0.77798	-1.4052	32.141	-5.0887
130.15	-8.6839	47.813	-3.5498	0.77978	-1.405	-0.020441	0.059402	0.0091387	0.66022	-1.3176	3990.1	20.172	-3.5838	82.311	-37.767	77.581	77.558	20.238	-3.6287	-3.5491	0.77798	-1.4052	32.141	-5.0887
130.16	-8.669	47.798	-3.5499	0.78009	-1.4049	-0.022263	0.0653	0.010738	0.66022	-1.3176	3989.5	20.165	-3.5776	82.312	-37.875	77.583	77.558	20.238	-3.6287	-3.5491	0.77798	-1.4052	32.141	-5.0887
130.17	-8.6529	47.783	-3.55	0.78044	-1.4049	-0.02407	0.071291	0.012497	0.66022	-1.3176	3988.9	20.158	-3.5709	82.314	-37.985	77.585	77.558	20.238	-3.6287	-3.5491	0.77798	-1.4052	32.141	-5.0887
130.18	-8.6357	47.768	-3.5501	0.78081	-1.4048	-0.025849	0.077344	0.014417	0.66022	-1.3176	3988.3	20.151	-3.5637	82.316	-38.097	77.588	77.558	20.238	-3.6287	-3.5491	0.77798	-1.4052	32.141	-5.0887
130.19	-8.6174	47.753	-3.5503	0.78121	-1.4047	-0.027585	0.083432	0.016503	0.66022	-1.3176	3987.7	20.143	-3.556	82.318	-38.211	77.59	77.558	20.238	-3.6287	-3.5491	0.77798	-1.4052	32.141	-5.0887
130.2	-8.5978	47.737	-3.5504	0.78164	-1.4047	-0.029265	0.089526	0.018757	0.66022	-1.3176	3987.1	20.136	-3.5478	82.32	-38.327	77.593	77.558	20.238	-3.6287	-3.5491	0.77798	-1.4052	32.141	-5.0887
130.21	-8.5771	47.721	-3.5506	0.7821	-1.4046	-0.030876	0.095597	0.021181	0.66022	-1.3176	3986.5	20.128	-3.5392	82.322	-38.445	77.596	77.558	20.238	-3.6287	-3.5491	0.77798	-1.4052	32.141	-5.0887
130.22	-8.5552	47.706	-3.5507	0.7826	-1.4044	-0.032405	0.10162	0.023777	0.66022	-1.3176	3985.9	20.12	-3.53	82.324	-38.564	77.598	77.558	20.238	-3.6287	-3.5491	0.77798	-1.4052	32.141	-5.0887
130.23	-8.5321	47.69	-3.5509	0.78312	-1.4043	-0.033838	0.10756	0.026547	0.66022	-1.3176	3985.3	20.112	-3.5204	82.327	-38.686	77.601	77.558	20.238	-3.6287	-3.5491	0.77798	-1.4052	32.141	-5.0887
130.24	-8.5078	47.674	-3.5511	0.78367	-1.4042	-0.035163	0.11339	0.029489	0.66022	-1.3176	3984.8	20.104	-3.5102	82.33	-38.81	77.605	77.558	20.238	-3.6287	-3.5491	0.77798	-1.4052	32.141	-5.0887
130.26	-8.4822	47.658	-3.5512	0.78425	-1.404	-0.036367	0.11909	0.032605	0.66022	-1.3176	3984.2	20.097	-3.4996	82.332	-38.935	77.608	77.558	20.238	-3.6287	-3.5491	0.77798	-1.4052	32.141	-5.0887
130.27	-8.4555	47.643	-3.5514	0.78486	-1.4038	-0.037438	0.12463	0.035893	0.66022	-1.3176	3983.6	20.089	-3.4884	82.335	-39.062	77.611	77.558	20.238	-3.6287	-3.5491	0.77798	-1.4052	32.141	-5.0887
130.28	-8.4275	47.628	-3.5516	0.7855	-1.4037	-0.038365	0.12998	0.039352	0.66022	-1.3176	3983.0	20.081	-3.4767	82.338	-39.191	77.615	77.558	20.238	-3.6287	-3.5491	0.77798	-1.4052	32.141	-5.0887
130.29	-8.3984	47.613	-3.5518	0.78616	-1.4035	-0.039136	0.13512	0.04298	0.66022	-1.3176	3982.4	20.073	-3.4645	82.341	-39.321	77.619	77.558	20.238	-3.6287	-3.5491	0.77798	-1.4052	32.141	-5.0887
130.31	-8.368	47.598	-3.552	0.78685	-1.4032	-0.03974	0.14001	0.046775	0.66022	-1.3176	3981.8	20.066	-3.4518	82.345	-39.453	77.622	77.558	20.238	-3.6287	-3.5491	0.77798	-1.4052	32.141	-5.0887
130.32	-8.3364	47.584	-3.5522	0.78756	-1.403	-0.040168	0.14465	0.050734	0.66022	-1.3176	3981.2	20.058	-3.4386	82.348	-39.587	77.626	77.558	20.238	-3.6287	-3.5491	0.77798	-1.4052	32.141	-5.0887
130.33	-8.3036	47.57	-3.5524	0.7883	-1.4027	-0.040408	0.14899	0.054852	0.66022	-1.3176	3980.6	20.051	-3.425	82.351	-39.722	77.63	77.558	20.238	-3.6287	-3.5491	0.77798	-1.4052	32.141	-5.0887
130.35	-8.2697	47.556	-3.5526	0.78905	-1.4024	-0.040453	0.15303	0.059127	0.66022	-1.3176	3980.0	20.044	-3.4108	82.355	-39.858	77.634	77.558	20.238	-3.6287	-3.5491	0.77798	-1.4052	32.141	-5.0887
130.36	-8.2345	47.544	-3.5528	0.78983	-1.4021	-0.040292	0.15673	0.063552	0.66022	-1.3176	3979.4	20.037	-3.3961	82.359	-39.996	77.639	77.558	20.238	-3.6287	-3.5491	0.77798	-1.4052	32.141	-5.0887
130.38	-8.1983	47.531	-3.553	0.79062	-1.4018	-0.039918	0.16007	0.068123	0.66022	-1.3176	3978.8	20.03	-3.381	82.363	-40.135	77.643	77.558	20.238	-3.6287	-3.5491	0.77798	-1.4052	32.141	-5.0887
130.39	-8.1608	47.52	-3.5532	0.79143	-1.4015	-0.039322	0.16304	0.072835	0.66022	-1.3176	3978.2	20.024	-3.3654	82.367	-40.276	77.648	77.558	20.238	-3.6287	-3.5491	0.77798	-1.4052	32.141	-5.0887
130.4	-8.1223	47.509	-3.5534	0.79225	-1.4011	-0.038499	0.16561	0.07768	0.66022	-1.3176	3977.6	20.018	-3.3493	82.371	-40.418	77.652	77.558	20.238	-3.6287	-3.5491	0.77798	-1.4052	32.141	-5.0887
130.42	-8.0826	47.499	-3.5536	0.79308	-1.4007	-0.037441	0.16777	0.082652	0.66022	-1.3176	3976.9	20.012	-3.3327	82.375	-40.561	77.657	77.558	20.238	-3.6287	-3.5491	0.77798	-1.4052	32.141	-5.0887
130.43	-8.0419	47.489	-3.5538	0.79393	-1.4002	-0.036142	0.16949	0.087744	0.66022	-1.3176	3976.3	20.006	-3.3157	82.38	-40.705	77.662	77.558	20.238	-3.6287	-3.5491	0.77798	-1.4052	32.141	-5.0887
130.45	-8.0001	47.481	-3.5539	0.79478	-1.3998	-0.034598	0.17076	0.092949	0.66022	-1.3176	3975.7	20.001	-3.2983	82.384	-40.85	77.667	77.558	20.238	-3.6287	-3.5491	0.77798	-1.4052	32.141	-5.0887
130.46	-7.9572	47.473	-3.5541	0.79563	-1.3993	-0.031439	0.17167	0.098167	0.66022	-1.3176	3975.1	19.996	-3.2804	82.389	-40.997	77.672	77.558	20.238	-3.6287	-3.5491	0.77798	-1.4052	32.141	-5.0887
130.47	-7.9134	47.466	-3.5543	0.79649	-1.3988	-0.027842	0.17211	0.10346	0.66022	-1.3176	3974.5	19.992	-3.2621	82.394	-41.145	77.677	77.558	20.238	-3.6287	-3.5491	0.77798	-1.4052	32.141	-5.0887
130.49	-7.8685	47.461	-3.5544	0.79735	-1.3983	-0.02416	0.17204	0.10883	0.66022	-1.3176	3973.9	19.987	-3.2434	82.399	-41.293	77.683	77.558	20.238	-3.6287	-3.5491	0.77798	-1.4052	32.141	-5.0887
130.5	-7.8227	47.456	-3.5545	0.79821	-1.3977	-0.020391	0.17146	0.11428	0.66022	-1.3176	3973.3	19.984	-3.2243	82.404	-41.443	77.688	77.558	20.238	-3.6287	-3.5491	0.77798	-1.4052	32.141	-5.0887
130.51	-7.7759	47.452	-3.5546	0.79907	-1.3971	-0.016535	0.17033	0.1198	0.66022	-1.3176	3972.7	19.98	-3.2048	82.409	-41.593	77.694	77.558	20.238	-3.6287	-3.5491	0.77798	-1.4052	32.141	-5.0887
130.53	-7.7282	47.449	-3.5547	0.79991	-1.3965	-0.012592	0.16866	0.12539	0.66022	-1.3176	3972.1	19.977	-3.1849	82.414	-41.745	77.699	77.558	20.238	-3.6287	-3.5491	0.77798	-1.4052	32.141	-5.0887
130.54	-7.6796	47.448	-3.5547	0.80075	-1.3959	-0.0085609	0.16644	0.13102	0.66022	-1.3176	3971.5	19.975	-3.1647	82.42	-41.897	77.705	77.558	20.238	-3.6287	-3.5491	0.77798	-1.4052	32.141	-5.0887
130.55	-7.6302	47.447	-3.5548	0.80158	-1.3952	-0.0044423	0.16366	0.13671	0.66022	-1.3176	3970.9	19.973	-3.1441	82.425	-42.05	77.711	77.558	20.238	-3.6287	-3.5491	0.77798	-1.4052	32.141	-5.0887
130.57	-7.5799	47.447	-3.5548	0.80239	-1.3945	-0.00023573	0.1603	0.14242	0.66022	-1.3176	3970.2	19.971	-3.1231	82.431	-42.204	77.717	77.558	20.238	-3.6287	-3.5491	0.77798	-1.4052	32.141	-5.0887
130.58	-7.5288	47.449	-3.5548	0.80318	-1.3938	0.0040589	0.15637	0.14817	0.66022	-1.3176	3969.6	19.97	-3.1019	82.436	-42.358	77.723	77.558	20.238	-3.6287	-3.5491	0.77798	-1.4052	32.141	-5.0887
130.59	-7.477	47.452	-3.5547	0.80395	-1.393	0.0084416	0.15187	0.15393	0.66022	-1.3176	3969.0	19.969	-3.0803	82.442	-42.513	77.729	77.558	20.238	-3.6287	-3.5491	0.77798	-1.4052	32.141	-5.0887
130.6	-7.4244	47.456	-3.5547	0.8047	-1.3923	0.012912	0.14677	0.15971	0.66022	-1.3176	3968.4	19.969	-3.0584	82.448	-42.669	77.735	77.558	20.238	-3.6287	-3.5491	0.77798	-1.4052	32.141	-5.0887
130.61	-7.3711	47.461	-3.5546	0.80542	-1.3914	0.01747	0.1411	0.16548	0.66022	-1.3176	3967.8	19.97	-3.0362	82.454	-42.826	77.742	77.558	20.238	-3.6287	-3.5491	0.77798	-1.4052	32.141	-5.0887
130.63	-7.3172	47.468	-3.5545	0.80611	-1.3906	0.022115	0.13484	0.17125	0.66022	-1.3176	3967.1	19.971	-3.0137	82.46	-42.983	77.748	77.558	20.238	-3.6287	-3.5491	0.77798	-1.4052	32.141	-5.0887
130.64	-7.2626	47.476	-3.5544	0.80676	-1.3897	0.026847	0.12799	0.177	0.66022	-1.3176	3966.5	19.972	-2.991	82.466	-43.14	77.755	77.558	20.238	-3.6287	-3.5491	0.77798	-1.4052	32.141	-5.0887
130.65	-7.2075	47.485	-3.5542	0.80739	-1.3888	0.031664	0.12056	0.18272	0.66022	-1.3176	3965.9	19.974	-2.9681	82.472	-43.298	77.761	77.558	20.238	-3.6287	-3.5491	0.77798	-1.4052	32.141	-5.0887
130.66	-7.1518	47.495	-3.5541	0.80797	-1.3879	0.036567	0.11256	0.1884	0.66022	-1.3176	3965.3	19.976	-2.9449	82.479	-43.457	77.768	77.558	20.238	-3.6287	-3.5491	0.77798	-1.4052	32.141	-5.0887
130.67	-7.0956	47.507	-3.5539	0.80851	-1.3869	0.041554	0.10397	0.19404	0.66022	-1.3176	3964.7	19.979	-2.9215	82.485	-43.616	77.775	77.558	20.238	-3.6287	-3.5491	0.77798	-1.4052	32.141	-5.0887
130.68	-7.0389	47.519	-3.5536	0.80901	-1.386	0.046623	0.094825	0.19962	0.66022	-1.3176	3964.0	19.983	-2.8979	82.492	-43.775	77.782	77.558	20.238	-3.6287	-3.5491	0.77798	-1.4052	32.141	-5.0887
130.69	-6.9817	47.533	-3.5534	0.80946	-1.3849	0.051775	0.085114	0.20514	0.66022	-1.3176	3963.4	19.987	-2.8741	82.498	-43.934	77.789	77.558	20.238	-3.6287	-3.5491	0.77798	-1.4052	32.141	-5.0887
130.7	-6.9241	47.549	-3.5531	0.80986	-1.3839	0.057006	0.074851	0.21058	0.66022	-1.3176	3962.8	19.992	-2.8501	82.505	-44.094	77.796	77.558	20.238	-3.6287	-3.5491	0.77798	-1.4052	32.141	-5.0887
130.71	-6.8662	47.565	-3.5528	0.81021	-1.3828	0.062316	0.064045	0.21594	0.66022	-1.3176	3962.2	19.997	-2.8261	82.511	-44.254	77.803	77.558	20.238	-3.6287	-3.5491	0.77798	-1.4052	32.141	-5.0887
130.72	-6.808	47.583	-3.5525	0.8105	-1.3817	0.068439	0.052778	0.22109	0.66022	-1.3176	3961.5	20.002	-2.8018	82.518	-44.414	77.81	77.558	20.238	-3.6287	-3.5491	0.77798	-1.4052	32.141	-5.0887
130.73	-6.7494	47.602	-3.5521	0.81073	-1.3806	0.075735	0.0411	0.22595	0.66022	-1.3176	3960.9	20.009	-2.7775	82.525	-44.575	77.817	77.558	20.238	-3.6287	-3.5491	0.77798	-1.4052	32.141	-5.0887
130.73	-6.6906	47.623	-3.5517	0.81091	-1.3795	0.083194	0.02893	0.23065	0.66022	-1.3176	3960.3	20.015	-2.753	82.532	-44.735	77.824	77.558	20.238	-3.6287	-3.5491	0.77798	-1.4052	32.141	-5.0887
130.74	-6.6316	47.644	-3.5513	0.81102	-1.3783	0.090806	0.016283	0.23519	0.66022	-1.3176	3959.6	20.023	-2.7285	82.539	-44.896	77.831	77.558	20.238	-3.6287	-3.5491	0.77798	-1.4052	32.141	-5.0887
130.75	-6.5724	47.667	-3.5508	0.81107	-1.3771	0.09856	0.0031745	0.23956	0.66022	-1.3176	3959.0	20.03	-2.7039	82.546	-45.057	77.839	77.558	20.238	-3.6287	-3.5491	0.77798	-1.4052	32.141	-5.0887
130.76	-6.513	47.691	-3.5503	0.81105	-1.3759	0.10645	-0.010378	0.24375	0.66022	-1.3176	3958.4	20.039	-2.6792	82.553	-45.218	77.846	77.558	20.238	-3.6287	-3.5491	0.77798	-1.4052	32.141	-5.0887
130.76	-6.4535	47.716	-3.5498	0.81097	-1.3747	0.11445	-0.024358	0.24774	0.66022	-1.3176	3957.7	20.047	-2.6545	82.56	-45.379	77.854	77.558	20.238	-3.6287	-3.5491	0.77798	-1.4052	32.141	-5.0887
130.77	-6.3939	47.742	-3.5492	0.81081	-1.3735	0.12256	-0.038747	0.25153	0.66022	-1.3176	3957.1	20.056	-2.6297	82.567	-45.539	77.861	77.558	20.238	-3.6287	-3.5491	0.77798	-1.4052	32.141	-5.0887
130.77	-6.3343	47.769	-3.5485	0.81058	-1.3722	0.13077	-0.053524	0.25512	0.66022	-1.3176	3956.5	20.066	-2.605	82.575	-45.7	77.869	77.558	20.238	-3.6287	-3.5491	0.77798	-1.4052	32.141	-5.0887
130.78	-6.2746	47.797	-3.5479	0.81027	-1.3709	0.13907	-0.068671	0.25849	0.66022	-1.3176	3955.8	20.076	-2.5802	82.582	-45.861	77.876	77.558	20.238	-3.6287	-3.5491	0.77798	-1.4052	32.141	-5.0887
130.78	-6.2149	47.827	-3.5472	0.80989	-1.3696	0.14743	-0.084164	0.26164	0.66022	-1.3176	3955.2	20.087	-2.5554	82.589	-46.021	77.884	77.558	20.238	-3.6287	-3.5491	0.77798	-1.4052	32.141	-5.0887
130.79	-6.1552	47.857	-3.5464	0.80943	-1.3683	0.15585	-0.099983	0.26456	0.66022	-1.3176	3954.6	20.098	-2.5306	82.597	-46.182	77.892	77.558	20.238	-3.6287	-3.5491	0.77798	-1.4052	32.141	-5.0887
130.79	-6.0956	47.888	-3.5456	0.80889	-1.367	0.16432	-0.11611	0.26724	0.66022	-1.3176	3953.9	20.109	-2.5059	82.604	-46.342	77.899	77.558	20.238	-3.6287	-3.5491	0.77798	-1.4052	32.141	-5.0887
130.8	-6.0361	47.921	-3.5448	0.80827	-1.3656	0.17283	-0.13251	0.26968	0.66022	-1.3176	3953.3	20.121	-2.4811	82.611	-46.502	77.907	77.558	20.238	-3.6287	-3.5491	0.77798	-1.4052	32.141	-5.0887
130.8	-5.9766	47.954	-3.5439	0.80756	-1.3643	0.18135	-0.14916	0.27187	0.66022	-1.3176	3952.7	20.134	-2.4565	82.619	-46.661	77.915	77.558	20.238	-3.6287	-3.5491	0.77798	-1.4052	32.141	-5.0887
130.81	-5.9173	47.988	-3.5429	0.80678	-1.3629	0.18988	-0.16605	0.27381	0.66022	-1.3176	3952.0	20.146	-2.4319	82.626	-46.821	77.923	77.558	20.238	-3.6287	-3.5491	0.77798	-1.4052	32.141	-5.0887
130.81	-5.8582	48.023	-3.542	0.8059	-1.3615	0.1984	-0.18315	0.2755	0.66022	-1.3176	3951.4	20.159	-2.4073	82.634	-46.98	77.931	77.558	20.238	-3.6287	-3.5491	0.77798	-1.4052	32.141	-5.0887
130.81	-5.7992	48.059	-3.541	0.80494	-1.3601	0.20691	-0.20042	0.27692	0.66022	-1.3176	3950.7	20.173	-2.3828	82.641	-47.138	77.938	77.558	20.238	-3.6287	-3.5491	0.77798	-1.4052	32.141	-5.0887
130.82	-5.7404	48.095	-3.5399	0.8039	-1.3588	0.21538	-0.21785	0.27809	0.66022	-1.3176	3950.1	20.186	-2.3585	82.649	-47.297	77.946	77.558	20.238	-3.6287	-3.5491	0.77798	-1.4052	32.141	-5.0887
130.82	-5.6818	48.132	-3.5388	0.80277	-1.3574	0.22381	-0.23542	0.27898	0.66022	-1.3176	3949.4	20.2	-2.3342	82.656	-47.454	77.954	77.558	20.238	-3.6287	-3.5491	0.77798	-1.4052	32.141	-5.0887
130.82	-5.6234	48.17	-3.5377	0.80154	-1.356	0.23218	-0.25308	0.27961	0.66022	-1.3176	3948.8	20.215	-2.31	82.664	-47.611	77.962	77.558	20.238	-3.6287	-3.5491	0.77798	-1.4052	32.141	-5.0887
130.82	-5.5653	48.209	-3.5365	0.80023	-1.3546	0.24048	-0.27082	0.27998	0.66022	-1.3176	3948.1	20.229	-2.2859	82.672	-47.768	77.97	77.558	20.238	-3.6287	-3.5491	0.77798	-1.4052	32.141	-5.0887
130.82	-5.5074	48.248	-3.5353	0.79884	-1.3532	0.2487	-0.28862	0.28007	0.66022	-1.3176	3947.5	20.244	-2.2619	82.679	-47.924	77.978	77.558	20.238	-3.6287	-3.5491	0.77798	-1.4052	32.141	-5.0887
130.83	-5.4498	48.288	-3.534	0.79735	-1.3518	0.25682	-0.30644	0.27989	0.66022	-1.3176	3946.8	20.259	-2.238	82.687	-48.079	77.986	77.558	20.238	-3.6287	-3.5491	0.77798	-1.4052	32.141	-5.0887
130.83	-5.3925	48.328	-3.5327	0.79577	-1.3504	0.26484	-0.32425	0.27944	0.66022	-1.3176	3946.2	20.275	-2.2142	82.694	-48.233	77.994	77.558	20.238	-3.6287	-3.5491	0.77798	-1.4052	32.141	-5.0887
130.83	-5.3355	48.369	-3.5313	0.79411	-1.349	0.27273	-0.34204	0.27872	0.66022	-1.3176	3945.5	20.29	-2.1906	82.702	-48.387	78.002	77.558	20.238	-3.6287	-3.5491	0.77798	-1.4052	32.141	-5.0887
130.83	-5.2788	48.41	-3.53	0.79235	-1.3476	0.28049	-0.35977	0.27774	0.66022	-1.3176	3944.9	20.306	-2.1671	82.71	-48.54	78.01	77.558	20.238	-3.6287	-3.5491	0.77798	-1.4052	32.141	-5.0887
130.83	-5.2224	48.452	-3.5285	0.79051	-1.3462	0.28811	-0.37742	0.27648	0.66022	-1.3176	3944.2	20.322	-2.1438	82.717	-48.693	78.018	77.558	20.238	-3.6287	-3.5491	0.77798	-1.4052	32.141	-5.0887
130.83	-5.1664	48.494	-3.5271	0.78858	-1.3448	0.29557	-0.39497	0.27496	0.66022	-1.3176	3943.6	20.338	-2.1206	82.725	-48.844	78.026	77.558	20.238	-3.6287	-3.5491	0.77798	-1.4052	32.141	-5.0887
130.83	-5.1107	48.536	-3.5256	0.78656	-1.3434	0.30287	-0.41239	0.27318	0.66022	-1.3176	3942.9	20.354	-2.0975	82.733	-48.995	78.034	77.558	20.238	-3.6287	-3.5491	0.77798	-1.4052	32.141	-5.0887
130.83	-5.0553	48.579	-3.524	0.78445	-1.3421	0.30999	-0.42965	0.27114	0.66022	-1.3176	3942.3	20.371	-2.0745	82.74	-49.145	78.042	77.558	20.238	-3.6287	-3.5491	0.77798	-1.4052	32.141	-5.0887
130.83	-5.0002	48.621	-3.5225	0.78226	-1.3407	0.31693	-0.44673	0.26885	0.66022	-1.3176	3941.6	20.387	-2.0518	82.748	-49.294	78.05	77.558	20.238	-3.6287	-3.5491	0.77798	-1.4052	32.141	-5.0887
130.83	-4.9455	48.664	-3.5209	0.77999	-1.3394	0.32367	-0.46361	0.2663	0.66022	-1.3176	3941.0	20.403	-2.0291	82.756	-49.441	78.058	77.558	20.238	-3.6287	-3.5491	0.77798	-1.4052	32.141	-5.0887
130.83	-4.8912	48.707	-3.5192	0.77763	-1.3381	0.3302	-0.48027	0.26351	0.66022	-1.3176	3940.3	20.42	-2.0066	82.763	-49.588	78.066	77.558	20.238	-3.6287	-3.5491	0.77798	-1.4052	32.141	-5.0887
130.83	-4.8372	48.751	-3.5176	0.77518	-1.3368	0.33673	-0.4973	0.26046	0.66022	-1.3176	3939.7	20.437	-1.9843	82.771	-49.733	78.074	77.558	20.238	-3.6287	-3.5491	0.77798	-1.4052	32.141	-5.0887
130.83	-4.7835	48.794	-3.5159	0.77265	-1.3355	0.34314	-0.51431	0.25716	0.66022	-1.3176	3939.0	20.453	-1.9621	82.779	-49.878	78.082	77.558	20.238	-3.6287	-3.5491	0.77798	-1.4052	32.141	-5.0887
130.83	-4.7302	48.837	-3.5141	0.77004	-1.3342	0.34929	-0.53101	0.25361	0.66022	-1.3176	3938.4	20.47	-1.94	82.786	-50.021	78.09	77.558	20.238	-3.6287	-3.5491	0.77798	-1.4052	32.141	-5.0887
130.83	-4.6773	48.88	-3.5124	0.76734	-1.3329	0.3552	-0.54737	0.24983	0.66022	-1.3176	3937.7	20.487	-1.9181	82.794	-50.162	78.098	77.558	20.238	-3.6287	-3.5491	0.77798	-1.4052	32.141	-5.0887
130.83	-4.6247	48.923	-3.5106	0.76457	-1.3317	0.36085	-0.56338	0.24582	0.66022	-1.3176	3937.0	20.503	-1.8964	82.802	-50.303	78.106	77.558	20.238	-3.6287	-3.5491	0.77798	-1.4052	32.141	-5.0887
130.83	-4.5724	48.966	-3.5088	0.76171	-1.3305	0.36623	-0.579	0.24159	0.66022	-1.3176	3936.4	20.52	-1.8747	82.809	-50.442	78.114	77.558	20.238	-3.6287	-3.5491	0.77798	-1.4052	32.141	-5.0887
130.83	-4.5204	49.009	-3.5069	0.75878	-1.3293	0.37134	-0.59424	0.23714	0.66022	-1.3176	3935.7	20.536	-1.8533	82.817	-50.579	78.122	77.558	20.238	-3.6287	-3.5491	0.77798	-1.4052	32.141	-5.0887
130.83	-4.4688	49.052	-3.5051	0.75577	-1.3281	0.37617	-0.60906	0.23249	0.66022	-1.3176	3935.0	20.553	-1.8319	82.825	-50.715	78.13	77.558	20.238	-3.6287	-3.5491	0.77798	-1.4052	32.141	-5.0887
130.83	-4.4175	49.094	-3.5032	0.75269	-1.327	0.38072	-0.62346	0.22764	0.66022	-1.3176	3934.4	20.569	-1.8107	82.832	-50.849	78.138	77.558	20.238	-3.6287	-3.5491	0.77798	-1.4052	32.141	-5.0887
130.83	-4.3665	49.136	-3.5013	0.74954	-1.3258	0.38497	-0.63741	0.2226	0.66022	-1.3176	3933.7	20.585	-1.7897	82.84	-50.981	78.146	77.558	20.238	-3.6287	-3.5491	0.77798	-1.4052	32.141	-5.0887
130.83	-4.3158	49.178	-3.4993	0.74631	-1.3247	0.38892	-0.6509	0.21737	0.66022	-1.3176	3933.1	20.602	-1.7687	82.848	-51.112	78.154	77.558	20.238	-3.6287	-3.5491	0.77798	-1.4052	32.141	-5.0887
130.83	-4.2654	49.22	-3.4974	0.74303	-1.3237	0.39257	-0.66391	0.21198	0.66022	-1.3176	3932.4	20.618	-1.7479	82.855	-51.241	78.162	77.558	20.238	-3.6287	-3.5491	0.77798	-1.4052	32.141	-5.0887
130.83	-4.2153	49.261	-3.4954	0.73968	-1.3226	0.39591	-0.67645	0.20642	0.66022	-1.3176	3931.7	20.633	-1.7272	82.863	-51.368	78.17	77.558	20.238	-3.6287	-3.5491	0.77798	-1.4052	32.141	-5.0887
130.83	-4.1655	49.302	-3.4934	0.73626	-1.3216	0.39895	-0.68848	0.2007	0.66022	-1.3176	3931.1	20.649	-1.7066	82.87	-51.494	78.178	77.558	20.238	-3.6287	-3.5491	0.77798	-1.4052	32.141	-5.0887
130.83	-4.1159	49.342	-3.4914	0.73279	-1.3206	0.40167	-0.70001	0.19484	0.66022	-1.3176	3930.4	20.664	-1.6861	82.878	-51.617	78.186	77.558	20.238	-3.6287	-3.5491	0.77798	-1.4052	32.141	-5.0887
130.83	-4.0665	49.382	-3.4894	0.72926	-1.3196	0.40408	-0.71102	0.18885	0.66022	-1.3176	3929.7	20.68	-1.6657	82.886	-51.738	78.193	77.558	20.238	-3.6287	-3.5491	0.77798	-1.4052	32.141	-5.0887
130.83	-4.0174	49.421	-3.4874	0.72568	-1.3187	0.40617	-0.72151	0.18272	0.66022	-1.3176	3929.1	20.695	-1.6455	82.893	-51.857	78.201	77.558	20.238	-3.6287	-3.5491	0.77798	-1.4052	32.141	-5.0887
130.83	-3.9685	49.46	-3.4853	0.72205	-1.3178	0.40793	-0.73147	0.17648	0.66022	-1.3176	3928.4	20.709	-1.6253	82.901	-51.973	78.209	77.558	20.238	-3.6287	-3.5491	0.77798	-1.4052	32.141	-5.0887
130.83	-3.9199	49.498	-3.4833	0.71837	-1.3169	0.41053	-0.74099	0.17019	0.66022	-1.3176	3927.7	20.724	-1.6052	82.908	-52.088	78.217	77.558	20.238	-3.6287	-3.5491	0.77798	-1.4052	32.141	-5.0887
130.83	-3.8714	49.536	-3.4812	0.71464	-1.3161	0.41294	-0.74999	0.16381	0.66022	-1.3176	3927.1	20.738	-1.5852	82.916	-52.2	78.225	77.558	20.238	-3.6287	-3.5491	0.77798	-1.4052	32.141	-5.0887
130.83	-3.8231	49.573	-3.4792	0.71087	-1.3153	0.41499	-0.75845	0.15733	0.66022	-1.3176	3926.4	20.752	-1.5653	82.923	-52.31	78.233	77.558	20.238	-3.6287	-3.5491	0.77798	-1.4052	32.141	-5.0887
130.83	-3.7749	49.609	-3.4771	0.70706	-1.3145	0.41666	-0.76635	0.15077	0.66022	-1.3176	3925.7	20.766	-1.5454	82.931	-52.417	78.241	77.558	20.238	-3.6287	-3.5491	0.77798	-1.4052	32.141	-5.0887
130.83	-3.727	49.645	-3.475	0.70321	-1.3138	0.41795	-0.7737	0.14413	0.66022	-1.3176	3925.1	20.78	-1.5256	82.939	-52.521	78.249	77.558	20.238	-3.6287	-3.5491	0.77798	-1.4052	32.141	-5.0887
130.83	-3.6791	49.68	-3.4729	0.69932	-1.3131	0.41887	-0.7805	0.13743	0.66022	-1.3176	3924.4	20.793	-1.5059	82.946	-52.623	78.257	77.558	20.238	-3.6287	-3.5491	0.77798	-1.4052	32.141	-5.0887
130.83	-3.6314	49.715	-3.4708	0.6954	-1.3124	0.4194	-0.78674	0.13066	0.66022	-1.3176	3923.7	20.806	-1.4862	82.954	-52.722	78.265	77.558	20.238	-3.6287	-3.5491	0.77798	-1.4052	32.141	-5.0887
130.84	-3.5838	49.749	-3.4687	0.69145	-1.3118	0.41956	-0.79243	0.12386	0.66022	-1.3176	3923.0	20.819	-1.4666	82.961	-52.818	78.273	77.558	20.238	-3.6287	-3.5491	0.77798	-1.4052	32.141	-5.0887
130.84	-3.5363	49.782	-3.4666	0.68748	-1.3112	0.41934	-0.79756	0.11701	0.66022	-1.3176	3922.4	20.831	-1.447	82.969	-52.912	78.28	77.558	20.238	-3.6287	-3.5491	0.77798	-1.4052	32.141	-5.0887
130.84	-3.4889	49.815	-3.4645	0.68348	-1.3106	0.41874	-0.80215	0.11013	0.66022	-1.3176	3921.7	20.843	-1.4275	82.976	-53.002	78.288	77.558	20.238	-3.6287	-3.5491	0.77798	-1.4052	32.141	-5.0887
130.84	-3.4415	49.847	-3.4624	0.67946	-1.3101	0.41777	-0.80619	0.10323	0.66022	-1.3176	3921.0	20.855	-1.408	82.984	-53.09	78.296	77.558	20.238	-3.6287	-3.5491	0.77798	-1.4052	32.141	-5.0887
130.85	-3.3942	49.878	-3.4603	0.67542	-1.3096	0.41643	-0.8097	0.096316	0.66022	-1.3176	3920.3	20.866	-1.3885	82.991	-53.174	78.304	77.558	20.238	-3.6287	-3.5491	0.77798	-1.4052	32.141	-5.0887
130.85	-3.3469	49.908	-3.4583	0.67136	-1.3091	0.41473	-0.81266	0.089399	0.66022	-1.3176	3919.7	20.878	-1.369	82.999	-53.255	78.312	77.558	20.238	-3.6287	-3.5491	0.77798	-1.4052	32.141	-5.0887
130.85	-3.2996	49.938	-3.4562	0.66729	-1.3087	0.41266	-0.8151	0.082487	0.66022	-1.3176	3919.0	20.888	-1.3496	83.006	-53.333	78.32	77.558	20.238	-3.6287	-3.5491	0.77798	-1.4052	32.141	-5.0887
130.86	-3.2524	49.967	-3.4541	0.66321	-1.3083	0.41023	-0.81702	0.075586	0.66022	-1.3176	3918.3	20.899	-1.3301	83.013	-53.408	78.328	77.558	20.238	-3.6287	-3.5491	0.77798	-1.4052	32.141	-5.0887
130.86	-3.2051	49.995	-3.4521	0.65912	-1.3079	0.40745	-0.81842	0.068706	0.66022	-1.3176	3917.7	20.909	-1.3107	83.021	-53.479	78.335	77.558	20.238	-3.6287	-3.5491	0.77798	-1.4052	32.141	-5.0887
130.87	-3.1579	50.023	-3.4501	0.65503	-1.3076	0.40432	-0.81931	0.061854	0.66022	-1.3176	3917.0	20.919	-1.2912	83.028	-53.547	78.343	77.558	20.238	-3.6287	-3.5491	0.77798	-1.4052	32.141	-5.0887
130.87	-3.1106	50.049	-3.448	0.65093	-1.3073	0.40086	-0.8197	0.055038	0.66022	-1.3176	3916.3	20.929	-1.2718	83.036	-53.612	78.351	77.558	20.238	-3.6287	-3.5491	0.77798	-1.4052	32.141	-5.0887
130.87	-3.0633	50.076	-3.4461	0.64683	-1.3071	0.39706	-0.81961	0.048265	0.66022	-1.3176	3915.6	20.938	-1.2523	83.043	-53.673	78.359	77.558	20.238	-3.6287	-3.5491	0.77798	-1.4052	32.141	-5.0887
130.88	-3.0159	50.101	-3.4441	0.64274	-1.3068	0.39293	-0.81904	0.041541	0.66022	-1.3176	3915.0	20.947	-1.2329	83.051	-53.73	78.367	77.558	20.238	-3.6287	-3.5491	0.77798	-1.4052	32.141	-5.0887
130.88	-2.9685	50.125	-3.4421	0.63864	-1.3066	0.38849	-0.818	0.034875	0.66022	-1.3176	3914.3	20.956	-1.2134	83.058	-53.784	78.374	77.558	20.238	-3.6287	-3.5491	0.77798	-1.4052	32.141	-5.0887
130.89	-2.9211	50.149	-3.4402	0.63456	-1.3065	0.38373	-0.81651	0.028272	0.66022	-1.3176	3913.6	20.964	-1.1939	83.066	-53.834	78.382	77.558	20.238	-3.6287	-3.5491	0.77798	-1.4052	32.141	-5.0887
130.89	-2.8735	50.173	-3.4383	0.63048	-1.3064	0.37868	-0.81457	0.021738	0.66022	-1.3176	3912.9	20.972	-1.1743	83.073	-53.88	78.39	77.558	20.238	-3.6287	-3.5491	0.77798	-1.4052	32.141	-5.0887
130.9	-2.8259	50.195	-3.4364	0.62641	-1.3063	0.37334	-0.8122	0.015281	0.66022	-1.3176	3912.2	20.98	-1.1548	83.08	-53.922	78.398	77.558	20.238	-3.6287	-3.5491	0.77798	-1.4052	32.141	-5.0887
130.91	-2.7782	50.217	-3.4346	0.62236	-1.3062	0.36771	-0.80941	0.0089058	0.66022	-1.3176	3911.6	20.987	-1.1352	83.088	-53.961	78.406	77.558	20.238	-3.6287	-3.5491	0.77798	-1.4052	32.141	-5.0887
130.91	-2.7305	50.238	-3.4327	0.61832	-1.3062	0.36181	-0.80621	0.0026176	0.66022	-1.3176	3910.9	20.994	-1.1155	83.095	-53.996	78.413	77.558	20.238	-3.6287	-3.5491	0.77798	-1.4052	32.141	-5.0887
130.92	-2.6826	50.258	-3.4309	0.6143	-1.3062	0.35565	-0.80262	-0.003578	0.66022	-1.3176	3910.2	21.001	-1.0959	83.102	-54.027	78.421	77.558	20.238	-3.6287	-3.5491	0.77798	-1.4052	32.141	-5.0887
130.93	-2.6346	50.278	-3.4292	0.61029	-1.3062	0.34924	-0.79865	-0.0096761	0.66022	-1.3176	3909.5	21.008	-1.0762	83.11	-54.054	78.429	77.558	20.238	-3.6287	-3.5491	0.77798	-1.4052	32.141	-5.0887
130.93	-2.5866	50.297	-3.4274	0.60631	-1.3063	0.34259	-0.79432	-0.015672	0.66022	-1.3176	3908.9	21.014	-1.0565	83.117	-54.078	78.436	77.558	20.238	-3.6287	-3.5491	0.77798	-1.4052	32.141	-5.0887
130.94	-2.5384	50.316	-3.4257	0.60235	-1.3064	0.3357	-0.78963	-0.021561	0.66022	-1.3176	3908.2	21.02	-1.0367	83.124	-54.097	78.444	77.558	20.238	-3.6287	-3.5491	0.77798	-1.4052	32.141	-5.0887
130.95	-2.4901	50.333	-3.4241	0.59841	-1.3065	0.3286	-0.7846	-0.02734	0.66022	-1.3176	3907.5	21.026	-1.0169	83.132	-54.112	78.452	77.558	20.238	-3.6287	-3.5491	0.77798	-1.4052	32.141	-5.0887
130.95	-2.4418	50.351	-3.4225	0.59451	-1.3066	0.32129	-0.77925	-0.033004	0.66022	-1.3176	3906.8	21.031	-0.99706	83.139	-54.124	78.46	77.558	20.238	-3.6287	-3.5491	0.77798	-1.4052	32.141	-5.0887
130.96	-2.3933	50.367	-3.4209	0.59062	-1.3068	0.31378	-0.77359	-0.03855	0.66022	-1.3176	3906.1	21.036	-0.97718	83.146	-54.131	78.467	77.558	20.238	-3.6287	-3.5491	0.77798	-1.4052	32.141	-5.0887
130.97	-2.3447	50.383	-3.4193	0.58677	-1.307	0.30609	-0.76764	-0.043975	0.66022	-1.3176	3905.5	21.041	-0.95726	83.154	-54.135	78.475	77.558	20.238	-3.6287	-3.5491	0.77798	-1.4052	32.141	-5.0887
130.98	-2.296	50.399	-3.4178	0.58295	-1.3073	0.29822	-0.7614	-0.049275	0.66022	-1.3176	3904.8	21.046	-0.9373	83.161	-54.135	78.483	77.558	20.238	-3.6287	-3.5491	0.77798	-1.4052	32.141	-5.0887
130.99	-2.2473	50.414	-3.4163	0.57916	-1.3075	0.29019	-0.7549	-0.054449	0.66022	-1.3176	3904.1	21.05	-0.91731	83.168	-54.13	78.49	77.558	20.238	-3.6287	-3.5491	0.77798	-1.4052	32.141	-5.0887
131.0	-2.1984	50.428	-3.4149	0.5754	-1.3078	0.282	-0.74814	-0.059493	0.66022	-1.3176	3903.4	21.055	-0.89728	83.175	-54.122	78.498	77.558	20.238	-3.6287	-3.5491	0.77798	-1.4052	32.141	-5.0887
131.0	-2.1494	50.442	-3.4135	0.57168	-1.3081	0.27368	-0.74115	-0.064406	0.66022	-1.3176	3902.8	21.059	-0.87722	83.183	-54.11	78.506	77.558	20.238	-3.6287	-3.5491	0.77798	-1.4052	32.141	-5.0887
131.01	-2.1004	50.455	-3.4122	0.56799	-1.3085	0.26523	-0.73394	-0.069186	0.66022	-1.3176	3902.1	21.063	-0.85713	83.19	-54.094	78.513	77.558	20.238	-3.6287	-3.5491	0.77798	-1.4052	32.141	-5.0887
131.02	-2.0513	50.468	-3.4109	0.56434	-1.3088	0.25665	-0.72651	-0.073832	0.66022	-1.3176	3901.4	21.066	-0.83701	83.197	-54.075	78.521	77.558	20.238	-3.6287	-3.5491	0.77798	-1.4052	32.141	-5.0887
131.03	-2.0021	50.48	-3.4096	0.56072	-1.3092	0.24797	-0.71889	-0.078342	0.66022	-1.3176	3900.7	21.07	-0.81686	83.204	-54.051	78.528	77.558	20.238	-3.6287	-3.5491	0.77798	-1.4052	32.141	-5.0887
131.04	-1.9528	50.492	-3.4084	0.55715	-1.3096	0.2392	-0.71109	-0.082714	0.66022	-1.3176	3900.0	21.073	-0.79669	83.211	-54.024	78.536	77.558	20.238	-3.6287	-3.5491	0.77798	-1.4052	32.141	-5.0887
131.05	-1.9035	50.504	-3.4072	0.55361	-1.31	0.23034	-0.70312	-0.08695	0.66022	-1.3176	3899.4	21.076	-0.77651	83.219	-53.993	78.543	77.558	20.238	-3.6287	-3.5491	0.77798	-1.4052	32.141	-5.0887
131.06	-1.8541	50.515	-3.4061	0.55012	-1.3105	0.2214	-0.695	-0.091047	0.66022	-1.3176	3898.7	21.079	-0.7563	83.226	-53.958	78.551	77.558	20.238	-3.6287	-3.5491	0.77798	-1.4052	32.141	-5.0887
131.07	-1.8047	50.525	-3.405	0.54666	-1.3109	0.2124	-0.68674	-0.095007	0.66022	-1.3176	3898.0	21.081	-0.73609	83.233	-53.92	78.558	77.558	20.238	-3.6287	-3.5491	0.77798	-1.4052	32.141	-5.0887
131.08	-1.7553	50.536	-3.404	0.54325	-1.3114	0.20335	-0.67835	-0.098828	0.66022	-1.3176	3897.3	21.084	-0.71587	83.24	-53.879	78.566	77.558	20.238	-3.6287	-3.5491	0.77798	-1.4052	32.141	-5.0887
131.09	-1.7059	50.546	-3.403	0.53988	-1.3119	0.19425	-0.66984	-0.10251	0.66022	-1.3176	3896.6	21.086	-0.69564	83.247	-53.833	78.573	77.558	20.238	-3.6287	-3.5491	0.77798	-1.4052	32.141	-5.0887
131.1	-1.6564	50.555	-3.402	0.53655	-1.3124	0.18597	-0.66126	-0.106	0.66022	-1.3176	3896.0	21.088	-0.67542	83.254	-53.785	78.581	77.558	20.238	-3.6287	-3.5491	0.77798	-1.4052	32.141	-5.0887
131.11	-1.607	50.564	-3.4011	0.53327	-1.313	0.17806	-0.65258	-0.10933	0.66022	-1.3176	3895.3	21.09	-0.65521	83.261	-53.733	78.588	77.558	20.238	-3.6287	-3.5491	0.77798	-1.4052	32.141	-5.0887
131.12	-1.5575	50.573	-3.4002	0.53003	-1.3135	0.17015	-0.64343	-0.11253	0.66022	-1.3176	3894.6	21.092	-0.635	83.268	-53.677	78.595	77.558	20.238	-3.6287	-3.5491	0.77798	-1.4052	32.141	-5.0887
131.13	-1.5082	50.582	-3.3994	0.52683	-1.3141	0.16224	-0.63424	-0.11559	0.66022	-1.3176	3893.9	21.094	-0.61482	83.275	-53.619	78.603	77.558	20.238	-3.6287	-3.5491	0.77798	-1.4052	32.141	-5.0887
131.13	-1.4588	50.59	-3.3986	0.52368	-1.3147	0.15434	-0.62502	-0.11851	0.66022	-1.3176	3893.3	21.096	-0.59465	83.282	-53.557	78.61	77.558	20.238	-3.6287	-3.5491	0.77798	-1.4052	32.141	-5.0887
131.14	-1.4095	50.598	-3.3979	0.52058	-1.3153	0.14645	-0.61577	-0.12131	0.66022	-1.3176	3892.6	21.098	-0.57451	83.288	-53.492	78.617	77.558	20.238	-3.6287	-3.5491	0.77798	-1.4052	32.141	-5.0887
131.15	-1.3603	50.606	-3.3972	0.51753	-1.3159	0.13858	-0.60651	-0.12397	0.66022	-1.3176	3891.9	21.099	-0.55441	83.295	-53.424	78.625	77.558	20.238	-3.6287	-3.5491	0.77798	-1.4052	32.141	-5.0887
131.16	-1.3112	50.614	-3.3965	0.51452	-1.3165	0.13074	-0.59725	-0.1265	0.66022	-1.3176	3891.2	21.101	-0.53435	83.302	-53.353	78.632	77.558	20.238	-3.6287	-3.5491	0.77798	-1.4052	32.141	-5.0887
131.17	-1.2622	50.621	-3.3958	0.51155	-1.3172	0.12292	-0.58799	-0.12891	0.66022	-1.3176	3890.5	21.102	-0.51433	83.309	-53.279	78.639	77.558	20.238	-3.6287	-3.5491	0.77798	-1.4052	32.141	-5.0887
131.18	-1.2133	50.629	-3.3953	0.50864	-1.3178	0.11515	-0.57876	-0.13119	0.66022	-1.3176	3889.9	21.103	-0.49436	83.315	-53.203	78.646	77.558	20.238	-3.6287	-3.5491	0.77798	-1.4052	32.141	-5.0887
131.19	-1.1645	50.636	-3.3947	0.50577	-1.3185	0.10742	-0.56954	-0.13336	0.66022	-1.3176	3889.2	21.105	-0.47446	83.322	-53.123	78.653	77.558	20.238	-3.6287	-3.5491	0.77798	-1.4052	32.141	-5.0887
131.2	-1.1159	50.643	-3.3942	0.50294	-1.3191	0.099734	-0.56036	-0.1354	0.66022	-1.3176	3888.5	21.106	-0.45461	83.329	-53.041	78.66	77.558	20.238	-3.6287	-3.5491	0.77798	-1.4052	32.141	-5.0887
131.21	-1.0675	50.649	-3.3937	0.50016	-1.3198	0.092102	-0.55121	-0.13733	0.66022	-1.3176	3887.8	21.107	-0.43484	83.335	-52.957	78.667	77.558	20.238	-3.6287	-3.5491	0.77798	-1.4052	32.141	-5.0887
131.22	-1.0192	50.656	-3.3933	0.49743	-1.3205	0.084527	-0.54212	-0.13915	0.66022	-1.3176	3887.2	21.108	-0.41515	83.342	-52.87	78.674	77.558	20.238	-3.6287	-3.5491	0.77798	-1.4052	32.141	-5.0887
131.23	-0.97115	50.662	-3.3929	0.49474	-1.3212	0.077012	-0.53307	-0.14086	0.66022	-1.3176	3886.5	21.109	-0.39554	83.348	-52.781	78.681	77.558	20.238	-3.6287	-3.5491	0.77798	-1.4052	32.141	-5.0887
131.24	-0.92331	50.669	-3.3925	0.4921	-1.3219	0.069562	-0.52409	-0.14246	0.66022	-1.3176	3885.8	21.11	-0.37603	83.355	-52.689	78.688	77.558	20.238	-3.6287	-3.5491	0.77798	-1.4052	32.141	-5.0887
131.25	-0.87571	50.675	-3.3922	0.4895	-1.3226	0.062181	-0.51517	-0.14396	0.66022	-1.3176	3885.1	21.111	-0.35661	83.361	-52.595	78.695	77.558	20.238	-3.6287	-3.5491	0.77798	-1.4052	32.141	-5.0887
131.26	-0.82836	50.681	-3.3919	0.48695	-1.3234	0.054872	-0.50632	-0.14536	0.66022	-1.3176	3884.5	21.112	-0.33731	83.368	-52.499	78.702	77.558	20.238	-3.6287	-3.5491	0.77798	-1.4052	32.141	-5.0887
131.27	-0.78128	50.687	-3.3916	0.48444	-1.3241	0.047637	-0.49754	-0.14667	0.66022	-1.3176	3883.8	21.113	-0.31811	83.374	-52.401	78.709	77.558	20.238	-3.6287	-3.5491	0.77798	-1.4052	32.141	-5.0887
131.28	-0.7345	50.693	-3.3914	0.48197	-1.3248	0.040481	-0.48885	-0.14788	0.66022	-1.3176	3883.1	21.114	-0.29904	83.38	-52.3	78.715	77.558	20.238	-3.6287	-3.5491	0.77798	-1.4052	32.141	-5.0887
131.29	-0.68803	50.699	-3.3912	0.47955	-1.3256	0.033406	-0.48023	-0.149	0.66022	-1.3176	3882.4	21.115	-0.2801	83.386	-52.198	78.722	77.558	20.238	-3.6287	-3.5491	0.77798	-1.4052	32.141	-5.0887
131.3	-0.64188	50.705	-3.3911	0.47717	-1.3263	0.026414	-0.4717	-0.15003	0.66022	-1.3176	3881.8	21.116	-0.26129	83.393	-52.094	78.729	77.558	20.238	-3.6287	-3.5491	0.77798	-1.4052	32.141	-5.0887
131.31	-0.59608	50.711	-3.3909	0.47483	-1.3271	0.019507	-0.46326	-0.15098	0.66022	-1.3176	3881.1	21.117	-0.24263	83.399	-51.989	78.735	77.558	20.238	-3.6287	-3.5491	0.77798	-1.4052	32.141	-5.0887
131.32	-0.55064	50.717	-3.3909	0.47254	-1.3278	0.012688	-0.45491	-0.15185	0.66022	-1.3176	3880.4	21.118	-0.22412	83.405	-51.881	78.742	77.558	20.238	-3.6287	-3.5491	0.77798	-1.4052	32.141	-5.0887
131.32	-0.50559	50.723	-3.3908	0.47028	-1.3286	0.0059587	-0.44666	-0.15265	0.66022	-1.3176	3879.7	21.118	-0.20577	83.411	-51.772	78.748	77.558	20.238	-3.6287	-3.5491	0.77798	-1.4052	32.141	-5.0887
131.33	-0.46094	50.728	-3.3908	0.46807	-1.3294	-0.00067993	-0.43849	-0.15337	0.66022	-1.3176	3879.1	21.119	-0.18758	83.417	-51.662	78.754	77.558	20.238	-3.6287	-3.5491	0.77798	-1.4052	32.141	-5.0887
131.34	-0.4167	50.734	-3.3908	0.4659	-1.3301	-0.0072262	-0.43043	-0.15402	0.66022	-1.3176	3878.4	21.12	-0.16957	83.423	-51.55	78.761	77.558	20.238	-3.6287	-3.5491	0.77798	-1.4052	32.141	-5.0887
131.35	-0.3729	50.74	-3.3909	0.46376	-1.3309	-0.013679	-0.42246	-0.1546	0.66022	-1.3176	3877.7	21.121	-0.15173	83.428	-51.437	78.767	77.558	20.238	-3.6287	-3.5491	0.77798	-1.4052	32.141	-5.0887
131.36	-0.32956	50.745	-3.391	0.46167	-1.3317	-0.020037	-0.41458	-0.15512	0.66022	-1.3176	3877.1	21.122	-0.13409	83.434	-51.322	78.773	77.558	20.238	-3.6287	-3.5491	0.77798	-1.4052	32.141	-5.0887
131.37	-0.28669	50.751	-3.3911	0.45962	-1.3325	-0.0263	-0.40681	-0.15558	0.66022	-1.3176	3876.4	21.123	-0.11664	83.44	-51.206	78.779	77.558	20.238	-3.6287	-3.5491	0.77798	-1.4052	32.141	-5.0887
131.38	-0.24431	50.756	-3.3912	0.4576	-1.3332	-0.032466	-0.39913	-0.15598	0.66022	-1.3176	3875.7	21.124	-0.099389	83.445	-51.089	78.785	77.558	20.238	-3.6287	-3.5491	0.77798	-1.4052	32.141	-5.0887
131.38	-0.20243	50.762	-3.3914	0.45563	-1.334	-0.038536	-0.39154	-0.15632	0.66022	-1.3176	3875.0	21.125	-0.082349	83.451	-50.972	78.791	77.558	20.238	-3.6287	-3.5491	0.77798	-1.4052	32.141	-5.0887
131.39	-0.16108	50.767	-3.3916	0.45369	-1.3348	-0.04451	-0.38405	-0.15662	0.66022	-1.3176	3874.4	21.126	-0.065523	83.456	-50.853	78.797	77.558	20.238	-3.6287	-3.5491	0.77798	-1.4052	32.141	-5.0887
131.4	-0.12027	50.773	-3.3918	0.45179	-1.3356	-0.050386	-0.37665	-0.15686	0.66022	-1.3176	3873.7	21.127	-0.04892	83.462	-50.733	78.803	77.558	20.238	-3.6287	-3.5491	0.77798	-1.4052	32.141	-5.0887
131.41	-0.080019	50.778	-3.3921	0.44992	-1.3364	-0.056165	-0.36935	-0.15706	0.66022	-1.3176	3873.0	21.128	-0.032545	83.467	-50.612	78.809	77.558	20.238	-3.6287	-3.5491	0.77798	-1.4052	32.141	-5.0887
131.41	-0.040337	50.783	-3.3924	0.44809	-1.3372	-0.061848	-0.36213	-0.15721	0.66022	-1.3176	3872.4	21.128	-0.016405	83.472	-50.491	78.815	77.558	20.238	-3.6287	-3.5491	0.77798	-1.4052	32.141	-5.0887
131.42	-0.0012432	50.789	-3.3927	0.4463	-1.3379	-0.067434	-0.355	-0.15733	0.66022	-1.3176	3871.7	21.129	-0.00050557	83.478	-50.368	78.821	77.558	20.238	-3.6287	-3.5491	0.77798	-1.4052	32.141	-5.0887
131.43	0.037248	50.794	-3.3931	0.44454	-1.3387	-0.07268	-0.34856	-0.15742	0.66022	-1.3176	3871.0	21.13	0.015146	83.483	-50.246	78.826	77.558	20.238	-3.6287	-3.5491	0.77798	-1.4052	32.141	-5.0887
131.44	0.075122	50.799	-3.3934	0.44281	-1.3395	-0.077831	-0.3422	-0.15748	0.66022	-1.3176	3870.4	21.131	0.030546	83.488	-50.122	78.832	77.558	20.238	-3.6287	-3.5491	0.77798	-1.4052	32.141	-5.0887
131.44	0.11237	50.804	-3.3939	0.44112	-1.3403	-0.082897	-0.3359	-0.15752	0.66022	-1.3176	3869.7	21.132	0.045686	83.493	-49.998	78.837	77.558	20.238	-3.6287	-3.5491	0.77798	-1.4052	32.141	-5.0887
131.45	0.14896	50.809	-3.3943	0.43946	-1.3411	-0.087879	-0.32966	-0.15753	0.66022	-1.3176	3869.0	21.133	0.060563	83.498	-49.874	78.843	77.558	20.238	-3.6287	-3.5491	0.77798	-1.4052	32.141	-5.0887
131.46	0.18491	50.814	-3.3947	0.43782	-1.3419	-0.092779	-0.32346	-0.15752	0.66022	-1.3176	3868.4	21.134	0.075171	83.502	-49.75	78.848	77.558	20.238	-3.6287	-3.5491	0.77798	-1.4052	32.141	-5.0887
131.46	0.22018	50.819	-3.3952	0.43622	-1.3427	-0.097596	-0.31731	-0.15748	0.66022	-1.3176	3867.7	21.135	0.089505	83.507	-49.625	78.853	77.558	20.238	-3.6287	-3.5491	0.77798	-1.4052	32.141	-5.0887
131.47	0.25477	50.824	-3.3957	0.43465	-1.3434	-0.10233	-0.3112	-0.15742	0.66022	-1.3176	3867.0	21.136	0.10356	83.512	-49.499	78.858	77.558	20.238	-3.6287	-3.5491	0.77798	-1.4052	32.141	-5.0887
131.48	0.28866	50.829	-3.3962	0.43311	-1.3442	-0.10699	-0.30513	-0.15734	0.66022	-1.3176	3866.4	21.137	0.11733	83.516	-49.374	78.864	77.558	20.238	-3.6287	-3.5491	0.77798	-1.4052	32.141	-5.0887
131.48	0.32186	50.834	-3.3968	0.4316	-1.345	-0.11157	-0.29909	-0.15723	0.66022	-1.3176	3865.7	21.138	0.13082	83.521	-49.248	78.869	77.558	20.238	-3.6287	-3.5491	0.77798	-1.4052	32.141	-5.0887
131.49	0.35434	50.838	-3.3973	0.43012	-1.3458	-0.11607	-0.29307	-0.15711	0.66022	-1.3176	3865.0	21.138	0.14401	83.525	-49.123	78.874	77.558	20.238	-3.6287	-3.5491	0.77798	-1.4052	32.141	-5.0887
131.49	0.3861	50.843	-3.3979	0.42867	-1.3466	-0.1205	-0.28708	-0.15697	0.66022	-1.3176	3864.4	21.139	0.15691	83.53	-48.997	78.879	77.558	20.238	-3.6287	-3.5491	0.77798	-1.4052	32.141	-5.0887
131.5	0.41712	50.847	-3.3986	0.42725	-1.3474	-0.12485	-0.28111	-0.15682	0.66022	-1.3176	3863.7	21.14	0.16951	83.534	-48.872	78.883	77.558	20.238	-3.6287	-3.5491	0.77798	-1.4052	32.141	-5.0887
131.51	0.44741	50.851	-3.3992	0.42586	-1.3482	-0.12913	-0.27515	-0.15664	0.66022	-1.3176	3863.1	21.141	0.18181	83.538	-48.746	78.888	77.558	20.238	-3.6287	-3.5491	0.77798	-1.4052	32.141	-5.0887
131.51	0.47694	50.855	-3.3998	0.4245	-1.3489	-0.13333	-0.2692	-0.15645	0.66022	-1.3176	3862.4	21.141	0.1938	83.542	-48.621	78.893	77.558	20.238	-3.6287	-3.5491	0.77798	-1.4052	32.141	-5.0887
131.52	0.50572	50.859	-3.4005	0.42316	-1.3497	-0.13747	-0.26325	-0.15625	0.66022	-1.3176	3861.7	21.142	0.20549	83.546	-48.496	78.897	77.558	20.238	-3.6287	-3.5491	0.77798	-1.4052	32.141	-5.0887
131.52	0.53374	50.862	-3.4012	0.42186	-1.3505	-0.14153	-0.2573	-0.15602	0.66022	-1.3176	3861.1	21.142	0.21686	83.55	-48.371	78.902	77.558	20.238	-3.6287	-3.5491	0.77798	-1.4052	32.141	-5.0887
131.53	0.561	50.866	-3.4019	0.42059	-1.3513	-0.14553	-0.25135	-0.15578	0.66022	-1.3176	3860.4	21.143	0.22793	83.554	-48.247	78.906	77.558	20.238	-3.6287	-3.5491	0.77798	-1.4052	32.141	-5.0887
131.53	0.58748	50.869	-3.4027	0.41935	-1.3521	-0.14946	-0.24539	-0.15553	0.66022	-1.3176	3859.7	21.143	0.23867	83.558	-48.123	78.911	77.558	20.238	-3.6287	-3.5491	0.77798	-1.4052	32.141	-5.0887
131.54	0.61318	50.872	-3.4034	0.41814	-1.3528	-0.15333	-0.23941	-0.15526	0.66022	-1.3176	3859.1	21.144	0.2491	83.562	-47.999	78.915	77.558	20.238	-3.6287	-3.5491	0.77798	-1.4052	32.141	-5.0887
131.55	0.6381	50.875	-3.4042	0.41696	-1.3536	-0.15713	-0.23342	-0.15497	0.66022	-1.3176	3858.4	21.144	0.25922	83.565	-47.876	78.919	77.558	20.238	-3.6287	-3.5491	0.77798	-1.4052	32.141	-5.0887
131.55	0.66223	50.877	-3.405	0.4158	-1.3544	-0.16087	-0.2274	-0.15466	0.66022	-1.3176	3857.8	21.144	0.26901	83.569	-47.753	78.923	77.558	20.238	-3.6287	-3.5491	0.77798	-1.4052	32.141	-5.0887
131.56	0.68558	50.879	-3.4058	0.41468	-1.3552	-0.16454	-0.22136	-0.15434	0.66022	-1.3176	3857.1	21.144	0.27848	83.573	-47.631	78.928	77.558	20.238	-3.6287	-3.5491	0.77798	-1.4052	32.141	-5.0887
131.56	0.70813	50.881	-3.4066	0.41359	-1.3559	-0.16816	-0.21529	-0.154	0.66022	-1.3176	3856.5	21.144	0.28763	83.576	-47.51	78.932	77.558	20.238	-3.6287	-3.5491	0.77798	-1.4052	32.141	-5.0887
131.57	0.72989	50.883	-3.4075	0.41253	-1.3567	-0.17171	-0.20918	-0.15364	0.66022	-1.3176	3855.8	21.144	0.29646	83.579	-47.389	78.936	77.558	20.238	-3.6287	-3.5491	0.77798	-1.4052	32.141	-5.0887
131.57	0.75086	50.885	-3.4084	0.4115	-1.3575	-0.17521	-0.20303	-0.15327	0.66022	-1.3176	3855.1	21.144	0.30496	83.583	-47.269	78.939	77.558	20.238	-3.6287	-3.5491	0.77798	-1.4052	32.141	-5.0887
131.58	0.77104	50.886	-3.4092	0.4105	-1.3582	-0.17864	-0.19685	-0.15287	0.66022	-1.3176	3854.5	21.143	0.31315	83.586	-47.149	78.943	77.558	20.238	-3.6287	-3.5491	0.77798	-1.4052	32.141	-5.0887
131.58	0.79042	50.887	-3.4101	0.40953	-1.359	-0.18202	-0.19062	-0.15245	0.66022	-1.3176	3853.8	21.143	0.32101	83.589	-47.031	78.947	77.558	20.238	-3.6287	-3.5491	0.77798	-1.4052	32.141	-5.0887
131.59	0.80901	50.887	-3.4111	0.40859	-1.3598	-0.18534	-0.18434	-0.15201	0.66022	-1.3176	3853.2	21.142	0.32854	83.592	-46.913	78.951	77.558	20.238	-3.6287	-3.5491	0.77798	-1.4052	32.141	-5.0887
131.59	0.82681	50.888	-3.412	0.40769	-1.3605	-0.18861	-0.17801	-0.15155	0.66022	-1.3176	3852.5	21.142	0.33576	83.595	-46.796	78.954	77.558	20.238	-3.6287	-3.5491	0.77798	-1.4052	32.141	-5.0887
131.6	0.84381	50.888	-3.413	0.40681	-1.3613	-0.19181	-0.17163	-0.15107	0.66022	-1.3176	3851.9	21.141	0.34265	83.598	-46.68	78.958	77.558	20.238	-3.6287	-3.5491	0.77798	-1.4052	32.141	-5.0887
131.6	0.86003	50.887	-3.4139	0.40597	-1.362	-0.19497	-0.1652	-0.15055	0.66022	-1.3176	3851.2	21.14	0.34923	83.601	-46.565	78.961	77.558	20.238	-3.6287	-3.5491	0.77798	-1.4052	32.141	-5.0887
131.61	0.87546	50.886	-3.4149	0.40516	-1.3628	-0.19807	-0.1587	-0.15002	0.66022	-1.3176	3850.6	21.139	0.35548	83.603	-46.451	78.965	77.558	20.238	-3.6287	-3.5491	0.77798	-1.4052	32.141	-5.0887
131.61	0.89011	50.885	-3.4159	0.40438	-1.3635	-0.20111	-0.15214	-0.14945	0.66022	-1.3176	3849.9	21.138	0.36142	83.606	-46.338	78.968	77.558	20.238	-3.6287	-3.5491	0.77798	-1.4052	32.141	-5.0887
131.62	0.90399	50.884	-3.4169	0.40364	-1.3643	-0.20411	-0.14553	-0.14886	0.66022	-1.3176	3849.3	21.137	0.36704	83.609	-46.226	78.971	77.558	20.238	-3.6287	-3.5491	0.77798	-1.4052	32.141	-5.0887
131.62	0.91709	50.882	-3.4179	0.40293	-1.365	-0.20704	-0.13884	-0.14824	0.66022	-1.3176	3848.6	21.135	0.37235	83.611	-46.116	78.974	77.558	20.238	-3.6287	-3.5491	0.77798	-1.4052	32.141	-5.0887
131.63	0.92942	50.88	-3.419	0.40225	-1.3658	-0.20993	-0.1321	-0.14759	0.66022	-1.3176	3848.0	21.133	0.37734	83.614	-46.006	78.977	77.558	20.238	-3.6287	-3.5491	0.77798	-1.4052	32.141	-5.0887
131.63	0.94098	50.877	-3.42	0.40161	-1.3665	-0.21276	-0.12528	-0.14691	0.66022	-1.3176	3847.3	21.132	0.38203	83.616	-45.898	78.981	77.558	20.238	-3.6287	-3.5491	0.77798	-1.4052	32.141	-5.0887
131.64	0.95179	50.874	-3.4211	0.401	-1.3672	-0.21554	-0.1184	-0.14619	0.66022	-1.3176	3846.7	21.13	0.38641	83.619	-45.79	78.984	77.558	20.238	-3.6287	-3.5491	0.77798	-1.4052	32.141	-5.0887
131.65	0.96185	50.871	-3.4222	0.40042	-1.368	-0.21827	-0.11144	-0.14544	0.66022	-1.3176	3846.0	21.128	0.39048	83.621	-45.684	78.987	77.558	20.238	-3.6287	-3.5491	0.77798	-1.4052	32.141	-5.0887
131.65	0.97117	50.867	-3.4233	0.39988	-1.3687	-0.22094	-0.10442	-0.14465	0.66022	-1.3176	3845.4	21.125	0.39425	83.623	-45.58	78.989	77.558	20.238	-3.6287	-3.5491	0.77798	-1.4052	32.141	-5.0887
131.66	0.97974	50.863	-3.4244	0.39938	-1.3694	-0.22356	-0.097328	-0.14382	0.66022	-1.3176	3844.7	21.123	0.39772	83.625	-45.476	78.992	77.558	20.238	-3.6287	-3.5491	0.77798	-1.4052	32.141	-5.0887
131.66	0.98759	50.858	-3.4255	0.39891	-1.3701	-0.22612	-0.090166	-0.14295	0.66022	-1.3176	3844.1	21.12	0.4009	83.628	-45.374	78.995	77.558	20.238	-3.6287	-3.5491	0.77798	-1.4052	32.141	-5.0887
131.67	0.99471	50.853	-3.4267	0.39848	-1.3708	-0.22863	-0.082933	-0.14205	0.66022	-1.3176	3843.4	21.118	0.40378	83.63	-45.273	78.998	77.558	20.238	-3.6287	-3.5491	0.77798	-1.4052	32.141	-5.0887
131.67	1.0011	50.847	-3.4278	0.39808	-1.3715	-0.23109	-0.07563	-0.1411	0.66022	-1.3176	3842.8	21.115	0.40637	83.632	-45.174	79.0	77.558	20.238	-3.6287	-3.5491	0.77798	-1.4052	32.141	-5.0887
131.68	1.0068	50.841	-3.429	0.39772	-1.3722	-0.23349	-0.068259	-0.14011	0.66022	-1.3176	3842.1	21.112	0.40868	83.634	-45.076	79.003	77.558	20.238	-3.6287	-3.5491	0.77798	-1.4052	32.141	-5.0887
131.69	1.0118	50.835	-3.4301	0.3974	-1.3729	-0.23584	-0.060818	-0.13908	0.66022	-1.3176	3841.5	21.108	0.4107	83.635	-44.979	79.006	77.558	20.238	-3.6287	-3.5491	0.77798	-1.4052	32.141	-5.0887
131.69	1.0162	50.828	-3.4313	0.39711	-1.3736	-0.23813	-0.053311	-0.138	0.66022	-1.3176	3840.8	21.105	0.41245	83.637	-44.884	79.008	77.558	20.238	-3.6287	-3.5491	0.77798	-1.4052	32.141	-5.0887
131.7	1.0198	50.821	-3.4325	0.39687	-1.3743	-0.24037	-0.045736	-0.13687	0.66022	-1.3176	3840.2	21.101	0.41392	83.639	-44.791	79.011	77.558	20.238	-3.6287	-3.5491	0.77798	-1.4052	32.141	-5.0887
131.7	1.0228	50.813	-3.4337	0.39666	-1.375	-0.24254	-0.038097	-0.13569	0.66022	-1.3176	3839.6	21.097	0.41512	83.641	-44.699	79.013	77.558	20.238	-3.6287	-3.5491	0.77798	-1.4052	32.141	-5.0887
131.71	1.0251	50.805	-3.435	0.39648	-1.3757	-0.24466	-0.030395	-0.13447	0.66022	-1.3176	3838.9	21.093	0.41605	83.643	-44.608	79.015	77.558	20.238	-3.6287	-3.5491	0.77798	-1.4052	32.141	-5.0887
131.72	1.0268	50.796	-3.4362	0.39635	-1.3763	-0.24672	-0.022631	-0.13319	0.66022	-1.3176	3838.3	21.089	0.41672	83.644	-44.52	79.018	77.558	20.238	-3.6287	-3.5491	0.77798	-1.4052	32.141	-5.0887
131.72	1.0278	50.787	-3.4374	0.39626	-1.377	-0.24872	-0.014808	-0.13187	0.66022	-1.3176	3837.6	21.085	0.41713	83.646	-44.432	79.02	77.558	20.238	-3.6287	-3.5491	0.77798	-1.4052	32.141	-5.0887
131.73	1.0282	50.778	-3.4387	0.3962	-1.3777	-0.25067	-0.0069277	-0.13049	0.66022	-1.3176	3837.0	21.08	0.41729	83.647	-44.347	79.022	77.558	20.238	-3.6287	-3.5491	0.77798	-1.4052	32.141	-5.0887
131.74	1.028	50.768	-3.4399	0.39619	-1.3783	-0.25254	0.0010071	-0.12905	0.66022	-1.3176	3836.3	21.076	0.41721	83.649	-44.263	79.024	77.558	20.238	-3.6287	-3.5491	0.77798	-1.4052	32.141	-5.0887
131.74	1.0272	50.758	-3.4412	0.39621	-1.379	-0.25436	0.0089939	-0.12756	0.66022	-1.3176	3835.7	21.071	0.41687	83.65	-44.18	79.027	77.558	20.238	-3.6287	-3.5491	0.77798	-1.4052	32.141	-5.0887
131.75	1.0258	50.747	-3.4425	0.39628	-1.3796	-0.25611	0.01703	-0.12602	0.66022	-1.3176	3835.1	21.066	0.4163	83.652	-44.099	79.029	77.558	20.238	-3.6287	-3.5491	0.77798	-1.4052	32.141	-5.0887
131.76	1.0239	50.735	-3.4438	0.39638	-1.3802	-0.2578	0.025112	-0.12442	0.66022	-1.3176	3834.4	21.06	0.4155	83.653	-44.02	79.031	77.558	20.238	-3.6287	-3.5491	0.77798	-1.4052	32.141	-5.0887
131.76	1.0213	50.724	-3.4451	0.39653	-1.3808	-0.25942	0.033237	-0.12276	0.66022	-1.3176	3833.8	21.055	0.41446	83.655	-43.943	79.033	77.558	20.238	-3.6287	-3.5491	0.77798	-1.4052	32.141	-5.0887
131.77	1.0182	50.712	-3.4464	0.39672	-1.3814	-0.26098	0.041401	-0.12104	0.66022	-1.3176	3833.1	21.049	0.4132	83.656	-43.867	79.035	77.558	20.238	-3.6287	-3.5491	0.77798	-1.4052	32.141	-5.0887
131.78	1.0146	50.699	-3.4477	0.39694	-1.382	-0.26246	0.049601	-0.11926	0.66022	-1.3176	3832.5	21.043	0.41172	83.657	-43.794	79.037	77.558	20.238	-3.6287	-3.5491	0.77798	-1.4052	32.141	-5.0887
131.78	1.0104	50.686	-3.449	0.39721	-1.3826	-0.26388	0.057833	-0.11743	0.66022	-1.3176	3831.9	21.037	0.41002	83.659	-43.722	79.039	77.558	20.238	-3.6287	-3.5491	0.77798	-1.4052	32.141	-5.0887
131.79	1.0058	50.673	-3.4503	0.39752	-1.3832	-0.26523	0.066094	-0.11553	0.66022	-1.3176	3831.2	21.031	0.40812	83.66	-43.651	79.041	77.558	20.238	-3.6287	-3.5491	0.77798	-1.4052	32.141	-5.0887
131.8	1.0006	50.659	-3.4516	0.39787	-1.3838	-0.2665	0.074379	-0.11357	0.66022	-1.3176	3830.6	21.025	0.40601	83.661	-43.583	79.043	77.558	20.238	-3.6287	-3.5491	0.77798	-1.4052	32.141	-5.0887
131.81	0.99491	50.645	-3.453	0.39827	-1.3844	-0.2677	0.082684	-0.11155	0.66022	-1.3176	3829.9	21.018	0.4037	83.662	-43.516	79.045	77.558	20.238	-3.6287	-3.5491	0.77798	-1.4052	32.141	-5.0887
131.82	0.98876	50.63	-3.4543	0.3987	-1.3849	-0.26882	0.091005	-0.10947	0.66022	-1.3176	3829.3	21.012	0.4012	83.664	-43.451	79.047	77.558	20.238	-3.6287	-3.5491	0.77798	-1.4052	32.141	-5.0887
131.82	0.98214	50.615	-3.4557	0.39918	-1.3854	-0.26987	0.099338	-0.10732	0.66022	-1.3176	3828.7	21.005	0.39851	83.665	-43.388	79.049	77.558	20.238	-3.6287	-3.5491	0.77798	-1.4052	32.141	-5.0887
131.83	0.97506	50.599	-3.457	0.39969	-1.386	-0.27084	0.10768	-0.10512	0.66022	-1.3176	3828.0	20.998	0.39563	83.666	-43.327	79.05	77.558	20.238	-3.6287	-3.5491	0.77798	-1.4052	32.141	-5.0887
131.84	0.96755	50.584	-3.4584	0.40025	-1.3865	-0.27174	0.11602	-0.10285	0.66022	-1.3176	3827.4	20.991	0.39258	83.667	-43.268	79.052	77.558	20.238	-3.6287	-3.5491	0.77798	-1.4052	32.141	-5.0887
131.85	0.95961	50.567	-3.4597	0.40085	-1.387	-0.27255	0.12436	-0.10052	0.66022	-1.3176	3826.8	20.983	0.38935	83.668	-43.21	79.054	77.558	20.238	-3.6287	-3.5491	0.77798	-1.4052	32.141	-5.0887
131.86	0.95126	50.551	-3.4611	0.4015	-1.3875	-0.27328	0.13269	-0.09812	0.66022	-1.3176	3826.1	20.976	0.38595	83.669	-43.155	79.056	77.558	20.238	-3.6287	-3.5491	0.77798	-1.4052	32.141	-5.0887
131.86	0.9425	50.534	-3.4625	0.40218	-1.388	-0.27393	0.14101	-0.095661	0.66022	-1.3176	3825.5	20.968	0.3824	83.671	-43.101	79.058	77.558	20.238	-3.6287	-3.5491	0.77798	-1.4052	32.141	-5.0887
131.87	0.93336	50.516	-3.4638	0.40291	-1.3885	-0.27449	0.14932	-0.093139	0.66022	-1.3176	3824.9	20.96	0.37868	83.672	-43.049	79.06	77.558	20.238	-3.6287	-3.5491	0.77798	-1.4052	32.141	-5.0887
131.88	0.92384	50.499	-3.4652	0.40367	-1.3889	-0.27497	0.1576	-0.090555	0.66022	-1.3176	3824.2	20.952	0.37481	83.673	-42.999	79.061	77.558	20.238	-3.6287	-3.5491	0.77798	-1.4052	32.141	-5.0887
131.89	0.91396	50.481	-3.4666	0.40448	-1.3894	-0.27536	0.16585	-0.087909	0.66022	-1.3176	3823.6	20.944	0.3708	83.674	-42.951	79.063	77.558	20.238	-3.6287	-3.5491	0.77798	-1.4052	32.141	-5.0887
131.9	0.90373	50.462	-3.468	0.40533	-1.3898	-0.27566	0.17407	-0.0852	0.66022	-1.3176	3823.0	20.936	0.36664	83.675	-42.905	79.065	77.558	20.238	-3.6287	-3.5491	0.77798	-1.4052	32.141	-5.0887
131.91	0.89316	50.444	-3.4693	0.40622	-1.3902	-0.27587	0.18226	-0.082429	0.66022	-1.3176	3822.3	20.927	0.36235	83.676	-42.861	79.067	77.558	20.238	-3.6287	-3.5491	0.77798	-1.4052	32.141	-5.0887
131.92	0.88226	50.425	-3.4707	0.40716	-1.3906	-0.27599	0.1904	-0.079598	0.66022	-1.3176	3821.7	20.919	0.35793	83.677	-42.819	79.068	77.558	20.238	-3.6287	-3.5491	0.77798	-1.4052	32.141	-5.0887
131.93	0.87106	50.406	-3.4721	0.40813	-1.391	-0.27602	0.19849	-0.076705	0.66022	-1.3176	3821.1	20.91	0.35338	83.678	-42.779	79.07	77.558	20.238	-3.6287	-3.5491	0.77798	-1.4052	32.141	-5.0887
131.94	0.85956	50.386	-3.4735	0.40914	-1.3914	-0.27595	0.20653	-0.073752	0.66022	-1.3176	3820.4	20.902	0.34871	83.679	-42.741	79.072	77.558	20.238	-3.6287	-3.5491	0.77798	-1.4052	32.141	-5.0887
131.95	0.84776	50.366	-3.4749	0.41019	-1.3918	-0.27579	0.21451	-0.07074	0.66022	-1.3176	3819.8	20.893	0.34392	83.68	-42.704	79.074	77.558	20.238	-3.6287	-3.5491	0.77798	-1.4052	32.141	-5.0887
131.96	0.8357	50.346	-3.4762	0.41129	-1.3921	-0.27554	0.22243	-0.067669	0.66022	-1.3176	3819.2	20.884	0.33902	83.681	-42.67	79.076	77.558	20.238	-3.6287	-3.5491	0.77798	-1.4052	32.141	-5.0887
131.97	0.82337	50.326	-3.4776	0.41242	-1.3924	-0.27518	0.23027	-0.064541	0.66022	-1.3176	3818.5	20.875	0.33401	83.683	-42.638	79.077	77.558	20.238	-3.6287	-3.5491	0.77798	-1.4052	32.141	-5.0887
131.98	0.8108	50.305	-3.479	0.41359	-1.3927	-0.27473	0.23805	-0.061355	0.66022	-1.3176	3817.9	20.865	0.32891	83.684	-42.607	79.079	77.558	20.238	-3.6287	-3.5491	0.77798	-1.4052	32.141	-5.0887
131.99	0.79798	50.285	-3.4804	0.4148	-1.393	-0.27418	0.24574	-0.058113	0.66022	-1.3176	3817.3	20.856	0.32371	83.685	-42.579	79.081	77.558	20.238	-3.6287	-3.5491	0.77798	-1.4052	32.141	-5.0887
132.0	0.78494	50.264	-3.4817	0.41605	-1.3933	-0.27353	0.25334	-0.054817	0.66022	-1.3176	3816.6	20.847	0.31841	83.686	-42.553	79.083	77.558	20.238	-3.6287	-3.5491	0.77798	-1.4052	32.141	-5.0887
132.01	0.77169	50.243	-3.4831	0.41733	-1.3936	-0.27278	0.26086	-0.051466	0.66022	-1.3176	3816.0	20.837	0.31303	83.687	-42.528	79.085	77.558	20.238	-3.6287	-3.5491	0.77798	-1.4052	32.141	-5.0887
132.02	0.75824	50.221	-3.4845	0.41865	-1.3938	-0.27192	0.26828	-0.048063	0.66022	-1.3176	3815.4	20.827	0.30757	83.688	-42.506	79.087	77.558	20.238	-3.6287	-3.5491	0.77798	-1.4052	32.141	-5.0887
132.03	0.74459	50.2	-3.4858	0.42001	-1.3941	-0.27097	0.2756	-0.044609	0.66022	-1.3176	3814.7	20.818	0.30203	83.69	-42.485	79.088	77.558	20.238	-3.6287	-3.5491	0.77798	-1.4052	32.141	-5.0887
132.04	0.73076	50.178	-3.4872	0.42141	-1.3943	-0.26991	0.28281	-0.041104	0.66022	-1.3176	3814.1	20.808	0.29642	83.691	-42.467	79.09	77.558	20.238	-3.6287	-3.5491	0.77798	-1.4052	32.141	-5.0887
132.05	0.71677	50.156	-3.4885	0.42284	-1.3945	-0.26874	0.28992	-0.037551	0.66022	-1.3176	3813.5	20.798	0.29074	83.692	-42.451	79.092	77.558	20.238	-3.6287	-3.5491	0.77798	-1.4052	32.141	-5.0887
132.06	0.70262	50.134	-3.4898	0.42431	-1.3947	-0.26747	0.2969	-0.03395	0.66022	-1.3176	3812.8	20.788	0.28499	83.693	-42.436	79.094	77.558	20.238	-3.6287	-3.5491	0.77798	-1.4052	32.141	-5.0887
132.07	0.68832	50.112	-3.4912	0.42581	-1.3948	-0.26609	0.30377	-0.030304	0.66022	-1.3176	3812.2	20.778	0.27919	83.695	-42.424	79.096	77.558	20.238	-3.6287	-3.5491	0.77798	-1.4052	32.141	-5.0887
132.08	0.67389	50.09	-3.4925	0.42735	-1.395	-0.26461	0.3105	-0.026613	0.66022	-1.3176	3811.6	20.768	0.27333	83.696	-42.413	79.098	77.558	20.238	-3.6287	-3.5491	0.77798	-1.4052	32.141	-5.0887
132.09	0.65933	50.068	-3.4938	0.42892	-1.3951	-0.26302	0.31711	-0.022879	0.66022	-1.3176	3811.0	20.758	0.26742	83.697	-42.405	79.1	77.558	20.238	-3.6287	-3.5491	0.77798	-1.4052	32.141	-5.0887
132.1	0.64466	50.045	-3.4951	0.43052	-1.3952	-0.26133	0.32358	-0.019105	0.66022	-1.3176	3810.3	20.748	0.26147	83.698	-42.399	79.102	77.558	20.238	-3.6287	-3.5491	0.77798	-1.4052	32.141	-5.0887
132.11	0.62989	50.023	-3.4964	0.43215	-1.3953	-0.25952	0.32991	-0.015291	0.66022	-1.3176	3809.7	20.738	0.25547	83.7	-42.394	79.104	77.558	20.238	-3.6287	-3.5491	0.77798	-1.4052	32.141	-5.0887
132.13	0.61502	50.0	-3.4977	0.43382	-1.3953	-0.25761	0.3361	-0.01144	0.66022	-1.3176	3809.1	20.728	0.24944	83.701	-42.392	79.106	77.558	20.238	-3.6287	-3.5491	0.77798	-1.4052	32.141	-5.0887
132.14	0.60007	49.978	-3.499	0.43551	-1.3954	-0.25559	0.34214	-0.0075525	0.66022	-1.3176	3808.4	20.718	0.24337	83.703	-42.391	79.108	77.558	20.238	-3.6287	-3.5491	0.77798	-1.4052	32.141	-5.0887
132.15	0.58504	49.955	-3.5003	0.43724	-1.3954	-0.25346	0.34802	-0.0036316	0.66022	-1.3176	3807.8	20.708	0.23727	83.704	-42.393	79.111	77.558	20.238	-3.6287	-3.5491	0.77798	-1.4052	32.141	-5.0887
132.16	0.56995	49.932	-3.5016	0.43899	-1.3954	-0.25122	0.35375	0.00032132	0.66022	-1.3176	3807.2	20.698	0.23115	83.706	-42.396	79.113	77.558	20.238	-3.6287	-3.5491	0.77798	-1.4052	32.141	-5.0887
132.17	0.55481	49.91	-3.5028	0.44077	-1.3954	-0.24888	0.35931	0.0043042	0.66022	-1.3176	3806.5	20.687	0.225	83.707	-42.402	79.115	77.558	20.238	-3.6287	-3.5491	0.77798	-1.4052	32.141	-5.0887
132.18	0.53962	49.887	-3.504	0.44258	-1.3954	-0.24642	0.36471	0.0083152	0.66022	-1.3176	3805.9	20.677	0.21883	83.709	-42.409	79.117	77.558	20.238	-3.6287	-3.5491	0.77798	-1.4052	32.141	-5.0887
132.19	0.52439	49.865	-3.5053	0.44442	-1.3953	-0.24386	0.36994	0.012352	0.66022	-1.3176	3805.3	20.667	0.21266	83.711	-42.419	79.119	77.558	20.238	-3.6287	-3.5491	0.77798	-1.4052	32.141	-5.0887
132.21	0.50913	49.842	-3.5065	0.44628	-1.3953	-0.24119	0.37499	0.016413	0.66022	-1.3176	3804.7	20.657	0.20647	83.712	-42.431	79.122	77.558	20.238	-3.6287	-3.5491	0.77798	-1.4052	32.141	-5.0887
132.22	0.49386	49.82	-3.5077	0.44817	-1.3952	-0.23841	0.37987	0.020496	0.66022	-1.3176	3804.0	20.647	0.20027	83.714	-42.444	79.124	77.558	20.238	-3.6287	-3.5491	0.77798	-1.4052	32.141	-5.0887
132.23	0.47858	49.797	-3.5089	0.45008	-1.3951	-0.23552	0.38457	0.024598	0.66022	-1.3176	3803.4	20.636	0.19407	83.716	-42.459	79.127	77.558	20.238	-3.6287	-3.5491	0.77798	-1.4052	32.141	-5.0887
132.24	0.46329	49.775	-3.51	0.45202	-1.3949	-0.23253	0.38908	0.028718	0.66022	-1.3176	3802.8	20.626	0.18786	83.717	-42.477	79.129	77.558	20.238	-3.6287	-3.5491	0.77798	-1.4052	32.141	-5.0887
132.25	0.44802	49.753	-3.5112	0.45397	-1.3948	-0.22943	0.3934	0.032853	0.66022	-1.3176	3802.1	20.616	0.18166	83.719	-42.496	79.132	77.558	20.238	-3.6287	-3.5491	0.77798	-1.4052	32.141	-5.0887
132.26	0.43275	49.731	-3.5123	0.45595	-1.3946	-0.22622	0.39754	0.037002	0.66022	-1.3176	3801.5	20.606	0.17547	83.721	-42.518	79.134	77.558	20.238	-3.6287	-3.5491	0.77798	-1.4052	32.141	-5.0887
132.28	0.41751	49.709	-3.5134	0.45795	-1.3944	-0.22291	0.40148	0.041161	0.66022	-1.3176	3800.9	20.596	0.16929	83.723	-42.541	79.137	77.558	20.238	-3.6287	-3.5491	0.77798	-1.4052	32.141	-5.0887
132.29	0.4023	49.687	-3.5146	0.45996	-1.3942	-0.2195	0.40523	0.045329	0.66022	-1.3176	3800.2	20.586	0.16312	83.725	-42.566	79.139	77.558	20.238	-3.6287	-3.5491	0.77798	-1.4052	32.141	-5.0887
132.3	0.38713	49.665	-3.5156	0.462	-1.3939	-0.21598	0.40877	0.049503	0.66022	-1.3176	3799.6	20.576	0.15696	83.727	-42.594	79.142	77.558	20.238	-3.6287	-3.5491	0.77798	-1.4052	32.141	-5.0887
132.31	0.372	49.644	-3.5167	0.46405	-1.3937	-0.21235	0.41212	0.053681	0.66022	-1.3176	3799.0	20.566	0.15082	83.729	-42.623	79.145	77.558	20.238	-3.6287	-3.5491	0.77798	-1.4052	32.141	-5.0887
132.32	0.35693	49.622	-3.5178	0.46612	-1.3934	-0.20863	0.41526	0.057861	0.66022	-1.3176	3798.3	20.557	0.14471	83.731	-42.654	79.147	77.558	20.238	-3.6287	-3.5491	0.77798	-1.4052	32.141	-5.0887
132.33	0.34191	49.601	-3.5188	0.4682	-1.3931	-0.2048	0.4182	0.06204	0.66022	-1.3176	3797.7	20.547	0.13862	83.733	-42.687	79.15	77.558	20.238	-3.6287	-3.5491	0.77798	-1.4052	32.141	-5.0887
132.35	0.32697	49.58	-3.5198	0.4703	-1.3928	-0.20088	0.42093	0.066217	0.66022	-1.3176	3797.1	20.537	0.13255	83.736	-42.722	79.153	77.558	20.238	-3.6287	-3.5491	0.77798	-1.4052	32.141	-5.0887
132.36	0.31209	49.559	-3.5208	0.47241	-1.3924	-0.19686	0.42345	0.070388	0.66022	-1.3176	3796.5	20.527	0.12652	83.738	-42.759	79.156	77.558	20.238	-3.6287	-3.5491	0.77798	-1.4052	32.141	-5.0887
132.37	0.2973	49.539	-3.5218	0.47454	-1.3921	-0.19274	0.42576	0.074551	0.66022	-1.3176	3795.8	20.518	0.12052	83.74	-42.797	79.159	77.558	20.238	-3.6287	-3.5491	0.77798	-1.4052	32.141	-5.0887
132.38	0.2826	49.518	-3.5227	0.47667	-1.3917	-0.18852	0.42786	0.078705	0.66022	-1.3176	3795.2	20.509	0.11456	83.743	-42.838	79.162	77.558	20.238	-3.6287	-3.5491	0.77798	-1.4052	32.141	-5.0887
132.39	0.26799	49.498	-3.5237	0.47881	-1.3913	-0.18421	0.42974	0.082846	0.66022	-1.3176	3794.6	20.499	0.10863	83.745	-42.881	79.165	77.558	20.238	-3.6287	-3.5491	0.77798	-1.4052	32.141	-5.0887
132.41	0.25347	49.478	-3.5246	0.48097	-1.3909	-0.1798	0.43141	0.086972	0.66022	-1.3176	3793.9	20.49	0.10275	83.748	-42.925	79.168	77.558	20.238	-3.6287	-3.5491	0.77798	-1.4052	32.141	-5.0887
132.42	0.23907	49.458	-3.5255	0.48313	-1.3904	-0.17531	0.43287	0.091082	0.66022	-1.3176	3793.3	20.481	0.096904	83.75	-42.972	79.171	77.558	20.238	-3.6287	-3.5491	0.77798	-1.4052	32.141	-5.0887
132.43	0.22478	49.439	-3.5263	0.4853	-1.39	-0.17072	0.4341	0.095172	0.66022	-1.3176	3792.7	20.472	0.091107	83.753	-43.02	79.174	77.558	20.238	-3.6287	-3.5491	0.77798	-1.4052	32.141	-5.0887
132.44	0.2106	49.42	-3.5272	0.48747	-1.3895	-0.16605	0.43512	0.09924	0.66022	-1.3176	3792.0	20.463	0.085359	83.755	-43.07	79.178	77.558	20.238	-3.6287	-3.5491	0.77798	-1.4052	32.141	-5.0887
132.45	0.19655	49.401	-3.528	0.48965	-1.389	-0.16128	0.436	0.10328	0.66022	-1.3176	3791.4	20.454	0.079662	83.758	-43.122	79.181	77.558	20.238	-3.6287	-3.5491	0.77798	-1.4052	32.141	-5.0887
132.47	0.18263	49.382	-3.5288	0.49183	-1.3884	-0.15644	0.43702	0.10731	0.66022	-1.3176	3790.8	20.445	0.074017	83.761	-43.176	79.184	77.558	20.238	-3.6287	-3.5491	0.77798	-1.4052	32.141	-5.0887
132.48	0.16884	49.364	-3.5296	0.49402	-1.3879	-0.1515	0.43782	0.1113	0.66022	-1.3176	3790.1	20.436	0.068427	83.764	-43.232	79.188	77.558	20.238	-3.6287	-3.5491	0.77798	-1.4052	32.141	-5.0887
132.49	0.1552	49.346	-3.5303	0.49621	-1.3873	-0.14649	0.4384	0.11528	0.66022	-1.3176	3789.5	20.428	0.062894	83.767	-43.289	79.191	77.558	20.238	-3.6287	-3.5491	0.77798	-1.4052	32.141	-5.0887
132.5	0.1417	49.329	-3.531	0.4984	-1.3867	-0.14139	0.43875	0.11922	0.66022	-1.3176	3788.9	20.42	0.057421	83.77	-43.349	79.195	77.558	20.238	-3.6287	-3.5491	0.77798	-1.4052	32.141	-5.0887
132.51	0.12835	49.311	-3.5317	0.50059	-1.3861	-0.13621	0.43888	0.12313	0.66022	-1.3176	3788.2	20.411	0.05201	83.773	-43.41	79.198	77.558	20.238	-3.6287	-3.5491	0.77798	-1.4052	32.141	-5.0887
132.53	0.11515	49.294	-3.5324	0.50279	-1.3855	-0.13096	0.43878	0.12701	0.66022	-1.3176	3787.6	20.403	0.046661	83.776	-43.473	79.202	77.558	20.238	-3.6287	-3.5491	0.77798	-1.4052	32.141	-5.0887
132.54	0.10212	49.278	-3.533	0.50498	-1.3849	-0.12563	0.43845	0.13085	0.66022	-1.3176	3787.0	20.395	0.041379	83.779	-43.537	79.206	77.558	20.238	-3.6287	-3.5491	0.77798	-1.4052	32.141	-5.0887
132.55	0.089252	49.261	-3.5336	0.50717	-1.3842	-0.12023	0.4379	0.13466	0.66022	-1.3176	3786.3	20.387	0.036163	83.782	-43.604	79.21	77.558	20.238	-3.6287	-3.5491	0.77798	-1.4052	32.141	-5.0887
132.56	0.076553	49.246	-3.5342	0.50936	-1.3835	-0.11476	0.43712	0.13842	0.66022	-1.3176	3785.7	20.38	0.031017	83.785	-43.672	79.213	77.558	20.238	-3.6287	-3.5491	0.77798	-1.4052	32.141	-5.0887
132.57	0.06403	49.23	-3.5348	0.51154	-1.3828	-0.10921	0.43612	0.14214	0.66022	-1.3176	3785.1	20.372	0.025942	83.789	-43.742	79.217	77.558	20.238	-3.6287	-3.5491	0.77798	-1.4052	32.141	-5.0887
132.58	0.051684	49.215	-3.5353	0.51372	-1.3821	-0.10361	0.4349	0.14582	0.66022	-1.3176	3784.4	20.365	0.020939	83.792	-43.814	79.221	77.558	20.238	-3.6287	-3.5491	0.77798	-1.4052	32.141	-5.0887
132.6	0.039522	49.2	-3.5358	0.51589	-1.3814	-0.097934	0.43345	0.14945	0.66022	-1.3176	3783.8	20.357	0.016011	83.795	-43.888	79.225	77.558	20.238	-3.6287	-3.5491	0.77798	-1.4052	32.141	-5.0887
132.61	0.027547	49.186	-3.5363	0.51805	-1.3806	-0.092199	0.43177	0.15303	0.66022	-1.3176	3783.1	20.35	0.011159	83.799	-43.963	79.229	77.558	20.238	-3.6287	-3.5491	0.77798	-1.4052	32.141	-5.0887
132.62	0.015762	49.172	-3.5367	0.52021	-1.3798	-0.086404	0.42988	0.15656	0.66022	-1.3176	3782.5	20.343	0.0063851	83.803	-44.04	79.234	77.558	20.238	-3.6287	-3.5491	0.77798	-1.4052	32.141	-5.0887
132.63	0.004173	49.158	-3.5372	0.52235	-1.379	-0.080553	0.42776	0.16004	0.66022	-1.3176	3781.9	20.337	0.0016903	83.806	-44.119	79.238	77.558	20.238	-3.6287	-3.5491	0.77798	-1.4052	32.141	-5.0887
132.64	-0.0072176	49.145	-3.5375	0.52449	-1.3782	-0.07461	0.4253	0.16345	0.66022	-1.3176	3781.2	20.33	-0.0029235	83.81	-44.2	79.242	77.558	20.238	-3.6287	-3.5491	0.77798	-1.4052	32.141	-5.0887
132.65	-0.018405	49.132	-3.5379	0.52661	-1.3774	-0.068596	0.42255	0.1668	0.66022	-1.3176	3780.6	20.323	-0.0074548	83.814	-44.282	79.246	77.558	20.238	-3.6287	-3.5491	0.77798	-1.4052	32.141	-5.0887
132.67	-0.029387	49.12	-3.5382	0.52871	-1.3766	-0.062535	0.4196	0.17009	0.66022	-1.3176	3780.0	20.317	-0.011902	83.818	-44.366	79.251	77.558	20.238	-3.6287	-3.5491	0.77798	-1.4052	32.141	-5.0887
132.68	-0.040158	49.108	-3.5385	0.5308	-1.3757	-0.056431	0.41643	0.17331	0.66022	-1.3176	3779.3	20.311	-0.016264	83.821	-44.451	79.255	77.558	20.238	-3.6287	-3.5491	0.77798	-1.4052	32.141	-5.0887
132.69	-0.050715	49.096	-3.5388	0.53288	-1.3748	-0.050287	0.41307	0.17647	0.66022	-1.3176	3778.7	20.305	-0.020538	83.825	-44.539	79.26	77.558	20.238	-3.6287	-3.5491	0.77798	-1.4052	32.141	-5.0887
132.7	-0.061055	49.085	-3.539	0.53493	-1.3739	-0.044103	0.4095	0.17956	0.66022	-1.3176	3778.0	20.299	-0.024725	83.829	-44.628	79.264	77.558	20.238	-3.6287	-3.5491	0.77798	-1.4052	32.141	-5.0887
132.71	-0.071174	49.075	-3.5392	0.53697	-1.373	-0.037885	0.40573	0.18258	0.66022	-1.3176	3777.4	20.294	-0.028821	83.834	-44.718	79.269	77.558	20.238	-3.6287	-3.5491	0.77798	-1.4052	32.141	-5.0887
132.72	-0.081068	49.064	-3.5394	0.53899	-1.3721	-0.031634	0.40176	0.18553	0.66022	-1.3176	3776.8	20.288	-0.032825	83.838	-44.81	79.274	77.558	20.238	-3.6287	-3.5491	0.77798	-1.4052	32.141	-5.0887
132.73	-0.090734	49.055	-3.5396	0.54099	-1.3712	-0.025354	0.3976	0.18841	0.66022	-1.3176	3776.1	20.283	-0.036737	83.842	-44.904	79.278	77.558	20.238	-3.6287	-3.5491	0.77798	-1.4052	32.141	-5.0887
132.75	-0.10017	49.045	-3.5397	0.54296	-1.3702	-0.019046	0.39325	0.19122	0.66022	-1.3176	3775.5	20.278	-0.040555	83.846	-44.999	79.283	77.558	20.238	-3.6287	-3.5491	0.77798	-1.4052	32.141	-5.0887
132.76	-0.10937	49.036	-3.5397	0.54492	-1.3693	-0.012715	0.38872	0.19395	0.66022	-1.3176	3774.8	20.273	-0.044277	83.851	-45.096	79.288	77.558	20.238	-3.6287	-3.5491	0.77798	-1.4052	32.141	-5.0887
132.77	-0.11833	49.028	-3.5398	0.54685	-1.3683	-0.0063629	0.384	0.1966	0.66022	-1.3176	3774.2	20.268	-0.047903	83.855	-45.195	79.293	77.558	20.238	-3.6287	-3.5491	0.77798	-1.4052	32.141	-5.0887
132.78	-0.12705	49.02	-3.5398	0.54876	-1.3673	7.1756e-06	0.3791	0.19918	0.66022	-1.3176	3773.5	20.263	-0.05143	83.86	-45.295	79.298	77.558	20.238	-3.6287	-3.5491	0.77798	-1.4052	32.141	-5.0887
132.79	-0.13552	49.012	-3.5398	0.55064	-1.3663	0.0063923	0.37402	0.20168	0.66022	-1.3176	3772.9	20.259	-0.054857	83.864	-45.396	79.303	77.558	20.238	-3.6287	-3.5491	0.77798	-1.4052	32.141	-5.0887
132.8	-0.14375	49.005	-3.5397	0.5525	-1.3653	0.012789	0.36877	0.20409	0.66022	-1.3176	3772.2	20.255	-0.058183	83.869	-45.5	79.308	77.558	20.238	-3.6287	-3.5491	0.77798	-1.4052	32.141	-5.0887
132.81	-0.15172	48.998	-3.5397	0.55433	-1.3643	0.019196	0.36334	0.20643	0.66022	-1.3176	3771.6	20.251	-0.061407	83.874	-45.604	79.314	77.558	20.238	-3.6287	-3.5491	0.77798	-1.4052	32.141	-5.0887
132.82	-0.15944	48.992	-3.5396	0.55613	-1.3632	0.025608	0.35776	0.20868	0.66022	-1.3176	3771.0	20.247	-0.064528	83.878	-45.71	79.319	77.558	20.238	-3.6287	-3.5491	0.77798	-1.4052	32.141	-5.0887
132.83	-0.1669	48.986	-3.5394	0.55791	-1.3622	0.032023	0.35201	0.21085	0.66022	-1.3176	3770.3	20.243	-0.067543	83.883	-45.818	79.324	77.558	20.238	-3.6287	-3.5491	0.77798	-1.4052	32.141	-5.0887
132.84	-0.1741	48.981	-3.5392	0.55965	-1.3611	0.038439	0.3461	0.21294	0.66022	-1.3176	3769.7	20.239	-0.070453	83.888	-45.927	79.33	77.558	20.238	-3.6287	-3.5491	0.77798	-1.4052	32.141	-5.0887
132.85	-0.18103	48.976	-3.539	0.56137	-1.36	0.044852	0.34004	0.21494	0.66022	-1.3176	3769.0	20.236	-0.073254	83.893	-46.038	79.335	77.558	20.238	-3.6287	-3.5491	0.77798	-1.4052	32.141	-5.0887
132.87	-0.1877	48.971	-3.5388	0.56305	-1.359	0.051259	0.33383	0.21685	0.66022	-1.3176	3768.4	20.233	-0.075948	83.898	-46.15	79.341	77.558	20.238	-3.6287	-3.5491	0.77798	-1.4052	32.141	-5.0887
132.88	-0.1941	48.967	-3.5385	0.56471	-1.3579	0.057657	0.32748	0.21868	0.66022	-1.3176	3767.7	20.23	-0.078531	83.903	-46.264	79.346	77.558	20.238	-3.6287	-3.5491	0.77798	-1.4052	32.141	-5.0887
132.89	-0.20022	48.964	-3.5382	0.56633	-1.3568	0.064043	0.32098	0.22042	0.66022	-1.3176	3767.1	20.227	-0.081003	83.908	-46.379	79.352	77.558	20.238	-3.6287	-3.5491	0.77798	-1.4052	32.141	-5.0887
132.9	-0.20606	48.961	-3.5379	0.56791	-1.3557	0.070415	0.31435	0.22207	0.66022	-1.3176	3766.4	20.224	-0.083362	83.914	-46.495	79.358	77.558	20.238	-3.6287	-3.5491	0.77798	-1.4052	32.141	-5.0887
132.91	-0.21163	48.958	-3.5375	0.56947	-1.3546	0.076768	0.30758	0.22363	0.66022	-1.3176	3765.8	20.222	-0.085608	83.919	-46.613	79.364	77.558	20.238	-3.6287	-3.5491	0.77798	-1.4052	32.141	-5.0887
132.92	-0.21691	48.955	-3.5371	0.57099	-1.3534	0.083102	0.30069	0.2251	0.66022	-1.3176	3765.1	20.219	-0.087738	83.924	-46.732	79.369	77.558	20.238	-3.6287	-3.5491	0.77798	-1.4052	32.141	-5.0887
132.93	-0.2219	48.953	-3.5367	0.57248	-1.3523	0.089412	0.29367	0.22648	0.66022	-1.3176	3764.5	20.217	-0.089753	83.93	-46.852	79.375	77.558	20.238	-3.6287	-3.5491	0.77798	-1.4052	32.141	-5.0887
132.94	-0.22661	48.952	-3.5362	0.57393	-1.3512	0.095695	0.28654	0.22777	0.66022	-1.3176	3763.8	20.215	-0.091649	83.935	-46.974	79.381	77.558	20.238	-3.6287	-3.5491	0.77798	-1.4052	32.141	-5.0887
132.95	-0.23102	48.951	-3.5357	0.57534	-1.35	0.10195	0.27929	0.22898	0.66022	-1.3176	3763.2	20.213	-0.093428	83.941	-47.097	79.387	77.558	20.238	-3.6287	-3.5491	0.77798	-1.4052	32.141	-5.0887
132.96	-0.23514	48.95	-3.5352	0.57672	-1.3489	0.10817	0.27193	0.23009	0.66022	-1.3176	3762.5	20.211	-0.095086	83.947	-47.222	79.394	77.558	20.238	-3.6287	-3.5491	0.77798	-1.4052	32.141	-5.0887
132.97	-0.23895	48.95	-3.5346	0.57806	-1.3477	0.11436	0.26447	0.23111	0.66022	-1.3176	3761.8	20.21	-0.096624	83.952	-47.348	79.4	77.558	20.238	-3.6287	-3.5491	0.77798	-1.4052	32.141	-5.0887
132.98	-0.24247	48.95	-3.534	0.57936	-1.3466	0.12051	0.25691	0.23204	0.66022	-1.3176	3761.2	20.209	-0.098039	83.958	-47.475	79.406	77.558	20.238	-3.6287	-3.5491	0.77798	-1.4052	32.141	-5.0887
132.99	-0.24568	48.951	-3.5334	0.58063	-1.3454	0.12662	0.24925	0.23288	0.66022	-1.3176	3760.5	20.207	-0.099331	83.964	-47.603	79.412	77.558	20.238	-3.6287	-3.5491	0.77798	-1.4052	32.141	-5.0887
133.0	-0.24859	48.952	-3.5328	0.58186	-1.3442	0.13268	0.24151	0.23363	0.66022	-1.3176	3759.9	20.206	-0.1005	83.97	-47.733	79.419	77.558	20.238	-3.6287	-3.5491	0.77798	-1.4052	32.141	-5.0887
133.01	-0.25118	48.953	-3.5321	0.58304	-1.3431	0.1387	0.23367	0.23428	0.66022	-1.3176	3759.2	20.205	-0.10154	83.976	-47.864	79.425	77.558	20.238	-3.6287	-3.5491	0.77798	-1.4052	32.141	-5.0887
133.02	-0.25346	48.955	-3.5314	0.58419	-1.3419	0.14468	0.22576	0.23485	0.66022	-1.3176	3758.6	20.205	-0.10245	83.982	-47.996	79.432	77.558	20.238	-3.6287	-3.5491	0.77798	-1.4052	32.141	-5.0887
133.03	-0.25543	48.957	-3.5307	0.5853	-1.3407	0.1506	0.21777	0.23533	0.66022	-1.3176	3757.9	20.204	-0.10324	83.988	-48.129	79.438	77.558	20.238	-3.6287	-3.5491	0.77798	-1.4052	32.141	-5.0887
133.04	-0.25707	48.959	-3.5299	0.58637	-1.3395	0.15646	0.20971	0.23572	0.66022	-1.3176	3757.2	20.204	-0.1039	83.994	-48.263	79.445	77.558	20.238	-3.6287	-3.5491	0.77798	-1.4052	32.141	-5.0887
133.05	-0.2584	48.962	-3.5291	0.5874	-1.3384	0.16227	0.20159	0.23601	0.66022	-1.3176	3756.6	20.203	-0.10443	84.0	-48.399	79.451	77.558	20.238	-3.6287	-3.5491	0.77798	-1.4052	32.141	-5.0887
133.06	-0.2594	48.966	-3.5283	0.58839	-1.3372	0.16803	0.1934	0.23622	0.66022	-1.3176	3755.9	20.203	-0.10482	84.007	-48.535	79.458	77.558	20.238	-3.6287	-3.5491	0.77798	-1.4052	32.141	-5.0887
133.07	-0.26007	48.969	-3.5274	0.58933	-1.336	0.17372	0.18515	0.23634	0.66022	-1.3176	3755.3	20.203	-0.10509	84.013	-48.673	79.465	77.558	20.238	-3.6287	-3.5491	0.77798	-1.4052	32.141	-5.0887
133.08	-0.26041	48.973	-3.5265	0.59024	-1.3348	0.17934	0.17686	0.23637	0.66022	-1.3176	3754.6	20.203	-0.10522	84.019	-48.812	79.472	77.558	20.238	-3.6287	-3.5491	0.77798	-1.4052	32.141	-5.0887
133.09	-0.26042	48.978	-3.5256	0.5911	-1.3336	0.18491	0.16851	0.23631	0.66022	-1.3176	3753.9	20.203	-0.10521	84.026	-48.952	79.479	77.558	20.238	-3.6287	-3.5491	0.77798	-1.4052	32.141	-5.0887
133.1	-0.26009	48.982	-3.5247	0.59192	-1.3325	0.1904	0.16012	0.23617	0.66022	-1.3176	3753.3	20.204	-0.10507	84.032	-49.093	79.486	77.558	20.238	-3.6287	-3.5491	0.77798	-1.4052	32.141	-5.0887
133.11	-0.25943	48.987	-3.5237	0.5927	-1.3313	0.19582	0.1517	0.23594	0.66022	-1.3176	3752.6	20.204	-0.1048	84.039	-49.235	79.493	77.558	20.238	-3.6287	-3.5491	0.77798	-1.4052	32.141	-5.0887
133.12	-0.25843	48.993	-3.5227	0.59344	-1.3301	0.20117	0.14324	0.23562	0.66022	-1.3176	3752.0	20.205	-0.10438	84.046	-49.378	79.5	77.558	20.238	-3.6287	-3.5491	0.77798	-1.4052	32.141	-5.0887
133.13	-0.25708	48.999	-3.5217	0.59414	-1.3289	0.20645	0.13475	0.23522	0.66022	-1.3176	3751.3	20.206	-0.10383	84.052	-49.523	79.507	77.558	20.238	-3.6287	-3.5491	0.77798	-1.4052	32.141	-5.0887
133.14	-0.25539	49.005	-3.5207	0.59479	-1.3277	0.21165	0.12624	0.23473	0.66022	-1.3176	3750.6	20.207	-0.10314	84.059	-49.668	79.514	77.558	20.238	-3.6287	-3.5491	0.77798	-1.4052	32.141	-5.0887
133.15	-0.25335	49.011	-3.5196	0.5954	-1.3266	0.21677	0.11771	0.23416	0.66022	-1.3176	3750.0	20.208	-0.10231	84.066	-49.814	79.521	77.558	20.238	-3.6287	-3.5491	0.77798	-1.4052	32.141	-5.0887
133.16	-0.25096	49.018	-3.5185	0.59596	-1.3254	0.22181	0.10916	0.23351	0.66022	-1.3176	3749.3	20.209	-0.10133	84.073	-49.961	79.529	77.558	20.238	-3.6287	-3.5491	0.77798	-1.4052	32.141	-5.0887
133.17	-0.24822	49.025	-3.5174	0.59649	-1.3242	0.22676	0.1006	0.23278	0.66022	-1.3176	3748.6	20.21	-0.10022	84.08	-50.108	79.536	77.558	20.238	-3.6287	-3.5491	0.77798	-1.4052	32.141	-5.0887
133.18	-0.24513	49.033	-3.5162	0.59697	-1.3231	0.23164	0.092031	0.23196	0.66022	-1.3176	3748.0	20.212	-0.098961	84.087	-50.257	79.543	77.558	20.238	-3.6287	-3.5491	0.77798	-1.4052	32.141	-5.0887
133.19	-0.24168	49.04	-3.5151	0.59741	-1.3219	0.23642	0.083461	0.23107	0.66022	-1.3176	3747.3	20.213	-0.09756	84.094	-50.407	79.551	77.558	20.238	-3.6287	-3.5491	0.77798	-1.4052	32.141	-5.0887
133.2	-0.23787	49.048	-3.5139	0.59781	-1.3208	0.24112	0.074892	0.2301	0.66022	-1.3176	3746.6	20.215	-0.096015	84.101	-50.557	79.558	77.558	20.238	-3.6287	-3.5491	0.77798	-1.4052	32.141	-5.0887
133.21	-0.2337	49.057	-3.5126	0.59816	-1.3196	0.24573	0.066329	0.22905	0.66022	-1.3176	3745.9	20.217	-0.094324	84.108	-50.709	79.566	77.558	20.238	-3.6287	-3.5491	0.77798	-1.4052	32.141	-5.0887
133.22	-0.22917	49.065	-3.5114	0.59847	-1.3185	0.25024	0.057776	0.22792	0.66022	-1.3176	3745.3	20.219	-0.092488	84.115	-50.861	79.574	77.558	20.238	-3.6287	-3.5491	0.77798	-1.4052	32.141	-5.0887
133.23	-0.22428	49.074	-3.5101	0.59874	-1.3173	0.25466	0.049236	0.22672	0.66022	-1.3176	3744.6	20.221	-0.090505	84.122	-51.013	79.581	77.558	20.238	-3.6287	-3.5491	0.77798	-1.4052	32.141	-5.0887
133.24	-0.21902	49.083	-3.5089	0.59896	-1.3162	0.25899	0.040713	0.22545	0.66022	-1.3176	3743.9	20.223	-0.088375	84.13	-51.167	79.589	77.558	20.238	-3.6287	-3.5491	0.77798	-1.4052	32.141	-5.0887
133.25	-0.21339	49.093	-3.5075	0.59914	-1.3151	0.26322	0.032212	0.2241	0.66022	-1.3176	3743.3	20.225	-0.086098	84.137	-51.321	79.597	77.558	20.238	-3.6287	-3.5491	0.77798	-1.4052	32.141	-5.0887
133.26	-0.2074	49.103	-3.5062	0.59928	-1.314	0.26736	0.023735	0.22268	0.66022	-1.3176	3742.6	20.227	-0.083672	84.145	-51.476	79.605	77.558	20.238	-3.6287	-3.5491	0.77798	-1.4052	32.141	-5.0887
133.27	-0.20104	49.113	-3.5049	0.59938	-1.3129	0.2714	0.015287	0.2212	0.66022	-1.3176	3741.9	20.23	-0.081098	84.152	-51.632	79.613	77.558	20.238	-3.6287	-3.5491	0.77798	-1.4052	32.141	-5.0887
133.28	-0.1943	49.123	-3.5035	0.59944	-1.3118	0.27533	0.0068718	0.21964	0.66022	-1.3176	3741.2	20.232	-0.078375	84.16	-51.788	79.621	77.558	20.238	-3.6287	-3.5491	0.77798	-1.4052	32.141	-5.0887
133.29	-0.1872	49.133	-3.5021	0.59945	-1.3107	0.27917	-0.0015081	0.21802	0.66022	-1.3176	3740.6	20.235	-0.075502	84.167	-51.945	79.629	77.558	20.238	-3.6287	-3.5491	0.77798	-1.4052	32.141	-5.0887
133.3	-0.17972	49.144	-3.5007	0.59942	-1.3096	0.2829	-0.0098488	0.21633	0.66022	-1.3176	3739.9	20.238	-0.072479	84.175	-52.102	79.637	77.558	20.238	-3.6287	-3.5491	0.77798	-1.4052	32.141	-5.0887
133.31	-0.17187	49.155	-3.4993	0.59935	-1.3085	0.28653	-0.018147	0.21457	0.66022	-1.3176	3739.2	20.24	-0.069306	84.183	-52.26	79.645	77.558	20.238	-3.6287	-3.5491	0.77798	-1.4052	32.141	-5.0887
133.32	-0.16364	49.166	-3.4979	0.59924	-1.3074	0.29005	-0.0264	0.21275	0.66022	-1.3176	3738.5	20.243	-0.065983	84.19	-52.418	79.653	77.558	20.238	-3.6287	-3.5491	0.77798	-1.4052	32.141	-5.0887
133.33	-0.15504	49.178	-3.4964	0.59909	-1.3064	0.29347	-0.034603	0.21087	0.66022	-1.3176	3737.8	20.246	-0.062509	84.198	-52.577	79.661	77.558	20.238	-3.6287	-3.5491	0.77798	-1.4052	32.141	-5.0887
133.34	-0.14606	49.19	-3.4949	0.59889	-1.3053	0.29679	-0.042754	0.20893	0.66022	-1.3176	3737.2	20.249	-0.058884	84.206	-52.737	79.669	77.558	20.238	-3.6287	-3.5491	0.77798	-1.4052	32.141	-5.0887
133.35	-0.13671	49.201	-3.4934	0.59866	-1.3043	0.29999	-0.050851	0.20693	0.66022	-1.3176	3736.5	20.252	-0.055108	84.214	-52.896	79.677	77.558	20.238	-3.6287	-3.5491	0.77798	-1.4052	32.141	-5.0887
133.36	-0.12698	49.214	-3.4919	0.59839	-1.3033	0.30309	-0.058889	0.20488	0.66022	-1.3176	3735.8	20.256	-0.051181	84.222	-53.056	79.686	77.558	20.238	-3.6287	-3.5491	0.77798	-1.4052	32.141	-5.0887
133.37	-0.11687	49.226	-3.4904	0.59807	-1.3022	0.30608	-0.066866	0.20276	0.66022	-1.3176	3735.1	20.259	-0.047103	84.23	-53.217	79.694	77.558	20.238	-3.6287	-3.5491	0.77798	-1.4052	32.141	-5.0887
133.38	-0.10639	49.239	-3.4889	0.59772	-1.3012	0.30896	-0.07478	0.2006	0.66022	-1.3176	3734.4	20.262	-0.042874	84.238	-53.378	79.702	77.558	20.238	-3.6287	-3.5491	0.77798	-1.4052	32.141	-5.0887
133.39	-0.095531	49.251	-3.4873	0.59732	-1.3002	0.31173	-0.082627	0.19838	0.66022	-1.3176	3733.8	20.266	-0.038494	84.246	-53.539	79.711	77.558	20.238	-3.6287	-3.5491	0.77798	-1.4052	32.141	-5.0887
133.4	-0.084296	49.264	-3.4857	0.59689	-1.2992	0.3144	-0.090405	0.1961	0.66022	-1.3176	3733.1	20.269	-0.033964	84.254	-53.7	79.719	77.558	20.238	-3.6287	-3.5491	0.77798	-1.4052	32.141	-5.0887
133.41	-0.072685	49.277	-3.4842	0.59642	-1.2983	0.31695	-0.098112	0.19378	0.66022	-1.3176	3732.4	20.273	-0.029283	84.262	-53.861	79.728	77.558	20.238	-3.6287	-3.5491	0.77798	-1.4052	32.141	-5.0887
133.42	-0.060698	49.291	-3.4826	0.59591	-1.2973	0.31939	-0.10575	0.19141	0.66022	-1.3176	3731.7	20.277	-0.024451	84.27	-54.023	79.736	77.558	20.238	-3.6287	-3.5491	0.77798	-1.4052	32.141	-5.0887
133.43	-0.048337	49.304	-3.481	0.59536	-1.2964	0.32171	-0.1133	0.18899	0.66022	-1.3176	3731.0	20.28	-0.01947	84.278	-54.185	79.745	77.558	20.238	-3.6287	-3.5491	0.77798	-1.4052	32.141	-5.0887
133.44	-0.035603	49.318	-3.4794	0.59478	-1.2954	0.32393	-0.12078	0.18653	0.66022	-1.3176	3730.3	20.284	-0.014339	84.287	-54.347	79.754	77.558	20.238	-3.6287	-3.5491	0.77798	-1.4052	32.141	-5.0887
133.45	-0.022495	49.332	-3.4777	0.59415	-1.2945	0.32603	-0.12818	0.18402	0.66022	-1.3176	3729.7	20.288	-0.0090593	84.295	-54.508	79.762	77.558	20.238	-3.6287	-3.5491	0.77798	-1.4052	32.141	-5.0887
133.46	-0.0090165	49.346	-3.4761	0.5935	-1.2936	0.32803	-0.13549	0.18146	0.66022	-1.3176	3729.0	20.292	-0.0036308	84.303	-54.67	79.771	77.558	20.238	-3.6287	-3.5491	0.77798	-1.4052	32.141	-5.0887
133.47	0.0048325	49.36	-3.4744	0.5928	-1.2927	0.32993	-0.14281	0.17887	0.66022	-1.3176	3728.3	20.296	0.0019458	84.312	-54.832	79.78	77.558	20.238	-3.6287	-3.5491	0.77798	-1.4052	32.141	-5.0887
133.48	0.01905	49.374	-3.4728	0.59207	-1.2918	0.33177	-0.1502	0.17622	0.66022	-1.3176	3727.6	20.3	0.0076697	84.32	-54.994	79.788	77.558	20.238	-3.6287	-3.5491	0.77798	-1.4052	32.141	-5.0887
133.49	0.033636	49.389	-3.4711	0.5913	-1.2909	0.33349	-0.15751	0.17353	0.66022	-1.3176	3726.9	20.304	0.01354	84.328	-55.155	79.797	77.558	20.238	-3.6287	-3.5491	0.77798	-1.4052	32.141	-5.0887
133.5	0.048587	49.404	-3.4695	0.59049	-1.2901	0.3351	-0.16473	0.1708	0.66022	-1.3176	3726.2	20.308	0.019557	84.337	-55.316	79.806	77.558	20.238	-3.6287	-3.5491	0.77798	-1.4052	32.141	-5.0887
133.51	0.063902	49.418	-3.4678	0.58965	-1.2892	0.3366	-0.17186	0.16803	0.66022	-1.3176	3725.5	20.313	0.025719	84.345	-55.478	79.815	77.558	20.238	-3.6287	-3.5491	0.77798	-1.4052	32.141	-5.0887
133.51	0.07958	49.433	-3.4661	0.58877	-1.2884	0.33798	-0.17889	0.16522	0.66022	-1.3176	3724.8	20.317	0.032026	84.354	-55.638	79.824	77.558	20.238	-3.6287	-3.5491	0.77798	-1.4052	32.141	-5.0887
133.52	0.095618	49.448	-3.4644	0.58786	-1.2876	0.33926	-0.18583	0.16238	0.66022	-1.3176	3724.1	20.321	0.038476	84.362	-55.799	79.833	77.558	20.238	-3.6287	-3.5491	0.77798	-1.4052	32.141	-5.0887
133.53	0.11201	49.464	-3.4627	0.58692	-1.2867	0.34042	-0.19268	0.1595	0.66022	-1.3176	3723.4	20.326	0.045069	84.371	-55.959	79.842	77.558	20.238	-3.6287	-3.5491	0.77798	-1.4052	32.141	-5.0887
133.54	0.12877	49.479	-3.461	0.58594	-1.286	0.34147	-0.19942	0.15659	0.66022	-1.3176	3722.8	20.33	0.051804	84.38	-56.118	79.851	77.558	20.238	-3.6287	-3.5491	0.77798	-1.4052	32.141	-5.0887
133.55	0.14587	49.494	-3.4593	0.58492	-1.2852	0.3424	-0.20607	0.15365	0.66022	-1.3176	3722.1	20.334	0.05868	84.388	-56.277	79.86	77.558	20.238	-3.6287	-3.5491	0.77798	-1.4052	32.141	-5.0887
133.56	0.16333	49.51	-3.4576	0.58387	-1.2844	0.34322	-0.21261	0.15068	0.66022	-1.3176	3721.4	20.339	0.065695	84.397	-56.436	79.869	77.558	20.238	-3.6287	-3.5491	0.77798	-1.4052	32.141	-5.0887
133.57	0.18113	49.525	-3.4559	0.5828	-1.2837	0.34394	-0.21905	0.14769	0.66022	-1.3176	3720.7	20.343	0.072849	84.406	-56.594	79.878	77.558	20.238	-3.6287	-3.5491	0.77798	-1.4052	32.141	-5.0887
133.58	0.19928	49.541	-3.4541	0.58168	-1.2829	0.34454	-0.22538	0.14466	0.66022	-1.3176	3720.0	20.348	0.080141	84.414	-56.751	79.887	77.558	20.238	-3.6287	-3.5491	0.77798	-1.4052	32.141	-5.0887
133.59	0.21777	49.557	-3.4524	0.58054	-1.2822	0.34502	-0.2316	0.14161	0.66022	-1.3176	3719.3	20.352	0.087568	84.423	-56.907	79.896	77.558	20.238	-3.6287	-3.5491	0.77798	-1.4052	32.141	-5.0887
133.6	0.23661	49.573	-3.4507	0.57937	-1.2815	0.3454	-0.23772	0.13854	0.66022	-1.3176	3718.6	20.357	0.095131	84.432	-57.063	79.905	77.558	20.238	-3.6287	-3.5491	0.77798	-1.4052	32.141	-5.0887
133.61	0.25577	49.589	-3.449	0.57816	-1.2808	0.34567	-0.24373	0.13544	0.66022	-1.3176	3717.9	20.362	0.10283	84.441	-57.217	79.914	77.558	20.238	-3.6287	-3.5491	0.77798	-1.4052	32.141	-5.0887
133.62	0.27527	49.605	-3.4472	0.57693	-1.2802	0.34583	-0.24963	0.13233	0.66022	-1.3176	3717.2	20.366	0.11065	84.449	-57.371	79.923	77.558	20.238	-3.6287	-3.5491	0.77798	-1.4052	32.141	-5.0887
133.63	0.2951	49.621	-3.4455	0.57567	-1.2795	0.34588	-0.25541	0.12919	0.66022	-1.3176	3716.5	20.371	0.11861	84.458	-57.523	79.933	77.558	20.238	-3.6287	-3.5491	0.77798	-1.4052	32.141	-5.0887
133.64	0.31526	49.637	-3.4438	0.57438	-1.2789	0.34606	-0.26108	0.12604	0.66022	-1.3176	3715.8	20.376	0.1267	84.467	-57.675	79.942	77.558	20.238	-3.6287	-3.5491	0.77798	-1.4052	32.141	-5.0887
133.65	0.33573	49.654	-3.442	0.57306	-1.2783	0.34628	-0.26663	0.12287	0.66022	-1.3176	3715.1	20.381	0.13492	84.476	-57.825	79.951	77.558	20.238	-3.6287	-3.5491	0.77798	-1.4052	32.141	-5.0887
133.66	0.35653	49.67	-3.4403	0.57171	-1.2777	0.34637	-0.27207	0.11968	0.66022	-1.3176	3714.4	20.385	0.14326	84.485	-57.974	79.96	77.558	20.238	-3.6287	-3.5491	0.77798	-1.4052	32.141	-5.0887
133.67	0.37764	49.686	-3.4386	0.57034	-1.2771	0.34634	-0.27739	0.11648	0.66022	-1.3176	3713.7	20.39	0.15172	84.494	-58.121	79.97	77.558	20.238	-3.6287	-3.5491	0.77798	-1.4052	32.141	-5.0887
133.68	0.39906	49.703	-3.4368	0.56894	-1.2765	0.34618	-0.2826	0.11326	0.66022	-1.3176	3713.0	20.395	0.16031	84.503	-58.267	79.979	77.558	20.238	-3.6287	-3.5491	0.77798	-1.4052	32.141	-5.0887
133.69	0.42078	49.719	-3.4351	0.56751	-1.2759	0.34589	-0.2877	0.11004	0.66022	-1.3176	3712.3	20.4	0.16902	84.511	-58.412	79.988	77.558	20.238	-3.6287	-3.5491	0.77798	-1.4052	32.141	-5.0887
133.7	0.44281	49.736	-3.4334	0.56606	-1.2754	0.34548	-0.29268	0.1068	0.66022	-1.3176	3711.6	20.405	0.17785	84.52	-58.555	79.997	77.558	20.238	-3.6287	-3.5491	0.77798	-1.4052	32.141	-5.0887
133.71	0.46514	49.752	-3.4317	0.56459	-1.2749	0.34495	-0.29754	0.10356	0.66022	-1.3176	3710.9	20.41	0.1868	84.529	-58.696	80.007	77.558	20.238	-3.6287	-3.5491	0.77798	-1.4052	32.141	-5.0887
133.72	0.48776	49.769	-3.4299	0.56309	-1.2744	0.34429	-0.30229	0.1003	0.66022	-1.3176	3710.2	20.414	0.19586	84.538	-58.835	80.016	77.558	20.238	-3.6287	-3.5491	0.77798	-1.4052	32.141	-5.0887
133.73	0.51067	49.786	-3.4282	0.56156	-1.2739	0.34351	-0.30692	0.097044	0.66022	-1.3176	3709.5	20.419	0.20504	84.547	-58.972	80.025	77.558	20.238	-3.6287	-3.5491	0.77798	-1.4052	32.141	-5.0887
133.74	0.53386	49.802	-3.4265	0.56002	-1.2734	0.34261	-0.31142	0.093779	0.66022	-1.3176	3708.8	20.424	0.21433	84.556	-59.107	80.035	77.558	20.238	-3.6287	-3.5491	0.77798	-1.4052	32.141	-5.0887
133.75	0.55733	49.819	-3.4248	0.55845	-1.2729	0.3416	-0.31581	0.090511	0.66022	-1.3176	3708.1	20.429	0.22373	84.565	-59.24	80.044	77.558	20.238	-3.6287	-3.5491	0.77798	-1.4052	32.141	-5.0887
133.76	0.58108	49.836	-3.4231	0.55686	-1.2725	0.34046	-0.32008	0.087241	0.66022	-1.3176	3707.4	20.434	0.23324	84.574	-59.371	80.053	77.558	20.238	-3.6287	-3.5491	0.77798	-1.4052	32.141	-5.0887
133.77	0.6051	49.852	-3.4214	0.55525	-1.272	0.33921	-0.32423	0.083969	0.66022	-1.3176	3706.7	20.439	0.24285	84.583	-59.499	80.063	77.558	20.238	-3.6287	-3.5491	0.77798	-1.4052	32.141	-5.0887
133.78	0.62938	49.869	-3.4197	0.55362	-1.2716	0.33784	-0.32826	0.080696	0.66022	-1.3176	3706.0	20.444	0.25257	84.592	-59.625	80.072	77.558	20.238	-3.6287	-3.5491	0.77798	-1.4052	32.141	-5.0887
133.79	0.65392	49.886	-3.418	0.55197	-1.2712	0.33635	-0.33216	0.077425	0.66022	-1.3176	3705.3	20.449	0.26239	84.601	-59.748	80.081	77.558	20.238	-3.6287	-3.5491	0.77798	-1.4052	32.141	-5.0887
133.8	0.67871	49.903	-3.4163	0.5503	-1.2709	0.33476	-0.33594	0.074156	0.66022	-1.3176	3704.6	20.454	0.27231	84.61	-59.868	80.091	77.558	20.238	-3.6287	-3.5491	0.77798	-1.4052	32.141	-5.0887
133.81	0.70374	49.919	-3.4147	0.54861	-1.2705	0.33305	-0.33961	0.07089	0.66022	-1.3176	3703.9	20.459	0.28233	84.619	-59.985	80.1	77.558	20.238	-3.6287	-3.5491	0.77798	-1.4052	32.141	-5.0887
133.82	0.72902	49.936	-3.413	0.5469	-1.2702	0.33123	-0.34314	0.067629	0.66022	-1.3176	3703.2	20.463	0.29244	84.628	-60.099	80.109	77.558	20.238	-3.6287	-3.5491	0.77798	-1.4052	32.141	-5.0887
133.83	0.75453	49.953	-3.4113	0.54518	-1.2698	0.3293	-0.34656	0.064373	0.66022	-1.3176	3702.5	20.468	0.30264	84.637	-60.21	80.119	77.558	20.238	-3.6287	-3.5491	0.77798	-1.4052	32.141	-5.0887
133.84	0.78028	49.969	-3.4097	0.54343	-1.2695	0.32727	-0.34985	0.061123	0.66022	-1.3176	3701.8	20.473	0.31293	84.646	-60.318	80.128	77.558	20.238	-3.6287	-3.5491	0.77798	-1.4052	32.141	-5.0887
133.85	0.80624	49.986	-3.4081	0.54168	-1.2692	0.32513	-0.35302	0.057881	0.66022	-1.3176	3701.1	20.478	0.32331	84.655	-60.422	80.137	77.558	20.238	-3.6287	-3.5491	0.77798	-1.4052	32.141	-5.0887
133.86	0.83242	50.003	-3.4065	0.5399	-1.2689	0.32288	-0.35607	0.054648	0.66022	-1.3176	3700.4	20.483	0.33377	84.664	-60.523	80.147	77.558	20.238	-3.6287	-3.5491	0.77798	-1.4052	32.141	-5.0887
133.87	0.85881	50.019	-3.4048	0.53812	-1.2687	0.32053	-0.359	0.051425	0.66022	-1.3176	3699.7	20.488	0.34431	84.673	-60.62	80.156	77.558	20.238	-3.6287	-3.5491	0.77798	-1.4052	32.141	-5.0887
133.88	0.8854	50.036	-3.4032	0.53631	-1.2684	0.31808	-0.3618	0.048212	0.66022	-1.3176	3699.0	20.493	0.35494	84.682	-60.713	80.165	77.558	20.238	-3.6287	-3.5491	0.77798	-1.4052	32.141	-5.0887
133.89	0.91219	50.052	-3.4017	0.5345	-1.2682	0.31552	-0.36448	0.04501	0.66022	-1.3176	3698.2	20.498	0.36564	84.691	-60.802	80.175	77.558	20.238	-3.6287	-3.5491	0.77798	-1.4052	32.141	-5.0887
133.9	0.93916	50.069	-3.4001	0.53267	-1.268	0.31287	-0.36703	0.041821	0.66022	-1.3176	3697.5	20.502	0.37641	84.7	-60.887	80.184	77.558	20.238	-3.6287	-3.5491	0.77798	-1.4052	32.141	-5.0887
133.91	0.96632	50.085	-3.3985	0.53083	-1.2678	0.31012	-0.36947	0.038646	0.66022	-1.3176	3696.8	20.507	0.38726	84.709	-60.967	80.193	77.558	20.238	-3.6287	-3.5491	0.77798	-1.4052	32.141	-5.0887
133.92	0.99365	50.101	-3.397	0.52898	-1.2676	0.30728	-0.37178	0.035485	0.66022	-1.3176	3696.1	20.512	0.39817	84.717	-61.043	80.203	77.558	20.238	-3.6287	-3.5491	0.77798	-1.4052	32.141	-5.0887
133.93	1.0212	50.118	-3.3955	0.52711	-1.2674	0.30434	-0.37396	0.032339	0.66022	-1.3176	3695.4	20.517	0.40914	84.726	-61.115	80.212	77.558	20.238	-3.6287	-3.5491	0.77798	-1.4052	32.141	-5.0887
133.94	1.0488	50.134	-3.394	0.52524	-1.2673	0.30131	-0.37603	0.02921	0.66022	-1.3176	3694.7	20.521	0.42018	84.735	-61.182	80.221	77.558	20.238	-3.6287	-3.5491	0.77798	-1.4052	32.141	-5.0887
133.95	1.0766	50.15	-3.3925	0.52335	-1.2671	0.29819	-0.37797	0.026097	0.66022	-1.3176	3694.0	20.526	0.43128	84.744	-61.244	80.23	77.558	20.238	-3.6287	-3.5491	0.77798	-1.4052	32.141	-5.0887
133.96	1.1046	50.166	-3.391	0.52146	-1.267	0.29498	-0.3798	0.023003	0.66022	-1.3176	3693.3	20.531	0.44243	84.753	-61.301	80.239	77.558	20.238	-3.6287	-3.5491	0.77798	-1.4052	32.141	-5.0887
133.97	1.1327	50.182	-3.3895	0.51955	-1.2669	0.29169	-0.3815	0.019927	0.66022	-1.3176	3692.6	20.536	0.45364	84.762	-61.353	80.249	77.558	20.238	-3.6287	-3.5491	0.77798	-1.4052	32.141	-5.0887
133.98	1.1609	50.198	-3.3881	0.51764	-1.2668	0.2883	-0.38308	0.01687	0.66022	-1.3176	3691.9	20.54	0.4649	84.77	-61.4	80.258	77.558	20.238	-3.6287	-3.5491	0.77798	-1.4052	32.141	-5.0887
133.99	1.1892	50.214	-3.3866	0.51572	-1.2667	0.28484	-0.38454	0.013834	0.66022	-1.3176	3691.2	20.545	0.4762	84.779	-61.442	80.267	77.558	20.238	-3.6287	-3.5491	0.77798	-1.4052	32.141	-5.0887
133.99	1.2177	50.23	-3.3852	0.5138	-1.2667	0.28129	-0.38588	0.010819	0.66022	-1.3176	3690.5	20.549	0.48755	84.788	-61.478	80.276	77.558	20.238	-3.6287	-3.5491	0.77798	-1.4052	32.141	-5.0887
134.0	1.2463	50.246	-3.3838	0.51186	-1.2666	0.27766	-0.38709	0.007825	0.66022	-1.3176	3689.8	20.554	0.49893	84.797	-61.509	80.285	77.558	20.238	-3.6287	-3.5491	0.77798	-1.4052	32.141	-5.0887
134.01	1.2749	50.261	-3.3824	0.50993	-1.2666	0.27396	-0.38819	0.0048538	0.66022	-1.3176	3689.0	20.558	0.51036	84.805	-61.535	80.294	77.558	20.238	-3.6287	-3.5491	0.77798	-1.4052	32.141	-5.0887
134.02	1.3037	50.277	-3.3811	0.50798	-1.2666	0.27017	-0.38917	0.0019059	0.66022	-1.3176	3688.3	20.563	0.52182	84.814	-61.555	80.303	77.558	20.238	-3.6287	-3.5491	0.77798	-1.4052	32.141	-5.0887
134.03	1.3325	50.292	-3.3797	0.50603	-1.2666	0.26631	-0.39004	-0.0010182	0.66022	-1.3176	3687.6	20.567	0.5333	84.823	-61.569	80.312	77.558	20.238	-3.6287	-3.5491	0.77798	-1.4052	32.141	-5.0887
134.04	1.3615	50.308	-3.3784	0.50408	-1.2666	0.26238	-0.39078	-0.0039177	0.66022	-1.3176	3686.9	20.572	0.54482	84.831	-61.578	80.321	77.558	20.238	-3.6287	-3.5491	0.77798	-1.4052	32.141	-5.0887
134.05	1.3904	50.323	-3.3771	0.50213	-1.2666	0.25838	-0.39141	-0.006792	0.66022	-1.3176	3686.2	20.576	0.55636	84.84	-61.582	80.33	77.558	20.238	-3.6287	-3.5491	0.77798	-1.4052	32.141	-5.0887
134.06	1.4195	50.338	-3.3758	0.50017	-1.2666	0.25431	-0.39192	-0.0096405	0.66022	-1.3176	3685.5	20.58	0.56792	84.849	-61.58	80.339	77.558	20.238	-3.6287	-3.5491	0.77798	-1.4052	32.141	-5.0887
134.07	1.4485	50.353	-3.3746	0.49821	-1.2667	0.25017	-0.39231	-0.012462	0.66022	-1.3176	3684.8	20.585	0.5795	84.857	-61.572	80.348	77.558	20.238	-3.6287	-3.5491	0.77798	-1.4052	32.141	-5.0887
134.08	1.4777	50.368	-3.3733	0.49625	-1.2668	0.24597	-0.39259	-0.015257	0.66022	-1.3176	3684.1	20.589	0.59109	84.866	-61.559	80.357	77.558	20.238	-3.6287	-3.5491	0.77798	-1.4052	32.141	-5.0887
134.09	1.5068	50.383	-3.3721	0.49428	-1.2668	0.2417	-0.39275	-0.018024	0.66022	-1.3176	3683.4	20.593	0.6027	84.874	-61.541	80.366	77.558	20.238	-3.6287	-3.5491	0.77798	-1.4052	32.141	-5.0887
134.1	1.536	50.398	-3.3709	0.49232	-1.2669	0.23749	-0.39279	-0.020761	0.66022	-1.3176	3682.7	20.597	0.61431	84.882	-61.517	80.375	77.558	20.238	-3.6287	-3.5491	0.77798	-1.4052	32.141	-5.0887
134.11	1.5652	50.412	-3.3697	0.49035	-1.2671	0.23354	-0.3927	-0.023464	0.66022	-1.3176	3682.0	20.602	0.62592	84.891	-61.488	80.384	77.558	20.238	-3.6287	-3.5491	0.77798	-1.4052	32.141	-5.0887
134.12	1.5944	50.427	-3.3686	0.48839	-1.2672	0.22953	-0.39251	-0.026138	0.66022	-1.3176	3681.2	20.606	0.63754	84.899	-61.454	80.393	77.558	20.238	-3.6287	-3.5491	0.77798	-1.4052	32.141	-5.0887
134.13	1.6236	50.441	-3.3674	0.48643	-1.2673	0.22548	-0.3922	-0.028783	0.66022	-1.3176	3680.5	20.61	0.64915	84.908	-61.414	80.401	77.558	20.238	-3.6287	-3.5491	0.77798	-1.4052	32.141	-5.0887
134.14	1.6528	50.455	-3.3663	0.48447	-1.2675	0.22139	-0.39179	-0.031397	0.66022	-1.3176	3679.8	20.614	0.66076	84.916	-61.37	80.41	77.558	20.238	-3.6287	-3.5491	0.77798	-1.4052	32.141	-5.0887
134.15	1.682	50.469	-3.3652	0.48251	-1.2676	0.21725	-0.39126	-0.033981	0.66022	-1.3176	3679.1	20.618	0.67235	84.924	-61.321	80.419	77.558	20.238	-3.6287	-3.5491	0.77798	-1.4052	32.141	-5.0887
134.15	1.7111	50.483	-3.3641	0.48056	-1.2678	0.21307	-0.39063	-0.036533	0.66022	-1.3176	3678.4	20.622	0.68394	84.932	-61.266	80.427	77.558	20.238	-3.6287	-3.5491	0.77798	-1.4052	32.141	-5.0887
134.16	1.7402	50.497	-3.3631	0.47861	-1.268	0.20886	-0.38989	-0.039054	0.66022	-1.3176	3677.7	20.625	0.69551	84.94	-61.208	80.436	77.558	20.238	-3.6287	-3.5491	0.77798	-1.4052	32.141	-5.0887
134.17	1.7693	50.51	-3.3621	0.47666	-1.2682	0.2046	-0.38905	-0.041543	0.66022	-1.3176	3677.0	20.629	0.70706	84.949	-61.144	80.444	77.558	20.238	-3.6287	-3.5491	0.77798	-1.4052	32.141	-5.0887
134.18	1.7983	50.524	-3.361	0.47472	-1.2684	0.20032	-0.38809	-0.043999	0.66022	-1.3176	3676.3	20.633	0.71859	84.957	-61.077	80.453	77.558	20.238	-3.6287	-3.5491	0.77798	-1.4052	32.141	-5.0887
134.19	1.8273	50.537	-3.36	0.47278	-1.2686	0.19599	-0.38704	-0.046421	0.66022	-1.3176	3675.6	20.637	0.7301	84.965	-61.005	80.461	77.558	20.238	-3.6287	-3.5491	0.77798	-1.4052	32.141	-5.0887
134.2	1.8562	50.55	-3.3591	0.47084	-1.2689	0.19164	-0.38588	-0.048811	0.66022	-1.3176	3674.9	20.64	0.74158	84.973	-60.929	80.47	77.558	20.238	-3.6287	-3.5491	0.77798	-1.4052	32.141	-5.0887
134.21	1.885	50.563	-3.3581	0.46892	-1.2691	0.18725	-0.38461	-0.051166	0.66022	-1.3176	3674.1	20.644	0.75302	84.981	-60.849	80.478	77.558	20.238	-3.6287	-3.5491	0.77798	-1.4052	32.141	-5.0887
134.22	1.9138	50.576	-3.3572	0.467	-1.2694	0.18283	-0.38325	-0.053487	0.66022	-1.3176	3673.4	20.647	0.76443	84.989	-60.765	80.487	77.558	20.238	-3.6287	-3.5491	0.77798	-1.4052	32.141	-5.0887
134.23	1.9424	50.589	-3.3563	0.46509	-1.2697	0.17839	-0.38178	-0.055773	0.66022	-1.3176	3672.7	20.651	0.77581	84.996	-60.678	80.495	77.558	20.238	-3.6287	-3.5491	0.77798	-1.4052	32.141	-5.0887
134.24	1.971	50.601	-3.3554	0.46318	-1.2699	0.17392	-0.38021	-0.058024	0.66022	-1.3176	3672.0	20.654	0.78714	85.004	-60.587	80.503	77.558	20.238	-3.6287	-3.5491	0.77798	-1.4052	32.141	-5.0887
134.25	1.9994	50.614	-3.3546	0.46128	-1.2702	0.16942	-0.37854	-0.06024	0.66022	-1.3176	3671.3	20.658	0.79843	85.012	-60.493	80.511	77.558	20.238	-3.6287	-3.5491	0.77798	-1.4052	32.141	-5.0887
134.25	2.0277	50.626	-3.3537	0.4594	-1.2705	0.1649	-0.37677	-0.062419	0.66022	-1.3176	3670.6	20.661	0.80967	85.02	-60.395	80.52	77.558	20.238	-3.6287	-3.5491	0.77798	-1.4052	32.141	-5.0887
134.26	2.056	50.638	-3.3529	0.45752	-1.2709	0.16036	-0.37491	-0.064562	0.66022	-1.3176	3669.9	20.664	0.82087	85.027	-60.295	80.528	77.558	20.238	-3.6287	-3.5491	0.77798	-1.4052	32.141	-5.0887
134.27	2.084	50.65	-3.3521	0.45565	-1.2712	0.1558	-0.37294	-0.066668	0.66022	-1.3176	3669.2	20.667	0.83201	85.035	-60.192	80.536	77.558	20.238	-3.6287	-3.5491	0.77798	-1.4052	32.141	-5.0887
134.28	2.112	50.661	-3.3514	0.45379	-1.2715	0.15122	-0.37088	-0.068737	0.66022	-1.3176	3668.5	20.67	0.84309	85.043	-60.086	80.544	77.558	20.238	-3.6287	-3.5491	0.77798	-1.4052	32.141	-5.0887
134.29	2.1398	50.673	-3.3506	0.45194	-1.2719	0.14662	-0.36873	-0.070768	0.66022	-1.3176	3667.8	20.673	0.85411	85.05	-59.977	80.552	77.558	20.238	-3.6287	-3.5491	0.77798	-1.4052	32.141	-5.0887
134.3	2.1675	50.684	-3.3499	0.4501	-1.2722	0.14201	-0.36648	-0.072762	0.66022	-1.3176	3667.1	20.676	0.86508	85.058	-59.867	80.56	77.558	20.238	-3.6287	-3.5491	0.77798	-1.4052	32.141	-5.0887
134.31	2.195	50.695	-3.3492	0.44827	-1.2726	0.13738	-0.36413	-0.074717	0.66022	-1.3176	3666.4	20.679	0.87598	85.065	-59.753	80.568	77.558	20.238	-3.6287	-3.5491	0.77798	-1.4052	32.141	-5.0887
134.32	2.2223	50.706	-3.3485	0.44646	-1.273	0.13274	-0.36158	-0.076634	0.66022	-1.3176	3665.6	20.682	0.88681	85.073	-59.638	80.575	77.558	20.238	-3.6287	-3.5491	0.77798	-1.4052	32.141	-5.0887
134.32	2.2494	50.717	-3.3479	0.44466	-1.2734	0.12809	-0.35877	-0.078509	0.66022	-1.3176	3664.9	20.685	0.89757	85.08	-59.52	80.583	77.558	20.238	-3.6287	-3.5491	0.77798	-1.4052	32.141	-5.0887
134.33	2.2764	50.727	-3.3472	0.44287	-1.2738	0.12344	-0.35588	-0.080343	0.66022	-1.3176	3664.2	20.688	0.90825	85.087	-59.401	80.591	77.558	20.238	-3.6287	-3.5491	0.77798	-1.4052	32.141	-5.0887
134.34	2.3032	50.737	-3.3466	0.4411	-1.2742	0.11877	-0.35291	-0.082134	0.66022	-1.3176	3663.5	20.69	0.91886	85.094	-59.28	80.599	77.558	20.238	-3.6287	-3.5491	0.77798	-1.4052	32.141	-5.0887
134.35	2.3298	50.748	-3.346	0.43934	-1.2746	0.1141	-0.34986	-0.083883	0.66022	-1.3176	3662.8	20.693	0.92939	85.101	-59.157	80.606	77.558	20.238	-3.6287	-3.5491	0.77798	-1.4052	32.141	-5.0887
134.36	2.3562	50.758	-3.3455	0.4376	-1.275	0.10942	-0.34673	-0.085589	0.66022	-1.3176	3662.1	20.695	0.93984	85.109	-59.033	80.614	77.558	20.238	-3.6287	-3.5491	0.77798	-1.4052	32.141	-5.0887
134.37	2.3823	50.767	-3.345	0.43588	-1.2755	0.10475	-0.34352	-0.087253	0.66022	-1.3176	3661.4	20.698	0.9502	85.116	-58.907	80.621	77.558	20.238	-3.6287	-3.5491	0.77798	-1.4052	32.141	-5.0887
134.38	2.4083	50.777	-3.3444	0.43417	-1.2759	0.10007	-0.34023	-0.088874	0.66022	-1.3176	3660.7	20.7	0.96048	85.123	-58.78	80.629	77.558	20.238	-3.6287	-3.5491	0.77798	-1.4052	32.141	-5.0887
134.38	2.434	50.786	-3.344	0.43247	-1.2763	0.095389	-0.33687	-0.090452	0.66022	-1.3176	3660.0	20.702	0.97067	85.13	-58.651	80.636	77.558	20.238	-3.6287	-3.5491	0.77798	-1.4052	32.141	-5.0887
134.39	2.4595	50.795	-3.3435	0.4308	-1.2768	0.090713	-0.33344	-0.091988	0.66022	-1.3176	3659.3	20.705	0.98076	85.136	-58.522	80.644	77.558	20.238	-3.6287	-3.5491	0.77798	-1.4052	32.141	-5.0887
134.4	2.4848	50.804	-3.343	0.42914	-1.2773	0.086041	-0.32993	-0.09348	0.66022	-1.3176	3658.6	20.707	0.99076	85.143	-58.391	80.651	77.558	20.238	-3.6287	-3.5491	0.77798	-1.4052	32.141	-5.0887
134.41	2.5098	50.813	-3.3426	0.4275	-1.2777	0.081374	-0.32635	-0.09493	0.66022	-1.3176	3657.9	20.709	1.0007	85.15	-58.26	80.658	77.558	20.238	-3.6287	-3.5491	0.77798	-1.4052	32.141	-5.0887
134.42	2.5346	50.821	-3.3422	0.42588	-1.2782	0.076713	-0.3227	-0.096336	0.66022	-1.3176	3657.2	20.711	1.0105	85.157	-58.128	80.666	77.558	20.238	-3.6287	-3.5491	0.77798	-1.4052	32.141	-5.0887
134.43	2.5591	50.829	-3.3419	0.42427	-1.2787	0.072061	-0.31898	-0.097699	0.66022	-1.3176	3656.5	20.713	1.0202	85.163	-57.995	80.673	77.558	20.238	-3.6287	-3.5491	0.77798	-1.4052	32.141	-5.0887
134.44	2.5834	50.837	-3.3415	0.42269	-1.2792	0.067418	-0.31519	-0.099018	0.66022	-1.3176	3655.8	20.714	1.0297	85.17	-57.861	80.68	77.558	20.238	-3.6287	-3.5491	0.77798	-1.4052	32.141	-5.0887
134.44	2.6074	50.845	-3.3412	0.42112	-1.2797	0.062786	-0.31133	-0.10029	0.66022	-1.3176	3655.1	20.716	1.0392	85.177	-57.726	80.687	77.558	20.238	-3.6287	-3.5491	0.77798	-1.4052	32.141	-5.0887
134.45	2.6311	50.853	-3.3409	0.41957	-1.2802	0.058166	-0.30741	-0.10153	0.66022	-1.3176	3654.3	20.718	1.0486	85.183	-57.592	80.694	77.558	20.238	-3.6287	-3.5491	0.77798	-1.4052	32.141	-5.0887
134.46	2.6545	50.86	-3.3406	0.41805	-1.2807	0.05356	-0.30342	-0.10272	0.66022	-1.3176	3653.6	20.719	1.0579	85.189	-57.456	80.701	77.558	20.238	-3.6287	-3.5491	0.77798	-1.4052	32.141	-5.0887
134.47	2.6776	50.867	-3.3403	0.41654	-1.2812	0.048969	-0.29937	-0.10386	0.66022	-1.3176	3652.9	20.721	1.067	85.196	-57.32	80.708	77.558	20.238	-3.6287	-3.5491	0.77798	-1.4052	32.141	-5.0887
134.48	2.7005	50.874	-3.3401	0.41505	-1.2817	0.044394	-0.29526	-0.10496	0.66022	-1.3176	3652.2	20.722	1.076	85.202	-57.184	80.714	77.558	20.238	-3.6287	-3.5491	0.77798	-1.4052	32.141	-5.0887
134.49	2.723	50.881	-3.3399	0.41359	-1.2823	0.039837	-0.29108	-0.10602	0.66022	-1.3176	3651.5	20.724	1.0849	85.208	-57.048	80.721	77.558	20.238	-3.6287	-3.5491	0.77798	-1.4052	32.141	-5.0887
134.49	2.7453	50.888	-3.3397	0.41214	-1.2828	0.0353	-0.28685	-0.10704	0.66022	-1.3176	3650.8	20.725	1.0937	85.215	-56.912	80.728	77.558	20.238	-3.6287	-3.5491	0.77798	-1.4052	32.141	-5.0887
134.5	2.7672	50.894	-3.3396	0.41072	-1.2833	0.030782	-0.28255	-0.10801	0.66022	-1.3176	3650.1	20.726	1.1024	85.221	-56.775	80.735	77.558	20.238	-3.6287	-3.5491	0.77798	-1.4052	32.141	-5.0887
134.51	2.7888	50.9	-3.3394	0.40932	-1.2839	0.026287	-0.2782	-0.10894	0.66022	-1.3176	3649.4	20.727	1.1109	85.227	-56.639	80.741	77.558	20.238	-3.6287	-3.5491	0.77798	-1.4052	32.141	-5.0887
134.52	2.8101	50.906	-3.3393	0.40794	-1.2844	0.021814	-0.27379	-0.10982	0.66022	-1.3176	3648.7	20.728	1.1193	85.233	-56.502	80.748	77.558	20.238	-3.6287	-3.5491	0.77798	-1.4052	32.141	-5.0887
134.53	2.8311	50.911	-3.3392	0.40658	-1.285	0.017366	-0.26932	-0.11066	0.66022	-1.3176	3648.0	20.729	1.1276	85.239	-56.365	80.754	77.558	20.238	-3.6287	-3.5491	0.77798	-1.4052	32.141	-5.0887
134.53	2.8517	50.917	-3.3391	0.40524	-1.2855	0.012943	-0.2648	-0.11146	0.66022	-1.3176	3647.3	20.73	1.1357	85.244	-56.229	80.761	77.558	20.238	-3.6287	-3.5491	0.77798	-1.4052	32.141	-5.0887
134.54	2.872	50.922	-3.3391	0.40393	-1.2861	0.0085466	-0.26022	-0.11221	0.66022	-1.3176	3646.6	20.731	1.1437	85.25	-56.093	80.767	77.558	20.238	-3.6287	-3.5491	0.77798	-1.4052	32.141	-5.0887
134.55	2.892	50.927	-3.339	0.40264	-1.2867	0.0041783	-0.25559	-0.11292	0.66022	-1.3176	3645.9	20.731	1.1516	85.256	-55.957	80.773	77.558	20.238	-3.6287	-3.5491	0.77798	-1.4052	32.141	-5.0887
134.56	2.9116	50.931	-3.339	0.40137	-1.2872	-0.00016084	-0.25091	-0.11358	0.66022	-1.3176	3645.2	20.732	1.1593	85.262	-55.821	80.779	77.558	20.238	-3.6287	-3.5491	0.77798	-1.4052	32.141	-5.0887
134.57	2.9309	50.936	-3.339	0.40013	-1.2878	-0.0044697	-0.24618	-0.1142	0.66022	-1.3176	3644.5	20.732	1.1669	85.267	-55.685	80.786	77.558	20.238	-3.6287	-3.5491	0.77798	-1.4052	32.141	-5.0887
134.58	2.9498	50.94	-3.3391	0.39891	-1.2884	-0.008747	-0.24139	-0.11478	0.66022	-1.3176	3643.8	20.733	1.1744	85.273	-55.55	80.792	77.558	20.238	-3.6287	-3.5491	0.77798	-1.4052	32.141	-5.0887
134.58	2.9684	50.944	-3.3391	0.39772	-1.2889	-0.012992	-0.23656	-0.11531	0.66022	-1.3176	3643.1	20.733	1.1817	85.278	-55.416	80.798	77.558	20.238	-3.6287	-3.5491	0.77798	-1.4052	32.141	-5.0887
134.59	2.9866	50.947	-3.3392	0.39655	-1.2895	-0.017203	-0.23168	-0.1158	0.66022	-1.3176	3642.4	20.733	1.1889	85.284	-55.281	80.804	77.558	20.238	-3.6287	-3.5491	0.77798	-1.4052	32.141	-5.0887
134.6	3.0044	50.951	-3.3393	0.3954	-1.2901	-0.021379	-0.22676	-0.11625	0.66022	-1.3176	3641.7	20.734	1.1959	85.289	-55.147	80.81	77.558	20.238	-3.6287	-3.5491	0.77798	-1.4052	32.141	-5.0887
134.61	3.0219	50.954	-3.3394	0.39428	-1.2907	-0.025519	-0.22179	-0.11665	0.66022	-1.3176	3641.0	20.734	1.2028	85.295	-55.014	80.816	77.558	20.238	-3.6287	-3.5491	0.77798	-1.4052	32.141	-5.0887
134.62	3.039	50.957	-3.3395	0.39318	-1.2913	-0.029621	-0.21677	-0.117	0.66022	-1.3176	3640.3	20.734	1.2095	85.3	-54.881	80.822	77.558	20.238	-3.6287	-3.5491	0.77798	-1.4052	32.141	-5.0887
134.62	3.0557	50.96	-3.3397	0.39211	-1.2918	-0.033686	-0.21171	-0.11732	0.66022	-1.3176	3639.6	20.733	1.2161	85.305	-54.749	80.827	77.558	20.238	-3.6287	-3.5491	0.77798	-1.4052	32.141	-5.0887
134.63	3.072	50.962	-3.3399	0.39107	-1.2924	-0.037711	-0.20661	-0.11759	0.66022	-1.3176	3638.9	20.733	1.2225	85.31	-54.618	80.833	77.558	20.238	-3.6287	-3.5491	0.77798	-1.4052	32.141	-5.0887
134.64	3.088	50.964	-3.3401	0.39005	-1.293	-0.041696	-0.20147	-0.11781	0.66022	-1.3176	3638.2	20.733	1.2288	85.315	-54.487	80.839	77.558	20.238	-3.6287	-3.5491	0.77798	-1.4052	32.141	-5.0887
134.65	3.1035	50.966	-3.3403	0.38905	-1.2936	-0.04564	-0.19629	-0.11799	0.66022	-1.3176	3637.5	20.732	1.2349	85.32	-54.357	80.844	77.558	20.238	-3.6287	-3.5491	0.77798	-1.4052	32.141	-5.0887
134.66	3.1187	50.968	-3.3405	0.38808	-1.2942	-0.049541	-0.19106	-0.11813	0.66022	-1.3176	3636.9	20.732	1.2409	85.325	-54.228	80.85	77.558	20.238	-3.6287	-3.5491	0.77798	-1.4052	32.141	-5.0887
134.66	3.1335	50.969	-3.3408	0.38714	-1.2948	-0.053398	-0.1858	-0.11822	0.66022	-1.3176	3636.2	20.731	1.2467	85.33	-54.099	80.855	77.558	20.238	-3.6287	-3.5491	0.77798	-1.4052	32.141	-5.0887
134.67	3.1479	50.971	-3.3411	0.38623	-1.2954	-0.057211	-0.18051	-0.11827	0.66022	-1.3176	3635.5	20.731	1.2524	85.335	-53.971	80.861	77.558	20.238	-3.6287	-3.5491	0.77798	-1.4052	32.141	-5.0887
134.68	3.1619	50.972	-3.3414	0.38534	-1.296	-0.060979	-0.17518	-0.11828	0.66022	-1.3176	3634.8	20.73	1.2579	85.34	-53.844	80.866	77.558	20.238	-3.6287	-3.5491	0.77798	-1.4052	32.141	-5.0887
134.69	3.1756	50.972	-3.3417	0.38447	-1.2966	-0.0647	-0.16981	-0.11824	0.66022	-1.3176	3634.1	20.729	1.2632	85.345	-53.718	80.871	77.558	20.238	-3.6287	-3.5491	0.77798	-1.4052	32.141	-5.0887
134.7	3.1888	50.973	-3.342	0.38364	-1.2972	-0.068374	-0.16441	-0.11816	0.66022	-1.3176	3633.4	20.728	1.2684	85.349	-53.593	80.877	77.558	20.238	-3.6287	-3.5491	0.77798	-1.4052	32.141	-5.0887
134.7	3.2016	50.973	-3.3424	0.38283	-1.2977	-0.071999	-0.15898	-0.11804	0.66022	-1.3176	3632.7	20.727	1.2734	85.354	-53.469	80.882	77.558	20.238	-3.6287	-3.5491	0.77798	-1.4052	32.141	-5.0887
134.71	3.214	50.973	-3.3427	0.38205	-1.2983	-0.075576	-0.15352	-0.11787	0.66022	-1.3176	3632.0	20.726	1.2783	85.358	-53.345	80.887	77.558	20.238	-3.6287	-3.5491	0.77798	-1.4052	32.141	-5.0887
134.72	3.226	50.972	-3.3431	0.38129	-1.2989	-0.079102	-0.14803	-0.11765	0.66022	-1.3176	3631.3	20.725	1.283	85.363	-53.223	80.892	77.558	20.238	-3.6287	-3.5491	0.77798	-1.4052	32.141	-5.0887
134.73	3.2377	50.972	-3.3435	0.38057	-1.2995	-0.082576	-0.14251	-0.1174	0.66022	-1.3176	3630.6	20.723	1.2876	85.367	-53.101	80.897	77.558	20.238	-3.6287	-3.5491	0.77798	-1.4052	32.141	-5.0887
134.73	3.2489	50.971	-3.3439	0.37987	-1.3001	-0.085999	-0.13697	-0.1171	0.66022	-1.3176	3629.9	20.722	1.292	85.372	-52.981	80.902	77.558	20.238	-3.6287	-3.5491	0.77798	-1.4052	32.141	-5.0887
134.74	3.2597	50.97	-3.3444	0.3792	-1.3007	-0.089369	-0.1314	-0.11676	0.66022	-1.3176	3629.2	20.72	1.2962	85.376	-52.862	80.907	77.558	20.238	-3.6287	-3.5491	0.77798	-1.4052	32.141	-5.0887
134.75	3.2701	50.969	-3.3448	0.37856	-1.3013	-0.092685	-0.1258	-0.11637	0.66022	-1.3176	3628.5	20.719	1.3003	85.38	-52.743	80.912	77.558	20.238	-3.6287	-3.5491	0.77798	-1.4052	32.141	-5.0887
134.76	3.2801	50.967	-3.3453	0.37794	-1.3018	-0.095947	-0.12018	-0.11594	0.66022	-1.3176	3627.8	20.717	1.3042	85.385	-52.626	80.917	77.558	20.238	-3.6287	-3.5491	0.77798	-1.4052	32.141	-5.0887
134.77	3.2897	50.965	-3.3458	0.37735	-1.3024	-0.099153	-0.11454	-0.11547	0.66022	-1.3176	3627.2	20.715	1.3079	85.389	-52.51	80.922	77.558	20.238	-3.6287	-3.5491	0.77798	-1.4052	32.141	-5.0887
134.77	3.2988	50.963	-3.3463	0.37679	-1.303	-0.1023	-0.10888	-0.11495	0.66022	-1.3176	3626.5	20.713	1.3115	85.393	-52.395	80.927	77.558	20.238	-3.6287	-3.5491	0.77798	-1.4052	32.141	-5.0887
134.78	3.3076	50.961	-3.3468	0.37626	-1.3036	-0.10539	-0.1032	-0.1144	0.66022	-1.3176	3625.8	20.711	1.315	85.397	-52.281	80.931	77.558	20.238	-3.6287	-3.5491	0.77798	-1.4052	32.141	-5.0887
134.79	3.316	50.958	-3.3474	0.37576	-1.3041	-0.10843	-0.097504	-0.1138	0.66022	-1.3176	3625.1	20.709	1.3182	85.401	-52.169	80.936	77.558	20.238	-3.6287	-3.5491	0.77798	-1.4052	32.141	-5.0887
134.8	3.324	50.955	-3.3479	0.37529	-1.3047	-0.11141	-0.09179	-0.11315	0.66022	-1.3176	3624.4	20.707	1.3213	85.405	-52.057	80.941	77.558	20.238	-3.6287	-3.5491	0.77798	-1.4052	32.141	-5.0887
134.81	3.3315	50.952	-3.3485	0.37484	-1.3053	-0.11432	-0.086061	-0.11247	0.66022	-1.3176	3623.7	20.705	1.3243	85.409	-51.947	80.945	77.558	20.238	-3.6287	-3.5491	0.77798	-1.4052	32.141	-5.0887
134.82	3.3387	50.949	-3.349	0.37443	-1.3058	-0.11718	-0.080319	-0.11174	0.66022	-1.3176	3623.0	20.702	1.3271	85.413	-51.838	80.95	77.558	20.238	-3.6287	-3.5491	0.77798	-1.4052	32.141	-5.0887
134.82	3.3454	50.946	-3.3496	0.37404	-1.3064	-0.11997	-0.074565	-0.11097	0.66022	-1.3176	3622.3	20.7	1.3297	85.417	-51.73	80.954	77.558	20.238	-3.6287	-3.5491	0.77798	-1.4052	32.141	-5.0887
134.83	3.3518	50.942	-3.3502	0.37368	-1.3069	-0.12271	-0.0688	-0.11016	0.66022	-1.3176	3621.6	20.697	1.3322	85.42	-51.624	80.958	77.558	20.238	-3.6287	-3.5491	0.77798	-1.4052	32.141	-5.0887
134.84	3.3577	50.938	-3.3509	0.37335	-1.3075	-0.12538	-0.063027	-0.1093	0.66022	-1.3176	3621.0	20.695	1.3345	85.424	-51.518	80.963	77.558	20.238	-3.6287	-3.5491	0.77798	-1.4052	32.141	-5.0887
134.85	3.3633	50.933	-3.3515	0.37305	-1.308	-0.12799	-0.057245	-0.10841	0.66022	-1.3176	3620.3	20.692	1.3366	85.428	-51.414	80.967	77.558	20.238	-3.6287	-3.5491	0.77798	-1.4052	32.141	-5.0887
134.86	3.3684	50.929	-3.3521	0.37278	-1.3086	-0.13053	-0.051458	-0.10747	0.66022	-1.3176	3619.6	20.689	1.3386	85.431	-51.312	80.971	77.558	20.238	-3.6287	-3.5491	0.77798	-1.4052	32.141	-5.0887
134.86	3.3732	50.924	-3.3528	0.37254	-1.3091	-0.13301	-0.045666	-0.10649	0.66022	-1.3176	3618.9	20.686	1.3404	85.435	-51.21	80.976	77.558	20.238	-3.6287	-3.5491	0.77798	-1.4052	32.141	-5.0887
134.87	3.3776	50.919	-3.3535	0.37232	-1.3096	-0.13543	-0.039871	-0.10547	0.66022	-1.3176	3618.2	20.683	1.3421	85.439	-51.11	80.98	77.558	20.238	-3.6287	-3.5491	0.77798	-1.4052	32.141	-5.0887
134.88	3.3815	50.914	-3.3542	0.37214	-1.3102	-0.13778	-0.034074	-0.10441	0.66022	-1.3176	3617.5	20.68	1.3436	85.442	-51.012	80.984	77.558	20.238	-3.6287	-3.5491	0.77798	-1.4052	32.141	-5.0887
134.89	3.3851	50.908	-3.3549	0.37198	-1.3107	-0.14006	-0.028278	-0.10331	0.66022	-1.3176	3616.8	20.677	1.345	85.446	-50.915	80.988	77.558	20.238	-3.6287	-3.5491	0.77798	-1.4052	32.141	-5.0887
134.9	3.3883	50.902	-3.3556	0.37186	-1.3112	-0.14227	-0.022483	-0.10217	0.66022	-1.3176	3616.2	20.674	1.3462	85.449	-50.819	80.992	77.558	20.238	-3.6287	-3.5491	0.77798	-1.4052	32.141	-5.0887
134.91	3.3911	50.896	-3.3563	0.37176	-1.3117	-0.14442	-0.016692	-0.10099	0.66022	-1.3176	3615.5	20.67	1.3473	85.452	-50.724	80.996	77.558	20.238	-3.6287	-3.5491	0.77798	-1.4052	32.141	-5.0887
134.91	3.3935	50.89	-3.357	0.37169	-1.3122	-0.1465	-0.010905	-0.099768	0.66022	-1.3176	3614.8	20.667	1.3482	85.456	-50.631	81.0	77.558	20.238	-3.6287	-3.5491	0.77798	-1.4052	32.141	-5.0887
134.92	3.3956	50.884	-3.3577	0.37165	-1.3127	-0.14852	-0.0051249	-0.098508	0.66022	-1.3176	3614.1	20.663	1.3489	85.459	-50.54	81.004	77.558	20.238	-3.6287	-3.5491	0.77798	-1.4052	32.141	-5.0887
134.93	3.3972	50.877	-3.3585	0.37164	-1.3132	-0.15046	0.0006471	-0.097209	0.66022	-1.3176	3613.4	20.66	1.3496	85.462	-50.45	81.008	77.558	20.238	-3.6287	-3.5491	0.77798	-1.4052	32.141	-5.0887
134.94	3.3985	50.87	-3.3592	0.37166	-1.3137	-0.15233	0.0064093	-0.095872	0.66022	-1.3176	3612.8	20.656	1.35	85.466	-50.361	81.012	77.558	20.238	-3.6287	-3.5491	0.77798	-1.4052	32.141	-5.0887
134.95	3.3994	50.863	-3.36	0.3717	-1.3142	-0.15414	0.01216	-0.094496	0.66022	-1.3176	3612.1	20.652	1.3503	85.469	-50.274	81.016	77.558	20.238	-3.6287	-3.5491	0.77798	-1.4052	32.141	-5.0887
134.96	3.4	50.856	-3.3608	0.37178	-1.3146	-0.15587	0.017897	-0.093082	0.66022	-1.3176	3611.4	20.648	1.3505	85.472	-50.188	81.02	77.558	20.238	-3.6287	-3.5491	0.77798	-1.4052	32.141	-5.0887
134.96	3.4001	50.848	-3.3616	0.37188	-1.3151	-0.15753	0.02362	-0.09163	0.66022	-1.3176	3610.7	20.644	1.3505	85.475	-50.104	81.023	77.558	20.238	-3.6287	-3.5491	0.77798	-1.4052	32.141	-5.0887
134.97	3.3999	50.841	-3.3624	0.37201	-1.3155	-0.15912	0.029326	-0.090141	0.66022	-1.3176	3610.0	20.64	1.3504	85.478	-50.021	81.027	77.558	20.238	-3.6287	-3.5491	0.77798	-1.4052	32.141	-5.0887
134.98	3.3994	50.833	-3.3632	0.37218	-1.316	-0.16064	0.035014	-0.088615	0.66022	-1.3176	3609.3	20.636	1.3501	85.481	-49.94	81.031	77.558	20.238	-3.6287	-3.5491	0.77798	-1.4052	32.141	-5.0887
134.99	3.3985	50.824	-3.364	0.37236	-1.3164	-0.16208	0.040682	-0.087052	0.66022	-1.3176	3608.7	20.632	1.3497	85.484	-49.86	81.035	77.558	20.238	-3.6287	-3.5491	0.77798	-1.4052	32.141	-5.0887
135.0	3.3973	50.816	-3.3648	0.37258	-1.3169	-0.16346	0.046328	-0.085454	0.66022	-1.3176	3608.0	20.627	1.3492	85.487	-49.782	81.038	77.558	20.238	-3.6287	-3.5491	0.77798	-1.4052	32.141	-5.0887
135.01	3.3957	50.807	-3.3656	0.37283	-1.3173	-0.16476	0.051951	-0.08382	0.66022	-1.3176	3607.3	20.623	1.3485	85.49	-49.706	81.042	77.558	20.238	-3.6287	-3.5491	0.77798	-1.4052	32.141	-5.0887
135.02	3.3937	50.799	-3.3664	0.3731	-1.3177	-0.16599	0.057548	-0.08215	0.66022	-1.3176	3606.6	20.618	1.3477	85.493	-49.631	81.046	77.558	20.238	-3.6287	-3.5491	0.77798	-1.4052	32.141	-5.0887
135.02	3.3914	50.79	-3.3673	0.3734	-1.3181	-0.16714	0.063119	-0.080446	0.66022	-1.3176	3605.9	20.614	1.3467	85.496	-49.557	81.049	77.558	20.238	-3.6287	-3.5491	0.77798	-1.4052	32.141	-5.0887
135.03	3.3888	50.78	-3.3681	0.37373	-1.3185	-0.16822	0.068661	-0.078708	0.66022	-1.3176	3605.3	20.609	1.3456	85.499	-49.485	81.053	77.558	20.238	-3.6287	-3.5491	0.77798	-1.4052	32.141	-5.0887
135.04	3.3859	50.771	-3.3689	0.37409	-1.3189	-0.16923	0.074172	-0.076936	0.66022	-1.3176	3604.6	20.605	1.3444	85.502	-49.415	81.056	77.558	20.238	-3.6287	-3.5491	0.77798	-1.4052	32.141	-5.0887
135.05	3.3826	50.762	-3.3698	0.37447	-1.3193	-0.17016	0.079651	-0.075131	0.66022	-1.3176	3603.9	20.6	1.3431	85.505	-49.346	81.06	77.558	20.238	-3.6287	-3.5491	0.77798	-1.4052	32.141	-5.0887
135.06	3.379	50.752	-3.3706	0.37489	-1.3196	-0.17102	0.085097	-0.073293	0.66022	-1.3176	3603.2	20.595	1.3416	85.507	-49.279	81.063	77.558	20.238	-3.6287	-3.5491	0.77798	-1.4052	32.141	-5.0887
135.07	3.3751	50.742	-3.3715	0.37533	-1.32	-0.1718	0.090506	-0.071422	0.66022	-1.3176	3602.6	20.59	1.34	85.51	-49.214	81.067	77.558	20.238	-3.6287	-3.5491	0.77798	-1.4052	32.141	-5.0887
135.08	3.3709	50.732	-3.3724	0.37579	-1.3204	-0.17251	0.095878	-0.06952	0.66022	-1.3176	3601.9	20.585	1.3383	85.513	-49.15	81.07	77.558	20.238	-3.6287	-3.5491	0.77798	-1.4052	32.141	-5.0887
135.09	3.3664	50.722	-3.3732	0.37628	-1.3207	-0.17314	0.10121	-0.067588	0.66022	-1.3176	3601.2	20.58	1.3365	85.516	-49.087	81.074	77.558	20.238	-3.6287	-3.5491	0.77798	-1.4052	32.141	-5.0887
135.09	3.3616	50.711	-3.3741	0.3768	-1.321	-0.17369	0.1065	-0.065624	0.66022	-1.3176	3600.5	20.575	1.3345	85.518	-49.027	81.077	77.558	20.238	-3.6287	-3.5491	0.77798	-1.4052	32.141	-5.0887
135.1	3.3564	50.701	-3.375	0.37735	-1.3214	-0.17418	0.11175	-0.063631	0.66022	-1.3176	3599.9	20.57	1.3324	85.521	-48.968	81.08	77.558	20.238	-3.6287	-3.5491	0.77798	-1.4052	32.141	-5.0887
135.11	3.351	50.69	-3.3758	0.37792	-1.3217	-0.17458	0.11695	-0.061608	0.66022	-1.3176	3599.2	20.565	1.3302	85.524	-48.91	81.084	77.558	20.238	-3.6287	-3.5491	0.77798	-1.4052	32.141	-5.0887
135.12	3.3453	50.679	-3.3767	0.37852	-1.322	-0.17491	0.12211	-0.059557	0.66022	-1.3176	3598.5	20.559	1.3279	85.526	-48.855	81.087	77.558	20.238	-3.6287	-3.5491	0.77798	-1.4052	32.141	-5.0887
135.13	3.3393	50.668	-3.3776	0.37914	-1.3223	-0.17517	0.12722	-0.057478	0.66022	-1.3176	3597.8	20.554	1.3255	85.529	-48.801	81.09	77.558	20.238	-3.6287	-3.5491	0.77798	-1.4052	32.141	-5.0887
135.14	3.3331	50.657	-3.3785	0.37979	-1.3225	-0.17535	0.13228	-0.055371	0.66022	-1.3176	3597.1	20.548	1.323	85.532	-48.748	81.094	77.558	20.238	-3.6287	-3.5491	0.77798	-1.4052	32.141	-5.0887
135.15	3.3266	50.645	-3.3793	0.38046	-1.3228	-0.17545	0.13729	-0.053237	0.66022	-1.3176	3596.5	20.543	1.3204	85.534	-48.697	81.097	77.558	20.238	-3.6287	-3.5491	0.77798	-1.4052	32.141	-5.0887
135.16	3.3198	50.634	-3.3802	0.38116	-1.3231	-0.17548	0.14224	-0.051078	0.66022	-1.3176	3595.8	20.537	1.3176	85.537	-48.648	81.1	77.558	20.238	-3.6287	-3.5491	0.77798	-1.4052	32.141	-5.0887
135.17	3.3127	50.622	-3.3811	0.38189	-1.3233	-0.17543	0.14714	-0.048893	0.66022	-1.3176	3595.1	20.532	1.3148	85.54	-48.601	81.104	77.558	20.238	-3.6287	-3.5491	0.77798	-1.4052	32.141	-5.0887
135.18	3.3054	50.611	-3.382	0.38263	-1.3236	-0.17531	0.15198	-0.046684	0.66022	-1.3176	3594.4	20.526	1.3119	85.542	-48.555	81.107	77.558	20.238	-3.6287	-3.5491	0.77798	-1.4052	32.141	-5.0887
135.19	3.2979	50.599	-3.3828	0.38341	-1.3238	-0.17511	0.15676	-0.04445	0.66022	-1.3176	3593.8	20.52	1.3088	85.545	-48.511	81.11	77.558	20.238	-3.6287	-3.5491	0.77798	-1.4052	32.141	-5.0887
135.19	3.2901	50.587	-3.3837	0.3842	-1.324	-0.17484	0.16148	-0.042194	0.66022	-1.3176	3593.1	20.515	1.3057	85.547	-48.469	81.113	77.558	20.238	-3.6287	-3.5491	0.77798	-1.4052	32.141	-5.0887
135.2	3.2821	50.575	-3.3846	0.38502	-1.3242	-0.17449	0.16614	-0.039914	0.66022	-1.3176	3592.4	20.509	1.3025	85.55	-48.428	81.117	77.558	20.238	-3.6287	-3.5491	0.77798	-1.4052	32.141	-5.0887
135.21	3.2739	50.563	-3.3855	0.38586	-1.3244	-0.17407	0.17074	-0.037614	0.66022	-1.3176	3591.8	20.503	1.2992	85.552	-48.389	81.12	77.558	20.238	-3.6287	-3.5491	0.77798	-1.4052	32.141	-5.0887
135.22	3.2654	50.55	-3.3863	0.38673	-1.3246	-0.17357	0.17527	-0.035292	0.66022	-1.3176	3591.1	20.497	1.2958	85.555	-48.352	81.123	77.558	20.238	-3.6287	-3.5491	0.77798	-1.4052	32.141	-5.0887
135.23	3.2567	50.538	-3.3872	0.38762	-1.3248	-0.173	0.17973	-0.03295	0.66022	-1.3176	3590.4	20.491	1.2923	85.558	-48.317	81.126	77.558	20.238	-3.6287	-3.5491	0.77798	-1.4052	32.141	-5.0887
135.24	3.2478	50.526	-3.3881	0.38853	-1.3249	-0.17236	0.18413	-0.030588	0.66022	-1.3176	3589.7	20.485	1.2887	85.56	-48.283	81.13	77.558	20.238	-3.6287	-3.5491	0.77798	-1.4052	32.141	-5.0887
135.25	3.2387	50.513	-3.3889	0.38946	-1.3251	-0.17164	0.18845	-0.028208	0.66022	-1.3176	3589.1	20.479	1.2851	85.563	-48.251	81.133	77.558	20.238	-3.6287	-3.5491	0.77798	-1.4052	32.141	-5.0887
135.26	3.2294	50.5	-3.3898	0.39041	-1.3252	-0.17084	0.1927	-0.025811	0.66022	-1.3176	3588.4	20.473	1.2813	85.565	-48.22	81.136	77.558	20.238	-3.6287	-3.5491	0.77798	-1.4052	32.141	-5.0887
135.27	3.2199	50.488	-3.3906	0.39138	-1.3253	-0.16998	0.19688	-0.023396	0.66022	-1.3176	3587.7	20.467	1.2775	85.568	-48.191	81.139	77.558	20.238	-3.6287	-3.5491	0.77798	-1.4052	32.141	-5.0887
135.28	3.2102	50.475	-3.3915	0.39238	-1.3254	-0.16904	0.20098	-0.020965	0.66022	-1.3176	3587.0	20.461	1.2737	85.57	-48.165	81.143	77.558	20.238	-3.6287	-3.5491	0.77798	-1.4052	32.141	-5.0887
135.29	3.2004	50.462	-3.3923	0.39339	-1.3255	-0.16802	0.20501	-0.018519	0.66022	-1.3176	3586.4	20.455	1.2697	85.573	-48.139	81.146	77.558	20.238	-3.6287	-3.5491	0.77798	-1.4052	32.141	-5.0887
135.3	3.1904	50.449	-3.3932	0.39443	-1.3256	-0.16694	0.20896	-0.016058	0.66022	-1.3176	3585.7	20.449	1.2657	85.575	-48.116	81.149	77.558	20.238	-3.6287	-3.5491	0.77798	-1.4052	32.141	-5.0887
135.31	3.1802	50.436	-3.394	0.39548	-1.3257	-0.16578	0.21282	-0.013584	0.66022	-1.3176	3585.0	20.443	1.2616	85.578	-48.094	81.152	77.558	20.238	-3.6287	-3.5491	0.77798	-1.4052	32.141	-5.0887
135.32	3.1698	50.423	-3.3948	0.39656	-1.3258	-0.16456	0.21661	-0.011097	0.66022	-1.3176	3584.4	20.437	1.2575	85.58	-48.074	81.156	77.558	20.238	-3.6287	-3.5491	0.77798	-1.4052	32.141	-5.0887
135.33	3.1593	50.41	-3.3956	0.39765	-1.3258	-0.16326	0.22031	-0.0085981	0.66022	-1.3176	3583.7	20.43	1.2533	85.583	-48.055	81.159	77.558	20.238	-3.6287	-3.5491	0.77798	-1.4052	32.141	-5.0887
135.34	3.1487	50.397	-3.3965	0.39876	-1.3258	-0.16189	0.22393	-0.0060882	0.66022	-1.3176	3583.0	20.424	1.249	85.586	-48.039	81.162	77.558	20.238	-3.6287	-3.5491	0.77798	-1.4052	32.141	-5.0887
135.35	3.1379	50.384	-3.3973	0.39989	-1.3259	-0.16045	0.22746	-0.0035683	0.66022	-1.3176	3582.3	20.418	1.2447	85.588	-48.024	81.165	77.558	20.238	-3.6287	-3.5491	0.77798	-1.4052	32.141	-5.0887
135.36	3.1269	50.371	-3.3981	0.40103	-1.3259	-0.15894	0.23091	-0.0010392	0.66022	-1.3176	3581.7	20.412	1.2403	85.591	-48.011	81.169	77.558	20.238	-3.6287	-3.5491	0.77798	-1.4052	32.141	-5.0887
135.37	3.1159	50.357	-3.3988	0.4022	-1.3259	-0.15736	0.23426	0.0014982	0.66022	-1.3176	3581.0	20.405	1.2359	85.593	-47.999	81.172	77.558	20.238	-3.6287	-3.5491	0.77798	-1.4052	32.141	-5.0887
135.38	3.1047	50.344	-3.3996	0.40338	-1.3259	-0.15572	0.23753	0.0040429	0.66022	-1.3176	3580.3	20.399	1.2314	85.596	-47.99	81.175	77.558	20.238	-3.6287	-3.5491	0.77798	-1.4052	32.141	-5.0887
135.39	3.0934	50.331	-3.4004	0.40457	-1.3258	-0.15401	0.24071	0.0065942	0.66022	-1.3176	3579.7	20.393	1.2269	85.599	-47.982	81.178	77.558	20.238	-3.6287	-3.5491	0.77798	-1.4052	32.141	-5.0887
135.4	3.082	50.318	-3.4012	0.40578	-1.3258	-0.15223	0.24379	0.0091509	0.66022	-1.3176	3579.0	20.387	1.2223	85.601	-47.975	81.182	77.558	20.238	-3.6287	-3.5491	0.77798	-1.4052	32.141	-5.0887
135.41	3.0705	50.305	-3.4019	0.40701	-1.3257	-0.15038	0.24678	0.011712	0.66022	-1.3176	3578.3	20.38	1.2177	85.604	-47.971	81.185	77.558	20.238	-3.6287	-3.5491	0.77798	-1.4052	32.141	-5.0887
135.42	3.0589	50.291	-3.4027	0.40825	-1.3257	-0.14847	0.24967	0.014277	0.66022	-1.3176	3577.6	20.374	1.2131	85.607	-47.968	81.188	77.558	20.238	-3.6287	-3.5491	0.77798	-1.4052	32.141	-5.0887
135.43	3.0473	50.278	-3.4034	0.40951	-1.3256	-0.14649	0.25247	0.016845	0.66022	-1.3176	3577.0	20.368	1.2084	85.609	-47.967	81.192	77.558	20.238	-3.6287	-3.5491	0.77798	-1.4052	32.141	-5.0887
135.44	3.0355	50.265	-3.4041	0.41078	-1.3255	-0.14445	0.25517	0.019415	0.66022	-1.3176	3576.3	20.361	1.2037	85.612	-47.967	81.195	77.558	20.238	-3.6287	-3.5491	0.77798	-1.4052	32.141	-5.0887
135.45	3.0237	50.252	-3.4049	0.41206	-1.3254	-0.14234	0.25778	0.021985	0.66022	-1.3176	3575.6	20.355	1.199	85.615	-47.97	81.199	77.558	20.238	-3.6287	-3.5491	0.77798	-1.4052	32.141	-5.0887
135.46	3.0118	50.239	-3.4056	0.41335	-1.3253	-0.14018	0.26028	0.024556	0.66022	-1.3176	3575.0	20.349	1.1942	85.617	-47.974	81.202	77.558	20.238	-3.6287	-3.5491	0.77798	-1.4052	32.141	-5.0887
135.47	2.9998	50.226	-3.4063	0.41466	-1.3252	-0.13795	0.26268	0.027125	0.66022	-1.3176	3574.3	20.343	1.1895	85.62	-47.98	81.205	77.558	20.238	-3.6287	-3.5491	0.77798	-1.4052	32.141	-5.0887
135.48	2.9878	50.213	-3.4069	0.41598	-1.325	-0.13565	0.26498	0.029692	0.66022	-1.3176	3573.6	20.336	1.1847	85.623	-47.987	81.209	77.558	20.238	-3.6287	-3.5491	0.77798	-1.4052	32.141	-5.0887
135.49	2.9757	50.2	-3.4076	0.41731	-1.3249	-0.1333	0.26718	0.032257	0.66022	-1.3176	3572.9	20.33	1.1798	85.626	-47.996	81.212	77.558	20.238	-3.6287	-3.5491	0.77798	-1.4052	32.141	-5.0887
135.5	2.9636	50.187	-3.4083	0.41865	-1.3247	-0.13089	0.26928	0.034817	0.66022	-1.3176	3572.3	20.324	1.175	85.629	-48.007	81.216	77.558	20.238	-3.6287	-3.5491	0.77798	-1.4052	32.141	-5.0887
135.51	2.9515	50.174	-3.4089	0.42	-1.3245	-0.12842	0.27127	0.037373	0.66022	-1.3176	3571.6	20.318	1.1701	85.631	-48.02	81.219	77.558	20.238	-3.6287	-3.5491	0.77798	-1.4052	32.141	-5.0887
135.52	2.9393	50.161	-3.4096	0.42136	-1.3243	-0.12589	0.27315	0.039923	0.66022	-1.3176	3570.9	20.312	1.1653	85.634	-48.034	81.223	77.558	20.238	-3.6287	-3.5491	0.77798	-1.4052	32.141	-5.0887
135.53	2.9271	50.148	-3.4102	0.42273	-1.3241	-0.12331	0.27493	0.042466	0.66022	-1.3176	3570.3	20.305	1.1604	85.637	-48.05	81.227	77.558	20.238	-3.6287	-3.5491	0.77798	-1.4052	32.141	-5.0887
135.54	2.9149	50.135	-3.4108	0.42411	-1.3239	-0.12067	0.27661	0.045001	0.66022	-1.3176	3569.6	20.299	1.1555	85.64	-48.068	81.23	77.558	20.238	-3.6287	-3.5491	0.77798	-1.4052	32.141	-5.0887
135.55	2.9027	50.123	-3.4114	0.4255	-1.3237	-0.11797	0.27817	0.047528	0.66022	-1.3176	3568.9	20.293	1.1506	85.643	-48.087	81.234	77.558	20.238	-3.6287	-3.5491	0.77798	-1.4052	32.141	-5.0887
135.56	2.8904	50.11	-3.412	0.42689	-1.3234	-0.11522	0.27963	0.050045	0.66022	-1.3176	3568.2	20.287	1.1457	85.646	-48.108	81.237	77.558	20.238	-3.6287	-3.5491	0.77798	-1.4052	32.141	-5.0887
135.57	2.8782	50.098	-3.4125	0.4283	-1.3232	-0.11242	0.28098	0.052552	0.66022	-1.3176	3567.6	20.281	1.1409	85.649	-48.131	81.241	77.558	20.238	-3.6287	-3.5491	0.77798	-1.4052	32.141	-5.0887
135.58	2.866	50.085	-3.4131	0.4297	-1.3229	-0.10957	0.28222	0.055047	0.66022	-1.3176	3566.9	20.275	1.136	85.652	-48.156	81.245	77.558	20.238	-3.6287	-3.5491	0.77798	-1.4052	32.141	-5.0887
135.59	2.8538	50.073	-3.4136	0.43112	-1.3226	-0.10666	0.28335	0.057529	0.66022	-1.3176	3566.2	20.269	1.1311	85.655	-48.182	81.248	77.558	20.238	-3.6287	-3.5491	0.77798	-1.4052	32.141	-5.0887
135.6	2.8416	50.061	-3.4142	0.43254	-1.3223	-0.10371	0.28437	0.059999	0.66022	-1.3176	3565.5	20.263	1.1262	85.658	-48.21	81.252	77.558	20.238	-3.6287	-3.5491	0.77798	-1.4052	32.141	-5.0887
135.61	2.8295	50.049	-3.4147	0.43396	-1.322	-0.1007	0.28528	0.062453	0.66022	-1.3176	3564.9	20.257	1.1214	85.661	-48.239	81.256	77.558	20.238	-3.6287	-3.5491	0.77798	-1.4052	32.141	-5.0887
135.62	2.8174	50.037	-3.4152	0.43539	-1.3217	-0.097647	0.28621	0.064893	0.66022	-1.3176	3564.2	20.251	1.1165	85.665	-48.271	81.26	77.558	20.238	-3.6287	-3.5491	0.77798	-1.4052	32.141	-5.0887
135.63	2.8053	50.025	-3.4157	0.43682	-1.3214	-0.094545	0.28719	0.06732	0.66022	-1.3176	3563.5	20.245	1.1117	85.668	-48.303	81.264	77.558	20.238	-3.6287	-3.5491	0.77798	-1.4052	32.141	-5.0887
135.64	2.7933	50.013	-3.4161	0.43826	-1.321	-0.091396	0.28805	0.069732	0.66022	-1.3176	3562.9	20.24	1.1069	85.671	-48.338	81.267	77.558	20.238	-3.6287	-3.5491	0.77798	-1.4052	32.141	-5.0887
135.65	2.7813	50.002	-3.4166	0.4397	-1.3207	-0.088202	0.2888	0.072129	0.66022	-1.3176	3562.2	20.234	1.1021	85.674	-48.374	81.271	77.558	20.238	-3.6287	-3.5491	0.77798	-1.4052	32.141	-5.0887
135.66	2.7694	49.99	-3.417	0.44115	-1.3203	-0.084963	0.28943	0.074511	0.66022	-1.3176	3561.5	20.228	1.0974	85.677	-48.412	81.275	77.558	20.238	-3.6287	-3.5491	0.77798	-1.4052	32.141	-5.0887
135.67	2.7575	49.979	-3.4174	0.4426	-1.3199	-0.081681	0.28995	0.076875	0.66022	-1.3176	3560.8	20.223	1.0926	85.681	-48.451	81.279	77.558	20.238	-3.6287	-3.5491	0.77798	-1.4052	32.141	-5.0887
135.68	2.7458	49.968	-3.4178	0.44405	-1.3195	-0.078355	0.29034	0.07922	0.66022	-1.3176	3560.2	20.217	1.0879	85.684	-48.492	81.283	77.558	20.238	-3.6287	-3.5491	0.77798	-1.4052	32.141	-5.0887
135.69	2.7341	49.957	-3.4182	0.4455	-1.3191	-0.074988	0.29062	0.081547	0.66022	-1.3176	3559.5	20.212	1.0832	85.687	-48.535	81.287	77.558	20.238	-3.6287	-3.5491	0.77798	-1.4052	32.141	-5.0887
135.7	2.7224	49.946	-3.4186	0.44696	-1.3187	-0.071581	0.29078	0.083853	0.66022	-1.3176	3558.8	20.206	1.0786	85.691	-48.579	81.291	77.558	20.238	-3.6287	-3.5491	0.77798	-1.4052	32.141	-5.0887
135.71	2.7109	49.935	-3.4189	0.44841	-1.3183	-0.068134	0.29082	0.086139	0.66022	-1.3176	3558.1	20.201	1.074	85.694	-48.625	81.295	77.558	20.238	-3.6287	-3.5491	0.77798	-1.4052	32.141	-5.0887
135.72	2.6994	49.925	-3.4192	0.44986	-1.3179	-0.06465	0.29074	0.088401	0.66022	-1.3176	3557.5	20.195	1.0694	85.698	-48.673	81.3	77.558	20.238	-3.6287	-3.5491	0.77798	-1.4052	32.141	-5.0887
135.74	2.6881	49.914	-3.4196	0.45132	-1.3174	-0.061128	0.29053	0.090641	0.66022	-1.3176	3556.8	20.19	1.0648	85.701	-48.722	81.304	77.558	20.238	-3.6287	-3.5491	0.77798	-1.4052	32.141	-5.0887
135.75	2.6768	49.904	-3.4199	0.45277	-1.317	-0.05757	0.29021	0.092856	0.66022	-1.3176	3556.1	20.185	1.0603	85.705	-48.773	81.308	77.558	20.238	-3.6287	-3.5491	0.77798	-1.4052	32.141	-5.0887
135.76	2.6657	49.894	-3.4201	0.45422	-1.3165	-0.053978	0.28977	0.095046	0.66022	-1.3176	3555.4	20.18	1.0559	85.709	-48.825	81.312	77.558	20.238	-3.6287	-3.5491	0.77798	-1.4052	32.141	-5.0887
135.77	2.6547	49.884	-3.4204	0.45567	-1.316	-0.050352	0.28921	0.09721	0.66022	-1.3176	3554.8	20.175	1.0515	85.712	-48.879	81.317	77.558	20.238	-3.6287	-3.5491	0.77798	-1.4052	32.141	-5.0887
135.78	2.6438	49.875	-3.4206	0.45711	-1.3155	-0.046694	0.28852	0.099347	0.66022	-1.3176	3554.1	20.17	1.0471	85.716	-48.935	81.321	77.558	20.238	-3.6287	-3.5491	0.77798	-1.4052	32.141	-5.0887
135.79	2.633	49.865	-3.4209	0.45855	-1.315	-0.043006	0.28772	0.10146	0.66022	-1.3176	3553.4	20.165	1.0428	85.72	-48.992	81.325	77.558	20.238	-3.6287	-3.5491	0.77798	-1.4052	32.141	-5.0887
135.8	2.6223	49.856	-3.4211	0.45999	-1.3145	-0.039288	0.2868	0.10353	0.66022	-1.3176	3552.7	20.16	1.0385	85.723	-49.051	81.33	77.558	20.238	-3.6287	-3.5491	0.77798	-1.4052	32.141	-5.0887
135.81	2.6118	49.847	-3.4213	0.46142	-1.314	-0.035541	0.28575	0.10558	0.66022	-1.3176	3552.1	20.155	1.0343	85.727	-49.111	81.334	77.558	20.238	-3.6287	-3.5491	0.77798	-1.4052	32.141	-5.0887
135.82	2.6014	49.838	-3.4214	0.46284	-1.3134	-0.031768	0.28459	0.1076	0.66022	-1.3176	3551.4	20.151	1.0301	85.731	-49.173	81.339	77.558	20.238	-3.6287	-3.5491	0.77798	-1.4052	32.141	-5.0887
135.83	2.5912	49.83	-3.4216	0.46426	-1.3129	-0.027969	0.28331	0.10959	0.66022	-1.3176	3550.7	20.146	1.026	85.735	-49.236	81.343	77.558	20.238	-3.6287	-3.5491	0.77798	-1.4052	32.141	-5.0887
135.84	2.5811	49.821	-3.4217	0.46568	-1.3123	-0.024146	0.2819	0.11154	0.66022	-1.3176	3550.0	20.141	1.022	85.739	-49.301	81.348	77.558	20.238	-3.6287	-3.5491	0.77798	-1.4052	32.141	-5.0887
135.85	2.5711	49.813	-3.4218	0.46708	-1.3118	-0.0203	0.28039	0.11346	0.66022	-1.3176	3549.4	20.137	1.018	85.743	-49.367	81.352	77.558	20.238	-3.6287	-3.5491	0.77798	-1.4052	32.141	-5.0887
135.86	2.5613	49.805	-3.4219	0.46848	-1.3112	-0.016432	0.27875	0.11535	0.66022	-1.3176	3548.7	20.133	1.0141	85.747	-49.435	81.357	77.558	20.238	-3.6287	-3.5491	0.77798	-1.4052	32.141	-5.0887
135.87	2.5517	49.798	-3.422	0.46987	-1.3106	-0.012545	0.277	0.1172	0.66022	-1.3176	3548.0	20.128	1.0102	85.751	-49.504	81.362	77.558	20.238	-3.6287	-3.5491	0.77798	-1.4052	32.141	-5.0887
135.88	2.5422	49.79	-3.422	0.47125	-1.31	-0.0086386	0.27513	0.11901	0.66022	-1.3176	3547.3	20.124	1.0064	85.755	-49.575	81.366	77.558	20.238	-3.6287	-3.5491	0.77798	-1.4052	32.141	-5.0887
135.89	2.5329	49.783	-3.4221	0.47262	-1.3094	-0.0047153	0.27314	0.12079	0.66022	-1.3176	3546.6	20.12	1.0027	85.759	-49.647	81.371	77.558	20.238	-3.6287	-3.5491	0.77798	-1.4052	32.141	-5.0887
135.9	2.5238	49.776	-3.4221	0.47398	-1.3088	-0.00077633	0.27104	0.12252	0.66022	-1.3176	3546.0	20.116	0.99901	85.763	-49.721	81.376	77.558	20.238	-3.6287	-3.5491	0.77798	-1.4052	32.141	-5.0887
135.91	2.5148	49.769	-3.4221	0.47533	-1.3082	0.003177	0.26883	0.12422	0.66022	-1.3176	3545.3	20.112	0.99542	85.768	-49.797	81.381	77.558	20.238	-3.6287	-3.5491	0.77798	-1.4052	32.141	-5.0887
135.92	2.506	49.763	-3.422	0.47667	-1.3076	0.0071431	0.26651	0.12589	0.66022	-1.3176	3544.6	20.108	0.9919	85.772	-49.873	81.386	77.558	20.238	-3.6287	-3.5491	0.77798	-1.4052	32.141	-5.0887
135.93	2.4975	49.756	-3.422	0.478	-1.307	0.011121	0.26407	0.12751	0.66022	-1.3176	3543.9	20.105	0.98845	85.776	-49.952	81.391	77.558	20.238	-3.6287	-3.5491	0.77798	-1.4052	32.141	-5.0887
135.94	2.4891	49.75	-3.4219	0.47931	-1.3063	0.015108	0.26153	0.12909	0.66022	-1.3176	3543.2	20.101	0.98508	85.781	-50.031	81.395	77.558	20.238	-3.6287	-3.5491	0.77798	-1.4052	32.141	-5.0887
135.95	2.4809	49.745	-3.4219	0.48061	-1.3057	0.019104	0.25887	0.13063	0.66022	-1.3176	3542.6	20.098	0.98178	85.785	-50.112	81.401	77.558	20.238	-3.6287	-3.5491	0.77798	-1.4052	32.141	-5.0887
135.96	2.4729	49.739	-3.4217	0.4819	-1.305	0.023106	0.25611	0.13212	0.66022	-1.3176	3541.9	20.094	0.97856	85.79	-50.195	81.406	77.558	20.238	-3.6287	-3.5491	0.77798	-1.4052	32.141	-5.0887
135.97	2.465	49.734	-3.4216	0.48317	-1.3043	0.027114	0.25324	0.13358	0.66022	-1.3176	3541.2	20.091	0.97542	85.794	-50.279	81.411	77.558	20.238	-3.6287	-3.5491	0.77798	-1.4052	32.141	-5.0887
135.98	2.4574	49.729	-3.4215	0.48443	-1.3037	0.031126	0.25027	0.13499	0.66022	-1.3176	3540.5	20.088	0.97235	85.799	-50.364	81.416	77.558	20.238	-3.6287	-3.5491	0.77798	-1.4052	32.141	-5.0887
135.99	2.45	49.724	-3.4213	0.48568	-1.303	0.03514	0.24719	0.13635	0.66022	-1.3176	3539.8	20.084	0.96937	85.803	-50.451	81.421	77.558	20.238	-3.6287	-3.5491	0.77798	-1.4052	32.141	-5.0887
136.0	2.4428	49.72	-3.4211	0.4869	-1.3023	0.039155	0.24402	0.13768	0.66022	-1.3176	3539.1	20.081	0.96648	85.808	-50.539	81.426	77.558	20.238	-3.6287	-3.5491	0.77798	-1.4052	32.141	-5.0887
136.01	2.4359	49.715	-3.4209	0.48812	-1.3016	0.043169	0.24074	0.13895	0.66022	-1.3176	3538.5	20.078	0.96367	85.812	-50.629	81.432	77.558	20.238	-3.6287	-3.5491	0.77798	-1.4052	32.141	-5.0887
136.02	2.4291	49.711	-3.4207	0.48931	-1.3009	0.047181	0.23736	0.14018	0.66022	-1.3176	3537.8	20.076	0.96094	85.817	-50.719	81.437	77.558	20.238	-3.6287	-3.5491	0.77798	-1.4052	32.141	-5.0887
136.03	2.4226	49.708	-3.4204	0.49049	-1.3002	0.051189	0.23389	0.14137	0.66022	-1.3176	3537.1	20.073	0.9583	85.822	-50.812	81.442	77.558	20.238	-3.6287	-3.5491	0.77798	-1.4052	32.141	-5.0887
136.04	2.4163	49.704	-3.4202	0.49165	-1.2995	0.055192	0.23032	0.14251	0.66022	-1.3176	3536.4	20.07	0.95575	85.827	-50.905	81.448	77.558	20.238	-3.6287	-3.5491	0.77798	-1.4052	32.141	-5.0887
136.05	2.4102	49.701	-3.4199	0.49279	-1.2988	0.059188	0.22666	0.1436	0.66022	-1.3176	3535.7	20.068	0.95329	85.832	-51.0	81.453	77.558	20.238	-3.6287	-3.5491	0.77798	-1.4052	32.141	-5.0887
136.06	2.4043	49.698	-3.4196	0.49392	-1.2981	0.063176	0.22291	0.14465	0.66022	-1.3176	3535.0	20.065	0.95092	85.837	-51.097	81.459	77.558	20.238	-3.6287	-3.5491	0.77798	-1.4052	32.141	-5.0887
136.07	2.3987	49.695	-3.4193	0.49502	-1.2973	0.067154	0.21907	0.14564	0.66022	-1.3176	3534.4	20.063	0.94864	85.842	-51.194	81.464	77.558	20.238	-3.6287	-3.5491	0.77798	-1.4052	32.141	-5.0887
136.08	2.3933	49.693	-3.4189	0.49611	-1.2966	0.071121	0.21514	0.14659	0.66022	-1.3176	3533.7	20.061	0.94645	85.847	-51.293	81.47	77.558	20.238	-3.6287	-3.5491	0.77798	-1.4052	32.141	-5.0887
136.09	2.3882	49.691	-3.4186	0.49717	-1.2959	0.075075	0.21112	0.1475	0.66022	-1.3176	3533.0	20.058	0.94436	85.852	-51.393	81.475	77.558	20.238	-3.6287	-3.5491	0.77798	-1.4052	32.141	-5.0887
136.1	2.3833	49.689	-3.4182	0.49822	-1.2951	0.079014	0.20703	0.14835	0.66022	-1.3176	3532.3	20.056	0.94237	85.857	-51.495	81.481	77.558	20.238	-3.6287	-3.5491	0.77798	-1.4052	32.141	-5.0887
136.11	2.3786	49.687	-3.4178	0.49924	-1.2944	0.082938	0.20285	0.14915	0.66022	-1.3176	3531.6	20.054	0.94047	85.862	-51.597	81.487	77.558	20.238	-3.6287	-3.5491	0.77798	-1.4052	32.141	-5.0887
136.12	2.3742	49.686	-3.4173	0.50025	-1.2937	0.086844	0.19859	0.14991	0.66022	-1.3176	3530.9	20.053	0.93867	85.867	-51.702	81.493	77.558	20.238	-3.6287	-3.5491	0.77798	-1.4052	32.141	-5.0887
136.13	2.37	49.685	-3.4169	0.50123	-1.2929	0.090731	0.19425	0.15061	0.66022	-1.3176	3530.2	20.051	0.93697	85.872	-51.807	81.498	77.558	20.238	-3.6287	-3.5491	0.77798	-1.4052	32.141	-5.0887
136.14	2.3661	49.684	-3.4164	0.50219	-1.2921	0.094599	0.18984	0.15127	0.66022	-1.3176	3529.5	20.049	0.93536	85.878	-51.913	81.504	77.558	20.238	-3.6287	-3.5491	0.77798	-1.4052	32.141	-5.0887
136.15	2.3625	49.683	-3.4159	0.50313	-1.2914	0.098444	0.18536	0.15188	0.66022	-1.3176	3528.9	20.048	0.93386	85.883	-52.021	81.51	77.558	20.238	-3.6287	-3.5491	0.77798	-1.4052	32.141	-5.0887
136.16	2.3591	49.683	-3.4154	0.50404	-1.2906	0.10227	0.18081	0.15244	0.66022	-1.3176	3528.2	20.046	0.93246	85.888	-52.13	81.516	77.558	20.238	-3.6287	-3.5491	0.77798	-1.4052	32.141	-5.0887
136.17	2.3559	49.683	-3.4149	0.50493	-1.2899	0.10606	0.17619	0.15294	0.66022	-1.3176	3527.5	20.045	0.93116	85.894	-52.24	81.522	77.558	20.238	-3.6287	-3.5491	0.77798	-1.4052	32.141	-5.0887
136.18	2.3531	49.683	-3.4144	0.5058	-1.2891	0.10984	0.1715	0.1534	0.66022	-1.3176	3526.8	20.044	0.92997	85.899	-52.352	81.528	77.558	20.238	-3.6287	-3.5491	0.77798	-1.4052	32.141	-5.0887
136.19	2.3505	49.684	-3.4138	0.50665	-1.2883	0.11358	0.16675	0.15381	0.66022	-1.3176	3526.1	20.042	0.92887	85.905	-52.464	81.534	77.558	20.238	-3.6287	-3.5491	0.77798	-1.4052	32.141	-5.0887
136.2	2.3481	49.684	-3.4132	0.50747	-1.2876	0.1173	0.16194	0.15417	0.66022	-1.3176	3525.4	20.041	0.92789	85.91	-52.578	81.54	77.558	20.238	-3.6287	-3.5491	0.77798	-1.4052	32.141	-5.0887
136.21	2.346	49.685	-3.4127	0.50827	-1.2868	0.12098	0.15707	0.15448	0.66022	-1.3176	3524.7	20.04	0.92701	85.916	-52.693	81.546	77.558	20.238	-3.6287	-3.5491	0.77798	-1.4052	32.141	-5.0887
136.22	2.3442	49.687	-3.412	0.50904	-1.286	0.12463	0.15214	0.15474	0.66022	-1.3176	3524.0	20.039	0.92624	85.921	-52.809	81.552	77.558	20.238	-3.6287	-3.5491	0.77798	-1.4052	32.141	-5.0887
136.23	2.3427	49.688	-3.4114	0.50979	-1.2852	0.12825	0.14716	0.15495	0.66022	-1.3176	3523.3	20.039	0.92557	85.927	-52.926	81.559	77.558	20.238	-3.6287	-3.5491	0.77798	-1.4052	32.141	-5.0887
136.24	2.3415	49.69	-3.4108	0.51051	-1.2845	0.13184	0.14213	0.15511	0.66022	-1.3176	3522.6	20.038	0.92502	85.933	-53.044	81.565	77.558	20.238	-3.6287	-3.5491	0.77798	-1.4052	32.141	-5.0887
136.25	2.3405	49.692	-3.4101	0.51121	-1.2837	0.13539	0.13705	0.15522	0.66022	-1.3176	3521.9	20.037	0.92457	85.938	-53.164	81.571	77.558	20.238	-3.6287	-3.5491	0.77798	-1.4052	32.141	-5.0887
136.26	2.3398	49.694	-3.4094	0.51188	-1.2829	0.13891	0.13193	0.15528	0.66022	-1.3176	3521.2	20.037	0.92423	85.944	-53.284	81.578	77.558	20.238	-3.6287	-3.5491	0.77798	-1.4052	32.141	-5.0887
136.27	2.3394	49.696	-3.4087	0.51253	-1.2821	0.14238	0.12675	0.15529	0.66022	-1.3176	3520.5	20.037	0.924	85.95	-53.406	81.584	77.558	20.238	-3.6287	-3.5491	0.77798	-1.4052	32.141	-5.0887
136.28	2.3392	49.699	-3.408	0.51315	-1.2814	0.14582	0.12154	0.15526	0.66022	-1.3176	3519.8	20.036	0.92389	85.956	-53.529	81.59	77.558	20.238	-3.6287	-3.5491	0.77798	-1.4052	32.141	-5.0887
136.29	2.3394	49.702	-3.4072	0.51375	-1.2806	0.14921	0.11629	0.15517	0.66022	-1.3176	3519.2	20.036	0.92388	85.962	-53.653	81.597	77.558	20.238	-3.6287	-3.5491	0.77798	-1.4052	32.141	-5.0887
136.3	2.3398	49.705	-3.4065	0.51431	-1.2798	0.15257	0.111	0.15504	0.66022	-1.3176	3518.5	20.036	0.92399	85.968	-53.777	81.603	77.558	20.238	-3.6287	-3.5491	0.77798	-1.4052	32.141	-5.0887
136.31	2.3405	49.709	-3.4057	0.51486	-1.279	0.15588	0.10568	0.15486	0.66022	-1.3176	3517.8	20.036	0.92421	85.974	-53.903	81.61	77.558	20.238	-3.6287	-3.5491	0.77798	-1.4052	32.141	-5.0887
136.32	2.3416	49.712	-3.4049	0.51537	-1.2783	0.15915	0.10033	0.15463	0.66022	-1.3176	3517.1	20.036	0.92454	85.98	-54.03	81.617	77.558	20.238	-3.6287	-3.5491	0.77798	-1.4052	32.141	-5.0887
136.33	2.3429	49.716	-3.4041	0.51586	-1.2775	0.16237	0.094947	0.15436	0.66022	-1.3176	3516.4	20.036	0.92499	85.986	-54.158	81.623	77.558	20.238	-3.6287	-3.5491	0.77798	-1.4052	32.141	-5.0887
136.34	2.3444	49.72	-3.4033	0.51632	-1.2767	0.16554	0.089538	0.15403	0.66022	-1.3176	3515.7	20.036	0.92555	85.992	-54.287	81.63	77.558	20.238	-3.6287	-3.5491	0.77798	-1.4052	32.141	-5.0887
136.34	2.3463	49.724	-3.4025	0.51675	-1.2759	0.16867	0.084105	0.15367	0.66022	-1.3176	3515.0	20.037	0.92623	85.998	-54.417	81.637	77.558	20.238	-3.6287	-3.5491	0.77798	-1.4052	32.141	-5.0887
136.35	2.3485	49.729	-3.4016	0.51716	-1.2752	0.17175	0.07865	0.15325	0.66022	-1.3176	3514.3	20.037	0.92703	86.004	-54.548	81.643	77.558	20.238	-3.6287	-3.5491	0.77798	-1.4052	32.141	-5.0887
136.36	2.351	49.734	-3.4008	0.51754	-1.2744	0.17478	0.073176	0.15279	0.66022	-1.3176	3513.6	20.038	0.92793	86.011	-54.68	81.65	77.558	20.238	-3.6287	-3.5491	0.77798	-1.4052	32.141	-5.0887
136.37	2.3537	49.739	-3.3999	0.51789	-1.2737	0.17776	0.067686	0.15229	0.66022	-1.3176	3512.9	20.038	0.92896	86.017	-54.813	81.657	77.558	20.238	-3.6287	-3.5491	0.77798	-1.4052	32.141	-5.0887
136.38	2.3568	49.744	-3.399	0.51822	-1.2729	0.18069	0.062181	0.15174	0.66022	-1.3176	3512.2	20.039	0.9301	86.023	-54.946	81.664	77.558	20.238	-3.6287	-3.5491	0.77798	-1.4052	32.141	-5.0887
136.39	2.3602	49.749	-3.3981	0.51851	-1.2721	0.18356	0.056664	0.15114	0.66022	-1.3176	3511.5	20.04	0.93136	86.03	-55.081	81.671	77.558	20.238	-3.6287	-3.5491	0.77798	-1.4052	32.141	-5.0887
136.4	2.3638	49.755	-3.3971	0.51878	-1.2714	0.18639	0.051138	0.1505	0.66022	-1.3176	3510.8	20.04	0.93273	86.036	-55.216	81.678	77.558	20.238	-3.6287	-3.5491	0.77798	-1.4052	32.141	-5.0887
136.41	2.3678	49.761	-3.3962	0.51903	-1.2706	0.18915	0.045605	0.14982	0.66022	-1.3176	3510.1	20.041	0.93423	86.043	-55.353	81.685	77.558	20.238	-3.6287	-3.5491	0.77798	-1.4052	32.141	-5.0887
136.42	2.3721	49.767	-3.3952	0.51924	-1.2699	0.19187	0.040067	0.1491	0.66022	-1.3176	3509.4	20.042	0.93584	86.049	-55.49	81.692	77.558	20.238	-3.6287	-3.5491	0.77798	-1.4052	32.141	-5.0887
136.43	2.3766	49.773	-3.3943	0.51943	-1.2691	0.19452	0.034527	0.14833	0.66022	-1.3176	3508.7	20.043	0.93756	86.055	-55.628	81.699	77.558	20.238	-3.6287	-3.5491	0.77798	-1.4052	32.141	-5.0887
136.44	2.3815	49.78	-3.3933	0.51959	-1.2684	0.19712	0.028987	0.14753	0.66022	-1.3176	3508.0	20.044	0.93941	86.062	-55.767	81.706	77.558	20.238	-3.6287	-3.5491	0.77798	-1.4052	32.141	-5.0887
136.45	2.3866	49.786	-3.3923	0.51972	-1.2677	0.19966	0.023449	0.14668	0.66022	-1.3176	3507.2	20.046	0.94137	86.069	-55.907	81.713	77.558	20.238	-3.6287	-3.5491	0.77798	-1.4052	32.141	-5.0887
136.46	2.3921	49.793	-3.3913	0.51982	-1.2669	0.20215	0.017915	0.14579	0.66022	-1.3176	3506.5	20.047	0.94345	86.075	-56.048	81.72	77.558	20.238	-3.6287	-3.5491	0.77798	-1.4052	32.141	-5.0887
136.47	2.3979	49.8	-3.3903	0.5199	-1.2662	0.20457	0.012389	0.14486	0.66022	-1.3176	3505.8	20.048	0.94565	86.082	-56.19	81.727	77.558	20.238	-3.6287	-3.5491	0.77798	-1.4052	32.141	-5.0887
136.48	2.4039	49.807	-3.3893	0.51994	-1.2655	0.20694	0.0068714	0.1439	0.66022	-1.3176	3505.1	20.05	0.94797	86.089	-56.332	81.734	77.558	20.238	-3.6287	-3.5491	0.77798	-1.4052	32.141	-5.0887
136.49	2.4103	49.814	-3.3882	0.51996	-1.2648	0.20924	0.0013653	0.14289	0.66022	-1.3176	3504.4	20.051	0.95041	86.095	-56.475	81.742	77.558	20.238	-3.6287	-3.5491	0.77798	-1.4052	32.141	-5.0887
136.49	2.417	49.822	-3.3872	0.51996	-1.2641	0.21149	-0.0041274	0.14185	0.66022	-1.3176	3503.7	20.053	0.95296	86.102	-56.619	81.749	77.558	20.238	-3.6287	-3.5491	0.77798	-1.4052	32.141	-5.0887
136.5	2.4239	49.83	-3.3861	0.51992	-1.2633	0.21367	-0.0096044	0.14077	0.66022	-1.3176	3503.0	20.054	0.95564	86.109	-56.763	81.756	77.558	20.238	-3.6287	-3.5491	0.77798	-1.4052	32.141	-5.0887
136.51	2.4312	49.838	-3.385	0.51986	-1.2626	0.21579	-0.015064	0.13966	0.66022	-1.3176	3502.3	20.056	0.95843	86.116	-56.909	81.763	77.558	20.238	-3.6287	-3.5491	0.77798	-1.4052	32.141	-5.0887
136.52	2.4388	49.846	-3.3839	0.51977	-1.262	0.21785	-0.020503	0.13851	0.66022	-1.3176	3501.6	20.058	0.96134	86.122	-57.055	81.771	77.558	20.238	-3.6287	-3.5491	0.77798	-1.4052	32.141	-5.0887
136.53	2.4466	49.854	-3.3829	0.51966	-1.2613	0.21984	-0.025921	0.13732	0.66022	-1.3176	3500.9	20.059	0.96436	86.129	-57.201	81.778	77.558	20.238	-3.6287	-3.5491	0.77798	-1.4052	32.141	-5.0887
136.54	2.4548	49.862	-3.3817	0.51951	-1.2606	0.22177	-0.031315	0.1361	0.66022	-1.3176	3500.2	20.061	0.96751	86.136	-57.349	81.786	77.558	20.238	-3.6287	-3.5491	0.77798	-1.4052	32.141	-5.0887
136.55	2.4633	49.871	-3.3806	0.51934	-1.2599	0.22364	-0.036683	0.13485	0.66022	-1.3176	3499.5	20.063	0.97077	86.143	-57.497	81.793	77.558	20.238	-3.6287	-3.5491	0.77798	-1.4052	32.141	-5.0887
136.56	2.4721	49.879	-3.3795	0.51915	-1.2592	0.22544	-0.042023	0.13357	0.66022	-1.3176	3498.8	20.065	0.97415	86.15	-57.645	81.8	77.558	20.238	-3.6287	-3.5491	0.77798	-1.4052	32.141	-5.0887
136.57	2.4811	49.888	-3.3784	0.51892	-1.2586	0.22718	-0.047333	0.13225	0.66022	-1.3176	3498.0	20.067	0.97764	86.157	-57.795	81.808	77.558	20.238	-3.6287	-3.5491	0.77798	-1.4052	32.141	-5.0887
136.58	2.4905	49.897	-3.3772	0.51867	-1.2579	0.22885	-0.052612	0.1309	0.66022	-1.3176	3497.3	20.069	0.98125	86.164	-57.945	81.815	77.558	20.238	-3.6287	-3.5491	0.77798	-1.4052	32.141	-5.0887
136.59	2.5002	49.906	-3.3761	0.5184	-1.2573	0.23045	-0.057857	0.12953	0.66022	-1.3176	3496.6	20.071	0.98498	86.171	-58.095	81.823	77.558	20.238	-3.6287	-3.5491	0.77798	-1.4052	32.141	-5.0887
136.6	2.5101	49.915	-3.3749	0.51809	-1.2566	0.232	-0.063067	0.12812	0.66022	-1.3176	3495.9	20.074	0.98883	86.178	-58.246	81.831	77.558	20.238	-3.6287	-3.5491	0.77798	-1.4052	32.141	-5.0887
136.6	2.5204	49.925	-3.3738	0.51777	-1.256	0.23347	-0.06824	0.12668	0.66022	-1.3176	3495.2	20.076	0.99278	86.185	-58.398	81.838	77.558	20.238	-3.6287	-3.5491	0.77798	-1.4052	32.141	-5.0887
136.61	2.5309	49.934	-3.3726	0.51741	-1.2553	0.23488	-0.073374	0.12522	0.66022	-1.3176	3494.5	20.078	0.99686	86.192	-58.55	81.846	77.558	20.238	-3.6287	-3.5491	0.77798	-1.4052	32.141	-5.0887
136.62	2.5418	49.944	-3.3714	0.51703	-1.2547	0.23622	-0.078468	0.12373	0.66022	-1.3176	3493.8	20.08	1.001	86.199	-58.703	81.853	77.558	20.238	-3.6287	-3.5491	0.77798	-1.4052	32.141	-5.0887
136.63	2.5529	49.954	-3.3702	0.51663	-1.2541	0.23749	-0.08352	0.12222	0.66022	-1.3176	3493.1	20.083	1.0053	86.207	-58.856	81.861	77.558	20.238	-3.6287	-3.5491	0.77798	-1.4052	32.141	-5.0887
136.64	2.5643	49.963	-3.369	0.5162	-1.2535	0.2387	-0.088527	0.12067	0.66022	-1.3176	3492.3	20.085	1.0098	86.214	-59.01	81.869	77.558	20.238	-3.6287	-3.5491	0.77798	-1.4052	32.141	-5.0887
136.65	2.576	49.973	-3.3679	0.51574	-1.2529	0.23984	-0.09349	0.11911	0.66022	-1.3176	3491.6	20.088	1.0143	86.221	-59.164	81.877	77.558	20.238	-3.6287	-3.5491	0.77798	-1.4052	32.141	-5.0887
136.66	2.588	49.983	-3.3666	0.51526	-1.2523	0.24091	-0.098406	0.11752	0.66022	-1.3176	3490.9	20.09	1.0189	86.228	-59.318	81.884	77.558	20.238	-3.6287	-3.5491	0.77798	-1.4052	32.141	-5.0887
136.67	2.6003	49.994	-3.3654	0.51476	-1.2517	0.24192	-0.10327	0.11591	0.66022	-1.3176	3490.2	20.093	1.0237	86.235	-59.473	81.892	77.558	20.238	-3.6287	-3.5491	0.77798	-1.4052	32.141	-5.0887
136.68	2.6129	50.004	-3.3642	0.51423	-1.2512	0.24286	-0.10809	0.11427	0.66022	-1.3176	3489.5	20.095	1.0285	86.243	-59.629	81.9	77.558	20.238	-3.6287	-3.5491	0.77798	-1.4052	32.141	-5.0887
136.69	2.6257	50.014	-3.363	0.51368	-1.2506	0.24373	-0.11286	0.11262	0.66022	-1.3176	3488.8	20.098	1.0335	86.25	-59.784	81.908	77.558	20.238	-3.6287	-3.5491	0.77798	-1.4052	32.141	-5.0887
136.69	2.6388	50.025	-3.3618	0.5131	-1.25	0.24454	-0.11757	0.11094	0.66022	-1.3176	3488.1	20.101	1.0386	86.257	-59.94	81.915	77.558	20.238	-3.6287	-3.5491	0.77798	-1.4052	32.141	-5.0887
136.7	2.6522	50.035	-3.3606	0.5125	-1.2495	0.24527	-0.12223	0.10924	0.66022	-1.3176	3487.3	20.103	1.0438	86.264	-60.097	81.923	77.558	20.238	-3.6287	-3.5491	0.77798	-1.4052	32.141	-5.0887
136.71	2.6659	50.046	-3.3593	0.51188	-1.2489	0.24595	-0.12683	0.10753	0.66022	-1.3176	3486.6	20.106	1.0491	86.272	-60.253	81.931	77.558	20.238	-3.6287	-3.5491	0.77798	-1.4052	32.141	-5.0887
136.72	2.6798	50.057	-3.3581	0.51123	-1.2484	0.24655	-0.13138	0.1058	0.66022	-1.3176	3485.9	20.109	1.0545	86.279	-60.41	81.939	77.558	20.238	-3.6287	-3.5491	0.77798	-1.4052	32.141	-5.0887
136.73	2.694	50.068	-3.3569	0.51057	-1.2479	0.24709	-0.13587	0.10405	0.66022	-1.3176	3485.2	20.112	1.06	86.286	-60.568	81.947	77.558	20.238	-3.6287	-3.5491	0.77798	-1.4052	32.141	-5.0887
136.74	2.7085	50.079	-3.3556	0.50988	-1.2474	0.24756	-0.1403	0.10228	0.66022	-1.3176	3484.5	20.114	1.0656	86.294	-60.725	81.955	77.558	20.238	-3.6287	-3.5491	0.77798	-1.4052	32.141	-5.0887
136.75	2.7233	50.09	-3.3544	0.50916	-1.2469	0.24796	-0.14467	0.1005	0.66022	-1.3176	3483.7	20.117	1.0713	86.301	-60.883	81.963	77.558	20.238	-3.6287	-3.5491	0.77798	-1.4052	32.141	-5.0887
136.76	2.7383	50.101	-3.3532	0.50843	-1.2464	0.2483	-0.14898	0.0987	0.66022	-1.3176	3483.0	20.12	1.0771	86.309	-61.04	81.97	77.558	20.238	-3.6287	-3.5491	0.77798	-1.4052	32.141	-5.0887
136.77	2.7535	50.112	-3.3519	0.50767	-1.2459	0.24857	-0.15323	0.096888	0.66022	-1.3176	3482.3	20.123	1.083	86.316	-61.198	81.978	77.558	20.238	-3.6287	-3.5491	0.77798	-1.4052	32.141	-5.0887
136.78	2.7691	50.123	-3.3507	0.5069	-1.2454	0.24878	-0.15742	0.095063	0.66022	-1.3176	3481.6	20.126	1.089	86.323	-61.356	81.986	77.558	20.238	-3.6287	-3.5491	0.77798	-1.4052	32.141	-5.0887
136.78	2.7848	50.134	-3.3494	0.5061	-1.2449	0.24892	-0.16154	0.093226	0.66022	-1.3176	3480.9	20.129	1.0951	86.331	-61.514	81.994	77.558	20.238	-3.6287	-3.5491	0.77798	-1.4052	32.141	-5.0887
136.79	2.8009	50.146	-3.3482	0.50528	-1.2445	0.249	-0.16559	0.091377	0.66022	-1.3176	3480.1	20.132	1.1013	86.338	-61.672	82.002	77.558	20.238	-3.6287	-3.5491	0.77798	-1.4052	32.141	-5.0887
136.8	2.8171	50.157	-3.3469	0.50444	-1.244	0.24901	-0.16958	0.089517	0.66022	-1.3176	3479.4	20.135	1.1076	86.346	-61.83	82.01	77.558	20.238	-3.6287	-3.5491	0.77798	-1.4052	32.141	-5.0887
136.81	2.8337	50.169	-3.3457	0.50359	-1.2436	0.24896	-0.1735	0.087646	0.66022	-1.3176	3478.7	20.138	1.114	86.353	-61.988	82.018	77.558	20.238	-3.6287	-3.5491	0.77798	-1.4052	32.141	-5.0887
136.82	2.8504	50.18	-3.3445	0.50271	-1.2431	0.24884	-0.17735	0.085767	0.66022	-1.3176	3478.0	20.141	1.1205	86.361	-62.146	82.026	77.558	20.238	-3.6287	-3.5491	0.77798	-1.4052	32.141	-5.0887
136.83	2.8674	50.192	-3.3432	0.50181	-1.2427	0.24866	-0.18114	0.083878	0.66022	-1.3176	3477.3	20.144	1.1271	86.368	-62.304	82.034	77.558	20.238	-3.6287	-3.5491	0.77798	-1.4052	32.141	-5.0887
136.84	2.8847	50.203	-3.342	0.5009	-1.2423	0.24842	-0.18485	0.081981	0.66022	-1.3176	3476.5	20.147	1.1338	86.376	-62.462	82.042	77.558	20.238	-3.6287	-3.5491	0.77798	-1.4052	32.141	-5.0887
136.85	2.9021	50.215	-3.3407	0.49996	-1.2419	0.24811	-0.1885	0.080078	0.66022	-1.3176	3475.8	20.15	1.1406	86.383	-62.619	82.05	77.558	20.238	-3.6287	-3.5491	0.77798	-1.4052	32.141	-5.0887
136.86	2.9198	50.227	-3.3395	0.49901	-1.2415	0.24774	-0.19207	0.078167	0.66022	-1.3176	3475.1	20.153	1.1474	86.391	-62.776	82.058	77.558	20.238	-3.6287	-3.5491	0.77798	-1.4052	32.141	-5.0887
136.86	2.9377	50.238	-3.3382	0.49804	-1.2411	0.24731	-0.19557	0.076251	0.66022	-1.3176	3474.4	20.157	1.1543	86.398	-62.933	82.066	77.558	20.238	-3.6287	-3.5491	0.77798	-1.4052	32.141	-5.0887
136.87	2.9558	50.25	-3.337	0.49706	-1.2407	0.24682	-0.199	0.07433	0.66022	-1.3176	3473.6	20.16	1.1614	86.406	-63.089	82.074	77.558	20.238	-3.6287	-3.5491	0.77798	-1.4052	32.141	-5.0887
136.88	2.9742	50.262	-3.3358	0.49605	-1.2404	0.24627	-0.20236	0.072404	0.66022	-1.3176	3472.9	20.163	1.1685	86.413	-63.245	82.082	77.558	20.238	-3.6287	-3.5491	0.77798	-1.4052	32.141	-5.0887
136.89	2.9927	50.274	-3.3345	0.49503	-1.24	0.24565	-0.20564	0.070475	0.66022	-1.3176	3472.2	20.166	1.1757	86.421	-63.401	82.09	77.558	20.238	-3.6287	-3.5491	0.77798	-1.4052	32.141	-5.0887
136.9	3.0115	50.285	-3.3333	0.494	-1.2396	0.24498	-0.20885	0.068543	0.66022	-1.3176	3471.5	20.169	1.1829	86.428	-63.555	82.098	77.558	20.238	-3.6287	-3.5491	0.77798	-1.4052	32.141	-5.0887
136.91	3.0305	50.297	-3.3321	0.49294	-1.2393	0.24425	-0.21199	0.066608	0.66022	-1.3176	3470.7	20.172	1.1903	86.436	-63.709	82.106	77.558	20.238	-3.6287	-3.5491	0.77798	-1.4052	32.141	-5.0887
136.92	3.0496	50.309	-3.3309	0.49188	-1.239	0.24346	-0.21505	0.064672	0.66022	-1.3176	3470.0	20.175	1.1977	86.443	-63.863	82.114	77.558	20.238	-3.6287	-3.5491	0.77798	-1.4052	32.141	-5.0887
136.93	3.069	50.321	-3.3297	0.49079	-1.2387	0.24261	-0.21803	0.062735	0.66022	-1.3176	3469.3	20.179	1.2052	86.451	-64.015	82.122	77.558	20.238	-3.6287	-3.5491	0.77798	-1.4052	32.141	-5.0887
136.93	3.0886	50.333	-3.3285	0.4897	-1.2384	0.24171	-0.22094	0.060797	0.66022	-1.3176	3468.6	20.182	1.2128	86.458	-64.167	82.13	77.558	20.238	-3.6287	-3.5491	0.77798	-1.4052	32.141	-5.0887
136.94	3.1083	50.345	-3.3272	0.48859	-1.2381	0.24075	-0.22377	0.05886	0.66022	-1.3176	3467.8	20.185	1.2204	86.466	-64.317	82.138	77.558	20.238	-3.6287	-3.5491	0.77798	-1.4052	32.141	-5.0887
136.95	3.1282	50.356	-3.326	0.48746	-1.2378	0.23973	-0.22652	0.056924	0.66022	-1.3176	3467.1	20.188	1.2281	86.473	-64.466	82.146	77.558	20.238	-3.6287	-3.5491	0.77798	-1.4052	32.141	-5.0887
136.96	3.1483	50.368	-3.3248	0.48632	-1.2375	0.23865	-0.2292	0.054989	0.66022	-1.3176	3466.4	20.191	1.2359	86.481	-64.614	82.154	77.558	20.238	-3.6287	-3.5491	0.77798	-1.4052	32.141	-5.0887
136.97	3.1686	50.38	-3.3237	0.48517	-1.2372	0.23753	-0.2318	0.053057	0.66022	-1.3176	3465.7	20.195	1.2438	86.488	-64.761	82.162	77.558	20.238	-3.6287	-3.5491	0.77798	-1.4052	32.141	-5.0887
136.98	3.189	50.392	-3.3225	0.484	-1.237	0.23635	-0.23432	0.051128	0.66022	-1.3176	3464.9	20.198	1.2517	86.496	-64.905	82.17	77.558	20.238	-3.6287	-3.5491	0.77798	-1.4052	32.141	-5.0887
136.99	3.2096	50.404	-3.3213	0.48282	-1.2367	0.23511	-0.23677	0.049202	0.66022	-1.3176	3464.2	20.201	1.2597	86.503	-65.048	82.178	77.558	20.238	-3.6287	-3.5491	0.77798	-1.4052	32.141	-5.0887
136.99	3.2303	50.416	-3.3201	0.48163	-1.2365	0.23382	-0.23913	0.04728	0.66022	-1.3176	3463.5	20.204	1.2677	86.511	-65.189	82.186	77.558	20.238	-3.6287	-3.5491	0.77798	-1.4052	32.141	-5.0887
137.0	3.2512	50.427	-3.319	0.48043	-1.2362	0.23248	-0.24142	0.045362	0.66022	-1.3176	3462.7	20.207	1.2758	86.518	-65.328	82.194	77.558	20.238	-3.6287	-3.5491	0.77798	-1.4052	32.141	-5.0887
137.01	3.2723	50.439	-3.3178	0.47922	-1.236	0.23109	-0.24363	0.04345	0.66022	-1.3176	3462.0	20.211	1.2839	86.526	-65.464	82.202	77.558	20.238	-3.6287	-3.5491	0.77798	-1.4052	32.141	-5.0887
137.02	3.2935	50.451	-3.3166	0.478	-1.2358	0.22965	-0.24576	0.041544	0.66022	-1.3176	3461.3	20.214	1.2922	86.533	-65.598	82.21	77.558	20.238	-3.6287	-3.5491	0.77798	-1.4052	32.141	-5.0887
137.03	3.3148	50.463	-3.3155	0.47676	-1.2356	0.22816	-0.24781	0.039644	0.66022	-1.3176	3460.6	20.217	1.3004	86.54	-65.728	82.218	77.558	20.238	-3.6287	-3.5491	0.77798	-1.4052	32.141	-5.0887
137.04	3.3363	50.474	-3.3144	0.47552	-1.2354	0.22662	-0.24978	0.037751	0.66022	-1.3176	3459.8	20.22	1.3087	86.548	-65.855	82.226	77.558	20.238	-3.6287	-3.5491	0.77798	-1.4052	32.141	-5.0887
137.05	3.3579	50.486	-3.3132	0.47427	-1.2352	0.22504	-0.25167	0.035866	0.66022	-1.3176	3459.1	20.223	1.3171	86.555	-65.979	82.234	77.558	20.238	-3.6287	-3.5491	0.77798	-1.4052	32.141	-5.0887
137.05	3.3796	50.498	-3.3121	0.473	-1.235	0.2234	-0.25349	0.033988	0.66022	-1.3176	3458.4	20.226	1.3255	86.563	-66.098	82.242	77.558	20.238	-3.6287	-3.5491	0.77798	-1.4052	32.141	-5.0887
137.06	3.4014	50.509	-3.311	0.47173	-1.2349	0.22172	-0.25522	0.032119	0.66022	-1.3176	3457.6	20.229	1.3339	86.57	-66.213	82.25	77.558	20.238	-3.6287	-3.5491	0.77798	-1.4052	32.141	-5.0887
137.07	3.4234	50.521	-3.3099	0.47045	-1.2347	0.22	-0.25687	0.030259	0.66022	-1.3176	3456.9	20.232	1.3424	86.577	-66.322	82.258	77.558	20.238	-3.6287	-3.5491	0.77798	-1.4052	32.141	-5.0887
137.08	3.4454	50.532	-3.3088	0.46916	-1.2346	0.21822	-0.25845	0.028409	0.66022	-1.3176	3456.2	20.236	1.351	86.585	-66.427	82.266	77.558	20.238	-3.6287	-3.5491	0.77798	-1.4052	32.141	-5.0887
137.09	3.4676	50.544	-3.3077	0.46787	-1.2344	0.21641	-0.25994	0.026568	0.66022	-1.3176	3455.5	20.239	1.3595	86.592	-66.525	82.274	77.558	20.238	-3.6287	-3.5491	0.77798	-1.4052	32.141	-5.0887
137.1	3.4898	50.555	-3.3066	0.46656	-1.2343	0.21455	-0.26136	0.024738	0.66022	-1.3176	3454.7	20.242	1.3681	86.599	-66.616	82.281	77.558	20.238	-3.6287	-3.5491	0.77798	-1.4052	32.141	-5.0887
137.1	3.5122	50.566	-3.3056	0.46525	-1.2342	0.21265	-0.2627	0.02292	0.66022	-1.3176	3454.0	20.245	1.3768	86.607	-66.7	82.289	77.558	20.238	-3.6287	-3.5491	0.77798	-1.4052	32.141	-5.0887
137.11	3.5346	50.578	-3.3045	0.46394	-1.2341	0.21071	-0.26395	0.021112	0.66022	-1.3176	3453.3	20.248	1.3855	86.614	-66.776	82.297	77.558	20.238	-3.6287	-3.5491	0.77798	-1.4052	32.141	-5.0887
137.12	3.5571	50.589	-3.3035	0.46261	-1.234	0.20873	-0.26513	0.019317	0.66022	-1.3176	3452.5	20.251	1.3942	86.621	-66.844	82.305	77.558	20.238	-3.6287	-3.5491	0.77798	-1.4052	32.141	-5.0887
137.13	3.5797	50.6	-3.3024	0.46128	-1.2339	0.20671	-0.26623	0.017534	0.66022	-1.3176	3451.8	20.254	1.4029	86.628	-66.903	82.313	77.558	20.238	-3.6287	-3.5491	0.77798	-1.4052	32.141	-5.0887
137.14	3.6023	50.611	-3.3014	0.45995	-1.2338	0.20465	-0.26725	0.015764	0.66022	-1.3176	3451.1	20.257	1.4117	86.636	-66.951	82.32	77.558	20.238	-3.6287	-3.5491	0.77798	-1.4052	32.141	-5.0887
137.15	3.625	50.622	-3.3004	0.45861	-1.2337	0.20255	-0.26819	0.014007	0.66022	-1.3176	3450.3	20.26	1.4204	86.643	-66.99	82.328	77.558	20.238	-3.6287	-3.5491	0.77798	-1.4052	32.141	-5.0887
137.15	3.6478	50.633	-3.2994	0.45727	-1.2337	0.20041	-0.26905	0.012264	0.66022	-1.3176	3449.6	20.263	1.4292	86.65	-67.018	82.336	77.558	20.238	-3.6287	-3.5491	0.77798	-1.4052	32.141	-5.0887
137.16	3.6706	50.644	-3.2984	0.45592	-1.2336	0.19824	-0.26984	0.010536	0.66022	-1.3176	3448.9	20.265	1.4381	86.657	-67.034	82.343	77.558	20.238	-3.6287	-3.5491	0.77798	-1.4052	32.141	-5.0887
137.17	3.6934	50.655	-3.2974	0.45457	-1.2336	0.19604	-0.27054	0.0088215	0.66022	-1.3176	3448.2	20.268	1.4469	86.664	-67.04	82.351	77.558	20.238	-3.6287	-3.5491	0.77798	-1.4052	32.141	-5.0887
137.18	3.7163	50.666	-3.2964	0.45322	-1.2335	0.19379	-0.27117	0.0071225	0.66022	-1.3176	3447.4	20.271	1.4557	86.671	-67.034	82.359	77.558	20.238	-3.6287	-3.5491	0.77798	-1.4052	32.141	-5.0887
137.19	3.7392	50.676	-3.2954	0.45186	-1.2335	0.19152	-0.27172	0.0054388	0.66022	-1.3176	3446.7	20.274	1.4646	86.678	-67.017	82.366	77.558	20.238	-3.6287	-3.5491	0.77798	-1.4052	32.141	-5.0887
137.2	3.7622	50.687	-3.2945	0.4505	-1.2335	0.18921	-0.27219	0.003771	0.66022	-1.3176	3446.0	20.277	1.4735	86.685	-66.988	82.374	77.558	20.238	-3.6287	-3.5491	0.77798	-1.4052	32.141	-5.0887
137.2	3.7852	50.697	-3.2936	0.44914	-1.2335	0.18687	-0.27258	0.0021194	0.66022	-1.3176	3445.2	20.28	1.4824	86.692	-66.949	82.382	77.558	20.238	-3.6287	-3.5491	0.77798	-1.4052	32.141	-5.0887
137.21	3.8082	50.708	-3.2926	0.44777	-1.2334	0.18451	-0.2729	0.00048447	0.66022	-1.3176	3444.5	20.282	1.4913	86.699	-66.9	82.389	77.558	20.238	-3.6287	-3.5491	0.77798	-1.4052	32.141	-5.0887
137.22	3.8312	50.718	-3.2917	0.44641	-1.2334	0.18211	-0.27314	-0.0011335	0.66022	-1.3176	3443.8	20.285	1.5001	86.706	-66.842	82.397	77.558	20.238	-3.6287	-3.5491	0.77798	-1.4052	32.141	-5.0887
137.23	3.8542	50.728	-3.2908	0.44504	-1.2335	0.17968	-0.2733	-0.0027341	0.66022	-1.3176	3443.0	20.288	1.509	86.713	-66.774	82.404	77.558	20.238	-3.6287	-3.5491	0.77798	-1.4052	32.141	-5.0887
137.24	3.8772	50.739	-3.2899	0.44368	-1.2335	0.17722	-0.27339	-0.004317	0.66022	-1.3176	3442.3	20.29	1.5179	86.72	-66.698	82.412	77.558	20.238	-3.6287	-3.5491	0.77798	-1.4052	32.141	-5.0887
137.24	3.9002	50.749	-3.289	0.44231	-1.2335	0.17474	-0.2734	-0.0058818	0.66022	-1.3176	3441.6	20.293	1.5268	86.727	-66.614	82.419	77.558	20.238	-3.6287	-3.5491	0.77798	-1.4052	32.141	-5.0887
137.25	3.9232	50.759	-3.2882	0.44094	-1.2335	0.17223	-0.27334	-0.0074282	0.66022	-1.3176	3440.8	20.295	1.5357	86.734	-66.523	82.426	77.558	20.238	-3.6287	-3.5491	0.77798	-1.4052	32.141	-5.0887
137.26	3.9462	50.768	-3.2873	0.43958	-1.2336	0.1697	-0.2732	-0.0089559	0.66022	-1.3176	3440.1	20.298	1.5446	86.741	-66.425	82.434	77.558	20.238	-3.6287	-3.5491	0.77798	-1.4052	32.141	-5.0887
137.27	3.9691	50.778	-3.2865	0.43821	-1.2336	0.16714	-0.27298	-0.010464	0.66022	-1.3176	3439.4	20.3	1.5534	86.748	-66.322	82.441	77.558	20.238	-3.6287	-3.5491	0.77798	-1.4052	32.141	-5.0887
137.28	3.992	50.788	-3.2856	0.43685	-1.2337	0.16456	-0.27269	-0.011953	0.66022	-1.3176	3438.7	20.303	1.5623	86.754	-66.213	82.448	77.558	20.238	-3.6287	-3.5491	0.77798	-1.4052	32.141	-5.0887
137.28	4.0149	50.797	-3.2848	0.43548	-1.2337	0.16195	-0.27233	-0.013423	0.66022	-1.3176	3437.9	20.305	1.5711	86.761	-66.1	82.456	77.558	20.238	-3.6287	-3.5491	0.77798	-1.4052	32.141	-5.0887
137.29	4.0378	50.807	-3.284	0.43412	-1.2338	0.15933	-0.27189	-0.014872	0.66022	-1.3176	3437.2	20.308	1.5799	86.768	-65.982	82.463	77.558	20.238	-3.6287	-3.5491	0.77798	-1.4052	32.141	-5.0887
137.3	4.0606	50.816	-3.2832	0.43276	-1.2339	0.15668	-0.27138	-0.016301	0.66022	-1.3176	3436.5	20.31	1.5887	86.774	-65.86	82.47	77.558	20.238	-3.6287	-3.5491	0.77798	-1.4052	32.141	-5.0887
137.31	4.0833	50.825	-3.2825	0.43141	-1.234	0.15402	-0.27079	-0.017709	0.66022	-1.3176	3435.7	20.312	1.5975	86.781	-65.736	82.477	77.558	20.238	-3.6287	-3.5491	0.77798	-1.4052	32.141	-5.0887
137.32	4.106	50.834	-3.2817	0.43006	-1.2341	0.15133	-0.27014	-0.019096	0.66022	-1.3176	3435.0	20.315	1.6063	86.788	-65.608	82.485	77.558	20.238	-3.6287	-3.5491	0.77798	-1.4052	32.141	-5.0887
137.32	4.1286	50.843	-3.2809	0.42871	-1.2342	0.14863	-0.26941	-0.020462	0.66022	-1.3176	3434.3	20.317	1.615	86.794	-65.477	82.492	77.558	20.238	-3.6287	-3.5491	0.77798	-1.4052	32.141	-5.0887
137.33	4.1512	50.852	-3.2802	0.42736	-1.2343	0.14591	-0.26861	-0.021806	0.66022	-1.3176	3433.5	20.319	1.6237	86.801	-65.344	82.499	77.558	20.238	-3.6287	-3.5491	0.77798	-1.4052	32.141	-5.0887
137.34	4.1736	50.861	-3.2795	0.42602	-1.2344	0.14318	-0.26774	-0.023129	0.66022	-1.3176	3432.8	20.321	1.6324	86.807	-65.209	82.506	77.558	20.238	-3.6287	-3.5491	0.77798	-1.4052	32.141	-5.0887
137.35	4.196	50.869	-3.2788	0.42469	-1.2345	0.14043	-0.26679	-0.024429	0.66022	-1.3176	3432.1	20.323	1.641	86.814	-65.072	82.513	77.558	20.238	-3.6287	-3.5491	0.77798	-1.4052	32.141	-5.0887
137.35	4.2184	50.878	-3.2781	0.42335	-1.2346	0.13767	-0.26578	-0.025707	0.66022	-1.3176	3431.3	20.325	1.6496	86.82	-64.934	82.52	77.558	20.238	-3.6287	-3.5491	0.77798	-1.4052	32.141	-5.0887
137.36	4.2406	50.886	-3.2774	0.42203	-1.2348	0.13489	-0.2647	-0.026962	0.66022	-1.3176	3430.6	20.327	1.6582	86.826	-64.794	82.527	77.558	20.238	-3.6287	-3.5491	0.77798	-1.4052	32.141	-5.0887
137.37	4.2627	50.894	-3.2767	0.42071	-1.2349	0.1321	-0.26355	-0.028194	0.66022	-1.3176	3429.9	20.329	1.6667	86.833	-64.652	82.534	77.558	20.238	-3.6287	-3.5491	0.77798	-1.4052	32.141	-5.0887
137.38	4.2847	50.902	-3.2761	0.41939	-1.235	0.1293	-0.26233	-0.029403	0.66022	-1.3176	3429.2	20.331	1.6752	86.839	-64.51	82.541	77.558	20.238	-3.6287	-3.5491	0.77798	-1.4052	32.141	-5.0887
137.38	4.3067	50.91	-3.2754	0.41808	-1.2352	0.1265	-0.26104	-0.030589	0.66022	-1.3176	3428.4	20.333	1.6837	86.845	-64.367	82.547	77.558	20.238	-3.6287	-3.5491	0.77798	-1.4052	32.141	-5.0887
137.39	4.3285	50.918	-3.2748	0.41678	-1.2353	0.12368	-0.25969	-0.031751	0.66022	-1.3176	3427.7	20.335	1.6921	86.851	-64.223	82.554	77.558	20.238	-3.6287	-3.5491	0.77798	-1.4052	32.141	-5.0887
137.4	4.3502	50.926	-3.2742	0.41549	-1.2355	0.12085	-0.25826	-0.032889	0.66022	-1.3176	3427.0	20.337	1.7004	86.858	-64.078	82.561	77.558	20.238	-3.6287	-3.5491	0.77798	-1.4052	32.141	-5.0887
137.41	4.3717	50.933	-3.2736	0.4142	-1.2357	0.11802	-0.25678	-0.034003	0.66022	-1.3176	3426.2	20.338	1.7088	86.864	-63.932	82.568	77.558	20.238	-3.6287	-3.5491	0.77798	-1.4052	32.141	-5.0887
137.41	4.3932	50.941	-3.273	0.41292	-1.2358	0.11518	-0.25522	-0.035093	0.66022	-1.3176	3425.5	20.34	1.717	86.87	-63.787	82.574	77.558	20.238	-3.6287	-3.5491	0.77798	-1.4052	32.141	-5.0887
137.42	4.4145	50.948	-3.2725	0.41165	-1.236	0.11233	-0.25361	-0.036158	0.66022	-1.3176	3424.8	20.342	1.7252	86.876	-63.641	82.581	77.558	20.238	-3.6287	-3.5491	0.77798	-1.4052	32.141	-5.0887
137.43	4.4357	50.955	-3.2719	0.41038	-1.2362	0.10948	-0.25192	-0.037198	0.66022	-1.3176	3424.1	20.343	1.7334	86.882	-63.494	82.588	77.558	20.238	-3.6287	-3.5491	0.77798	-1.4052	32.141	-5.0887
137.44	4.4567	50.962	-3.2714	0.40913	-1.2364	0.10663	-0.25018	-0.038213	0.66022	-1.3176	3423.3	20.345	1.7415	86.888	-63.347	82.594	77.558	20.238	-3.6287	-3.5491	0.77798	-1.4052	32.141	-5.0887
137.44	4.4776	50.969	-3.2708	0.40788	-1.2366	0.10377	-0.24837	-0.039203	0.66022	-1.3176	3422.6	20.346	1.7495	86.894	-63.201	82.601	77.558	20.238	-3.6287	-3.5491	0.77798	-1.4052	32.141	-5.0887
137.45	4.4983	50.975	-3.2703	0.40664	-1.2368	0.10091	-0.24649	-0.040168	0.66022	-1.3176	3421.9	20.348	1.7575	86.9	-63.054	82.607	77.558	20.238	-3.6287	-3.5491	0.77798	-1.4052	32.141	-5.0887
137.46	4.5189	50.982	-3.2698	0.40542	-1.237	0.09805	-0.24449	-0.041107	0.66022	-1.3176	3421.1	20.349	1.7654	86.905	-62.907	82.614	77.558	20.238	-3.6287	-3.5491	0.77798	-1.4052	32.141	-5.0887
137.47	4.5393	50.988	-3.2693	0.4042	-1.2372	0.095192	-0.24229	-0.042019	0.66022	-1.3176	3420.4	20.35	1.7733	86.911	-62.76	82.62	77.558	20.238	-3.6287	-3.5491	0.77798	-1.4052	32.141	-5.0887
137.47	4.5595	50.994	-3.2689	0.40299	-1.2374	0.092335	-0.24003	-0.042903	0.66022	-1.3176	3419.7	20.352	1.7811	86.917	-62.614	82.627	77.558	20.238	-3.6287	-3.5491	0.77798	-1.4052	32.141	-5.0887
137.48	4.5796	51.0	-3.2684	0.4018	-1.2376	0.08948	-0.23772	-0.043758	0.66022	-1.3176	3419.0	20.353	1.7888	86.923	-62.467	82.633	77.558	20.238	-3.6287	-3.5491	0.77798	-1.4052	32.141	-5.0887
137.49	4.5995	51.006	-3.268	0.40062	-1.2379	0.08663	-0.23536	-0.044586	0.66022	-1.3176	3418.2	20.354	1.7965	86.928	-62.321	82.639	77.558	20.238	-3.6287	-3.5491	0.77798	-1.4052	32.141	-5.0887
137.5	4.6192	51.012	-3.2675	0.39945	-1.2381	0.083783	-0.23295	-0.045385	0.66022	-1.3176	3417.5	20.355	1.8041	86.934	-62.175	82.645	77.558	20.238	-3.6287	-3.5491	0.77798	-1.4052	32.141	-5.0887
137.5	4.6388	51.017	-3.2671	0.39829	-1.2383	0.080942	-0.23048	-0.046157	0.66022	-1.3176	3416.8	20.356	1.8116	86.94	-62.03	82.652	77.558	20.238	-3.6287	-3.5491	0.77798	-1.4052	32.141	-5.0887
137.51	4.6581	51.023	-3.2667	0.39714	-1.2385	0.078108	-0.22797	-0.0469	0.66022	-1.3176	3416.0	20.357	1.819	86.945	-61.884	82.658	77.558	20.238	-3.6287	-3.5491	0.77798	-1.4052	32.141	-5.0887
137.52	4.6773	51.028	-3.2664	0.39601	-1.2388	0.07528	-0.22541	-0.047616	0.66022	-1.3176	3415.3	20.358	1.8264	86.951	-61.74	82.664	77.558	20.238	-3.6287	-3.5491	0.77798	-1.4052	32.141	-5.0887
137.53	4.6962	51.033	-3.266	0.39489	-1.239	0.072461	-0.2228	-0.048303	0.66022	-1.3176	3414.6	20.359	1.8337	86.956	-61.595	82.67	77.558	20.238	-3.6287	-3.5491	0.77798	-1.4052	32.141	-5.0887
137.53	4.715	51.038	-3.2656	0.39378	-1.2393	0.069651	-0.22014	-0.048962	0.66022	-1.3176	3413.9	20.36	1.8409	86.961	-61.451	82.676	77.558	20.238	-3.6287	-3.5491	0.77798	-1.4052	32.141	-5.0887
137.54	4.7335	51.042	-3.2653	0.39269	-1.2395	0.06685	-0.21744	-0.049593	0.66022	-1.3176	3413.1	20.36	1.848	86.967	-61.308	82.682	77.558	20.238	-3.6287	-3.5491	0.77798	-1.4052	32.141	-5.0887
137.55	4.7518	51.047	-3.265	0.39161	-1.2398	0.064061	-0.21469	-0.050196	0.66022	-1.3176	3412.4	20.361	1.8551	86.972	-61.165	82.688	77.558	20.238	-3.6287	-3.5491	0.77798	-1.4052	32.141	-5.0887
137.56	4.77	51.051	-3.2646	0.39054	-1.24	0.061283	-0.2119	-0.05077	0.66022	-1.3176	3411.7	20.362	1.862	86.977	-61.022	82.694	77.558	20.238	-3.6287	-3.5491	0.77798	-1.4052	32.141	-5.0887
137.56	4.7879	51.056	-3.2644	0.38949	-1.2403	0.058518	-0.20907	-0.051317	0.66022	-1.3176	3411.0	20.362	1.8689	86.983	-60.88	82.7	77.558	20.238	-3.6287	-3.5491	0.77798	-1.4052	32.141	-5.0887
137.57	4.8056	51.06	-3.2641	0.38845	-1.2405	0.055766	-0.20619	-0.051836	0.66022	-1.3176	3410.2	20.363	1.8757	86.988	-60.739	82.706	77.558	20.238	-3.6287	-3.5491	0.77798	-1.4052	32.141	-5.0887
137.58	4.823	51.063	-3.2638	0.38743	-1.2408	0.053029	-0.20327	-0.052327	0.66022	-1.3176	3409.5	20.363	1.8824	86.993	-60.598	82.711	77.558	20.238	-3.6287	-3.5491	0.77798	-1.4052	32.141	-5.0887
137.58	4.8402	51.067	-3.2635	0.38642	-1.241	0.050306	-0.20031	-0.05279	0.66022	-1.3176	3408.8	20.363	1.889	86.998	-60.458	82.717	77.558	20.238	-3.6287	-3.5491	0.77798	-1.4052	32.141	-5.0887
137.59	4.8572	51.071	-3.2633	0.38542	-1.2413	0.047599	-0.19732	-0.053225	0.66022	-1.3176	3408.1	20.364	1.8955	87.003	-60.319	82.723	77.558	20.238	-3.6287	-3.5491	0.77798	-1.4052	32.141	-5.0887
137.6	4.874	51.074	-3.2631	0.38444	-1.2416	0.044909	-0.19428	-0.053632	0.66022	-1.3176	3407.3	20.364	1.902	87.008	-60.18	82.728	77.558	20.238	-3.6287	-3.5491	0.77798	-1.4052	32.141	-5.0887
137.61	4.8905	51.077	-3.2628	0.38348	-1.2418	0.042237	-0.1912	-0.054012	0.66022	-1.3176	3406.6	20.364	1.9083	87.013	-60.043	82.734	77.558	20.238	-3.6287	-3.5491	0.77798	-1.4052	32.141	-5.0887
137.61	4.9068	51.08	-3.2626	0.38253	-1.2421	0.039582	-0.18809	-0.054363	0.66022	-1.3176	3405.9	20.364	1.9146	87.018	-59.905	82.74	77.558	20.238	-3.6287	-3.5491	0.77798	-1.4052	32.141	-5.0887
137.62	4.9228	51.083	-3.2624	0.3816	-1.2424	0.036947	-0.18494	-0.054687	0.66022	-1.3176	3405.2	20.365	1.9207	87.023	-59.769	82.745	77.558	20.238	-3.6287	-3.5491	0.77798	-1.4052	32.141	-5.0887
137.63	4.9386	51.086	-3.2623	0.38068	-1.2427	0.034331	-0.18176	-0.054984	0.66022	-1.3176	3404.4	20.365	1.9268	87.028	-59.633	82.751	77.558	20.238	-3.6287	-3.5491	0.77798	-1.4052	32.141	-5.0887
137.63	4.9541	51.089	-3.2621	0.37978	-1.2429	0.031736	-0.17854	-0.055252	0.66022	-1.3176	3403.7	20.365	1.9327	87.032	-59.498	82.756	77.558	20.238	-3.6287	-3.5491	0.77798	-1.4052	32.141	-5.0887
137.64	4.9694	51.091	-3.2619	0.3789	-1.2432	0.029161	-0.17529	-0.055494	0.66022	-1.3176	3403.0	20.364	1.9386	87.037	-59.364	82.761	77.558	20.238	-3.6287	-3.5491	0.77798	-1.4052	32.141	-5.0887
137.65	4.9844	51.093	-3.2618	0.37803	-1.2435	0.026609	-0.172	-0.055707	0.66022	-1.3176	3402.3	20.364	1.9443	87.042	-59.231	82.767	77.558	20.238	-3.6287	-3.5491	0.77798	-1.4052	32.141	-5.0887
137.65	4.9991	51.095	-3.2617	0.37718	-1.2438	0.024079	-0.16869	-0.055894	0.66022	-1.3176	3401.6	20.364	1.95	87.046	-59.099	82.772	77.558	20.238	-3.6287	-3.5491	0.77798	-1.4052	32.141	-5.0887
137.66	5.0136	51.097	-3.2616	0.37634	-1.2441	0.021573	-0.16534	-0.056053	0.66022	-1.3176	3400.8	20.364	1.9555	87.051	-58.967	82.777	77.558	20.238	-3.6287	-3.5491	0.77798	-1.4052	32.141	-5.0887
137.67	5.0278	51.099	-3.2615	0.37552	-1.2443	0.01909	-0.16196	-0.056185	0.66022	-1.3176	3400.1	20.363	1.961	87.056	-58.837	82.783	77.558	20.238	-3.6287	-3.5491	0.77798	-1.4052	32.141	-5.0887
137.68	5.0418	51.1	-3.2614	0.37472	-1.2446	0.016632	-0.15855	-0.05629	0.66022	-1.3176	3399.4	20.363	1.9663	87.06	-58.707	82.788	77.558	20.238	-3.6287	-3.5491	0.77798	-1.4052	32.141	-5.0887
137.68	5.0555	51.102	-3.2613	0.37394	-1.2449	0.014199	-0.15511	-0.056367	0.66022	-1.3176	3398.7	20.363	1.9715	87.064	-58.578	82.793	77.558	20.238	-3.6287	-3.5491	0.77798	-1.4052	32.141	-5.0887
137.69	5.0689	51.103	-3.2612	0.37317	-1.2452	0.011793	-0.15165	-0.056418	0.66022	-1.3176	3397.9	20.362	1.9767	87.069	-58.45	82.798	77.558	20.238	-3.6287	-3.5491	0.77798	-1.4052	32.141	-5.0887
137.7	5.082	51.104	-3.2612	0.37242	-1.2455	0.0094123	-0.14816	-0.056441	0.66022	-1.3176	3397.2	20.361	1.9817	87.073	-58.323	82.803	77.558	20.238	-3.6287	-3.5491	0.77798	-1.4052	32.141	-5.0887
137.7	5.0948	51.105	-3.2611	0.37169	-1.2457	0.0070592	-0.14464	-0.056438	0.66022	-1.3176	3396.5	20.361	1.9866	87.078	-58.197	82.808	77.558	20.238	-3.6287	-3.5491	0.77798	-1.4052	32.141	-5.0887
137.71	5.1074	51.105	-3.2611	0.37097	-1.246	0.0047339	-0.14109	-0.056408	0.66022	-1.3176	3395.8	20.36	1.9914	87.082	-58.072	82.813	77.558	20.238	-3.6287	-3.5491	0.77798	-1.4052	32.141	-5.0887
137.72	5.1197	51.106	-3.2611	0.37028	-1.2463	0.0024369	-0.13752	-0.056351	0.66022	-1.3176	3395.1	20.359	1.9961	87.086	-57.948	82.818	77.558	20.238	-3.6287	-3.5491	0.77798	-1.4052	32.141	-5.0887
137.73	5.1317	51.106	-3.2611	0.3696	-1.2466	0.00015612	-0.13396	-0.056266	0.66022	-1.3176	3394.3	20.358	2.0007	87.09	-57.825	82.823	77.558	20.238	-3.6287	-3.5491	0.77798	-1.4052	32.141	-5.0887
137.73	5.1434	51.106	-3.2611	0.36894	-1.2469	-0.0021642	-0.13056	-0.05615	0.66022	-1.3176	3393.6	20.358	2.0052	87.094	-57.703	82.828	77.558	20.238	-3.6287	-3.5491	0.77798	-1.4052	32.141	-5.0887
137.74	5.1548	51.106	-3.2611	0.36829	-1.2471	-0.0044517	-0.12713	-0.056009	0.66022	-1.3176	3392.9	20.357	2.0095	87.098	-57.582	82.832	77.558	20.238	-3.6287	-3.5491	0.77798	-1.4052	32.141	-5.0887
137.75	5.166	51.106	-3.2611	0.36767	-1.2474	-0.0067059	-0.12367	-0.055844	0.66022	-1.3176	3392.2	20.356	2.0138	87.103	-57.462	82.837	77.558	20.238	-3.6287	-3.5491	0.77798	-1.4052	32.141	-5.0887
137.75	5.1768	51.105	-3.2612	0.36706	-1.2477	-0.0089263	-0.12018	-0.055655	0.66022	-1.3176	3391.5	20.355	2.0179	87.107	-57.343	82.842	77.558	20.238	-3.6287	-3.5491	0.77798	-1.4052	32.141	-5.0887
137.76	5.1874	51.105	-3.2612	0.36647	-1.248	-0.011113	-0.11666	-0.055441	0.66022	-1.3176	3390.7	20.353	2.0219	87.111	-57.225	82.846	77.558	20.238	-3.6287	-3.5491	0.77798	-1.4052	32.141	-5.0887
137.77	5.1977	51.104	-3.2613	0.36589	-1.2483	-0.013264	-0.1131	-0.055204	0.66022	-1.3176	3390.0	20.352	2.0259	87.114	-57.108	82.851	77.558	20.238	-3.6287	-3.5491	0.77798	-1.4052	32.141	-5.0887
137.77	5.2076	51.103	-3.2614	0.36533	-1.2485	-0.015381	-0.10952	-0.054941	0.66022	-1.3176	3389.3	20.351	2.0297	87.118	-56.992	82.856	77.558	20.238	-3.6287	-3.5491	0.77798	-1.4052	32.141	-5.0887
137.78	5.2173	51.102	-3.2614	0.3648	-1.2488	-0.017462	-0.10591	-0.054655	0.66022	-1.3176	3388.6	20.349	2.0333	87.122	-56.878	82.86	77.558	20.238	-3.6287	-3.5491	0.77798	-1.4052	32.141	-5.0887
137.79	5.2267	51.101	-3.2615	0.36428	-1.2491	-0.019507	-0.10228	-0.054343	0.66022	-1.3176	3387.9	20.348	2.0369	87.126	-56.764	82.865	77.558	20.238	-3.6287	-3.5491	0.77798	-1.4052	32.141	-5.0887
137.79	5.2358	51.099	-3.2616	0.36377	-1.2494	-0.021516	-0.098616	-0.054007	0.66022	-1.3176	3387.2	20.347	2.0404	87.13	-56.651	82.869	77.558	20.238	-3.6287	-3.5491	0.77798	-1.4052	32.141	-5.0887
137.8	5.2446	51.098	-3.2617	0.36329	-1.2496	-0.023488	-0.094929	-0.053647	0.66022	-1.3176	3386.4	20.345	2.0437	87.134	-56.54	82.874	77.558	20.238	-3.6287	-3.5491	0.77798	-1.4052	32.141	-5.0887
137.81	5.2531	51.096	-3.2619	0.36282	-1.2499	-0.025423	-0.091218	-0.053262	0.66022	-1.3176	3385.7	20.343	2.0469	87.137	-56.43	82.878	77.558	20.238	-3.6287	-3.5491	0.77798	-1.4052	32.141	-5.0887
137.82	5.2612	51.094	-3.262	0.36238	-1.2502	-0.02732	-0.087483	-0.052852	0.66022	-1.3176	3385.0	20.342	2.05	87.141	-56.321	82.882	77.558	20.238	-3.6287	-3.5491	0.77798	-1.4052	32.141	-5.0887
137.82	5.2691	51.092	-3.2621	0.36195	-1.2504	-0.029179	-0.083725	-0.052418	0.66022	-1.3176	3384.3	20.34	2.053	87.145	-56.213	82.887	77.558	20.238	-3.6287	-3.5491	0.77798	-1.4052	32.141	-5.0887
137.83	5.2767	51.089	-3.2623	0.36154	-1.2507	-0.031	-0.079946	-0.051959	0.66022	-1.3176	3383.6	20.338	2.0559	87.148	-56.106	82.891	77.558	20.238	-3.6287	-3.5491	0.77798	-1.4052	32.141	-5.0887
137.84	5.2841	51.087	-3.2625	0.36115	-1.2509	-0.032781	-0.076146	-0.051475	0.66022	-1.3176	3382.9	20.336	2.0587	87.152	-56.0	82.895	77.558	20.238	-3.6287	-3.5491	0.77798	-1.4052	32.141	-5.0887
137.84	5.2911	51.084	-3.2626	0.36078	-1.2512	-0.034524	-0.072326	-0.050966	0.66022	-1.3176	3382.2	20.334	2.0613	87.155	-55.896	82.9	77.558	20.238	-3.6287	-3.5491	0.77798	-1.4052	32.141	-5.0887
137.85	5.2978	51.081	-3.2628	0.36043	-1.2514	-0.036226	-0.068488	-0.050433	0.66022	-1.3176	3381.4	20.332	2.0639	87.159	-55.793	82.904	77.558	20.238	-3.6287	-3.5491	0.77798	-1.4052	32.141	-5.0887
137.86	5.3042	51.078	-3.263	0.36009	-1.2517	-0.037889	-0.064632	-0.049875	0.66022	-1.3176	3380.7	20.33	2.0663	87.162	-55.691	82.908	77.558	20.238	-3.6287	-3.5491	0.77798	-1.4052	32.141	-5.0887
137.87	5.3103	51.075	-3.2632	0.35978	-1.2519	-0.03951	-0.06076	-0.049293	0.66022	-1.3176	3380.0	20.328	2.0686	87.165	-55.59	82.912	77.558	20.238	-3.6287	-3.5491	0.77798	-1.4052	32.141	-5.0887
137.87	5.3161	51.072	-3.2634	0.35949	-1.2522	-0.041091	-0.056872	-0.048686	0.66022	-1.3176	3379.3	20.326	2.0708	87.169	-55.49	82.916	77.558	20.238	-3.6287	-3.5491	0.77798	-1.4052	32.141	-5.0887
137.88	5.3217	51.068	-3.2636	0.35921	-1.2524	-0.042631	-0.052971	-0.048054	0.66022	-1.3176	3378.6	20.324	2.0728	87.172	-55.392	82.92	77.558	20.238	-3.6287	-3.5491	0.77798	-1.4052	32.141	-5.0887
137.89	5.3269	51.064	-3.2638	0.35896	-1.2527	-0.044129	-0.049056	-0.047398	0.66022	-1.3176	3377.9	20.321	2.0748	87.175	-55.294	82.924	77.558	20.238	-3.6287	-3.5491	0.77798	-1.4052	32.141	-5.0887
137.89	5.3318	51.06	-3.264	0.35872	-1.2529	-0.045585	-0.045129	-0.046717	0.66022	-1.3176	3377.2	20.319	2.0767	87.179	-55.198	82.928	77.558	20.238	-3.6287	-3.5491	0.77798	-1.4052	32.141	-5.0887
137.9	5.3365	51.056	-3.2643	0.35851	-1.2531	-0.046998	-0.041192	-0.046012	0.66022	-1.3176	3376.5	20.317	2.0784	87.182	-55.104	82.932	77.558	20.238	-3.6287	-3.5491	0.77798	-1.4052	32.141	-5.0887
137.91	5.3409	51.052	-3.2645	0.35831	-1.2534	-0.048369	-0.037245	-0.045283	0.66022	-1.3176	3375.7	20.314	2.08	87.185	-55.01	82.936	77.558	20.238	-3.6287	-3.5491	0.77798	-1.4052	32.141	-5.0887
137.92	5.3449	51.048	-3.2647	0.35813	-1.2536	-0.049696	-0.03329	-0.04453	0.66022	-1.3176	3375.0	20.311	2.0815	87.188	-54.918	82.94	77.558	20.238	-3.6287	-3.5491	0.77798	-1.4052	32.141	-5.0887
137.92	5.3487	51.043	-3.265	0.35798	-1.2538	-0.05098	-0.029328	-0.043752	0.66022	-1.3176	3374.3	20.309	2.0829	87.191	-54.827	82.944	77.558	20.238	-3.6287	-3.5491	0.77798	-1.4052	32.141	-5.0887
137.93	5.3522	51.038	-3.2653	0.35784	-1.254	-0.05222	-0.025361	-0.042951	0.66022	-1.3176	3373.6	20.306	2.0842	87.194	-54.737	82.948	77.558	20.238	-3.6287	-3.5491	0.77798	-1.4052	32.141	-5.0887
137.94	5.3555	51.033	-3.2655	0.35772	-1.2542	-0.053416	-0.021389	-0.042126	0.66022	-1.3176	3372.9	20.303	2.0854	87.198	-54.649	82.951	77.558	20.238	-3.6287	-3.5491	0.77798	-1.4052	32.141	-5.0887
137.94	5.3584	51.028	-3.2658	0.35763	-1.2544	-0.054567	-0.017414	-0.041277	0.66022	-1.3176	3372.2	20.301	2.0865	87.201	-54.562	82.955	77.558	20.238	-3.6287	-3.5491	0.77798	-1.4052	32.141	-5.0887
137.95	5.3611	51.023	-3.2661	0.35755	-1.2547	-0.055674	-0.013437	-0.040405	0.66022	-1.3176	3371.5	20.298	2.0874	87.204	-54.476	82.959	77.558	20.238	-3.6287	-3.5491	0.77798	-1.4052	32.141	-5.0887
137.96	5.3634	51.018	-3.2663	0.35749	-1.2549	-0.056735	-0.00946	-0.039509	0.66022	-1.3176	3370.8	20.295	2.0883	87.207	-54.392	82.963	77.558	20.238	-3.6287	-3.5491	0.77798	-1.4052	32.141	-5.0887
137.97	5.3655	51.012	-3.2666	0.35745	-1.255	-0.057751	-0.0054838	-0.038591	0.66022	-1.3176	3370.1	20.292	2.089	87.209	-54.308	82.966	77.558	20.238	-3.6287	-3.5491	0.77798	-1.4052	32.141	-5.0887
137.97	5.3674	51.007	-3.2669	0.35744	-1.2552	-0.058721	-0.00151	-0.037649	0.66022	-1.3176	3369.3	20.289	2.0897	87.212	-54.227	82.97	77.558	20.238	-3.6287	-3.5491	0.77798	-1.4052	32.141	-5.0887
137.98	5.3689	51.001	-3.2672	0.35744	-1.2554	-0.059645	0.0024602	-0.036685	0.66022	-1.3176	3368.6	20.285	2.0902	87.215	-54.146	82.974	77.558	20.238	-3.6287	-3.5491	0.77798	-1.4052	32.141	-5.0887
137.99	5.3702	50.995	-3.2675	0.35746	-1.2556	-0.060523	0.0064254	-0.035699	0.66022	-1.3176	3367.9	20.282	2.0906	87.218	-54.067	82.977	77.558	20.238	-3.6287	-3.5491	0.77798	-1.4052	32.141	-5.0887
137.99	5.3712	50.989	-3.2678	0.3575	-1.2558	-0.061355	0.010384	-0.03469	0.66022	-1.3176	3367.2	20.279	2.091	87.221	-53.989	82.981	77.558	20.238	-3.6287	-3.5491	0.77798	-1.4052	32.141	-5.0887
138.0	5.372	50.982	-3.2681	0.35756	-1.256	-0.06214	0.014335	-0.033659	0.66022	-1.3176	3366.5	20.276	2.0912	87.224	-53.912	82.984	77.558	20.238	-3.6287	-3.5491	0.77798	-1.4052	32.141	-5.0887
138.01	5.3724	50.976	-3.2684	0.35765	-1.2561	-0.062877	0.018276	-0.032606	0.66022	-1.3176	3365.8	20.272	2.0913	87.227	-53.837	82.988	77.558	20.238	-3.6287	-3.5491	0.77798	-1.4052	32.141	-5.0887
138.02	5.3727	50.969	-3.2688	0.35775	-1.2563	-0.063568	0.022207	-0.031532	0.66022	-1.3176	3365.1	20.269	2.0913	87.229	-53.763	82.991	77.558	20.238	-3.6287	-3.5491	0.77798	-1.4052	32.141	-5.0887
138.02	5.3726	50.963	-3.2691	0.35787	-1.2564	-0.064211	0.026126	-0.030437	0.66022	-1.3176	3364.4	20.266	2.0913	87.232	-53.691	82.995	77.558	20.238	-3.6287	-3.5491	0.77798	-1.4052	32.141	-5.0887
138.03	5.3724	50.956	-3.2694	0.35801	-1.2566	-0.064807	0.030032	-0.029321	0.66022	-1.3176	3363.7	20.262	2.0911	87.235	-53.619	82.998	77.558	20.238	-3.6287	-3.5491	0.77798	-1.4052	32.141	-5.0887
138.04	5.3718	50.949	-3.2697	0.35817	-1.2567	-0.065355	0.033922	-0.028185	0.66022	-1.3176	3363.0	20.259	2.0908	87.238	-53.55	83.002	77.558	20.238	-3.6287	-3.5491	0.77798	-1.4052	32.141	-5.0887
138.05	5.371	50.942	-3.2701	0.35835	-1.2569	-0.065855	0.037796	-0.027028	0.66022	-1.3176	3362.3	20.255	2.0904	87.24	-53.481	83.005	77.558	20.238	-3.6287	-3.5491	0.77798	-1.4052	32.141	-5.0887
138.05	5.37	50.935	-3.2704	0.35855	-1.257	-0.066307	0.041653	-0.025852	0.66022	-1.3176	3361.6	20.251	2.09	87.243	-53.414	83.009	77.558	20.238	-3.6287	-3.5491	0.77798	-1.4052	32.141	-5.0887
138.06	5.3687	50.927	-3.2707	0.35876	-1.2571	-0.066711	0.04549	-0.024656	0.66022	-1.3176	3360.9	20.248	2.0894	87.246	-53.348	83.012	77.558	20.238	-3.6287	-3.5491	0.77798	-1.4052	32.141	-5.0887
138.07	5.3672	50.92	-3.2711	0.359	-1.2572	-0.067067	0.049307	-0.02344	0.66022	-1.3176	3360.1	20.244	2.0888	87.248	-53.284	83.015	77.558	20.238	-3.6287	-3.5491	0.77798	-1.4052	32.141	-5.0887
138.08	5.3654	50.912	-3.2714	0.35926	-1.2574	-0.067374	0.053101	-0.022206	0.66022	-1.3176	3359.4	20.24	2.088	87.251	-53.221	83.019	77.558	20.238	-3.6287	-3.5491	0.77798	-1.4052	32.141	-5.0887
138.08	5.3634	50.904	-3.2717	0.35953	-1.2575	-0.067633	0.056872	-0.020954	0.66022	-1.3176	3358.7	20.236	2.0872	87.253	-53.159	83.022	77.558	20.238	-3.6287	-3.5491	0.77798	-1.4052	32.141	-5.0887
138.09	5.3612	50.897	-3.2721	0.35983	-1.2576	-0.067843	0.060619	-0.019683	0.66022	-1.3176	3358.0	20.232	2.0862	87.256	-53.099	83.025	77.558	20.238	-3.6287	-3.5491	0.77798	-1.4052	32.141	-5.0887
138.1	5.3587	50.889	-3.2724	0.36014	-1.2577	-0.068005	0.064339	-0.018395	0.66022	-1.3176	3357.3	20.228	2.0852	87.259	-53.04	83.029	77.558	20.238	-3.6287	-3.5491	0.77798	-1.4052	32.141	-5.0887
138.11	5.3561	50.881	-3.2727	0.36047	-1.2578	-0.068118	0.068032	-0.01709	0.66022	-1.3176	3356.6	20.224	2.0841	87.261	-52.983	83.032	77.558	20.238	-3.6287	-3.5491	0.77798	-1.4052	32.141	-5.0887
138.12	5.3532	50.873	-3.2731	0.36082	-1.2578	-0.068183	0.071696	-0.015768	0.66022	-1.3176	3355.9	20.22	2.0829	87.264	-52.927	83.035	77.558	20.238	-3.6287	-3.5491	0.77798	-1.4052	32.141	-5.0887
138.12	5.35	50.864	-3.2734	0.36119	-1.2579	-0.068199	0.075329	-0.01443	0.66022	-1.3176	3355.2	20.216	2.0816	87.266	-52.872	83.039	77.558	20.238	-3.6287	-3.5491	0.77798	-1.4052	32.141	-5.0887
138.13	5.3467	50.856	-3.2738	0.36157	-1.258	-0.068167	0.078931	-0.013076	0.66022	-1.3176	3354.5	20.212	2.0803	87.269	-52.819	83.042	77.558	20.238	-3.6287	-3.5491	0.77798	-1.4052	32.141	-5.0887
138.14	5.3431	50.848	-3.2741	0.36198	-1.258	-0.068086	0.082499	-0.011706	0.66022	-1.3176	3353.8	20.208	2.0788	87.271	-52.767	83.045	77.558	20.238	-3.6287	-3.5491	0.77798	-1.4052	32.141	-5.0887
138.15	5.3394	50.839	-3.2745	0.3624	-1.2581	-0.067956	0.086034	-0.010322	0.66022	-1.3176	3353.1	20.204	2.0773	87.274	-52.717	83.048	77.558	20.238	-3.6287	-3.5491	0.77798	-1.4052	32.141	-5.0887
138.15	5.3354	50.831	-3.2748	0.36284	-1.2581	-0.067778	0.089532	-0.0089225	0.66022	-1.3176	3352.4	20.2	2.0757	87.276	-52.668	83.052	77.558	20.238	-3.6287	-3.5491	0.77798	-1.4052	32.141	-5.0887
138.16	5.3313	50.822	-3.2751	0.36329	-1.2582	-0.067552	0.092994	-0.0075096	0.66022	-1.3176	3351.7	20.196	2.074	87.279	-52.62	83.055	77.558	20.238	-3.6287	-3.5491	0.77798	-1.4052	32.141	-5.0887
138.17	5.3269	50.813	-3.2755	0.36377	-1.2582	-0.067278	0.096417	-0.0060831	0.66022	-1.3176	3351.0	20.191	2.0723	87.281	-52.574	83.058	77.558	20.238	-3.6287	-3.5491	0.77798	-1.4052	32.141	-5.0887
138.18	5.3223	50.804	-3.2758	0.36426	-1.2582	-0.066955	0.099801	-0.0046436	0.66022	-1.3176	3350.3	20.187	2.0705	87.283	-52.529	83.061	77.558	20.238	-3.6287	-3.5491	0.77798	-1.4052	32.141	-5.0887
138.18	5.3176	50.795	-3.2761	0.36476	-1.2583	-0.066585	0.10314	-0.0031916	0.66022	-1.3176	3349.6	20.183	2.0686	87.286	-52.486	83.064	77.558	20.238	-3.6287	-3.5491	0.77798	-1.4052	32.141	-5.0887
138.19	5.3127	50.786	-3.2765	0.36529	-1.2583	-0.066166	0.10644	-0.0017277	0.66022	-1.3176	3348.9	20.179	2.0666	87.288	-52.444	83.068	77.558	20.238	-3.6287	-3.5491	0.77798	-1.4052	32.141	-5.0887
138.2	5.3076	50.777	-3.2768	0.36583	-1.2583	-0.065701	0.1097	-0.00025232	0.66022	-1.3176	3348.2	20.174	2.0645	87.291	-52.403	83.071	77.558	20.238	-3.6287	-3.5491	0.77798	-1.4052	32.141	-5.0887
138.21	5.3023	50.768	-3.2771	0.36638	-1.2583	-0.065187	0.11291	0.001234	0.66022	-1.3176	3347.5	20.17	2.0624	87.293	-52.364	83.074	77.558	20.238	-3.6287	-3.5491	0.77798	-1.4052	32.141	-5.0887
138.22	5.2968	50.759	-3.2774	0.36696	-1.2583	-0.064627	0.11608	0.0027307	0.66022	-1.3176	3346.8	20.165	2.0602	87.296	-52.327	83.077	77.558	20.238	-3.6287	-3.5491	0.77798	-1.4052	32.141	-5.0887
138.22	5.2912	50.75	-3.2778	0.36755	-1.2583	-0.064019	0.1192	0.0042372	0.66022	-1.3176	3346.1	20.161	2.058	87.298	-52.29	83.08	77.558	20.238	-3.6287	-3.5491	0.77798	-1.4052	32.141	-5.0887
138.23	5.2854	50.741	-3.2781	0.36815	-1.2582	-0.063365	0.12227	0.005753	0.66022	-1.3176	3345.4	20.157	2.0557	87.3	-52.256	83.083	77.558	20.238	-3.6287	-3.5491	0.77798	-1.4052	32.141	-5.0887
138.24	5.2794	50.731	-3.2784	0.36877	-1.2582	-0.062664	0.1253	0.0072776	0.66022	-1.3176	3344.7	20.152	2.0533	87.303	-52.222	83.087	77.558	20.238	-3.6287	-3.5491	0.77798	-1.4052	32.141	-5.0887
138.25	5.2733	50.722	-3.2787	0.3694	-1.2582	-0.061917	0.12827	0.0088103	0.66022	-1.3176	3344.0	20.148	2.0509	87.305	-52.19	83.09	77.558	20.238	-3.6287	-3.5491	0.77798	-1.4052	32.141	-5.0887
138.26	5.267	50.712	-3.279	0.37005	-1.2581	-0.061124	0.13119	0.010351	0.66022	-1.3176	3343.3	20.143	2.0484	87.308	-52.16	83.093	77.558	20.238	-3.6287	-3.5491	0.77798	-1.4052	32.141	-5.0887
138.26	5.2606	50.703	-3.2793	0.37071	-1.2581	-0.060285	0.13406	0.011898	0.66022	-1.3176	3342.6	20.139	2.0458	87.31	-52.131	83.096	77.558	20.238	-3.6287	-3.5491	0.77798	-1.4052	32.141	-5.0887
138.27	5.2541	50.694	-3.2796	0.37139	-1.258	-0.059401	0.13687	0.013452	0.66022	-1.3176	3341.9	20.134	2.0432	87.312	-52.103	83.099	77.558	20.238	-3.6287	-3.5491	0.77798	-1.4052	32.141	-5.0887
138.28	5.2474	50.684	-3.2799	0.37208	-1.2579	-0.058472	0.13963	0.015012	0.66022	-1.3176	3341.1	20.129	2.0405	87.315	-52.077	83.102	77.558	20.238	-3.6287	-3.5491	0.77798	-1.4052	32.141	-5.0887
138.29	5.2405	50.675	-3.2802	0.37279	-1.2578	-0.057499	0.14234	0.016577	0.66022	-1.3176	3340.4	20.125	2.0378	87.317	-52.052	83.105	77.558	20.238	-3.6287	-3.5491	0.77798	-1.4052	32.141	-5.0887
138.3	5.2335	50.665	-3.2805	0.37351	-1.2578	-0.056481	0.14499	0.018147	0.66022	-1.3176	3339.7	20.12	2.0351	87.319	-52.028	83.109	77.558	20.238	-3.6287	-3.5491	0.77798	-1.4052	32.141	-5.0887
138.3	5.2264	50.655	-3.2808	0.37424	-1.2577	-0.05542	0.14758	0.019721	0.66022	-1.3176	3339.0	20.116	2.0322	87.322	-52.006	83.112	77.558	20.238	-3.6287	-3.5491	0.77798	-1.4052	32.141	-5.0887
138.31	5.2192	50.646	-3.281	0.37498	-1.2576	-0.054315	0.15011	0.021299	0.66022	-1.3176	3338.3	20.111	2.0294	87.324	-51.986	83.115	77.558	20.238	-3.6287	-3.5491	0.77798	-1.4052	32.141	-5.0887
138.32	5.2119	50.636	-3.2813	0.37574	-1.2574	-0.053168	0.15258	0.02288	0.66022	-1.3176	3337.6	20.107	2.0265	87.327	-51.967	83.118	77.558	20.238	-3.6287	-3.5491	0.77798	-1.4052	32.141	-5.0887
138.33	5.2044	50.627	-3.2816	0.37651	-1.2573	-0.051978	0.155	0.024463	0.66022	-1.3176	3336.9	20.102	2.0235	87.329	-51.949	83.121	77.558	20.238	-3.6287	-3.5491	0.77798	-1.4052	32.141	-5.0887
138.34	5.1968	50.617	-3.2818	0.37729	-1.2572	-0.050745	0.15735	0.026048	0.66022	-1.3176	3336.2	20.097	2.0205	87.331	-51.933	83.124	77.558	20.238	-3.6287	-3.5491	0.77798	-1.4052	32.141	-5.0887
138.35	5.1892	50.607	-3.2821	0.37808	-1.2571	-0.049472	0.15964	0.027634	0.66022	-1.3176	3335.5	20.093	2.0175	87.334	-51.918	83.128	77.558	20.238	-3.6287	-3.5491	0.77798	-1.4052	32.141	-5.0887
138.35	5.1814	50.598	-3.2823	0.37888	-1.2569	-0.048157	0.16187	0.029221	0.66022	-1.3176	3334.8	20.088	2.0144	87.336	-51.905	83.131	77.558	20.238	-3.6287	-3.5491	0.77798	-1.4052	32.141	-5.0887
138.36	5.1735	50.588	-3.2826	0.3797	-1.2568	-0.046801	0.16403	0.030808	0.66022	-1.3176	3334.1	20.084	2.0113	87.339	-51.893	83.134	77.558	20.238	-3.6287	-3.5491	0.77798	-1.4052	32.141	-5.0887
138.37	5.1655	50.579	-3.2828	0.38052	-1.2566	-0.045406	0.16613	0.032395	0.66022	-1.3176	3333.4	20.079	2.0081	87.341	-51.882	83.137	77.558	20.238	-3.6287	-3.5491	0.77798	-1.4052	32.141	-5.0887
138.38	5.1575	50.569	-3.283	0.38136	-1.2564	-0.043971	0.16817	0.033981	0.66022	-1.3176	3332.7	20.074	2.0049	87.344	-51.873	83.14	77.558	20.238	-3.6287	-3.5491	0.77798	-1.4052	32.141	-5.0887
138.39	5.1493	50.559	-3.2832	0.38221	-1.2563	-0.042497	0.17014	0.035565	0.66022	-1.3176	3332.0	20.07	2.0017	87.346	-51.865	83.144	77.558	20.238	-3.6287	-3.5491	0.77798	-1.4052	32.141	-5.0887
138.39	5.1411	50.55	-3.2834	0.38306	-1.2561	-0.041015	0.17197	0.037148	0.66022	-1.3176	3331.3	20.065	1.9984	87.349	-51.859	83.147	77.558	20.238	-3.6287	-3.5491	0.77798	-1.4052	32.141	-5.0887
138.4	5.1328	50.54	-3.2836	0.38393	-1.2559	-0.039527	0.17364	0.038731	0.66022	-1.3176	3330.6	20.061	1.9952	87.351	-51.854	83.15	77.558	20.238	-3.6287	-3.5491	0.77798	-1.4052	32.141	-5.0887
138.41	5.1244	50.531	-3.2838	0.3848	-1.2557	-0.038002	0.17525	0.040308	0.66022	-1.3176	3329.9	20.056	1.9918	87.353	-51.851	83.153	77.558	20.238	-3.6287	-3.5491	0.77798	-1.4052	32.141	-5.0887
138.42	5.116	50.521	-3.284	0.38568	-1.2555	-0.03644	0.17679	0.04188	0.66022	-1.3176	3329.2	20.051	1.9885	87.356	-51.849	83.156	77.558	20.238	-3.6287	-3.5491	0.77798	-1.4052	32.141	-5.0887
138.43	5.1075	50.512	-3.2842	0.38657	-1.2553	-0.034843	0.17827	0.043446	0.66022	-1.3176	3328.5	20.047	1.9851	87.358	-51.848	83.16	77.558	20.238	-3.6287	-3.5491	0.77798	-1.4052	32.141	-5.0887
138.44	5.099	50.502	-3.2844	0.38746	-1.2551	-0.03321	0.17968	0.045006	0.66022	-1.3176	3327.8	20.042	1.9818	87.361	-51.849	83.163	77.558	20.238	-3.6287	-3.5491	0.77798	-1.4052	32.141	-5.0887
138.44	5.0904	50.493	-3.2845	0.38836	-1.2548	-0.031544	0.18103	0.046558	0.66022	-1.3176	3327.1	20.038	1.9784	87.364	-51.851	83.166	77.558	20.238	-3.6287	-3.5491	0.77798	-1.4052	32.141	-5.0887
138.45	5.0817	50.484	-3.2847	0.38927	-1.2546	-0.029843	0.1823	0.048103	0.66022	-1.3176	3326.4	20.033	1.9749	87.366	-51.855	83.17	77.558	20.238	-3.6287	-3.5491	0.77798	-1.4052	32.141	-5.0887
138.46	5.073	50.474	-3.2848	0.39019	-1.2544	-0.028109	0.18352	0.04964	0.66022	-1.3176	3325.7	20.029	1.9715	87.369	-51.86	83.173	77.558	20.238	-3.6287	-3.5491	0.77798	-1.4052	32.141	-5.0887
138.47	5.0643	50.465	-3.285	0.39111	-1.2541	-0.026343	0.18466	0.051169	0.66022	-1.3176	3325.0	20.024	1.968	87.371	-51.866	83.176	77.558	20.238	-3.6287	-3.5491	0.77798	-1.4052	32.141	-5.0887
138.48	5.0555	50.456	-3.2851	0.39203	-1.2538	-0.024545	0.18574	0.052689	0.66022	-1.3176	3324.3	20.02	1.9646	87.374	-51.874	83.18	77.558	20.238	-3.6287	-3.5491	0.77798	-1.4052	32.141	-5.0887
138.49	5.0467	50.447	-3.2852	0.39296	-1.2536	-0.022716	0.18675	0.0542	0.66022	-1.3176	3323.6	20.015	1.9611	87.376	-51.883	83.183	77.558	20.238	-3.6287	-3.5491	0.77798	-1.4052	32.141	-5.0887
138.49	5.0379	50.438	-3.2853	0.3939	-1.2533	-0.020856	0.18769	0.055701	0.66022	-1.3176	3322.9	20.011	1.9576	87.379	-51.894	83.186	77.558	20.238	-3.6287	-3.5491	0.77798	-1.4052	32.141	-5.0887
138.5	5.029	50.429	-3.2854	0.39484	-1.253	-0.018968	0.18857	0.057192	0.66022	-1.3176	3322.2	20.007	1.9541	87.382	-51.906	83.19	77.558	20.238	-3.6287	-3.5491	0.77798	-1.4052	32.141	-5.0887
138.51	5.0202	50.42	-3.2855	0.39578	-1.2527	-0.01705	0.18938	0.058672	0.66022	-1.3176	3321.5	20.002	1.9506	87.384	-51.919	83.193	77.558	20.238	-3.6287	-3.5491	0.77798	-1.4052	32.141	-5.0887
138.52	5.0113	50.411	-3.2856	0.39673	-1.2524	-0.01551	0.19011	0.059406	0.66022	-1.3176	3320.8	19.998	1.9471	87.387	-51.934	83.196	77.558	20.238	-3.6287	-3.5491	0.77798	-1.4052	32.141	-5.0887
138.53	5.0024	50.402	-3.2857	0.39769	-1.2521	-0.014391	0.19086	0.059378	0.66022	-1.3176	3320.1	19.994	1.9436	87.39	-51.95	83.2	77.558	20.238	-3.6287	-3.5491	0.77798	-1.4052	32.141	-5.0887
138.54	4.9935	50.393	-3.2857	0.39864	-1.2518	-0.013277	0.19171	0.05936	0.66022	-1.3176	3319.4	19.989	1.9401	87.392	-51.968	83.203	77.558	20.238	-3.6287	-3.5491	0.77798	-1.4052	32.141	-5.0887
138.54	4.9847	50.384	-3.2858	0.3996	-1.2515	-0.012167	0.19251	0.059352	0.66022	-1.3176	3318.7	19.985	1.9366	87.395	-51.987	83.207	77.558	20.238	-3.6287	-3.5491	0.77798	-1.4052	32.141	-5.0887
138.55	4.9758	50.376	-3.2859	0.40057	-1.2512	-0.01106	0.19327	0.059355	0.66022	-1.3176	3318.0	19.981	1.9331	87.398	-52.007	83.21	77.558	20.238	-3.6287	-3.5491	0.77798	-1.4052	32.141	-5.0887
138.56	4.967	50.367	-3.2859	0.40154	-1.2509	-0.0099561	0.19399	0.059369	0.66022	-1.3176	3317.3	19.976	1.9296	87.401	-52.029	83.214	77.558	20.238	-3.6287	-3.5491	0.77798	-1.4052	32.141	-5.0887
138.57	4.9582	50.359	-3.286	0.40251	-1.2507	-0.0088535	0.19467	0.059395	0.66022	-1.3176	3316.6	19.972	1.9261	87.403	-52.052	83.217	77.558	20.238	-3.6287	-3.5491	0.77798	-1.4052	32.141	-5.0887
138.58	4.9495	50.35	-3.286	0.40348	-1.2504	-0.0077515	0.19531	0.059433	0.66022	-1.3176	3315.9	19.968	1.9227	87.406	-52.076	83.221	77.558	20.238	-3.6287	-3.5491	0.77798	-1.4052	32.141	-5.0887
138.59	4.9408	50.342	-3.286	0.40446	-1.2501	-0.0066492	0.19589	0.059485	0.66022	-1.3176	3315.2	19.964	1.9192	87.409	-52.102	83.224	77.558	20.238	-3.6287	-3.5491	0.77798	-1.4052	32.141	-5.0887
138.59	4.9322	50.333	-3.2861	0.40544	-1.2498	-0.0055458	0.19644	0.059549	0.66022	-1.3176	3314.5	19.96	1.9158	87.412	-52.129	83.228	77.558	20.238	-3.6287	-3.5491	0.77798	-1.4052	32.141	-5.0887
138.6	4.9236	50.325	-3.2861	0.40642	-1.2495	-0.0044402	0.19693	0.059628	0.66022	-1.3176	3313.8	19.955	1.9124	87.415	-52.158	83.232	77.558	20.238	-3.6287	-3.5491	0.77798	-1.4052	32.141	-5.0887
138.61	4.9151	50.317	-3.2861	0.40741	-1.2492	-0.0033315	0.19737	0.059721	0.66022	-1.3176	3313.1	19.951	1.909	87.418	-52.188	83.235	77.558	20.238	-3.6287	-3.5491	0.77798	-1.4052	32.141	-5.0887
138.62	4.9067	50.309	-3.2861	0.4084	-1.2489	-0.0022188	0.19776	0.059829	0.66022	-1.3176	3312.4	19.947	1.9057	87.421	-52.219	83.239	77.558	20.238	-3.6287	-3.5491	0.77798	-1.4052	32.141	-5.0887
138.63	4.8984	50.301	-3.2861	0.40939	-1.2486	-0.0011012	0.19809	0.059952	0.66022	-1.3176	3311.7	19.943	1.9024	87.424	-52.251	83.243	77.558	20.238	-3.6287	-3.5491	0.77798	-1.4052	32.141	-5.0887
138.64	4.8902	50.293	-3.2861	0.41038	-1.2483	2.2334e-05	0.19837	0.06009	0.66022	-1.3176	3311.0	19.939	1.8992	87.427	-52.285	83.246	77.558	20.238	-3.6287	-3.5491	0.77798	-1.4052	32.141	-5.0887
138.65	4.8821	50.286	-3.2861	0.41137	-1.248	0.0011526	0.1986	0.060244	0.66022	-1.3176	3310.3	19.935	1.8959	87.43	-52.32	83.25	77.558	20.238	-3.6287	-3.5491	0.77798	-1.4052	32.141	-5.0887
138.65	4.8741	50.278	-3.2861	0.41236	-1.2477	0.0022906	0.19876	0.060413	0.66022	-1.3176	3309.6	19.931	1.8928	87.433	-52.357	83.254	77.558	20.238	-3.6287	-3.5491	0.77798	-1.4052	32.141	-5.0887
138.66	4.8662	50.271	-3.2861	0.41336	-1.2474	0.0034372	0.19886	0.060599	0.66022	-1.3176	3308.9	19.928	1.8896	87.436	-52.395	83.258	77.558	20.238	-3.6287	-3.5491	0.77798	-1.4052	32.141	-5.0887
138.67	4.8584	50.263	-3.2861	0.41435	-1.2471	0.0045932	0.1989	0.0608	0.66022	-1.3176	3308.2	19.924	1.8866	87.439	-52.434	83.262	77.558	20.238	-3.6287	-3.5491	0.77798	-1.4052	32.141	-5.0887
138.68	4.8508	50.256	-3.2861	0.41535	-1.2468	0.0057595	0.19888	0.061018	0.66022	-1.3176	3307.5	19.92	1.8835	87.442	-52.474	83.265	77.558	20.238	-3.6287	-3.5491	0.77798	-1.4052	32.141	-5.0887
138.69	4.8433	50.249	-3.286	0.41634	-1.2464	0.006937	0.19879	0.061252	0.66022	-1.3176	3306.8	19.916	1.8805	87.445	-52.516	83.269	77.558	20.238	-3.6287	-3.5491	0.77798	-1.4052	32.141	-5.0887
138.7	4.8359	50.242	-3.286	0.41734	-1.2461	0.0081265	0.19863	0.061502	0.66022	-1.3176	3306.1	19.913	1.8776	87.448	-52.559	83.273	77.558	20.238	-3.6287	-3.5491	0.77798	-1.4052	32.141	-5.0887
138.7	4.8287	50.235	-3.286	0.41833	-1.2458	0.0093287	0.19841	0.061769	0.66022	-1.3176	3305.4	19.909	1.8747	87.451	-52.603	83.277	77.558	20.238	-3.6287	-3.5491	0.77798	-1.4052	32.141	-5.0887
138.71	4.8216	50.229	-3.2859	0.41932	-1.2455	0.010545	0.19812	0.062052	0.66022	-1.3176	3304.7	19.906	1.8719	87.455	-52.649	83.281	77.558	20.238	-3.6287	-3.5491	0.77798	-1.4052	32.141	-5.0887
138.72	4.8147	50.222	-3.2859	0.42031	-1.2452	0.011775	0.19775	0.062351	0.66022	-1.3176	3304.0	19.902	1.8692	87.458	-52.695	83.285	77.558	20.238	-3.6287	-3.5491	0.77798	-1.4052	32.141	-5.0887
138.73	4.8079	50.216	-3.2858	0.4213	-1.2449	0.01302	0.19731	0.062666	0.66022	-1.3176	3303.3	19.899	1.8665	87.461	-52.744	83.289	77.558	20.238	-3.6287	-3.5491	0.77798	-1.4052	32.141	-5.0887
138.74	4.8013	50.21	-3.2857	0.42228	-1.2446	0.014281	0.1968	0.062996	0.66022	-1.3176	3302.6	19.895	1.8638	87.464	-52.793	83.293	77.558	20.238	-3.6287	-3.5491	0.77798	-1.4052	32.141	-5.0887
138.75	4.7949	50.204	-3.2856	0.42326	-1.2443	0.015558	0.19621	0.063343	0.66022	-1.3176	3301.8	19.892	1.8613	87.468	-52.844	83.297	77.558	20.238	-3.6287	-3.5491	0.77798	-1.4052	32.141	-5.0887
138.76	4.7886	50.198	-3.2856	0.42424	-1.244	0.016852	0.19555	0.063705	0.66022	-1.3176	3301.1	19.889	1.8587	87.471	-52.895	83.301	77.558	20.238	-3.6287	-3.5491	0.77798	-1.4052	32.141	-5.0887
138.76	4.7825	50.192	-3.2855	0.42522	-1.2436	0.018164	0.19481	0.064081	0.66022	-1.3176	3300.4	19.886	1.8563	87.475	-52.948	83.305	77.558	20.238	-3.6287	-3.5491	0.77798	-1.4052	32.141	-5.0887
138.77	4.7766	50.187	-3.2854	0.42619	-1.2433	0.019493	0.19399	0.064473	0.66022	-1.3176	3299.7	19.883	1.8539	87.478	-53.003	83.309	77.558	20.238	-3.6287	-3.5491	0.77798	-1.4052	32.141	-5.0887
138.78	4.7709	50.182	-3.2853	0.42716	-1.243	0.020842	0.19309	0.064879	0.66022	-1.3176	3299.0	19.879	1.8516	87.481	-53.058	83.314	77.558	20.238	-3.6287	-3.5491	0.77798	-1.4052	32.141	-5.0887
138.79	4.7653	50.176	-3.2852	0.42812	-1.2427	0.02221	0.1921	0.065299	0.66022	-1.3176	3298.3	19.877	1.8494	87.485	-53.115	83.318	77.558	20.238	-3.6287	-3.5491	0.77798	-1.4052	32.141	-5.0887
138.8	4.76	50.171	-3.2851	0.42908	-1.2423	0.023597	0.19104	0.065732	0.66022	-1.3176	3297.6	19.874	1.8473	87.488	-53.173	83.322	77.558	20.238	-3.6287	-3.5491	0.77798	-1.4052	32.141	-5.0887
138.8	4.7548	50.167	-3.2849	0.43003	-1.242	0.025004	0.1899	0.066179	0.66022	-1.3176	3296.9	19.871	1.8452	87.492	-53.232	83.326	77.558	20.238	-3.6287	-3.5491	0.77798	-1.4052	32.141	-5.0887
138.81	4.7498	50.162	-3.2848	0.43098	-1.2417	0.026432	0.18867	0.066638	0.66022	-1.3176	3296.2	19.868	1.8432	87.495	-53.293	83.33	77.558	20.238	-3.6287	-3.5491	0.77798	-1.4052	32.141	-5.0887
138.82	4.7451	50.158	-3.2847	0.43192	-1.2413	0.02788	0.18736	0.06711	0.66022	-1.3176	3295.5	19.865	1.8413	87.499	-53.354	83.335	77.558	20.238	-3.6287	-3.5491	0.77798	-1.4052	32.141	-5.0887
138.83	4.7405	50.154	-3.2845	0.43285	-1.241	0.029349	0.18596	0.067593	0.66022	-1.3176	3294.8	19.863	1.8394	87.503	-53.417	83.339	77.558	20.238	-3.6287	-3.5491	0.77798	-1.4052	32.141	-5.0887
138.84	4.7361	50.15	-3.2844	0.43378	-1.2407	0.030839	0.18448	0.068086	0.66022	-1.3176	3294.1	19.86	1.8376	87.506	-53.481	83.343	77.558	20.238	-3.6287	-3.5491	0.77798	-1.4052	32.141	-5.0887
138.85	4.7319	50.146	-3.2842	0.4347	-1.2403	0.032351	0.18291	0.068591	0.66022	-1.3176	3293.4	19.858	1.8359	87.51	-53.546	83.348	77.558	20.238	-3.6287	-3.5491	0.77798	-1.4052	32.141	-5.0887
138.85	4.728	50.143	-3.2841	0.43561	-1.24	0.033884	0.18126	0.069104	0.66022	-1.3176	3292.7	19.856	1.8343	87.514	-53.612	83.352	77.558	20.238	-3.6287	-3.5491	0.77798	-1.4052	32.141	-5.0887
138.86	4.7242	50.139	-3.2839	0.43651	-1.2396	0.035439	0.17953	0.069627	0.66022	-1.3176	3292.0	19.853	1.8328	87.517	-53.679	83.357	77.558	20.238	-3.6287	-3.5491	0.77798	-1.4052	32.141	-5.0887
138.87	4.7207	50.136	-3.2837	0.4374	-1.2393	0.037015	0.17771	0.070159	0.66022	-1.3176	3291.3	19.851	1.8313	87.521	-53.748	83.361	77.558	20.238	-3.6287	-3.5491	0.77798	-1.4052	32.141	-5.0887
138.88	4.7173	50.133	-3.2835	0.43829	-1.2389	0.038613	0.1758	0.070698	0.66022	-1.3176	3290.5	19.849	1.83	87.525	-53.817	83.366	77.558	20.238	-3.6287	-3.5491	0.77798	-1.4052	32.141	-5.0887
138.89	4.7142	50.131	-3.2833	0.43916	-1.2386	0.040233	0.17381	0.071244	0.66022	-1.3176	3289.8	19.847	1.8287	87.529	-53.888	83.37	77.558	20.238	-3.6287	-3.5491	0.77798	-1.4052	32.141	-5.0887
138.89	4.7113	50.128	-3.2831	0.44002	-1.2382	0.041874	0.17173	0.071796	0.66022	-1.3176	3289.1	19.845	1.8275	87.533	-53.96	83.375	77.558	20.238	-3.6287	-3.5491	0.77798	-1.4052	32.141	-5.0887
138.9	4.7086	50.126	-3.2829	0.44088	-1.2379	0.043537	0.16957	0.072354	0.66022	-1.3176	3288.4	19.843	1.8263	87.537	-54.033	83.379	77.558	20.238	-3.6287	-3.5491	0.77798	-1.4052	32.141	-5.0887
138.91	4.7061	50.124	-3.2827	0.44172	-1.2375	0.045221	0.16732	0.072916	0.66022	-1.3176	3287.7	19.842	1.8253	87.54	-54.107	83.384	77.558	20.238	-3.6287	-3.5491	0.77798	-1.4052	32.141	-5.0887
138.92	4.7039	50.123	-3.2824	0.44255	-1.2371	0.046926	0.16499	0.073482	0.66022	-1.3176	3287.0	19.84	1.8243	87.544	-54.182	83.389	77.558	20.238	-3.6287	-3.5491	0.77798	-1.4052	32.141	-5.0887
138.92	4.7018	50.121	-3.2822	0.44337	-1.2368	0.048652	0.16258	0.074051	0.66022	-1.3176	3286.3	19.838	1.8234	87.548	-54.259	83.393	77.558	20.238	-3.6287	-3.5491	0.77798	-1.4052	32.141	-5.0887
138.93	4.7	50.12	-3.282	0.44418	-1.2364	0.050399	0.16008	0.074623	0.66022	-1.3176	3285.6	19.837	1.8226	87.552	-54.336	83.398	77.558	20.238	-3.6287	-3.5491	0.77798	-1.4052	32.141	-5.0887
138.94	4.6983	50.119	-3.2817	0.44497	-1.236	0.052165	0.1575	0.075196	0.66022	-1.3176	3284.9	19.835	1.8219	87.556	-54.415	83.403	77.558	20.238	-3.6287	-3.5491	0.77798	-1.4052	32.141	-5.0887
138.95	4.6969	50.118	-3.2814	0.44575	-1.2356	0.053952	0.15485	0.07577	0.66022	-1.3176	3284.2	19.834	1.8213	87.56	-54.494	83.407	77.558	20.238	-3.6287	-3.5491	0.77798	-1.4052	32.141	-5.0887
138.96	4.6957	50.117	-3.2812	0.44652	-1.2353	0.055758	0.15211	0.076343	0.66022	-1.3176	3283.4	19.833	1.8208	87.564	-54.575	83.412	77.558	20.238	-3.6287	-3.5491	0.77798	-1.4052	32.141	-5.0887
138.96	4.6948	50.117	-3.2809	0.44727	-1.2349	0.057582	0.14929	0.076916	0.66022	-1.3176	3282.7	19.832	1.8203	87.569	-54.656	83.417	77.558	20.238	-3.6287	-3.5491	0.77798	-1.4052	32.141	-5.0887
138.97	4.694	50.117	-3.2806	0.44801	-1.2345	0.059426	0.1464	0.077487	0.66022	-1.3176	3282.0	19.831	1.8199	87.573	-54.739	83.422	77.558	20.238	-3.6287	-3.5491	0.77798	-1.4052	32.141	-5.0887
138.98	4.6935	50.117	-3.2803	0.44874	-1.2341	0.061287	0.14343	0.078055	0.66022	-1.3176	3281.3	19.83	1.8196	87.577	-54.823	83.427	77.558	20.238	-3.6287	-3.5491	0.77798	-1.4052	32.141	-5.0887
138.98	4.6932	50.117	-3.28	0.44945	-1.2337	0.063165	0.14039	0.078619	0.66022	-1.3176	3280.6	19.829	1.8194	87.581	-54.907	83.431	77.558	20.238	-3.6287	-3.5491	0.77798	-1.4052	32.141	-5.0887
138.99	4.6931	50.118	-3.2797	0.45014	-1.2333	0.06506	0.13727	0.079179	0.66022	-1.3176	3279.9	19.828	1.8193	87.585	-54.993	83.436	77.558	20.238	-3.6287	-3.5491	0.77798	-1.4052	32.141	-5.0887
139.0	4.6932	50.118	-3.2793	0.45082	-1.2329	0.066971	0.13408	0.079734	0.66022	-1.3176	3279.2	19.828	1.8192	87.589	-55.08	83.441	77.558	20.238	-3.6287	-3.5491	0.77798	-1.4052	32.141	-5.0887
139.01	4.6935	50.119	-3.279	0.45148	-1.2325	0.068897	0.13082	0.080283	0.66022	-1.3176	3278.4	19.827	1.8193	87.594	-55.168	83.446	77.558	20.238	-3.6287	-3.5491	0.77798	-1.4052	32.141	-5.0887
139.01	4.694	50.121	-3.2786	0.45213	-1.2321	0.070838	0.12749	0.080825	0.66022	-1.3176	3277.7	19.826	1.8194	87.598	-55.256	83.451	77.558	20.238	-3.6287	-3.5491	0.77798	-1.4052	32.141	-5.0887
139.02	4.6948	50.122	-3.2783	0.45276	-1.2317	0.072792	0.1241	0.081359	0.66022	-1.3176	3277.0	19.826	1.8196	87.602	-55.346	83.456	77.558	20.238	-3.6287	-3.5491	0.77798	-1.4052	32.141	-5.0887
139.03	4.6958	50.124	-3.2779	0.45337	-1.2313	0.07476	0.12064	0.081885	0.66022	-1.3176	3276.3	19.826	1.8199	87.607	-55.437	83.461	77.558	20.238	-3.6287	-3.5491	0.77798	-1.4052	32.141	-5.0887
139.04	4.6969	50.125	-3.2775	0.45396	-1.2309	0.076739	0.11712	0.082402	0.66022	-1.3176	3275.6	19.825	1.8202	87.611	-55.528	83.466	77.558	20.238	-3.6287	-3.5491	0.77798	-1.4052	32.141	-5.0887
139.04	4.6983	50.128	-3.2771	0.45454	-1.2305	0.07873	0.11354	0.082909	0.66022	-1.3176	3274.9	19.825	1.8207	87.615	-55.621	83.471	77.558	20.238	-3.6287	-3.5491	0.77798	-1.4052	32.141	-5.0887
139.05	4.6999	50.13	-3.2767	0.4551	-1.2301	0.080732	0.1099	0.083405	0.66022	-1.3176	3274.2	19.825	1.8212	87.62	-55.715	83.476	77.558	20.238	-3.6287	-3.5491	0.77798	-1.4052	32.141	-5.0887
139.06	4.7018	50.132	-3.2763	0.45564	-1.2296	0.082743	0.10621	0.083889	0.66022	-1.3176	3273.4	19.825	1.8218	87.624	-55.809	83.481	77.558	20.238	-3.6287	-3.5491	0.77798	-1.4052	32.141	-5.0887
139.06	4.7038	50.135	-3.2759	0.45616	-1.2292	0.084762	0.10246	0.084362	0.66022	-1.3176	3272.7	19.825	1.8225	87.629	-55.905	83.487	77.558	20.238	-3.6287	-3.5491	0.77798	-1.4052	32.141	-5.0887
139.07	4.706	50.138	-3.2755	0.45666	-1.2288	0.08679	0.098659	0.084821	0.66022	-1.3176	3272.0	19.825	1.8233	87.633	-56.001	83.492	77.558	20.238	-3.6287	-3.5491	0.77798	-1.4052	32.141	-5.0887
139.08	4.7085	50.141	-3.275	0.45715	-1.2284	0.088823	0.094809	0.085267	0.66022	-1.3176	3271.3	19.826	1.8242	87.638	-56.099	83.497	77.558	20.238	-3.6287	-3.5491	0.77798	-1.4052	32.141	-5.0887
139.08	4.7111	50.144	-3.2746	0.45761	-1.2279	0.090863	0.090912	0.085698	0.66022	-1.3176	3270.6	19.826	1.8251	87.642	-56.197	83.502	77.558	20.238	-3.6287	-3.5491	0.77798	-1.4052	32.141	-5.0887
139.09	4.714	50.148	-3.2741	0.45806	-1.2275	0.092907	0.086971	0.086115	0.66022	-1.3176	3269.9	19.826	1.8261	87.647	-56.296	83.507	77.558	20.238	-3.6287	-3.5491	0.77798	-1.4052	32.141	-5.0887
139.1	4.717	50.151	-3.2737	0.45848	-1.2271	0.094954	0.082988	0.086516	0.66022	-1.3176	3269.1	19.827	1.8272	87.651	-56.396	83.513	77.558	20.238	-3.6287	-3.5491	0.77798	-1.4052	32.141	-5.0887
139.1	4.7203	50.155	-3.2732	0.45888	-1.2266	0.097004	0.078966	0.0869	0.66022	-1.3176	3268.4	19.827	1.8284	87.656	-56.497	83.518	77.558	20.238	-3.6287	-3.5491	0.77798	-1.4052	32.141	-5.0887
139.11	4.7238	50.159	-3.2727	0.45927	-1.2262	0.099056	0.074906	0.087269	0.66022	-1.3176	3267.7	19.828	1.8296	87.66	-56.599	83.523	77.558	20.238	-3.6287	-3.5491	0.77798	-1.4052	32.141	-5.0887
139.12	4.7274	50.164	-3.2722	0.45963	-1.2258	0.10111	0.070813	0.087619	0.66022	-1.3176	3267.0	19.828	1.8309	87.665	-56.702	83.529	77.558	20.238	-3.6287	-3.5491	0.77798	-1.4052	32.141	-5.0887
139.12	4.7313	50.168	-3.2717	0.45998	-1.2253	0.10316	0.066688	0.087952	0.66022	-1.3176	3266.3	19.829	1.8323	87.67	-56.805	83.534	77.558	20.238	-3.6287	-3.5491	0.77798	-1.4052	32.141	-5.0887
139.13	4.7354	50.173	-3.2712	0.4603	-1.2249	0.10521	0.062534	0.088267	0.66022	-1.3176	3265.5	19.83	1.8338	87.674	-56.91	83.539	77.558	20.238	-3.6287	-3.5491	0.77798	-1.4052	32.141	-5.0887
139.14	4.7397	50.177	-3.2706	0.4606	-1.2245	0.10725	0.058353	0.088563	0.66022	-1.3176	3264.8	19.831	1.8354	87.679	-57.015	83.545	77.558	20.238	-3.6287	-3.5491	0.77798	-1.4052	32.141	-5.0887
139.14	4.7441	50.182	-3.2701	0.46088	-1.224	0.1093	0.05415	0.08884	0.66022	-1.3176	3264.1	19.832	1.837	87.684	-57.121	83.55	77.558	20.238	-3.6287	-3.5491	0.77798	-1.4052	32.141	-5.0887
139.15	4.7488	50.187	-3.2695	0.46114	-1.2236	0.11133	0.049925	0.089097	0.66022	-1.3176	3263.4	19.833	1.8387	87.689	-57.228	83.555	77.558	20.238	-3.6287	-3.5491	0.77798	-1.4052	32.141	-5.0887
139.16	4.7537	50.193	-3.269	0.46138	-1.2231	0.11337	0.045682	0.089334	0.66022	-1.3176	3262.7	19.834	1.8405	87.693	-57.336	83.561	77.558	20.238	-3.6287	-3.5491	0.77798	-1.4052	32.141	-5.0887
139.16	4.7587	50.198	-3.2684	0.4616	-1.2227	0.11539	0.041424	0.089551	0.66022	-1.3176	3261.9	19.835	1.8424	87.698	-57.445	83.566	77.558	20.238	-3.6287	-3.5491	0.77798	-1.4052	32.141	-5.0887
139.17	4.764	50.203	-3.2678	0.4618	-1.2222	0.1174	0.037153	0.089748	0.66022	-1.3176	3261.2	19.836	1.8443	87.703	-57.554	83.572	77.558	20.238	-3.6287	-3.5491	0.77798	-1.4052	32.141	-5.0887
139.18	4.7695	50.209	-3.2672	0.46197	-1.2218	0.11941	0.032872	0.089923	0.66022	-1.3176	3260.5	19.837	1.8463	87.708	-57.664	83.577	77.558	20.238	-3.6287	-3.5491	0.77798	-1.4052	32.141	-5.0887
139.18	4.7751	50.215	-3.2666	0.46213	-1.2213	0.1214	0.028584	0.090077	0.66022	-1.3176	3259.8	19.839	1.8484	87.713	-57.775	83.583	77.558	20.238	-3.6287	-3.5491	0.77798	-1.4052	32.141	-5.0887
139.19	4.7809	50.221	-3.266	0.46226	-1.2209	0.12339	0.024291	0.090209	0.66022	-1.3176	3259.0	19.84	1.8506	87.717	-57.887	83.588	77.558	20.238	-3.6287	-3.5491	0.77798	-1.4052	32.141	-5.0887
139.2	4.787	50.227	-3.2654	0.46237	-1.2204	0.12536	0.019997	0.09032	0.66022	-1.3176	3258.3	19.841	1.8528	87.722	-58.0	83.594	77.558	20.238	-3.6287	-3.5491	0.77798	-1.4052	32.141	-5.0887
139.2	4.7932	50.233	-3.2648	0.46246	-1.22	0.12731	0.015703	0.090409	0.66022	-1.3176	3257.6	19.843	1.8551	87.727	-58.113	83.599	77.558	20.238	-3.6287	-3.5491	0.77798	-1.4052	32.141	-5.0887
139.21	4.7996	50.239	-3.2641	0.46253	-1.2195	0.12926	0.011413	0.090477	0.66022	-1.3176	3256.9	19.844	1.8575	87.732	-58.227	83.605	77.558	20.238	-3.6287	-3.5491	0.77798	-1.4052	32.141	-5.0887
139.21	4.8062	50.246	-3.2635	0.46257	-1.2191	0.13118	0.0071282	0.090522	0.66022	-1.3176	3256.2	19.846	1.8599	87.737	-58.342	83.611	77.558	20.238	-3.6287	-3.5491	0.77798	-1.4052	32.141	-5.0887
139.22	4.813	50.252	-3.2628	0.4626	-1.2186	0.13309	0.0028524	0.090545	0.66022	-1.3176	3255.4	19.847	1.8624	87.742	-58.458	83.616	77.558	20.238	-3.6287	-3.5491	0.77798	-1.4052	32.141	-5.0887
139.23	4.8199	50.259	-3.2621	0.4626	-1.2182	0.13498	-0.0014123	0.090545	0.66022	-1.3176	3254.7	19.849	1.865	87.747	-58.574	83.622	77.558	20.238	-3.6287	-3.5491	0.77798	-1.4052	32.141	-5.0887
139.23	4.8271	50.266	-3.2615	0.46258	-1.2177	0.13685	-0.0056633	0.090524	0.66022	-1.3176	3254.0	19.85	1.8677	87.752	-58.691	83.628	77.558	20.238	-3.6287	-3.5491	0.77798	-1.4052	32.141	-5.0887
139.24	4.8344	50.273	-3.2608	0.46254	-1.2173	0.1387	-0.0098982	0.09048	0.66022	-1.3176	3253.2	19.852	1.8704	87.757	-58.809	83.633	77.558	20.238	-3.6287	-3.5491	0.77798	-1.4052	32.141	-5.0887
139.25	4.842	50.279	-3.2601	0.46248	-1.2168	0.14053	-0.014114	0.090414	0.66022	-1.3176	3252.5	19.854	1.8732	87.762	-58.927	83.639	77.558	20.238	-3.6287	-3.5491	0.77798	-1.4052	32.141	-5.0887
139.25	4.8497	50.286	-3.2594	0.4624	-1.2163	0.14233	-0.01831	0.090327	0.66022	-1.3176	3251.8	19.856	1.8761	87.767	-59.046	83.645	77.558	20.238	-3.6287	-3.5491	0.77798	-1.4052	32.141	-5.0887
139.26	4.8576	50.293	-3.2587	0.4623	-1.2159	0.14412	-0.022482	0.090217	0.66022	-1.3176	3251.1	19.857	1.8791	87.772	-59.166	83.65	77.558	20.238	-3.6287	-3.5491	0.77798	-1.4052	32.141	-5.0887
139.26	4.8656	50.301	-3.2579	0.46218	-1.2154	0.14588	-0.026628	0.090085	0.66022	-1.3176	3250.3	19.859	1.8821	87.777	-59.286	83.656	77.558	20.238	-3.6287	-3.5491	0.77798	-1.4052	32.141	-5.0887
139.27	4.8739	50.308	-3.2572	0.46204	-1.215	0.14761	-0.030747	0.089931	0.66022	-1.3176	3249.6	19.861	1.8852	87.782	-59.408	83.662	77.558	20.238	-3.6287	-3.5491	0.77798	-1.4052	32.141	-5.0887
139.28	4.8823	50.315	-3.2565	0.46187	-1.2145	0.14932	-0.034835	0.089756	0.66022	-1.3176	3248.9	19.863	1.8883	87.787	-59.529	83.668	77.558	20.238	-3.6287	-3.5491	0.77798	-1.4052	32.141	-5.0887
139.28	4.8909	50.323	-3.2557	0.46169	-1.2141	0.15101	-0.038892	0.08956	0.66022	-1.3176	3248.2	19.865	1.8915	87.792	-59.652	83.673	77.558	20.238	-3.6287	-3.5491	0.77798	-1.4052	32.141	-5.0887
139.29	4.8997	50.33	-3.2549	0.46148	-1.2137	0.15266	-0.042914	0.089342	0.66022	-1.3176	3247.4	19.866	1.8948	87.798	-59.775	83.679	77.558	20.238	-3.6287	-3.5491	0.77798	-1.4052	32.141	-5.0887
139.3	4.9087	50.337	-3.2542	0.46126	-1.2132	0.15429	-0.0469	0.089104	0.66022	-1.3176	3246.7	19.868	1.8982	87.803	-59.899	83.685	77.558	20.238	-3.6287	-3.5491	0.77798	-1.4052	32.141	-5.0887
139.3	4.9178	50.345	-3.2534	0.46101	-1.2128	0.15589	-0.050848	0.088845	0.66022	-1.3176	3246.0	19.87	1.9016	87.808	-60.023	83.691	77.558	20.238	-3.6287	-3.5491	0.77798	-1.4052	32.141	-5.0887
139.31	4.9272	50.352	-3.2526	0.46075	-1.2123	0.15746	-0.054756	0.088566	0.66022	-1.3176	3245.2	19.872	1.9051	87.813	-60.148	83.697	77.558	20.238	-3.6287	-3.5491	0.77798	-1.4052	32.141	-5.0887
139.31	4.9367	50.36	-3.2518	0.46047	-1.2119	0.159	-0.058622	0.088266	0.66022	-1.3176	3244.5	19.874	1.9087	87.818	-60.273	83.703	77.558	20.238	-3.6287	-3.5491	0.77798	-1.4052	32.141	-5.0887
139.32	4.9463	50.368	-3.251	0.46016	-1.2114	0.16051	-0.062445	0.087948	0.66022	-1.3176	3243.8	19.876	1.9123	87.823	-60.399	83.708	77.558	20.238	-3.6287	-3.5491	0.77798	-1.4052	32.141	-5.0887
139.33	4.9562	50.375	-3.2502	0.45984	-1.211	0.16199	-0.066223	0.087609	0.66022	-1.3176	3243.0	19.878	1.916	87.829	-60.526	83.714	77.558	20.238	-3.6287	-3.5491	0.77798	-1.4052	32.141	-5.0887
139.33	4.9662	50.383	-3.2494	0.4595	-1.2106	0.16343	-0.069953	0.087252	0.66022	-1.3176	3242.3	19.88	1.9198	87.834	-60.653	83.72	77.558	20.238	-3.6287	-3.5491	0.77798	-1.4052	32.141	-5.0887
139.34	4.9764	50.391	-3.2486	0.45914	-1.2101	0.16484	-0.073636	0.086877	0.66022	-1.3176	3241.6	19.882	1.9236	87.839	-60.781	83.726	77.558	20.238	-3.6287	-3.5491	0.77798	-1.4052	32.141	-5.0887
139.35	4.9868	50.398	-3.2478	0.45876	-1.2097	0.16622	-0.077268	0.086483	0.66022	-1.3176	3240.9	19.884	1.9275	87.844	-60.909	83.732	77.558	20.238	-3.6287	-3.5491	0.77798	-1.4052	32.141	-5.0887
139.35	4.9973	50.406	-3.2469	0.45837	-1.2093	0.16757	-0.08085	0.086072	0.66022	-1.3176	3240.1	19.886	1.9314	87.85	-61.038	83.738	77.558	20.238	-3.6287	-3.5491	0.77798	-1.4052	32.141	-5.0887
139.36	5.008	50.414	-3.2461	0.45796	-1.2088	0.16888	-0.084378	0.085643	0.66022	-1.3176	3239.4	19.888	1.9355	87.855	-61.167	83.744	77.558	20.238	-3.6287	-3.5491	0.77798	-1.4052	32.141	-5.0887
139.36	5.0189	50.422	-3.2452	0.45753	-1.2084	0.17016	-0.087854	0.085198	0.66022	-1.3176	3238.7	19.89	1.9395	87.86	-61.297	83.75	77.558	20.238	-3.6287	-3.5491	0.77798	-1.4052	32.141	-5.0887
139.37	5.0299	50.43	-3.2444	0.45708	-1.208	0.1714	-0.091274	0.084736	0.66022	-1.3176	3237.9	19.892	1.9437	87.865	-61.427	83.756	77.558	20.238	-3.6287	-3.5491	0.77798	-1.4052	32.141	-5.0887
139.38	5.0411	50.437	-3.2435	0.45661	-1.2076	0.17261	-0.094639	0.084259	0.66022	-1.3176	3237.2	19.894	1.9479	87.871	-61.558	83.762	77.558	20.238	-3.6287	-3.5491	0.77798	-1.4052	32.141	-5.0887
139.38	5.0525	50.445	-3.2427	0.45613	-1.2071	0.17378	-0.097946	0.083766	0.66022	-1.3176	3236.5	19.896	1.9522	87.876	-61.689	83.768	77.558	20.238	-3.6287	-3.5491	0.77798	-1.4052	32.141	-5.0887
139.39	5.0641	50.453	-3.2418	0.45563	-1.2067	0.17492	-0.1012	0.083259	0.66022	-1.3176	3235.7	19.898	1.9565	87.881	-61.821	83.774	77.558	20.238	-3.6287	-3.5491	0.77798	-1.4052	32.141	-5.0887
139.4	5.0758	50.461	-3.2409	0.45512	-1.2063	0.17602	-0.10439	0.082737	0.66022	-1.3176	3235.0	19.9	1.9609	87.887	-61.953	83.78	77.558	20.238	-3.6287	-3.5491	0.77798	-1.4052	32.141	-5.0887
139.4	5.0876	50.468	-3.24	0.45459	-1.2059	0.17708	-0.10752	0.082201	0.66022	-1.3176	3234.3	19.902	1.9654	87.892	-62.086	83.786	77.558	20.238	-3.6287	-3.5491	0.77798	-1.4052	32.141	-5.0887
139.41	5.0997	50.476	-3.2391	0.45404	-1.2055	0.17811	-0.11059	0.081652	0.66022	-1.3176	3233.5	19.904	1.9699	87.898	-62.219	83.792	77.558	20.238	-3.6287	-3.5491	0.77798	-1.4052	32.141	-5.0887
139.42	5.1118	50.484	-3.2382	0.45348	-1.2051	0.1791	-0.1136	0.081091	0.66022	-1.3176	3232.8	19.906	1.9745	87.903	-62.352	83.798	77.558	20.238	-3.6287	-3.5491	0.77798	-1.4052	32.141	-5.0887
139.42	5.1242	50.492	-3.2373	0.45291	-1.2047	0.18005	-0.11655	0.080517	0.66022	-1.3176	3232.1	19.908	1.9792	87.908	-62.486	83.804	77.558	20.238	-3.6287	-3.5491	0.77798	-1.4052	32.141	-5.0887
139.43	5.1367	50.499	-3.2364	0.45232	-1.2043	0.18097	-0.11943	0.079931	0.66022	-1.3176	3231.3	19.91	1.9839	87.914	-62.62	83.81	77.558	20.238	-3.6287	-3.5491	0.77798	-1.4052	32.141	-5.0887
139.43	5.1494	50.507	-3.2355	0.45171	-1.2039	0.18185	-0.12226	0.079335	0.66022	-1.3176	3230.6	19.912	1.9887	87.919	-62.755	83.816	77.558	20.238	-3.6287	-3.5491	0.77798	-1.4052	32.141	-5.0887
139.44	5.1622	50.515	-3.2346	0.4511	-1.2035	0.18269	-0.12502	0.078727	0.66022	-1.3176	3229.8	19.914	1.9935	87.924	-62.889	83.822	77.558	20.238	-3.6287	-3.5491	0.77798	-1.4052	32.141	-5.0887
139.45	5.1752	50.522	-3.2337	0.45046	-1.2031	0.1835	-0.12772	0.07811	0.66022	-1.3176	3229.1	19.916	1.9984	87.93	-63.025	83.828	77.558	20.238	-3.6287	-3.5491	0.77798	-1.4052	32.141	-5.0887
139.45	5.1883	50.53	-3.2328	0.44982	-1.2027	0.1842	-0.13052	0.077488	0.66022	-1.3176	3228.4	19.917	2.0033	87.935	-63.16	83.834	77.558	20.238	-3.6287	-3.5491	0.77798	-1.4052	32.141	-5.0887
139.46	5.2016	50.537	-3.2319	0.44916	-1.2023	0.18484	-0.13335	0.076858	0.66022	-1.3176	3227.6	19.919	2.0083	87.941	-63.296	83.84	77.558	20.238	-3.6287	-3.5491	0.77798	-1.4052	32.141	-5.0887
139.47	5.215	50.545	-3.2309	0.44849	-1.2019	0.18544	-0.13611	0.076217	0.66022	-1.3176	3226.9	19.921	2.0134	87.946	-63.432	83.847	77.558	20.238	-3.6287	-3.5491	0.77798	-1.4052	32.141	-5.0887
139.47	5.2286	50.552	-3.23	0.4478	-1.2015	0.186	-0.1388	0.075566	0.66022	-1.3176	3226.2	19.923	2.0185	87.952	-63.568	83.853	77.558	20.238	-3.6287	-3.5491	0.77798	-1.4052	32.141	-5.0887
139.48	5.2423	50.56	-3.2291	0.4471	-1.2012	0.18652	-0.14143	0.074904	0.66022	-1.3176	3225.4	19.925	2.0237	87.957	-63.705	83.859	77.558	20.238	-3.6287	-3.5491	0.77798	-1.4052	32.141	-5.0887
139.49	5.2562	50.567	-3.2281	0.44638	-1.2008	0.18701	-0.14399	0.074233	0.66022	-1.3176	3224.7	19.927	2.0289	87.962	-63.842	83.865	77.558	20.238	-3.6287	-3.5491	0.77798	-1.4052	32.141	-5.0887
139.49	5.2702	50.575	-3.2272	0.44566	-1.2004	0.18746	-0.14648	0.073554	0.66022	-1.3176	3223.9	19.929	2.0342	87.968	-63.979	83.871	77.558	20.238	-3.6287	-3.5491	0.77798	-1.4052	32.141	-5.0887
139.5	5.2844	50.582	-3.2263	0.44492	-1.2001	0.18787	-0.1489	0.072865	0.66022	-1.3176	3223.2	19.93	2.0395	87.973	-64.116	83.877	77.558	20.238	-3.6287	-3.5491	0.77798	-1.4052	32.141	-5.0887
139.51	5.2986	50.589	-3.2253	0.44417	-1.1997	0.18824	-0.15126	0.072169	0.66022	-1.3176	3222.5	19.932	2.0449	87.979	-64.253	83.883	77.558	20.238	-3.6287	-3.5491	0.77798	-1.4052	32.141	-5.0887
139.51	5.3131	50.597	-3.2244	0.44341	-1.1993	0.18858	-0.15355	0.071465	0.66022	-1.3176	3221.7	19.934	2.0504	87.984	-64.391	83.889	77.558	20.238	-3.6287	-3.5491	0.77798	-1.4052	32.141	-5.0887
139.52	5.3276	50.604	-3.2234	0.44263	-1.199	0.18888	-0.15577	0.070755	0.66022	-1.3176	3221.0	19.936	2.0559	87.99	-64.529	83.896	77.558	20.238	-3.6287	-3.5491	0.77798	-1.4052	32.141	-5.0887
139.53	5.3423	50.611	-3.2225	0.44185	-1.1986	0.18915	-0.15793	0.070038	0.66022	-1.3176	3220.3	19.937	2.0614	87.995	-64.666	83.902	77.558	20.238	-3.6287	-3.5491	0.77798	-1.4052	32.141	-5.0887
139.53	5.3572	50.618	-3.2216	0.44105	-1.1983	0.18937	-0.16001	0.069315	0.66022	-1.3176	3219.5	19.939	2.067	88.001	-64.804	83.908	77.558	20.238	-3.6287	-3.5491	0.77798	-1.4052	32.141	-5.0887
139.54	5.3721	50.625	-3.2206	0.44025	-1.1979	0.18957	-0.16203	0.068587	0.66022	-1.3176	3218.8	19.941	2.0727	88.006	-64.942	83.914	77.558	20.238	-3.6287	-3.5491	0.77798	-1.4052	32.141	-5.0887
139.55	5.3872	50.632	-3.2197	0.43943	-1.1976	0.18972	-0.16398	0.067854	0.66022	-1.3176	3218.0	19.942	2.0783	88.012	-65.08	83.92	77.558	20.238	-3.6287	-3.5491	0.77798	-1.4052	32.141	-5.0887
139.55	5.4024	50.639	-3.2187	0.43861	-1.1973	0.18984	-0.16586	0.067116	0.66022	-1.3176	3217.3	19.944	2.0841	88.017	-65.218	83.926	77.558	20.238	-3.6287	-3.5491	0.77798	-1.4052	32.141	-5.0887
139.56	5.4177	50.646	-3.2178	0.43778	-1.1969	0.18992	-0.16768	0.066374	0.66022	-1.3176	3216.6	19.945	2.0899	88.023	-65.356	83.933	77.558	20.238	-3.6287	-3.5491	0.77798	-1.4052	32.141	-5.0887
139.57	5.4332	50.652	-3.2168	0.43693	-1.1966	0.18997	-0.16943	0.065629	0.66022	-1.3176	3215.8	19.947	2.0957	88.028	-65.494	83.939	77.558	20.238	-3.6287	-3.5491	0.77798	-1.4052	32.141	-5.0887
139.57	5.4487	50.659	-3.2159	0.43608	-1.1963	0.18998	-0.17111	0.064881	0.66022	-1.3176	3215.1	19.949	2.1016	88.034	-65.631	83.945	77.558	20.238	-3.6287	-3.5491	0.77798	-1.4052	32.141	-5.0887
139.58	5.4644	50.666	-3.2149	0.43522	-1.1959	0.18996	-0.17273	0.06413	0.66022	-1.3176	3214.3	19.95	2.1075	88.039	-65.769	83.951	77.558	20.238	-3.6287	-3.5491	0.77798	-1.4052	32.141	-5.0887
139.59	5.4802	50.672	-3.214	0.43435	-1.1956	0.1899	-0.17428	0.063377	0.66022	-1.3176	3213.6	19.951	2.1134	88.045	-65.906	83.957	77.558	20.238	-3.6287	-3.5491	0.77798	-1.4052	32.141	-5.0887
139.6	5.4961	50.679	-3.213	0.43348	-1.1953	0.18981	-0.17576	0.062622	0.66022	-1.3176	3212.9	19.953	2.1194	88.05	-66.043	83.963	77.558	20.238	-3.6287	-3.5491	0.77798	-1.4052	32.141	-5.0887
139.6	5.5121	50.685	-3.2121	0.4326	-1.195	0.18969	-0.17718	0.061866	0.66022	-1.3176	3212.1	19.954	2.1255	88.056	-66.18	83.97	77.558	20.238	-3.6287	-3.5491	0.77798	-1.4052	32.141	-5.0887
139.61	5.5282	50.691	-3.2111	0.43171	-1.1947	0.18953	-0.17853	0.061109	0.66022	-1.3176	3211.4	19.956	2.1316	88.061	-66.317	83.976	77.558	20.238	-3.6287	-3.5491	0.77798	-1.4052	32.141	-5.0887
139.62	5.5444	50.698	-3.2102	0.43081	-1.1944	0.18934	-0.17983	0.060352	0.66022	-1.3176	3210.6	19.957	2.1377	88.067	-66.453	83.982	77.558	20.238	-3.6287	-3.5491	0.77798	-1.4052	32.141	-5.0887
139.62	5.5607	50.704	-3.2092	0.42991	-1.1941	0.18912	-0.18105	0.059594	0.66022	-1.3176	3209.9	19.958	2.1438	88.072	-66.588	83.988	77.558	20.238	-3.6287	-3.5491	0.77798	-1.4052	32.141	-5.0887
139.63	5.5771	50.71	-3.2083	0.429	-1.1938	0.18886	-0.18222	0.058837	0.66022	-1.3176	3209.1	19.96	2.15	88.078	-66.723	83.994	77.558	20.238	-3.6287	-3.5491	0.77798	-1.4052	32.141	-5.0887
139.64	5.5936	50.716	-3.2073	0.42809	-1.1935	0.18857	-0.18332	0.05808	0.66022	-1.3176	3208.4	19.961	2.1562	88.083	-66.857	84.001	77.558	20.238	-3.6287	-3.5491	0.77798	-1.4052	32.141	-5.0887
139.64	5.6101	50.722	-3.2064	0.42717	-1.1932	0.18826	-0.18436	0.057325	0.66022	-1.3176	3207.7	19.962	2.1625	88.089	-66.99	84.007	77.558	20.238	-3.6287	-3.5491	0.77798	-1.4052	32.141	-5.0887
139.65	5.6268	50.728	-3.2055	0.42624	-1.1929	0.18791	-0.18534	0.05657	0.66022	-1.3176	3206.9	19.963	2.1688	88.094	-67.122	84.013	77.558	20.238	-3.6287	-3.5491	0.77798	-1.4052	32.141	-5.0887
139.66	5.6435	50.734	-3.2045	0.42532	-1.1926	0.18753	-0.18626	0.055817	0.66022	-1.3176	3206.2	19.965	2.1751	88.1	-67.254	84.019	77.558	20.238	-3.6287	-3.5491	0.77798	-1.4052	32.141	-5.0887
139.67	5.6604	50.74	-3.2036	0.42438	-1.1924	0.18712	-0.18712	0.055066	0.66022	-1.3176	3205.4	19.966	2.1815	88.105	-67.383	84.025	77.558	20.238	-3.6287	-3.5491	0.77798	-1.4052	32.141	-5.0887
139.67	5.6773	50.745	-3.2026	0.42344	-1.1921	0.18668	-0.18792	0.054317	0.66022	-1.3176	3204.7	19.967	2.1879	88.111	-67.512	84.031	77.558	20.238	-3.6287	-3.5491	0.77798	-1.4052	32.141	-5.0887
139.68	5.6943	50.751	-3.2017	0.4225	-1.1918	0.18622	-0.18866	0.053571	0.66022	-1.3176	3203.9	19.968	2.1943	88.116	-67.638	84.038	77.558	20.238	-3.6287	-3.5491	0.77798	-1.4052	32.141	-5.0887
139.69	5.7113	50.757	-3.2008	0.42156	-1.1916	0.18573	-0.18935	0.052827	0.66022	-1.3176	3203.2	19.969	2.2007	88.122	-67.762	84.044	77.558	20.238	-3.6287	-3.5491	0.77798	-1.4052	32.141	-5.0887
139.69	5.7284	50.762	-3.1999	0.42061	-1.1913	0.1852	-0.18998	0.052087	0.66022	-1.3176	3202.5	19.97	2.2072	88.127	-67.884	84.05	77.558	20.238	-3.6287	-3.5491	0.77798	-1.4052	32.141	-5.0887
139.7	5.7456	50.768	-3.1989	0.41966	-1.191	0.18466	-0.19055	0.05135	0.66022	-1.3176	3201.7	19.971	2.2136	88.133	-68.002	84.056	77.558	20.238	-3.6287	-3.5491	0.77798	-1.4052	32.141	-5.0887
139.71	5.7628	50.773	-3.198	0.4187	-1.1908	0.18408	-0.19107	0.050616	0.66022	-1.3176	3201.0	19.972	2.2201	88.138	-68.117	84.062	77.558	20.238	-3.6287	-3.5491	0.77798	-1.4052	32.141	-5.0887
139.72	5.7801	50.778	-3.1971	0.41775	-1.1905	0.18348	-0.19153	0.049885	0.66022	-1.3176	3200.2	19.973	2.2267	88.144	-68.228	84.068	77.558	20.238	-3.6287	-3.5491	0.77798	-1.4052	32.141	-5.0887
139.72	5.7975	50.783	-3.1962	0.41679	-1.1903	0.18285	-0.19194	0.049159	0.66022	-1.3176	3199.5	19.974	2.2332	88.149	-68.333	84.074	77.558	20.238	-3.6287	-3.5491	0.77798	-1.4052	32.141	-5.0887
139.73	5.8149	50.788	-3.1953	0.41583	-1.19	0.1822	-0.19229	0.048437	0.66022	-1.3176	3198.7	19.975	2.2398	88.155	-68.432	84.081	77.558	20.238	-3.6287	-3.5491	0.77798	-1.4052	32.141	-5.0887
139.74	5.8323	50.793	-3.1943	0.41487	-1.1898	0.18152	-0.1926	0.047719	0.66022	-1.3176	3198.0	19.976	2.2464	88.16	-68.524	84.087	77.558	20.238	-3.6287	-3.5491	0.77798	-1.4052	32.141	-5.0887
139.74	5.8498	50.798	-3.1934	0.4139	-1.1896	0.18082	-0.19285	0.047005	0.66022	-1.3176	3197.3	19.977	2.253	88.165	-68.606	84.093	77.558	20.238	-3.6287	-3.5491	0.77798	-1.4052	32.141	-5.0887
139.75	5.8673	50.803	-3.1925	0.41294	-1.1893	0.1801	-0.19305	0.046296	0.66022	-1.3176	3196.5	19.978	2.2596	88.171	-68.678	84.099	77.558	20.238	-3.6287	-3.5491	0.77798	-1.4052	32.141	-5.0887
139.76	5.8849	50.808	-3.1916	0.41197	-1.1891	0.17935	-0.1932	0.045591	0.66022	-1.3176	3195.8	19.978	2.2662	88.176	-68.738	84.105	77.558	20.238	-3.6287	-3.5491	0.77798	-1.4052	32.141	-5.0887
139.77	5.9024	50.813	-3.1907	0.41101	-1.1889	0.17858	-0.1933	0.044891	0.66022	-1.3176	3195.0	19.979	2.2728	88.182	-68.784	84.111	77.558	20.238	-3.6287	-3.5491	0.77798	-1.4052	32.141	-5.0887
139.77	5.92	50.817	-3.1899	0.41004	-1.1887	0.17779	-0.19336	0.044196	0.66022	-1.3176	3194.3	19.98	2.2795	88.187	-68.813	84.117	77.558	20.238	-3.6287	-3.5491	0.77798	-1.4052	32.141	-5.0887
139.78	5.9377	50.822	-3.189	0.40907	-1.1884	0.17698	-0.19336	0.043506	0.66022	-1.3176	3193.5	19.98	2.2861	88.192	-68.826	84.123	77.558	20.238	-3.6287	-3.5491	0.77798	-1.4052	32.141	-5.0887
139.79	5.9553	50.826	-3.1881	0.40811	-1.1882	0.17614	-0.19332	0.042821	0.66022	-1.3176	3192.8	19.981	2.2928	88.198	-68.821	84.129	77.558	20.238	-3.6287	-3.5491	0.77798	-1.4052	32.141	-5.0887
139.79	5.973	50.831	-3.1872	0.40714	-1.188	0.17529	-0.19323	0.042141	0.66022	-1.3176	3192.0	19.982	2.2995	88.203	-68.799	84.135	77.558	20.238	-3.6287	-3.5491	0.77798	-1.4052	32.141	-5.0887
139.8	5.9907	50.835	-3.1863	0.40617	-1.1878	0.17441	-0.1931	0.041466	0.66022	-1.3176	3191.3	19.982	2.3061	88.208	-68.761	84.141	77.558	20.238	-3.6287	-3.5491	0.77798	-1.4052	32.141	-5.0887
139.81	6.0084	50.839	-3.1855	0.40521	-1.1876	0.17352	-0.19292	0.040796	0.66022	-1.3176	3190.6	19.983	2.3128	88.214	-68.708	84.147	77.558	20.238	-3.6287	-3.5491	0.77798	-1.4052	32.141	-5.0887
139.82	6.026	50.844	-3.1846	0.40424	-1.1874	0.17261	-0.1927	0.040132	0.66022	-1.3176	3189.8	19.984	2.3195	88.219	-68.642	84.153	77.558	20.238	-3.6287	-3.5491	0.77798	-1.4052	32.141	-5.0887
139.82	6.0437	50.848	-3.1837	0.40328	-1.1872	0.17167	-0.19243	0.039472	0.66022	-1.3176	3189.1	19.984	2.3261	88.224	-68.565	84.159	77.558	20.238	-3.6287	-3.5491	0.77798	-1.4052	32.141	-5.0887
139.83	6.0614	50.852	-3.1829	0.40232	-1.187	0.17072	-0.19212	0.038818	0.66022	-1.3176	3188.3	19.985	2.3328	88.23	-68.478	84.165	77.558	20.238	-3.6287	-3.5491	0.77798	-1.4052	32.141	-5.0887
139.84	6.0791	50.856	-3.182	0.40136	-1.1868	0.16975	-0.19177	0.038169	0.66022	-1.3176	3187.6	19.985	2.3395	88.235	-68.383	84.171	77.558	20.238	-3.6287	-3.5491	0.77798	-1.4052	32.141	-5.0887
139.85	6.0967	50.86	-3.1812	0.4004	-1.1866	0.16877	-0.19137	0.037526	0.66022	-1.3176	3186.8	19.985	2.3461	88.24	-68.282	84.177	77.558	20.238	-3.6287	-3.5491	0.77798	-1.4052	32.141	-5.0887
139.85	6.1144	50.863	-3.1803	0.39945	-1.1864	0.16776	-0.19094	0.036887	0.66022	-1.3176	3186.1	19.986	2.3528	88.246	-68.175	84.183	77.558	20.238	-3.6287	-3.5491	0.77798	-1.4052	32.141	-5.0887
139.86	6.132	50.867	-3.1795	0.39849	-1.1862	0.16674	-0.19046	0.036254	0.66022	-1.3176	3185.3	19.986	2.3594	88.251	-68.064	84.189	77.558	20.238	-3.6287	-3.5491	0.77798	-1.4052	32.141	-5.0887
139.87	6.1496	50.871	-3.1787	0.39754	-1.1861	0.16571	-0.18994	0.035626	0.66022	-1.3176	3184.6	19.987	2.3661	88.256	-67.949	84.195	77.558	20.238	-3.6287	-3.5491	0.77798	-1.4052	32.141	-5.0887
139.88	6.1672	50.874	-3.1778	0.39659	-1.1859	0.16466	-0.18938	0.035002	0.66022	-1.3176	3183.9	19.987	2.3727	88.261	-67.831	84.201	77.558	20.238	-3.6287	-3.5491	0.77798	-1.4052	32.141	-5.0887
139.88	6.1847	50.878	-3.177	0.39565	-1.1857	0.16359	-0.18879	0.034384	0.66022	-1.3176	3183.1	19.987	2.3793	88.266	-67.71	84.207	77.558	20.238	-3.6287	-3.5491	0.77798	-1.4052	32.141	-5.0887
139.89	6.2022	50.881	-3.1762	0.39471	-1.1855	0.16251	-0.18815	0.033771	0.66022	-1.3176	3182.4	19.988	2.3859	88.272	-67.588	84.213	77.558	20.238	-3.6287	-3.5491	0.77798	-1.4052	32.141	-5.0887
139.9	6.2197	50.885	-3.1754	0.39377	-1.1854	0.16141	-0.18748	0.033163	0.66022	-1.3176	3181.6	19.988	2.3925	88.277	-67.463	84.219	77.558	20.238	-3.6287	-3.5491	0.77798	-1.4052	32.141	-5.0887
139.9	6.2371	50.888	-3.1746	0.39283	-1.1852	0.1603	-0.18676	0.03256	0.66022	-1.3176	3180.9	19.988	2.399	88.282	-67.338	84.225	77.558	20.238	-3.6287	-3.5491	0.77798	-1.4052	32.141	-5.0887
139.91	6.2544	50.891	-3.1738	0.3919	-1.1851	0.15917	-0.18602	0.031961	0.66022	-1.3176	3180.1	19.988	2.4056	88.287	-67.211	84.23	77.558	20.238	-3.6287	-3.5491	0.77798	-1.4052	32.141	-5.0887
139.92	6.2718	50.894	-3.173	0.39097	-1.1849	0.15803	-0.18523	0.031367	0.66022	-1.3176	3179.4	19.988	2.4121	88.292	-67.083	84.236	77.558	20.238	-3.6287	-3.5491	0.77798	-1.4052	32.141	-5.0887
139.93	6.289	50.897	-3.1722	0.39005	-1.1847	0.15687	-0.18441	0.030778	0.66022	-1.3176	3178.6	19.989	2.4186	88.297	-66.955	84.242	77.558	20.238	-3.6287	-3.5491	0.77798	-1.4052	32.141	-5.0887
139.93	6.3062	50.9	-3.1714	0.38913	-1.1846	0.15571	-0.18355	0.030193	0.66022	-1.3176	3177.9	19.989	2.4251	88.302	-66.825	84.248	77.558	20.238	-3.6287	-3.5491	0.77798	-1.4052	32.141	-5.0887
139.94	6.3233	50.903	-3.1707	0.38821	-1.1844	0.15453	-0.18265	0.029613	0.66022	-1.3176	3177.2	19.989	2.4315	88.307	-66.696	84.254	77.558	20.238	-3.6287	-3.5491	0.77798	-1.4052	32.141	-5.0887
139.95	6.3404	50.906	-3.1699	0.3873	-1.1843	0.15333	-0.18172	0.029037	0.66022	-1.3176	3176.4	19.989	2.438	88.313	-66.566	84.259	77.558	20.238	-3.6287	-3.5491	0.77798	-1.4052	32.141	-5.0887
139.96	6.3574	50.908	-3.1691	0.38639	-1.1841	0.15213	-0.18076	0.028466	0.66022	-1.3176	3175.7	19.989	2.4444	88.318	-66.435	84.265	77.558	20.238	-3.6287	-3.5491	0.77798	-1.4052	32.141	-5.0887
139.96	6.3743	50.911	-3.1684	0.38549	-1.184	0.15091	-0.17976	0.027898	0.66022	-1.3176	3174.9	19.989	2.4507	88.323	-66.305	84.271	77.558	20.238	-3.6287	-3.5491	0.77798	-1.4052	32.141	-5.0887
139.97	6.3911	50.914	-3.1676	0.3846	-1.1839	0.14968	-0.17872	0.027335	0.66022	-1.3176	3174.2	19.989	2.4571	88.328	-66.174	84.277	77.558	20.238	-3.6287	-3.5491	0.77798	-1.4052	32.141	-5.0887
139.98	6.4079	50.916	-3.1669	0.38371	-1.1837	0.14844	-0.17765	0.026776	0.66022	-1.3176	3173.4	19.989	2.4634	88.332	-66.043	84.282	77.558	20.238	-3.6287	-3.5491	0.77798	-1.4052	32.141	-5.0887
139.98	6.4245	50.918	-3.1661	0.38282	-1.1836	0.14718	-0.17655	0.02622	0.66022	-1.3176	3172.7	19.989	2.4696	88.337	-65.912	84.288	77.558	20.238	-3.6287	-3.5491	0.77798	-1.4052	32.141	-5.0887
139.99	6.4411	50.921	-3.1654	0.38194	-1.1835	0.14592	-0.17541	0.025669	0.66022	-1.3176	3172.0	19.988	2.4759	88.342	-65.782	84.293	77.558	20.238	-3.6287	-3.5491	0.77798	-1.4052	32.141	-5.0887
140.0	6.4576	50.923	-3.1647	0.38107	-1.1833	0.14464	-0.17424	0.025121	0.66022	-1.3176	3171.2	19.988	2.4821	88.347	-65.651	84.299	77.558	20.238	-3.6287	-3.5491	0.77798	-1.4052	32.141	-5.0887
140.01	6.474	50.925	-3.164	0.3802	-1.1832	0.14336	-0.17304	0.024577	0.66022	-1.3176	3170.5	19.988	2.4882	88.352	-65.52	84.305	77.558	20.238	-3.6287	-3.5491	0.77798	-1.4052	32.141	-5.0887
140.01	6.4902	50.927	-3.1632	0.37934	-1.1831	0.14206	-0.1718	0.024036	0.66022	-1.3176	3169.7	19.988	2.4944	88.357	-65.39	84.31	77.558	20.238	-3.6287	-3.5491	0.77798	-1.4052	32.141	-5.0887
140.02	6.5064	50.929	-3.1625	0.37848	-1.183	0.14075	-0.17054	0.023499	0.66022	-1.3176	3169.0	19.988	2.5004	88.362	-65.26	84.316	77.558	20.238	-3.6287	-3.5491	0.77798	-1.4052	32.141	-5.0887
140.03	6.5225	50.931	-3.1618	0.37763	-1.1829	0.13943	-0.16924	0.022965	0.66022	-1.3176	3168.2	19.987	2.5065	88.367	-65.13	84.321	77.558	20.238	-3.6287	-3.5491	0.77798	-1.4052	32.141	-5.0887
140.04	6.5384	50.933	-3.1611	0.37679	-1.1827	0.1381	-0.1679	0.022434	0.66022	-1.3176	3167.5	19.987	2.5125	88.371	-65.0	84.327	77.558	20.238	-3.6287	-3.5491	0.77798	-1.4052	32.141	-5.0887
140.04	6.5543	50.934	-3.1605	0.37595	-1.1826	0.13677	-0.16654	0.021907	0.66022	-1.3176	3166.8	19.987	2.5184	88.376	-64.871	84.332	77.558	20.238	-3.6287	-3.5491	0.77798	-1.4052	32.141	-5.0887
140.05	6.57	50.936	-3.1598	0.37512	-1.1825	0.13542	-0.16514	0.021382	0.66022	-1.3176	3166.0	19.986	2.5243	88.381	-64.742	84.338	77.558	20.238	-3.6287	-3.5491	0.77798	-1.4052	32.141	-5.0887
140.06	6.5856	50.938	-3.1591	0.3743	-1.1824	0.13406	-0.16371	0.020861	0.66022	-1.3176	3165.3	19.986	2.5302	88.386	-64.613	84.343	77.558	20.238	-3.6287	-3.5491	0.77798	-1.4052	32.141	-5.0887
140.06	6.6011	50.939	-3.1584	0.37349	-1.1823	0.13269	-0.16225	0.020343	0.66022	-1.3176	3164.5	19.986	2.536	88.39	-64.485	84.349	77.558	20.238	-3.6287	-3.5491	0.77798	-1.4052	32.141	-5.0887
140.07	6.6164	50.94	-3.1578	0.37268	-1.1822	0.13131	-0.16073	0.019827	0.66022	-1.3176	3163.8	19.985	2.5418	88.395	-64.357	84.354	77.558	20.238	-3.6287	-3.5491	0.77798	-1.4052	32.141	-5.0887
140.08	6.6317	50.942	-3.1571	0.37188	-1.1821	0.12992	-0.15905	0.019315	0.66022	-1.3176	3163.0	19.985	2.5475	88.4	-64.229	84.359	77.558	20.238	-3.6287	-3.5491	0.77798	-1.4052	32.141	-5.0887
140.09	6.6467	50.943	-3.1565	0.37109	-1.182	0.12853	-0.15735	0.018808	0.66022	-1.3176	3162.3	19.984	2.5532	88.404	-64.102	84.365	77.558	20.238	-3.6287	-3.5491	0.77798	-1.4052	32.141	-5.0887
140.09	6.6617	50.944	-3.1558	0.3703	-1.1819	0.12713	-0.15562	0.018305	0.66022	-1.3176	3161.6	19.983	2.5588	88.409	-63.976	84.37	77.558	20.238	-3.6287	-3.5491	0.77798	-1.4052	32.141	-5.0887
140.1	6.6765	50.945	-3.1552	0.36953	-1.1818	0.12571	-0.15387	0.017806	0.66022	-1.3176	3160.8	19.983	2.5644	88.413	-63.85	84.375	77.558	20.238	-3.6287	-3.5491	0.77798	-1.4052	32.141	-5.0887
140.11	6.6912	50.946	-3.1546	0.36877	-1.1818	0.12429	-0.15209	0.017312	0.66022	-1.3176	3160.1	19.982	2.5699	88.418	-63.724	84.381	77.558	20.238	-3.6287	-3.5491	0.77798	-1.4052	32.141	-5.0887
140.11	6.7057	50.947	-3.154	0.36801	-1.1817	0.12287	-0.15029	0.016821	0.66022	-1.3176	3159.3	19.982	2.5753	88.422	-63.599	84.386	77.558	20.238	-3.6287	-3.5491	0.77798	-1.4052	32.141	-5.0887
140.12	6.7201	50.947	-3.1533	0.36726	-1.1816	0.12143	-0.14846	0.016334	0.66022	-1.3176	3158.6	19.981	2.5807	88.427	-63.474	84.391	77.558	20.238	-3.6287	-3.5491	0.77798	-1.4052	32.141	-5.0887
140.13	6.7343	50.948	-3.1527	0.36653	-1.1815	0.11999	-0.14661	0.015851	0.66022	-1.3176	3157.8	19.98	2.586	88.431	-63.35	84.396	77.558	20.238	-3.6287	-3.5491	0.77798	-1.4052	32.141	-5.0887
140.14	6.7484	50.948	-3.1521	0.3658	-1.1814	0.11854	-0.14474	0.015372	0.66022	-1.3176	3157.1	19.98	2.5913	88.436	-63.226	84.402	77.558	20.238	-3.6287	-3.5491	0.77798	-1.4052	32.141	-5.0887
140.14	6.7623	50.949	-3.1516	0.36508	-1.1814	0.11708	-0.14284	0.014896	0.66022	-1.3176	3156.4	19.979	2.5965	88.44	-63.103	84.407	77.558	20.238	-3.6287	-3.5491	0.77798	-1.4052	32.141	-5.0887
140.15	6.7761	50.949	-3.151	0.36437	-1.1813	0.11561	-0.14092	0.014424	0.66022	-1.3176	3155.6	19.978	2.6017	88.445	-62.981	84.412	77.558	20.238	-3.6287	-3.5491	0.77798	-1.4052	32.141	-5.0887
140.16	6.7897	50.949	-3.1504	0.36367	-1.1812	0.11414	-0.13898	0.013956	0.66022	-1.3176	3154.9	19.977	2.6068	88.449	-62.859	84.417	77.558	20.238	-3.6287	-3.5491	0.77798	-1.4052	32.141	-5.0887
140.16	6.8032	50.95	-3.1498	0.36298	-1.1811	0.11267	-0.13701	0.013491	0.66022	-1.3176	3154.1	19.976	2.6118	88.453	-62.738	84.422	77.558	20.238	-3.6287	-3.5491	0.77798	-1.4052	32.141	-5.0887
140.17	6.8164	50.95	-3.1493	0.3623	-1.1811	0.11118	-0.13502	0.01303	0.66022	-1.3176	3153.4	19.975	2.6168	88.458	-62.617	84.427	77.558	20.238	-3.6287	-3.5491	0.77798	-1.4052	32.141	-5.0887
140.18	6.8296	50.95	-3.1487	0.36163	-1.181	0.10969	-0.13301	0.012572	0.66022	-1.3176	3152.7	19.974	2.6217	88.462	-62.497	84.432	77.558	20.238	-3.6287	-3.5491	0.77798	-1.4052	32.141	-5.0887
140.18	6.8425	50.95	-3.1482	0.36097	-1.1809	0.10819	-0.13098	0.012118	0.66022	-1.3176	3151.9	19.973	2.6266	88.466	-62.377	84.437	77.558	20.238	-3.6287	-3.5491	0.77798	-1.4052	32.141	-5.0887
140.19	6.8553	50.949	-3.1476	0.36032	-1.1809	0.10669	-0.12892	0.011667	0.66022	-1.3176	3151.2	19.972	2.6314	88.471	-62.258	84.442	77.558	20.238	-3.6287	-3.5491	0.77798	-1.4052	32.141	-5.0887
140.2	6.8679	50.949	-3.1471	0.35968	-1.1808	0.10518	-0.12685	0.01122	0.66022	-1.3176	3150.4	19.971	2.6361	88.475	-62.14	84.447	77.558	20.238	-3.6287	-3.5491	0.77798	-1.4052	32.141	-5.0887
140.21	6.8804	50.949	-3.1466	0.35905	-1.1808	0.10367	-0.12475	0.010775	0.66022	-1.3176	3149.7	19.97	2.6407	88.479	-62.023	84.452	77.558	20.238	-3.6287	-3.5491	0.77798	-1.4052	32.141	-5.0887
140.21	6.8926	50.948	-3.1461	0.35843	-1.1807	0.10215	-0.12264	0.010334	0.66022	-1.3176	3149.0	19.969	2.6453	88.483	-61.906	84.457	77.558	20.238	-3.6287	-3.5491	0.77798	-1.4052	32.141	-5.0887
140.22	6.9047	50.948	-3.1456	0.35782	-1.1807	0.10063	-0.1205	0.0098966	0.66022	-1.3176	3148.2	19.968	2.6498	88.487	-61.79	84.462	77.558	20.238	-3.6287	-3.5491	0.77798	-1.4052	32.141	-5.0887
140.23	6.9166	50.947	-3.1451	0.35723	-1.1806	0.099101	-0.11835	0.0094622	0.66022	-1.3176	3147.5	19.967	2.6543	88.491	-61.674	84.467	77.558	20.238	-3.6287	-3.5491	0.77798	-1.4052	32.141	-5.0887
140.23	6.9284	50.946	-3.1446	0.35664	-1.1806	0.097567	-0.11617	0.009031	0.66022	-1.3176	3146.7	19.966	2.6587	88.495	-61.559	84.471	77.558	20.238	-3.6287	-3.5491	0.77798	-1.4052	32.141	-5.0887
140.24	6.9399	50.946	-3.1441	0.35607	-1.1805	0.096029	-0.11398	0.0086031	0.66022	-1.3176	3146.0	19.965	2.663	88.499	-61.445	84.476	77.558	20.238	-3.6287	-3.5491	0.77798	-1.4052	32.141	-5.0887
140.25	6.9513	50.945	-3.1436	0.3555	-1.1805	0.094487	-0.11176	0.0081786	0.66022	-1.3176	3145.3	19.963	2.6672	88.503	-61.332	84.481	77.558	20.238	-3.6287	-3.5491	0.77798	-1.4052	32.141	-5.0887
140.26	6.9625	50.944	-3.1432	0.35495	-1.1805	0.09294	-0.10953	0.0077573	0.66022	-1.3176	3144.5	19.962	2.6714	88.507	-61.219	84.486	77.558	20.238	-3.6287	-3.5491	0.77798	-1.4052	32.141	-5.0887
140.26	6.9735	50.943	-3.1427	0.35441	-1.1804	0.091389	-0.10728	0.0073393	0.66022	-1.3176	3143.8	19.961	2.6755	88.511	-61.107	84.49	77.558	20.238	-3.6287	-3.5491	0.77798	-1.4052	32.141	-5.0887
140.27	6.9843	50.941	-3.1422	0.35388	-1.1804	0.089834	-0.10501	0.0069247	0.66022	-1.3176	3143.1	19.959	2.6796	88.515	-60.996	84.495	77.558	20.238	-3.6287	-3.5491	0.77798	-1.4052	32.141	-5.0887
140.28	6.9949	50.94	-3.1418	0.35336	-1.1803	0.088275	-0.10272	0.0065135	0.66022	-1.3176	3142.3	19.958	2.6835	88.519	-60.885	84.5	77.558	20.238	-3.6287	-3.5491	0.77798	-1.4052	32.141	-5.0887
140.28	7.0054	50.939	-3.1414	0.35285	-1.1803	0.086712	-0.10042	0.0061058	0.66022	-1.3176	3141.6	19.957	2.6874	88.523	-60.775	84.504	77.558	20.238	-3.6287	-3.5491	0.77798	-1.4052	32.141	-5.0887
140.29	7.0156	50.937	-3.1409	0.35235	-1.1803	0.085147	-0.098096	0.0057014	0.66022	-1.3176	3140.8	19.955	2.6912	88.527	-60.666	84.509	77.558	20.238	-3.6287	-3.5491	0.77798	-1.4052	32.141	-5.0887
140.3	7.0257	50.936	-3.1405	0.35187	-1.1803	0.083578	-0.095759	0.0053007	0.66022	-1.3176	3140.1	19.954	2.695	88.531	-60.558	84.514	77.558	20.238	-3.6287	-3.5491	0.77798	-1.4052	32.141	-5.0887
140.3	7.0356	50.934	-3.1401	0.35139	-1.1802	0.082006	-0.093404	0.0049034	0.66022	-1.3176	3139.4	19.952	2.6987	88.535	-60.451	84.518	77.558	20.238	-3.6287	-3.5491	0.77798	-1.4052	32.141	-5.0887
140.31	7.0453	50.932	-3.1397	0.35093	-1.1802	0.080431	-0.091034	0.0045099	0.66022	-1.3176	3138.6	19.951	2.7023	88.538	-60.344	84.523	77.558	20.238	-3.6287	-3.5491	0.77798	-1.4052	32.141	-5.0887
140.32	7.0548	50.93	-3.1393	0.35048	-1.1802	0.078853	-0.088649	0.00412	0.66022	-1.3176	3137.9	19.949	2.7058	88.542	-60.238	84.527	77.558	20.238	-3.6287	-3.5491	0.77798	-1.4052	32.141	-5.0887
140.32	7.0641	50.928	-3.1389	0.35005	-1.1802	0.077274	-0.086248	0.0037339	0.66022	-1.3176	3137.2	19.948	2.7093	88.546	-60.133	84.532	77.558	20.238	-3.6287	-3.5491	0.77798	-1.4052	32.141	-5.0887
140.33	7.0732	50.926	-3.1385	0.34962	-1.1802	0.075692	-0.083833	0.0033517	0.66022	-1.3176	3136.4	19.946	2.7126	88.55	-60.029	84.536	77.558	20.238	-3.6287	-3.5491	0.77798	-1.4052	32.141	-5.0887
140.34	7.0821	50.924	-3.1381	0.34921	-1.1801	0.074108	-0.081403	0.0029734	0.66022	-1.3176	3135.7	19.944	2.7159	88.553	-59.926	84.54	77.558	20.238	-3.6287	-3.5491	0.77798	-1.4052	32.141	-5.0887
140.35	7.0908	50.922	-3.1378	0.34881	-1.1801	0.072522	-0.078959	0.0025992	0.66022	-1.3176	3135.0	19.943	2.7192	88.557	-59.823	84.545	77.558	20.238	-3.6287	-3.5491	0.77798	-1.4052	32.141	-5.0887
140.35	7.0994	50.92	-3.1374	0.34842	-1.1801	0.070935	-0.076503	0.0022291	0.66022	-1.3176	3134.2	19.941	2.7224	88.56	-59.721	84.549	77.558	20.238	-3.6287	-3.5491	0.77798	-1.4052	32.141	-5.0887
140.36	7.1077	50.917	-3.1371	0.34804	-1.1801	0.069347	-0.074033	0.0018632	0.66022	-1.3176	3133.5	19.939	2.7254	88.564	-59.621	84.554	77.558	20.238	-3.6287	-3.5491	0.77798	-1.4052	32.141	-5.0887
140.37	7.1159	50.915	-3.1367	0.34768	-1.1801	0.067758	-0.07155	0.0015016	0.66022	-1.3176	3132.8	19.937	2.7285	88.568	-59.52	84.558	77.558	20.238	-3.6287	-3.5491	0.77798	-1.4052	32.141	-5.0887
140.37	7.1238	50.912	-3.1364	0.34733	-1.1801	0.066167	-0.069056	0.0011445	0.66022	-1.3176	3132.0	19.935	2.7314	88.571	-59.421	84.562	77.558	20.238	-3.6287	-3.5491	0.77798	-1.4052	32.141	-5.0887
140.38	7.1316	50.91	-3.1361	0.34699	-1.1801	0.064577	-0.06655	0.000792	0.66022	-1.3176	3131.3	19.934	2.7343	88.575	-59.323	84.567	77.558	20.238	-3.6287	-3.5491	0.77798	-1.4052	32.141	-5.0887
140.39	7.1392	50.907	-3.1357	0.34666	-1.1801	0.062986	-0.064034	0.00044412	0.66022	-1.3176	3130.5	19.932	2.7371	88.578	-59.225	84.571	77.558	20.238	-3.6287	-3.5491	0.77798	-1.4052	32.141	-5.0887
140.39	7.1465	50.904	-3.1354	0.34635	-1.1801	0.061396	-0.061507	0.00010105	0.66022	-1.3176	3129.8	19.93	2.7398	88.582	-59.129	84.575	77.558	20.238	-3.6287	-3.5491	0.77798	-1.4052	32.141	-5.0887
140.4	7.1537	50.901	-3.1351	0.34605	-1.1801	0.059806	-0.05897	-0.00023711	0.66022	-1.3176	3129.1	19.928	2.7425	88.585	-59.033	84.579	77.558	20.238	-3.6287	-3.5491	0.77798	-1.4052	32.141	-5.0887
140.41	7.1607	50.898	-3.1348	0.34576	-1.1801	0.058216	-0.056423	-0.00057023	0.66022	-1.3176	3128.3	19.926	2.745	88.588	-58.938	84.583	77.558	20.238	-3.6287	-3.5491	0.77798	-1.4052	32.141	-5.0887
140.41	7.1675	50.895	-3.1345	0.34548	-1.1801	0.056628	-0.053868	-0.00089816	0.66022	-1.3176	3127.6	19.924	2.7475	88.592	-58.844	84.588	77.558	20.238	-3.6287	-3.5491	0.77798	-1.4052	32.141	-5.0887
140.42	7.1742	50.892	-3.1343	0.34522	-1.1801	0.05504	-0.051305	-0.0012208	0.66022	-1.3176	3126.9	19.922	2.75	88.595	-58.751	84.592	77.558	20.238	-3.6287	-3.5491	0.77798	-1.4052	32.141	-5.0887
140.43	7.1806	50.889	-3.134	0.34497	-1.1801	0.053455	-0.048734	-0.001538	0.66022	-1.3176	3126.1	19.92	2.7523	88.598	-58.659	84.596	77.558	20.238	-3.6287	-3.5491	0.77798	-1.4052	32.141	-5.0887
140.43	7.1868	50.886	-3.1337	0.34473	-1.1801	0.051871	-0.046156	-0.0018495	0.66022	-1.3176	3125.4	19.918	2.7546	88.602	-58.568	84.6	77.558	20.238	-3.6287	-3.5491	0.77798	-1.4052	32.141	-5.0887
140.44	7.1929	50.882	-3.1335	0.34451	-1.1801	0.05029	-0.043572	-0.0021554	0.66022	-1.3176	3124.7	19.916	2.7569	88.605	-58.477	84.604	77.558	20.238	-3.6287	-3.5491	0.77798	-1.4052	32.141	-5.0887
140.45	7.1988	50.879	-3.1332	0.3443	-1.1801	0.048711	-0.040982	-0.0024554	0.66022	-1.3176	3123.9	19.913	2.759	88.608	-58.388	84.608	77.558	20.238	-3.6287	-3.5491	0.77798	-1.4052	32.141	-5.0887
140.45	7.2044	50.875	-3.133	0.3441	-1.1801	0.047135	-0.038387	-0.0027493	0.66022	-1.3176	3123.2	19.911	2.7611	88.611	-58.299	84.612	77.558	20.238	-3.6287	-3.5491	0.77798	-1.4052	32.141	-5.0887
140.46	7.2099	50.872	-3.1328	0.34391	-1.1802	0.045562	-0.035787	-0.0030371	0.66022	-1.3176	3122.5	19.909	2.7631	88.615	-58.212	84.616	77.558	20.238	-3.6287	-3.5491	0.77798	-1.4052	32.141	-5.0887
140.47	7.2153	50.868	-3.1325	0.34374	-1.1802	0.043994	-0.033184	-0.0033186	0.66022	-1.3176	3121.8	19.907	2.765	88.618	-58.125	84.62	77.558	20.238	-3.6287	-3.5491	0.77798	-1.4052	32.141	-5.0887
140.48	7.2204	50.864	-3.1323	0.34358	-1.1802	0.042429	-0.030577	-0.0035936	0.66022	-1.3176	3121.0	19.905	2.7669	88.621	-58.039	84.624	77.558	20.238	-3.6287	-3.5491	0.77798	-1.4052	32.141	-5.0887
140.48	7.2253	50.86	-3.1321	0.34343	-1.1802	0.040868	-0.027969	-0.003862	0.66022	-1.3176	3120.3	19.902	2.7687	88.624	-57.955	84.628	77.558	20.238	-3.6287	-3.5491	0.77798	-1.4052	32.141	-5.0887
140.49	7.2301	50.856	-3.1319	0.3433	-1.1802	0.039312	-0.025358	-0.0041236	0.66022	-1.3176	3119.6	19.9	2.7704	88.627	-57.871	84.632	77.558	20.238	-3.6287	-3.5491	0.77798	-1.4052	32.141	-5.0887
140.5	7.2347	50.852	-3.1317	0.34318	-1.1802	0.037762	-0.022747	-0.0043783	0.66022	-1.3176	3118.8	19.898	2.7721	88.63	-57.788	84.635	77.558	20.238	-3.6287	-3.5491	0.77798	-1.4052	32.141	-5.0887
140.5	7.2391	50.848	-3.1315	0.34307	-1.1803	0.036217	-0.020135	-0.0046259	0.66021	-1.3176	3118.1	19.895	2.7737	88.633	-57.706	84.639	77.558	20.238	-3.6287	-3.5491	0.77798	-1.4052	32.141	-5.0887
140.51	7.2433	50.844	-3.1313	0.34298	-1.1803	0.034678	-0.017524	-0.0048664	0.66021	-1.3176	3117.4	19.893	2.7752	88.636	-57.625	84.643	77.558	20.238	-3.6287	-3.5491	0.77798	-1.4052	32.141	-5.0887
140.52	7.2474	50.84	-3.1312	0.3429	-1.1803	0.033145	-0.014915	-0.0050995	0.66021	-1.3176	3116.6	19.891	2.7767	88.639	-57.545	84.647	77.558	20.238	-3.6287	-3.5491	0.77798	-1.4052	32.141	-5.0887
140.52	7.2512	50.836	-3.131	0.34283	-1.1803	0.031619	-0.012307	-0.005325	0.66021	-1.3176	3115.9	19.888	2.7781	88.642	-57.466	84.651	77.558	20.238	-3.6287	-3.5491	0.77798	-1.4052	32.141	-5.0887
140.53	7.2549	50.831	-3.1309	0.34277	-1.1804	0.0301	-0.0097017	-0.0055429	0.66021	-1.3176	3115.2	19.886	2.7794	88.645	-57.388	84.654	77.558	20.238	-3.6287	-3.5491	0.77798	-1.4052	32.141	-5.0887
140.54	7.2585	50.827	-3.1307	0.34273	-1.1804	0.028589	-0.0071002	-0.005753	0.66021	-1.3176	3114.4	19.883	2.7807	88.648	-57.311	84.658	77.558	20.238	-3.6287	-3.5491	0.77798	-1.4052	32.141	-5.0887
140.54	7.2618	50.822	-3.1306	0.3427	-1.1804	0.027085	-0.004503	-0.0059552	0.66021	-1.3176	3113.7	19.881	2.7818	88.651	-57.235	84.662	77.558	20.238	-3.6287	-3.5491	0.77798	-1.4052	32.141	-5.0887
140.55	7.265	50.818	-3.1304	0.34269	-1.1805	0.025591	-0.001911	-0.0061493	0.66021	-1.3176	3113.0	19.878	2.783	88.654	-57.16	84.666	77.558	20.238	-3.6287	-3.5491	0.77798	-1.4052	32.141	-5.0887
140.56	7.2681	50.813	-3.1303	0.34268	-1.1805	0.024105	0.00067519	-0.0063351	0.66021	-1.3176	3112.3	19.876	2.7841	88.657	-57.086	84.669	77.558	20.238	-3.6287	-3.5491	0.77798	-1.4052	32.141	-5.0887
140.56	7.2709	50.809	-3.1302	0.34269	-1.1805	0.022628	0.0032546	-0.0065126	0.66021	-1.3176	3111.5	19.873	2.7851	88.66	-57.012	84.673	77.558	20.238	-3.6287	-3.5491	0.77798	-1.4052	32.141	-5.0887
140.57	7.2736	50.804	-3.1301	0.34272	-1.1806	0.021161	0.0058266	-0.0066816	0.66021	-1.3176	3110.8	19.871	2.786	88.663	-56.94	84.677	77.558	20.238	-3.6287	-3.5491	0.77798	-1.4052	32.141	-5.0887
140.58	7.2762	50.799	-3.13	0.34275	-1.1806	0.019704	0.0083902	-0.006842	0.66021	-1.3176	3110.1	19.868	2.7869	88.666	-56.869	84.68	77.558	20.238	-3.6287	-3.5491	0.77798	-1.4052	32.141	-5.0887
140.58	7.2785	50.794	-3.1299	0.3428	-1.1806	0.018258	0.010945	-0.0069936	0.66021	-1.3176	3109.3	19.865	2.7877	88.668	-56.799	84.684	77.558	20.238	-3.6287	-3.5491	0.77798	-1.4052	32.141	-5.0887
140.59	7.2807	50.789	-3.1298	0.34286	-1.1807	0.016822	0.013489	-0.0071363	0.66021	-1.3176	3108.6	19.863	2.7885	88.671	-56.73	84.687	77.558	20.238	-3.6287	-3.5491	0.77798	-1.4052	32.141	-5.0887
140.6	7.2828	50.785	-3.1297	0.34294	-1.1807	0.015399	0.016023	-0.0072701	0.66021	-1.3176	3107.9	19.86	2.7892	88.674	-56.662	84.691	77.558	20.238	-3.6287	-3.5491	0.77798	-1.4052	32.141	-5.0887
140.6	7.2847	50.78	-3.1297	0.34302	-1.1807	0.013987	0.018545	-0.0073947	0.66021	-1.3176	3107.2	19.858	2.7898	88.677	-56.595	84.695	77.558	20.238	-3.6287	-3.5491	0.77798	-1.4052	32.141	-5.0887
140.61	7.2865	50.775	-3.1296	0.34312	-1.1808	0.012587	0.021055	-0.0075101	0.66021	-1.3176	3106.4	19.855	2.7904	88.679	-56.529	84.698	77.558	20.238	-3.6287	-3.5491	0.77798	-1.4052	32.141	-5.0887
140.62	7.2881	50.77	-3.1295	0.34323	-1.1808	0.0112	0.023552	-0.0076162	0.66021	-1.3176	3105.7	19.852	2.7909	88.682	-56.464	84.702	77.558	20.238	-3.6287	-3.5491	0.77798	-1.4052	32.141	-5.0887
140.62	7.2895	50.764	-3.1295	0.34336	-1.1808	0.0098267	0.026034	-0.0077128	0.66021	-1.3176	3105.0	19.85	2.7914	88.685	-56.4	84.705	77.558	20.238	-3.6287	-3.5491	0.77798	-1.4052	32.141	-5.0887
140.63	7.2908	50.759	-3.1294	0.34349	-1.1809	0.0084668	0.028502	-0.0077999	0.66021	-1.3176	3104.3	19.847	2.7918	88.688	-56.337	84.709	77.558	20.238	-3.6287	-3.5491	0.77798	-1.4052	32.141	-5.0887
140.64	7.292	50.754	-3.1294	0.34364	-1.1809	0.0071211	0.030954	-0.0078773	0.66021	-1.3176	3103.5	19.844	2.7922	88.69	-56.275	84.712	77.558	20.238	-3.6287	-3.5491	0.77798	-1.4052	32.141	-5.0887
140.64	7.293	50.749	-3.1294	0.3438	-1.181	0.0057898	0.033389	-0.0079451	0.66021	-1.3176	3102.8	19.841	2.7925	88.693	-56.214	84.715	77.558	20.238	-3.6287	-3.5491	0.77798	-1.4052	32.141	-5.0887
140.65	7.2939	50.744	-3.1293	0.34398	-1.181	0.0044736	0.035807	-0.008003	0.66021	-1.3176	3102.1	19.839	2.7928	88.695	-56.155	84.719	77.558	20.238	-3.6287	-3.5491	0.77798	-1.4052	32.141	-5.0887
140.66	7.2947	50.738	-3.1293	0.34416	-1.181	0.0031728	0.038207	-0.008051	0.66021	-1.3176	3101.3	19.836	2.793	88.698	-56.096	84.722	77.558	20.238	-3.6287	-3.5491	0.77798	-1.4052	32.141	-5.0887
140.66	7.2953	50.733	-3.1293	0.34436	-1.1811	0.0018878	0.040588	-0.0080891	0.66021	-1.3176	3100.6	19.833	2.7931	88.701	-56.038	84.726	77.558	20.238	-3.6287	-3.5491	0.77798	-1.4052	32.141	-5.0887
140.67	7.2958	50.728	-3.1293	0.34457	-1.1811	0.00061912	0.042949	-0.0081172	0.66021	-1.3176	3099.9	19.83	2.7932	88.703	-55.981	84.729	77.558	20.238	-3.6287	-3.5491	0.77798	-1.4052	32.141	-5.0887
140.67	7.2961	50.722	-3.1293	0.34479	-1.1812	-0.00063287	0.04529	-0.0081351	0.66021	-1.3176	3099.2	19.828	2.7933	88.706	-55.926	84.732	77.558	20.238	-3.6287	-3.5491	0.77798	-1.4052	32.141	-5.0887
140.68	7.2963	50.717	-3.1293	0.34502	-1.1812	-0.0018677	0.047609	-0.008143	0.66021	-1.3176	3098.4	19.825	2.7933	88.708	-55.871	84.736	77.558	20.238	-3.6287	-3.5491	0.77798	-1.4052	32.141	-5.0887
140.69	7.2964	50.712	-3.1293	0.34526	-1.1812	-0.0030851	0.049906	-0.0081406	0.66021	-1.3176	3097.7	19.822	2.7932	88.711	-55.818	84.739	77.558	20.238	-3.6287	-3.5491	0.77798	-1.4052	32.141	-5.0887
140.69	7.2964	50.706	-3.1293	0.34552	-1.1813	-0.0042844	0.05218	-0.0081279	0.66021	-1.3176	3097.0	19.819	2.7931	88.713	-55.765	84.742	77.558	20.238	-3.6287	-3.5491	0.77798	-1.4052	32.141	-5.0887
140.7	7.2962	50.701	-3.1294	0.34579	-1.1813	-0.0054655	0.05443	-0.008105	0.66021	-1.3176	3096.3	19.816	2.793	88.716	-55.714	84.746	77.558	20.238	-3.6287	-3.5491	0.77798	-1.4052	32.141	-5.0887
140.71	7.2959	50.695	-3.1294	0.34606	-1.1814	-0.0066277	0.056656	-0.0080717	0.66021	-1.3176	3095.5	19.814	2.7928	88.718	-55.663	84.749	77.558	20.238	-3.6287	-3.5491	0.77798	-1.4052	32.141	-5.0887
140.71	7.2955	50.69	-3.1294	0.34635	-1.1814	-0.0077708	0.058856	-0.0080282	0.66021	-1.3176	3094.8	19.811	2.7926	88.721	-55.614	84.752	77.558	20.238	-3.6287	-3.5491	0.77798	-1.4052	32.141	-5.0887
140.72	7.295	50.684	-3.1295	0.34665	-1.1814	-0.0088944	0.061031	-0.0079742	0.66021	-1.3176	3094.1	19.808	2.7923	88.723	-55.566	84.756	77.558	20.238	-3.6287	-3.5491	0.77798	-1.4052	32.141	-5.0887
140.73	7.2944	50.679	-3.1295	0.34696	-1.1815	-0.009998	0.063179	-0.0079098	0.66021	-1.3176	3093.4	19.805	2.792	88.726	-55.519	84.759	77.558	20.238	-3.6287	-3.5491	0.77798	-1.4052	32.141	-5.0887
140.73	7.2937	50.673	-3.1296	0.34728	-1.1815	-0.011081	0.065299	-0.0078351	0.66021	-1.3176	3092.6	19.802	2.7916	88.728	-55.473	84.762	77.558	20.238	-3.6287	-3.5491	0.77798	-1.4052	32.141	-5.0887
140.74	7.2928	50.668	-3.1296	0.34761	-1.1816	-0.012144	0.067391	-0.0077499	0.66021	-1.3176	3091.9	19.799	2.7912	88.731	-55.428	84.765	77.558	20.238	-3.6287	-3.5491	0.77798	-1.4052	32.141	-5.0887
140.75	7.2919	50.662	-3.1297	0.34796	-1.1816	-0.013186	0.069454	-0.0076544	0.66021	-1.3176	3091.2	19.797	2.7908	88.733	-55.384	84.769	77.558	20.238	-3.6287	-3.5491	0.77798	-1.4052	32.141	-5.0887
140.75	7.2908	50.657	-3.1298	0.34831	-1.1816	-0.014206	0.071488	-0.0075485	0.66021	-1.3176	3090.5	19.794	2.7903	88.735	-55.341	84.772	77.558	20.238	-3.6287	-3.5491	0.77798	-1.4052	32.141	-5.0887
140.76	7.2897	50.651	-3.1298	0.34867	-1.1817	-0.015205	0.073491	-0.0074322	0.66021	-1.3176	3089.8	19.791	2.7898	88.738	-55.299	84.775	77.558	20.238	-3.6287	-3.5491	0.77798	-1.4052	32.141	-5.0887
140.76	7.2884	50.646	-3.1299	0.34904	-1.1817	-0.016181	0.075463	-0.0073055	0.66021	-1.3176	3089.0	19.788	2.7892	88.74	-55.258	84.778	77.558	20.238	-3.6287	-3.5491	0.77798	-1.4052	32.141	-5.0887
140.77	7.2871	50.64	-3.13	0.34943	-1.1817	-0.017135	0.077404	-0.0071686	0.66021	-1.3176	3088.3	19.785	2.7886	88.743	-55.219	84.781	77.558	20.238	-3.6287	-3.5491	0.77798	-1.4052	32.141	-5.0887
140.78	7.2856	50.635	-3.1301	0.34982	-1.1818	-0.018067	0.079312	-0.0070213	0.66021	-1.3176	3087.6	19.783	2.788	88.745	-55.18	84.785	77.558	20.238	-3.6287	-3.5491	0.77798	-1.4052	32.141	-5.0887
140.78	7.2841	50.629	-3.1302	0.35022	-1.1818	-0.018975	0.081188	-0.0068638	0.66021	-1.3176	3086.9	19.78	2.7874	88.747	-55.142	84.788	77.558	20.238	-3.6287	-3.5491	0.77798	-1.4052	32.141	-5.0887
140.79	7.2825	50.624	-3.1303	0.35063	-1.1819	-0.01986	0.08303	-0.0066961	0.66021	-1.3176	3086.1	19.777	2.7867	88.75	-55.106	84.791	77.558	20.238	-3.6287	-3.5491	0.77798	-1.4052	32.141	-5.0887
140.8	7.2808	50.618	-3.1304	0.35105	-1.1819	-0.020722	0.084837	-0.0065182	0.66021	-1.3176	3085.4	19.774	2.7859	88.752	-55.071	84.794	77.558	20.238	-3.6287	-3.5491	0.77798	-1.4052	32.141	-5.0887
140.8	7.279	50.613	-3.1305	0.35148	-1.1819	-0.021559	0.086611	-0.0063303	0.66021	-1.3176	3084.7	19.771	2.7852	88.754	-55.036	84.797	77.558	20.238	-3.6287	-3.5491	0.77798	-1.4052	32.141	-5.0887
140.81	7.2771	50.607	-3.1306	0.35192	-1.1819	-0.022373	0.088348	-0.0061323	0.66021	-1.3176	3084.0	19.769	2.7844	88.757	-55.003	84.8	77.558	20.238	-3.6287	-3.5491	0.77798	-1.4052	32.141	-5.0887
140.81	7.2751	50.602	-3.1307	0.35236	-1.182	-0.023162	0.09005	-0.0059244	0.66021	-1.3176	3083.2	19.766	2.7836	88.759	-54.971	84.803	77.558	20.238	-3.6287	-3.5491	0.77798	-1.4052	32.141	-5.0887
140.82	7.2731	50.596	-3.1308	0.35282	-1.182	-0.023926	0.091716	-0.0057065	0.66021	-1.3176	3082.5	19.763	2.7827	88.761	-54.94	84.806	77.558	20.238	-3.6287	-3.5491	0.77798	-1.4052	32.141	-5.0887
140.83	7.271	50.591	-3.1309	0.35328	-1.182	-0.024666	0.093345	-0.0054789	0.66021	-1.3176	3081.8	19.76	2.7818	88.764	-54.91	84.81	77.558	20.238	-3.6287	-3.5491	0.77798	-1.4052	32.141	-5.0887
140.83	7.2688	50.586	-3.1311	0.35375	-1.1821	-0.02538	0.094936	-0.0052416	0.66021	-1.3176	3081.1	19.758	2.7809	88.766	-54.881	84.813	77.558	20.238	-3.6287	-3.5491	0.77798	-1.4052	32.141	-5.0887
140.84	7.2666	50.58	-3.1312	0.35423	-1.1821	-0.02607	0.096489	-0.0049947	0.66021	-1.3176	3080.4	19.755	2.78	88.768	-54.854	84.816	77.558	20.238	-3.6287	-3.5491	0.77798	-1.4052	32.141	-5.0887
140.85	7.2643	50.575	-3.1313	0.35471	-1.1821	-0.026733	0.098005	-0.0047382	0.66021	-1.3176	3079.6	19.752	2.7791	88.77	-54.827	84.819	77.558	20.238	-3.6287	-3.5491	0.77798	-1.4052	32.141	-5.0887
140.85	7.2619	50.57	-3.1315	0.35521	-1.1821	-0.027371	0.099481	-0.0044723	0.66021	-1.3176	3078.9	19.75	2.7781	88.773	-54.801	84.822	77.558	20.238	-3.6287	-3.5491	0.77798	-1.4052	32.141	-5.0887
140.86	7.2595	50.564	-3.1316	0.35571	-1.1822	-0.027983	0.10092	-0.0041971	0.66021	-1.3176	3078.2	19.747	2.7771	88.775	-54.777	84.825	77.558	20.238	-3.6287	-3.5491	0.77798	-1.4052	32.141	-5.0887
140.86	7.257	50.559	-3.1317	0.35622	-1.1822	-0.028569	0.10232	-0.0039127	0.66021	-1.3176	3077.5	19.744	2.776	88.777	-54.754	84.828	77.558	20.238	-3.6287	-3.5491	0.77798	-1.4052	32.141	-5.0887
140.87	7.2544	50.554	-3.1319	0.35673	-1.1822	-0.029129	0.10367	-0.0036192	0.66021	-1.3176	3076.7	19.742	2.775	88.779	-54.731	84.831	77.558	20.238	-3.6287	-3.5491	0.77798	-1.4052	32.141	-5.0887
140.88	7.2518	50.549	-3.132	0.35725	-1.1822	-0.029663	0.10499	-0.0033167	0.66021	-1.3176	3076.0	19.739	2.7739	88.782	-54.71	84.834	77.558	20.238	-3.6287	-3.5491	0.77798	-1.4052	32.141	-5.0887
140.88	7.2492	50.544	-3.1322	0.35778	-1.1822	-0.03017	0.10627	-0.0030054	0.66021	-1.3176	3075.3	19.736	2.7729	88.784	-54.69	84.837	77.558	20.238	-3.6287	-3.5491	0.77798	-1.4052	32.141	-5.0887
140.89	7.2465	50.539	-3.1323	0.35832	-1.1822	-0.03065	0.1075	-0.0026854	0.66021	-1.3176	3074.6	19.734	2.7717	88.786	-54.671	84.84	77.558	20.238	-3.6287	-3.5491	0.77798	-1.4052	32.141	-5.0887
140.89	7.2438	50.534	-3.1325	0.35886	-1.1823	-0.031104	0.10869	-0.0023568	0.66021	-1.3176	3073.9	19.731	2.7706	88.788	-54.653	84.843	77.558	20.238	-3.6287	-3.5491	0.77798	-1.4052	32.141	-5.0887
140.9	7.241	50.529	-3.1326	0.3594	-1.1823	-0.031531	0.10985	-0.0020198	0.66021	-1.3176	3073.1	19.729	2.7695	88.791	-54.636	84.846	77.558	20.238	-3.6287	-3.5491	0.77798	-1.4052	32.141	-5.0887
140.91	7.2381	50.524	-3.1328	0.35996	-1.1823	-0.031931	0.11096	-0.0016746	0.66021	-1.3176	3072.4	19.726	2.7683	88.793	-54.62	84.849	77.558	20.238	-3.6287	-3.5491	0.77798	-1.4052	32.141	-5.0887
140.91	7.2353	50.519	-3.133	0.36051	-1.1823	-0.032304	0.11202	-0.0013212	0.66021	-1.3176	3071.7	19.723	2.7672	88.795	-54.605	84.852	77.558	20.238	-3.6287	-3.5491	0.77798	-1.4052	32.141	-5.0887
140.92	7.2324	50.514	-3.1331	0.36108	-1.1823	-0.03265	0.11305	-0.00095977	0.66021	-1.3176	3071.0	19.721	2.766	88.797	-54.592	84.856	77.558	20.238	-3.6287	-3.5491	0.77798	-1.4052	32.141	-5.0887
140.92	7.2294	50.509	-3.1333	0.36164	-1.1823	-0.032969	0.11403	-0.00059054	0.66021	-1.3176	3070.2	19.718	2.7648	88.799	-54.579	84.859	77.558	20.238	-3.6287	-3.5491	0.77798	-1.4052	32.141	-5.0887
140.93	7.2265	50.504	-3.1335	0.36222	-1.1823	-0.033261	0.11497	-0.00021364	0.66021	-1.3176	3069.5	19.716	2.7636	88.802	-54.568	84.862	77.558	20.238	-3.6287	-3.5491	0.77798	-1.4052	32.141	-5.0887
140.93	7.2235	50.5	-3.1336	0.36279	-1.1823	-0.033526	0.11586	0.00017077	0.66021	-1.3176	3068.8	19.714	2.7624	88.804	-54.557	84.865	77.558	20.238	-3.6287	-3.5491	0.77798	-1.4052	32.141	-5.0887
140.94	7.2205	50.495	-3.1338	0.36337	-1.1823	-0.033764	0.11672	0.00056252	0.66021	-1.3176	3068.1	19.711	2.7612	88.806	-54.548	84.868	77.558	20.238	-3.6287	-3.5491	0.77798	-1.4052	32.141	-5.0887
140.95	7.2174	50.49	-3.134	0.36396	-1.1823	-0.033974	0.11754	0.00096145	0.66021	-1.3176	3067.4	19.709	2.7599	88.808	-54.54	84.871	77.558	20.238	-3.6287	-3.5491	0.77798	-1.4052	32.141	-5.0887
140.95	7.2144	50.486	-3.1341	0.36455	-1.1823	-0.034157	0.11846	0.0013682	0.66021	-1.3176	3066.6	19.706	2.7587	88.811	-54.533	84.874	77.558	20.238	-3.6287	-3.5491	0.77798	-1.4052	32.141	-5.0887
140.96	7.2113	50.481	-3.1343	0.36514	-1.1823	-0.034312	0.11935	0.0017835	0.66021	-1.3176	3065.9	19.704	2.7575	88.813	-54.527	84.877	77.558	20.238	-3.6287	-3.5491	0.77798	-1.4052	32.141	-5.0887
140.96	7.2082	50.477	-3.1345	0.36574	-1.1823	-0.03444	0.12018	0.002207	0.66021	-1.3176	3065.2	19.702	2.7562	88.815	-54.522	84.88	77.558	20.238	-3.6287	-3.5491	0.77798	-1.4052	32.141	-5.0887
140.97	7.2051	50.472	-3.1346	0.36635	-1.1823	-0.034539	0.12097	0.0026386	0.66021	-1.3176	3064.5	19.699	2.7549	88.817	-54.518	84.883	77.558	20.238	-3.6287	-3.5491	0.77798	-1.4052	32.141	-5.0887
140.97	7.202	50.468	-3.1348	0.36695	-1.1822	-0.034611	0.12171	0.0030782	0.66021	-1.3176	3063.8	19.697	2.7537	88.819	-54.515	84.886	77.558	20.238	-3.6287	-3.5491	0.77798	-1.4052	32.141	-5.0887
140.98	7.1989	50.464	-3.135	0.36756	-1.1822	-0.034655	0.12241	0.0035254	0.66021	-1.3176	3063.0	19.695	2.7524	88.822	-54.513	84.889	77.558	20.238	-3.6287	-3.5491	0.77798	-1.4052	32.141	-5.0887
140.99	7.1958	50.46	-3.1352	0.36818	-1.1822	-0.034671	0.12306	0.0039802	0.66021	-1.3176	3062.3	19.693	2.7512	88.824	-54.513	84.892	77.558	20.238	-3.6287	-3.5491	0.77798	-1.4052	32.141	-5.0887
140.99	7.1926	50.456	-3.1353	0.36879	-1.1822	-0.03466	0.12366	0.0044423	0.66021	-1.3176	3061.6	19.69	2.7499	88.826	-54.513	84.895	77.558	20.238	-3.6287	-3.5491	0.77798	-1.4052	32.141	-5.0887
141.0	7.1895	50.452	-3.1355	0.36941	-1.1822	-0.03462	0.12422	0.0049115	0.66021	-1.3176	3060.9	19.688	2.7486	88.828	-54.514	84.898	77.558	20.238	-3.6287	-3.5491	0.77798	-1.4052	32.141	-5.0887
141.0	7.1864	50.448	-3.1357	0.37004	-1.1821	-0.034553	0.12472	0.0053875	0.66021	-1.3176	3060.1	19.686	2.7474	88.83	-54.517	84.901	77.558	20.238	-3.6287	-3.5491	0.77798	-1.4052	32.141	-5.0887
141.01	7.1833	50.444	-3.1359	0.37066	-1.1821	-0.034458	0.12518	0.0058702	0.66021	-1.3176	3059.4	19.684	2.7461	88.833	-54.521	84.904	77.558	20.238	-3.6287	-3.5491	0.77798	-1.4052	32.141	-5.0887
141.01	7.1802	50.44	-3.136	0.37129	-1.1821	-0.034335	0.12559	0.0063594	0.66021	-1.3176	3058.7	19.682	2.7448	88.835	-54.525	84.907	77.558	20.238	-3.6287	-3.5491	0.77798	-1.4052	32.141	-5.0887
141.02	7.1771	50.436	-3.1362	0.37192	-1.182	-0.034185	0.12596	0.0068547	0.66021	-1.3176	3058.0	19.68	2.7436	88.837	-54.531	84.91	77.558	20.238	-3.6287	-3.5491	0.77798	-1.4052	32.141	-5.0887
141.03	7.174	50.432	-3.1364	0.37255	-1.182	-0.034006	0.12627	0.007356	0.66021	-1.3176	3057.3	19.678	2.7423	88.839	-54.538	84.913	77.558	20.238	-3.6287	-3.5491	0.77798	-1.4052	32.141	-5.0887
141.03	7.1709	50.429	-3.1365	0.37318	-1.182	-0.033801	0.12653	0.007863	0.66021	-1.3176	3056.5	19.676	2.7411	88.842	-54.546	84.916	77.558	20.238	-3.6287	-3.5491	0.77798	-1.4052	32.141	-5.0887
141.04	7.1678	50.425	-3.1367	0.37381	-1.1819	-0.033568	0.12675	0.0083755	0.66021	-1.3176	3055.8	19.674	2.7399	88.844	-54.554	84.919	77.558	20.238	-3.6287	-3.5491	0.77798	-1.4052	32.141	-5.0887
141.04	7.1648	50.422	-3.1369	0.37445	-1.1819	-0.033307	0.12692	0.0088931	0.66021	-1.3176	3055.1	19.672	2.7386	88.846	-54.564	84.922	77.558	20.238	-3.6287	-3.5491	0.77798	-1.4052	32.141	-5.0887
141.05	7.1618	50.418	-3.137	0.37508	-1.1818	-0.03302	0.12704	0.0094158	0.66021	-1.3176	3054.4	19.67	2.7374	88.848	-54.575	84.925	77.558	20.238	-3.6287	-3.5491	0.77798	-1.4052	32.141	-5.0887
141.05	7.1588	50.415	-3.1372	0.37572	-1.1818	-0.032706	0.12711	0.0099431	0.66021	-1.3176	3053.7	19.668	2.7362	88.851	-54.587	84.929	77.558	20.238	-3.6287	-3.5491	0.77798	-1.4052	32.141	-5.0887
141.06	7.1558	50.412	-3.1374	0.37635	-1.1817	-0.032365	0.12713	0.010475	0.66021	-1.3176	3052.9	19.666	2.735	88.853	-54.6	84.932	77.558	20.238	-3.6287	-3.5491	0.77798	-1.4052	32.141	-5.0887
141.06	7.1529	50.409	-3.1375	0.37699	-1.1817	-0.031997	0.12711	0.011011	0.66021	-1.3176	3052.2	19.664	2.7338	88.855	-54.615	84.935	77.558	20.238	-3.6287	-3.5491	0.77798	-1.4052	32.141	-5.0887
141.07	7.15	50.406	-3.1377	0.37762	-1.1816	-0.031603	0.12704	0.011551	0.66021	-1.3176	3051.5	19.663	2.7326	88.857	-54.63	84.938	77.558	20.238	-3.6287	-3.5491	0.77798	-1.4052	32.141	-5.0887
141.07	7.1471	50.403	-3.1378	0.37826	-1.1816	-0.031183	0.12691	0.012094	0.66021	-1.3176	3050.8	19.661	2.7314	88.86	-54.646	84.941	77.558	20.238	-3.6287	-3.5491	0.77798	-1.4052	32.141	-5.0887
141.08	7.1443	50.4	-3.138	0.37889	-1.1815	-0.030736	0.12675	0.012641	0.66021	-1.3176	3050.0	19.659	2.7303	88.862	-54.663	84.944	77.558	20.238	-3.6287	-3.5491	0.77798	-1.4052	32.141	-5.0887
141.08	7.1415	50.397	-3.1382	0.37953	-1.1814	-0.030264	0.12653	0.013191	0.66021	-1.3176	3049.3	19.657	2.7291	88.864	-54.681	84.947	77.558	20.238	-3.6287	-3.5491	0.77798	-1.4052	32.141	-5.0887
141.09	7.1387	50.395	-3.1383	0.38016	-1.1814	-0.029767	0.12626	0.013744	0.66021	-1.3176	3048.6	19.656	2.728	88.867	-54.701	84.95	77.558	20.238	-3.6287	-3.5491	0.77798	-1.4052	32.141	-5.0887
141.09	7.136	50.392	-3.1385	0.38079	-1.1813	-0.029244	0.12595	0.014299	0.66021	-1.3176	3047.9	19.654	2.7269	88.869	-54.721	84.953	77.558	20.238	-3.6287	-3.5491	0.77798	-1.4052	32.141	-5.0887
141.1	7.1333	50.39	-3.1386	0.38142	-1.1812	-0.028697	0.12559	0.014857	0.66021	-1.3176	3047.2	19.653	2.7258	88.871	-54.742	84.956	77.558	20.238	-3.6287	-3.5491	0.77798	-1.4052	32.141	-5.0887
141.1	7.1307	50.387	-3.1387	0.38204	-1.1812	-0.028125	0.12519	0.015417	0.66021	-1.3176	3046.4	19.651	2.7247	88.874	-54.765	84.96	77.558	20.238	-3.6287	-3.5491	0.77798	-1.4052	32.141	-5.0887
141.11	7.1281	50.385	-3.1389	0.38267	-1.1811	-0.027529	0.12474	0.015979	0.66021	-1.3176	3045.7	19.65	2.7237	88.876	-54.788	84.963	77.558	20.238	-3.6287	-3.5491	0.77798	-1.4052	32.141	-5.0887
141.11	7.1255	50.383	-3.139	0.38329	-1.181	-0.026908	0.12424	0.016542	0.66021	-1.3176	3045.0	19.648	2.7226	88.878	-54.812	84.966	77.558	20.238	-3.6287	-3.5491	0.77798	-1.4052	32.141	-5.0887
141.12	7.1231	50.38	-3.1391	0.38391	-1.1809	-0.026264	0.1237	0.017106	0.66021	-1.3176	3044.3	19.647	2.7216	88.881	-54.838	84.969	77.558	20.238	-3.6287	-3.5491	0.77798	-1.4052	32.141	-5.0887
141.13	7.1206	50.378	-3.1393	0.38453	-1.1808	-0.025597	0.12311	0.017671	0.66021	-1.3176	3043.5	19.645	2.7206	88.883	-54.864	84.972	77.558	20.238	-3.6287	-3.5491	0.77798	-1.4052	32.141	-5.0887
141.13	7.1183	50.376	-3.1394	0.38514	-1.1807	-0.024907	0.12248	0.018237	0.66021	-1.3176	3042.8	19.644	2.7196	88.885	-54.892	84.975	77.558	20.238	-3.6287	-3.5491	0.77798	-1.4052	32.141	-5.0887
141.14	7.1159	50.375	-3.1395	0.38575	-1.1806	-0.024194	0.1218	0.018804	0.66021	-1.3176	3042.1	19.643	2.7187	88.888	-54.92	84.979	77.558	20.238	-3.6287	-3.5491	0.77798	-1.4052	32.141	-5.0887
141.14	7.1137	50.373	-3.1396	0.38636	-1.1806	-0.023459	0.12108	0.01937	0.66021	-1.3176	3041.4	19.641	2.7177	88.89	-54.949	84.982	77.558	20.238	-3.6287	-3.5491	0.77798	-1.4052	32.141	-5.0887
141.15	7.1115	50.371	-3.1398	0.38696	-1.1805	-0.022702	0.12032	0.019937	0.66021	-1.3176	3040.7	19.64	2.7168	88.892	-54.98	84.985	77.558	20.238	-3.6287	-3.5491	0.77798	-1.4052	32.141	-5.0887
141.15	7.1094	50.369	-3.1399	0.38756	-1.1804	-0.021924	0.11951	0.020503	0.66021	-1.3176	3039.9	19.639	2.7159	88.895	-55.011	84.988	77.558	20.238	-3.6287	-3.5491	0.77798	-1.4052	32.141	-5.0887
141.16	7.1073	50.368	-3.14	0.38816	-1.1802	-0.021125	0.11866	0.021069	0.66021	-1.3176	3039.2	19.638	2.7151	88.897	-55.044	84.991	77.558	20.238	-3.6287	-3.5491	0.77798	-1.4052	32.141	-5.0887
141.16	7.1053	50.367	-3.1401	0.38875	-1.1801	-0.020305	0.11777	0.021633	0.66021	-1.3176	3038.5	19.637	2.7142	88.9	-55.077	84.995	77.558	20.238	-3.6287	-3.5491	0.77798	-1.4052	32.141	-5.0887
141.17	7.1034	50.365	-3.1402	0.38934	-1.18	-0.019464	0.11684	0.022197	0.66021	-1.3176	3037.8	19.636	2.7134	88.902	-55.111	84.998	77.558	20.238	-3.6287	-3.5491	0.77798	-1.4052	32.141	-5.0887
141.17	7.1015	50.364	-3.1403	0.38992	-1.1799	-0.018604	0.11586	0.02276	0.66021	-1.3176	3037.0	19.634	2.7126	88.904	-55.147	85.001	77.558	20.238	-3.6287	-3.5491	0.77798	-1.4052	32.141	-5.0887
141.17	7.0997	50.363	-3.1404	0.3905	-1.1798	-0.017725	0.11485	0.02332	0.66021	-1.3176	3036.3	19.633	2.7119	88.907	-55.183	85.004	77.558	20.238	-3.6287	-3.5491	0.77798	-1.4052	32.141	-5.0887
141.18	7.098	50.362	-3.1405	0.39107	-1.1797	-0.016827	0.1138	0.02388	0.66021	-1.3176	3035.6	19.632	2.7111	88.909	-55.22	85.008	77.558	20.238	-3.6287	-3.5491	0.77798	-1.4052	32.141	-5.0887
141.18	7.0964	50.361	-3.1405	0.39163	-1.1796	-0.01591	0.11271	0.024437	0.66021	-1.3176	3034.9	19.631	2.7105	88.912	-55.258	85.011	77.558	20.238	-3.6287	-3.5491	0.77798	-1.4052	32.141	-5.0887
141.19	7.0948	50.36	-3.1406	0.39219	-1.1794	-0.014975	0.11158	0.024991	0.66021	-1.3176	3034.1	19.63	2.7098	88.914	-55.297	85.014	77.558	20.238	-3.6287	-3.5491	0.77798	-1.4052	32.141	-5.0887
141.19	7.0934	50.359	-3.1407	0.39275	-1.1793	-0.014023	0.11041	0.025544	0.66021	-1.3176	3033.4	19.63	2.7091	88.917	-55.337	85.017	77.558	20.238	-3.6287	-3.5491	0.77798	-1.4052	32.141	-5.0887
141.2	7.092	50.358	-3.1408	0.3933	-1.1792	-0.013053	0.1092	0.026093	0.66021	-1.3176	3032.7	19.629	2.7085	88.919	-55.378	85.021	77.558	20.238	-3.6287	-3.5491	0.77798	-1.4052	32.141	-5.0887
141.2	7.0907	50.358	-3.1408	0.39384	-1.1791	-0.012067	0.10796	0.02664	0.66021	-1.3176	3032.0	19.628	2.708	88.922	-55.42	85.024	77.558	20.238	-3.6287	-3.5491	0.77798	-1.4052	32.141	-5.0887
141.21	7.0895	50.357	-3.1409	0.39438	-1.1789	-0.011065	0.10669	0.027184	0.66021	-1.3176	3031.2	19.627	2.7074	88.924	-55.463	85.027	77.558	20.238	-3.6287	-3.5491	0.77798	-1.4052	32.141	-5.0887
141.21	7.0883	50.357	-3.1409	0.39491	-1.1788	-0.010047	0.10537	0.027724	0.66021	-1.3176	3030.5	19.626	2.7069	88.927	-55.507	85.031	77.558	20.238	-3.6287	-3.5491	0.77798	-1.4052	32.141	-5.0887
141.22	7.0873	50.357	-3.141	0.39543	-1.1786	-0.0090133	0.10403	0.028261	0.66021	-1.3176	3029.8	19.626	2.7064	88.929	-55.552	85.034	77.558	20.238	-3.6287	-3.5491	0.77798	-1.4052	32.141	-5.0887
141.22	7.0864	50.356	-3.141	0.39595	-1.1785	-0.0079651	0.10265	0.028794	0.66021	-1.3176	3029.1	19.625	2.706	88.932	-55.598	85.038	77.558	20.238	-3.6287	-3.5491	0.77798	-1.4052	32.141	-5.0887
141.23	7.0855	50.356	-3.1411	0.39646	-1.1784	-0.0069026	0.10124	0.029324	0.66021	-1.3176	3028.3	19.624	2.7056	88.935	-55.644	85.041	77.558	20.238	-3.6287	-3.5491	0.77798	-1.4052	32.141	-5.0887
141.23	7.0848	50.356	-3.1411	0.39696	-1.1782	-0.0058263	0.099791	0.029849	0.66021	-1.3176	3027.6	19.624	2.7052	88.937	-55.692	85.044	77.558	20.238	-3.6287	-3.5491	0.77798	-1.4052	32.141	-5.0887
141.24	7.0841	50.356	-3.1411	0.39746	-1.1781	-0.0047366	0.098314	0.03037	0.66021	-1.3176	3026.9	19.623	2.7049	88.94	-55.74	85.048	77.558	20.238	-3.6287	-3.5491	0.77798	-1.4052	32.141	-5.0887
141.24	7.0835	50.356	-3.1411	0.39794	-1.1779	-0.0036341	0.096807	0.030887	0.66021	-1.3176	3026.2	19.622	2.7046	88.942	-55.79	85.051	77.558	20.238	-3.6287	-3.5491	0.77798	-1.4052	32.141	-5.0887
141.25	7.0831	50.357	-3.1411	0.39842	-1.1777	-0.0025192	0.09527	0.031399	0.66021	-1.3176	3025.4	19.622	2.7044	88.945	-55.84	85.055	77.558	20.238	-3.6287	-3.5491	0.77798	-1.4052	32.141	-5.0887
141.25	7.0827	50.357	-3.1412	0.3989	-1.1776	-0.0013924	0.093703	0.031906	0.66021	-1.3176	3024.7	19.621	2.7041	88.948	-55.891	85.058	77.558	20.238	-3.6287	-3.5491	0.77798	-1.4052	32.141	-5.0887
141.26	7.0825	50.357	-3.1412	0.39936	-1.1774	-0.00025418	0.092108	0.032409	0.66021	-1.3176	3024.0	19.621	2.704	88.95	-55.943	85.061	77.558	20.238	-3.6287	-3.5491	0.77798	-1.4052	32.141	-5.0887
141.26	7.0823	50.358	-3.1412	0.39982	-1.1773	0.00089499	0.090485	0.032906	0.66021	-1.3176	3023.3	19.621	2.7038	88.953	-55.996	85.065	77.558	20.238	-3.6287	-3.5491	0.77798	-1.4052	32.141	-5.0887
141.26	7.0823	50.358	-3.1412	0.40027	-1.1771	0.0020546	0.088834	0.033398	0.66021	-1.3176	3022.5	19.62	2.7037	88.956	-56.05	85.068	77.558	20.238	-3.6287	-3.5491	0.77798	-1.4052	32.141	-5.0887
141.27	7.0823	50.359	-3.1411	0.40071	-1.1769	0.0032242	0.087158	0.033885	0.66021	-1.3176	3021.8	19.62	2.7037	88.958	-56.105	85.072	77.558	20.238	-3.6287	-3.5491	0.77798	-1.4052	32.141	-5.0887
141.27	7.0825	50.359	-3.1411	0.40114	-1.1768	0.0044033	0.085456	0.034367	0.66021	-1.3176	3021.1	19.619	2.7036	88.961	-56.16	85.075	77.558	20.238	-3.6287	-3.5491	0.77798	-1.4052	32.141	-5.0887
141.28	7.0828	50.36	-3.1411	0.40156	-1.1766	0.0055914	0.083728	0.034843	0.66021	-1.3176	3020.3	19.619	2.7037	88.964	-56.216	85.079	77.558	20.238	-3.6287	-3.5491	0.77798	-1.4052	32.141	-5.0887
141.28	7.0832	50.361	-3.1411	0.40197	-1.1764	0.0067881	0.081977	0.035313	0.66021	-1.3176	3019.6	19.619	2.7037	88.966	-56.274	85.082	77.558	20.238	-3.6287	-3.5491	0.77798	-1.4052	32.141	-5.0887
141.29	7.0837	50.362	-3.141	0.40238	-1.1762	0.0079929	0.080203	0.035778	0.66021	-1.3176	3018.9	19.619	2.7038	88.969	-56.332	85.086	77.558	20.238	-3.6287	-3.5491	0.77798	-1.4052	32.141	-5.0887
141.29	7.0843	50.363	-3.141	0.40278	-1.1761	0.0092052	0.078405	0.036237	0.66021	-1.3176	3018.2	19.618	2.704	88.972	-56.391	85.09	77.558	20.238	-3.6287	-3.5491	0.77798	-1.4052	32.141	-5.0887
141.3	7.085	50.364	-3.1409	0.40316	-1.1759	0.010425	0.076586	0.036689	0.66021	-1.3176	3017.4	19.618	2.7042	88.975	-56.45	85.093	77.558	20.238	-3.6287	-3.5491	0.77798	-1.4052	32.141	-5.0887
141.3	7.0859	50.365	-3.1409	0.40354	-1.1757	0.011651	0.074746	0.037136	0.66021	-1.3176	3016.7	19.618	2.7044	88.978	-56.511	85.097	77.558	20.238	-3.6287	-3.5491	0.77798	-1.4052	32.141	-5.0887
141.31	7.0869	50.366	-3.1408	0.40391	-1.1755	0.012883	0.072885	0.037576	0.66021	-1.3176	3016.0	19.618	2.7047	88.98	-56.572	85.1	77.558	20.238	-3.6287	-3.5491	0.77798	-1.4052	32.141	-5.0887
141.31	7.088	50.368	-3.1408	0.40427	-1.1753	0.014121	0.071005	0.03801	0.66021	-1.3176	3015.2	19.618	2.7051	88.983	-56.635	85.104	77.558	20.238	-3.6287	-3.5491	0.77798	-1.4052	32.141	-5.0887
141.31	7.0892	50.369	-3.1407	0.40462	-1.1751	0.015365	0.069106	0.038438	0.66021	-1.3176	3014.5	19.618	2.7054	88.986	-56.698	85.108	77.558	20.238	-3.6287	-3.5491	0.77798	-1.4052	32.141	-5.0887
141.32	7.0905	50.371	-3.1406	0.40496	-1.1749	0.016613	0.067188	0.038859	0.66021	-1.3176	3013.8	19.618	2.7059	88.989	-56.762	85.111	77.558	20.238	-3.6287	-3.5491	0.77798	-1.4052	32.141	-5.0887
141.32	7.092	50.372	-3.1405	0.40529	-1.1747	0.017866	0.065253	0.039274	0.66021	-1.3176	3013.1	19.618	2.7063	88.992	-56.826	85.115	77.558	20.238	-3.6287	-3.5491	0.77798	-1.4052	32.141	-5.0887
141.33	7.0936	50.374	-3.1404	0.40561	-1.1745	0.019123	0.063302	0.039682	0.66021	-1.3176	3012.3	19.618	2.7069	88.995	-56.892	85.119	77.558	20.238	-3.6287	-3.5491	0.77798	-1.4052	32.141	-5.0887
141.33	7.0953	50.375	-3.1403	0.40593	-1.1743	0.020383	0.061334	0.040084	0.66021	-1.3176	3011.6	19.618	2.7074	88.997	-56.958	85.122	77.558	20.238	-3.6287	-3.5491	0.77798	-1.4052	32.141	-5.0887
141.34	7.0972	50.377	-3.1402	0.40623	-1.1741	0.021647	0.059351	0.040479	0.66021	-1.3176	3010.9	19.618	2.708	89.0	-57.025	85.126	77.558	20.238	-3.6287	-3.5491	0.77798	-1.4052	32.141	-5.0887
141.34	7.0991	50.379	-3.1401	0.40652	-1.1739	0.022913	0.057353	0.040867	0.66021	-1.3176	3010.1	19.618	2.7087	89.003	-57.092	85.13	77.558	20.238	-3.6287	-3.5491	0.77798	-1.4052	32.141	-5.0887
141.35	7.1012	50.381	-3.14	0.4068	-1.1737	0.024181	0.055342	0.041248	0.66021	-1.3176	3009.4	19.618	2.7094	89.006	-57.161	85.133	77.558	20.238	-3.6287	-3.5491	0.77798	-1.4052	32.141	-5.0887
141.35	7.1035	50.383	-3.1399	0.40707	-1.1735	0.025452	0.053317	0.041623	0.66021	-1.3176	3008.7	19.618	2.7102	89.009	-57.23	85.137	77.558	20.238	-3.6287	-3.5491	0.77798	-1.4052	32.141	-5.0887
141.36	7.1058	50.385	-3.1397	0.40733	-1.1733	0.026723	0.05128	0.04199	0.66021	-1.3176	3007.9	19.618	2.711	89.012	-57.3	85.141	77.558	20.238	-3.6287	-3.5491	0.77798	-1.4052	32.141	-5.0887
141.36	7.1083	50.387	-3.1396	0.40759	-1.1731	0.027996	0.049231	0.042351	0.66021	-1.3176	3007.2	19.618	2.7119	89.015	-57.371	85.145	77.558	20.238	-3.6287	-3.5491	0.77798	-1.4052	32.141	-5.0887
141.36	7.1109	50.389	-3.1395	0.40783	-1.1729	0.02927	0.047171	0.042704	0.66021	-1.3176	3006.5	19.619	2.7128	89.018	-57.442	85.149	77.558	20.238	-3.6287	-3.5491	0.77798	-1.4052	32.141	-5.0887
141.37	7.1137	50.391	-3.1393	0.40806	-1.1727	0.030544	0.045101	0.043051	0.66021	-1.3176	3005.7	19.619	2.7137	89.021	-57.514	85.152	77.558	20.238	-3.6287	-3.5491	0.77798	-1.4052	32.141	-5.0887
141.37	7.1166	50.394	-3.1391	0.40828	-1.1725	0.031818	0.04302	0.043391	0.66021	-1.3176	3005.0	19.619	2.7147	89.024	-57.587	85.156	77.558	20.238	-3.6287	-3.5491	0.77798	-1.4052	32.141	-5.0887
141.38	7.1196	50.396	-3.139	0.40849	-1.1722	0.033091	0.040931	0.043724	0.66021	-1.3176	3004.3	19.619	2.7158	89.027	-57.661	85.16	77.558	20.238	-3.6287	-3.5491	0.77798	-1.4052	32.141	-5.0887
141.38	7.1228	50.398	-3.1388	0.40869	-1.172	0.034363	0.038833	0.044049	0.66021	-1.3176	3003.5	19.62	2.7169	89.03	-57.735	85.164	77.558	20.238	-3.6287	-3.5491	0.77798	-1.4052	32.141	-5.0887
141.39	7.1261	50.401	-3.1386	0.40888	-1.1718	0.035635	0.036728	0.044368	0.66021	-1.3176	3002.8	19.62	2.7181	89.033	-57.81	85.168	77.558	20.238	-3.6287	-3.5491	0.77798	-1.4052	32.141	-5.0887
141.39	7.1295	50.403	-3.1385	0.40905	-1.1716	0.036904	0.034615	0.044679	0.66021	-1.3176	3002.1	19.62	2.7193	89.036	-57.886	85.172	77.558	20.238	-3.6287	-3.5491	0.77798	-1.4052	32.141	-5.0887
141.4	7.1331	50.406	-3.1383	0.40922	-1.1713	0.038172	0.032495	0.044983	0.66021	-1.3176	3001.3	19.621	2.7206	89.039	-57.962	85.176	77.558	20.238	-3.6287	-3.5491	0.77798	-1.4052	32.141	-5.0887
141.4	7.1368	50.409	-3.1381	0.40938	-1.1711	0.039438	0.03037	0.045281	0.66021	-1.3176	3000.6	19.621	2.7219	89.043	-58.039	85.179	77.558	20.238	-3.6287	-3.5491	0.77798	-1.4052	32.141	-5.0887
141.4	7.1407	50.411	-3.1379	0.40953	-1.1709	0.040701	0.02824	0.045571	0.66021	-1.3176	2999.9	19.621	2.7233	89.046	-58.117	85.183	77.558	20.238	-3.6287	-3.5491	0.77798	-1.4052	32.141	-5.0887
141.41	7.1447	50.414	-3.1377	0.40966	-1.1707	0.041961	0.026105	0.045854	0.66021	-1.3176	2999.1	19.622	2.7247	89.049	-58.195	85.187	77.558	20.238	-3.6287	-3.5491	0.77798	-1.4052	32.141	-5.0887
141.41	7.1488	50.417	-3.1375	0.40979	-1.1704	0.043217	0.023966	0.04613	0.66021	-1.3176	2998.4	19.622	2.7262	89.052	-58.274	85.191	77.558	20.238	-3.6287	-3.5491	0.77798	-1.4052	32.141	-5.0887
141.42	7.1531	50.42	-3.1372	0.4099	-1.1702	0.044471	0.021823	0.046399	0.66021	-1.3176	2997.7	19.623	2.7277	89.055	-58.353	85.195	77.558	20.238	-3.6287	-3.5491	0.77798	-1.4052	32.141	-5.0887
141.42	7.1575	50.423	-3.137	0.41	-1.17	0.04572	0.019678	0.04666	0.66021	-1.3176	2996.9	19.623	2.7293	89.058	-58.433	85.199	77.558	20.238	-3.6287	-3.5491	0.77798	-1.4052	32.141	-5.0887
141.43	7.162	50.426	-3.1368	0.4101	-1.1697	0.046965	0.01753	0.046915	0.66021	-1.3176	2996.2	19.624	2.7309	89.062	-58.514	85.203	77.558	20.238	-3.6287	-3.5491	0.77798	-1.4052	32.141	-5.0887
141.43	7.1667	50.429	-3.1365	0.41018	-1.1695	0.048205	0.015381	0.047163	0.66021	-1.3176	2995.5	19.624	2.7326	89.065	-58.595	85.207	77.558	20.238	-3.6287	-3.5491	0.77798	-1.4052	32.141	-5.0887
141.44	7.1716	50.432	-3.1363	0.41025	-1.1693	0.049441	0.01323	0.047403	0.66021	-1.3176	2994.7	19.625	2.7344	89.068	-58.677	85.211	77.558	20.238	-3.6287	-3.5491	0.77798	-1.4052	32.141	-5.0887
141.44	7.1765	50.435	-3.1361	0.41031	-1.169	0.050672	0.01108	0.047636	0.66021	-1.3176	2994.0	19.625	2.7362	89.071	-58.76	85.215	77.558	20.238	-3.6287	-3.5491	0.77798	-1.4052	32.141	-5.0887
141.44	7.1816	50.438	-3.1358	0.41036	-1.1688	0.051897	0.0089289	0.047863	0.66021	-1.3176	2993.3	19.626	2.738	89.075	-58.843	85.219	77.558	20.238	-3.6287	-3.5491	0.77798	-1.4052	32.141	-5.0887
141.45	7.1869	50.441	-3.1355	0.4104	-1.1686	0.053117	0.0067787	0.048082	0.66021	-1.3176	2992.5	19.626	2.7399	89.078	-58.926	85.224	77.558	20.238	-3.6287	-3.5491	0.77798	-1.4052	32.141	-5.0887
141.45	7.1923	50.444	-3.1353	0.41043	-1.1683	0.054331	0.0046297	0.048294	0.66021	-1.3176	2991.8	19.627	2.7419	89.081	-59.01	85.228	77.558	20.238	-3.6287	-3.5491	0.77798	-1.4052	32.141	-5.0887
141.46	7.1978	50.448	-3.135	0.41045	-1.1681	0.055538	0.0024825	0.048499	0.66021	-1.3176	2991.0	19.628	2.7439	89.085	-59.095	85.232	77.558	20.238	-3.6287	-3.5491	0.77798	-1.4052	32.141	-5.0887
141.46	7.2035	50.451	-3.1347	0.41045	-1.1678	0.056739	0.00033749	0.048698	0.66021	-1.3176	2990.3	19.628	2.746	89.088	-59.18	85.236	77.558	20.238	-3.6287	-3.5491	0.77798	-1.4052	32.141	-5.0887
141.47	7.2093	50.454	-3.1344	0.41045	-1.1676	0.057933	-0.0018047	0.048889	0.66021	-1.3176	2989.6	19.629	2.7481	89.091	-59.266	85.24	77.558	20.238	-3.6287	-3.5491	0.77798	-1.4052	32.141	-5.0887
141.47	7.2153	50.458	-3.1341	0.41044	-1.1673	0.059121	-0.0039436	0.049073	0.66021	-1.3176	2988.8	19.629	2.7502	89.095	-59.352	85.244	77.558	20.238	-3.6287	-3.5491	0.77798	-1.4052	32.141	-5.0887
141.48	7.2214	50.461	-3.1338	0.41041	-1.1671	0.060301	-0.0060786	0.04925	0.66021	-1.3176	2988.1	19.63	2.7525	89.098	-59.439	85.248	77.558	20.238	-3.6287	-3.5491	0.77798	-1.4052	32.141	-5.0887
141.48	7.2276	50.465	-3.1335	0.41038	-1.1668	0.061474	-0.0082092	0.049421	0.66021	-1.3176	2987.4	19.631	2.7547	89.101	-59.526	85.253	77.558	20.238	-3.6287	-3.5491	0.77798	-1.4052	32.141	-5.0887
141.49	7.234	50.468	-3.1332	0.41033	-1.1666	0.062638	-0.010335	0.049584	0.66021	-1.3176	2986.6	19.631	2.7571	89.105	-59.614	85.257	77.558	20.238	-3.6287	-3.5491	0.77798	-1.4052	32.141	-5.0887
141.49	7.2405	50.472	-3.1329	0.41027	-1.1663	0.063795	-0.012455	0.049741	0.66021	-1.3176	2985.9	19.632	2.7594	89.108	-59.702	85.261	77.558	20.238	-3.6287	-3.5491	0.77798	-1.4052	32.141	-5.0887
141.49	7.2471	50.475	-3.1326	0.41021	-1.1661	0.064944	-0.01457	0.049891	0.66021	-1.3176	2985.1	19.633	2.7619	89.112	-59.79	85.265	77.558	20.238	-3.6287	-3.5491	0.77798	-1.4052	32.141	-5.0887
141.5	7.2539	50.479	-3.1322	0.41013	-1.1659	0.066085	-0.016678	0.050033	0.66021	-1.3176	2984.4	19.634	2.7643	89.115	-59.879	85.269	77.558	20.238	-3.6287	-3.5491	0.77798	-1.4052	32.141	-5.0887
141.5	7.2608	50.483	-3.1319	0.41004	-1.1656	0.067216	-0.018779	0.050169	0.66021	-1.3176	2983.7	19.634	2.7669	89.118	-59.968	85.274	77.558	20.238	-3.6287	-3.5491	0.77798	-1.4052	32.141	-5.0887
141.51	7.2679	50.487	-3.1316	0.40994	-1.1653	0.068339	-0.020873	0.050299	0.66021	-1.3176	2982.9	19.635	2.7695	89.122	-60.058	85.278	77.558	20.238	-3.6287	-3.5491	0.77798	-1.4052	32.141	-5.0887
141.51	7.2751	50.49	-3.1312	0.40983	-1.1651	0.069453	-0.022958	0.050421	0.66021	-1.3176	2982.2	19.636	2.7721	89.125	-60.148	85.282	77.558	20.238	-3.6287	-3.5491	0.77798	-1.4052	32.141	-5.0887
141.52	7.2824	50.494	-3.1309	0.40971	-1.1648	0.070558	-0.025036	0.050537	0.66021	-1.3176	2981.4	19.637	2.7748	89.129	-60.239	85.286	77.558	20.238	-3.6287	-3.5491	0.77798	-1.4052	32.141	-5.0887
141.52	7.2899	50.498	-3.1305	0.40958	-1.1646	0.071653	-0.027104	0.050646	0.66021	-1.3176	2980.7	19.638	2.7775	89.132	-60.33	85.291	77.558	20.238	-3.6287	-3.5491	0.77798	-1.4052	32.141	-5.0887
141.53	7.2975	50.502	-3.1302	0.40944	-1.1643	0.072738	-0.029164	0.050748	0.66021	-1.3176	2980.0	19.638	2.7803	89.136	-60.421	85.295	77.558	20.238	-3.6287	-3.5491	0.77798	-1.4052	32.141	-5.0887
141.53	7.3052	50.506	-3.1298	0.40929	-1.1641	0.073814	-0.031213	0.050843	0.66021	-1.3176	2979.2	19.639	2.7831	89.139	-60.512	85.299	77.558	20.238	-3.6287	-3.5491	0.77798	-1.4052	32.141	-5.0887
141.54	7.3131	50.51	-3.1294	0.40913	-1.1638	0.07488	-0.033252	0.050932	0.66021	-1.3176	2978.5	19.64	2.786	89.143	-60.604	85.304	77.558	20.238	-3.6287	-3.5491	0.77798	-1.4052	32.141	-5.0887
141.54	7.3211	50.514	-3.1291	0.40896	-1.1636	0.075935	-0.035281	0.051014	0.66021	-1.3176	2977.7	19.641	2.789	89.147	-60.696	85.308	77.558	20.238	-3.6287	-3.5491	0.77798	-1.4052	32.141	-5.0887
141.54	7.3292	50.518	-3.1287	0.40877	-1.1633	0.07698	-0.037298	0.05109	0.66021	-1.3176	2977.0	19.642	2.792	89.15	-60.789	85.312	77.558	20.238	-3.6287	-3.5491	0.77798	-1.4052	32.141	-5.0887
141.55	7.3375	50.522	-3.1283	0.40858	-1.1631	0.078014	-0.039304	0.051159	0.66021	-1.3176	2976.2	19.643	2.795	89.154	-60.881	85.317	77.558	20.238	-3.6287	-3.5491	0.77798	-1.4052	32.141	-5.0887
141.55	7.3458	50.526	-3.1279	0.40838	-1.1628	0.079037	-0.041297	0.051221	0.66021	-1.3176	2975.5	19.643	2.7981	89.157	-60.974	85.321	77.558	20.238	-3.6287	-3.5491	0.77798	-1.4052	32.141	-5.0887
141.56	7.3543	50.53	-3.1275	0.40817	-1.1626	0.08005	-0.043278	0.051276	0.66021	-1.3176	2974.8	19.644	2.8012	89.161	-61.068	85.326	77.558	20.238	-3.6287	-3.5491	0.77798	-1.4052	32.141	-5.0887
141.56	7.363	50.534	-3.1271	0.40795	-1.1623	0.081051	-0.045246	0.051325	0.66021	-1.3176	2974.0	19.645	2.8044	89.164	-61.161	85.33	77.558	20.238	-3.6287	-3.5491	0.77798	-1.4052	32.141	-5.0887
141.57	7.3717	50.538	-3.1267	0.40772	-1.162	0.082041	-0.047201	0.051368	0.66021	-1.3176	2973.3	19.646	2.8076	89.168	-61.255	85.334	77.558	20.238	-3.6287	-3.5491	0.77798	-1.4052	32.141	-5.0887
141.57	7.3806	50.542	-3.1263	0.40748	-1.1618	0.083019	-0.049141	0.051404	0.66021	-1.3176	2972.5	19.647	2.8109	89.172	-61.348	85.339	77.558	20.238	-3.6287	-3.5491	0.77798	-1.4052	32.141	-5.0887
141.58	7.3896	50.546	-3.1259	0.40723	-1.1615	0.083986	-0.051068	0.051433	0.66021	-1.3176	2971.8	19.648	2.8142	89.175	-61.442	85.343	77.558	20.238	-3.6287	-3.5491	0.77798	-1.4052	32.141	-5.0887
141.58	7.3987	50.55	-3.1254	0.40697	-1.1613	0.084941	-0.052979	0.051456	0.66021	-1.3176	2971.0	19.649	2.8175	89.179	-61.536	85.348	77.558	20.238	-3.6287	-3.5491	0.77798	-1.4052	32.141	-5.0887
141.59	7.4079	50.554	-3.125	0.4067	-1.161	0.085883	-0.054875	0.051473	0.66021	-1.3176	2970.3	19.65	2.8209	89.183	-61.631	85.352	77.558	20.238	-3.6287	-3.5491	0.77798	-1.4052	32.141	-5.0887
141.59	7.4173	50.559	-3.1246	0.40642	-1.1608	0.086814	-0.056756	0.051483	0.66021	-1.3176	2969.6	19.651	2.8244	89.186	-61.725	85.357	77.558	20.238	-3.6287	-3.5491	0.77798	-1.4052	32.141	-5.0887
141.59	7.4268	50.563	-3.1241	0.40613	-1.1605	0.087732	-0.05862	0.051486	0.66021	-1.3176	2968.8	19.651	2.8279	89.19	-61.819	85.361	77.558	20.238	-3.6287	-3.5491	0.77798	-1.4052	32.141	-5.0887
141.6	7.4364	50.567	-3.1237	0.40583	-1.1602	0.088638	-0.060468	0.051483	0.66021	-1.3176	2968.1	19.652	2.8314	89.194	-61.914	85.366	77.558	20.238	-3.6287	-3.5491	0.77798	-1.4052	32.141	-5.0887
141.6	7.4461	50.571	-3.1232	0.40552	-1.16	0.089531	-0.062299	0.051474	0.66021	-1.3176	2967.3	19.653	2.835	89.197	-62.008	85.37	77.558	20.238	-3.6287	-3.5491	0.77798	-1.4052	32.141	-5.0887
141.61	7.4559	50.576	-3.1228	0.40521	-1.1597	0.090411	-0.064113	0.051458	0.66021	-1.3176	2966.6	19.654	2.8386	89.201	-62.103	85.375	77.558	20.238	-3.6287	-3.5491	0.77798	-1.4052	32.141	-5.0887
141.61	7.4658	50.58	-3.1223	0.40488	-1.1595	0.091278	-0.065909	0.051436	0.66021	-1.3176	2965.8	19.655	2.8423	89.205	-62.197	85.379	77.558	20.238	-3.6287	-3.5491	0.77798	-1.4052	32.141	-5.0887
141.62	7.4758	50.584	-3.1219	0.40455	-1.1592	0.092133	-0.067686	0.051408	0.66021	-1.3176	2965.1	19.656	2.846	89.209	-62.292	85.384	77.558	20.238	-3.6287	-3.5491	0.77798	-1.4052	32.141	-5.0887
141.62	7.4859	50.588	-3.1214	0.40421	-1.159	0.092973	-0.069445	0.051373	0.66021	-1.3176	2964.3	19.657	2.8497	89.212	-62.386	85.388	77.558	20.238	-3.6287	-3.5491	0.77798	-1.4052	32.141	-5.0887
141.63	7.4962	50.593	-3.121	0.40385	-1.1587	0.093801	-0.071185	0.051332	0.66021	-1.3176	2963.6	19.658	2.8535	89.216	-62.481	85.393	77.558	20.238	-3.6287	-3.5491	0.77798	-1.4052	32.141	-5.0887
141.63	7.5065	50.597	-3.1205	0.40349	-1.1584	0.094615	-0.072906	0.051284	0.66021	-1.3176	2962.9	19.659	2.8573	89.22	-62.575	85.397	77.558	20.238	-3.6287	-3.5491	0.77798	-1.4052	32.141	-5.0887
141.64	7.517	50.601	-3.12	0.40313	-1.1582	0.095415	-0.074606	0.051231	0.66021	-1.3176	2962.1	19.66	2.8612	89.224	-62.669	85.402	77.558	20.238	-3.6287	-3.5491	0.77798	-1.4052	32.141	-5.0887
141.64	7.5275	50.606	-3.1195	0.40275	-1.1579	0.096201	-0.076287	0.051171	0.66021	-1.3176	2961.4	19.661	2.8651	89.227	-62.763	85.406	77.558	20.238	-3.6287	-3.5491	0.77798	-1.4052	32.141	-5.0887
141.65	7.5381	50.61	-3.119	0.40236	-1.1577	0.096973	-0.077946	0.051104	0.66021	-1.3176	2960.6	19.662	2.869	89.231	-62.857	85.411	77.558	20.238	-3.6287	-3.5491	0.77798	-1.4052	32.141	-5.0887
141.65	7.5489	50.614	-3.1186	0.40197	-1.1574	0.097731	-0.079585	0.051032	0.66021	-1.3176	2959.9	19.663	2.873	89.235	-62.95	85.415	77.558	20.238	-3.6287	-3.5491	0.77798	-1.4052	32.141	-5.0887
141.66	7.5597	50.619	-3.1181	0.40157	-1.1572	0.098475	-0.081202	0.050953	0.66021	-1.3176	2959.1	19.664	2.877	89.239	-63.043	85.42	77.558	20.238	-3.6287	-3.5491	0.77798	-1.4052	32.141	-5.0887
141.66	7.5706	50.623	-3.1176	0.40116	-1.1569	0.099204	-0.082797	0.050868	0.66021	-1.3176	2958.4	19.665	2.881	89.243	-63.136	85.425	77.558	20.238	-3.6287	-3.5491	0.77798	-1.4052	32.141	-5.0887
141.66	7.5816	50.627	-3.1171	0.40074	-1.1567	0.099919	-0.08437	0.050777	0.66021	-1.3176	2957.6	19.666	2.8851	89.246	-63.229	85.429	77.558	20.238	-3.6287	-3.5491	0.77798	-1.4052	32.141	-5.0887
141.67	7.5927	50.632	-3.1166	0.40031	-1.1564	0.10062	-0.08592	0.05068	0.66021	-1.3176	2956.9	19.667	2.8892	89.25	-63.322	85.434	77.558	20.238	-3.6287	-3.5491	0.77798	-1.4052	32.141	-5.0887
141.67	7.6039	50.636	-3.1161	0.39988	-1.1561	0.1013	-0.087448	0.050576	0.66021	-1.3176	2956.1	19.667	2.8933	89.254	-63.413	85.438	77.558	20.238	-3.6287	-3.5491	0.77798	-1.4052	32.141	-5.0887
141.68	7.6152	50.64	-3.1156	0.39944	-1.1559	0.10197	-0.088951	0.050467	0.66021	-1.3176	2955.4	19.668	2.8975	89.258	-63.505	85.443	77.558	20.238	-3.6287	-3.5491	0.77798	-1.4052	32.141	-5.0887
141.68	7.6265	50.645	-3.1151	0.39899	-1.1556	0.10263	-0.090431	0.050351	0.66021	-1.3176	2954.6	19.669	2.9017	89.262	-63.596	85.448	77.558	20.238	-3.6287	-3.5491	0.77798	-1.4052	32.141	-5.0887
141.69	7.6379	50.649	-3.1145	0.39853	-1.1554	0.10327	-0.091887	0.05023	0.66021	-1.3176	2953.9	19.67	2.9059	89.265	-63.687	85.452	77.558	20.238	-3.6287	-3.5491	0.77798	-1.4052	32.141	-5.0887
141.69	7.6495	50.653	-3.114	0.39807	-1.1551	0.10389	-0.093319	0.050102	0.66021	-1.3176	2953.1	19.671	2.9102	89.269	-63.777	85.457	77.558	20.238	-3.6287	-3.5491	0.77798	-1.4052	32.141	-5.0887
141.7	7.661	50.657	-3.1135	0.3976	-1.1549	0.1045	-0.094725	0.049968	0.66021	-1.3176	2952.4	19.672	2.9144	89.273	-63.866	85.462	77.558	20.238	-3.6287	-3.5491	0.77798	-1.4052	32.141	-5.0887
141.7	7.6727	50.662	-3.113	0.39712	-1.1546	0.10509	-0.096106	0.049828	0.66021	-1.3176	2951.6	19.673	2.9188	89.277	-63.955	85.466	77.558	20.238	-3.6287	-3.5491	0.77798	-1.4052	32.141	-5.0887
141.71	7.6844	50.666	-3.1124	0.39664	-1.1544	0.10567	-0.097462	0.049683	0.66021	-1.3176	2950.9	19.674	2.9231	89.281	-64.043	85.471	77.558	20.238	-3.6287	-3.5491	0.77798	-1.4052	32.141	-5.0887
141.71	7.6962	50.67	-3.1119	0.39615	-1.1541	0.10623	-0.098792	0.049531	0.66021	-1.3176	2950.1	19.675	2.9275	89.285	-64.13	85.475	77.558	20.238	-3.6287	-3.5491	0.77798	-1.4052	32.141	-5.0887
141.72	7.7081	50.674	-3.1114	0.39565	-1.1539	0.10678	-0.1001	0.049373	0.66021	-1.3176	2949.4	19.676	2.9318	89.289	-64.217	85.48	77.558	20.238	-3.6287	-3.5491	0.77798	-1.4052	32.141	-5.0887
141.72	7.72	50.679	-3.1108	0.39515	-1.1536	0.10731	-0.10137	0.04921	0.66021	-1.3176	2948.6	19.677	2.9363	89.292	-64.302	85.485	77.558	20.238	-3.6287	-3.5491	0.77798	-1.4052	32.141	-5.0887
141.73	7.732	50.683	-3.1103	0.39464	-1.1534	0.10782	-0.10262	0.049041	0.66021	-1.3176	2947.9	19.678	2.9407	89.296	-64.387	85.489	77.558	20.238	-3.6287	-3.5491	0.77798	-1.4052	32.141	-5.0887
141.73	7.744	50.687	-3.1098	0.39412	-1.1532	0.10832	-0.10384	0.048866	0.66021	-1.3176	2947.1	19.679	2.9452	89.3	-64.471	85.494	77.558	20.238	-3.6287	-3.5491	0.77798	-1.4052	32.141	-5.0887
141.74	7.7561	50.691	-3.1092	0.3936	-1.1529	0.1088	-0.10504	0.048685	0.66021	-1.3176	2946.4	19.679	2.9496	89.304	-64.554	85.499	77.558	20.238	-3.6287	-3.5491	0.77798	-1.4052	32.141	-5.0887
141.74	7.7683	50.695	-3.1087	0.39307	-1.1527	0.10926	-0.10621	0.048498	0.66021	-1.3176	2945.6	19.68	2.9541	89.308	-64.636	85.503	77.558	20.238	-3.6287	-3.5491	0.77798	-1.4052	32.141	-5.0887
141.75	7.7805	50.7	-3.1081	0.39254	-1.1524	0.10971	-0.10735	0.048306	0.66021	-1.3176	2944.9	19.681	2.9587	89.312	-64.716	85.508	77.558	20.238	-3.6287	-3.5491	0.77798	-1.4052	32.141	-5.0887
141.75	7.7928	50.704	-3.1076	0.392	-1.1522	0.11014	-0.10846	0.048108	0.66021	-1.3176	2944.1	19.682	2.9632	89.316	-64.796	85.513	77.558	20.238	-3.6287	-3.5491	0.77798	-1.4052	32.141	-5.0887
141.75	7.8051	50.708	-3.107	0.39145	-1.1519	0.11055	-0.10954	0.047905	0.66021	-1.3176	2943.4	19.683	2.9678	89.319	-64.874	85.517	77.558	20.238	-3.6287	-3.5491	0.77798	-1.4052	32.141	-5.0887
141.76	7.8175	50.712	-3.1065	0.3909	-1.1517	0.11095	-0.11059	0.047696	0.66021	-1.3176	2942.6	19.684	2.9723	89.323	-64.951	85.522	77.558	20.238	-3.6287	-3.5491	0.77798	-1.4052	32.141	-5.0887
141.76	7.8299	50.716	-3.1059	0.39035	-1.1515	0.11133	-0.11161	0.047481	0.66021	-1.3176	2941.9	19.685	2.9769	89.327	-65.026	85.527	77.558	20.238	-3.6287	-3.5491	0.77798	-1.4052	32.141	-5.0887
141.77	7.8423	50.72	-3.1054	0.38979	-1.1512	0.11169	-0.11261	0.047261	0.66021	-1.3176	2941.1	19.685	2.9815	89.331	-65.1	85.531	77.558	20.238	-3.6287	-3.5491	0.77798	-1.4052	32.141	-5.0887
141.77	7.8548	50.724	-3.1048	0.38922	-1.151	0.11204	-0.11357	0.047035	0.66021	-1.3176	2940.4	19.686	2.9862	89.335	-65.172	85.536	77.558	20.238	-3.6287	-3.5491	0.77798	-1.4052	32.141	-5.0887
141.78	7.8673	50.728	-3.1042	0.38865	-1.1508	0.11237	-0.1145	0.046805	0.66021	-1.3176	2939.6	19.687	2.9908	89.339	-65.243	85.541	77.558	20.238	-3.6287	-3.5491	0.77798	-1.4052	32.141	-5.0887
141.78	7.8799	50.732	-3.1037	0.38808	-1.1505	0.11268	-0.11541	0.046568	0.66021	-1.3176	2938.9	19.688	2.9954	89.343	-65.312	85.545	77.558	20.238	-3.6287	-3.5491	0.77798	-1.4052	32.141	-5.0887
141.79	7.8925	50.736	-3.1031	0.3875	-1.1503	0.11297	-0.11628	0.046327	0.66021	-1.3176	2938.1	19.689	3.0001	89.346	-65.379	85.55	77.558	20.238	-3.6287	-3.5491	0.77798	-1.4052	32.141	-5.0887
141.79	7.9051	50.739	-3.1026	0.38691	-1.1501	0.11324	-0.11712	0.04608	0.66021	-1.3176	2937.4	19.689	3.0048	89.35	-65.444	85.555	77.558	20.238	-3.6287	-3.5491	0.77798	-1.4052	32.141	-5.0887
141.8	7.9178	50.743	-3.102	0.38633	-1.1498	0.1135	-0.11793	0.045828	0.66021	-1.3176	2936.6	19.69	3.0095	89.354	-65.507	85.559	77.558	20.238	-3.6287	-3.5491	0.77798	-1.4052	32.141	-5.0887
141.8	7.9304	50.747	-3.1014	0.38573	-1.1496	0.11374	-0.11871	0.045571	0.66021	-1.3176	2935.9	19.691	3.0142	89.358	-65.568	85.564	77.558	20.238	-3.6287	-3.5491	0.77798	-1.4052	32.141	-5.0887
141.81	7.9432	50.751	-3.1008	0.38514	-1.1494	0.11396	-0.11946	0.045309	0.66021	-1.3176	2935.1	19.692	3.0189	89.362	-65.627	85.569	77.558	20.238	-3.6287	-3.5491	0.77798	-1.4052	32.141	-5.0887
141.81	7.9559	50.755	-3.1003	0.38454	-1.1492	0.11417	-0.12017	0.045042	0.66021	-1.3176	2934.4	19.692	3.0236	89.366	-65.683	85.573	77.558	20.238	-3.6287	-3.5491	0.77798	-1.4052	32.141	-5.0887
141.82	7.9686	50.758	-3.0997	0.38394	-1.1489	0.11435	-0.12086	0.04477	0.66021	-1.3176	2933.6	19.693	3.0283	89.37	-65.737	85.578	77.558	20.238	-3.6287	-3.5491	0.77798	-1.4052	32.141	-5.0887
141.82	7.9814	50.762	-3.0991	0.38333	-1.1487	0.11452	-0.12151	0.044493	0.66021	-1.3176	2932.9	19.694	3.033	89.373	-65.789	85.582	77.558	20.238	-3.6287	-3.5491	0.77798	-1.4052	32.141	-5.0887
141.83	7.9941	50.766	-3.0986	0.38272	-1.1485	0.11467	-0.12213	0.044211	0.66021	-1.3176	2932.1	19.694	3.0377	89.377	-65.838	85.587	77.558	20.238	-3.6287	-3.5491	0.77798	-1.4052	32.141	-5.0887
141.83	8.0069	50.769	-3.098	0.38211	-1.1483	0.11481	-0.12272	0.043925	0.66021	-1.3176	2931.4	19.695	3.0425	89.381	-65.884	85.592	77.558	20.238	-3.6287	-3.5491	0.77798	-1.4052	32.141	-5.0887
141.84	8.0197	50.773	-3.0974	0.3815	-1.148	0.11492	-0.12327	0.043634	0.66021	-1.3176	2930.6	19.696	3.0472	89.385	-65.927	85.596	77.558	20.238	-3.6287	-3.5491	0.77798	-1.4052	32.141	-5.0887
141.84	8.0325	50.776	-3.0968	0.38088	-1.1478	0.11502	-0.12379	0.043338	0.66021	-1.3176	2929.9	19.696	3.0519	89.389	-65.968	85.601	77.558	20.238	-3.6287	-3.5491	0.77798	-1.4052	32.141	-5.0887
141.85	8.0453	50.78	-3.0963	0.38026	-1.1476	0.11509	-0.12428	0.043038	0.66021	-1.3176	2929.1	19.697	3.0567	89.393	-66.006	85.606	77.558	20.238	-3.6287	-3.5491	0.77798	-1.4052	32.141	-5.0887
141.85	8.0581	50.783	-3.0957	0.37963	-1.1474	0.11515	-0.12474	0.042733	0.66021	-1.3176	2928.4	19.697	3.0614	89.396	-66.041	85.61	77.558	20.238	-3.6287	-3.5491	0.77798	-1.4052	32.141	-5.0887
141.86	8.0709	50.786	-3.0951	0.37901	-1.1472	0.11519	-0.12516	0.042424	0.66021	-1.3176	2927.6	19.698	3.0661	89.4	-66.072	85.615	77.558	20.238	-3.6287	-3.5491	0.77798	-1.4052	32.141	-5.0887
141.86	8.0837	50.79	-3.0945	0.37838	-1.147	0.11522	-0.12555	0.042111	0.66021	-1.3176	2926.9	19.699	3.0709	89.404	-66.101	85.619	77.558	20.238	-3.6287	-3.5491	0.77798	-1.4052	32.141	-5.0887
141.87	8.0965	50.793	-3.094	0.37775	-1.1468	0.11522	-0.12591	0.041794	0.66021	-1.3176	2926.1	19.699	3.0756	89.408	-66.126	85.624	77.558	20.238	-3.6287	-3.5491	0.77798	-1.4052	32.141	-5.0887
141.87	8.1093	50.796	-3.0934	0.37712	-1.1466	0.11521	-0.12624	0.041472	0.66021	-1.3176	2925.4	19.7	3.0804	89.412	-66.148	85.629	77.558	20.238	-3.6287	-3.5491	0.77798	-1.4052	32.141	-5.0887
141.88	8.1221	50.799	-3.0928	0.37649	-1.1463	0.11518	-0.12653	0.041146	0.66021	-1.3176	2924.6	19.7	3.0851	89.415	-66.166	85.633	77.558	20.238	-3.6287	-3.5491	0.77798	-1.4052	32.141	-5.0887
141.88	8.1349	50.802	-3.0922	0.37586	-1.1461	0.11513	-0.12679	0.040817	0.66021	-1.3176	2923.9	19.701	3.0898	89.419	-66.182	85.638	77.558	20.238	-3.6287	-3.5491	0.77798	-1.4052	32.141	-5.0887
141.89	8.1476	50.805	-3.0917	0.37522	-1.1459	0.11506	-0.12701	0.040483	0.66021	-1.3176	2923.1	19.701	3.0945	89.423	-66.193	85.642	77.558	20.238	-3.6287	-3.5491	0.77798	-1.4052	32.141	-5.0887
141.89	8.1603	50.808	-3.0911	0.37459	-1.1457	0.11497	-0.1272	0.040146	0.66021	-1.3176	2922.3	19.701	3.0992	89.427	-66.202	85.647	77.558	20.238	-3.6287	-3.5491	0.77798	-1.4052	32.141	-5.0887
141.9	8.1731	50.811	-3.0905	0.37395	-1.1455	0.11487	-0.12736	0.039805	0.66021	-1.3176	2921.6	19.702	3.1039	89.43	-66.207	85.651	77.558	20.238	-3.6287	-3.5491	0.77798	-1.4052	32.141	-5.0887
141.9	8.1858	50.814	-3.0899	0.37332	-1.1453	0.11474	-0.12748	0.03946	0.66021	-1.3176	2920.8	19.702	3.1086	89.434	-66.208	85.656	77.558	20.238	-3.6287	-3.5491	0.77798	-1.4052	32.141	-5.0887
141.91	8.1984	50.817	-3.0894	0.37268	-1.1451	0.1146	-0.12757	0.039112	0.66021	-1.3176	2920.1	19.703	3.1133	89.438	-66.206	85.661	77.558	20.238	-3.6287	-3.5491	0.77798	-1.4052	32.141	-5.0887
141.91	8.2111	50.82	-3.0888	0.37204	-1.145	0.11444	-0.12763	0.038761	0.66021	-1.3176	2919.3	19.703	3.118	89.442	-66.2	85.665	77.558	20.238	-3.6287	-3.5491	0.77798	-1.4052	32.141	-5.0887
141.92	8.2237	50.823	-3.0882	0.3714	-1.1448	0.11426	-0.12766	0.038406	0.66021	-1.3176	2918.6	19.703	3.1227	89.445	-66.191	85.67	77.558	20.238	-3.6287	-3.5491	0.77798	-1.4052	32.141	-5.0887
141.92	8.2363	50.825	-3.0876	0.37076	-1.1446	0.11407	-0.12765	0.038047	0.66021	-1.3176	2917.8	19.704	3.1273	89.449	-66.179	85.674	77.558	20.238	-3.6287	-3.5491	0.77798	-1.4052	32.141	-5.0887
141.93	8.2489	50.828	-3.0871	0.37013	-1.1444	0.11385	-0.12761	0.037686	0.66021	-1.3176	2917.1	19.704	3.132	89.453	-66.163	85.679	77.558	20.238	-3.6287	-3.5491	0.77798	-1.4052	32.141	-5.0887
141.93	8.2614	50.831	-3.0865	0.36949	-1.1442	0.11362	-0.12753	0.037322	0.66021	-1.3176	2916.3	19.704	3.1366	89.456	-66.144	85.683	77.558	20.238	-3.6287	-3.5491	0.77798	-1.4052	32.141	-5.0887
141.94	8.2739	50.833	-3.0859	0.36885	-1.144	0.11337	-0.12742	0.036954	0.66021	-1.3176	2915.6	19.705	3.1412	89.46	-66.122	85.688	77.558	20.238	-3.6287	-3.5491	0.77798	-1.4052	32.141	-5.0887
141.94	8.2863	50.835	-3.0854	0.36821	-1.1438	0.11311	-0.12728	0.036584	0.66021	-1.3176	2914.8	19.705	3.1458	89.464	-66.097	85.692	77.558	20.238	-3.6287	-3.5491	0.77798	-1.4052	32.141	-5.0887
141.95	8.2988	50.838	-3.0848	0.36758	-1.1436	0.11282	-0.12711	0.036211	0.66021	-1.3176	2914.1	19.705	3.1504	89.467	-66.068	85.697	77.558	20.238	-3.6287	-3.5491	0.77798	-1.4052	32.141	-5.0887
141.95	8.3111	50.84	-3.0842	0.36694	-1.1435	0.11252	-0.1269	0.035835	0.66021	-1.3176	2913.3	19.705	3.155	89.471	-66.037	85.701	77.558	20.238	-3.6287	-3.5491	0.77798	-1.4052	32.141	-5.0887
141.96	8.3234	50.842	-3.0837	0.36631	-1.1433	0.1122	-0.12666	0.035457	0.66021	-1.3176	2912.6	19.705	3.1595	89.475	-66.002	85.705	77.558	20.238	-3.6287	-3.5491	0.77798	-1.4052	32.141	-5.0887
141.96	8.3357	50.845	-3.0831	0.36568	-1.1431	0.11186	-0.12639	0.035076	0.66021	-1.3176	2911.8	19.705	3.1641	89.478	-65.965	85.71	77.558	20.238	-3.6287	-3.5491	0.77798	-1.4052	32.141	-5.0887
141.97	8.348	50.847	-3.0826	0.36504	-1.1429	0.1115	-0.12609	0.034693	0.66021	-1.3176	2911.1	19.706	3.1686	89.482	-65.925	85.714	77.558	20.238	-3.6287	-3.5491	0.77798	-1.4052	32.141	-5.0887
141.97	8.3601	50.849	-3.082	0.36441	-1.1428	0.11113	-0.12575	0.034307	0.66021	-1.3176	2910.3	19.706	3.1731	89.486	-65.882	85.719	77.558	20.238	-3.6287	-3.5491	0.77798	-1.4052	32.141	-5.0887
141.98	8.3723	50.851	-3.0815	0.36379	-1.1426	0.11074	-0.12538	0.03392	0.66021	-1.3176	2909.5	19.706	3.1776	89.489	-65.837	85.723	77.558	20.238	-3.6287	-3.5491	0.77798	-1.4052	32.141	-5.0887
141.98	8.3843	50.853	-3.0809	0.36316	-1.1424	0.11033	-0.12498	0.03353	0.66021	-1.3176	2908.8	19.706	3.182	89.493	-65.789	85.728	77.558	20.238	-3.6287	-3.5491	0.77798	-1.4052	32.141	-5.0887
141.99	8.3963	50.855	-3.0804	0.36254	-1.1423	0.1099	-0.12455	0.033139	0.66021	-1.3176	2908.0	19.706	3.1865	89.496	-65.739	85.732	77.558	20.238	-3.6287	-3.5491	0.77798	-1.4052	32.141	-5.0887
141.99	8.4083	50.857	-3.0798	0.36192	-1.1421	0.10946	-0.12409	0.032745	0.66021	-1.3176	2907.3	19.706	3.1909	89.5	-65.687	85.736	77.558	20.238	-3.6287	-3.5491	0.77798	-1.4052	32.141	-5.0887
142.0	8.4202	50.858	-3.0793	0.3613	-1.1419	0.109	-0.1236	0.03235	0.66021	-1.3176	2906.5	19.706	3.1953	89.503	-65.632	85.741	77.558	20.238	-3.6287	-3.5491	0.77798	-1.4052	32.141	-5.0887
142.0	8.432	50.86	-3.0787	0.36068	-1.1418	0.10853	-0.12307	0.031953	0.66021	-1.3176	2905.8	19.706	3.1996	89.507	-65.575	85.745	77.558	20.238	-3.6287	-3.5491	0.77798	-1.4052	32.141	-5.0887
142.01	8.4438	50.862	-3.0782	0.36007	-1.1416	0.10803	-0.12252	0.031554	0.66021	-1.3176	2905.0	19.706	3.204	89.511	-65.517	85.749	77.558	20.238	-3.6287	-3.5491	0.77798	-1.4052	32.141	-5.0887
142.01	8.4555	50.863	-3.0776	0.35945	-1.1414	0.10753	-0.12193	0.031154	0.66021	-1.3176	2904.3	19.706	3.2083	89.514	-65.456	85.754	77.558	20.238	-3.6287	-3.5491	0.77798	-1.4052	32.141	-5.0887
142.02	8.4671	50.865	-3.0771	0.35885	-1.1413	0.107	-0.12131	0.030753	0.66021	-1.3176	2903.5	19.706	3.2126	89.518	-65.394	85.758	77.558	20.238	-3.6287	-3.5491	0.77798	-1.4052	32.141	-5.0887
142.02	8.4787	50.866	-3.0766	0.35824	-1.1411	0.10646	-0.12067	0.030351	0.66021	-1.3176	2902.8	19.705	3.2169	89.521	-65.33	85.762	77.558	20.238	-3.6287	-3.5491	0.77798	-1.4052	32.141	-5.0887
142.03	8.4902	50.867	-3.076	0.35764	-1.141	0.1059	-0.11999	0.029947	0.66021	-1.3176	2902.0	19.705	3.2211	89.524	-65.264	85.767	77.558	20.238	-3.6287	-3.5491	0.77798	-1.4052	32.141	-5.0887
142.03	8.5016	50.869	-3.0755	0.35704	-1.1408	0.10533	-0.11929	0.029542	0.66021	-1.3176	2901.3	19.705	3.2253	89.528	-65.197	85.771	77.558	20.238	-3.6287	-3.5491	0.77798	-1.4052	32.141	-5.0887
142.04	8.5129	50.87	-3.075	0.35645	-1.1407	0.10474	-0.11855	0.029136	0.66021	-1.3176	2900.5	19.705	3.2295	89.531	-65.128	85.775	77.558	20.238	-3.6287	-3.5491	0.77798	-1.4052	32.141	-5.0887
142.04	8.5242	50.871	-3.0745	0.35586	-1.1405	0.10414	-0.11779	0.02873	0.66021	-1.3176	2899.8	19.705	3.2337	89.535	-65.058	85.779	77.558	20.238	-3.6287	-3.5491	0.77798	-1.4052	32.141	-5.0887
142.05	8.5354	50.872	-3.0739	0.35527	-1.1404	0.10352	-0.117	0.028323	0.66021	-1.3176	2899.0	19.704	3.2378	89.538	-64.987	85.784	77.558	20.238	-3.6287	-3.5491	0.77798	-1.4052	32.141	-5.0887
142.05	8.5465	50.873	-3.0734	0.35469	-1.1403	0.10288	-0.11618	0.027915	0.66021	-1.3176	2898.3	19.704	3.2419	89.542	-64.915	85.788	77.558	20.238	-3.6287	-3.5491	0.77798	-1.4052	32.141	-5.0887
142.06	8.5575	50.874	-3.0729	0.35411	-1.1401	0.10223	-0.11533	0.027506	0.66021	-1.3176	2897.5	19.704	3.2459	89.545	-64.841	85.792	77.558	20.238	-3.6287	-3.5491	0.77798	-1.4052	32.141	-5.0887
142.06	8.5684	50.875	-3.0724	0.35353	-1.14	0.10157	-0.11445	0.027097	0.66021	-1.3176	2896.8	19.703	3.25	89.548	-64.766	85.796	77.558	20.238	-3.6287	-3.5491	0.77798	-1.4052	32.141	-5.0887
142.07	8.5793	50.876	-3.0719	0.35296	-1.1399	0.10089	-0.11355	0.026688	0.66021	-1.3176	2896.0	19.703	3.254	89.552	-64.691	85.8	77.558	20.238	-3.6287	-3.5491	0.77798	-1.4052	32.141	-5.0887
142.07	8.59	50.877	-3.0714	0.3524	-1.1397	0.1002	-0.11262	0.026279	0.66021	-1.3176	2895.3	19.703	3.2579	89.555	-64.614	85.805	77.558	20.238	-3.6287	-3.5491	0.77798	-1.4052	32.141	-5.0887
142.08	8.6007	50.877	-3.0709	0.35184	-1.1396	0.099491	-0.11167	0.025869	0.66021	-1.3176	2894.5	19.702	3.2618	89.558	-64.537	85.809	77.558	20.238	-3.6287	-3.5491	0.77798	-1.4052	32.141	-5.0887
142.08	8.6113	50.878	-3.0704	0.35128	-1.1395	0.09877	-0.11068	0.025459	0.66021	-1.3176	2893.7	19.702	3.2657	89.562	-64.459	85.813	77.558	20.238	-3.6287	-3.5491	0.77798	-1.4052	32.141	-5.0887
142.09	8.6218	50.879	-3.0699	0.35073	-1.1393	0.098035	-0.10968	0.02505	0.66021	-1.3176	2893.0	19.701	3.2696	89.565	-64.38	85.817	77.558	20.238	-3.6287	-3.5491	0.77798	-1.4052	32.141	-5.0887
142.09	8.6322	50.879	-3.0694	0.35018	-1.1392	0.097286	-0.10864	0.02464	0.66021	-1.3176	2892.2	19.701	3.2734	89.568	-64.3	85.821	77.558	20.238	-3.6287	-3.5491	0.77798	-1.4052	32.141	-5.0887
142.1	8.6425	50.879	-3.0689	0.34964	-1.1391	0.096524	-0.10758	0.024231	0.66021	-1.3176	2891.5	19.7	3.2772	89.571	-64.22	85.825	77.558	20.238	-3.6287	-3.5491	0.77798	-1.4052	32.141	-5.0887
142.1	8.6527	50.88	-3.0684	0.34911	-1.139	0.095749	-0.1065	0.023822	0.66021	-1.3176	2890.7	19.7	3.281	89.575	-64.139	85.829	77.558	20.238	-3.6287	-3.5491	0.77798	-1.4052	32.141	-5.0887
142.11	8.6628	50.88	-3.068	0.34858	-1.1389	0.094961	-0.10539	0.023414	0.66021	-1.3176	2890.0	19.699	3.2847	89.578	-64.058	85.833	77.558	20.238	-3.6287	-3.5491	0.77798	-1.4052	32.141	-5.0887
142.11	8.6728	50.88	-3.0675	0.34805	-1.1387	0.094161	-0.10426	0.023006	0.66021	-1.3176	2889.2	19.699	3.2884	89.581	-63.976	85.837	77.558	20.238	-3.6287	-3.5491	0.77798	-1.4052	32.141	-5.0887
142.12	8.6827	50.881	-3.067	0.34754	-1.1386	0.093348	-0.10311	0.022599	0.66021	-1.3176	2888.5	19.698	3.292	89.584	-63.894	85.841	77.558	20.238	-3.6287	-3.5491	0.77798	-1.4052	32.141	-5.0887
142.12	8.6925	50.881	-3.0666	0.34702	-1.1385	0.092523	-0.10193	0.022193	0.66021	-1.3176	2887.7	19.698	3.2956	89.588	-63.811	85.845	77.558	20.238	-3.6287	-3.5491	0.77798	-1.4052	32.141	-5.0887
142.13	8.7022	50.881	-3.0661	0.34652	-1.1384	0.091686	-0.10073	0.021787	0.66021	-1.3176	2887.0	19.697	3.2992	89.591	-63.728	85.849	77.558	20.238	-3.6287	-3.5491	0.77798	-1.4052	32.141	-5.0887
142.13	8.7117	50.881	-3.0656	0.34602	-1.1383	0.090837	-0.099507	0.021382	0.66021	-1.3176	2886.2	19.696	3.3027	89.594	-63.645	85.853	77.558	20.238	-3.6287	-3.5491	0.77798	-1.4052	32.141	-5.0887
142.14	8.7212	50.88	-3.0652	0.34552	-1.1382	0.089977	-0.098262	0.020978	0.66021	-1.3176	2885.5	19.696	3.3062	89.597	-63.561	85.857	77.558	20.238	-3.6287	-3.5491	0.77798	-1.4052	32.141	-5.0887
142.14	8.7306	50.88	-3.0647	0.34503	-1.1381	0.089105	-0.096997	0.020575	0.66021	-1.3176	2884.7	19.695	3.3096	89.6	-63.478	85.861	77.558	20.238	-3.6287	-3.5491	0.77798	-1.4052	32.141	-5.0887
142.15	8.7399	50.88	-3.0643	0.34455	-1.138	0.088223	-0.09571	0.020174	0.66021	-1.3176	2884.0	19.694	3.313	89.603	-63.394	85.865	77.558	20.238	-3.6287	-3.5491	0.77798	-1.4052	32.141	-5.0887
142.15	8.749	50.88	-3.0639	0.34408	-1.1379	0.08733	-0.094403	0.019774	0.66021	-1.3176	2883.2	19.693	3.3164	89.606	-63.309	85.869	77.558	20.238	-3.6287	-3.5491	0.77798	-1.4052	32.141	-5.0887
142.16	8.7581	50.879	-3.0634	0.34361	-1.1378	0.086426	-0.093075	0.019375	0.66021	-1.3176	2882.5	19.693	3.3197	89.609	-63.225	85.873	77.558	20.238	-3.6287	-3.5491	0.77798	-1.4052	32.141	-5.0887
142.16	8.767	50.879	-3.063	0.34315	-1.1377	0.085512	-0.091729	0.018977	0.66021	-1.3176	2881.7	19.692	3.323	89.612	-63.141	85.877	77.558	20.238	-3.6287	-3.5491	0.77798	-1.4052	32.141	-5.0887
142.17	8.7758	50.878	-3.0626	0.34269	-1.1376	0.084589	-0.090362	0.018581	0.66021	-1.3176	2881.0	19.691	3.3262	89.615	-63.056	85.881	77.558	20.238	-3.6287	-3.5491	0.77798	-1.4052	32.141	-5.0887
142.17	8.7845	50.878	-3.0622	0.34224	-1.1375	0.083655	-0.088978	0.018186	0.66021	-1.3176	2880.2	19.69	3.3294	89.618	-62.972	85.884	77.558	20.238	-3.6287	-3.5491	0.77798	-1.4052	32.141	-5.0887
142.18	8.7931	50.877	-3.0617	0.3418	-1.1374	0.082713	-0.087575	0.017794	0.66021	-1.3176	2879.5	19.689	3.3325	89.621	-62.887	85.888	77.558	20.238	-3.6287	-3.5491	0.77798	-1.4052	32.141	-5.0887
142.18	8.8015	50.876	-3.0613	0.34137	-1.1373	0.081761	-0.086154	0.017402	0.66021	-1.3176	2878.7	19.688	3.3356	89.624	-62.803	85.892	77.558	20.238	-3.6287	-3.5491	0.77798	-1.4052	32.141	-5.0887
142.19	8.8099	50.876	-3.0609	0.34094	-1.1372	0.0808	-0.084715	0.017013	0.66021	-1.3176	2878.0	19.687	3.3387	89.627	-62.718	85.896	77.558	20.238	-3.6287	-3.5491	0.77798	-1.4052	32.141	-5.0887
142.19	8.8181	50.875	-3.0605	0.34052	-1.1372	0.079831	-0.08326	0.016626	0.66021	-1.3176	2877.2	19.687	3.3417	89.63	-62.634	85.9	77.558	20.238	-3.6287	-3.5491	0.77798	-1.4052	32.141	-5.0887
142.2	8.8262	50.874	-3.0601	0.34011	-1.1371	0.078853	-0.081789	0.01624	0.66021	-1.3176	2876.5	19.686	3.3447	89.633	-62.549	85.903	77.558	20.238	-3.6287	-3.5491	0.77798	-1.4052	32.141	-5.0887
142.2	8.8342	50.873	-3.0597	0.3397	-1.137	0.077867	-0.080301	0.015857	0.66021	-1.3176	2875.7	19.685	3.3476	89.636	-62.465	85.907	77.558	20.238	-3.6287	-3.5491	0.77798	-1.4052	32.141	-5.0887
142.21	8.8421	50.872	-3.0593	0.3393	-1.1369	0.076874	-0.078798	0.015476	0.66021	-1.3176	2875.0	19.684	3.3505	89.639	-62.381	85.911	77.558	20.238	-3.6287	-3.5491	0.77798	-1.4052	32.141	-5.0887
142.21	8.8498	50.871	-3.059	0.33891	-1.1368	0.075873	-0.07726	0.015097	0.66021	-1.3176	2874.2	19.683	3.3533	89.642	-62.297	85.915	77.558	20.238	-3.6287	-3.5491	0.77798	-1.4052	32.141	-5.0887
142.22	8.8575	50.87	-3.0586	0.33853	-1.1368	0.074865	-0.075642	0.014721	0.66021	-1.3176	2873.5	19.682	3.3561	89.645	-62.213	85.918	77.558	20.238	-3.6287	-3.5491	0.77798	-1.4052	32.141	-5.0887
142.22	8.865	50.869	-3.0582	0.33816	-1.1367	0.073851	-0.074013	0.014348	0.66021	-1.3176	2872.7	19.68	3.3588	89.647	-62.13	85.922	77.558	20.238	-3.6287	-3.5491	0.77798	-1.4052	32.141	-5.0887
142.23	8.8723	50.867	-3.0578	0.33779	-1.1366	0.07283	-0.072374	0.013978	0.66021	-1.3176	2872.0	19.679	3.3615	89.65	-62.046	85.925	77.558	20.238	-3.6287	-3.5491	0.77798	-1.4052	32.141	-5.0887
142.23	8.8796	50.866	-3.0575	0.33743	-1.1366	0.071804	-0.070725	0.013611	0.66021	-1.3176	2871.2	19.678	3.3642	89.653	-61.963	85.929	77.558	20.238	-3.6287	-3.5491	0.77798	-1.4052	32.141	-5.0887
142.24	8.8867	50.865	-3.0571	0.33708	-1.1365	0.070771	-0.069067	0.013248	0.66021	-1.3176	2870.5	19.677	3.3668	89.656	-61.88	85.933	77.558	20.238	-3.6287	-3.5491	0.77798	-1.4052	32.141	-5.0887
142.24	8.8937	50.863	-3.0568	0.33674	-1.1364	0.069734	-0.067401	0.012888	0.66021	-1.3176	2869.7	19.676	3.3693	89.658	-61.798	85.936	77.558	20.238	-3.6287	-3.5491	0.77798	-1.4052	32.141	-5.0887
142.25	8.9005	50.862	-3.0564	0.33641	-1.1364	0.068691	-0.065727	0.012532	0.66021	-1.3176	2869.0	19.675	3.3718	89.661	-61.715	85.94	77.558	20.238	-3.6287	-3.5491	0.77798	-1.4052	32.141	-5.0887
142.25	8.9073	50.86	-3.0561	0.33609	-1.1363	0.067644	-0.064045	0.012179	0.66021	-1.3176	2868.2	19.674	3.3743	89.664	-61.633	85.943	77.558	20.238	-3.6287	-3.5491	0.77798	-1.4052	32.141	-5.0887
142.26	8.9139	50.859	-3.0558	0.33577	-1.1362	0.066592	-0.062356	0.011829	0.66021	-1.3176	2867.5	19.672	3.3767	89.667	-61.551	85.947	77.558	20.238	-3.6287	-3.5491	0.77798	-1.4052	32.141	-5.0887
142.26	8.9204	50.857	-3.0554	0.33546	-1.1362	0.065536	-0.060661	0.011483	0.66021	-1.3176	2866.7	19.671	3.379	89.669	-61.47	85.95	77.558	20.238	-3.6287	-3.5491	0.77798	-1.4052	32.141	-5.0887
142.27	8.9267	50.855	-3.0551	0.33516	-1.1361	0.064477	-0.05896	0.01114	0.66021	-1.3176	2866.0	19.67	3.3813	89.672	-61.389	85.954	77.558	20.238	-3.6287	-3.5491	0.77798	-1.4052	32.141	-5.0887
142.27	8.9329	50.854	-3.0548	0.33487	-1.1361	0.063414	-0.057254	0.010801	0.66021	-1.3176	2865.3	19.669	3.3836	89.674	-61.308	85.957	77.558	20.238	-3.6287	-3.5491	0.77798	-1.4052	32.141	-5.0887
142.28	8.939	50.852	-3.0545	0.33459	-1.136	0.062349	-0.055543	0.010465	0.66021	-1.3176	2864.5	19.667	3.3858	89.677	-61.228	85.961	77.558	20.238	-3.6287	-3.5491	0.77798	-1.4052	32.141	-5.0887
142.28	8.945	50.85	-3.0542	0.33432	-1.136	0.06128	-0.053827	0.010133	0.66021	-1.3176	2863.8	19.666	3.388	89.68	-61.148	85.964	77.558	20.238	-3.6287	-3.5491	0.77798	-1.4052	32.141	-5.0887
142.29	8.9508	50.848	-3.0539	0.33405	-1.1359	0.060209	-0.052108	0.0098041	0.66021	-1.3176	2863.0	19.665	3.3901	89.682	-61.068	85.968	77.558	20.238	-3.6287	-3.5491	0.77798	-1.4052	32.141	-5.0887
142.29	8.9565	50.846	-3.0536	0.3338	-1.1359	0.059135	-0.050385	0.009479	0.66021	-1.3176	2862.3	19.664	3.3921	89.685	-60.989	85.971	77.558	20.238	-3.6287	-3.5491	0.77798	-1.4052	32.141	-5.0887
142.3	8.962	50.844	-3.0533	0.33355	-1.1358	0.05806	-0.048659	0.0091575	0.66021	-1.3176	2861.5	19.662	3.3942	89.687	-60.91	85.975	77.558	20.238	-3.6287	-3.5491	0.77798	-1.4052	32.141	-5.0887
142.3	8.9675	50.842	-3.053	0.33331	-1.1358	0.056983	-0.04693	0.0088396	0.66021	-1.3176	2860.8	19.661	3.3961	89.69	-60.832	85.978	77.558	20.238	-3.6287	-3.5491	0.77798	-1.4052	32.141	-5.0887
142.31	8.9728	50.84	-3.0527	0.33308	-1.1357	0.055905	-0.045199	0.0085253	0.66021	-1.3176	2860.0	19.66	3.398	89.692	-60.754	85.981	77.558	20.238	-3.6287	-3.5491	0.77798	-1.4052	32.141	-5.0887
142.31	8.9779	50.838	-3.0524	0.33286	-1.1357	0.054826	-0.043466	0.0082146	0.66021	-1.3176	2859.3	19.658	3.3999	89.695	-60.676	85.985	77.558	20.238	-3.6287	-3.5491	0.77798	-1.4052	32.141	-5.0887
142.32	8.9829	50.836	-3.0521	0.33264	-1.1356	0.053746	-0.041732	0.0079076	0.66021	-1.3176	2858.5	19.657	3.4017	89.697	-60.599	85.988	77.558	20.238	-3.6287	-3.5491	0.77798	-1.4052	32.141	-5.0887
142.32	8.9878	50.834	-3.0519	0.33244	-1.1356	0.052666	-0.039997	0.0076041	0.66021	-1.3176	2857.8	19.655	3.4035	89.7	-60.523	85.991	77.558	20.238	-3.6287	-3.5491	0.77798	-1.4052	32.141	-5.0887
142.33	8.9926	50.831	-3.0516	0.33224	-1.1356	0.051585	-0.038262	0.0073043	0.66021	-1.3176	2857.0	19.654	3.4052	89.702	-60.447	85.995	77.558	20.238	-3.6287	-3.5491	0.77798	-1.4052	32.141	-5.0887
142.33	8.9972	50.829	-3.0514	0.33206	-1.1355	0.050504	-0.036526	0.0070082	0.66021	-1.3176	2856.3	19.652	3.4068	89.705	-60.371	85.998	77.558	20.238	-3.6287	-3.5491	0.77798	-1.4052	32.141	-5.0887
142.34	9.0017	50.827	-3.0511	0.33188	-1.1355	0.049424	-0.03479	0.0067156	0.66021	-1.3176	2855.5	19.651	3.4084	89.707	-60.296	86.001	77.558	20.238	-3.6287	-3.5491	0.77798	-1.4052	32.141	-5.0887
142.34	9.006	50.825	-3.0509	0.33171	-1.1355	0.048344	-0.033055	0.0064267	0.66021	-1.3176	2854.8	19.65	3.41	89.709	-60.222	86.004	77.558	20.238	-3.6287	-3.5491	0.77798	-1.4052	32.141	-5.0887
142.35	9.0103	50.822	-3.0506	0.33155	-1.1354	0.047265	-0.031321	0.0061415	0.66021	-1.3176	2854.1	19.648	3.4115	89.712	-60.148	86.008	77.558	20.238	-3.6287	-3.5491	0.77798	-1.4052	32.141	-5.0887
142.35	9.0144	50.82	-3.0504	0.3314	-1.1354	0.046187	-0.029589	0.0058599	0.66021	-1.3176	2853.3	19.647	3.413	89.714	-60.074	86.011	77.558	20.238	-3.6287	-3.5491	0.77798	-1.4052	32.141	-5.0887
142.36	9.0183	50.817	-3.0502	0.33125	-1.1354	0.04511	-0.027858	0.005582	0.66021	-1.3176	2852.6	19.645	3.4144	89.716	-60.001	86.014	77.558	20.238	-3.6287	-3.5491	0.77798	-1.4052	32.141	-5.0887
142.36	9.0221	50.815	-3.0499	0.33112	-1.1353	0.044034	-0.026129	0.0053077	0.66021	-1.3176	2851.8	19.644	3.4157	89.719	-59.929	86.017	77.558	20.238	-3.6287	-3.5491	0.77798	-1.4052	32.141	-5.0887
142.37	9.0258	50.812	-3.0497	0.33099	-1.1353	0.042961	-0.024402	0.0050371	0.66021	-1.3176	2851.1	19.642	3.417	89.721	-59.857	86.02	77.558	20.238	-3.6287	-3.5491	0.77798	-1.4052	32.141	-5.0887
142.37	9.0293	50.809	-3.0495	0.33087	-1.1353	0.041889	-0.022678	0.0047702	0.66021	-1.3176	2850.3	19.641	3.4183	89.723	-59.786	86.023	77.558	20.238	-3.6287	-3.5491	0.77798	-1.4052	32.141	-5.0887
142.38	9.0328	50.807	-3.0493	0.33076	-1.1353	0.040819	-0.020957	0.004507	0.66021	-1.3176	2849.6	19.639	3.4195	89.725	-59.715	86.026	77.558	20.238	-3.6287	-3.5491	0.77798	-1.4052	32.141	-5.0887
142.38	9.036	50.804	-3.0491	0.33066	-1.1353	0.039752	-0.01924	0.0042474	0.66021	-1.3176	2848.8	19.637	3.4207	89.728	-59.645	86.03	77.558	20.238	-3.6287	-3.5491	0.77798	-1.4052	32.141	-5.0887
142.38	9.0392	50.801	-3.0489	0.33057	-1.1352	0.038687	-0.017526	0.0039915	0.66021	-1.3176	2848.1	19.636	3.4218	89.73	-59.575	86.033	77.558	20.238	-3.6287	-3.5491	0.77798	-1.4052	32.141	-5.0887
142.39	9.0422	50.799	-3.0487	0.33049	-1.1352	0.037626	-0.015816	0.0037394	0.66021	-1.3176	2847.4	19.634	3.4228	89.732	-59.507	86.036	77.558	20.238	-3.6287	-3.5491	0.77798	-1.4052	32.141	-5.0887
142.39	9.0451	50.796	-3.0485	0.33041	-1.1352	0.036567	-0.01411	0.0034909	0.66021	-1.3176	2846.6	19.633	3.4239	89.734	-59.438	86.039	77.558	20.238	-3.6287	-3.5491	0.77798	-1.4052	32.141	-5.0887
142.4	9.0478	50.793	-3.0484	0.33035	-1.1352	0.035511	-0.012409	0.0032462	0.66021	-1.3176	2845.9	19.631	3.4248	89.736	-59.371	86.042	77.558	20.238	-3.6287	-3.5491	0.77798	-1.4052	32.141	-5.0887
142.4	9.0505	50.79	-3.0482	0.33029	-1.1352	0.034459	-0.010713	0.0030052	0.66021	-1.3176	2845.1	19.63	3.4257	89.739	-59.303	86.045	77.558	20.238	-3.6287	-3.5491	0.77798	-1.4052	32.141	-5.0887
142.41	9.053	50.787	-3.048	0.33024	-1.1351	0.033411	-0.0090223	0.002768	0.66021	-1.3176	2844.4	19.628	3.4266	89.741	-59.237	86.048	77.558	20.238	-3.6287	-3.5491	0.77798	-1.4052	32.141	-5.0887
142.41	9.0553	50.785	-3.0478	0.3302	-1.1351	0.032366	-0.0073369	0.0025345	0.66021	-1.3176	2843.6	19.626	3.4274	89.743	-59.171	86.051	77.558	20.238	-3.6287	-3.5491	0.77798	-1.4052	32.141	-5.0887
142.42	9.0575	50.782	-3.0477	0.33017	-1.1351	0.031325	-0.0056572	0.0023048	0.66021	-1.3176	2842.9	19.625	3.4282	89.745	-59.106	86.054	77.558	20.238	-3.6287	-3.5491	0.77798	-1.4052	32.141	-5.0887
142.42	9.0596	50.779	-3.0475	0.33014	-1.1351	0.030289	-0.0039835	0.0020788	0.66021	-1.3176	2842.2	19.623	3.4289	89.747	-59.041	86.057	77.558	20.238	-3.6287	-3.5491	0.77798	-1.4052	32.141	-5.0887
142.43	9.0616	50.776	-3.0474	0.33013	-1.1351	0.029257	-0.0023162	0.0018567	0.66021	-1.3176	2841.4	19.621	3.4296	89.749	-58.978	86.059	77.558	20.238	-3.6287	-3.5491	0.77798	-1.4052	32.141	-5.0887
142.43	9.0635	50.773	-3.0472	0.33012	-1.1351	0.02823	-0.00065546	0.0016384	0.66021	-1.3176	2840.7	19.62	3.4302	89.751	-58.914	86.062	77.558	20.238	-3.6287	-3.5491	0.77798	-1.4052	32.141	-5.0887
142.44	9.0652	50.77	-3.0471	0.33012	-1.1351	0.027207	0.00099837	0.0014239	0.66021	-1.3176	2839.9	19.618	3.4307	89.753	-58.852	86.065	77.558	20.238	-3.6287	-3.5491	0.77798	-1.4052	32.141	-5.0887
142.44	9.0668	50.767	-3.047	0.33013	-1.1351	0.02619	0.002645	0.0012133	0.66021	-1.3176	2839.2	19.616	3.4313	89.755	-58.79	86.068	77.558	20.238	-3.6287	-3.5491	0.77798	-1.4052	32.141	-5.0887
142.45	9.0682	50.763	-3.0468	0.33015	-1.1351	0.025177	0.0042843	0.0010066	0.66021	-1.3176	2838.4	19.615	3.4318	89.757	-58.729	86.071	77.558	20.238	-3.6287	-3.5491	0.77798	-1.4052	32.141	-5.0887
142.45	9.0696	50.76	-3.0467	0.33017	-1.1351	0.02417	0.0059158	0.00080378	0.66021	-1.3176	2837.7	19.613	3.4322	89.759	-58.668	86.074	77.558	20.238	-3.6287	-3.5491	0.77798	-1.4052	32.141	-5.0887
142.45	9.0708	50.757	-3.0466	0.33021	-1.1351	0.023168	0.0075394	0.00060488	0.66021	-1.3176	2837.0	19.611	3.4326	89.761	-58.608	86.077	77.558	20.238	-3.6287	-3.5491	0.77798	-1.4052	32.141	-5.0887
142.46	9.0719	50.754	-3.0465	0.33025	-1.1351	0.022172	0.0091547	0.00040994	0.66021	-1.3176	2836.2	19.61	3.4329	89.763	-58.549	86.079	77.558	20.238	-3.6287	-3.5491	0.77798	-1.4052	32.141	-5.0887
142.46	9.0729	50.751	-3.0464	0.3303	-1.1351	0.021182	0.010762	0.00021898	0.66021	-1.3176	2835.5	19.608	3.4332	89.765	-58.491	86.082	77.558	20.238	-3.6287	-3.5491	0.77798	-1.4052	32.141	-5.0887
142.47	9.0737	50.748	-3.0463	0.33036	-1.1351	0.020198	0.01236	3.2035e-05	0.66021	-1.3176	2834.7	19.606	3.4335	89.767	-58.433	86.085	77.558	20.238	-3.6287	-3.5491	0.77798	-1.4052	32.141	-5.0887
142.47	9.0745	50.744	-3.0462	0.33042	-1.1351	0.019221	0.013949	-0.00015087	0.66021	-1.3176	2834.0	19.604	3.4337	89.769	-58.376	86.088	77.558	20.238	-3.6287	-3.5491	0.77798	-1.4052	32.141	-5.0887
142.48	9.0751	50.741	-3.0461	0.33049	-1.1351	0.018249	0.015528	-0.00032971	0.66021	-1.3176	2833.3	19.603	3.4338	89.77	-58.319	86.091	77.558	20.238	-3.6287	-3.5491	0.77798	-1.4052	32.141	-5.0887
142.48	9.0756	50.738	-3.046	0.33058	-1.1351	0.017285	0.017098	-0.00050445	0.66021	-1.3176	2832.5	19.601	3.4339	89.772	-58.264	86.093	77.558	20.238	-3.6287	-3.5491	0.77798	-1.4052	32.141	-5.0887
142.49	9.076	50.735	-3.0459	0.33067	-1.1351	0.016327	0.018659	-0.00067505	0.66021	-1.3176	2831.8	19.599	3.434	89.774	-58.209	86.096	77.558	20.238	-3.6287	-3.5491	0.77798	-1.4052	32.141	-5.0887
142.49	9.0762	50.731	-3.0458	0.33076	-1.1351	0.015376	0.020209	-0.00084148	0.66021	-1.3176	2831.0	19.597	3.4341	89.776	-58.155	86.099	77.558	20.238	-3.6287	-3.5491	0.77798	-1.4052	32.141	-5.0887
142.49	9.0764	50.728	-3.0458	0.33087	-1.1351	0.014432	0.021749	-0.0010037	0.66021	-1.3176	2830.3	19.596	3.434	89.778	-58.101	86.101	77.558	20.238	-3.6287	-3.5491	0.77798	-1.4052	32.141	-5.0887
142.5	9.0764	50.725	-3.0457	0.33098	-1.1351	0.013495	0.023278	-0.0011617	0.66021	-1.3176	2829.6	19.594	3.434	89.78	-58.048	86.104	77.558	20.238	-3.6287	-3.5491	0.77798	-1.4052	32.141	-5.0887
142.5	9.0763	50.721	-3.0456	0.3311	-1.1351	0.012565	0.024796	-0.0013154	0.66021	-1.3176	2828.8	19.592	3.4339	89.781	-57.996	86.107	77.558	20.238	-3.6287	-3.5491	0.77798	-1.4052	32.141	-5.0887
142.51	9.0762	50.718	-3.0456	0.33123	-1.1351	0.011644	0.026303	-0.0014648	0.66021	-1.3176	2828.1	19.59	3.4338	89.783	-57.945	86.109	77.558	20.238	-3.6287	-3.5491	0.77798	-1.4052	32.141	-5.0887
142.51	9.0759	50.714	-3.0455	0.33136	-1.1351	0.01073	0.027799	-0.0016098	0.66021	-1.3176	2827.3	19.589	3.4336	89.785	-57.895	86.112	77.558	20.238	-3.6287	-3.5491	0.77798	-1.4052	32.141	-5.0887
142.52	9.0755	50.711	-3.0455	0.33151	-1.1351	0.0098238	0.029283	-0.0017504	0.66021	-1.3176	2826.6	19.587	3.4334	89.787	-57.845	86.115	77.558	20.238	-3.6287	-3.5491	0.77798	-1.4052	32.141	-5.0887
142.52	9.075	50.708	-3.0454	0.33166	-1.1351	0.0089259	0.030755	-0.0018866	0.66021	-1.3176	2825.9	19.585	3.4331	89.788	-57.796	86.117	77.558	20.238	-3.6287	-3.5491	0.77798	-1.4052	32.141	-5.0887
142.53	9.0744	50.704	-3.0454	0.33181	-1.1351	0.0080363	0.032215	-0.0020183	0.66021	-1.3176	2825.1	19.583	3.4328	89.79	-57.747	86.12	77.558	20.238	-3.6287	-3.5491	0.77798	-1.4052	32.141	-5.0887
142.53	9.0737	50.701	-3.0453	0.33198	-1.1351	0.007155	0.033662	-0.0021455	0.66021	-1.3176	2824.4	19.582	3.4325	89.792	-57.7	86.122	77.558	20.238	-3.6287	-3.5491	0.77798	-1.4052	32.141	-5.0887
142.53	9.0728	50.697	-3.0453	0.33215	-1.1351	0.0062824	0.035097	-0.0022682	0.66021	-1.3176	2823.6	19.58	3.4321	89.793	-57.653	86.125	77.558	20.238	-3.6287	-3.5491	0.77798	-1.4052	32.141	-5.0887
142.54	9.0719	50.694	-3.0453	0.33233	-1.1352	0.0054186	0.036518	-0.0023862	0.66021	-1.3176	2822.9	19.578	3.4317	89.795	-57.607	86.127	77.558	20.238	-3.6287	-3.5491	0.77798	-1.4052	32.141	-5.0887
142.54	9.0709	50.69	-3.0452	0.33252	-1.1352	0.0045637	0.037926	-0.0024995	0.66021	-1.3176	2822.2	19.576	3.4312	89.797	-57.562	86.13	77.558	20.238	-3.6287	-3.5491	0.77798	-1.4052	32.141	-5.0887
142.55	9.0698	50.687	-3.0452	0.33271	-1.1352	0.0037179	0.039321	-0.0026082	0.66021	-1.3176	2821.4	19.574	3.4308	89.798	-57.518	86.133	77.558	20.238	-3.6287	-3.5491	0.77798	-1.4052	32.141	-5.0887
142.55	9.0686	50.683	-3.0452	0.33291	-1.1352	0.0028814	0.040702	-0.0027121	0.66021	-1.3176	2820.7	19.573	3.4302	89.8	-57.474	86.135	77.558	20.238	-3.6287	-3.5491	0.77798	-1.4052	32.141	-5.0887
142.56	9.0673	50.68	-3.0452	0.33312	-1.1352	0.0020543	0.042068	-0.0028113	0.66021	-1.3176	2819.9	19.571	3.4297	89.802	-57.431	86.138	77.558	20.238	-3.6287	-3.5491	0.77798	-1.4052	32.141	-5.0887
142.56	9.0659	50.676	-3.0452	0.33333	-1.1352	0.0012368	0.04342	-0.0029056	0.66021	-1.3176	2819.2	19.569	3.4291	89.803	-57.389	86.14	77.558	20.238	-3.6287	-3.5491	0.77798	-1.4052	32.141	-5.0887
142.56	9.0644	50.673	-3.0452	0.33355	-1.1352	0.00042912	0.044758	-0.0029951	0.66021	-1.3176	2818.5	19.567	3.4285	89.805	-57.348	86.143	77.558	20.238	-3.6287	-3.5491	0.77798	-1.4052	32.141	-5.0887
142.57	9.0629	50.669	-3.0452	0.33378	-1.1353	-0.00036867	0.04608	-0.0030796	0.66021	-1.3176	2817.7	19.565	3.4278	89.806	-57.307	86.145	77.558	20.238	-3.6287	-3.5491	0.77798	-1.4052	32.141	-5.0887
142.57	9.0612	50.666	-3.0452	0.33401	-1.1353	-0.0011564	0.047387	-0.0031592	0.66021	-1.3176	2817.0	19.564	3.4271	89.808	-57.267	86.148	77.558	20.238	-3.6287	-3.5491	0.77798	-1.4052	32.141	-5.0887
142.58	9.0595	50.662	-3.0452	0.33425	-1.1353	-0.0019338	0.048679	-0.0032338	0.66021	-1.3176	2816.3	19.562	3.4264	89.81	-57.228	86.15	77.558	20.238	-3.6287	-3.5491	0.77798	-1.4052	32.141	-5.0887
142.58	9.0576	50.659	-3.0452	0.3345	-1.1353	-0.0027008	0.049955	-0.0033033	0.66021	-1.3176	2815.5	19.56	3.4257	89.811	-57.19	86.152	77.558	20.238	-3.6287	-3.5491	0.77798	-1.4052	32.141	-5.0887
142.58	9.0557	50.655	-3.0452	0.33475	-1.1353	-0.0034572	0.051214	-0.0033677	0.66021	-1.3176	2814.8	19.558	3.4249	89.813	-57.153	86.155	77.558	20.238	-3.6287	-3.5491	0.77798	-1.4052	32.141	-5.0887
142.59	9.0538	50.652	-3.0452	0.33501	-1.1353	-0.0042029	0.052458	-0.0034271	0.66021	-1.3176	2814.0	19.557	3.4241	89.814	-57.116	86.157	77.558	20.238	-3.6287	-3.5491	0.77798	-1.4052	32.141	-5.0887
142.59	9.0517	50.648	-3.0453	0.33527	-1.1354	-0.0049376	0.053684	-0.0034812	0.66021	-1.3176	2813.3	19.555	3.4232	89.816	-57.08	86.16	77.558	20.238	-3.6287	-3.5491	0.77798	-1.4052	32.141	-5.0887
142.6	9.0495	50.645	-3.0453	0.33555	-1.1354	-0.0056613	0.054894	-0.0035302	0.66021	-1.3176	2812.6	19.553	3.4224	89.817	-57.045	86.162	77.558	20.238	-3.6287	-3.5491	0.77798	-1.4052	32.141	-5.0887
142.6	9.0473	50.641	-3.0453	0.33582	-1.1354	-0.0063738	0.056087	-0.0035739	0.66021	-1.3176	2811.8	19.551	3.4215	89.819	-57.011	86.164	77.558	20.238	-3.6287	-3.5491	0.77798	-1.4052	32.141	-5.0887
142.61	9.045	50.638	-3.0453	0.33611	-1.1354	-0.0070748	0.057262	-0.0036123	0.66021	-1.3176	2811.1	19.549	3.4205	89.82	-56.978	86.167	77.558	20.238	-3.6287	-3.5491	0.77798	-1.4052	32.141	-5.0887
142.61	9.0427	50.634	-3.0454	0.3364	-1.1354	-0.0077643	0.058419	-0.0036454	0.66021	-1.3176	2810.4	19.548	3.4196	89.822	-56.945	86.169	77.558	20.238	-3.6287	-3.5491	0.77798	-1.4052	32.141	-5.0887
142.61	9.0403	50.631	-3.0454	0.33669	-1.1354	-0.0084421	0.059558	-0.0036732	0.66021	-1.3176	2809.6	19.546	3.4186	89.823	-56.913	86.172	77.558	20.238	-3.6287	-3.5491	0.77798	-1.4052	32.141	-5.0887
142.62	9.0378	50.627	-3.0455	0.33699	-1.1355	-0.009108	0.060679	-0.0036955	0.66021	-1.3176	2808.9	19.544	3.4176	89.825	-56.883	86.174	77.558	20.238	-3.6287	-3.5491	0.77798	-1.4052	32.141	-5.0887
142.62	9.0352	50.624	-3.0455	0.3373	-1.1355	-0.0097619	0.061781	-0.0037125	0.66021	-1.3176	2808.1	19.542	3.4166	89.826	-56.852	86.176	77.558	20.238	-3.6287	-3.5491	0.77798	-1.4052	32.141	-5.0887
142.63	9.0326	50.62	-3.0456	0.33761	-1.1355	-0.010404	0.062885	-0.003724	0.66021	-1.3176	2807.4	19.541	3.4155	89.828	-56.823	86.179	77.558	20.238	-3.6287	-3.5491	0.77798	-1.4052	32.141	-5.0887
142.63	9.0299	50.617	-3.0456	0.33793	-1.1355	-0.011032	0.064032	-0.0037294	0.66021	-1.3176	2806.7	19.539	3.4145	89.829	-56.795	86.181	77.558	20.238	-3.6287	-3.5491	0.77798	-1.4052	32.141	-5.0887
142.63	9.0272	50.613	-3.0457	0.33825	-1.1355	-0.011649	0.06516	-0.0037286	0.66021	-1.3176	2805.9	19.537	3.4134	89.831	-56.767	86.183	77.558	20.238	-3.6287	-3.5491	0.77798	-1.4052	32.141	-5.0887
142.64	9.0244	50.61	-3.0457	0.33858	-1.1356	-0.012252	0.066269	-0.0037213	0.66021	-1.3176	2805.2	19.535	3.4123	89.832	-56.74	86.186	77.558	20.238	-3.6287	-3.5491	0.77798	-1.4052	32.141	-5.0887
142.64	9.0215	50.606	-3.0458	0.33891	-1.1356	-0.012842	0.067357	-0.0037077	0.66021	-1.3176	2804.5	19.534	3.4111	89.833	-56.714	86.188	77.558	20.238	-3.6287	-3.5491	0.77798	-1.4052	32.141	-5.0887
142.65	9.0186	50.603	-3.0459	0.33925	-1.1356	-0.013418	0.068424	-0.0036877	0.66021	-1.3176	2803.7	19.532	3.41	89.835	-56.689	86.19	77.558	20.238	-3.6287	-3.5491	0.77798	-1.4052	32.141	-5.0887
142.65	9.0156	50.6	-3.0459	0.3396	-1.1356	-0.013981	0.06947	-0.0036612	0.66021	-1.3176	2803.0	19.53	3.4088	89.836	-56.664	86.193	77.558	20.238	-3.6287	-3.5491	0.77798	-1.4052	32.141	-5.0887
142.65	9.0126	50.596	-3.046	0.33995	-1.1356	-0.01453	0.070494	-0.0036283	0.66021	-1.3176	2802.3	19.529	3.4076	89.838	-56.641	86.195	77.558	20.238	-3.6287	-3.5491	0.77798	-1.4052	32.141	-5.0887
142.66	9.0096	50.593	-3.0461	0.3403	-1.1356	-0.015065	0.071497	-0.0035889	0.66021	-1.3176	2801.5	19.527	3.4064	89.839	-56.618	86.197	77.558	20.238	-3.6287	-3.5491	0.77798	-1.4052	32.141	-5.0887
142.66	9.0065	50.589	-3.0462	0.34066	-1.1357	-0.015586	0.072477	-0.0035431	0.66021	-1.3176	2800.8	19.525	3.4052	89.841	-56.596	86.199	77.558	20.238	-3.6287	-3.5491	0.77798	-1.4052	32.141	-5.0887
142.66	9.0033	50.586	-3.0462	0.34103	-1.1357	-0.016093	0.073434	-0.0034907	0.66021	-1.3176	2800.0	19.523	3.4039	89.842	-56.575	86.202	77.558	20.238	-3.6287	-3.5491	0.77798	-1.4052	32.141	-5.0887
142.67	9.0001	50.583	-3.0463	0.3414	-1.1357	-0.016584	0.074369	-0.0034319	0.66021	-1.3176	2799.3	19.522	3.4027	89.843	-56.554	86.204	77.558	20.238	-3.6287	-3.5491	0.77798	-1.4052	32.141	-5.0887
142.67	8.9969	50.579	-3.0464	0.34177	-1.1357	-0.017061	0.075279	-0.0033666	0.66021	-1.3176	2798.6	19.52	3.4014	89.845	-56.535	86.206	77.558	20.238	-3.6287	-3.5491	0.77798	-1.4052	32.141	-5.0887
142.68	8.9936	50.576	-3.0465	0.34215	-1.1357	-0.017524	0.076166	-0.0032949	0.66021	-1.3176	2797.8	19.518	3.4001	89.846	-56.516	86.209	77.558	20.238	-3.6287	-3.5491	0.77798	-1.4052	32.141	-5.0887
142.68	8.9903	50.573	-3.0466	0.34253	-1.1358	-0.01797	0.077029	-0.0032167	0.66021	-1.3176	2797.1	19.517	3.3988	89.847	-56.498	86.211	77.558	20.238	-3.6287	-3.5491	0.77798	-1.4052	32.141	-5.0887
142.68	8.987	50.57	-3.0467	0.34292	-1.1358	-0.018402	0.077867	-0.003132	0.66021	-1.3176	2796.4	19.515	3.3975	89.849	-56.481	86.213	77.558	20.238	-3.6287	-3.5491	0.77798	-1.4052	32.141	-5.0887
142.69	8.9836	50.566	-3.0468	0.34331	-1.1358	-0.018818	0.07868	-0.003041	0.66021	-1.3176	2795.6	19.514	3.3962	89.85	-56.465	86.215	77.558	20.238	-3.6287	-3.5491	0.77798	-1.4052	32.141	-5.0887
142.69	8.9802	50.563	-3.0469	0.34371	-1.1358	-0.019219	0.079468	-0.0029436	0.66021	-1.3176	2794.9	19.512	3.3948	89.852	-56.45	86.218	77.558	20.238	-3.6287	-3.5491	0.77798	-1.4052	32.141	-5.0887
142.7	8.9768	50.56	-3.0469	0.34411	-1.1358	-0.019603	0.08023	-0.0028399	0.66021	-1.3176	2794.2	19.51	3.3935	89.853	-56.435	86.22	77.558	20.238	-3.6287	-3.5491	0.77798	-1.4052	32.141	-5.0887
142.7	8.9733	50.557	-3.047	0.34451	-1.1358	-0.019972	0.080966	-0.0027299	0.66021	-1.3176	2793.4	19.509	3.3921	89.854	-56.421	86.222	77.558	20.238	-3.6287	-3.5491	0.77798	-1.4052	32.141	-5.0887
142.7	8.9699	50.554	-3.0471	0.34491	-1.1358	-0.020325	0.081676	-0.0026136	0.66021	-1.3176	2792.7	19.507	3.3908	89.856	-56.409	86.224	77.558	20.238	-3.6287	-3.5491	0.77798	-1.4052	32.141	-5.0887
142.71	8.9664	50.551	-3.0473	0.34532	-1.1359	-0.020662	0.08236	-0.0024911	0.66021	-1.3176	2792.0	19.506	3.3894	89.857	-56.396	86.227	77.558	20.238	-3.6287	-3.5491	0.77798	-1.4052	32.141	-5.0887
142.71	8.9629	50.548	-3.0474	0.34574	-1.1359	-0.020982	0.083017	-0.0023625	0.66021	-1.3176	2791.2	19.504	3.388	89.858	-56.385	86.229	77.558	20.238	-3.6287	-3.5491	0.77798	-1.4052	32.141	-5.0887
142.71	8.9593	50.545	-3.0475	0.34615	-1.1359	-0.021286	0.083647	-0.0022278	0.66021	-1.3176	2790.5	19.503	3.3866	89.86	-56.375	86.231	77.558	20.238	-3.6287	-3.5491	0.77798	-1.4052	32.141	-5.0887
142.72	8.9558	50.542	-3.0476	0.34657	-1.1359	-0.021573	0.08425	-0.002087	0.66021	-1.3176	2789.7	19.501	3.3852	89.861	-56.365	86.233	77.558	20.238	-3.6287	-3.5491	0.77798	-1.4052	32.141	-5.0887
142.72	8.9522	50.539	-3.0477	0.347	-1.1359	-0.021844	0.084825	-0.0019403	0.66021	-1.3176	2789.0	19.5	3.3838	89.862	-56.356	86.235	77.558	20.238	-3.6287	-3.5491	0.77798	-1.4052	32.141	-5.0887
142.72	8.9486	50.536	-3.0478	0.34742	-1.1359	-0.022098	0.085373	-0.0017876	0.66021	-1.3176	2788.3	19.498	3.3824	89.864	-56.348	86.238	77.558	20.238	-3.6287	-3.5491	0.77798	-1.4052	32.141	-5.0887
142.73	8.945	50.533	-3.0479	0.34785	-1.1359	-0.022335	0.085893	-0.0016291	0.66021	-1.3176	2787.5	19.497	3.381	89.865	-56.341	86.24	77.558	20.238	-3.6287	-3.5491	0.77798	-1.4052	32.141	-5.0887
142.73	8.9414	50.531	-3.048	0.34828	-1.1359	-0.022555	0.086384	-0.0014649	0.66021	-1.3176	2786.8	19.495	3.3796	89.866	-56.335	86.242	77.558	20.238	-3.6287	-3.5491	0.77798	-1.4052	32.141	-5.0887
142.74	8.9378	50.528	-3.0481	0.34871	-1.1359	-0.022759	0.086848	-0.001295	0.66021	-1.3176	2786.1	19.494	3.3782	89.868	-56.329	86.244	77.558	20.238	-3.6287	-3.5491	0.77798	-1.4052	32.141	-5.0887
142.74	8.9342	50.525	-3.0482	0.34915	-1.1359	-0.022945	0.087283	-0.0011195	0.66021	-1.3176	2785.3	19.492	3.3767	89.869	-56.325	86.247	77.558	20.238	-3.6287	-3.5491	0.77798	-1.4052	32.141	-5.0887
142.74	8.9305	50.522	-3.0484	0.34959	-1.1359	-0.023115	0.087689	-0.00093854	0.66021	-1.3176	2784.6	19.491	3.3753	89.87	-56.321	86.249	77.558	20.238	-3.6287	-3.5491	0.77798	-1.4052	32.141	-5.0887
142.75	8.9269	50.52	-3.0485	0.35003	-1.1359	-0.023267	0.088067	-0.00075214	0.66021	-1.3176	2783.9	19.49	3.3739	89.872	-56.318	86.251	77.558	20.238	-3.6287	-3.5491	0.77798	-1.4052	32.141	-5.0887
142.75	8.9233	50.517	-3.0486	0.35047	-1.1359	-0.023402	0.088416	-0.00056043	0.66021	-1.3176	2783.1	19.488	3.3725	89.873	-56.315	86.253	77.558	20.238	-3.6287	-3.5491	0.77798	-1.4052	32.141	-5.0887
142.75	8.9197	50.515	-3.0487	0.35091	-1.136	-0.02352	0.088736	-0.00036351	0.66021	-1.3176	2782.4	19.487	3.3711	89.874	-56.314	86.255	77.558	20.238	-3.6287	-3.5491	0.77798	-1.4052	32.141	-5.0887
142.76	8.916	50.512	-3.0488	0.35136	-1.136	-0.023621	0.089027	-0.00016146	0.66021	-1.3176	2781.7	19.486	3.3696	89.876	-56.313	86.258	77.558	20.238	-3.6287	-3.5491	0.77798	-1.4052	32.141	-5.0887
142.76	8.9124	50.51	-3.0489	0.3518	-1.136	-0.023705	0.089289	4.5596e-05	0.66021	-1.3176	2780.9	19.484	3.3682	89.877	-56.313	86.26	77.558	20.238	-3.6287	-3.5491	0.77798	-1.4052	32.141	-5.0887
142.76	8.9088	50.507	-3.0491	0.35225	-1.136	-0.023772	0.089522	0.00025756	0.66021	-1.3176	2780.2	19.483	3.3668	89.878	-56.314	86.262	77.558	20.238	-3.6287	-3.5491	0.77798	-1.4052	32.141	-5.0887
142.77	8.9052	50.505	-3.0492	0.3527	-1.1359	-0.023822	0.089726	0.00047432	0.66021	-1.3176	2779.4	19.482	3.3654	89.879	-56.316	86.264	77.558	20.238	-3.6287	-3.5491	0.77798	-1.4052	32.141	-5.0887
142.77	8.9016	50.503	-3.0493	0.35315	-1.1359	-0.023854	0.0899	0.00069577	0.66021	-1.3176	2778.7	19.48	3.364	89.881	-56.319	86.267	77.558	20.238	-3.6287	-3.5491	0.77798	-1.4052	32.141	-5.0887
142.77	8.898	50.5	-3.0494	0.3536	-1.1359	-0.023869	0.090045	0.00092179	0.66021	-1.3176	2778.0	19.479	3.3626	89.882	-56.322	86.269	77.558	20.238	-3.6287	-3.5491	0.77798	-1.4052	32.141	-5.0887
142.78	8.8945	50.498	-3.0495	0.35405	-1.1359	-0.023868	0.090161	0.0011523	0.66021	-1.3176	2777.2	19.478	3.3612	89.883	-56.326	86.271	77.558	20.238	-3.6287	-3.5491	0.77798	-1.4052	32.141	-5.0887
142.78	8.8909	50.496	-3.0497	0.3545	-1.1359	-0.023849	0.090248	0.0013871	0.66021	-1.3176	2776.5	19.477	3.3598	89.885	-56.331	86.273	77.558	20.238	-3.6287	-3.5491	0.77798	-1.4052	32.141	-5.0887
142.78	8.8874	50.494	-3.0498	0.35495	-1.1359	-0.023813	0.090305	0.0016261	0.66021	-1.3176	2775.8	19.476	3.3584	89.886	-56.337	86.275	77.558	20.238	-3.6287	-3.5491	0.77798	-1.4052	32.141	-5.0887
142.79	8.8839	50.492	-3.0499	0.3554	-1.1359	-0.023761	0.090333	0.0018693	0.66021	-1.3176	2775.0	19.474	3.357	89.887	-56.344	86.278	77.558	20.238	-3.6287	-3.5491	0.77798	-1.4052	32.141	-5.0887
142.79	8.8804	50.49	-3.05	0.35585	-1.1359	-0.023691	0.090332	0.0021164	0.66021	-1.3176	2774.3	19.473	3.3556	89.889	-56.351	86.28	77.558	20.238	-3.6287	-3.5491	0.77798	-1.4052	32.141	-5.0887
142.79	8.8769	50.488	-3.0501	0.3563	-1.1359	-0.023605	0.090302	0.0023673	0.66021	-1.3176	2773.6	19.472	3.3543	89.89	-56.359	86.282	77.558	20.238	-3.6287	-3.5491	0.77798	-1.4052	32.141	-5.0887
142.8	8.8735	50.486	-3.0502	0.35675	-1.1359	-0.023503	0.090244	0.002622	0.66021	-1.3176	2772.8	19.471	3.3529	89.891	-56.368	86.284	77.558	20.238	-3.6287	-3.5491	0.77798	-1.4052	32.141	-5.0887
142.8	8.87	50.484	-3.0504	0.35721	-1.1359	-0.023383	0.090156	0.0028803	0.66021	-1.3176	2772.1	19.47	3.3516	89.893	-56.378	86.287	77.558	20.238	-3.6287	-3.5491	0.77798	-1.4052	32.141	-5.0887
142.8	8.8666	50.482	-3.0505	0.35766	-1.1359	-0.023247	0.090039	0.003142	0.66021	-1.3176	2771.4	19.469	3.3502	89.894	-56.389	86.289	77.558	20.238	-3.6287	-3.5491	0.77798	-1.4052	32.141	-5.0887
142.81	8.8633	50.481	-3.0506	0.35811	-1.1358	-0.023095	0.089894	0.0034071	0.66021	-1.3176	2770.6	19.468	3.3489	89.895	-56.4	86.291	77.558	20.238	-3.6287	-3.5491	0.77798	-1.4052	32.141	-5.0887
142.81	8.8599	50.479	-3.0507	0.35856	-1.1358	-0.022927	0.08972	0.0036754	0.66021	-1.3176	2769.9	19.467	3.3476	89.897	-56.412	86.293	77.558	20.238	-3.6287	-3.5491	0.77798	-1.4052	32.141	-5.0887
142.81	8.8566	50.477	-3.0508	0.359	-1.1358	-0.022742	0.089518	0.0039468	0.66021	-1.3176	2769.2	19.466	3.3463	89.898	-56.425	86.295	77.558	20.238	-3.6287	-3.5491	0.77798	-1.4052	32.141	-5.0887
142.82	8.8533	50.476	-3.0509	0.35945	-1.1358	-0.022542	0.089287	0.0042212	0.66021	-1.3176	2768.4	19.465	3.345	89.9	-56.439	86.298	77.558	20.238	-3.6287	-3.5491	0.77798	-1.4052	32.141	-5.0887
142.82	8.8501	50.474	-3.0511	0.3599	-1.1358	-0.022325	0.089029	0.0044983	0.66021	-1.3176	2767.7	19.464	3.3437	89.901	-56.453	86.3	77.558	20.238	-3.6287	-3.5491	0.77798	-1.4052	32.141	-5.0887
142.82	8.8469	50.473	-3.0512	0.36034	-1.1357	-0.022093	0.088742	0.0047781	0.66021	-1.3176	2766.9	19.463	3.3425	89.902	-56.468	86.302	77.558	20.238	-3.6287	-3.5491	0.77798	-1.4052	32.141	-5.0887
142.83	8.8437	50.471	-3.0513	0.36078	-1.1357	-0.021846	0.088428	0.0050605	0.66021	-1.3176	2766.2	19.462	3.3412	89.904	-56.484	86.305	77.558	20.238	-3.6287	-3.5491	0.77798	-1.4052	32.141	-5.0887
142.83	8.8406	50.47	-3.0514	0.36122	-1.1357	-0.021583	0.088086	0.0053453	0.66021	-1.3176	2765.5	19.461	3.34	89.905	-56.501	86.307	77.558	20.238	-3.6287	-3.5491	0.77798	-1.4052	32.141	-5.0887
142.83	8.8375	50.469	-3.0515	0.36166	-1.1357	-0.021304	0.087718	0.0056325	0.66021	-1.3176	2764.7	19.46	3.3388	89.906	-56.518	86.309	77.558	20.238	-3.6287	-3.5491	0.77798	-1.4052	32.141	-5.0887
142.84	8.8345	50.468	-3.0516	0.3621	-1.1356	-0.021011	0.087322	0.0059217	0.66021	-1.3176	2764.0	19.46	3.3376	89.908	-56.537	86.311	77.558	20.238	-3.6287	-3.5491	0.77798	-1.4052	32.141	-5.0887
142.84	8.8315	50.466	-3.0517	0.36254	-1.1356	-0.020702	0.086899	0.006213	0.66021	-1.3176	2763.3	19.459	3.3364	89.909	-56.556	86.314	77.558	20.238	-3.6287	-3.5491	0.77798	-1.4052	32.141	-5.0887
142.84	8.8285	50.465	-3.0518	0.36297	-1.1356	-0.020379	0.08645	0.0065062	0.66021	-1.3176	2762.5	19.458	3.3352	89.911	-56.576	86.316	77.558	20.238	-3.6287	-3.5491	0.77798	-1.4052	32.141	-5.0887
142.84	8.8256	50.464	-3.0519	0.3634	-1.1355	-0.020042	0.085974	0.0068012	0.66021	-1.3176	2761.8	19.457	3.3341	89.912	-56.596	86.318	77.558	20.238	-3.6287	-3.5491	0.77798	-1.4052	32.141	-5.0887
142.85	8.8227	50.463	-3.052	0.36383	-1.1355	-0.01969	0.085473	0.0070979	0.66021	-1.3176	2761.1	19.457	3.3329	89.913	-56.617	86.32	77.558	20.238	-3.6287	-3.5491	0.77798	-1.4052	32.141	-5.0887
142.85	8.8199	50.462	-3.0521	0.36426	-1.1355	-0.019324	0.084945	0.007396	0.66021	-1.3176	2760.3	19.456	3.3318	89.915	-56.639	86.323	77.558	20.238	-3.6287	-3.5491	0.77798	-1.4052	32.141	-5.0887
142.85	8.8172	50.461	-3.0522	0.36468	-1.1354	-0.018944	0.084392	0.0076955	0.66021	-1.3176	2759.6	19.455	3.3307	89.916	-56.662	86.325	77.558	20.238	-3.6287	-3.5491	0.77798	-1.4052	32.141	-5.0887
142.86	8.8145	50.46	-3.0523	0.3651	-1.1354	-0.01855	0.083814	0.0079964	0.66021	-1.3176	2758.8	19.454	3.3296	89.918	-56.686	86.327	77.558	20.238	-3.6287	-3.5491	0.77798	-1.4052	32.141	-5.0887
142.86	8.8118	50.46	-3.0524	0.36552	-1.1353	-0.018143	0.083212	0.0082983	0.66021	-1.3176	2758.1	19.454	3.3286	89.919	-56.71	86.33	77.558	20.238	-3.6287	-3.5491	0.77798	-1.4052	32.141	-5.0887
142.86	8.8092	50.459	-3.0525	0.36593	-1.1353	-0.017722	0.082584	0.0086013	0.66021	-1.3176	2757.4	19.453	3.3275	89.92	-56.735	86.332	77.558	20.238	-3.6287	-3.5491	0.77798	-1.4052	32.141	-5.0887
142.87	8.8067	50.458	-3.0526	0.36634	-1.1353	-0.017288	0.081933	0.0089051	0.66021	-1.3176	2756.6	19.453	3.3265	89.922	-56.761	86.334	77.558	20.238	-3.6287	-3.5491	0.77798	-1.4052	32.141	-5.0887
142.87	8.8042	50.458	-3.0526	0.36675	-1.1352	-0.016841	0.081257	0.0092098	0.66021	-1.3176	2755.9	19.452	3.3255	89.923	-56.787	86.337	77.558	20.238	-3.6287	-3.5491	0.77798	-1.4052	32.141	-5.0887
142.87	8.8018	50.457	-3.0527	0.36716	-1.1352	-0.016382	0.080558	0.0095151	0.66021	-1.3176	2755.2	19.451	3.3246	89.925	-56.814	86.339	77.558	20.238	-3.6287	-3.5491	0.77798	-1.4052	32.141	-5.0887
142.87	8.7994	50.456	-3.0528	0.36756	-1.1351	-0.01591	0.079836	0.009821	0.66021	-1.3176	2754.4	19.451	3.3236	89.926	-56.842	86.341	77.558	20.238	-3.6287	-3.5491	0.77798	-1.4052	32.141	-5.0887
142.88	8.7971	50.456	-3.0529	0.36795	-1.1351	-0.015426	0.079091	0.010127	0.66021	-1.3176	2753.7	19.45	3.3227	89.928	-56.871	86.344	77.558	20.238	-3.6287	-3.5491	0.77798	-1.4052	32.141	-5.0887
142.88	8.7949	50.456	-3.053	0.36835	-1.135	-0.01493	0.078323	0.010434	0.66021	-1.3176	2752.9	19.45	3.3218	89.929	-56.9	86.346	77.558	20.238	-3.6287	-3.5491	0.77798	-1.4052	32.141	-5.0887
142.88	8.7927	50.455	-3.053	0.36874	-1.135	-0.014423	0.077533	0.010741	0.66021	-1.3176	2752.2	19.449	3.3209	89.931	-56.93	86.348	77.558	20.238	-3.6287	-3.5491	0.77798	-1.4052	32.141	-5.0887
142.89	8.7906	50.455	-3.0531	0.36912	-1.1349	-0.013903	0.076722	0.011048	0.66021	-1.3176	2751.5	19.449	3.3201	89.932	-56.961	86.351	77.558	20.238	-3.6287	-3.5491	0.77798	-1.4052	32.141	-5.0887
142.89	8.7885	50.455	-3.0532	0.36951	-1.1349	-0.013373	0.075889	0.011354	0.66021	-1.3176	2750.7	19.448	3.3192	89.933	-56.992	86.353	77.558	20.238	-3.6287	-3.5491	0.77798	-1.4052	32.141	-5.0887
142.89	8.7866	50.455	-3.0532	0.36988	-1.1348	-0.012832	0.075035	0.011661	0.66021	-1.3176	2750.0	19.448	3.3184	89.935	-57.024	86.355	77.558	20.238	-3.6287	-3.5491	0.77798	-1.4052	32.141	-5.0887
142.89	8.7847	50.454	-3.0533	0.37026	-1.1347	-0.012279	0.07416	0.011968	0.66021	-1.3176	2749.3	19.448	3.3177	89.936	-57.057	86.358	77.558	20.238	-3.6287	-3.5491	0.77798	-1.4052	32.141	-5.0887
142.9	8.7828	50.454	-3.0534	0.37062	-1.1347	-0.011717	0.073265	0.012274	0.66021	-1.3176	2748.5	19.447	3.3169	89.938	-57.09	86.36	77.558	20.238	-3.6287	-3.5491	0.77798	-1.4052	32.141	-5.0887
142.9	8.7811	50.454	-3.0534	0.37099	-1.1346	-0.011144	0.07235	0.01258	0.66021	-1.3176	2747.8	19.447	3.3162	89.939	-57.125	86.363	77.558	20.238	-3.6287	-3.5491	0.77798	-1.4052	32.141	-5.0887
142.9	8.7794	50.454	-3.0535	0.37135	-1.1345	-0.010561	0.071415	0.012885	0.66021	-1.3176	2747.0	19.446	3.3155	89.941	-57.159	86.365	77.558	20.238	-3.6287	-3.5491	0.77798	-1.4052	32.141	-5.0887
142.91	8.7778	50.454	-3.0535	0.3717	-1.1345	-0.0099678	0.070462	0.01319	0.66021	-1.3176	2746.3	19.446	3.3149	89.943	-57.195	86.367	77.558	20.238	-3.6287	-3.5491	0.77798	-1.4052	32.141	-5.0887
142.91	8.7763	50.455	-3.0536	0.37205	-1.1344	-0.0093656	0.069489	0.013494	0.66021	-1.3176	2745.6	19.446	3.3142	89.944	-57.231	86.37	77.558	20.238	-3.6287	-3.5491	0.77798	-1.4052	32.141	-5.0887
142.91	8.7748	50.455	-3.0536	0.3724	-1.1343	-0.008754	0.068499	0.013797	0.66021	-1.3176	2744.8	19.446	3.3136	89.946	-57.268	86.372	77.558	20.238	-3.6287	-3.5491	0.77798	-1.4052	32.141	-5.0887
142.91	8.7734	50.455	-3.0537	0.37274	-1.1343	-0.0081334	0.06749	0.014099	0.66021	-1.3176	2744.1	19.445	3.313	89.947	-57.305	86.375	77.558	20.238	-3.6287	-3.5491	0.77798	-1.4052	32.141	-5.0887
142.92	8.7721	50.455	-3.0537	0.37307	-1.1342	-0.0075041	0.066464	0.0144	0.66021	-1.3176	2743.4	19.445	3.3125	89.949	-57.343	86.377	77.558	20.238	-3.6287	-3.5491	0.77798	-1.4052	32.141	-5.0887
142.92	8.7709	50.456	-3.0537	0.3734	-1.1341	-0.0068663	0.065421	0.014701	0.66021	-1.3176	2742.6	19.445	3.312	89.95	-57.382	86.38	77.558	20.238	-3.6287	-3.5491	0.77798	-1.4052	32.141	-5.0887
142.92	8.7698	50.456	-3.0538	0.37373	-1.1341	-0.0062203	0.064361	0.015	0.66021	-1.3176	2741.9	19.445	3.3115	89.952	-57.421	86.382	77.558	20.238	-3.6287	-3.5491	0.77798	-1.4052	32.141	-5.0887
142.93	8.7687	50.457	-3.0538	0.37405	-1.134	-0.0055662	0.063284	0.015298	0.66021	-1.3176	2741.1	19.444	3.311	89.953	-57.461	86.385	77.558	20.238	-3.6287	-3.5491	0.77798	-1.4052	32.141	-5.0887
142.93	8.7677	50.457	-3.0538	0.37436	-1.1339	-0.0049044	0.062192	0.015594	0.66021	-1.3176	2740.4	19.444	3.3106	89.955	-57.502	86.387	77.558	20.238	-3.6287	-3.5491	0.77798	-1.4052	32.141	-5.0887
142.93	8.7668	50.458	-3.0538	0.37467	-1.1338	-0.0042351	0.061084	0.015889	0.66021	-1.3176	2739.7	19.444	3.3102	89.957	-57.543	86.39	77.558	20.238	-3.6287	-3.5491	0.77798	-1.4052	32.141	-5.0887
142.93	8.766	50.458	-3.0539	0.37497	-1.1337	-0.0035586	0.059962	0.016183	0.66021	-1.3176	2738.9	19.444	3.3098	89.958	-57.585	86.392	77.558	20.238	-3.6287	-3.5491	0.77798	-1.4052	32.141	-5.0887
142.94	8.7653	50.459	-3.0539	0.37527	-1.1337	-0.0028752	0.058824	0.016475	0.66021	-1.3176	2738.2	19.444	3.3095	89.96	-57.628	86.395	77.558	20.238	-3.6287	-3.5491	0.77798	-1.4052	32.141	-5.0887
142.94	8.7647	50.46	-3.0539	0.37556	-1.1336	-0.0021849	0.057672	0.016766	0.66021	-1.3176	2737.4	19.444	3.3092	89.962	-57.671	86.397	77.558	20.238	-3.6287	-3.5491	0.77798	-1.4052	32.141	-5.0887
142.94	8.7641	50.46	-3.0539	0.37584	-1.1335	-0.0014883	0.056507	0.017055	0.66021	-1.3176	2736.7	19.444	3.3089	89.963	-57.715	86.4	77.558	20.238	-3.6287	-3.5491	0.77798	-1.4052	32.141	-5.0887
142.94	8.7637	50.461	-3.0539	0.37612	-1.1334	-0.00078534	0.055328	0.017342	0.66021	-1.3176	2736.0	19.444	3.3087	89.965	-57.759	86.402	77.558	20.238	-3.6287	-3.5491	0.77798	-1.4052	32.141	-5.0887
142.95	8.7633	50.462	-3.0539	0.3764	-1.1333	-7.6442e-05	0.054136	0.017627	0.66021	-1.3176	2735.2	19.444	3.3085	89.966	-57.804	86.405	77.558	20.238	-3.6287	-3.5491	0.77798	-1.4052	32.141	-5.0887
142.95	8.763	50.463	-3.0539	0.37666	-1.1332	0.00063819	0.052931	0.01791	0.66021	-1.3176	2734.5	19.444	3.3083	89.968	-57.849	86.407	77.558	20.238	-3.6287	-3.5491	0.77798	-1.4052	32.141	-5.0887
142.95	8.7629	50.464	-3.0539	0.37693	-1.1331	0.0013583	0.051714	0.018192	0.66021	-1.3176	2733.7	19.444	3.3082	89.97	-57.895	86.41	77.558	20.238	-3.6287	-3.5491	0.77798	-1.4052	32.141	-5.0887
142.96	8.7628	50.465	-3.0539	0.37718	-1.1331	0.0020837	0.050485	0.018472	0.66021	-1.3176	2733.0	19.444	3.3081	89.971	-57.942	86.412	77.558	20.238	-3.6287	-3.5491	0.77798	-1.4052	32.141	-5.0887
142.96	8.7628	50.466	-3.0539	0.37743	-1.133	0.002814	0.049245	0.018749	0.66021	-1.3176	2732.3	19.444	3.308	89.973	-57.989	86.415	77.558	20.238	-3.6287	-3.5491	0.77798	-1.4052	32.141	-5.0887
142.96	8.7629	50.467	-3.0539	0.37767	-1.1329	0.0035491	0.047994	0.019024	0.66021	-1.3176	2731.5	19.444	3.308	89.975	-58.037	86.418	77.558	20.238	-3.6287	-3.5491	0.77798	-1.4052	32.141	-5.0887
142.96	8.763	50.468	-3.0538	0.37791	-1.1328	0.0042888	0.046732	0.019298	0.66021	-1.3176	2730.8	19.444	3.308	89.977	-58.085	86.42	77.558	20.238	-3.6287	-3.5491	0.77798	-1.4052	32.141	-5.0887
142.97	8.7633	50.469	-3.0538	0.37814	-1.1327	0.0050327	0.04546	0.019569	0.66021	-1.3176	2730.0	19.444	3.3081	89.978	-58.134	86.423	77.558	20.238	-3.6287	-3.5491	0.77798	-1.4052	32.141	-5.0887
142.97	8.7637	50.47	-3.0538	0.37837	-1.1326	0.0057807	0.044178	0.019838	0.66021	-1.3176	2729.3	19.444	3.3081	89.98	-58.183	86.425	77.558	20.238	-3.6287	-3.5491	0.77798	-1.4052	32.141	-5.0887
142.97	8.7642	50.472	-3.0538	0.37858	-1.1325	0.0065325	0.042887	0.020104	0.66021	-1.3176	2728.5	19.444	3.3083	89.982	-58.233	86.428	77.558	20.238	-3.6287	-3.5491	0.77798	-1.4052	32.141	-5.0887
142.97	8.7647	50.473	-3.0537	0.37879	-1.1324	0.0072879	0.041586	0.020368	0.66021	-1.3176	2727.8	19.444	3.3084	89.984	-58.284	86.431	77.558	20.238	-3.6287	-3.5491	0.77798	-1.4052	32.141	-5.0887
142.98	8.7654	50.474	-3.0537	0.379	-1.1323	0.0080466	0.040277	0.02063	0.66021	-1.3176	2727.1	19.444	3.3086	89.985	-58.335	86.433	77.558	20.238	-3.6287	-3.5491	0.77798	-1.4052	32.141	-5.0887
142.98	8.7662	50.476	-3.0537	0.3792	-1.1322	0.0088084	0.03896	0.020889	0.66021	-1.3176	2726.3	19.444	3.3088	89.987	-58.386	86.436	77.558	20.238	-3.6287	-3.5491	0.77798	-1.4052	32.141	-5.0887
142.98	8.767	50.477	-3.0536	0.37939	-1.1321	0.0095732	0.037635	0.021146	0.66021	-1.3176	2725.6	19.445	3.3091	89.989	-58.438	86.439	77.558	20.238	-3.6287	-3.5491	0.77798	-1.4052	32.141	-5.0887
142.98	8.768	50.478	-3.0536	0.37957	-1.132	0.010341	0.036302	0.0214	0.66021	-1.3176	2724.8	19.445	3.3094	89.991	-58.49	86.441	77.558	20.238	-3.6287	-3.5491	0.77798	-1.4052	32.141	-5.0887
142.99	8.7691	50.48	-3.0535	0.37975	-1.1318	0.011111	0.034963	0.021652	0.66021	-1.3176	2724.1	19.445	3.3097	89.992	-58.543	86.444	77.558	20.238	-3.6287	-3.5491	0.77798	-1.4052	32.141	-5.0887
142.99	8.7702	50.481	-3.0534	0.37992	-1.1317	0.011883	0.033616	0.021901	0.66021	-1.3176	2723.3	19.445	3.3101	89.994	-58.597	86.447	77.558	20.238	-3.6287	-3.5491	0.77798	-1.4052	32.141	-5.0887
142.99	8.7715	50.483	-3.0534	0.38009	-1.1316	0.012657	0.032264	0.022147	0.66021	-1.3176	2722.6	19.445	3.3105	89.996	-58.65	86.449	77.558	20.238	-3.6287	-3.5491	0.77798	-1.4052	32.141	-5.0887
142.99	8.7728	50.485	-3.0533	0.38025	-1.1315	0.013433	0.030905	0.022391	0.66021	-1.3176	2721.9	19.446	3.3109	89.998	-58.705	86.452	77.558	20.238	-3.6287	-3.5491	0.77798	-1.4052	32.141	-5.0887
143.0	8.7743	50.486	-3.0532	0.3804	-1.1314	0.01421	0.029541	0.022632	0.66021	-1.3176	2721.1	19.446	3.3114	90.0	-58.759	86.455	77.558	20.238	-3.6287	-3.5491	0.77798	-1.4052	32.141	-5.0887
143.0	8.7758	50.488	-3.0532	0.38054	-1.1313	0.014989	0.028171	0.02287	0.66021	-1.3176	2720.4	19.446	3.3119	90.002	-58.815	86.458	77.558	20.238	-3.6287	-3.5491	0.77798	-1.4052	32.141	-5.0887
143.0	8.7775	50.49	-3.0531	0.38068	-1.1312	0.015769	0.026797	0.023106	0.66021	-1.3176	2719.6	19.447	3.3125	90.003	-58.87	86.46	77.558	20.238	-3.6287	-3.5491	0.77798	-1.4052	32.141	-5.0887
143.01	8.7793	50.491	-3.053	0.38081	-1.1311	0.01655	0.025418	0.023338	0.66021	-1.3176	2718.9	19.447	3.3131	90.005	-58.926	86.463	77.558	20.238	-3.6287	-3.5491	0.77798	-1.4052	32.141	-5.0887
143.01	8.7811	50.493	-3.0529	0.38093	-1.1309	0.017332	0.024035	0.023568	0.66021	-1.3176	2718.1	19.447	3.3137	90.007	-58.983	86.466	77.558	20.238	-3.6287	-3.5491	0.77798	-1.4052	32.141	-5.0887
143.01	8.7831	50.495	-3.0528	0.38105	-1.1308	0.018115	0.022649	0.023795	0.66021	-1.3176	2717.4	19.447	3.3144	90.009	-59.04	86.469	77.558	20.238	-3.6287	-3.5491	0.77798	-1.4052	32.141	-5.0887
143.01	8.7852	50.497	-3.0528	0.38116	-1.1307	0.018898	0.021259	0.024018	0.66021	-1.3176	2716.7	19.448	3.3151	90.011	-59.097	86.471	77.558	20.238	-3.6287	-3.5491	0.77798	-1.4052	32.141	-5.0887
143.02	8.7873	50.499	-3.0527	0.38126	-1.1306	0.019681	0.019866	0.024239	0.66021	-1.3176	2715.9	19.448	3.3159	90.013	-59.154	86.474	77.558	20.238	-3.6287	-3.5491	0.77798	-1.4052	32.141	-5.0887
143.02	8.7896	50.501	-3.0526	0.38136	-1.1305	0.020463	0.01847	0.024457	0.66021	-1.3176	2715.2	19.448	3.3166	90.015	-59.212	86.477	77.558	20.238	-3.6287	-3.5491	0.77798	-1.4052	32.141	-5.0887
143.02	8.792	50.503	-3.0525	0.38145	-1.1303	0.021246	0.017072	0.024672	0.66021	-1.3176	2714.4	19.449	3.3175	90.017	-59.271	86.48	77.558	20.238	-3.6287	-3.5491	0.77798	-1.4052	32.141	-5.0887
143.02	8.7944	50.505	-3.0523	0.38153	-1.1302	0.022028	0.015672	0.024884	0.66021	-1.3176	2713.7	19.449	3.3183	90.019	-59.33	86.483	77.558	20.238	-3.6287	-3.5491	0.77798	-1.4052	32.141	-5.0887
143.03	8.797	50.507	-3.0522	0.3816	-1.1301	0.02281	0.014271	0.025092	0.66021	-1.3176	2712.9	19.45	3.3192	90.021	-59.389	86.485	77.558	20.238	-3.6287	-3.5491	0.77798	-1.4052	32.141	-5.0887
143.03	8.7997	50.509	-3.0521	0.38167	-1.13	0.023591	0.012868	0.025298	0.66021	-1.3176	2712.2	19.45	3.3202	90.023	-59.448	86.488	77.558	20.238	-3.6287	-3.5491	0.77798	-1.4052	32.141	-5.0887
143.03	8.8025	50.511	-3.052	0.38173	-1.1298	0.024371	0.011464	0.0255	0.66021	-1.3176	2711.4	19.45	3.3212	90.025	-59.508	86.491	77.558	20.238	-3.6287	-3.5491	0.77798	-1.4052	32.141	-5.0887
143.03	8.8054	50.513	-3.0519	0.38179	-1.1297	0.02515	0.01006	0.0257	0.66021	-1.3176	2710.7	19.451	3.3222	90.026	-59.568	86.494	77.558	20.238	-3.6287	-3.5491	0.77798	-1.4052	32.141	-5.0887
143.04	8.8083	50.515	-3.0517	0.38183	-1.1296	0.025927	0.0086553	0.025896	0.66021	-1.3176	2709.9	19.451	3.3232	90.028	-59.628	86.497	77.558	20.238	-3.6287	-3.5491	0.77798	-1.4052	32.141	-5.0887
143.04	8.8114	50.517	-3.0516	0.38187	-1.1295	0.026703	0.0072509	0.026088	0.66021	-1.3176	2709.2	19.452	3.3243	90.03	-59.689	86.5	77.558	20.238	-3.6287	-3.5491	0.77798	-1.4052	32.141	-5.0887
143.04	8.8146	50.52	-3.0515	0.3819	-1.1293	0.027478	0.005847	0.026278	0.66021	-1.3176	2708.5	19.452	3.3254	90.032	-59.75	86.503	77.558	20.238	-3.6287	-3.5491	0.77798	-1.4052	32.141	-5.0887
143.04	8.8179	50.522	-3.0513	0.38193	-1.1292	0.02825	0.0044439	0.026464	0.66021	-1.3176	2707.7	19.453	3.3266	90.034	-59.811	86.506	77.558	20.238	-3.6287	-3.5491	0.77798	-1.4052	32.141	-5.0887
143.05	8.8213	50.524	-3.0512	0.38195	-1.1291	0.029021	0.0030418	0.026647	0.66021	-1.3176	2707.0	19.453	3.3278	90.037	-59.873	86.508	77.558	20.238	-3.6287	-3.5491	0.77798	-1.4052	32.141	-5.0887
143.05	8.8248	50.526	-3.051	0.38196	-1.1289	0.029789	0.0016412	0.026827	0.66021	-1.3176	2706.2	19.454	3.3291	90.039	-59.935	86.511	77.558	20.238	-3.6287	-3.5491	0.77798	-1.4052	32.141	-5.0887
143.05	8.8284	50.529	-3.0509	0.38197	-1.1288	0.030555	0.00024246	0.027003	0.66021	-1.3176	2705.5	19.454	3.3303	90.041	-59.997	86.514	77.558	20.238	-3.6287	-3.5491	0.77798	-1.4052	32.141	-5.0887
143.05	8.832	50.531	-3.0507	0.38196	-1.1287	0.031318	-0.0011542	0.027176	0.66021	-1.3176	2704.7	19.455	3.3316	90.043	-60.059	86.517	77.558	20.238	-3.6287	-3.5491	0.77798	-1.4052	32.141	-5.0887
143.06	8.8358	50.533	-3.0506	0.38195	-1.1285	0.032078	-0.0025484	0.027345	0.66021	-1.3176	2704.0	19.455	3.333	90.045	-60.121	86.52	77.558	20.238	-3.6287	-3.5491	0.77798	-1.4052	32.141	-5.0887
143.06	8.8397	50.536	-3.0504	0.38194	-1.1284	0.032836	-0.0039399	0.027511	0.66021	-1.3176	2703.2	19.456	3.3344	90.047	-60.184	86.523	77.558	20.238	-3.6287	-3.5491	0.77798	-1.4052	32.141	-5.0887
143.06	8.8437	50.538	-3.0503	0.38191	-1.1282	0.033591	-0.0053282	0.027674	0.66021	-1.3176	2702.5	19.456	3.3358	90.049	-60.247	86.526	77.558	20.238	-3.6287	-3.5491	0.77798	-1.4052	32.141	-5.0887
143.07	8.8478	50.541	-3.0501	0.38188	-1.1281	0.034342	-0.0067131	0.027833	0.66021	-1.3176	2701.7	19.457	3.3373	90.051	-60.31	86.529	77.558	20.238	-3.6287	-3.5491	0.77798	-1.4052	32.141	-5.0887
143.07	8.852	50.543	-3.0499	0.38185	-1.128	0.03509	-0.0080943	0.027988	0.66021	-1.3176	2701.0	19.457	3.3388	90.053	-60.373	86.532	77.558	20.238	-3.6287	-3.5491	0.77798	-1.4052	32.141	-5.0887
143.07	8.8562	50.545	-3.0497	0.3818	-1.1278	0.035835	-0.0094714	0.02814	0.66021	-1.3176	2700.2	19.458	3.3403	90.055	-60.437	86.535	77.558	20.238	-3.6287	-3.5491	0.77798	-1.4052	32.141	-5.0887
143.07	8.8606	50.548	-3.0496	0.38175	-1.1277	0.036576	-0.010844	0.028288	0.66021	-1.3176	2699.5	19.458	3.3419	90.057	-60.5	86.538	77.558	20.238	-3.6287	-3.5491	0.77798	-1.4052	32.141	-5.0887
143.08	8.8651	50.55	-3.0494	0.3817	-1.1275	0.037313	-0.012212	0.028433	0.66021	-1.3176	2698.7	19.459	3.3435	90.059	-60.564	86.541	77.558	20.238	-3.6287	-3.5491	0.77798	-1.4052	32.141	-5.0887
143.08	8.8696	50.553	-3.0492	0.38163	-1.1274	0.038046	-0.013575	0.028574	0.66021	-1.3176	2698.0	19.459	3.3451	90.061	-60.628	86.544	77.558	20.238	-3.6287	-3.5491	0.77798	-1.4052	32.141	-5.0887
143.08	8.8743	50.556	-3.049	0.38156	-1.1273	0.038774	-0.014933	0.028712	0.66021	-1.3176	2697.2	19.46	3.3468	90.064	-60.691	86.547	77.558	20.238	-3.6287	-3.5491	0.77798	-1.4052	32.141	-5.0887
143.08	8.879	50.558	-3.0488	0.38148	-1.1271	0.039499	-0.016285	0.028845	0.66021	-1.3176	2696.5	19.461	3.3485	90.066	-60.755	86.55	77.558	20.238	-3.6287	-3.5491	0.77798	-1.4052	32.141	-5.0887
143.09	8.8839	50.561	-3.0486	0.3814	-1.127	0.040219	-0.017631	0.028975	0.66021	-1.3176	2695.7	19.461	3.3503	90.068	-60.819	86.553	77.558	20.238	-3.6287	-3.5491	0.77798	-1.4052	32.141	-5.0887
143.09	8.8888	50.563	-3.0484	0.38131	-1.1268	0.040934	-0.018971	0.029102	0.66021	-1.3176	2695.0	19.462	3.3521	90.07	-60.883	86.556	77.558	20.238	-3.6287	-3.5491	0.77798	-1.4052	32.141	-5.0887
143.09	8.8939	50.566	-3.0482	0.38121	-1.1267	0.041645	-0.020304	0.029224	0.66021	-1.3176	2694.2	19.462	3.3539	90.072	-60.948	86.559	77.558	20.238	-3.6287	-3.5491	0.77798	-1.4052	32.141	-5.0887
143.09	8.899	50.569	-3.048	0.3811	-1.1265	0.042351	-0.02163	0.029343	0.66021	-1.3176	2693.5	19.463	3.3557	90.074	-61.012	86.562	77.558	20.238	-3.6287	-3.5491	0.77798	-1.4052	32.141	-5.0887
143.1	8.9042	50.571	-3.0478	0.38099	-1.1264	0.043052	-0.022949	0.029458	0.66021	-1.3176	2692.7	19.464	3.3576	90.077	-61.076	86.565	77.558	20.238	-3.6287	-3.5491	0.77798	-1.4052	32.141	-5.0887
143.1	8.9095	50.574	-3.0475	0.38087	-1.1262	0.043747	-0.024261	0.02957	0.66021	-1.3176	2692.0	19.464	3.3595	90.079	-61.14	86.568	77.558	20.238	-3.6287	-3.5491	0.77798	-1.4052	32.141	-5.0887
143.1	8.9149	50.577	-3.0473	0.38075	-1.1261	0.044437	-0.025565	0.029677	0.66021	-1.3176	2691.2	19.465	3.3615	90.081	-61.204	86.571	77.558	20.238	-3.6287	-3.5491	0.77798	-1.4052	32.141	-5.0887
143.11	8.9203	50.579	-3.0471	0.38062	-1.1259	0.045122	-0.02686	0.029781	0.66021	-1.3176	2690.5	19.466	3.3635	90.083	-61.268	86.575	77.558	20.238	-3.6287	-3.5491	0.77798	-1.4052	32.141	-5.0887
143.11	8.9259	50.582	-3.0469	0.38048	-1.1258	0.045801	-0.028147	0.02988	0.66021	-1.3176	2689.7	19.466	3.3655	90.085	-61.332	86.578	77.558	20.238	-3.6287	-3.5491	0.77798	-1.4052	32.141	-5.0887
143.11	8.9315	50.585	-3.0466	0.38034	-1.1256	0.046474	-0.029426	0.029976	0.66021	-1.3176	2689.0	19.467	3.3675	90.088	-61.396	86.581	77.558	20.238	-3.6287	-3.5491	0.77798	-1.4052	32.141	-5.0887
143.11	8.9373	50.587	-3.0464	0.38019	-1.1255	0.047141	-0.030695	0.030068	0.66021	-1.3176	2688.2	19.467	3.3696	90.09	-61.46	86.584	77.558	20.238	-3.6287	-3.5491	0.77798	-1.4052	32.141	-5.0887
143.12	8.9431	50.59	-3.0462	0.38003	-1.1253	0.047802	-0.031955	0.030156	0.66021	-1.3176	2687.5	19.468	3.3717	90.092	-61.524	86.587	77.558	20.238	-3.6287	-3.5491	0.77798	-1.4052	32.141	-5.0887
143.12	8.949	50.593	-3.0459	0.37987	-1.1252	0.048457	-0.033206	0.030239	0.66021	-1.3176	2686.7	19.469	3.3739	90.094	-61.587	86.59	77.558	20.238	-3.6287	-3.5491	0.77798	-1.4052	32.141	-5.0887
143.12	8.955	50.596	-3.0457	0.3797	-1.125	0.049106	-0.034446	0.030319	0.66021	-1.3176	2686.0	19.469	3.376	90.097	-61.651	86.593	77.558	20.238	-3.6287	-3.5491	0.77798	-1.4052	32.141	-5.0887
143.12	8.961	50.598	-3.0454	0.37952	-1.1249	0.049748	-0.035676	0.030395	0.66021	-1.3176	2685.2	19.47	3.3782	90.099	-61.714	86.596	77.558	20.238	-3.6287	-3.5491	0.77798	-1.4052	32.141	-5.0887
143.13	8.9672	50.601	-3.0452	0.37934	-1.1247	0.050383	-0.036896	0.030467	0.66021	-1.3176	2684.5	19.471	3.3805	90.101	-61.777	86.6	77.558	20.238	-3.6287	-3.5491	0.77798	-1.4052	32.141	-5.0887
143.13	8.9734	50.604	-3.0449	0.37915	-1.1246	0.051011	-0.038105	0.030535	0.66021	-1.3176	2683.7	19.471	3.3827	90.103	-61.84	86.603	77.558	20.238	-3.6287	-3.5491	0.77798	-1.4052	32.141	-5.0887
143.13	8.9797	50.607	-3.0447	0.37896	-1.1244	0.051633	-0.039303	0.030599	0.66021	-1.3176	2683.0	19.472	3.385	90.106	-61.903	86.606	77.558	20.238	-3.6287	-3.5491	0.77798	-1.4052	32.141	-5.0887
143.13	8.986	50.61	-3.0444	0.37876	-1.1243	0.052248	-0.04049	0.030658	0.66021	-1.3176	2682.2	19.473	3.3873	90.108	-61.965	86.609	77.558	20.238	-3.6287	-3.5491	0.77798	-1.4052	32.141	-5.0887
143.14	8.9925	50.612	-3.0442	0.37855	-1.1241	0.052855	-0.041664	0.030714	0.66021	-1.3176	2681.5	19.473	3.3897	90.11	-62.028	86.612	77.558	20.238	-3.6287	-3.5491	0.77798	-1.4052	32.141	-5.0887
143.14	8.999	50.615	-3.0439	0.37834	-1.124	0.053455	-0.042827	0.030765	0.66021	-1.3176	2680.7	19.474	3.3921	90.112	-62.09	86.615	77.558	20.238	-3.6287	-3.5491	0.77798	-1.4052	32.141	-5.0887
143.14	9.0056	50.618	-3.0436	0.37813	-1.1238	0.054048	-0.043978	0.030812	0.66021	-1.3176	2680.0	19.475	3.3945	90.115	-62.151	86.618	77.558	20.238	-3.6287	-3.5491	0.77798	-1.4052	32.141	-5.0887
143.15	9.0122	50.621	-3.0433	0.3779	-1.1237	0.054632	-0.045116	0.030855	0.66021	-1.3176	2679.2	19.475	3.3969	90.117	-62.212	86.622	77.558	20.238	-3.6287	-3.5491	0.77798	-1.4052	32.141	-5.0887
143.15	9.0189	50.624	-3.0431	0.37767	-1.1235	0.05521	-0.046241	0.030894	0.66021	-1.3176	2678.5	19.476	3.3993	90.119	-62.273	86.625	77.558	20.238	-3.6287	-3.5491	0.77798	-1.4052	32.141	-5.0887
143.15	9.0257	50.626	-3.0428	0.37744	-1.1233	0.055779	-0.047353	0.030929	0.66021	-1.3176	2677.7	19.477	3.4018	90.122	-62.334	86.628	77.558	20.238	-3.6287	-3.5491	0.77798	-1.4052	32.141	-5.0887
143.15	9.0326	50.629	-3.0425	0.3772	-1.1232	0.05634	-0.048452	0.03096	0.66021	-1.3176	2677.0	19.477	3.4043	90.124	-62.394	86.631	77.558	20.238	-3.6287	-3.5491	0.77798	-1.4052	32.141	-5.0887
143.16	9.0395	50.632	-3.0422	0.37696	-1.123	0.056894	-0.049537	0.030986	0.66021	-1.3176	2676.2	19.478	3.4068	90.126	-62.454	86.634	77.558	20.238	-3.6287	-3.5491	0.77798	-1.4052	32.141	-5.0887
143.16	9.0465	50.635	-3.0419	0.37671	-1.1229	0.057438	-0.050609	0.031008	0.66021	-1.3176	2675.5	19.478	3.4094	90.129	-62.513	86.638	77.558	20.238	-3.6287	-3.5491	0.77798	-1.4052	32.141	-5.0887
143.16	9.0536	50.638	-3.0417	0.37645	-1.1227	0.057975	-0.051666	0.031026	0.66021	-1.3176	2674.7	19.479	3.412	90.131	-62.572	86.641	77.558	20.238	-3.6287	-3.5491	0.77798	-1.4052	32.141	-5.0887
143.16	9.0607	50.64	-3.0414	0.37619	-1.1226	0.058503	-0.052709	0.03104	0.66021	-1.3176	2674.0	19.48	3.4146	90.133	-62.63	86.644	77.558	20.238	-3.6287	-3.5491	0.77798	-1.4052	32.141	-5.0887
143.17	9.0679	50.643	-3.0411	0.37592	-1.1224	0.059022	-0.053737	0.031049	0.66021	-1.3176	2673.2	19.48	3.4172	90.136	-62.688	86.647	77.558	20.238	-3.6287	-3.5491	0.77798	-1.4052	32.141	-5.0887
143.17	9.0751	50.646	-3.0408	0.37565	-1.1223	0.059533	-0.05475	0.031054	0.66021	-1.3176	2672.4	19.481	3.4198	90.138	-62.746	86.65	77.558	20.238	-3.6287	-3.5491	0.77798	-1.4052	32.141	-5.0887
143.17	9.0824	50.649	-3.0405	0.37538	-1.1221	0.060035	-0.055748	0.031055	0.66021	-1.3176	2671.7	19.482	3.4225	90.14	-62.802	86.654	77.558	20.238	-3.6287	-3.5491	0.77798	-1.4052	32.141	-5.0887
143.18	9.0897	50.652	-3.0402	0.37509	-1.122	0.060528	-0.05673	0.031052	0.66021	-1.3176	2670.9	19.482	3.4252	90.143	-62.859	86.657	77.558	20.238	-3.6287	-3.5491	0.77798	-1.4052	32.141	-5.0887
143.18	9.0971	50.654	-3.0399	0.37481	-1.1218	0.061011	-0.057697	0.031044	0.66021	-1.3176	2670.2	19.483	3.4279	90.145	-62.914	86.66	77.558	20.238	-3.6287	-3.5491	0.77798	-1.4052	32.141	-5.0887
143.18	9.1046	50.657	-3.0396	0.37452	-1.1216	0.061486	-0.058648	0.031032	0.66021	-1.3176	2669.4	19.484	3.4306	90.147	-62.969	86.663	77.558	20.238	-3.6287	-3.5491	0.77798	-1.4052	32.141	-5.0887
143.18	9.1121	50.66	-3.0393	0.37422	-1.1215	0.061951	-0.059583	0.031016	0.66021	-1.3176	2668.7	19.484	3.4333	90.15	-63.023	86.667	77.558	20.238	-3.6287	-3.5491	0.77798	-1.4052	32.141	-5.0887
143.19	9.1197	50.663	-3.0389	0.37392	-1.1213	0.062406	-0.060501	0.030995	0.66021	-1.3176	2667.9	19.485	3.4361	90.152	-63.077	86.67	77.558	20.238	-3.6287	-3.5491	0.77798	-1.4052	32.141	-5.0887
143.19	9.1273	50.665	-3.0386	0.37362	-1.1212	0.062852	-0.061402	0.03097	0.66021	-1.3176	2667.2	19.486	3.4389	90.154	-63.13	86.673	77.558	20.238	-3.6287	-3.5491	0.77798	-1.4052	32.141	-5.0887
143.19	9.1349	50.668	-3.0383	0.37331	-1.121	0.063288	-0.062287	0.030941	0.66021	-1.3176	2666.4	19.486	3.4417	90.157	-63.182	86.676	77.558	20.238	-3.6287	-3.5491	0.77798	-1.4052	32.141	-5.0887
143.19	9.1426	50.671	-3.038	0.37299	-1.1209	0.063715	-0.063155	0.030908	0.66021	-1.3176	2665.7	19.487	3.4445	90.159	-63.233	86.68	77.558	20.238	-3.6287	-3.5491	0.77798	-1.4052	32.141	-5.0887
143.2	9.1504	50.674	-3.0377	0.37268	-1.1207	0.064131	-0.064005	0.03087	0.66021	-1.3176	2664.9	19.487	3.4473	90.161	-63.284	86.683	77.558	20.238	-3.6287	-3.5491	0.77798	-1.4052	32.141	-5.0887
143.2	9.1582	50.676	-3.0374	0.37235	-1.1206	0.064538	-0.064838	0.030829	0.66021	-1.3176	2664.1	19.488	3.4502	90.164	-63.333	86.686	77.558	20.238	-3.6287	-3.5491	0.77798	-1.4052	32.141	-5.0887
143.2	9.166	50.679	-3.037	0.37203	-1.1204	0.064934	-0.065653	0.030782	0.66021	-1.3176	2663.4	19.489	3.453	90.166	-63.382	86.689	77.558	20.238	-3.6287	-3.5491	0.77798	-1.4052	32.141	-5.0887
143.21	9.1739	50.682	-3.0367	0.3717	-1.1203	0.06532	-0.06645	0.030732	0.66021	-1.3176	2662.6	19.489	3.4559	90.169	-63.43	86.693	77.558	20.238	-3.6287	-3.5491	0.77798	-1.4052	32.141	-5.0887
143.21	9.1818	50.684	-3.0364	0.37136	-1.1201	0.065696	-0.067229	0.030677	0.66021	-1.3176	2661.9	19.49	3.4588	90.171	-63.477	86.696	77.558	20.238	-3.6287	-3.5491	0.77798	-1.4052	32.141	-5.0887
143.21	9.1897	50.687	-3.0361	0.37103	-1.1199	0.066062	-0.067989	0.030619	0.66021	-1.3176	2661.1	19.49	3.4617	90.173	-63.523	86.699	77.558	20.238	-3.6287	-3.5491	0.77798	-1.4052	32.141	-5.0887
143.21	9.1977	50.689	-3.0357	0.37068	-1.1198	0.066416	-0.068731	0.030555	0.66021	-1.3176	2660.4	19.491	3.4646	90.176	-63.568	86.702	77.558	20.238	-3.6287	-3.5491	0.77798	-1.4052	32.141	-5.0887
143.22	9.2057	50.692	-3.0354	0.37034	-1.1196	0.066761	-0.069455	0.030488	0.66021	-1.3176	2659.6	19.492	3.4675	90.178	-63.613	86.706	77.558	20.238	-3.6287	-3.5491	0.77798	-1.4052	32.141	-5.0887
143.22	9.2137	50.695	-3.0351	0.36999	-1.1195	0.067094	-0.070159	0.030417	0.66021	-1.3176	2658.9	19.492	3.4705	90.18	-63.656	86.709	77.558	20.238	-3.6287	-3.5491	0.77798	-1.4052	32.141	-5.0887
143.22	9.2218	50.697	-3.0347	0.36964	-1.1193	0.067417	-0.070844	0.030341	0.66021	-1.3176	2658.1	19.493	3.4734	90.183	-63.698	86.712	77.558	20.238	-3.6287	-3.5491	0.77798	-1.4052	32.141	-5.0887
143.23	9.2299	50.7	-3.0344	0.36928	-1.1192	0.067729	-0.07151	0.030261	0.66021	-1.3176	2657.3	19.493	3.4764	90.185	-63.739	86.715	77.558	20.238	-3.6287	-3.5491	0.77798	-1.4052	32.141	-5.0887
143.23	9.238	50.702	-3.034	0.36892	-1.119	0.068029	-0.072157	0.030177	0.66021	-1.3176	2656.6	19.494	3.4794	90.187	-63.778	86.719	77.558	20.238	-3.6287	-3.5491	0.77798	-1.4052	32.141	-5.0887
143.23	9.2462	50.705	-3.0337	0.36856	-1.1189	0.068319	-0.072784	0.030089	0.66021	-1.3176	2655.8	19.494	3.4824	90.19	-63.817	86.722	77.558	20.238	-3.6287	-3.5491	0.77798	-1.4052	32.141	-5.0887
143.23	9.2544	50.707	-3.0334	0.36819	-1.1187	0.068598	-0.073391	0.029997	0.66021	-1.3176	2655.1	19.495	3.4854	90.192	-63.855	86.725	77.558	20.238	-3.6287	-3.5491	0.77798	-1.4052	32.141	-5.0887
143.24	9.2626	50.71	-3.033	0.36783	-1.1186	0.068865	-0.073978	0.029901	0.66021	-1.3176	2654.3	19.495	3.4884	90.195	-63.891	86.728	77.558	20.238	-3.6287	-3.5491	0.77798	-1.4052	32.141	-5.0887
143.24	9.2708	50.712	-3.0327	0.36745	-1.1184	0.069121	-0.074545	0.0298	0.66021	-1.3176	2653.6	19.496	3.4914	90.197	-63.926	86.732	77.558	20.238	-3.6287	-3.5491	0.77798	-1.4052	32.141	-5.0887
143.24	9.279	50.715	-3.0323	0.36708	-1.1183	0.069366	-0.075092	0.029696	0.66021	-1.3176	2652.8	19.496	3.4944	90.199	-63.96	86.735	77.558	20.238	-3.6287	-3.5491	0.77798	-1.4052	32.141	-5.0887
143.25	9.2873	50.717	-3.032	0.3667	-1.1181	0.0696	-0.075619	0.029588	0.66021	-1.3176	2652.1	19.497	3.4974	90.202	-63.992	86.738	77.558	20.238	-3.6287	-3.5491	0.77798	-1.4052	32.141	-5.0887
143.25	9.2955	50.719	-3.0316	0.36632	-1.118	0.069821	-0.076126	0.029476	0.66021	-1.3176	2651.3	19.497	3.5004	90.204	-64.024	86.741	77.558	20.238	-3.6287	-3.5491	0.77798	-1.4052	32.141	-5.0887
143.25	9.3038	50.722	-3.0313	0.36594	-1.1178	0.070032	-0.076611	0.029359	0.66021	-1.3176	2650.5	19.498	3.5035	90.206	-64.053	86.745	77.558	20.238	-3.6287	-3.5491	0.77798	-1.4052	32.141	-5.0887
143.25	9.3121	50.724	-3.0309	0.36556	-1.1177	0.07023	-0.077076	0.029239	0.66021	-1.3176	2649.8	19.498	3.5065	90.209	-64.082	86.748	77.558	20.238	-3.6287	-3.5491	0.77798	-1.4052	32.141	-5.0887
143.26	9.3204	50.726	-3.0306	0.36517	-1.1175	0.070417	-0.077521	0.029115	0.66021	-1.3176	2649.0	19.499	3.5095	90.211	-64.109	86.751	77.558	20.238	-3.6287	-3.5491	0.77798	-1.4052	32.141	-5.0887
143.26	9.3287	50.728	-3.0302	0.36478	-1.1174	0.070593	-0.077944	0.028987	0.66021	-1.3176	2648.3	19.499	3.5126	90.213	-64.135	86.754	77.558	20.238	-3.6287	-3.5491	0.77798	-1.4052	32.141	-5.0887
143.26	9.3371	50.731	-3.0299	0.36439	-1.1173	0.070756	-0.078347	0.028855	0.66021	-1.3176	2647.5	19.5	3.5156	90.216	-64.16	86.757	77.558	20.238	-3.6287	-3.5491	0.77798	-1.4052	32.141	-5.0887
143.27	9.3454	50.733	-3.0295	0.364	-1.1171	0.070908	-0.078729	0.02872	0.66021	-1.3176	2646.8	19.5	3.5187	90.218	-64.183	86.761	77.558	20.238	-3.6287	-3.5491	0.77798	-1.4052	32.141	-5.0887
143.27	9.3537	50.735	-3.0292	0.3636	-1.117	0.071048	-0.079089	0.028581	0.66021	-1.3176	2646.0	19.5	3.5217	90.22	-64.204	86.764	77.558	20.238	-3.6287	-3.5491	0.77798	-1.4052	32.141	-5.0887
143.27	9.3621	50.737	-3.0288	0.36321	-1.1168	0.071176	-0.079428	0.028438	0.66021	-1.3176	2645.2	19.501	3.5248	90.223	-64.224	86.767	77.558	20.238	-3.6287	-3.5491	0.77798	-1.4052	32.141	-5.0887
143.27	9.3704	50.739	-3.0284	0.36281	-1.1167	0.071292	-0.079746	0.028291	0.66021	-1.3176	2644.5	19.501	3.5278	90.225	-64.243	86.77	77.558	20.238	-3.6287	-3.5491	0.77798	-1.4052	32.141	-5.0887
143.28	9.3788	50.741	-3.0281	0.36241	-1.1165	0.071396	-0.080043	0.028141	0.66021	-1.3176	2643.7	19.502	3.5309	90.227	-64.26	86.774	77.558	20.238	-3.6287	-3.5491	0.77798	-1.4052	32.141	-5.0887
143.28	9.3871	50.743	-3.0277	0.36201	-1.1164	0.071488	-0.080318	0.027987	0.66021	-1.3176	2643.0	19.502	3.5339	90.23	-64.275	86.777	77.558	20.238	-3.6287	-3.5491	0.77798	-1.4052	32.141	-5.0887
143.28	9.3954	50.745	-3.0274	0.36161	-1.1163	0.071568	-0.080572	0.02783	0.66021	-1.3176	2642.2	19.502	3.537	90.232	-64.289	86.78	77.558	20.238	-3.6287	-3.5491	0.77798	-1.4052	32.141	-5.0887
143.29	9.4038	50.747	-3.027	0.3612	-1.1161	0.071636	-0.080805	0.027669	0.66021	-1.3176	2641.5	19.503	3.54	90.234	-64.302	86.783	77.558	20.238	-3.6287	-3.5491	0.77798	-1.4052	32.141	-5.0887
143.29	9.4121	50.749	-3.0267	0.3608	-1.116	0.071692	-0.081016	0.027505	0.66021	-1.3176	2640.7	19.503	3.5431	90.237	-64.313	86.786	77.558	20.238	-3.6287	-3.5491	0.77798	-1.4052	32.141	-5.0887
143.29	9.4204	50.751	-3.0263	0.36039	-1.1159	0.071735	-0.081206	0.027337	0.66021	-1.3176	2639.9	19.503	3.5461	90.239	-64.322	86.79	77.558	20.238	-3.6287	-3.5491	0.77798	-1.4052	32.141	-5.0887
143.29	9.4287	50.753	-3.0259	0.35999	-1.1157	0.071767	-0.081374	0.027166	0.66021	-1.3176	2639.2	19.504	3.5492	90.241	-64.33	86.793	77.558	20.238	-3.6287	-3.5491	0.77798	-1.4052	32.141	-5.0887
143.3	9.437	50.755	-3.0256	0.35958	-1.1156	0.071787	-0.08152	0.026991	0.66021	-1.3176	2638.4	19.504	3.5522	90.244	-64.336	86.796	77.558	20.238	-3.6287	-3.5491	0.77798	-1.4052	32.141	-5.0887
143.3	9.4453	50.757	-3.0252	0.35917	-1.1154	0.071794	-0.081645	0.026814	0.66021	-1.3176	2637.7	19.504	3.5552	90.246	-64.341	86.799	77.558	20.238	-3.6287	-3.5491	0.77798	-1.4052	32.141	-5.0887
143.3	9.4536	50.759	-3.0249	0.35876	-1.1153	0.071789	-0.081749	0.026633	0.66021	-1.3176	2636.9	19.504	3.5583	90.248	-64.344	86.802	77.558	20.238	-3.6287	-3.5491	0.77798	-1.4052	32.141	-5.0887
143.31	9.4618	50.76	-3.0245	0.35835	-1.1152	0.071773	-0.081831	0.026449	0.66021	-1.3176	2636.2	19.505	3.5613	90.25	-64.346	86.805	77.558	20.238	-3.6287	-3.5491	0.77798	-1.4052	32.141	-5.0887
143.31	9.4701	50.762	-3.0241	0.35795	-1.115	0.071744	-0.081892	0.026262	0.66021	-1.3176	2635.4	19.505	3.5643	90.253	-64.346	86.809	77.558	20.238	-3.6287	-3.5491	0.77798	-1.4052	32.141	-5.0887
143.31	9.4783	50.764	-3.0238	0.35754	-1.1149	0.071703	-0.081931	0.026072	0.66021	-1.3176	2634.6	19.505	3.5673	90.255	-64.344	86.812	77.558	20.238	-3.6287	-3.5491	0.77798	-1.4052	32.141	-5.0887
143.32	9.4865	50.765	-3.0234	0.35713	-1.1148	0.07165	-0.081949	0.025878	0.66021	-1.3176	2633.9	19.505	3.5703	90.257	-64.341	86.815	77.558	20.238	-3.6287	-3.5491	0.77798	-1.4052	32.141	-5.0887
143.32	9.4947	50.767	-3.0231	0.35672	-1.1147	0.071584	-0.081945	0.025682	0.66021	-1.3176	2633.1	19.505	3.5733	90.259	-64.336	86.818	77.558	20.238	-3.6287	-3.5491	0.77798	-1.4052	32.141	-5.0887
143.32	9.5028	50.769	-3.0227	0.35631	-1.1145	0.071507	-0.08192	0.025483	0.66021	-1.3176	2632.4	19.506	3.5763	90.262	-64.33	86.821	77.558	20.238	-3.6287	-3.5491	0.77798	-1.4052	32.141	-5.0887
143.32	9.5109	50.77	-3.0224	0.3559	-1.1144	0.071418	-0.081874	0.025281	0.66021	-1.3176	2631.6	19.506	3.5793	90.264	-64.322	86.824	77.558	20.238	-3.6287	-3.5491	0.77798	-1.4052	32.141	-5.0887
143.33	9.519	50.772	-3.022	0.35549	-1.1143	0.071316	-0.081806	0.025076	0.66021	-1.3176	2630.9	19.506	3.5822	90.266	-64.313	86.828	77.558	20.238	-3.6287	-3.5491	0.77798	-1.4052	32.141	-5.0887
143.33	9.5271	50.773	-3.0216	0.35508	-1.1142	0.071203	-0.081718	0.024869	0.66021	-1.3176	2630.1	19.506	3.5852	90.268	-64.302	86.831	77.558	20.238	-3.6287	-3.5491	0.77798	-1.4052	32.141	-5.0887
143.33	9.5352	50.774	-3.0213	0.35467	-1.114	0.071078	-0.081608	0.024659	0.66021	-1.3176	2629.3	19.506	3.5881	90.271	-64.29	86.834	77.558	20.238	-3.6287	-3.5491	0.77798	-1.4052	32.141	-5.0887
143.34	9.5432	50.776	-3.0209	0.35426	-1.1139	0.070941	-0.081478	0.024446	0.66021	-1.3176	2628.6	19.506	3.591	90.273	-64.276	86.837	77.558	20.238	-3.6287	-3.5491	0.77798	-1.4052	32.141	-5.0887
143.34	9.5511	50.777	-3.0206	0.35386	-1.1138	0.070792	-0.081326	0.024231	0.66021	-1.3176	2627.8	19.506	3.594	90.275	-64.261	86.84	77.558	20.238	-3.6287	-3.5491	0.77798	-1.4052	32.141	-5.0887
143.34	9.5591	50.778	-3.0202	0.35345	-1.1137	0.070631	-0.081154	0.024013	0.66021	-1.3176	2627.1	19.507	3.5969	90.277	-64.244	86.843	77.558	20.238	-3.6287	-3.5491	0.77798	-1.4052	32.141	-5.0887
143.34	9.567	50.78	-3.0199	0.35304	-1.1135	0.070458	-0.080961	0.023793	0.66021	-1.3176	2626.3	19.507	3.5998	90.279	-64.226	86.846	77.558	20.238	-3.6287	-3.5491	0.77798	-1.4052	32.141	-5.0887
143.35	9.5749	50.781	-3.0195	0.35264	-1.1134	0.070274	-0.080747	0.02357	0.66021	-1.3176	2625.6	19.507	3.6026	90.282	-64.207	86.849	77.558	20.238	-3.6287	-3.5491	0.77798	-1.4052	32.141	-5.0887
143.35	9.5827	50.782	-3.0192	0.35224	-1.1133	0.070078	-0.080513	0.023345	0.66021	-1.3176	2624.8	19.507	3.6055	90.284	-64.186	86.852	77.558	20.238	-3.6287	-3.5491	0.77798	-1.4052	32.141	-5.0887
143.35	9.5905	50.783	-3.0188	0.35184	-1.1132	0.069871	-0.080258	0.023118	0.66021	-1.3176	2624.0	19.507	3.6084	90.286	-64.164	86.855	77.558	20.238	-3.6287	-3.5491	0.77798	-1.4052	32.141	-5.0887
143.36	9.5983	50.784	-3.0185	0.35143	-1.1131	0.069652	-0.079984	0.022888	0.66021	-1.3176	2623.3	19.507	3.6112	90.288	-64.14	86.858	77.558	20.238	-3.6287	-3.5491	0.77798	-1.4052	32.141	-5.0887
143.36	9.606	50.785	-3.0181	0.35104	-1.113	0.069421	-0.079689	0.022657	0.66021	-1.3176	2622.5	19.507	3.614	90.29	-64.115	86.861	77.558	20.238	-3.6287	-3.5491	0.77798	-1.4052	32.141	-5.0887
143.36	9.6137	50.786	-3.0178	0.35064	-1.1129	0.069179	-0.079374	0.022423	0.66021	-1.3176	2621.8	19.507	3.6168	90.292	-64.089	86.865	77.558	20.238	-3.6287	-3.5491	0.77798	-1.4052	32.141	-5.0887
143.37	9.6213	50.787	-3.0174	0.35024	-1.1127	0.068926	-0.079039	0.022187	0.66021	-1.3176	2621.0	19.507	3.6196	90.295	-64.062	86.868	77.558	20.238	-3.6287	-3.5491	0.77798	-1.4052	32.141	-5.0887
143.37	9.6289	50.788	-3.0171	0.34985	-1.1126	0.068661	-0.078685	0.021949	0.66021	-1.3176	2620.3	19.507	3.6224	90.297	-64.033	86.871	77.558	20.238	-3.6287	-3.5491	0.77798	-1.4052	32.141	-5.0887
143.37	9.6364	50.789	-3.0167	0.34945	-1.1125	0.068385	-0.078311	0.02171	0.66021	-1.3176	2619.5	19.507	3.6251	90.299	-64.003	86.874	77.558	20.238	-3.6287	-3.5491	0.77798	-1.4052	32.141	-5.0887
143.37	9.6439	50.79	-3.0164	0.34906	-1.1124	0.068098	-0.077918	0.021468	0.66021	-1.3176	2618.7	19.506	3.6279	90.301	-63.972	86.877	77.558	20.238	-3.6287	-3.5491	0.77798	-1.4052	32.141	-5.0887
143.38	9.6513	50.791	-3.0161	0.34868	-1.1123	0.067801	-0.077505	0.021225	0.66021	-1.3176	2618.0	19.506	3.6306	90.303	-63.94	86.88	77.558	20.238	-3.6287	-3.5491	0.77798	-1.4052	32.141	-5.0887
143.38	9.6587	50.791	-3.0157	0.34829	-1.1122	0.067492	-0.077073	0.02098	0.66021	-1.3176	2617.2	19.506	3.6333	90.305	-63.907	86.883	77.558	20.238	-3.6287	-3.5491	0.77798	-1.4052	32.141	-5.0887
143.38	9.666	50.792	-3.0154	0.34791	-1.1121	0.067172	-0.076623	0.020734	0.66021	-1.3176	2616.5	19.506	3.636	90.307	-63.872	86.886	77.558	20.238	-3.6287	-3.5491	0.77798	-1.4052	32.141	-5.0887
143.39	9.6733	50.793	-3.0151	0.34752	-1.112	0.066842	-0.076154	0.020485	0.66021	-1.3176	2615.7	19.506	3.6386	90.309	-63.837	86.889	77.558	20.238	-3.6287	-3.5491	0.77798	-1.4052	32.141	-5.0887
143.39	9.6806	50.793	-3.0147	0.34714	-1.1119	0.066501	-0.075666	0.020236	0.66021	-1.3176	2615.0	19.506	3.6413	90.311	-63.8	86.891	77.558	20.238	-3.6287	-3.5491	0.77798	-1.4052	32.141	-5.0887
143.39	9.6877	50.794	-3.0144	0.34677	-1.1118	0.066149	-0.07516	0.019984	0.66021	-1.3176	2614.2	19.506	3.6439	90.313	-63.763	86.894	77.558	20.238	-3.6287	-3.5491	0.77798	-1.4052	32.141	-5.0887
143.4	9.6948	50.794	-3.0141	0.34639	-1.1117	0.065787	-0.074636	0.019732	0.66021	-1.3176	2613.4	19.505	3.6465	90.315	-63.724	86.897	77.558	20.238	-3.6287	-3.5491	0.77798	-1.4052	32.141	-5.0887
143.4	9.7019	50.795	-3.0137	0.34602	-1.1116	0.065415	-0.074094	0.019478	0.66021	-1.3176	2612.7	19.505	3.649	90.317	-63.685	86.9	77.558	20.238	-3.6287	-3.5491	0.77798	-1.4052	32.141	-5.0887
143.4	9.7089	50.795	-3.0134	0.34565	-1.1115	0.065032	-0.073535	0.019223	0.66021	-1.3176	2611.9	19.505	3.6516	90.319	-63.644	86.903	77.558	20.238	-3.6287	-3.5491	0.77798	-1.4052	32.141	-5.0887
143.4	9.7158	50.796	-3.0131	0.34528	-1.1114	0.06464	-0.072957	0.018966	0.66021	-1.3176	2611.2	19.505	3.6541	90.321	-63.603	86.906	77.558	20.238	-3.6287	-3.5491	0.77798	-1.4052	32.141	-5.0887
143.41	9.7227	50.796	-3.0128	0.34492	-1.1113	0.064237	-0.072363	0.018709	0.66021	-1.3176	2610.4	19.505	3.6566	90.323	-63.561	86.909	77.558	20.238	-3.6287	-3.5491	0.77798	-1.4052	32.141	-5.0887
143.41	9.7295	50.796	-3.0124	0.34456	-1.1112	0.063825	-0.071751	0.01845	0.66021	-1.3176	2609.7	19.504	3.6591	90.325	-63.518	86.912	77.558	20.238	-3.6287	-3.5491	0.77798	-1.4052	32.141	-5.0887
143.41	9.7362	50.797	-3.0121	0.3442	-1.1111	0.063402	-0.071123	0.01819	0.66021	-1.3176	2608.9	19.504	3.6616	90.327	-63.474	86.915	77.558	20.238	-3.6287	-3.5491	0.77798	-1.4052	32.141	-5.0887
143.42	9.7429	50.797	-3.0118	0.34385	-1.111	0.06297	-0.070478	0.017929	0.66021	-1.3176	2608.2	19.504	3.664	90.329	-63.429	86.918	77.558	20.238	-3.6287	-3.5491	0.77798	-1.4052	32.141	-5.0887
143.42	9.7495	50.797	-3.0115	0.3435	-1.1109	0.062529	-0.069816	0.017668	0.66021	-1.3176	2607.4	19.503	3.6664	90.331	-63.384	86.92	77.558	20.238	-3.6287	-3.5491	0.77798	-1.4052	32.141	-5.0887
143.42	9.7561	50.797	-3.0112	0.34315	-1.1109	0.062078	-0.069139	0.017405	0.66021	-1.3176	2606.6	19.503	3.6688	90.333	-63.338	86.923	77.558	20.238	-3.6287	-3.5491	0.77798	-1.4052	32.141	-5.0887
143.42	9.7625	50.797	-3.0109	0.34281	-1.1108	0.061618	-0.068445	0.017142	0.66021	-1.3176	2605.9	19.503	3.6712	90.335	-63.292	86.926	77.558	20.238	-3.6287	-3.5491	0.77798	-1.4052	32.141	-5.0887
143.43	9.7689	50.797	-3.0106	0.34247	-1.1107	0.061149	-0.067736	0.016878	0.66021	-1.3176	2605.1	19.502	3.6735	90.337	-63.244	86.929	77.558	20.238	-3.6287	-3.5491	0.77798	-1.4052	32.141	-5.0887
143.43	9.7753	50.797	-3.0103	0.34213	-1.1106	0.060671	-0.067011	0.016613	0.66021	-1.3176	2604.4	19.502	3.6758	90.339	-63.196	86.932	77.558	20.238	-3.6287	-3.5491	0.77798	-1.4052	32.141	-5.0887
143.43	9.7815	50.797	-3.01	0.3418	-1.1105	0.060184	-0.066271	0.016348	0.66021	-1.3176	2603.6	19.502	3.6781	90.341	-63.148	86.935	77.558	20.238	-3.6287	-3.5491	0.77798	-1.4052	32.141	-5.0887
143.44	9.7877	50.797	-3.0097	0.34147	-1.1104	0.059688	-0.065516	0.016082	0.66021	-1.3176	2602.9	19.501	3.6803	90.343	-63.099	86.937	77.558	20.238	-3.6287	-3.5491	0.77798	-1.4052	32.141	-5.0887
143.44	9.7938	50.797	-3.0094	0.34114	-1.1104	0.059184	-0.064746	0.015815	0.66021	-1.3176	2602.1	19.501	3.6826	90.345	-63.049	86.94	77.558	20.238	-3.6287	-3.5491	0.77798	-1.4052	32.141	-5.0887
143.44	9.7999	50.797	-3.0091	0.34082	-1.1103	0.058671	-0.063962	0.015549	0.66021	-1.3176	2601.3	19.5	3.6848	90.346	-62.999	86.943	77.558	20.238	-3.6287	-3.5491	0.77798	-1.4052	32.141	-5.0887
143.45	9.8058	50.797	-3.0088	0.3405	-1.1102	0.05815	-0.063164	0.015281	0.66021	-1.3176	2600.6	19.5	3.6869	90.348	-62.948	86.946	77.558	20.238	-3.6287	-3.5491	0.77798	-1.4052	32.141	-5.0887
143.45	9.8117	50.796	-3.0085	0.34019	-1.1101	0.05762	-0.062351	0.015014	0.66021	-1.3176	2599.8	19.499	3.6891	90.35	-62.897	86.948	77.558	20.238	-3.6287	-3.5491	0.77798	-1.4052	32.141	-5.0887
143.45	9.8176	50.796	-3.0082	0.33988	-1.1101	0.057083	-0.061525	0.014746	0.66021	-1.3176	2599.1	19.499	3.6912	90.352	-62.845	86.951	77.558	20.238	-3.6287	-3.5491	0.77798	-1.4052	32.141	-5.0887
143.45	9.8233	50.796	-3.0079	0.33957	-1.11	0.056538	-0.060686	0.014478	0.66021	-1.3176	2598.3	19.498	3.6933	90.354	-62.793	86.954	77.558	20.238	-3.6287	-3.5491	0.77798	-1.4052	32.141	-5.0887
143.46	9.829	50.795	-3.0076	0.33927	-1.1099	0.055985	-0.059833	0.01421	0.66021	-1.3176	2597.6	19.498	3.6953	90.356	-62.741	86.957	77.558	20.238	-3.6287	-3.5491	0.77798	-1.4052	32.141	-5.0887
143.46	9.8345	50.795	-3.0074	0.33898	-1.1098	0.055425	-0.058967	0.013942	0.66021	-1.3176	2596.8	19.497	3.6974	90.357	-62.688	86.959	77.558	20.238	-3.6287	-3.5491	0.77798	-1.4052	32.141	-5.0887
143.46	9.84	50.795	-3.0071	0.33868	-1.1098	0.054857	-0.058089	0.013673	0.66021	-1.3176	2596.1	19.497	3.6994	90.359	-62.635	86.962	77.558	20.238	-3.6287	-3.5491	0.77798	-1.4052	32.141	-5.0887
143.47	9.8455	50.794	-3.0068	0.33839	-1.1097	0.054283	-0.057199	0.013405	0.66021	-1.3176	2595.3	19.496	3.7013	90.361	-62.581	86.965	77.558	20.238	-3.6287	-3.5491	0.77798	-1.4052	32.141	-5.0887
143.47	9.8508	50.793	-3.0065	0.33811	-1.1096	0.053701	-0.056296	0.013137	0.66021	-1.3176	2594.5	19.496	3.7033	90.363	-62.527	86.967	77.558	20.238	-3.6287	-3.5491	0.77798	-1.4052	32.141	-5.0887
143.47	9.856	50.793	-3.0063	0.33783	-1.1096	0.053112	-0.055382	0.012869	0.66021	-1.3176	2593.8	19.495	3.7052	90.364	-62.473	86.97	77.558	20.238	-3.6287	-3.5491	0.77798	-1.4052	32.141	-5.0887
143.48	9.8612	50.792	-3.006	0.33756	-1.1095	0.052516	-0.054456	0.012601	0.66021	-1.3176	2593.0	19.495	3.7071	90.366	-62.419	86.973	77.558	20.238	-3.6287	-3.5491	0.77798	-1.4052	32.141	-5.0887
143.48	9.8663	50.792	-3.0057	0.33729	-1.1094	0.051914	-0.053519	0.012333	0.66021	-1.3176	2592.3	19.494	3.7089	90.368	-62.364	86.975	77.558	20.238	-3.6287	-3.5491	0.77798	-1.4052	32.141	-5.0887
143.48	9.8713	50.791	-3.0055	0.33702	-1.1094	0.051305	-0.05257	0.012066	0.66021	-1.3176	2591.5	19.493	3.7107	90.369	-62.309	86.978	77.558	20.238	-3.6287	-3.5491	0.77798	-1.4052	32.141	-5.0887
143.48	9.8762	50.79	-3.0052	0.33676	-1.1093	0.05069	-0.051611	0.011799	0.66021	-1.3176	2590.8	19.493	3.7125	90.371	-62.254	86.98	77.558	20.238	-3.6287	-3.5491	0.77798	-1.4052	32.141	-5.0887
143.49	9.8811	50.789	-3.005	0.33651	-1.1093	0.050069	-0.050642	0.011532	0.66021	-1.3176	2590.0	19.492	3.7143	90.373	-62.199	86.983	77.558	20.238	-3.6287	-3.5491	0.77798	-1.4052	32.141	-5.0887
143.49	9.8858	50.789	-3.0047	0.33625	-1.1092	0.049442	-0.049663	0.011266	0.66021	-1.3176	2589.3	19.492	3.716	90.374	-62.144	86.986	77.558	20.238	-3.6287	-3.5491	0.77798	-1.4052	32.141	-5.0887
143.49	9.8905	50.788	-3.0045	0.33601	-1.1092	0.048809	-0.048673	0.011	0.66021	-1.3176	2588.5	19.491	3.7177	90.376	-62.088	86.988	77.558	20.238	-3.6287	-3.5491	0.77798	-1.4052	32.141	-5.0887
143.5	9.895	50.787	-3.0042	0.33577	-1.1091	0.04817	-0.047674	0.010735	0.66021	-1.3176	2587.8	19.49	3.7193	90.378	-62.033	86.991	77.558	20.238	-3.6287	-3.5491	0.77798	-1.4052	32.141	-5.0887
143.5	9.8995	50.786	-3.004	0.33553	-1.109	0.047526	-0.046666	0.010471	0.66021	-1.3176	2587.0	19.489	3.7209	90.379	-61.977	86.993	77.558	20.238	-3.6287	-3.5491	0.77798	-1.4052	32.141	-5.0887
143.5	9.9039	50.785	-3.0038	0.3353	-1.109	0.046877	-0.045649	0.010207	0.66021	-1.3176	2586.2	19.489	3.7225	90.381	-61.921	86.996	77.558	20.238	-3.6287	-3.5491	0.77798	-1.4052	32.141	-5.0887
143.5	9.9082	50.784	-3.0035	0.33508	-1.1089	0.046223	-0.044623	0.0099437	0.66021	-1.3176	2585.5	19.488	3.7241	90.382	-61.865	86.998	77.558	20.238	-3.6287	-3.5491	0.77798	-1.4052	32.141	-5.0887
143.51	9.9124	50.783	-3.0033	0.33486	-1.1089	0.045564	-0.043589	0.0096814	0.66021	-1.3176	2584.7	19.487	3.7256	90.384	-61.809	87.001	77.558	20.238	-3.6287	-3.5491	0.77798	-1.4052	32.141	-5.0887
143.51	9.9166	50.782	-3.0031	0.33464	-1.1088	0.0449	-0.042547	0.0094199	0.66021	-1.3176	2584.0	19.487	3.7271	90.386	-61.753	87.003	77.558	20.238	-3.6287	-3.5491	0.77798	-1.4052	32.141	-5.0887
143.51	9.9206	50.781	-3.0029	0.33443	-1.1088	0.044231	-0.041497	0.0091592	0.66021	-1.3176	2583.2	19.486	3.7285	90.387	-61.697	87.006	77.558	20.238	-3.6287	-3.5491	0.77798	-1.4052	32.141	-5.0887
[truncated: 16,001 more rows]
