# Supplementary material for: Data-driven flight path monitoring technique using recurrent neural network for the safety management of commercial aircraft
Source: PeerJ Comput Sci. 2025 Mar 17;11:e2753. doi: 10.7717/peerj-cs.2753 (PMC11935752; doi:10.7717/peerj-cs.2753)
Supplement: Supplemental Information 1 [file peerj-cs-11-2753-s001.zip › Data/HY_RNN_8_header.csv]

Ub	Vb	Wb	Pb	Qb	Rb	Pdot	Qdot	Rdot	lat	lon	alt	alp	beta	tas	pitch	eas	eas_In	alp_In	beta_In	P_In	Q_In	R_In	yaw_In	gamma_In
116.22	-3.9505	49.205	-5.4112	0.77869	-2.3447	-0.00021795	2.9923e-05	-0.00011017	0.66022	-1.3176	3999.4	22.947	-1.7929	74.813	-41.671	70.504	70.503	22.947	-1.7932	-5.4112	0.77869	-2.3447	30.952	-5.098
116.22	-3.9484	49.204	-5.4112	0.77869	-2.3447	-0.00082449	0.00045207	-0.00032896	0.66022	-1.3176	3998.9	22.946	-1.7919	74.813	-41.793	70.504	70.503	22.947	-1.7932	-5.4112	0.77869	-2.3447	30.952	-5.098
116.22	-3.945	49.202	-5.4112	0.77869	-2.3447	-0.0018017	0.0012272	-0.00063036	0.66022	-1.3176	3998.3	22.945	-1.7904	74.813	-41.918	70.505	70.503	22.947	-1.7932	-5.4112	0.77869	-2.3447	30.952	-5.098
116.22	-3.94	49.199	-5.4112	0.7787	-2.3447	-0.0031303	0.0023149	-0.00098881	0.66022	-1.3176	3997.7	22.943	-1.7881	74.813	-42.047	70.506	70.503	22.947	-1.7932	-5.4112	0.77869	-2.3447	30.952	-5.098
116.23	-3.9335	49.195	-5.4112	0.77872	-2.3447	-0.0047897	0.0036735	-0.0013793	0.66022	-1.3176	3997.1	22.941	-1.7851	74.814	-42.178	70.507	70.503	22.947	-1.7932	-5.4112	0.77869	-2.3447	30.952	-5.098
116.23	-3.9255	49.191	-5.4112	0.77874	-2.3447	-0.0067582	0.0052605	-0.0017775	0.66022	-1.3176	3996.6	22.939	-1.7815	74.814	-42.313	70.508	70.503	22.947	-1.7932	-5.4112	0.77869	-2.3447	30.952	-5.098
116.23	-3.9158	49.186	-5.4113	0.77877	-2.3447	-0.0090127	0.0070326	-0.0021598	0.66022	-1.3176	3996.0	22.936	-1.7771	74.815	-42.451	70.509	70.503	22.947	-1.7932	-5.4112	0.77869	-2.3447	30.952	-5.098
116.24	-3.9044	49.18	-5.4113	0.77881	-2.3447	-0.011529	0.0089458	-0.0025032	0.66022	-1.3176	3995.4	22.933	-1.7719	74.816	-42.591	70.511	70.503	22.947	-1.7932	-5.4112	0.77869	-2.3447	30.952	-5.098
116.24	-3.8913	49.175	-5.4114	0.77886	-2.3447	-0.014284	0.010956	-0.0027859	0.66022	-1.3176	3994.8	22.93	-1.7659	74.816	-42.735	70.512	70.503	22.947	-1.7932	-5.4112	0.77869	-2.3447	30.952	-5.098
116.25	-3.8766	49.169	-5.4115	0.77892	-2.3448	-0.01725	0.013017	-0.0029867	0.66022	-1.3176	3994.3	22.927	-1.7592	74.817	-42.88	70.513	70.503	22.947	-1.7932	-5.4112	0.77869	-2.3447	30.952	-5.098
116.25	-3.86	49.163	-5.4116	0.77899	-2.3448	-0.020401	0.015085	-0.0030857	0.66022	-1.3176	3993.7	22.924	-1.7517	74.818	-43.029	70.515	70.503	22.947	-1.7932	-5.4112	0.77869	-2.3447	30.952	-5.098
116.26	-3.8417	49.157	-5.4117	0.77907	-2.3448	-0.023712	0.017115	-0.003064	0.66022	-1.3176	3993.1	22.92	-1.7433	74.819	-43.18	70.517	70.503	22.947	-1.7932	-5.4112	0.77869	-2.3447	30.952	-5.098
116.26	-3.8216	49.151	-5.4118	0.77916	-2.3448	-0.027153	0.019062	-0.0029037	0.66022	-1.3176	3992.5	22.917	-1.7342	74.821	-43.333	70.518	70.503	22.947	-1.7932	-5.4112	0.77869	-2.3447	30.952	-5.098
116.27	-3.7997	49.145	-5.4119	0.77926	-2.3448	-0.030699	0.020881	-0.0025883	0.66022	-1.3176	3992.0	22.913	-1.7242	74.822	-43.488	70.52	70.503	22.947	-1.7932	-5.4112	0.77869	-2.3447	30.952	-5.098
116.27	-3.776	49.14	-5.4121	0.77937	-2.3448	-0.034321	0.022527	-0.0021026	0.66022	-1.3176	3991.4	22.91	-1.7134	74.823	-43.645	70.522	70.503	22.947	-1.7932	-5.4112	0.77869	-2.3447	30.952	-5.098
116.28	-3.7505	49.135	-5.4123	0.77948	-2.3448	-0.03799	0.023957	-0.0014325	0.66022	-1.3176	3990.8	22.907	-1.7018	74.825	-43.804	70.524	70.503	22.947	-1.7932	-5.4112	0.77869	-2.3447	30.952	-5.098
116.29	-3.7232	49.13	-5.4125	0.77961	-2.3448	-0.04168	0.025129	-0.00056548	0.66022	-1.3176	3990.2	22.904	-1.6894	74.827	-43.965	70.527	70.503	22.947	-1.7932	-5.4112	0.77869	-2.3447	30.952	-5.098
116.29	-3.6942	49.126	-5.4127	0.77973	-2.3448	-0.045361	0.025999	0.00050961	0.66022	-1.3176	3989.6	22.901	-1.6762	74.829	-44.128	70.529	70.503	22.947	-1.7932	-5.4112	0.77869	-2.3447	30.952	-5.098
116.3	-3.6634	49.122	-5.4129	0.77987	-2.3448	-0.049007	0.026526	0.0018025	0.66022	-1.3176	3989.1	22.898	-1.6621	74.83	-44.292	70.531	70.503	22.947	-1.7932	-5.4112	0.77869	-2.3447	30.952	-5.098
116.3	-3.6308	49.119	-5.4132	0.78	-2.3448	-0.05259	0.026671	0.0033214	0.66022	-1.3176	3988.5	22.896	-1.6473	74.832	-44.457	70.534	70.503	22.947	-1.7932	-5.4112	0.77869	-2.3447	30.952	-5.098
116.31	-3.5965	49.117	-5.4135	0.78013	-2.3448	-0.056082	0.026394	0.0050731	0.66022	-1.3176	3987.9	22.894	-1.6317	74.834	-44.624	70.536	70.503	22.947	-1.7932	-5.4112	0.77869	-2.3447	30.952	-5.098
116.31	-3.5606	49.116	-5.4137	0.78026	-2.3448	-0.059458	0.025659	0.0070627	0.66022	-1.3176	3987.3	22.893	-1.6153	74.837	-44.792	70.539	70.503	22.947	-1.7932	-5.4112	0.77869	-2.3447	30.952	-5.098
116.32	-3.523	49.116	-5.4141	0.78039	-2.3447	-0.062692	0.024429	0.0092939	0.66022	-1.3176	3986.7	22.892	-1.5982	74.839	-44.961	70.542	70.503	22.947	-1.7932	-5.4112	0.77869	-2.3447	30.952	-5.098
116.32	-3.4838	49.117	-5.4144	0.78051	-2.3447	-0.065759	0.02267	0.011769	0.66022	-1.3176	3986.1	22.891	-1.5804	74.841	-45.131	70.545	70.503	22.947	-1.7932	-5.4112	0.77869	-2.3447	30.952	-5.098
116.33	-3.443	49.119	-5.4147	0.78061	-2.3446	-0.068633	0.02035	0.014487	0.66022	-1.3176	3985.6	22.891	-1.5618	74.844	-45.301	70.548	70.503	22.947	-1.7932	-5.4112	0.77869	-2.3447	30.952	-5.098
116.33	-3.4007	49.122	-5.4151	0.78071	-2.3445	-0.071293	0.017437	0.017449	0.66022	-1.3176	3985.0	22.892	-1.5426	74.846	-45.472	70.551	70.503	22.947	-1.7932	-5.4112	0.77869	-2.3447	30.952	-5.098
116.34	-3.357	49.126	-5.4154	0.78079	-2.3444	-0.073715	0.013904	0.020652	0.66022	-1.3176	3984.4	22.893	-1.5227	74.849	-45.643	70.554	70.503	22.947	-1.7932	-5.4112	0.77869	-2.3447	30.952	-5.098
116.34	-3.3119	49.132	-5.4158	0.78085	-2.3443	-0.075878	0.009723	0.02409	0.66022	-1.3176	3983.8	22.895	-1.5022	74.852	-45.815	70.557	70.503	22.947	-1.7932	-5.4112	0.77869	-2.3447	30.952	-5.098
116.35	-3.2654	49.139	-5.4162	0.78088	-2.3442	-0.077762	0.0048708	0.027759	0.66022	-1.3176	3983.2	22.897	-1.4811	74.855	-45.987	70.56	70.503	22.947	-1.7932	-5.4112	0.77869	-2.3447	30.952	-5.098
116.35	-3.2177	49.148	-5.4166	0.78089	-2.3441	-0.079348	-0.00067496	0.031652	0.66022	-1.3176	3982.6	22.9	-1.4593	74.857	-46.159	70.564	70.503	22.947	-1.7932	-5.4112	0.77869	-2.3447	30.952	-5.098
116.35	-3.1688	49.158	-5.417	0.78088	-2.3439	-0.080618	-0.0069341	0.035759	0.66022	-1.3176	3982.0	22.904	-1.4371	74.86	-46.33	70.567	70.503	22.947	-1.7932	-5.4112	0.77869	-2.3447	30.952	-5.098
116.35	-3.1187	49.17	-5.4174	0.78082	-2.3437	-0.081556	-0.013924	0.040072	0.66022	-1.3176	3981.4	22.909	-1.4143	74.863	-46.502	70.571	70.503	22.947	-1.7932	-5.4112	0.77869	-2.3447	30.952	-5.098
116.35	-3.0676	49.183	-5.4178	0.78073	-2.3435	-0.082146	-0.021659	0.044577	0.66022	-1.3176	3980.8	22.914	-1.3911	74.866	-46.673	70.574	70.503	22.947	-1.7932	-5.4112	0.77869	-2.3447	30.952	-5.098
116.36	-3.0155	49.198	-5.4182	0.78061	-2.3432	-0.082375	-0.030152	0.049264	0.66022	-1.3176	3980.2	22.92	-1.3674	74.87	-46.844	70.578	70.503	22.947	-1.7932	-5.4112	0.77869	-2.3447	30.952	-5.098
116.36	-2.9625	49.215	-5.4186	0.78043	-2.343	-0.082231	-0.039413	0.054118	0.66022	-1.3176	3979.7	22.927	-1.3433	74.873	-47.014	70.581	70.503	22.947	-1.7932	-5.4112	0.77869	-2.3447	30.952	-5.098
116.35	-2.9088	49.234	-5.419	0.78021	-2.3427	-0.081702	-0.049448	0.059123	0.66022	-1.3176	3979.1	22.935	-1.3189	74.876	-47.183	70.585	70.503	22.947	-1.7932	-5.4112	0.77869	-2.3447	30.952	-5.098
116.35	-2.8543	49.254	-5.4194	0.77994	-2.3424	-0.080781	-0.06026	0.064264	0.66022	-1.3176	3978.5	22.944	-1.2941	74.879	-47.351	70.589	70.503	22.947	-1.7932	-5.4112	0.77869	-2.3447	30.952	-5.098
116.35	-2.7991	49.276	-5.4198	0.77961	-2.3421	-0.079458	-0.071851	0.069522	0.66022	-1.3176	3977.9	22.953	-1.2691	74.882	-47.518	70.592	70.503	22.947	-1.7932	-5.4112	0.77869	-2.3447	30.952	-5.098
116.35	-2.7435	49.3	-5.4202	0.77922	-2.3417	-0.07773	-0.084217	0.074879	0.66022	-1.3176	3977.3	22.964	-1.2438	74.886	-47.684	70.596	70.503	22.947	-1.7932	-5.4112	0.77869	-2.3447	30.952	-5.098
116.35	-2.6874	49.325	-5.4206	0.77876	-2.3413	-0.075592	-0.097355	0.080317	0.66022	-1.3176	3976.7	22.975	-1.2183	74.889	-47.848	70.6	70.503	22.947	-1.7932	-5.4112	0.77869	-2.3447	30.952	-5.098
116.34	-2.631	49.353	-5.421	0.77824	-2.3409	-0.07304	-0.11126	0.085814	0.66022	-1.3176	3976.1	22.987	-1.1926	74.892	-48.01	70.604	70.503	22.947	-1.7932	-5.4112	0.77869	-2.3447	30.952	-5.098
116.34	-2.5743	49.382	-5.4213	0.77765	-2.3405	-0.070076	-0.12591	0.09135	0.66022	-1.3176	3975.5	23.0	-1.1669	74.896	-48.17	70.607	70.503	22.947	-1.7932	-5.4112	0.77869	-2.3447	30.952	-5.098
116.33	-2.5174	49.413	-5.4217	0.77698	-2.34	-0.066698	-0.14131	0.096904	0.66022	-1.3176	3974.9	23.014	-1.1411	74.899	-48.329	70.611	70.503	22.947	-1.7932	-5.4112	0.77869	-2.3447	30.952	-5.098
116.32	-2.4605	49.446	-5.422	0.77623	-2.3395	-0.062909	-0.15742	0.10245	0.66022	-1.3176	3974.3	23.029	-1.1152	74.902	-48.486	70.615	70.503	22.947	-1.7932	-5.4112	0.77869	-2.3447	30.952	-5.098
116.32	-2.4036	49.481	-5.4223	0.77541	-2.339	-0.058713	-0.17425	0.10798	0.66022	-1.3176	3973.7	23.045	-1.0894	74.906	-48.64	70.619	70.503	22.947	-1.7932	-5.4112	0.77869	-2.3447	30.952	-5.098
116.31	-2.3468	49.517	-5.4226	0.77449	-2.3384	-0.054115	-0.19175	0.11345	0.66022	-1.3176	3973.1	23.061	-1.0636	74.909	-48.792	70.623	70.503	22.947	-1.7932	-5.4112	0.77869	-2.3447	30.952	-5.098
116.3	-2.2903	49.555	-5.4228	0.77349	-2.3378	-0.049123	-0.20992	0.11885	0.66022	-1.3176	3972.5	23.079	-1.0379	74.913	-48.942	70.626	70.503	22.947	-1.7932	-5.4112	0.77869	-2.3447	30.952	-5.098
116.29	-2.2341	49.595	-5.4231	0.77239	-2.3372	-0.043744	-0.22871	0.12416	0.66022	-1.3176	3971.9	23.097	-1.0124	74.916	-49.089	70.63	70.503	22.947	-1.7932	-5.4112	0.77869	-2.3447	30.952	-5.098
116.28	-2.1783	49.637	-5.4233	0.7712	-2.3366	-0.03799	-0.24811	0.12934	0.66022	-1.3176	3971.3	23.117	-0.98708	74.919	-49.233	70.634	70.503	22.947	-1.7932	-5.4112	0.77869	-2.3447	30.952	-5.098
116.27	-2.1231	49.68	-5.4235	0.76991	-2.3359	-0.03187	-0.26808	0.13438	0.66022	-1.3176	3970.7	23.137	-0.962	74.922	-49.374	70.638	70.503	22.947	-1.7932	-5.4112	0.77869	-2.3447	30.952	-5.098
116.25	-2.0684	49.725	-5.4236	0.76852	-2.3352	-0.025399	-0.28858	0.13926	0.66022	-1.3176	3970.1	23.157	-0.93719	74.926	-49.512	70.641	70.503	22.947	-1.7932	-5.4112	0.77869	-2.3447	30.952	-5.098
116.24	-2.0144	49.771	-5.4237	0.76702	-2.3345	-0.01859	-0.30958	0.14395	0.66022	-1.3176	3969.5	23.179	-0.9127	74.929	-49.647	70.645	70.503	22.947	-1.7932	-5.4112	0.77869	-2.3447	30.952	-5.098
116.23	-1.9613	49.819	-5.4238	0.76542	-2.3338	-0.011459	-0.33103	0.14843	0.66022	-1.3176	3968.9	23.201	-0.88857	74.932	-49.778	70.648	70.503	22.947	-1.7932	-5.4112	0.77869	-2.3447	30.952	-5.098
116.21	-1.909	49.868	-5.4238	0.76371	-2.333	-0.0040226	-0.35291	0.15267	0.66022	-1.3176	3968.3	23.225	-0.86485	74.935	-49.906	70.652	70.503	22.947	-1.7932	-5.4112	0.77869	-2.3447	30.952	-5.098
116.2	-1.8577	49.919	-5.4238	0.76189	-2.3323	0.0037011	-0.37515	0.15666	0.66022	-1.3176	3967.7	23.248	-0.84156	74.938	-50.03	70.655	70.503	22.947	-1.7932	-5.4112	0.77869	-2.3447	30.952	-5.098
116.18	-1.8074	49.971	-5.4238	0.75996	-2.3315	0.012672	-0.39637	0.16049	0.66022	-1.3176	3967.1	23.273	-0.81876	74.941	-50.15	70.659	70.503	22.947	-1.7932	-5.4112	0.77869	-2.3447	30.952	-5.098
116.16	-1.7583	50.024	-5.4237	0.75793	-2.3307	0.023629	-0.41562	0.16427	0.66022	-1.3176	3966.4	23.298	-0.79647	74.944	-50.266	70.662	70.503	22.947	-1.7932	-5.4112	0.77869	-2.3447	30.952	-5.098
116.15	-1.7103	50.078	-5.4236	0.7558	-2.3298	0.034952	-0.4351	0.16783	0.66022	-1.3176	3965.8	23.324	-0.77472	74.947	-50.378	70.666	70.503	22.947	-1.7932	-5.4112	0.77869	-2.3447	30.952	-5.098
116.13	-1.6637	50.134	-5.4233	0.75358	-2.329	0.04662	-0.45478	0.17114	0.66022	-1.3176	3965.2	23.35	-0.75356	74.949	-50.486	70.669	70.503	22.947	-1.7932	-5.4112	0.77869	-2.3447	30.952	-5.098
116.11	-1.6184	50.19	-5.4231	0.75126	-2.3281	0.05861	-0.47462	0.17418	0.66022	-1.3176	3964.6	23.377	-0.73302	74.952	-50.589	70.672	70.503	22.947	-1.7932	-5.4112	0.77869	-2.3447	30.952	-5.098
116.09	-1.5745	50.248	-5.4228	0.74883	-2.3273	0.070898	-0.49458	0.17694	0.66022	-1.3176	3964.0	23.405	-0.71313	74.955	-50.687	70.675	70.503	22.947	-1.7932	-5.4112	0.77869	-2.3447	30.952	-5.098
116.07	-1.5322	50.307	-5.4224	0.74631	-2.3264	0.083457	-0.51461	0.1794	0.66022	-1.3176	3963.4	23.433	-0.69391	74.957	-50.781	70.678	70.503	22.947	-1.7932	-5.4112	0.77869	-2.3447	30.952	-5.098
116.05	-1.4913	50.366	-5.4219	0.74369	-2.3255	0.096261	-0.53468	0.18155	0.66022	-1.3176	3962.8	23.461	-0.6754	74.96	-50.87	70.681	70.503	22.947	-1.7932	-5.4112	0.77869	-2.3447	30.952	-5.098
116.03	-1.4521	50.426	-5.4214	0.74096	-2.3245	0.10928	-0.55475	0.18338	0.66022	-1.3176	3962.2	23.49	-0.65763	74.962	-50.954	70.684	70.503	22.947	-1.7932	-5.4112	0.77869	-2.3447	30.952	-5.098
116.01	-1.4146	50.487	-5.4208	0.73814	-2.3236	0.12249	-0.57476	0.18486	0.66022	-1.3176	3961.6	23.519	-0.64062	74.964	-51.033	70.687	70.503	22.947	-1.7932	-5.4112	0.77869	-2.3447	30.952	-5.098
115.98	-1.3788	50.549	-5.4202	0.73522	-2.3227	0.13584	-0.59468	0.186	0.66022	-1.3176	3961.0	23.549	-0.62439	74.967	-51.106	70.69	70.503	22.947	-1.7932	-5.4112	0.77869	-2.3447	30.952	-5.098
115.96	-1.3448	50.611	-5.4195	0.73219	-2.3218	0.14932	-0.61446	0.18676	0.66022	-1.3176	3960.4	23.579	-0.60897	74.969	-51.174	70.692	70.503	22.947	-1.7932	-5.4112	0.77869	-2.3447	30.952	-5.098
115.94	-1.3126	50.674	-5.4187	0.72907	-2.3208	0.16289	-0.63407	0.18715	0.66022	-1.3176	3959.7	23.609	-0.59438	74.971	-51.237	70.695	70.503	22.947	-1.7932	-5.4112	0.77869	-2.3447	30.952	-5.098
115.92	-1.2823	50.736	-5.4178	0.72585	-2.3199	0.17651	-0.65344	0.18716	0.66022	-1.3176	3959.1	23.639	-0.58064	74.973	-51.294	70.697	70.503	22.947	-1.7932	-5.4112	0.77869	-2.3447	30.952	-5.098
115.89	-1.2539	50.8	-5.4169	0.72254	-2.319	0.19015	-0.67255	0.18677	0.66022	-1.3176	3958.5	23.67	-0.56776	74.975	-51.346	70.7	70.503	22.947	-1.7932	-5.4112	0.77869	-2.3447	30.952	-5.098
115.87	-1.2275	50.863	-5.4159	0.71913	-2.318	0.20376	-0.69134	0.18597	0.66022	-1.3176	3957.9	23.7	-0.55577	74.976	-51.392	70.702	70.503	22.947	-1.7932	-5.4112	0.77869	-2.3447	30.952	-5.098
115.84	-1.203	50.926	-5.4149	0.71562	-2.3171	0.21732	-0.70978	0.18475	0.66022	-1.3176	3957.3	23.731	-0.54467	74.978	-51.432	70.704	70.503	22.947	-1.7932	-5.4112	0.77869	-2.3447	30.952	-5.098
115.82	-1.1805	50.989	-5.4138	0.71203	-2.3162	0.23078	-0.72783	0.18312	0.66022	-1.3176	3956.7	23.762	-0.53447	74.98	-51.467	70.706	70.503	22.947	-1.7932	-5.4112	0.77869	-2.3447	30.952	-5.098
115.79	-1.16	51.052	-5.4126	0.70835	-2.3153	0.24411	-0.74543	0.18106	0.66022	-1.3176	3956.1	23.792	-0.5252	74.981	-51.495	70.708	70.503	22.947	-1.7932	-5.4112	0.77869	-2.3447	30.952	-5.098
115.77	-1.1416	51.115	-5.4113	0.70458	-2.3144	0.25727	-0.76255	0.17856	0.66022	-1.3176	3955.5	23.823	-0.51685	74.982	-51.518	70.71	70.503	22.947	-1.7932	-5.4112	0.77869	-2.3447	30.952	-5.098
115.74	-1.1252	51.178	-5.41	0.70072	-2.3135	0.27022	-0.77916	0.17562	0.66022	-1.3176	3954.9	23.854	-0.50943	74.984	-51.535	70.712	70.503	22.947	-1.7932	-5.4112	0.77869	-2.3447	30.952	-5.098
115.72	-1.1109	51.24	-5.4086	0.69679	-2.3126	0.28292	-0.7952	0.17224	0.66022	-1.3176	3954.2	23.884	-0.50294	74.985	-51.546	70.714	70.503	22.947	-1.7932	-5.4112	0.77869	-2.3447	30.952	-5.098
115.69	-1.0987	51.301	-5.4072	0.69277	-2.3118	0.29533	-0.81064	0.16842	0.66022	-1.3176	3953.6	23.914	-0.4974	74.986	-51.551	70.716	70.503	22.947	-1.7932	-5.4112	0.77869	-2.3447	30.952	-5.098
115.67	-1.0885	51.362	-5.4057	0.68868	-2.3109	0.30741	-0.82545	0.16414	0.66022	-1.3176	3953.0	23.944	-0.49279	74.987	-51.551	70.717	70.503	22.947	-1.7932	-5.4112	0.77869	-2.3447	30.952	-5.098
115.64	-1.0804	51.423	-5.4041	0.68452	-2.3101	0.31912	-0.83959	0.15942	0.66022	-1.3176	3952.4	23.973	-0.48912	74.988	-51.544	70.718	70.503	22.947	-1.7932	-5.4112	0.77869	-2.3447	30.952	-5.098
115.62	-1.0744	51.482	-5.4025	0.68029	-2.3093	0.33132	-0.85284	0.153	0.66022	-1.3176	3951.8	24.002	-0.48639	74.988	-51.532	70.72	70.503	22.947	-1.7932	-5.4112	0.77869	-2.3447	30.952	-5.098
115.59	-1.0704	51.54	-5.4008	0.67599	-2.3086	0.35214	-0.86337	0.13293	0.66022	-1.3176	3951.2	24.031	-0.48456	74.989	-51.514	70.721	70.503	22.947	-1.7932	-5.4112	0.77869	-2.3447	30.952	-5.098
115.57	-1.0683	51.598	-5.399	0.67165	-2.308	0.37152	-0.87304	0.11265	0.66022	-1.3176	3950.6	24.06	-0.48361	74.989	-51.491	70.722	70.503	22.947	-1.7932	-5.4112	0.77869	-2.3447	30.952	-5.098
115.54	-1.068	51.654	-5.3971	0.66727	-2.3075	0.38945	-0.88183	0.092199	0.66022	-1.3176	3950.0	24.087	-0.4835	74.99	-51.462	70.723	70.503	22.947	-1.7932	-5.4112	0.77869	-2.3447	30.952	-5.098
115.52	-1.0696	51.709	-5.3951	0.66284	-2.3071	0.40593	-0.88971	0.071603	0.66022	-1.3176	3949.3	24.115	-0.48419	74.99	-51.427	70.724	70.503	22.947	-1.7932	-5.4112	0.77869	-2.3447	30.952	-5.098
115.49	-1.0728	51.763	-5.393	0.65837	-2.3068	0.42094	-0.89667	0.050903	0.66022	-1.3176	3948.7	24.141	-0.48567	74.99	-51.387	70.725	70.503	22.947	-1.7932	-5.4112	0.77869	-2.3447	30.952	-5.098
115.47	-1.0777	51.816	-5.3909	0.65387	-2.3066	0.43448	-0.90268	0.030132	0.66022	-1.3176	3948.1	24.168	-0.48788	74.99	-51.342	70.726	70.503	22.947	-1.7932	-5.4112	0.77869	-2.3447	30.952	-5.098
115.45	-1.0842	51.867	-5.3887	0.64935	-2.3065	0.44655	-0.90773	0.0093251	0.66022	-1.3176	3947.5	24.193	-0.49081	74.99	-51.292	70.726	70.503	22.947	-1.7932	-5.4112	0.77869	-2.3447	30.952	-5.098
115.43	-1.0922	51.917	-5.3864	0.6448	-2.3065	0.45716	-0.91181	-0.011484	0.66022	-1.3176	3946.9	24.218	-0.49442	74.99	-51.237	70.727	70.503	22.947	-1.7932	-5.4112	0.77869	-2.3447	30.952	-5.098
115.4	-1.1015	51.966	-5.3841	0.64023	-2.3066	0.4663	-0.91491	-0.032263	0.66022	-1.3176	3946.3	24.242	-0.49866	74.99	-51.177	70.727	70.503	22.947	-1.7932	-5.4112	0.77869	-2.3447	30.952	-5.098
115.38	-1.1123	52.013	-5.3817	0.63565	-2.3068	0.47398	-0.91702	-0.052979	0.66022	-1.3176	3945.7	24.265	-0.50352	74.99	-51.112	70.728	70.503	22.947	-1.7932	-5.4112	0.77869	-2.3447	30.952	-5.098
115.36	-1.1243	52.058	-5.3794	0.63106	-2.3071	0.48021	-0.91813	-0.0736	0.66022	-1.3176	3945.1	24.288	-0.50895	74.989	-51.043	70.728	70.503	22.947	-1.7932	-5.4112	0.77869	-2.3447	30.952	-5.098
115.34	-1.1374	52.101	-5.3769	0.62647	-2.3075	0.485	-0.91823	-0.094096	0.66022	-1.3176	3944.4	24.31	-0.51492	74.989	-50.97	70.728	70.503	22.947	-1.7932	-5.4112	0.77869	-2.3447	30.952	-5.098
115.32	-1.1517	52.143	-5.3745	0.62188	-2.3081	0.48837	-0.91734	-0.11444	0.66022	-1.3176	3943.8	24.331	-0.52139	74.988	-50.892	70.728	70.503	22.947	-1.7932	-5.4112	0.77869	-2.3447	30.952	-5.098
115.3	-1.1671	52.183	-5.3721	0.6173	-2.3087	0.49033	-0.91543	-0.13459	0.66022	-1.3176	3943.2	24.351	-0.52834	74.988	-50.81	70.728	70.503	22.947	-1.7932	-5.4112	0.77869	-2.3447	30.952	-5.098
115.28	-1.1833	52.222	-5.3696	0.61273	-2.3094	0.4909	-0.91252	-0.15453	0.66022	-1.3176	3942.6	24.37	-0.53572	74.987	-50.724	70.728	70.503	22.947	-1.7932	-5.4112	0.77869	-2.3447	30.952	-5.098
115.26	-1.2005	52.258	-5.3672	0.60817	-2.3102	0.4901	-0.90861	-0.17423	0.66022	-1.3176	3942.0	24.389	-0.5435	74.986	-50.635	70.728	70.503	22.947	-1.7932	-5.4112	0.77869	-2.3447	30.952	-5.098
115.24	-1.2185	52.293	-5.3647	0.60364	-2.3112	0.48794	-0.9037	-0.19367	0.66022	-1.3176	3941.4	24.406	-0.55166	74.985	-50.542	70.728	70.503	22.947	-1.7932	-5.4112	0.77869	-2.3447	30.952	-5.098
115.23	-1.2373	52.325	-5.3623	0.59914	-2.3122	0.48447	-0.8978	-0.21281	0.66022	-1.3176	3940.8	24.423	-0.56016	74.984	-50.446	70.727	70.503	22.947	-1.7932	-5.4112	0.77869	-2.3447	30.952	-5.098
115.21	-1.2567	52.356	-5.3599	0.59467	-2.3133	0.47969	-0.89092	-0.23163	0.66022	-1.3176	3940.2	24.439	-0.56895	74.983	-50.346	70.727	70.503	22.947	-1.7932	-5.4112	0.77869	-2.3447	30.952	-5.098
115.2	-1.2767	52.385	-5.3575	0.59023	-2.3145	0.47363	-0.88307	-0.25011	0.66022	-1.3176	3939.6	24.454	-0.57802	74.982	-50.244	70.726	70.503	22.947	-1.7932	-5.4112	0.77869	-2.3447	30.952	-5.098
115.18	-1.2973	52.412	-5.3551	0.58584	-2.3158	0.46633	-0.87426	-0.26823	0.66022	-1.3176	3938.9	24.467	-0.58734	74.98	-50.139	70.726	70.503	22.947	-1.7932	-5.4112	0.77869	-2.3447	30.952	-5.098
115.17	-1.3183	52.437	-5.3528	0.58149	-2.3172	0.4578	-0.86451	-0.28597	0.66022	-1.3176	3938.3	24.48	-0.59686	74.979	-50.031	70.725	70.503	22.947	-1.7932	-5.4112	0.77869	-2.3447	30.952	-5.098
115.15	-1.3397	52.46	-5.3506	0.57719	-2.3186	0.44809	-0.85382	-0.3033	0.66022	-1.3176	3937.7	24.492	-0.60656	74.977	-49.921	70.725	70.503	22.947	-1.7932	-5.4112	0.77869	-2.3447	30.952	-5.098
115.14	-1.3614	52.481	-5.3483	0.57295	-2.3202	0.43722	-0.84222	-0.3202	0.66022	-1.3176	3937.1	24.503	-0.61641	74.976	-49.809	70.724	70.503	22.947	-1.7932	-5.4112	0.77869	-2.3447	30.952	-5.098
115.13	-1.3834	52.499	-5.3462	0.56877	-2.3218	0.42523	-0.82972	-0.33666	0.66022	-1.3176	3936.5	24.513	-0.62638	74.974	-49.694	70.723	70.503	22.947	-1.7932	-5.4112	0.77869	-2.3447	30.952	-5.098
115.12	-1.4056	52.516	-5.3441	0.56466	-2.3236	0.41215	-0.81634	-0.35267	0.66022	-1.3176	3935.9	24.522	-0.63644	74.973	-49.578	70.722	70.503	22.947	-1.7932	-5.4112	0.77869	-2.3447	30.952	-5.098
115.11	-1.4279	52.531	-5.3421	0.56061	-2.3254	0.39801	-0.8021	-0.36819	0.66022	-1.3176	3935.3	24.53	-0.64657	74.971	-49.46	70.721	70.503	22.947	-1.7932	-5.4112	0.77869	-2.3447	30.952	-5.098
115.1	-1.4503	52.544	-5.3401	0.55664	-2.3272	0.38285	-0.78703	-0.38323	0.66022	-1.3176	3934.7	24.537	-0.65674	74.969	-49.341	70.72	70.503	22.947	-1.7932	-5.4112	0.77869	-2.3447	30.952	-5.098
115.09	-1.4728	52.555	-5.3382	0.55274	-2.3292	0.36671	-0.77114	-0.39775	0.66022	-1.3176	3934.1	24.544	-0.66691	74.968	-49.22	70.719	70.503	22.947	-1.7932	-5.4112	0.77869	-2.3447	30.952	-5.098
115.08	-1.4952	52.564	-5.3364	0.54893	-2.3312	0.34962	-0.75446	-0.41176	0.66022	-1.3176	3933.5	24.549	-0.67708	74.966	-49.099	70.718	70.503	22.947	-1.7932	-5.4112	0.77869	-2.3447	30.952	-5.098
115.08	-1.5175	52.572	-5.3347	0.5452	-2.3333	0.33162	-0.73701	-0.42524	0.66022	-1.3176	3932.9	24.553	-0.68721	74.964	-48.976	70.717	70.503	22.947	-1.7932	-5.4112	0.77869	-2.3447	30.952	-5.098
115.07	-1.5397	52.577	-5.3331	0.54156	-2.3355	0.31275	-0.71882	-0.43817	0.66022	-1.3176	3932.2	24.556	-0.69729	74.962	-48.852	70.716	70.503	22.947	-1.7932	-5.4112	0.77869	-2.3447	30.952	-5.098
115.06	-1.5617	52.58	-5.3316	0.53801	-2.3377	0.29305	-0.69991	-0.45055	0.66022	-1.3176	3931.6	24.559	-0.70728	74.96	-48.728	70.715	70.503	22.947	-1.7932	-5.4112	0.77869	-2.3447	30.952	-5.098
115.06	-1.5835	52.581	-5.3302	0.53456	-2.34	0.27255	-0.68031	-0.46237	0.66022	-1.3176	3931.0	24.56	-0.71717	74.958	-48.603	70.713	70.503	22.947	-1.7932	-5.4112	0.77869	-2.3447	30.952	-5.098
115.05	-1.6051	52.581	-5.3289	0.53121	-2.3423	0.25131	-0.66005	-0.47361	0.66022	-1.3176	3930.4	24.561	-0.72694	74.956	-48.478	70.712	70.503	22.947	-1.7932	-5.4112	0.77869	-2.3447	30.952	-5.098
115.05	-1.6263	52.579	-5.3277	0.52796	-2.3447	0.22935	-0.63916	-0.48427	0.66022	-1.3176	3929.8	24.56	-0.73656	74.954	-48.353	70.711	70.503	22.947	-1.7932	-5.4112	0.77869	-2.3447	30.952	-5.098
115.05	-1.6471	52.575	-5.3266	0.52482	-2.3472	0.20673	-0.61766	-0.49434	0.66022	-1.3176	3929.2	24.559	-0.74603	74.952	-48.228	70.709	70.503	22.947	-1.7932	-5.4112	0.77869	-2.3447	30.952	-5.098
115.05	-1.6676	52.569	-5.3256	0.52179	-2.3497	0.18347	-0.59558	-0.50382	0.66022	-1.3176	3928.6	24.557	-0.75532	74.95	-48.102	70.708	70.503	22.947	-1.7932	-5.4112	0.77869	-2.3447	30.952	-5.098
115.05	-1.6876	52.561	-5.3248	0.51886	-2.3522	0.15963	-0.57296	-0.5127	0.66022	-1.3176	3928.0	24.554	-0.76443	74.947	-47.977	70.706	70.503	22.947	-1.7932	-5.4112	0.77869	-2.3447	30.952	-5.098
115.05	-1.7072	52.552	-5.324	0.51606	-2.3548	0.13525	-0.54968	-0.52097	0.66022	-1.3176	3927.4	24.55	-0.77332	74.945	-47.853	70.705	70.503	22.947	-1.7932	-5.4112	0.77869	-2.3447	30.952	-5.098
115.05	-1.7263	52.541	-5.3234	0.51337	-2.3574	0.11036	-0.52588	-0.52864	0.66022	-1.3176	3926.8	24.546	-0.782	74.943	-47.728	70.704	70.503	22.947	-1.7932	-5.4112	0.77869	-2.3447	30.952	-5.098
115.05	-1.7449	52.529	-5.3229	0.5108	-2.3601	0.08502	-0.50164	-0.53568	0.66022	-1.3176	3926.2	24.54	-0.79044	74.941	-47.605	70.702	70.503	22.947	-1.7932	-5.4112	0.77869	-2.3447	30.952	-5.098
115.05	-1.7629	52.515	-5.3226	0.50835	-2.3628	0.059258	-0.47699	-0.54211	0.66022	-1.3176	3925.6	24.534	-0.79864	74.938	-47.482	70.701	70.503	22.947	-1.7932	-5.4112	0.77869	-2.3447	30.952	-5.098
115.05	-1.7804	52.499	-5.3223	0.50603	-2.3655	0.033122	-0.45195	-0.54792	0.66022	-1.3176	3925.0	24.527	-0.80658	74.936	-47.36	70.699	70.503	22.947	-1.7932	-5.4112	0.77869	-2.3447	30.952	-5.098
115.06	-1.7973	52.482	-5.3222	0.50383	-2.3682	0.0066547	-0.42656	-0.55311	0.66022	-1.3176	3924.4	24.52	-0.81426	74.934	-47.238	70.698	70.503	22.947	-1.7932	-5.4112	0.77869	-2.3447	30.952	-5.098
115.06	-1.8136	52.464	-5.3223	0.50176	-2.371	-0.020102	-0.40085	-0.55768	0.66022	-1.3176	3923.8	24.511	-0.82166	74.932	-47.118	70.696	70.503	22.947	-1.7932	-5.4112	0.77869	-2.3447	30.952	-5.098
115.06	-1.8293	52.444	-5.3224	0.49983	-2.3738	-0.047104	-0.37486	-0.56162	0.66022	-1.3176	3923.2	24.502	-0.82879	74.929	-46.999	70.694	70.503	22.947	-1.7932	-5.4112	0.77869	-2.3447	30.952	-5.098
115.07	-1.8443	52.422	-5.3227	0.49802	-2.3766	-0.074311	-0.3486	-0.56495	0.66022	-1.3176	3922.6	24.493	-0.83562	74.927	-46.881	70.693	70.503	22.947	-1.7932	-5.4112	0.77869	-2.3447	30.952	-5.098
115.08	-1.8587	52.4	-5.3232	0.49634	-2.3795	-0.10168	-0.32213	-0.56766	0.66022	-1.3176	3922.0	24.482	-0.84217	74.925	-46.764	70.691	70.503	22.947	-1.7932	-5.4112	0.77869	-2.3447	30.952	-5.098
115.08	-1.8724	52.376	-5.3238	0.4948	-2.3823	-0.12917	-0.29546	-0.56975	0.66022	-1.3176	3921.4	24.471	-0.84841	74.922	-46.649	70.69	70.503	22.947	-1.7932	-5.4112	0.77869	-2.3447	30.952	-5.098
115.09	-1.8855	52.351	-5.3245	0.49339	-2.3852	-0.15673	-0.26864	-0.57123	0.66022	-1.3176	3920.8	24.46	-0.85436	74.92	-46.535	70.688	70.503	22.947	-1.7932	-5.4112	0.77869	-2.3447	30.952	-5.098
115.1	-1.8979	52.325	-5.3253	0.49211	-2.388	-0.18433	-0.24168	-0.57209	0.66022	-1.3176	3920.2	24.448	-0.86	74.918	-46.423	70.687	70.503	22.947	-1.7932	-5.4112	0.77869	-2.3447	30.952	-5.098
115.1	-1.9096	52.298	-5.3263	0.49097	-2.3909	-0.21193	-0.21463	-0.57235	0.66022	-1.3176	3919.6	24.435	-0.86533	74.915	-46.313	70.685	70.503	22.947	-1.7932	-5.4112	0.77869	-2.3447	30.952	-5.098
115.11	-1.9206	52.27	-5.3274	0.48996	-2.3937	-0.23948	-0.18751	-0.572	0.66022	-1.3176	3919.0	24.422	-0.87036	74.913	-46.204	70.683	70.503	22.947	-1.7932	-5.4112	0.77869	-2.3447	30.952	-5.098
115.12	-1.931	52.241	-5.3287	0.48909	-2.3966	-0.26694	-0.16036	-0.57106	0.66022	-1.3176	3918.4	24.408	-0.87508	74.911	-46.097	70.682	70.503	22.947	-1.7932	-5.4112	0.77869	-2.3447	30.952	-5.098
115.13	-1.9406	52.211	-5.3301	0.48836	-2.3995	-0.29427	-0.1332	-0.56952	0.66022	-1.3176	3917.8	24.394	-0.8795	74.908	-45.992	70.68	70.503	22.947	-1.7932	-5.4112	0.77869	-2.3447	30.952	-5.098
115.14	-1.9497	52.18	-5.3317	0.48776	-2.4023	-0.32144	-0.10607	-0.56739	0.66022	-1.3176	3917.2	24.38	-0.88361	74.906	-45.889	70.679	70.503	22.947	-1.7932	-5.4112	0.77869	-2.3447	30.952	-5.098
115.15	-1.958	52.149	-5.3333	0.4873	-2.4051	-0.3484	-0.078997	-0.56468	0.66022	-1.3176	3916.6	24.365	-0.88742	74.904	-45.787	70.677	70.503	22.947	-1.7932	-5.4112	0.77869	-2.3447	30.952	-5.098
115.16	-1.9657	52.116	-5.3351	0.48697	-2.4079	-0.37512	-0.052009	-0.5614	0.66022	-1.3176	3916.0	24.349	-0.89093	74.901	-45.688	70.676	70.503	22.947	-1.7932	-5.4112	0.77869	-2.3447	30.952	-5.098
115.17	-1.9727	52.083	-5.3371	0.48678	-2.4107	-0.40156	-0.025136	-0.55754	0.66022	-1.3176	3915.4	24.334	-0.89415	74.899	-45.591	70.674	70.503	22.947	-1.7932	-5.4112	0.77869	-2.3447	30.952	-5.098
115.18	-1.9791	52.049	-5.3392	0.48672	-2.4135	-0.42713	0.0025168	-0.55301	0.66022	-1.3176	3914.9	24.318	-0.89707	74.897	-45.496	70.673	70.503	22.947	-1.7932	-5.4112	0.77869	-2.3447	30.952	-5.098
115.19	-1.9849	52.015	-5.3413	0.48681	-2.4163	-0.45035	0.033138	-0.54745	0.66022	-1.3176	3914.3	24.302	-0.89971	74.895	-45.404	70.671	70.503	22.947	-1.7932	-5.4112	0.77869	-2.3447	30.952	-5.098
115.2	-1.99	51.98	-5.3437	0.48705	-2.419	-0.47311	0.063362	-0.54129	0.66022	-1.3176	3913.7	24.285	-0.90207	74.892	-45.313	70.67	70.503	22.947	-1.7932	-5.4112	0.77869	-2.3447	30.952	-5.098
115.22	-1.9946	51.945	-5.3461	0.48744	-2.4217	-0.49539	0.093152	-0.53453	0.66022	-1.3176	3913.1	24.268	-0.90415	74.89	-45.225	70.668	70.503	22.947	-1.7932	-5.4112	0.77869	-2.3447	30.952	-5.098
115.23	-1.9985	51.909	-5.3486	0.48798	-2.4243	-0.51713	0.12248	-0.52719	0.66022	-1.3176	3912.5	24.251	-0.90597	74.888	-45.14	70.667	70.503	22.947	-1.7932	-5.4112	0.77869	-2.3447	30.952	-5.098
115.24	-2.0019	51.874	-5.3512	0.48867	-2.4269	-0.53831	0.1513	-0.5193	0.66022	-1.3176	3911.9	24.234	-0.90752	74.886	-45.056	70.666	70.503	22.947	-1.7932	-5.4112	0.77869	-2.3447	30.952	-5.098
115.25	-2.0047	51.837	-5.354	0.48949	-2.4295	-0.5589	0.1796	-0.51085	0.66022	-1.3176	3911.3	24.217	-0.90883	74.884	-44.976	70.664	70.503	22.947	-1.7932	-5.4112	0.77869	-2.3447	30.952	-5.098
115.26	-2.007	51.801	-5.3568	0.49046	-2.4321	-0.57886	0.20734	-0.50187	0.66022	-1.3176	3910.7	24.2	-0.9099	74.882	-44.897	70.663	70.503	22.947	-1.7932	-5.4112	0.77869	-2.3447	30.952	-5.098
115.28	-2.0088	51.765	-5.3598	0.49157	-2.4345	-0.59817	0.2345	-0.49238	0.66022	-1.3176	3910.1	24.182	-0.91074	74.88	-44.822	70.662	70.503	22.947	-1.7932	-5.4112	0.77869	-2.3447	30.952	-5.098
115.29	-2.0101	51.728	-5.3628	0.49281	-2.437	-0.6168	0.26104	-0.48239	0.66022	-1.3176	3909.5	24.165	-0.91135	74.878	-44.748	70.66	70.503	22.947	-1.7932	-5.4112	0.77869	-2.3447	30.952	-5.098
115.3	-2.011	51.692	-5.3659	0.49418	-2.4394	-0.63473	0.28695	-0.47193	0.66022	-1.3176	3908.9	24.147	-0.91176	74.876	-44.678	70.659	70.503	22.947	-1.7932	-5.4112	0.77869	-2.3447	30.952	-5.098
115.32	-2.0114	51.655	-5.3692	0.49567	-2.4417	-0.65194	0.3122	-0.46099	0.66022	-1.3176	3908.4	24.13	-0.91198	74.874	-44.61	70.658	70.503	22.947	-1.7932	-5.4112	0.77869	-2.3447	30.952	-5.098
115.33	-2.0114	51.619	-5.3725	0.4973	-2.444	-0.6684	0.33676	-0.44962	0.66022	-1.3176	3907.8	24.112	-0.912	74.872	-44.544	70.657	70.503	22.947	-1.7932	-5.4112	0.77869	-2.3447	30.952	-5.098
115.34	-2.011	51.582	-5.3758	0.49904	-2.4462	-0.68409	0.36062	-0.43782	0.66022	-1.3176	3907.2	24.095	-0.91186	74.87	-44.482	70.656	70.503	22.947	-1.7932	-5.4112	0.77869	-2.3447	30.952	-5.098
115.35	-2.0103	51.546	-5.3793	0.5009	-2.4484	-0.699	0.38376	-0.42561	0.66022	-1.3176	3906.6	24.077	-0.91155	74.868	-44.422	70.655	70.503	22.947	-1.7932	-5.4112	0.77869	-2.3447	30.952	-5.098
115.37	-2.0093	51.51	-5.3828	0.50288	-2.4504	-0.71312	0.40616	-0.41301	0.66022	-1.3176	3906.0	24.06	-0.9111	74.866	-44.365	70.654	70.503	22.947	-1.7932	-5.4112	0.77869	-2.3447	30.952	-5.098
115.38	-2.0079	51.474	-5.3864	0.50496	-2.4525	-0.72642	0.42781	-0.40004	0.66022	-1.3176	3905.4	24.043	-0.91052	74.865	-44.31	70.652	70.503	22.947	-1.7932	-5.4112	0.77869	-2.3447	30.952	-5.098
115.39	-2.0063	51.439	-5.3901	0.50715	-2.4544	-0.73891	0.44869	-0.38672	0.66022	-1.3176	3904.8	24.026	-0.90981	74.863	-44.259	70.651	70.503	22.947	-1.7932	-5.4112	0.77869	-2.3447	30.952	-5.098
115.4	-2.0045	51.403	-5.3938	0.50945	-2.4563	-0.75056	0.46878	-0.37307	0.66022	-1.3176	3904.2	24.009	-0.90899	74.861	-44.21	70.65	70.503	22.947	-1.7932	-5.4112	0.77869	-2.3447	30.952	-5.098
115.42	-2.0024	51.368	-5.3976	0.51184	-2.4582	-0.75803	0.48858	-0.36272	0.66022	-1.3176	3903.7	23.992	-0.90808	74.86	-44.164	70.649	70.503	22.947	-1.7932	-5.4112	0.77869	-2.3447	30.952	-5.098
115.43	-2.0001	51.334	-5.4014	0.51433	-2.46	-0.76101	0.50829	-0.35623	0.66022	-1.3176	3903.1	23.976	-0.90706	74.858	-44.122	70.648	70.503	22.947	-1.7932	-5.4112	0.77869	-2.3447	30.952	-5.098
115.44	-1.9976	51.3	-5.4052	0.51692	-2.4617	-0.76356	0.52731	-0.34932	0.66022	-1.3176	3902.5	23.959	-0.90594	74.856	-44.082	70.648	70.503	22.947	-1.7932	-5.4112	0.77869	-2.3447	30.952	-5.098
115.45	-1.9949	51.266	-5.409	0.5196	-2.4635	-0.76565	0.54564	-0.34202	0.66022	-1.3176	3901.9	23.943	-0.90472	74.855	-44.044	70.647	70.503	22.947	-1.7932	-5.4112	0.77869	-2.3447	30.952	-5.098
115.47	-1.9919	51.233	-5.4129	0.52238	-2.4652	-0.76728	0.56326	-0.33431	0.66022	-1.3176	3901.3	23.927	-0.90339	74.853	-44.01	70.646	70.503	22.947	-1.7932	-5.4112	0.77869	-2.3447	30.952	-5.098
115.48	-1.9887	51.2	-5.4167	0.52524	-2.4668	-0.76845	0.58015	-0.32622	0.66022	-1.3176	3900.7	23.912	-0.90195	74.851	-43.979	70.645	70.503	22.947	-1.7932	-5.4112	0.77869	-2.3447	30.952	-5.098
115.49	-1.9853	51.168	-5.4205	0.52818	-2.4684	-0.76914	0.5963	-0.31776	0.66022	-1.3176	3900.1	23.896	-0.90042	74.85	-43.951	70.644	70.503	22.947	-1.7932	-5.4112	0.77869	-2.3447	30.952	-5.098
115.5	-1.9816	51.137	-5.4244	0.5312	-2.47	-0.76935	0.61169	-0.30893	0.66022	-1.3176	3899.6	23.881	-0.89878	74.848	-43.926	70.643	70.503	22.947	-1.7932	-5.4112	0.77869	-2.3447	30.952	-5.098
115.51	-1.9777	51.106	-5.4282	0.53429	-2.4715	-0.76908	0.62633	-0.29974	0.66022	-1.3176	3899.0	23.866	-0.89704	74.847	-43.904	70.642	70.503	22.947	-1.7932	-5.4112	0.77869	-2.3447	30.952	-5.098
115.52	-1.9736	51.075	-5.4321	0.53746	-2.473	-0.76833	0.64036	-0.29021	0.66022	-1.3176	3898.4	23.852	-0.8952	74.845	-43.885	70.642	70.503	22.947	-1.7932	-5.4112	0.77869	-2.3447	30.952	-5.098
115.53	-1.9693	51.046	-5.4359	0.5407	-2.4744	-0.76708	0.65366	-0.28034	0.66022	-1.3176	3897.8	23.837	-0.89327	74.844	-43.868	70.641	70.503	22.947	-1.7932	-5.4112	0.77869	-2.3447	30.952	-5.098
115.54	-1.9648	51.017	-5.4398	0.544	-2.4758	-0.76534	0.66617	-0.27015	0.66022	-1.3176	3897.2	23.823	-0.89125	74.843	-43.855	70.64	70.503	22.947	-1.7932	-5.4112	0.77869	-2.3447	30.952	-5.098
115.55	-1.9601	50.988	-5.4436	0.54736	-2.4771	-0.7631	0.67787	-0.25964	0.66022	-1.3176	3896.6	23.81	-0.88913	74.841	-43.846	70.64	70.503	22.947	-1.7932	-5.4112	0.77869	-2.3447	30.952	-5.098
115.56	-1.9553	50.961	-5.4474	0.55077	-2.4784	-0.76037	0.68877	-0.24883	0.66022	-1.3176	3896.0	23.797	-0.88693	74.84	-43.839	70.639	70.503	22.947	-1.7932	-5.4112	0.77869	-2.3447	30.952	-5.098
115.57	-1.9502	50.934	-5.4512	0.55424	-2.4796	-0.75714	0.69886	-0.23774	0.66022	-1.3176	3895.5	23.784	-0.88464	74.839	-43.835	70.638	70.503	22.947	-1.7932	-5.4112	0.77869	-2.3447	30.952	-5.098
115.58	-1.9449	50.908	-5.455	0.55776	-2.4808	-0.75341	0.70813	-0.22638	0.66022	-1.3176	3894.9	23.771	-0.88228	74.837	-43.834	70.638	70.503	22.947	-1.7932	-5.4112	0.77869	-2.3447	30.952	-5.098
115.59	-1.9395	50.883	-5.4587	0.56132	-2.4819	-0.74919	0.71657	-0.21475	0.66022	-1.3176	3894.3	23.759	-0.87984	74.836	-43.837	70.637	70.503	22.947	-1.7932	-5.4112	0.77869	-2.3447	30.952	-5.098
115.6	-1.934	50.858	-5.4624	0.56492	-2.4829	-0.74446	0.72419	-0.20288	0.66022	-1.3176	3893.7	23.748	-0.87733	74.835	-43.842	70.637	70.503	22.947	-1.7932	-5.4112	0.77869	-2.3447	30.952	-5.098
115.61	-1.9282	50.835	-5.4662	0.56856	-2.4839	-0.73925	0.73097	-0.19078	0.66022	-1.3176	3893.1	23.736	-0.87475	74.833	-43.851	70.636	70.503	22.947	-1.7932	-5.4112	0.77869	-2.3447	30.952	-5.098
115.61	-1.9224	50.812	-5.4698	0.57223	-2.4848	-0.73355	0.73692	-0.17847	0.66022	-1.3176	3892.5	23.725	-0.87211	74.832	-43.863	70.635	70.503	22.947	-1.7932	-5.4112	0.77869	-2.3447	30.952	-5.098
115.62	-1.9164	50.79	-5.4735	0.57593	-2.4857	-0.72735	0.74203	-0.16595	0.66022	-1.3176	3892.0	23.715	-0.86941	74.831	-43.878	70.635	70.503	22.947	-1.7932	-5.4112	0.77869	-2.3447	30.952	-5.098
115.63	-1.9103	50.769	-5.4771	0.57965	-2.4865	-0.72068	0.74631	-0.15325	0.66022	-1.3176	3891.4	23.705	-0.86666	74.83	-43.896	70.634	70.503	22.947	-1.7932	-5.4112	0.77869	-2.3447	30.952	-5.098
115.64	-1.9041	50.749	-5.4807	0.58339	-2.4872	-0.71353	0.74975	-0.14039	0.66022	-1.3176	3890.8	23.695	-0.86386	74.829	-43.917	70.634	70.503	22.947	-1.7932	-5.4112	0.77869	-2.3447	30.952	-5.098
115.64	-1.8978	50.73	-5.4842	0.58715	-2.4879	-0.70591	0.75236	-0.12737	0.66022	-1.3176	3890.2	23.686	-0.86102	74.828	-43.942	70.634	70.503	22.947	-1.7932	-5.4112	0.77869	-2.3447	30.952	-5.098
115.65	-1.8915	50.711	-5.4878	0.59091	-2.4885	-0.69782	0.75414	-0.11421	0.66022	-1.3176	3889.6	23.677	-0.85815	74.827	-43.969	70.633	70.503	22.947	-1.7932	-5.4112	0.77869	-2.3447	30.952	-5.098
115.65	-1.885	50.694	-5.4912	0.59469	-2.489	-0.68927	0.75509	-0.10093	0.66022	-1.3176	3889.0	23.669	-0.85524	74.825	-44.0	70.633	70.503	22.947	-1.7932	-5.4112	0.77869	-2.3447	30.952	-5.098
115.66	-1.8785	50.677	-5.4946	0.59846	-2.4895	-0.68027	0.75522	-0.087548	0.66022	-1.3176	3888.5	23.661	-0.85231	74.824	-44.034	70.632	70.503	22.947	-1.7932	-5.4112	0.77869	-2.3447	30.952	-5.098
115.66	-1.872	50.662	-5.498	0.60224	-2.4899	-0.67083	0.75454	-0.074079	0.66022	-1.3176	3887.9	23.654	-0.84935	74.823	-44.071	70.632	70.503	22.947	-1.7932	-5.4112	0.77869	-2.3447	30.952	-5.098
115.67	-1.8654	50.647	-5.5014	0.60601	-2.4902	-0.66095	0.75305	-0.060539	0.66022	-1.3176	3887.3	23.647	-0.84639	74.822	-44.111	70.632	70.503	22.947	-1.7932	-5.4112	0.77869	-2.3447	30.952	-5.098
115.67	-1.8589	50.633	-5.5046	0.60977	-2.4905	-0.65065	0.75076	-0.046945	0.66022	-1.3176	3886.7	23.64	-0.84341	74.821	-44.154	70.631	70.503	22.947	-1.7932	-5.4112	0.77869	-2.3447	30.952	-5.098
115.68	-1.8523	50.62	-5.5079	0.61351	-2.4907	-0.63993	0.74767	-0.033313	0.66022	-1.3176	3886.1	23.634	-0.84043	74.82	-44.201	70.631	70.503	22.947	-1.7932	-5.4112	0.77869	-2.3447	30.952	-5.098
115.68	-1.8457	50.609	-5.511	0.61724	-2.4908	-0.62881	0.7438	-0.019661	0.66022	-1.3176	3885.5	23.629	-0.83745	74.82	-44.25	70.631	70.503	22.947	-1.7932	-5.4112	0.77869	-2.3447	30.952	-5.098
115.68	-1.8391	50.598	-5.5141	0.62095	-2.4909	-0.61729	0.73916	-0.0060045	0.66022	-1.3176	3884.9	23.623	-0.83448	74.819	-44.303	70.631	70.503	22.947	-1.7932	-5.4112	0.77869	-2.3447	30.952	-5.098
115.69	-1.8326	50.587	-5.5172	0.62463	-2.4909	-0.60539	0.73375	0.0076391	0.66022	-1.3176	3884.4	23.619	-0.83152	74.818	-44.358	70.63	70.503	22.947	-1.7932	-5.4112	0.77869	-2.3447	30.952	-5.098
115.69	-1.8261	50.578	-5.5202	0.62829	-2.4908	-0.59312	0.7276	0.021254	0.66022	-1.3176	3883.8	23.614	-0.82858	74.817	-44.417	70.63	70.503	22.947	-1.7932	-5.4112	0.77869	-2.3447	30.952	-5.098
115.69	-1.8196	50.57	-5.5231	0.63191	-2.4907	-0.58049	0.72071	0.034822	0.66022	-1.3176	3883.2	23.611	-0.82567	74.816	-44.479	70.63	70.503	22.947	-1.7932	-5.4112	0.77869	-2.3447	30.952	-5.098
115.69	-1.8133	50.563	-5.526	0.63549	-2.4905	-0.56752	0.7131	0.048329	0.66022	-1.3176	3882.6	23.607	-0.82278	74.815	-44.544	70.63	70.503	22.947	-1.7932	-5.4112	0.77869	-2.3447	30.952	-5.098
115.7	-1.8069	50.556	-5.5288	0.63904	-2.4902	-0.55421	0.70478	0.061757	0.66022	-1.3176	3882.0	23.604	-0.81993	74.814	-44.612	70.63	70.503	22.947	-1.7932	-5.4112	0.77869	-2.3447	30.952	-5.098
115.7	-1.8007	50.551	-5.5315	0.64254	-2.4899	-0.54059	0.69577	0.075092	0.66022	-1.3176	3881.4	23.602	-0.81711	74.814	-44.683	70.63	70.503	22.947	-1.7932	-5.4112	0.77869	-2.3447	30.952	-5.098
115.7	-1.7946	50.546	-5.5342	0.64599	-2.4895	-0.52665	0.68609	0.088316	0.66022	-1.3176	3880.8	23.6	-0.81434	74.813	-44.757	70.63	70.503	22.947	-1.7932	-5.4112	0.77869	-2.3447	30.952	-5.098
115.7	-1.7886	50.542	-5.5368	0.6494	-2.489	-0.51243	0.67574	0.10142	0.66022	-1.3176	3880.3	23.598	-0.81162	74.812	-44.834	70.629	70.503	22.947	-1.7932	-5.4112	0.77869	-2.3447	30.952	-5.098
115.7	-1.7827	50.539	-5.5393	0.65275	-2.4884	-0.49793	0.66475	0.11437	0.66022	-1.3176	3879.7	23.597	-0.80895	74.811	-44.914	70.629	70.503	22.947	-1.7932	-5.4112	0.77869	-2.3447	30.952	-5.098
115.7	-1.7769	50.537	-5.5418	0.65605	-2.4878	-0.48317	0.65314	0.12718	0.66022	-1.3176	3879.1	23.596	-0.80633	74.811	-44.997	70.629	70.503	22.947	-1.7932	-5.4112	0.77869	-2.3447	30.952	-5.098
115.7	-1.7713	50.536	-5.5442	0.65928	-2.4872	-0.46817	0.64093	0.13981	0.66022	-1.3176	3878.5	23.596	-0.80378	74.81	-45.082	70.629	70.503	22.947	-1.7932	-5.4112	0.77869	-2.3447	30.952	-5.098
115.7	-1.7658	50.536	-5.5465	0.66245	-2.4864	-0.45293	0.62813	0.15226	0.66022	-1.3176	3877.9	23.596	-0.80129	74.809	-45.171	70.629	70.503	22.947	-1.7932	-5.4112	0.77869	-2.3447	30.952	-5.098
115.69	-1.7604	50.536	-5.5487	0.66556	-2.4856	-0.43748	0.61477	0.1645	0.66022	-1.3176	3877.3	23.596	-0.79888	74.809	-45.263	70.629	70.503	22.947	-1.7932	-5.4112	0.77869	-2.3447	30.952	-5.098
115.69	-1.7552	50.537	-5.5508	0.6686	-2.4848	-0.42182	0.60087	0.17654	0.66022	-1.3176	3876.7	23.597	-0.79653	74.808	-45.357	70.63	70.503	22.947	-1.7932	-5.4112	0.77869	-2.3447	30.952	-5.098
115.69	-1.7502	50.539	-5.5529	0.67157	-2.4839	-0.40599	0.58644	0.18835	0.66022	-1.3176	3876.1	23.598	-0.79426	74.808	-45.455	70.63	70.503	22.947	-1.7932	-5.4112	0.77869	-2.3447	30.952	-5.098
115.69	-1.7454	50.542	-5.5549	0.67446	-2.4829	-0.38998	0.57151	0.19992	0.66022	-1.3176	3875.6	23.599	-0.79207	74.807	-45.555	70.63	70.503	22.947	-1.7932	-5.4112	0.77869	-2.3447	30.952	-5.098
115.69	-1.7407	50.545	-5.5568	0.67728	-2.4819	-0.37383	0.5561	0.21125	0.66022	-1.3176	3875.0	23.601	-0.78996	74.807	-45.658	70.63	70.503	22.947	-1.7932	-5.4112	0.77869	-2.3447	30.952	-5.098
115.68	-1.7362	50.55	-5.5586	0.68003	-2.4808	-0.35754	0.54024	0.2223	0.66022	-1.3176	3874.4	23.604	-0.78794	74.806	-45.764	70.63	70.503	22.947	-1.7932	-5.4112	0.77869	-2.3447	30.952	-5.098
115.68	-1.732	50.554	-5.5604	0.68269	-2.4797	-0.34113	0.52394	0.23309	0.66022	-1.3176	3873.8	23.606	-0.786	74.806	-45.872	70.63	70.503	22.947	-1.7932	-5.4112	0.77869	-2.3447	30.952	-5.098
115.68	-1.7279	50.56	-5.5621	0.68526	-2.4785	-0.32462	0.50723	0.24359	0.66022	-1.3176	3873.2	23.609	-0.78415	74.805	-45.983	70.63	70.503	22.947	-1.7932	-5.4112	0.77869	-2.3447	30.952	-5.098
115.67	-1.724	50.566	-5.5636	0.68776	-2.4772	-0.30802	0.49014	0.25379	0.66022	-1.3176	3872.6	23.612	-0.78239	74.805	-46.097	70.631	70.503	22.947	-1.7932	-5.4112	0.77869	-2.3447	30.952	-5.098
115.67	-1.7203	50.573	-5.5651	0.69016	-2.4759	-0.29135	0.47268	0.26369	0.66022	-1.3176	3872.0	23.616	-0.78073	74.804	-46.213	70.631	70.503	22.947	-1.7932	-5.4112	0.77869	-2.3447	30.952	-5.098
115.67	-1.7169	50.581	-5.5665	0.69248	-2.4746	-0.27463	0.45488	0.27327	0.66022	-1.3176	3871.4	23.62	-0.77917	74.804	-46.332	70.631	70.503	22.947	-1.7932	-5.4112	0.77869	-2.3447	30.952	-5.098
115.66	-1.7136	50.589	-5.5679	0.69471	-2.4732	-0.25787	0.43676	0.28253	0.66022	-1.3176	3870.8	23.624	-0.77769	74.804	-46.453	70.632	70.503	22.947	-1.7932	-5.4112	0.77869	-2.3447	30.952	-5.098
115.66	-1.7106	50.598	-5.5691	0.69685	-2.4718	-0.24109	0.41836	0.29146	0.66022	-1.3176	3870.2	23.628	-0.77632	74.803	-46.577	70.632	70.503	22.947	-1.7932	-5.4112	0.77869	-2.3447	30.952	-5.098
115.65	-1.7078	50.607	-5.5703	0.6989	-2.4703	-0.2243	0.39968	0.30004	0.66022	-1.3176	3869.6	23.633	-0.77505	74.803	-46.704	70.632	70.503	22.947	-1.7932	-5.4112	0.77869	-2.3447	30.952	-5.098
115.65	-1.7052	50.617	-5.5714	0.70085	-2.4688	-0.20753	0.38076	0.30828	0.66022	-1.3176	3869.0	23.638	-0.77387	74.803	-46.832	70.633	70.503	22.947	-1.7932	-5.4112	0.77869	-2.3447	30.952	-5.098
115.64	-1.7028	50.627	-5.5724	0.7027	-2.4672	-0.19078	0.36162	0.31616	0.66022	-1.3176	3868.4	23.643	-0.7728	74.803	-46.963	70.633	70.503	22.947	-1.7932	-5.4112	0.77869	-2.3447	30.952	-5.098
115.64	-1.7007	50.638	-5.5733	0.70446	-2.4656	-0.17407	0.34229	0.32368	0.66022	-1.3176	3867.8	23.649	-0.77182	74.802	-47.096	70.634	70.503	22.947	-1.7932	-5.4112	0.77869	-2.3447	30.952	-5.098
115.63	-1.6987	50.65	-5.5741	0.70613	-2.464	-0.15743	0.32278	0.33083	0.66022	-1.3176	3867.2	23.654	-0.77095	74.802	-47.232	70.634	70.503	22.947	-1.7932	-5.4112	0.77869	-2.3447	30.952	-5.098
115.63	-1.697	50.661	-5.5749	0.70769	-2.4623	-0.14085	0.30313	0.33762	0.66022	-1.3176	3866.7	23.66	-0.77018	74.802	-47.369	70.635	70.503	22.947	-1.7932	-5.4112	0.77869	-2.3447	30.952	-5.098
115.62	-1.6956	50.674	-5.5755	0.70916	-2.4606	-0.12436	0.28335	0.34402	0.66022	-1.3176	3866.1	23.666	-0.76951	74.802	-47.509	70.635	70.503	22.947	-1.7932	-5.4112	0.77869	-2.3447	30.952	-5.098
115.62	-1.6943	50.686	-5.5761	0.71052	-2.4589	-0.10798	0.26347	0.35005	0.66022	-1.3176	3865.5	23.673	-0.76893	74.802	-47.651	70.636	70.503	22.947	-1.7932	-5.4112	0.77869	-2.3447	30.952	-5.098
115.61	-1.6932	50.699	-5.5766	0.71179	-2.4571	-0.09171	0.24351	0.35569	0.66022	-1.3176	3864.9	23.679	-0.76846	74.802	-47.795	70.636	70.503	22.947	-1.7932	-5.4112	0.77869	-2.3447	30.952	-5.098
115.61	-1.6924	50.713	-5.577	0.71296	-2.4553	-0.075573	0.2235	0.36094	0.66022	-1.3176	3864.3	23.686	-0.76808	74.802	-47.94	70.637	70.503	22.947	-1.7932	-5.4112	0.77869	-2.3447	30.952	-5.098
115.6	-1.6918	50.727	-5.5774	0.71403	-2.4535	-0.059582	0.20346	0.3658	0.66022	-1.3176	3863.7	23.693	-0.76781	74.802	-48.088	70.638	70.503	22.947	-1.7932	-5.4112	0.77869	-2.3447	30.952	-5.098
115.59	-1.6914	50.741	-5.5776	0.71499	-2.4516	-0.043749	0.1834	0.37027	0.66022	-1.3176	3863.1	23.7	-0.76763	74.802	-48.237	70.638	70.503	22.947	-1.7932	-5.4112	0.77869	-2.3447	30.952	-5.098
115.59	-1.6912	50.755	-5.5778	0.71586	-2.4498	-0.028088	0.16337	0.37435	0.66022	-1.3176	3862.5	23.707	-0.76754	74.802	-48.388	70.639	70.503	22.947	-1.7932	-5.4112	0.77869	-2.3447	30.952	-5.098
115.58	-1.6912	50.77	-5.5779	0.71663	-2.4479	-0.010669	0.14582	0.37838	0.66022	-1.3176	3861.9	23.714	-0.76755	74.802	-48.54	70.64	70.503	22.947	-1.7932	-5.4112	0.77869	-2.3447	30.952	-5.098
115.57	-1.6915	50.785	-5.5779	0.71732	-2.446	0.0070131	0.12881	0.38214	0.66022	-1.3176	3861.3	23.721	-0.76765	74.803	-48.694	70.641	70.503	22.947	-1.7932	-5.4112	0.77869	-2.3447	30.952	-5.098
115.57	-1.6919	50.801	-5.5778	0.71792	-2.4441	0.024498	0.11178	0.38557	0.66022	-1.3176	3860.7	23.729	-0.76783	74.803	-48.85	70.642	70.503	22.947	-1.7932	-5.4112	0.77869	-2.3447	30.952	-5.098
115.56	-1.6925	50.816	-5.5777	0.71844	-2.4421	0.041773	0.094732	0.38865	0.66022	-1.3176	3860.1	23.737	-0.76811	74.803	-49.006	70.642	70.503	22.947	-1.7932	-5.4112	0.77869	-2.3447	30.952	-5.098
115.56	-1.6933	50.832	-5.5774	0.71887	-2.4402	0.058829	0.07769	0.3914	0.66022	-1.3176	3859.5	23.744	-0.76847	74.803	-49.164	70.643	70.503	22.947	-1.7932	-5.4112	0.77869	-2.3447	30.952	-5.098
115.55	-1.6943	50.849	-5.5771	0.71921	-2.4382	0.075655	0.060666	0.39381	0.66022	-1.3176	3858.8	23.752	-0.76892	74.804	-49.323	70.644	70.503	22.947	-1.7932	-5.4112	0.77869	-2.3447	30.952	-5.098
115.54	-1.6955	50.865	-5.5766	0.71947	-2.4363	0.092241	0.043675	0.39589	0.66022	-1.3176	3858.2	23.761	-0.76945	74.804	-49.484	70.645	70.503	22.947	-1.7932	-5.4112	0.77869	-2.3447	30.952	-5.098
115.54	-1.6968	50.882	-5.5761	0.71965	-2.4343	0.10858	0.026732	0.39762	0.66022	-1.3176	3857.6	23.769	-0.77007	74.805	-49.645	70.647	70.503	22.947	-1.7932	-5.4112	0.77869	-2.3447	30.952	-5.098
115.53	-1.6984	50.899	-5.5756	0.71974	-2.4323	0.12465	0.0098513	0.39903	0.66022	-1.3176	3857.0	23.777	-0.77076	74.805	-49.807	70.648	70.503	22.947	-1.7932	-5.4112	0.77869	-2.3447	30.952	-5.098
115.52	-1.7001	50.916	-5.5749	0.71975	-2.4303	0.14046	-0.0069537	0.4001	0.66022	-1.3176	3856.4	23.785	-0.77154	74.806	-49.969	70.649	70.503	22.947	-1.7932	-5.4112	0.77869	-2.3447	30.952	-5.098
115.52	-1.702	50.934	-5.5742	0.71967	-2.4283	0.15599	-0.023668	0.40083	0.66022	-1.3176	3855.8	23.794	-0.7724	74.806	-50.133	70.65	70.503	22.947	-1.7932	-5.4112	0.77869	-2.3447	30.952	-5.098
115.51	-1.7041	50.951	-5.5733	0.71951	-2.4263	0.17123	-0.040279	0.40124	0.66022	-1.3176	3855.2	23.802	-0.77333	74.807	-50.296	70.651	70.503	22.947	-1.7932	-5.4112	0.77869	-2.3447	30.952	-5.098
115.5	-1.7063	50.969	-5.5724	0.71927	-2.4243	0.18618	-0.056773	0.40132	0.66022	-1.3176	3854.6	23.811	-0.77435	74.808	-50.46	70.652	70.503	22.947	-1.7932	-5.4112	0.77869	-2.3447	30.952	-5.098
115.5	-1.7088	50.987	-5.5715	0.71895	-2.4223	0.20082	-0.073136	0.40107	0.66022	-1.3176	3854.0	23.82	-0.77544	74.808	-50.625	70.654	70.503	22.947	-1.7932	-5.4112	0.77869	-2.3447	30.952	-5.098
115.49	-1.7114	51.005	-5.5704	0.71854	-2.4203	0.21516	-0.089355	0.4005	0.66022	-1.3176	3853.4	23.828	-0.77661	74.809	-50.789	70.655	70.503	22.947	-1.7932	-5.4112	0.77869	-2.3447	30.952	-5.098
115.48	-1.7141	51.024	-5.5693	0.71805	-2.4183	0.22917	-0.10542	0.39961	0.66022	-1.3176	3852.8	23.837	-0.77786	74.81	-50.954	70.657	70.503	22.947	-1.7932	-5.4112	0.77869	-2.3447	30.952	-5.098
115.48	-1.7171	51.042	-5.5681	0.71749	-2.4163	0.24286	-0.12131	0.39841	0.66022	-1.3176	3852.2	23.846	-0.77919	74.811	-51.119	70.658	70.503	22.947	-1.7932	-5.4112	0.77869	-2.3447	30.952	-5.098
115.47	-1.7202	51.061	-5.5669	0.71684	-2.4143	0.25621	-0.13702	0.39689	0.66022	-1.3176	3851.6	23.855	-0.78059	74.812	-51.283	70.659	70.503	22.947	-1.7932	-5.4112	0.77869	-2.3447	30.952	-5.098
115.46	-1.7235	51.079	-5.5656	0.71612	-2.4123	0.26922	-0.15254	0.39506	0.66022	-1.3176	3851.0	23.864	-0.78207	74.812	-51.447	70.661	70.503	22.947	-1.7932	-5.4112	0.77869	-2.3447	30.952	-5.098
115.46	-1.7269	51.098	-5.5642	0.71531	-2.4103	0.28189	-0.16785	0.39293	0.66022	-1.3176	3850.3	23.873	-0.78363	74.813	-51.61	70.662	70.503	22.947	-1.7932	-5.4112	0.77869	-2.3447	30.952	-5.098
115.45	-1.7305	51.117	-5.5628	0.71444	-2.4084	0.2942	-0.18294	0.39049	0.66022	-1.3176	3849.7	23.882	-0.78526	74.814	-51.773	70.664	70.503	22.947	-1.7932	-5.4112	0.77869	-2.3447	30.952	-5.098
115.44	-1.7343	51.136	-5.5613	0.71349	-2.4064	0.30615	-0.19781	0.38776	0.66022	-1.3176	3849.1	23.891	-0.78697	74.815	-51.935	70.666	70.503	22.947	-1.7932	-5.4112	0.77869	-2.3447	30.952	-5.098
115.44	-1.7383	51.155	-5.5597	0.71246	-2.4045	0.31774	-0.21243	0.38473	0.66022	-1.3176	3848.5	23.9	-0.78876	74.816	-52.096	70.667	70.503	22.947	-1.7932	-5.4112	0.77869	-2.3447	30.952	-5.098
115.43	-1.7424	51.174	-5.5581	0.71136	-2.4026	0.32896	-0.2268	0.38142	0.66022	-1.3176	3847.9	23.909	-0.79062	74.817	-52.255	70.669	70.503	22.947	-1.7932	-5.4112	0.77869	-2.3447	30.952	-5.098
115.42	-1.7467	51.192	-5.5564	0.71019	-2.4007	0.3398	-0.24092	0.37782	0.66022	-1.3176	3847.3	23.918	-0.79257	74.819	-52.414	70.671	70.503	22.947	-1.7932	-5.4112	0.77869	-2.3447	30.952	-5.098
115.42	-1.7512	51.211	-5.5547	0.70895	-2.3988	0.35026	-0.25475	0.37394	0.66022	-1.3176	3846.7	23.927	-0.79459	74.82	-52.571	70.672	70.503	22.947	-1.7932	-5.4112	0.77869	-2.3447	30.952	-5.098
115.41	-1.7559	51.23	-5.5529	0.70764	-2.3969	0.36033	-0.26831	0.36978	0.66022	-1.3176	3846.1	23.936	-0.79669	74.821	-52.727	70.674	70.503	22.947	-1.7932	-5.4112	0.77869	-2.3447	30.952	-5.098
115.4	-1.7607	51.249	-5.5511	0.70627	-2.3951	0.37001	-0.28158	0.36535	0.66022	-1.3176	3845.4	23.945	-0.79887	74.822	-52.88	70.676	70.503	22.947	-1.7932	-5.4112	0.77869	-2.3447	30.952	-5.098
115.4	-1.7657	51.268	-5.5492	0.70483	-2.3933	0.3793	-0.29454	0.36066	0.66022	-1.3176	3844.8	23.954	-0.80113	74.823	-53.032	70.678	70.503	22.947	-1.7932	-5.4112	0.77869	-2.3447	30.952	-5.098
115.39	-1.7709	51.287	-5.5473	0.70333	-2.3915	0.38819	-0.30719	0.35571	0.66022	-1.3176	3844.2	23.963	-0.80347	74.825	-53.181	70.68	70.503	22.947	-1.7932	-5.4112	0.77869	-2.3447	30.952	-5.098
115.39	-1.7763	51.306	-5.5453	0.70176	-2.3897	0.39667	-0.31952	0.35051	0.66022	-1.3176	3843.6	23.972	-0.8059	74.826	-53.329	70.682	70.503	22.947	-1.7932	-5.4112	0.77869	-2.3447	30.952	-5.098
115.38	-1.7819	51.324	-5.5433	0.70013	-2.388	0.40475	-0.33152	0.34506	0.66022	-1.3176	3843.0	23.981	-0.8084	74.827	-53.473	70.683	70.503	22.947	-1.7932	-5.4112	0.77869	-2.3447	30.952	-5.098
115.37	-1.7876	51.343	-5.5413	0.69844	-2.3863	0.41242	-0.34319	0.33936	0.66022	-1.3176	3842.4	23.989	-0.81099	74.829	-53.615	70.685	70.503	22.947	-1.7932	-5.4112	0.77869	-2.3447	30.952	-5.098
115.37	-1.7935	51.361	-5.5392	0.6967	-2.3846	0.41968	-0.35451	0.33343	0.66022	-1.3176	3841.7	23.998	-0.81366	74.83	-53.754	70.687	70.503	22.947	-1.7932	-5.4112	0.77869	-2.3447	30.952	-5.098
115.36	-1.7996	51.38	-5.5371	0.6949	-2.3829	0.42917	-0.3649	0.32397	0.66022	-1.3176	3841.1	24.007	-0.81641	74.831	-53.89	70.689	70.503	22.947	-1.7932	-5.4112	0.77869	-2.3447	30.952	-5.098
115.36	-1.8059	51.398	-5.5349	0.69305	-2.3813	0.43872	-0.37476	0.31345	0.66022	-1.3176	3840.5	24.015	-0.81923	74.833	-54.023	70.691	70.503	22.947	-1.7932	-5.4112	0.77869	-2.3447	30.952	-5.098
115.35	-1.8123	51.416	-5.5327	0.69115	-2.3798	0.44761	-0.38421	0.30277	0.66022	-1.3176	3839.9	24.024	-0.82212	74.834	-54.152	70.693	70.503	22.947	-1.7932	-5.4112	0.77869	-2.3447	30.952	-5.098
115.35	-1.8188	51.433	-5.5304	0.68921	-2.3783	0.45583	-0.39327	0.29193	0.66022	-1.3176	3839.3	24.032	-0.82507	74.836	-54.277	70.695	70.503	22.947	-1.7932	-5.4112	0.77869	-2.3447	30.952	-5.098
115.34	-1.8255	51.451	-5.5281	0.68722	-2.3769	0.46338	-0.40192	0.28094	0.66022	-1.3176	3838.7	24.04	-0.82807	74.837	-54.398	70.698	70.503	22.947	-1.7932	-5.4112	0.77869	-2.3447	30.952	-5.098
115.34	-1.8322	51.469	-5.5258	0.68519	-2.3755	0.47029	-0.41015	0.26983	0.66022	-1.3176	3838.0	24.049	-0.83112	74.839	-54.515	70.7	70.503	22.947	-1.7932	-5.4112	0.77869	-2.3447	30.952	-5.098
115.33	-1.8391	51.486	-5.5234	0.68312	-2.3742	0.47653	-0.41798	0.2586	0.66022	-1.3176	3837.4	24.057	-0.83422	74.84	-54.628	70.702	70.503	22.947	-1.7932	-5.4112	0.77869	-2.3447	30.952	-5.098
115.33	-1.846	51.503	-5.521	0.68101	-2.3729	0.48214	-0.42538	0.24726	0.66022	-1.3176	3836.8	24.065	-0.83735	74.842	-54.736	70.704	70.503	22.947	-1.7932	-5.4112	0.77869	-2.3447	30.952	-5.098
115.32	-1.853	51.52	-5.5186	0.67887	-2.3717	0.4871	-0.43236	0.23583	0.66022	-1.3176	3836.2	24.072	-0.84051	74.844	-54.84	70.706	70.503	22.947	-1.7932	-5.4112	0.77869	-2.3447	30.952	-5.098
115.32	-1.8601	51.536	-5.5162	0.67669	-2.3706	0.49143	-0.43893	0.22432	0.66022	-1.3176	3835.6	24.08	-0.84371	74.845	-54.938	70.708	70.503	22.947	-1.7932	-5.4112	0.77869	-2.3447	30.952	-5.098
115.31	-1.8672	51.552	-5.5137	0.67448	-2.3695	0.49513	-0.44506	0.21273	0.66022	-1.3176	3834.9	24.088	-0.84692	74.847	-55.032	70.71	70.503	22.947	-1.7932	-5.4112	0.77869	-2.3447	30.952	-5.098
115.31	-1.8744	51.568	-5.5112	0.67224	-2.3684	0.49821	-0.45077	0.20108	0.66022	-1.3176	3834.3	24.095	-0.85016	74.848	-55.12	70.712	70.503	22.947	-1.7932	-5.4112	0.77869	-2.3447	30.952	-5.098
115.3	-1.8816	51.584	-5.5087	0.66997	-2.3675	0.50067	-0.45606	0.18938	0.66022	-1.3176	3833.7	24.102	-0.85342	74.85	-55.202	70.715	70.503	22.947	-1.7932	-5.4112	0.77869	-2.3447	30.952	-5.098
115.3	-1.8889	51.6	-5.5062	0.66768	-2.3665	0.50254	-0.46091	0.17764	0.66022	-1.3176	3833.1	24.11	-0.85669	74.851	-55.279	70.717	70.503	22.947	-1.7932	-5.4112	0.77869	-2.3447	30.952	-5.098
115.3	-1.8962	51.615	-5.5037	0.66536	-2.3657	0.50381	-0.46534	0.16588	0.66022	-1.3176	3832.5	24.117	-0.85997	74.853	-55.35	70.719	70.503	22.947	-1.7932	-5.4112	0.77869	-2.3447	30.952	-5.098
115.29	-1.9035	51.63	-5.5012	0.66303	-2.3649	0.50449	-0.46934	0.1541	0.66022	-1.3176	3831.8	24.123	-0.86326	74.855	-55.415	70.721	70.503	22.947	-1.7932	-5.4112	0.77869	-2.3447	30.952	-5.098
115.29	-1.9108	51.644	-5.4987	0.66067	-2.3641	0.5046	-0.47292	0.14231	0.66022	-1.3176	3831.2	24.13	-0.86655	74.856	-55.473	70.723	70.503	22.947	-1.7932	-5.4112	0.77869	-2.3447	30.952	-5.098
115.29	-1.9181	51.659	-5.4961	0.6583	-2.3635	0.50414	-0.47606	0.13053	0.66022	-1.3176	3830.6	24.137	-0.86985	74.858	-55.526	70.726	70.503	22.947	-1.7932	-5.4112	0.77869	-2.3447	30.952	-5.098
115.28	-1.9254	51.672	-5.4936	0.65591	-2.3628	0.50313	-0.47879	0.11876	0.66022	-1.3176	3830.0	24.143	-0.87315	74.86	-55.572	70.728	70.503	22.947	-1.7932	-5.4112	0.77869	-2.3447	30.952	-5.098
115.28	-1.9327	51.686	-5.4911	0.65351	-2.3623	0.50157	-0.48109	0.10702	0.66022	-1.3176	3829.3	24.149	-0.87644	74.861	-55.611	70.73	70.503	22.947	-1.7932	-5.4112	0.77869	-2.3447	30.952	-5.098
115.28	-1.94	51.699	-5.4886	0.6511	-2.3618	0.49947	-0.48297	0.095306	0.66022	-1.3176	3828.7	24.155	-0.87973	74.863	-55.644	70.732	70.503	22.947	-1.7932	-5.4112	0.77869	-2.3447	30.952	-5.098
115.27	-1.9473	51.712	-5.4861	0.64868	-2.3613	0.49685	-0.48443	0.083641	0.66022	-1.3176	3828.1	24.161	-0.88302	74.864	-55.67	70.734	70.503	22.947	-1.7932	-5.4112	0.77869	-2.3447	30.952	-5.098
115.27	-1.9546	51.725	-5.4836	0.64626	-2.3609	0.49371	-0.48548	0.07203	0.66022	-1.3176	3827.5	24.167	-0.88631	74.866	-55.69	70.737	70.503	22.947	-1.7932	-5.4112	0.77869	-2.3447	30.952	-5.098
115.27	-1.9618	51.737	-5.4812	0.64383	-2.3606	0.49007	-0.48611	0.060483	0.66022	-1.3176	3826.9	24.173	-0.88958	74.868	-55.703	70.739	70.503	22.947	-1.7932	-5.4112	0.77869	-2.3447	30.952	-5.098
115.27	-1.9691	51.749	-5.4787	0.6414	-2.3603	0.48594	-0.48633	0.049008	0.66022	-1.3176	3826.2	24.178	-0.89285	74.869	-55.709	70.741	70.503	22.947	-1.7932	-5.4112	0.77869	-2.3447	30.952	-5.098
115.26	-1.9763	51.76	-5.4763	0.63897	-2.3601	0.48133	-0.48615	0.037615	0.66022	-1.3176	3825.6	24.183	-0.89611	74.871	-55.708	70.743	70.503	22.947	-1.7932	-5.4112	0.77869	-2.3447	30.952	-5.098
115.26	-1.9835	51.772	-5.4739	0.63654	-2.36	0.47624	-0.48556	0.026312	0.66022	-1.3176	3825.0	24.188	-0.89936	74.872	-55.701	70.745	70.503	22.947	-1.7932	-5.4112	0.77869	-2.3447	30.952	-5.098
115.26	-1.9907	51.782	-5.4716	0.63411	-2.3599	0.4707	-0.48457	0.015108	0.66022	-1.3176	3824.4	24.193	-0.9026	74.874	-55.687	70.747	70.503	22.947	-1.7932	-5.4112	0.77869	-2.3447	30.952	-5.098
115.26	-1.9979	51.793	-5.4692	0.63169	-2.3598	0.46472	-0.48319	0.004012	0.66022	-1.3176	3823.7	24.197	-0.90584	74.876	-55.667	70.75	70.503	22.947	-1.7932	-5.4112	0.77869	-2.3447	30.952	-5.098
115.26	-2.005	51.803	-5.4669	0.62928	-2.3598	0.4583	-0.48142	-0.0069683	0.66022	-1.3176	3823.1	24.202	-0.90906	74.877	-55.64	70.752	70.503	22.947	-1.7932	-5.4112	0.77869	-2.3447	30.952	-5.098
115.25	-2.0122	51.812	-5.4646	0.62688	-2.3599	0.45146	-0.47926	-0.017825	0.66022	-1.3176	3822.5	24.206	-0.91228	74.879	-55.607	70.754	70.503	22.947	-1.7932	-5.4112	0.77869	-2.3447	30.952	-5.098
115.25	-2.0193	51.821	-5.4624	0.62449	-2.36	0.4442	-0.47671	-0.028549	0.66022	-1.3176	3821.9	24.21	-0.91548	74.88	-55.568	70.756	70.503	22.947	-1.7932	-5.4112	0.77869	-2.3447	30.952	-5.098
115.25	-2.0264	51.83	-5.4602	0.62211	-2.3602	0.43655	-0.47379	-0.039135	0.66022	-1.3176	3821.3	24.214	-0.91868	74.882	-55.523	70.758	70.503	22.947	-1.7932	-5.4112	0.77869	-2.3447	30.952	-5.098
115.25	-2.0335	51.838	-5.458	0.61975	-2.3604	0.42852	-0.4705	-0.049573	0.66022	-1.3176	3820.6	24.218	-0.92188	74.883	-55.471	70.76	70.503	22.947	-1.7932	-5.4112	0.77869	-2.3447	30.952	-5.098
115.25	-2.0405	51.846	-5.4559	0.61741	-2.3607	0.42011	-0.46684	-0.059857	0.66022	-1.3176	3820.0	24.221	-0.92506	74.885	-55.414	70.762	70.503	22.947	-1.7932	-5.4112	0.77869	-2.3447	30.952	-5.098
115.25	-2.0476	51.853	-5.4538	0.61508	-2.361	0.41133	-0.46281	-0.06998	0.66022	-1.3176	3819.4	24.224	-0.92824	74.886	-55.352	70.764	70.503	22.947	-1.7932	-5.4112	0.77869	-2.3447	30.952	-5.098
115.25	-2.0546	51.86	-5.4518	0.61278	-2.3614	0.40221	-0.45843	-0.079935	0.66022	-1.3176	3818.8	24.227	-0.93142	74.888	-55.284	70.766	70.503	22.947	-1.7932	-5.4112	0.77869	-2.3447	30.952	-5.098
115.25	-2.0617	51.867	-5.4498	0.6105	-2.3618	0.39275	-0.4537	-0.089715	0.66022	-1.3176	3818.2	24.23	-0.93459	74.889	-55.211	70.768	70.503	22.947	-1.7932	-5.4112	0.77869	-2.3447	30.952	-5.098
115.25	-2.0687	51.873	-5.4479	0.60824	-2.3623	0.38296	-0.44862	-0.099314	0.66022	-1.3176	3817.5	24.233	-0.93776	74.89	-55.133	70.77	70.503	22.947	-1.7932	-5.4112	0.77869	-2.3447	30.952	-5.098
115.25	-2.0757	51.878	-5.446	0.60601	-2.3628	0.37286	-0.4432	-0.10873	0.66022	-1.3176	3816.9	24.235	-0.94093	74.892	-55.051	70.772	70.503	22.947	-1.7932	-5.4112	0.77869	-2.3447	30.952	-5.098
115.25	-2.0828	51.884	-5.4441	0.60381	-2.3633	0.36246	-0.43745	-0.11794	0.66022	-1.3176	3816.3	24.237	-0.9441	74.893	-54.964	70.774	70.503	22.947	-1.7932	-5.4112	0.77869	-2.3447	30.952	-5.098
115.25	-2.0898	51.888	-5.4424	0.60164	-2.364	0.35177	-0.43137	-0.12696	0.66022	-1.3176	3815.7	24.239	-0.94727	74.894	-54.872	70.776	70.503	22.947	-1.7932	-5.4112	0.77869	-2.3447	30.952	-5.098
115.25	-2.0968	51.892	-5.4406	0.5995	-2.3646	0.34079	-0.42497	-0.13578	0.66022	-1.3176	3815.0	24.241	-0.95045	74.896	-54.777	70.778	70.503	22.947	-1.7932	-5.4112	0.77869	-2.3447	30.952	-5.098
115.25	-2.1039	51.896	-5.4389	0.59739	-2.3653	0.32956	-0.41825	-0.14438	0.66022	-1.3176	3814.4	24.242	-0.95363	74.897	-54.678	70.78	70.503	22.947	-1.7932	-5.4112	0.77869	-2.3447	30.952	-5.098
115.25	-2.1109	51.899	-5.4373	0.59532	-2.3661	0.31806	-0.41123	-0.15277	0.66022	-1.3176	3813.8	24.243	-0.95681	74.898	-54.575	70.781	70.503	22.947	-1.7932	-5.4112	0.77869	-2.3447	30.952	-5.098
115.25	-2.118	51.902	-5.4358	0.59328	-2.3668	0.30633	-0.4039	-0.16093	0.66022	-1.3176	3813.2	24.244	-0.96001	74.899	-54.469	70.783	70.503	22.947	-1.7932	-5.4112	0.77869	-2.3447	30.952	-5.098
115.25	-2.1251	51.904	-5.4343	0.59128	-2.3677	0.29436	-0.39627	-0.16887	0.66022	-1.3176	3812.6	24.245	-0.96321	74.901	-54.36	70.785	70.503	22.947	-1.7932	-5.4112	0.77869	-2.3447	30.952	-5.098
115.25	-2.1322	51.906	-5.4328	0.58932	-2.3685	0.28217	-0.38836	-0.17658	0.66022	-1.3176	3811.9	24.245	-0.96642	74.902	-54.247	70.787	70.503	22.947	-1.7932	-5.4112	0.77869	-2.3447	30.952	-5.098
115.25	-2.1394	51.907	-5.4314	0.58739	-2.3694	0.26978	-0.38016	-0.18406	0.66022	-1.3176	3811.3	24.246	-0.96964	74.903	-54.132	70.788	70.503	22.947	-1.7932	-5.4112	0.77869	-2.3447	30.952	-5.098
115.25	-2.1466	51.908	-5.4301	0.58551	-2.3704	0.25719	-0.37168	-0.19129	0.66022	-1.3176	3810.7	24.246	-0.97288	74.904	-54.015	70.79	70.503	22.947	-1.7932	-5.4112	0.77869	-2.3447	30.952	-5.098
115.26	-2.1538	51.908	-5.4289	0.58368	-2.3713	0.24441	-0.36294	-0.19828	0.66022	-1.3176	3810.1	24.245	-0.97614	74.905	-53.895	70.792	70.503	22.947	-1.7932	-5.4112	0.77869	-2.3447	30.952	-5.098
115.26	-2.161	51.908	-5.4277	0.58189	-2.3723	0.23145	-0.35393	-0.20503	0.66022	-1.3176	3809.5	24.245	-0.9794	74.906	-53.774	70.793	70.503	22.947	-1.7932	-5.4112	0.77869	-2.3447	30.952	-5.098
115.26	-2.1683	51.907	-5.4266	0.58014	-2.3734	0.21834	-0.34467	-0.21152	0.66022	-1.3176	3808.9	24.244	-0.98269	74.907	-53.65	70.795	70.503	22.947	-1.7932	-5.4112	0.77869	-2.3447	30.952	-5.098
115.26	-2.1756	51.906	-5.4255	0.57844	-2.3745	0.20507	-0.33516	-0.21776	0.66022	-1.3176	3808.2	24.243	-0.986	74.908	-53.525	70.797	70.503	22.947	-1.7932	-5.4112	0.77869	-2.3447	30.952	-5.098
115.27	-2.183	51.904	-5.4245	0.57679	-2.3756	0.19165	-0.3254	-0.22374	0.66022	-1.3176	3807.6	24.242	-0.98932	74.909	-53.399	70.798	70.503	22.947	-1.7932	-5.4112	0.77869	-2.3447	30.952	-5.098
115.27	-2.1904	51.902	-5.4236	0.57519	-2.3767	0.17811	-0.31542	-0.22946	0.66022	-1.3176	3807.0	24.241	-0.99267	74.91	-53.271	70.8	70.503	22.947	-1.7932	-5.4112	0.77869	-2.3447	30.952	-5.098
115.27	-2.1979	51.899	-5.4227	0.57363	-2.3779	0.16445	-0.3052	-0.23491	0.66022	-1.3176	3806.4	24.239	-0.99604	74.911	-53.142	70.801	70.503	22.947	-1.7932	-5.4112	0.77869	-2.3447	30.952	-5.098
115.27	-2.2054	51.895	-5.4219	0.57213	-2.379	0.15067	-0.29477	-0.2401	0.66022	-1.3176	3805.8	24.237	-0.99944	74.912	-53.012	70.803	70.503	22.947	-1.7932	-5.4112	0.77869	-2.3447	30.952	-5.098
115.28	-2.2129	51.891	-5.4212	0.57069	-2.3803	0.1368	-0.28412	-0.24501	0.66022	-1.3176	3805.1	24.235	-1.0029	74.912	-52.881	70.804	70.503	22.947	-1.7932	-5.4112	0.77869	-2.3447	30.952	-5.098
115.28	-2.2206	51.887	-5.4206	0.56929	-2.3815	0.12284	-0.27327	-0.24966	0.66022	-1.3176	3804.5	24.232	-1.0063	74.913	-52.75	70.805	70.503	22.947	-1.7932	-5.4112	0.77869	-2.3447	30.952	-5.098
115.28	-2.2283	51.882	-5.42	0.56795	-2.3828	0.1088	-0.26222	-0.25402	0.66022	-1.3176	3803.9	24.23	-1.0098	74.914	-52.619	70.807	70.503	22.947	-1.7932	-5.4112	0.77869	-2.3447	30.952	-5.098
115.29	-2.236	51.876	-5.4195	0.56667	-2.384	0.094686	-0.25098	-0.25812	0.66022	-1.3176	3803.3	24.227	-1.0133	74.915	-52.487	70.808	70.503	22.947	-1.7932	-5.4112	0.77869	-2.3447	30.952	-5.098
115.29	-2.2438	51.87	-5.419	0.56544	-2.3853	0.080518	-0.23956	-0.26193	0.66022	-1.3176	3802.7	24.223	-1.0168	74.915	-52.355	70.809	70.503	22.947	-1.7932	-5.4112	0.77869	-2.3447	30.952	-5.098
115.3	-2.2517	51.863	-5.4187	0.56428	-2.3867	0.066301	-0.22797	-0.26546	0.66022	-1.3176	3802.1	24.22	-1.0204	74.916	-52.224	70.811	70.503	22.947	-1.7932	-5.4112	0.77869	-2.3447	30.952	-5.098
115.3	-2.2596	51.856	-5.4184	0.56317	-2.388	0.052046	-0.21621	-0.26871	0.66022	-1.3176	3801.5	24.216	-1.024	74.916	-52.092	70.812	70.503	22.947	-1.7932	-5.4112	0.77869	-2.3447	30.952	-5.098
115.3	-2.2676	51.848	-5.4182	0.56211	-2.3893	0.037762	-0.20429	-0.27167	0.66022	-1.3176	3800.8	24.212	-1.0276	74.917	-51.961	70.813	70.503	22.947	-1.7932	-5.4112	0.77869	-2.3447	30.952	-5.098
115.31	-2.2757	51.84	-5.418	0.56112	-2.3907	0.023459	-0.19221	-0.27435	0.66022	-1.3176	3800.2	24.208	-1.0312	74.918	-51.831	70.814	70.503	22.947	-1.7932	-5.4112	0.77869	-2.3447	30.952	-5.098
115.31	-2.2838	51.831	-5.4179	0.56019	-2.3921	0.0091458	-0.18	-0.27675	0.66022	-1.3176	3799.6	24.203	-1.0349	74.918	-51.701	70.815	70.503	22.947	-1.7932	-5.4112	0.77869	-2.3447	30.952	-5.098
115.32	-2.292	51.822	-5.4179	0.55932	-2.3935	-0.0051671	-0.16765	-0.27885	0.66022	-1.3176	3799.0	24.198	-1.0386	74.919	-51.572	70.816	70.503	22.947	-1.7932	-5.4112	0.77869	-2.3447	30.952	-5.098
115.32	-2.3003	51.812	-5.418	0.55852	-2.3949	-0.019471	-0.15518	-0.28067	0.66022	-1.3176	3798.4	24.193	-1.0424	74.919	-51.443	70.818	70.503	22.947	-1.7932	-5.4112	0.77869	-2.3447	30.952	-5.098
115.33	-2.3087	51.801	-5.4181	0.55777	-2.3963	-0.033755	-0.14258	-0.2822	0.66022	-1.3176	3797.8	24.188	-1.0461	74.92	-51.316	70.819	70.503	22.947	-1.7932	-5.4112	0.77869	-2.3447	30.952	-5.098
115.33	-2.3171	51.79	-5.4183	0.55709	-2.3977	-0.048012	-0.12988	-0.28344	0.66022	-1.3176	3797.2	24.182	-1.0499	74.92	-51.19	70.82	70.503	22.947	-1.7932	-5.4112	0.77869	-2.3447	30.952	-5.098
115.34	-2.3255	51.778	-5.4186	0.55647	-2.3991	-0.062232	-0.11707	-0.28439	0.66022	-1.3176	3796.6	24.176	-1.0538	74.92	-51.065	70.821	70.503	22.947	-1.7932	-5.4112	0.77869	-2.3447	30.952	-5.098
115.35	-2.3341	51.766	-5.4189	0.55592	-2.4005	-0.076405	-0.10417	-0.28505	0.66022	-1.3176	3795.9	24.17	-1.0576	74.921	-50.941	70.822	70.503	22.947	-1.7932	-5.4112	0.77869	-2.3447	30.952	-5.098
115.35	-2.3427	51.753	-5.4193	0.55543	-2.402	-0.090523	-0.091187	-0.28543	0.66022	-1.3176	3795.3	24.164	-1.0615	74.921	-50.819	70.823	70.503	22.947	-1.7932	-5.4112	0.77869	-2.3447	30.952	-5.098
115.36	-2.3513	51.74	-5.4198	0.55501	-2.4034	-0.10458	-0.078125	-0.28551	0.66022	-1.3176	3794.7	24.157	-1.0655	74.921	-50.698	70.824	70.503	22.947	-1.7932	-5.4112	0.77869	-2.3447	30.952	-5.098
115.37	-2.36	51.726	-5.4204	0.55465	-2.4048	-0.11856	-0.064995	-0.2853	0.66022	-1.3176	3794.1	24.15	-1.0694	74.922	-50.579	70.825	70.503	22.947	-1.7932	-5.4112	0.77869	-2.3447	30.952	-5.098
115.37	-2.3688	51.712	-5.421	0.55436	-2.4062	-0.13246	-0.051804	-0.28481	0.66022	-1.3176	3793.5	24.143	-1.0734	74.922	-50.461	70.825	70.503	22.947	-1.7932	-5.4112	0.77869	-2.3447	30.952	-5.098
115.38	-2.3777	51.697	-5.4217	0.55413	-2.4077	-0.14627	-0.038563	-0.28403	0.66022	-1.3176	3792.9	24.135	-1.0774	74.922	-50.346	70.826	70.503	22.947	-1.7932	-5.4112	0.77869	-2.3447	30.952	-5.098
115.39	-2.3866	51.681	-5.4225	0.55397	-2.4091	-0.15998	-0.02528	-0.28296	0.66022	-1.3176	3792.3	24.127	-1.0814	74.922	-50.232	70.827	70.503	22.947	-1.7932	-5.4112	0.77869	-2.3447	30.952	-5.098
115.39	-2.3955	51.665	-5.4233	0.55388	-2.4105	-0.17358	-0.011945	-0.28161	0.66022	-1.3176	3791.7	24.12	-1.0854	74.923	-50.12	70.828	70.503	22.947	-1.7932	-5.4112	0.77869	-2.3447	30.952	-5.098
115.4	-2.4045	51.649	-5.4242	0.55385	-2.4119	-0.18706	0.0014282	-0.27997	0.66022	-1.3176	3791.1	24.111	-1.0895	74.923	-50.01	70.829	70.503	22.947	-1.7932	-5.4112	0.77869	-2.3447	30.952	-5.098
115.41	-2.4135	51.632	-5.4252	0.55389	-2.4133	-0.20042	0.014813	-0.27805	0.66022	-1.3176	3790.5	24.103	-1.0936	74.923	-49.903	70.83	70.503	22.947	-1.7932	-5.4112	0.77869	-2.3447	30.952	-5.098
115.42	-2.4226	51.614	-5.4262	0.554	-2.4147	-0.21365	0.028201	-0.27584	0.66022	-1.3176	3789.9	24.094	-1.0977	74.923	-49.797	70.831	70.503	22.947	-1.7932	-5.4112	0.77869	-2.3447	30.952	-5.098
115.43	-2.4317	51.596	-5.4273	0.55418	-2.4161	-0.22673	0.041583	-0.27336	0.66022	-1.3176	3789.2	24.085	-1.1018	74.923	-49.694	70.831	70.503	22.947	-1.7932	-5.4112	0.77869	-2.3447	30.952	-5.098
115.43	-2.4408	51.578	-5.4285	0.55442	-2.4174	-0.23967	0.054949	-0.2706	0.66022	-1.3176	3788.6	24.076	-1.106	74.924	-49.593	70.832	70.503	22.947	-1.7932	-5.4112	0.77869	-2.3447	30.952	-5.098
115.44	-2.45	51.559	-5.4297	0.55473	-2.4188	-0.25244	0.068291	-0.26756	0.66022	-1.3176	3788.0	24.066	-1.1101	74.924	-49.494	70.833	70.503	22.947	-1.7932	-5.4112	0.77869	-2.3447	30.952	-5.098
115.45	-2.4592	51.539	-5.431	0.5551	-2.4201	-0.26505	0.081599	-0.26425	0.66022	-1.3176	3787.4	24.057	-1.1143	74.924	-49.398	70.834	70.503	22.947	-1.7932	-5.4112	0.77869	-2.3447	30.952	-5.098
115.46	-2.4684	51.519	-5.4324	0.55554	-2.4214	-0.27748	0.094865	-0.26067	0.66022	-1.3176	3786.8	24.047	-1.1185	74.924	-49.305	70.834	70.503	22.947	-1.7932	-5.4112	0.77869	-2.3447	30.952	-5.098
115.47	-2.4776	51.499	-5.4338	0.55605	-2.4227	-0.28974	0.10808	-0.25682	0.66022	-1.3176	3786.2	24.037	-1.1226	74.924	-49.214	70.835	70.503	22.947	-1.7932	-5.4112	0.77869	-2.3447	30.952	-5.098
115.48	-2.4869	51.478	-5.4353	0.55662	-2.424	-0.30093	0.12241	-0.25249	0.66022	-1.3176	3785.6	24.026	-1.1268	74.924	-49.125	70.836	70.503	22.947	-1.7932	-5.4112	0.77869	-2.3447	30.952	-5.098
115.49	-2.4961	51.456	-5.4368	0.55727	-2.4252	-0.3113	0.13743	-0.24772	0.66022	-1.3176	3785.0	24.016	-1.131	74.924	-49.039	70.837	70.503	22.947	-1.7932	-5.4112	0.77869	-2.3447	30.952	-5.098
115.5	-2.5054	51.435	-5.4384	0.558	-2.4264	-0.32144	0.15227	-0.24266	0.66022	-1.3176	3784.4	24.005	-1.1352	74.924	-48.956	70.838	70.503	22.947	-1.7932	-5.4112	0.77869	-2.3447	30.952	-5.098
115.51	-2.5146	51.413	-5.44	0.5588	-2.4276	-0.3286	0.16736	-0.2402	0.66022	-1.3176	3783.8	23.994	-1.1394	74.925	-48.876	70.838	70.503	22.947	-1.7932	-5.4112	0.77869	-2.3447	30.952	-5.098
115.52	-2.5238	51.39	-5.4417	0.55967	-2.4288	-0.33343	0.18269	-0.23979	0.66022	-1.3176	3783.2	23.983	-1.1436	74.925	-48.798	70.839	70.503	22.947	-1.7932	-5.4112	0.77869	-2.3447	30.952	-5.098
115.53	-2.5329	51.367	-5.4433	0.56062	-2.43	-0.33815	0.1979	-0.23916	0.66022	-1.3176	3782.6	23.971	-1.1477	74.925	-48.724	70.84	70.503	22.947	-1.7932	-5.4112	0.77869	-2.3447	30.952	-5.098
115.54	-2.5419	51.344	-5.445	0.56165	-2.4312	-0.34276	0.213	-0.23832	0.66022	-1.3176	3782.0	23.96	-1.1518	74.925	-48.652	70.841	70.503	22.947	-1.7932	-5.4112	0.77869	-2.3447	30.952	-5.098
115.55	-2.5509	51.321	-5.4468	0.56275	-2.4324	-0.34726	0.22796	-0.23726	0.66022	-1.3176	3781.4	23.948	-1.1558	74.925	-48.583	70.841	70.503	22.947	-1.7932	-5.4112	0.77869	-2.3447	30.952	-5.098
115.56	-2.5596	51.297	-5.4485	0.56393	-2.4336	-0.35164	0.24282	-0.23597	0.66022	-1.3176	3780.8	23.936	-1.1598	74.925	-48.517	70.842	70.503	22.947	-1.7932	-5.4112	0.77869	-2.3447	30.952	-5.098
115.57	-2.5682	51.273	-5.4503	0.56518	-2.4348	-0.35589	0.25751	-0.23445	0.66022	-1.3176	3780.2	23.924	-1.1637	74.926	-48.454	70.843	70.503	22.947	-1.7932	-5.4112	0.77869	-2.3447	30.952	-5.098
115.58	-2.5767	51.249	-5.4521	0.5665	-2.436	-0.36001	0.27203	-0.23272	0.66022	-1.3176	3779.6	23.912	-1.1675	74.926	-48.394	70.844	70.503	22.947	-1.7932	-5.4112	0.77869	-2.3447	30.952	-5.098
115.59	-2.5849	51.224	-5.4539	0.5679	-2.4371	-0.36399	0.28637	-0.23075	0.66022	-1.3176	3779.0	23.9	-1.1712	74.926	-48.337	70.845	70.503	22.947	-1.7932	-5.4112	0.77869	-2.3447	30.952	-5.098
115.6	-2.5928	51.199	-5.4557	0.56937	-2.4383	-0.36782	0.30049	-0.22856	0.66022	-1.3176	3778.4	23.888	-1.1748	74.926	-48.283	70.846	70.503	22.947	-1.7932	-5.4112	0.77869	-2.3447	30.952	-5.098
115.61	-2.6006	51.175	-5.4576	0.57091	-2.4394	-0.3715	0.3144	-0.22614	0.66022	-1.3176	3777.8	23.876	-1.1783	74.927	-48.232	70.847	70.503	22.947	-1.7932	-5.4112	0.77869	-2.3447	30.952	-5.098
115.63	-2.608	51.15	-5.4594	0.57251	-2.4405	-0.37503	0.32808	-0.22348	0.66022	-1.3176	3777.2	23.863	-1.1817	74.927	-48.184	70.847	70.503	22.947	-1.7932	-5.4112	0.77869	-2.3447	30.952	-5.098
115.64	-2.6151	51.125	-5.4613	0.57419	-2.4416	-0.37839	0.3415	-0.2206	0.66022	-1.3176	3776.6	23.851	-1.1849	74.927	-48.139	70.848	70.503	22.947	-1.7932	-5.4112	0.77869	-2.3447	30.952	-5.098
115.65	-2.6219	51.099	-5.4632	0.57593	-2.4427	-0.38158	0.35466	-0.21749	0.66022	-1.3176	3776.0	23.838	-1.188	74.927	-48.097	70.849	70.503	22.947	-1.7932	-5.4112	0.77869	-2.3447	30.952	-5.098
115.66	-2.6284	51.074	-5.4651	0.57773	-2.4438	-0.38459	0.36754	-0.21415	0.66022	-1.3176	3775.4	23.826	-1.1909	74.928	-48.059	70.85	70.503	22.947	-1.7932	-5.4112	0.77869	-2.3447	30.952	-5.098
115.67	-2.6345	51.049	-5.4671	0.5796	-2.4449	-0.38742	0.38013	-0.21058	0.66022	-1.3176	3774.8	23.813	-1.1937	74.928	-48.023	70.851	70.503	22.947	-1.7932	-5.4112	0.77869	-2.3447	30.952	-5.098
115.68	-2.6403	51.024	-5.469	0.58153	-2.4459	-0.39005	0.39241	-0.20678	0.66022	-1.3176	3774.2	23.8	-1.1963	74.929	-47.991	70.852	70.503	22.947	-1.7932	-5.4112	0.77869	-2.3447	30.952	-5.098
115.7	-2.6457	50.999	-5.471	0.58352	-2.4469	-0.39249	0.40436	-0.20275	0.66022	-1.3176	3773.6	23.788	-1.1987	74.929	-47.962	70.853	70.503	22.947	-1.7932	-5.4112	0.77869	-2.3447	30.952	-5.098
115.71	-2.6506	50.974	-5.4729	0.58558	-2.4479	-0.39473	0.41597	-0.1985	0.66022	-1.3176	3773.0	23.775	-1.201	74.929	-47.936	70.854	70.503	22.947	-1.7932	-5.4112	0.77869	-2.3447	30.952	-5.098
115.72	-2.6551	50.949	-5.4749	0.58768	-2.4489	-0.39676	0.42723	-0.19401	0.66022	-1.3176	3772.4	23.763	-1.203	74.93	-47.913	70.855	70.503	22.947	-1.7932	-5.4112	0.77869	-2.3447	30.952	-5.098
115.73	-2.6592	50.924	-5.4769	0.58985	-2.4499	-0.39857	0.43812	-0.18931	0.66022	-1.3176	3771.8	23.75	-1.2048	74.93	-47.894	70.857	70.503	22.947	-1.7932	-5.4112	0.77869	-2.3447	30.952	-5.098
115.74	-2.6629	50.899	-5.4789	0.59206	-2.4508	-0.40017	0.44863	-0.18438	0.66022	-1.3176	3771.2	23.738	-1.2065	74.931	-47.877	70.858	70.503	22.947	-1.7932	-5.4112	0.77869	-2.3447	30.952	-5.098
115.75	-2.6661	50.874	-5.4809	0.59433	-2.4517	-0.40153	0.45874	-0.17922	0.66022	-1.3176	3770.6	23.726	-1.2079	74.931	-47.864	70.859	70.503	22.947	-1.7932	-5.4112	0.77869	-2.3447	30.952	-5.098
115.77	-2.6688	50.85	-5.4829	0.59665	-2.4526	-0.40266	0.46844	-0.17385	0.66022	-1.3176	3770.0	23.713	-1.2092	74.932	-47.854	70.86	70.503	22.947	-1.7932	-5.4112	0.77869	-2.3447	30.952	-5.098
115.78	-2.6711	50.826	-5.4849	0.59902	-2.4535	-0.40356	0.47771	-0.16827	0.66022	-1.3176	3769.4	23.701	-1.2102	74.933	-47.847	70.861	70.503	22.947	-1.7932	-5.4112	0.77869	-2.3447	30.952	-5.098
115.79	-2.6728	50.802	-5.4869	0.60143	-2.4543	-0.40421	0.48655	-0.16247	0.66022	-1.3176	3768.8	23.689	-1.211	74.933	-47.843	70.862	70.503	22.947	-1.7932	-5.4112	0.77869	-2.3447	30.952	-5.098
115.8	-2.6741	50.779	-5.489	0.60388	-2.4551	-0.40461	0.49493	-0.15646	0.66022	-1.3176	3768.2	23.677	-1.2115	74.934	-47.843	70.864	70.503	22.947	-1.7932	-5.4112	0.77869	-2.3447	30.952	-5.098
115.81	-2.6748	50.755	-5.491	0.60638	-2.4559	-0.40475	0.50285	-0.15025	0.66022	-1.3176	3767.6	23.666	-1.2119	74.935	-47.846	70.865	70.503	22.947	-1.7932	-5.4112	0.77869	-2.3447	30.952	-5.098
115.82	-2.6751	50.733	-5.493	0.60891	-2.4566	-0.40464	0.51029	-0.14383	0.66022	-1.3176	3767.0	23.654	-1.212	74.935	-47.852	70.866	70.503	22.947	-1.7932	-5.4112	0.77869	-2.3447	30.952	-5.098
115.84	-2.6748	50.71	-5.495	0.61148	-2.4573	-0.40426	0.51724	-0.13721	0.66022	-1.3176	3766.4	23.643	-1.2118	74.936	-47.861	70.868	70.503	22.947	-1.7932	-5.4112	0.77869	-2.3447	30.952	-5.098
115.85	-2.6741	50.688	-5.4971	0.61408	-2.458	-0.40361	0.52369	-0.13041	0.66022	-1.3176	3765.8	23.632	-1.2115	74.937	-47.873	70.869	70.503	22.947	-1.7932	-5.4112	0.77869	-2.3447	30.952	-5.098
115.86	-2.6728	50.667	-5.4991	0.61671	-2.4586	-0.4027	0.52963	-0.12341	0.66022	-1.3176	3765.2	23.621	-1.2109	74.938	-47.888	70.871	70.503	22.947	-1.7932	-5.4112	0.77869	-2.3447	30.952	-5.098
115.87	-2.671	50.646	-5.5011	0.61938	-2.4592	-0.4015	0.53505	-0.11624	0.66022	-1.3176	3764.6	23.61	-1.21	74.939	-47.907	70.872	70.503	22.947	-1.7932	-5.4112	0.77869	-2.3447	30.952	-5.098
115.88	-2.6687	50.625	-5.5031	0.62206	-2.4598	-0.40003	0.53993	-0.10888	0.66022	-1.3176	3764.0	23.6	-1.209	74.94	-47.928	70.874	70.503	22.947	-1.7932	-5.4112	0.77869	-2.3447	30.952	-5.098
115.89	-2.6658	50.605	-5.5051	0.62477	-2.4603	-0.39827	0.54428	-0.10136	0.66022	-1.3176	3763.4	23.589	-1.2077	74.941	-47.953	70.875	70.503	22.947	-1.7932	-5.4112	0.77869	-2.3447	30.952	-5.098
115.9	-2.6625	50.586	-5.5071	0.62751	-2.4608	-0.39623	0.54807	-0.093668	0.66022	-1.3176	3762.8	23.579	-1.2061	74.941	-47.981	70.877	70.503	22.947	-1.7932	-5.4112	0.77869	-2.3447	30.952	-5.098
115.91	-2.6586	50.567	-5.509	0.63025	-2.4612	-0.3939	0.5513	-0.085822	0.66022	-1.3176	3762.2	23.57	-1.2044	74.942	-48.012	70.878	70.503	22.947	-1.7932	-5.4112	0.77869	-2.3447	30.952	-5.098
115.92	-2.6543	50.549	-5.511	0.63302	-2.4616	-0.39128	0.55397	-0.077825	0.66022	-1.3176	3761.6	23.56	-1.2024	74.944	-48.046	70.88	70.503	22.947	-1.7932	-5.4112	0.77869	-2.3447	30.952	-5.098
115.93	-2.6494	50.531	-5.513	0.63579	-2.462	-0.38836	0.55606	-0.069686	0.66022	-1.3176	3761.0	23.551	-1.2002	74.945	-48.083	70.881	70.503	22.947	-1.7932	-5.4112	0.77869	-2.3447	30.952	-5.098
115.94	-2.6441	50.514	-5.5149	0.63858	-2.4623	-0.38515	0.55758	-0.061411	0.66022	-1.3176	3760.4	23.543	-1.1977	74.946	-48.123	70.883	70.503	22.947	-1.7932	-5.4112	0.77869	-2.3447	30.952	-5.098
115.95	-2.6383	50.498	-5.5168	0.64137	-2.4626	-0.38165	0.5585	-0.05301	0.66022	-1.3176	3759.8	23.534	-1.1951	74.947	-48.167	70.885	70.503	22.947	-1.7932	-5.4112	0.77869	-2.3447	30.952	-5.098
115.96	-2.632	50.483	-5.5187	0.64416	-2.4629	-0.37785	0.55884	-0.04449	0.66022	-1.3176	3759.2	23.526	-1.1922	74.948	-48.213	70.887	70.503	22.947	-1.7932	-5.4112	0.77869	-2.3447	30.952	-5.098
115.97	-2.6252	50.468	-5.5206	0.64696	-2.4631	-0.37376	0.55858	-0.03586	0.66022	-1.3176	3758.6	23.518	-1.1891	74.949	-48.262	70.888	70.503	22.947	-1.7932	-5.4112	0.77869	-2.3447	30.952	-5.098
115.97	-2.618	50.454	-5.5224	0.64975	-2.4632	-0.36937	0.55773	-0.02713	0.66022	-1.3176	3758.0	23.511	-1.1858	74.95	-48.314	70.89	70.503	22.947	-1.7932	-5.4112	0.77869	-2.3447	30.952	-5.098
115.98	-2.6103	50.441	-5.5243	0.65253	-2.4633	-0.36468	0.55627	-0.018309	0.66022	-1.3176	3757.4	23.504	-1.1823	74.952	-48.369	70.892	70.503	22.947	-1.7932	-5.4112	0.77869	-2.3447	30.952	-5.098
115.99	-2.6022	50.428	-5.5261	0.65531	-2.4634	-0.3597	0.55421	-0.0094052	0.66022	-1.3176	3756.8	23.497	-1.1786	74.953	-48.427	70.894	70.503	22.947	-1.7932	-5.4112	0.77869	-2.3447	30.952	-5.098
116.0	-2.5937	50.417	-5.5279	0.65807	-2.4634	-0.35443	0.55155	-0.00043002	0.66022	-1.3176	3756.2	23.491	-1.1748	74.954	-48.488	70.896	70.503	22.947	-1.7932	-5.4112	0.77869	-2.3447	30.952	-5.098
116.01	-2.5848	50.406	-5.5296	0.66082	-2.4634	-0.34886	0.54828	0.0086069	0.66022	-1.3176	3755.5	23.485	-1.1707	74.956	-48.552	70.898	70.503	22.947	-1.7932	-5.4112	0.77869	-2.3447	30.952	-5.098
116.01	-2.5755	50.396	-5.5314	0.66355	-2.4633	-0.34301	0.54441	0.017695	0.66022	-1.3176	3754.9	23.48	-1.1665	74.957	-48.619	70.9	70.503	22.947	-1.7932	-5.4112	0.77869	-2.3447	30.952	-5.098
116.02	-2.5658	50.387	-5.5331	0.66627	-2.4632	-0.33687	0.53993	0.026824	0.66022	-1.3176	3754.3	23.475	-1.1621	74.958	-48.688	70.902	70.503	22.947	-1.7932	-5.4112	0.77869	-2.3447	30.952	-5.098
116.03	-2.5558	50.378	-5.5347	0.66895	-2.4631	-0.33045	0.53486	0.035983	0.66022	-1.3176	3753.7	23.47	-1.1575	74.96	-48.761	70.904	70.503	22.947	-1.7932	-5.4112	0.77869	-2.3447	30.952	-5.098
116.03	-2.5454	50.371	-5.5364	0.67161	-2.4629	-0.32374	0.5292	0.045161	0.66022	-1.3176	3753.1	23.466	-1.1528	74.961	-48.836	70.906	70.503	22.947	-1.7932	-5.4112	0.77869	-2.3447	30.952	-5.098
116.04	-2.5347	50.364	-5.538	0.67424	-2.4626	-0.31677	0.52294	0.054347	0.66022	-1.3176	3752.5	23.462	-1.1479	74.963	-48.914	70.908	70.503	22.947	-1.7932	-5.4112	0.77869	-2.3447	30.952	-5.098
116.04	-2.5237	50.359	-5.5395	0.67684	-2.4623	-0.30952	0.51609	0.063529	0.66022	-1.3176	3751.9	23.459	-1.1429	74.964	-48.994	70.91	70.503	22.947	-1.7932	-5.4112	0.77869	-2.3447	30.952	-5.098
116.05	-2.5124	50.354	-5.5411	0.6794	-2.462	-0.30201	0.50866	0.072696	0.66022	-1.3176	3751.3	23.456	-1.1378	74.966	-49.078	70.912	70.503	22.947	-1.7932	-5.4112	0.77869	-2.3447	30.952	-5.098
116.05	-2.5009	50.35	-5.5426	0.68193	-2.4616	-0.29423	0.50066	0.081837	0.66022	-1.3176	3750.7	23.454	-1.1325	74.968	-49.164	70.914	70.503	22.947	-1.7932	-5.4112	0.77869	-2.3447	30.952	-5.098
116.06	-2.4891	50.347	-5.544	0.68441	-2.4612	-0.2862	0.49209	0.090939	0.66022	-1.3176	3750.1	23.452	-1.1272	74.969	-49.252	70.916	70.503	22.947	-1.7932	-5.4112	0.77869	-2.3447	30.952	-5.098
116.06	-2.4771	50.345	-5.5454	0.68685	-2.4607	-0.27793	0.48297	0.099991	0.66022	-1.3176	3749.5	23.45	-1.1217	74.971	-49.343	70.918	70.503	22.947	-1.7932	-5.4112	0.77869	-2.3447	30.952	-5.098
116.07	-2.4649	50.344	-5.5468	0.68924	-2.4602	-0.26941	0.47329	0.10898	0.66022	-1.3176	3748.9	23.449	-1.1162	74.972	-49.437	70.921	70.503	22.947	-1.7932	-5.4112	0.77869	-2.3447	30.952	-5.098
116.07	-2.4525	50.343	-5.5481	0.69158	-2.4596	-0.26066	0.46308	0.1179	0.66022	-1.3176	3748.3	23.448	-1.1105	74.974	-49.534	70.923	70.503	22.947	-1.7932	-5.4112	0.77869	-2.3447	30.952	-5.098
116.07	-2.44	50.344	-5.5494	0.69387	-2.459	-0.25168	0.45234	0.12673	0.66022	-1.3176	3747.7	23.448	-1.1048	74.976	-49.633	70.925	70.503	22.947	-1.7932	-5.4112	0.77869	-2.3447	30.952	-5.098
116.08	-2.4273	50.345	-5.5506	0.6961	-2.4583	-0.24248	0.44108	0.13547	0.66022	-1.3176	3747.1	23.448	-1.099	74.977	-49.734	70.927	70.503	22.947	-1.7932	-5.4112	0.77869	-2.3447	30.952	-5.098
116.08	-2.4145	50.348	-5.5518	0.69828	-2.4576	-0.23307	0.42933	0.14409	0.66022	-1.3176	3746.5	23.448	-1.0932	74.979	-49.838	70.93	70.503	22.947	-1.7932	-5.4112	0.77869	-2.3447	30.952	-5.098
116.08	-2.4016	50.351	-5.553	0.70039	-2.4569	-0.22346	0.41708	0.1526	0.66022	-1.3176	3745.9	23.449	-1.0874	74.981	-49.944	70.932	70.503	22.947	-1.7932	-5.4112	0.77869	-2.3447	30.952	-5.098
116.08	-2.3886	50.355	-5.554	0.70245	-2.4561	-0.21366	0.40436	0.16097	0.66022	-1.3176	3745.3	23.451	-1.0815	74.983	-50.053	70.934	70.503	22.947	-1.7932	-5.4112	0.77869	-2.3447	30.952	-5.098
116.08	-2.3756	50.36	-5.5551	0.70444	-2.4553	-0.20367	0.39119	0.1692	0.66022	-1.3176	3744.7	23.453	-1.0755	74.984	-50.164	70.937	70.503	22.947	-1.7932	-5.4112	0.77869	-2.3447	30.952	-5.098
116.08	-2.3625	50.366	-5.5561	0.70636	-2.4544	-0.19351	0.37756	0.17728	0.66022	-1.3176	3744.1	23.455	-1.0696	74.986	-50.277	70.939	70.503	22.947	-1.7932	-5.4112	0.77869	-2.3447	30.952	-5.098
116.09	-2.3494	50.373	-5.557	0.70821	-2.4535	-0.18319	0.36352	0.18519	0.66022	-1.3176	3743.5	23.458	-1.0636	74.988	-50.393	70.941	70.503	22.947	-1.7932	-5.4112	0.77869	-2.3447	30.952	-5.098
116.09	-2.3364	50.38	-5.5579	0.70999	-2.4526	-0.17272	0.34906	0.19292	0.66022	-1.3176	3742.9	23.461	-1.0577	74.99	-50.511	70.944	70.503	22.947	-1.7932	-5.4112	0.77869	-2.3447	30.952	-5.098
116.09	-2.3233	50.389	-5.5588	0.7117	-2.4516	-0.1621	0.33422	0.20047	0.66022	-1.3176	3742.2	23.464	-1.0518	74.992	-50.631	70.946	70.503	22.947	-1.7932	-5.4112	0.77869	-2.3447	30.952	-5.098
116.09	-2.3104	50.398	-5.5595	0.71333	-2.4506	-0.15136	0.319	0.20781	0.66022	-1.3176	3741.6	23.468	-1.0459	74.994	-50.753	70.948	70.503	22.947	-1.7932	-5.4112	0.77869	-2.3447	30.952	-5.098
116.08	-2.2975	50.408	-5.5603	0.71489	-2.4495	-0.14049	0.30343	0.21495	0.66022	-1.3176	3741.0	23.472	-1.04	74.996	-50.877	70.951	70.503	22.947	-1.7932	-5.4112	0.77869	-2.3447	30.952	-5.098
116.08	-2.2847	50.419	-5.5609	0.71637	-2.4484	-0.12952	0.28753	0.22187	0.66022	-1.3176	3740.4	23.477	-1.0342	74.997	-51.003	70.953	70.503	22.947	-1.7932	-5.4112	0.77869	-2.3447	30.952	-5.098
116.08	-2.272	50.43	-5.5616	0.71777	-2.4473	-0.11845	0.27131	0.22856	0.66022	-1.3176	3739.8	23.482	-1.0284	74.999	-51.132	70.956	70.503	22.947	-1.7932	-5.4112	0.77869	-2.3447	30.952	-5.098
116.08	-2.2594	50.442	-5.5621	0.71908	-2.4461	-0.1073	0.25481	0.23502	0.66022	-1.3176	3739.2	23.487	-1.0227	75.001	-51.262	70.958	70.503	22.947	-1.7932	-5.4112	0.77869	-2.3447	30.952	-5.098
116.08	-2.247	50.455	-5.5626	0.72031	-2.4449	-0.096076	0.23803	0.24122	0.66022	-1.3176	3738.6	23.493	-1.0171	75.003	-51.394	70.961	70.503	22.947	-1.7932	-5.4112	0.77869	-2.3447	30.952	-5.098
116.08	-2.2348	50.469	-5.5631	0.72146	-2.4437	-0.084794	0.22101	0.24718	0.66022	-1.3176	3738.0	23.499	-1.0115	75.005	-51.528	70.963	70.503	22.947	-1.7932	-5.4112	0.77869	-2.3447	30.952	-5.098
116.07	-2.2227	50.483	-5.5635	0.72252	-2.4425	-0.073465	0.20376	0.25286	0.66022	-1.3176	3737.4	23.505	-1.006	75.007	-51.664	70.966	70.503	22.947	-1.7932	-5.4112	0.77869	-2.3447	30.952	-5.098
116.07	-2.2109	50.498	-5.5638	0.7235	-2.4412	-0.062103	0.18631	0.25828	0.66022	-1.3176	3736.7	23.512	-1.0006	75.009	-51.802	70.968	70.503	22.947	-1.7932	-5.4112	0.77869	-2.3447	30.952	-5.098
116.07	-2.1993	50.514	-5.5641	0.72439	-2.4399	-0.050719	0.16868	0.26342	0.66022	-1.3176	3736.1	23.519	-0.99535	75.011	-51.942	70.971	70.503	22.947	-1.7932	-5.4112	0.77869	-2.3447	30.952	-5.098
116.07	-2.1879	50.53	-5.5643	0.72518	-2.4385	-0.039328	0.1509	0.26827	0.66022	-1.3176	3735.5	23.526	-0.99017	75.013	-52.083	70.973	70.503	22.947	-1.7932	-5.4112	0.77869	-2.3447	30.952	-5.098
116.06	-2.1768	50.547	-5.5645	0.72589	-2.4372	-0.027942	0.13298	0.27282	0.66022	-1.3176	3734.9	23.534	-0.98511	75.015	-52.225	70.976	70.503	22.947	-1.7932	-5.4112	0.77869	-2.3447	30.952	-5.098
116.06	-2.1659	50.564	-5.5646	0.72651	-2.4358	-0.016575	0.11495	0.27708	0.66022	-1.3176	3734.3	23.542	-0.98017	75.017	-52.37	70.978	70.503	22.947	-1.7932	-5.4112	0.77869	-2.3447	30.952	-5.098
116.05	-2.1553	50.582	-5.5647	0.72704	-2.4344	-0.0052384	0.096835	0.28103	0.66022	-1.3176	3733.7	23.55	-0.97536	75.019	-52.515	70.981	70.503	22.947	-1.7932	-5.4112	0.77869	-2.3447	30.952	-5.098
116.05	-2.1451	50.6	-5.5647	0.72748	-2.433	0.0060535	0.07866	0.28467	0.66022	-1.3176	3733.1	23.558	-0.97069	75.021	-52.663	70.983	70.503	22.947	-1.7932	-5.4112	0.77869	-2.3447	30.952	-5.098
116.05	-2.1351	50.618	-5.5646	0.72783	-2.4316	0.017288	0.060447	0.28799	0.66022	-1.3176	3732.5	23.566	-0.96615	75.023	-52.811	70.986	70.503	22.947	-1.7932	-5.4112	0.77869	-2.3447	30.952	-5.098
116.04	-2.1255	50.638	-5.5645	0.72809	-2.4301	0.028452	0.042221	0.291	0.66022	-1.3176	3731.8	23.575	-0.96176	75.025	-52.961	70.988	70.503	22.947	-1.7932	-5.4112	0.77869	-2.3447	30.952	-5.098
116.04	-2.1161	50.657	-5.5643	0.72825	-2.4287	0.039914	0.024527	0.29374	0.66022	-1.3176	3731.2	23.584	-0.95753	75.027	-53.112	70.991	70.503	22.947	-1.7932	-5.4112	0.77869	-2.3447	30.952	-5.098
116.03	-2.1072	50.677	-5.5641	0.72834	-2.4272	0.052827	0.0089121	0.29647	0.66022	-1.3176	3730.6	23.593	-0.95344	75.029	-53.264	70.993	70.503	22.947	-1.7932	-5.4112	0.77869	-2.3447	30.952	-5.098
116.03	-2.0986	50.697	-5.5638	0.72834	-2.4257	0.065656	-0.0067172	0.29891	0.66022	-1.3176	3730.0	23.603	-0.94951	75.031	-53.417	70.996	70.503	22.947	-1.7932	-5.4112	0.77869	-2.3447	30.952	-5.098
116.02	-2.0903	50.718	-5.5634	0.72827	-2.4242	0.07839	-0.022343	0.30107	0.66022	-1.3176	3729.4	23.612	-0.94575	75.033	-53.572	70.999	70.503	22.947	-1.7932	-5.4112	0.77869	-2.3447	30.952	-5.098
116.02	-2.0824	50.739	-5.563	0.72812	-2.4227	0.091016	-0.037949	0.30294	0.66022	-1.3176	3728.8	23.622	-0.94215	75.035	-53.727	71.001	70.503	22.947	-1.7932	-5.4112	0.77869	-2.3447	30.952	-5.098
116.01	-2.0749	50.76	-5.5625	0.72789	-2.4212	0.10352	-0.053516	0.30452	0.66022	-1.3176	3728.1	23.632	-0.93872	75.037	-53.883	71.004	70.503	22.947	-1.7932	-5.4112	0.77869	-2.3447	30.952	-5.098
116.01	-2.0677	50.782	-5.562	0.72758	-2.4196	0.11589	-0.069028	0.30582	0.66022	-1.3176	3727.5	23.642	-0.93546	75.039	-54.039	71.006	70.503	22.947	-1.7932	-5.4112	0.77869	-2.3447	30.952	-5.098
116.0	-2.061	50.804	-5.5614	0.7272	-2.4181	0.12812	-0.084467	0.30682	0.66022	-1.3176	3726.9	23.652	-0.93238	75.041	-54.196	71.009	70.503	22.947	-1.7932	-5.4112	0.77869	-2.3447	30.952	-5.098
115.99	-2.0546	50.826	-5.5607	0.72674	-2.4166	0.14019	-0.099816	0.30753	0.66022	-1.3176	3726.3	23.662	-0.92948	75.043	-54.354	71.012	70.503	22.947	-1.7932	-5.4112	0.77869	-2.3447	30.952	-5.098
115.99	-2.0487	50.848	-5.56	0.7262	-2.415	0.15209	-0.11506	0.30795	0.66022	-1.3176	3725.7	23.672	-0.92676	75.045	-54.512	71.014	70.503	22.947	-1.7932	-5.4112	0.77869	-2.3447	30.952	-5.098
115.98	-2.0431	50.871	-5.5592	0.72559	-2.4135	0.16381	-0.13018	0.30807	0.66022	-1.3176	3725.0	23.683	-0.92422	75.047	-54.67	71.017	70.503	22.947	-1.7932	-5.4112	0.77869	-2.3447	30.952	-5.098
115.98	-2.038	50.893	-5.5583	0.7249	-2.412	0.17533	-0.14515	0.30789	0.66022	-1.3176	3724.4	23.693	-0.92186	75.049	-54.829	71.02	70.503	22.947	-1.7932	-5.4112	0.77869	-2.3447	30.952	-5.098
115.97	-2.0332	50.916	-5.5574	0.72414	-2.4104	0.18665	-0.15997	0.30743	0.66022	-1.3176	3723.8	23.704	-0.9197	75.052	-54.987	71.022	70.503	22.947	-1.7932	-5.4112	0.77869	-2.3447	30.952	-5.098
115.96	-2.0289	50.939	-5.5565	0.7233	-2.4089	0.19775	-0.17462	0.30666	0.66022	-1.3176	3723.2	23.714	-0.91772	75.054	-55.146	71.025	70.503	22.947	-1.7932	-5.4112	0.77869	-2.3447	30.952	-5.098
115.96	-2.025	50.962	-5.5554	0.72239	-2.4074	0.20862	-0.18908	0.3056	0.66022	-1.3176	3722.6	23.725	-0.91593	75.056	-55.304	71.028	70.503	22.947	-1.7932	-5.4112	0.77869	-2.3447	30.952	-5.098
115.95	-2.0215	50.985	-5.5544	0.72141	-2.4058	0.21924	-0.20333	0.30425	0.66022	-1.3176	3721.9	23.736	-0.91433	75.058	-55.462	71.03	70.503	22.947	-1.7932	-5.4112	0.77869	-2.3447	30.952	-5.098
115.95	-2.0185	51.008	-5.5532	0.72036	-2.4043	0.22962	-0.21736	0.3026	0.66022	-1.3176	3721.3	23.746	-0.91292	75.06	-55.619	71.033	70.503	22.947	-1.7932	-5.4112	0.77869	-2.3447	30.952	-5.098
115.94	-2.0158	51.032	-5.5521	0.71924	-2.4028	0.23973	-0.23116	0.30067	0.66022	-1.3176	3720.7	23.757	-0.9117	75.062	-55.776	71.036	70.503	22.947	-1.7932	-5.4112	0.77869	-2.3447	30.952	-5.098
115.93	-2.0136	51.055	-5.5508	0.71805	-2.4013	0.24956	-0.24471	0.29845	0.66022	-1.3176	3720.1	23.768	-0.91068	75.064	-55.933	71.038	70.503	22.947	-1.7932	-5.4112	0.77869	-2.3447	30.952	-5.098
115.93	-2.0118	51.078	-5.5496	0.71679	-2.3998	0.25911	-0.25799	0.29593	0.66022	-1.3176	3719.4	23.778	-0.90985	75.066	-56.088	71.041	70.503	22.947	-1.7932	-5.4112	0.77869	-2.3447	30.952	-5.098
115.92	-2.0105	51.101	-5.5483	0.71547	-2.3984	0.26837	-0.27099	0.29314	0.66022	-1.3176	3718.8	23.789	-0.9092	75.069	-56.242	71.044	70.503	22.947	-1.7932	-5.4112	0.77869	-2.3447	30.952	-5.098
115.92	-2.0095	51.124	-5.5469	0.71408	-2.3969	0.27732	-0.2837	0.29006	0.66022	-1.3176	3718.2	23.8	-0.90875	75.071	-56.395	71.046	70.503	22.947	-1.7932	-5.4112	0.77869	-2.3447	30.952	-5.098
115.91	-2.009	51.147	-5.5455	0.71263	-2.3955	0.28595	-0.29611	0.28671	0.66022	-1.3176	3717.6	23.81	-0.90849	75.073	-56.547	71.049	70.503	22.947	-1.7932	-5.4112	0.77869	-2.3447	30.952	-5.098
115.9	-2.0089	51.169	-5.544	0.71112	-2.394	0.29425	-0.30819	0.28308	0.66022	-1.3176	3716.9	23.821	-0.90841	75.075	-56.697	71.052	70.503	22.947	-1.7932	-5.4112	0.77869	-2.3447	30.952	-5.098
115.9	-2.0092	51.192	-5.5425	0.70955	-2.3926	0.30222	-0.31995	0.27918	0.66022	-1.3176	3716.3	23.831	-0.90852	75.077	-56.845	71.055	70.503	22.947	-1.7932	-5.4112	0.77869	-2.3447	30.952	-5.098
115.89	-2.0099	51.214	-5.541	0.70792	-2.3912	0.30985	-0.33136	0.27501	0.66022	-1.3176	3715.7	23.841	-0.90882	75.079	-56.992	71.057	70.503	22.947	-1.7932	-5.4112	0.77869	-2.3447	30.952	-5.098
115.89	-2.011	51.236	-5.5394	0.70624	-2.3899	0.31712	-0.34242	0.27058	0.66022	-1.3176	3715.1	23.851	-0.9093	75.082	-57.136	71.06	70.503	22.947	-1.7932	-5.4112	0.77869	-2.3447	30.952	-5.098
115.88	-2.0126	51.258	-5.5378	0.7045	-2.3885	0.32404	-0.35311	0.26589	0.66022	-1.3176	3714.4	23.862	-0.90996	75.084	-57.277	71.063	70.503	22.947	-1.7932	-5.4112	0.77869	-2.3447	30.952	-5.098
115.87	-2.0145	51.279	-5.5362	0.70271	-2.3872	0.33058	-0.36343	0.26095	0.66022	-1.3176	3713.8	23.871	-0.9108	75.086	-57.416	71.065	70.503	22.947	-1.7932	-5.4112	0.77869	-2.3447	30.952	-5.098
115.87	-2.0168	51.301	-5.5345	0.70086	-2.3859	0.33675	-0.37336	0.25575	0.66022	-1.3176	3713.2	23.881	-0.91181	75.088	-57.553	71.068	70.503	22.947	-1.7932	-5.4112	0.77869	-2.3447	30.952	-5.098
115.86	-2.0194	51.322	-5.5328	0.69897	-2.3847	0.34253	-0.38289	0.25032	0.66022	-1.3176	3712.6	23.891	-0.91299	75.09	-57.686	71.071	70.503	22.947	-1.7932	-5.4112	0.77869	-2.3447	30.952	-5.098
115.86	-2.0225	51.342	-5.5311	0.69704	-2.3834	0.34793	-0.39202	0.24464	0.66022	-1.3176	3711.9	23.9	-0.91435	75.092	-57.815	71.074	70.503	22.947	-1.7932	-5.4112	0.77869	-2.3447	30.952	-5.098
115.85	-2.0259	51.363	-5.5294	0.69505	-2.3822	0.35293	-0.40074	0.23873	0.66022	-1.3176	3711.3	23.91	-0.91586	75.095	-57.941	71.076	70.503	22.947	-1.7932	-5.4112	0.77869	-2.3447	30.952	-5.098
115.85	-2.0297	51.382	-5.5276	0.69303	-2.381	0.35753	-0.40904	0.2326	0.66022	-1.3176	3710.7	23.919	-0.91755	75.097	-58.064	71.079	70.503	22.947	-1.7932	-5.4112	0.77869	-2.3447	30.952	-5.098
115.84	-2.0338	51.402	-5.5258	0.69096	-2.3799	0.36172	-0.41691	0.22625	0.66022	-1.3176	3710.1	23.928	-0.91938	75.099	-58.182	71.082	70.503	22.947	-1.7932	-5.4112	0.77869	-2.3447	30.952	-5.098
115.84	-2.0383	51.421	-5.524	0.68886	-2.3788	0.3655	-0.42434	0.21968	0.66022	-1.3176	3709.4	23.936	-0.92138	75.101	-58.295	71.084	70.503	22.947	-1.7932	-5.4112	0.77869	-2.3447	30.952	-5.098
115.83	-2.0431	51.44	-5.5221	0.68672	-2.3777	0.36886	-0.43133	0.21291	0.66022	-1.3176	3708.8	23.945	-0.92352	75.103	-58.404	71.087	70.503	22.947	-1.7932	-5.4112	0.77869	-2.3447	30.952	-5.098
115.83	-2.0482	51.458	-5.5203	0.68455	-2.3766	0.3718	-0.43788	0.20593	0.66022	-1.3176	3708.2	23.953	-0.92581	75.105	-58.508	71.09	70.503	22.947	-1.7932	-5.4112	0.77869	-2.3447	30.952	-5.098
115.83	-2.0536	51.476	-5.5184	0.68234	-2.3756	0.37432	-0.44397	0.19876	0.66022	-1.3176	3707.5	23.961	-0.92824	75.107	-58.606	71.092	70.503	22.947	-1.7932	-5.4112	0.77869	-2.3447	30.952	-5.098
115.82	-2.0594	51.493	-5.5165	0.68011	-2.3747	0.37641	-0.44961	0.19141	0.66022	-1.3176	3706.9	23.969	-0.9308	75.11	-58.699	71.095	70.503	22.947	-1.7932	-5.4112	0.77869	-2.3447	30.952	-5.098
115.82	-2.0654	51.51	-5.5146	0.67785	-2.3737	0.37808	-0.45478	0.18388	0.66022	-1.3176	3706.3	23.977	-0.9335	75.112	-58.786	71.098	70.503	22.947	-1.7932	-5.4112	0.77869	-2.3447	30.952	-5.098
115.82	-2.0717	51.526	-5.5128	0.67556	-2.3728	0.37931	-0.45949	0.17617	0.66022	-1.3176	3705.7	23.984	-0.93633	75.114	-58.867	71.101	70.503	22.947	-1.7932	-5.4112	0.77869	-2.3447	30.952	-5.098
115.81	-2.0783	51.541	-5.5109	0.67325	-2.372	0.38011	-0.46373	0.1683	0.66022	-1.3176	3705.0	23.991	-0.93927	75.116	-58.941	71.103	70.503	22.947	-1.7932	-5.4112	0.77869	-2.3447	30.952	-5.098
115.81	-2.0851	51.557	-5.509	0.67093	-2.3711	0.38048	-0.46749	0.16028	0.66022	-1.3176	3704.4	23.998	-0.94233	75.118	-59.009	71.106	70.503	22.947	-1.7932	-5.4112	0.77869	-2.3447	30.952	-5.098
115.81	-2.0922	51.571	-5.507	0.66858	-2.3704	0.38211	-0.47045	0.14998	0.66022	-1.3176	3703.8	24.004	-0.9455	75.12	-59.069	71.109	70.503	22.947	-1.7932	-5.4112	0.77869	-2.3447	30.952	-5.098
115.8	-2.0995	51.585	-5.5051	0.66622	-2.3696	0.38391	-0.47276	0.13862	0.66022	-1.3176	3703.1	24.011	-0.94877	75.122	-59.123	71.111	70.503	22.947	-1.7932	-5.4112	0.77869	-2.3447	30.952	-5.098
115.8	-2.1069	51.598	-5.5032	0.66385	-2.369	0.38502	-0.47459	0.12728	0.66022	-1.3176	3702.5	24.016	-0.95212	75.125	-59.169	71.114	70.503	22.947	-1.7932	-5.4112	0.77869	-2.3447	30.952	-5.098
115.8	-2.1146	51.611	-5.5013	0.66148	-2.3684	0.38545	-0.47595	0.11597	0.66022	-1.3176	3701.9	24.022	-0.95555	75.127	-59.208	71.117	70.503	22.947	-1.7932	-5.4112	0.77869	-2.3447	30.952	-5.098
115.8	-2.1224	51.624	-5.4994	0.6591	-2.3678	0.38521	-0.47682	0.10471	0.66022	-1.3176	3701.2	24.027	-0.95904	75.129	-59.239	71.119	70.503	22.947	-1.7932	-5.4112	0.77869	-2.3447	30.952	-5.098
115.8	-2.1303	51.635	-5.4974	0.65671	-2.3673	0.38431	-0.47722	0.093503	0.66022	-1.3176	3700.6	24.033	-0.96259	75.131	-59.263	71.122	70.503	22.947	-1.7932	-5.4112	0.77869	-2.3447	30.952	-5.098
115.8	-2.1383	51.646	-5.4955	0.65432	-2.3669	0.38276	-0.47715	0.082369	0.66022	-1.3176	3700.0	24.037	-0.96619	75.133	-59.278	71.125	70.503	22.947	-1.7932	-5.4112	0.77869	-2.3447	30.952	-5.098
115.8	-2.1464	51.656	-5.4936	0.65194	-2.3665	0.38058	-0.47661	0.071316	0.66022	-1.3176	3699.4	24.042	-0.96983	75.135	-59.286	71.127	70.503	22.947	-1.7932	-5.4112	0.77869	-2.3447	30.952	-5.098
115.79	-2.1546	51.666	-5.4917	0.64956	-2.3662	0.37779	-0.47561	0.060356	0.66022	-1.3176	3698.7	24.046	-0.97349	75.137	-59.286	71.13	70.503	22.947	-1.7932	-5.4112	0.77869	-2.3447	30.952	-5.098
115.79	-2.1628	51.675	-5.4898	0.64718	-2.3659	0.37439	-0.47415	0.049499	0.66022	-1.3176	3698.1	24.05	-0.97718	75.139	-59.278	71.133	70.503	22.947	-1.7932	-5.4112	0.77869	-2.3447	30.952	-5.098
115.79	-2.1711	51.684	-5.488	0.64482	-2.3657	0.3704	-0.47225	0.038755	0.66022	-1.3176	3697.5	24.053	-0.98088	75.141	-59.262	71.135	70.503	22.947	-1.7932	-5.4112	0.77869	-2.3447	30.952	-5.098
115.79	-2.1793	51.692	-5.4861	0.64246	-2.3655	0.36583	-0.4699	0.028135	0.66022	-1.3176	3696.8	24.056	-0.98458	75.144	-59.239	71.138	70.503	22.947	-1.7932	-5.4112	0.77869	-2.3447	30.952	-5.098
115.8	-2.1876	51.699	-5.4843	0.64012	-2.3654	0.36071	-0.46712	0.017648	0.66022	-1.3176	3696.2	24.059	-0.98829	75.146	-59.208	71.141	70.503	22.947	-1.7932	-5.4112	0.77869	-2.3447	30.952	-5.098
115.8	-2.1958	51.706	-5.4825	0.63779	-2.3653	0.35504	-0.4639	0.0073048	0.66022	-1.3176	3695.6	24.062	-0.99199	75.148	-59.17	71.143	70.503	22.947	-1.7932	-5.4112	0.77869	-2.3447	30.952	-5.098
115.8	-2.2041	51.712	-5.4808	0.63548	-2.3653	0.34885	-0.46027	-0.0028865	0.66022	-1.3176	3695.0	24.064	-0.99567	75.15	-59.124	71.146	70.503	22.947	-1.7932	-5.4112	0.77869	-2.3447	30.952	-5.098
115.8	-2.2122	51.717	-5.479	0.63319	-2.3653	0.34215	-0.45622	-0.012917	0.66022	-1.3176	3694.3	24.066	-0.99934	75.152	-59.072	71.149	70.503	22.947	-1.7932	-5.4112	0.77869	-2.3447	30.952	-5.098
115.8	-2.2203	51.722	-5.4773	0.63092	-2.3654	0.33496	-0.45176	-0.022778	0.66022	-1.3176	3693.7	24.068	-1.003	75.154	-59.013	71.151	70.503	22.947	-1.7932	-5.4112	0.77869	-2.3447	30.952	-5.098
115.8	-2.2284	51.726	-5.4757	0.62867	-2.3656	0.3273	-0.44691	-0.032461	0.66022	-1.3176	3693.1	24.069	-1.0066	75.156	-58.948	71.154	70.503	22.947	-1.7932	-5.4112	0.77869	-2.3447	30.952	-5.098
115.8	-2.2364	51.729	-5.4741	0.62645	-2.3658	0.31917	-0.44168	-0.041959	0.66022	-1.3176	3692.4	24.07	-1.0102	75.158	-58.876	71.156	70.503	22.947	-1.7932	-5.4112	0.77869	-2.3447	30.952	-5.098
115.81	-2.2443	51.732	-5.4725	0.62426	-2.366	0.31061	-0.43606	-0.051264	0.66022	-1.3176	3691.8	24.071	-1.0137	75.16	-58.799	71.159	70.503	22.947	-1.7932	-5.4112	0.77869	-2.3447	30.952	-5.098
115.81	-2.2521	51.734	-5.471	0.62209	-2.3663	0.30163	-0.43008	-0.060369	0.66022	-1.3176	3691.2	24.072	-1.0172	75.162	-58.716	71.162	70.503	22.947	-1.7932	-5.4112	0.77869	-2.3447	30.952	-5.098
115.81	-2.2598	51.736	-5.4695	0.61996	-2.3666	0.29224	-0.42374	-0.069268	0.66022	-1.3176	3690.5	24.072	-1.0207	75.164	-58.627	71.164	70.503	22.947	-1.7932	-5.4112	0.77869	-2.3447	30.952	-5.098
115.81	-2.2673	51.737	-5.468	0.61785	-2.367	0.28247	-0.41706	-0.077953	0.66022	-1.3176	3689.9	24.072	-1.024	75.166	-58.534	71.167	70.503	22.947	-1.7932	-5.4112	0.77869	-2.3447	30.952	-5.098
115.82	-2.2748	51.738	-5.4667	0.61579	-2.3674	0.27234	-0.41003	-0.08642	0.66022	-1.3176	3689.3	24.071	-1.0274	75.168	-58.436	71.169	70.503	22.947	-1.7932	-5.4112	0.77869	-2.3447	30.952	-5.098
115.82	-2.2822	51.738	-5.4653	0.61375	-2.3678	0.26185	-0.40268	-0.094661	0.66022	-1.3176	3688.7	24.07	-1.0307	75.17	-58.334	71.172	70.503	22.947	-1.7932	-5.4112	0.77869	-2.3447	30.952	-5.098
115.82	-2.2894	51.737	-5.464	0.61176	-2.3683	0.25104	-0.39501	-0.10267	0.66022	-1.3176	3688.0	24.069	-1.0339	75.172	-58.228	71.174	70.503	22.947	-1.7932	-5.4112	0.77869	-2.3447	30.952	-5.098
115.83	-2.2965	51.736	-5.4628	0.6098	-2.3689	0.23992	-0.38704	-0.11045	0.66022	-1.3176	3687.4	24.068	-1.0371	75.174	-58.118	71.177	70.503	22.947	-1.7932	-5.4112	0.77869	-2.3447	30.952	-5.098
115.83	-2.3034	51.734	-5.4616	0.60789	-2.3694	0.2285	-0.37878	-0.11798	0.66022	-1.3176	3686.8	24.067	-1.0402	75.176	-58.005	71.18	70.503	22.947	-1.7932	-5.4112	0.77869	-2.3447	30.952	-5.098
115.84	-2.3103	51.731	-5.4605	0.60602	-2.37	0.21681	-0.37023	-0.12527	0.66022	-1.3176	3686.1	24.065	-1.0433	75.178	-57.889	71.182	70.503	22.947	-1.7932	-5.4112	0.77869	-2.3447	30.952	-5.098
115.84	-2.3169	51.729	-5.4595	0.60419	-2.3707	0.20486	-0.36141	-0.13232	0.66022	-1.3176	3685.5	24.063	-1.0463	75.18	-57.77	71.185	70.503	22.947	-1.7932	-5.4112	0.77869	-2.3447	30.952	-5.098
115.85	-2.3235	51.725	-5.4585	0.6024	-2.3714	0.19268	-0.35233	-0.13911	0.66022	-1.3176	3684.9	24.06	-1.0492	75.182	-57.648	71.187	70.503	22.947	-1.7932	-5.4112	0.77869	-2.3447	30.952	-5.098
115.85	-2.3299	51.721	-5.4575	0.60067	-2.3721	0.18028	-0.343	-0.14564	0.66022	-1.3176	3684.3	24.058	-1.0521	75.184	-57.524	71.19	70.503	22.947	-1.7932	-5.4112	0.77869	-2.3447	30.952	-5.098
115.86	-2.3362	51.717	-5.4567	0.59897	-2.3728	0.16767	-0.33343	-0.15191	0.66022	-1.3176	3683.6	24.055	-1.0549	75.186	-57.397	71.192	70.503	22.947	-1.7932	-5.4112	0.77869	-2.3447	30.952	-5.098
115.86	-2.3423	51.712	-5.4559	0.59733	-2.3736	0.15488	-0.32363	-0.15793	0.66022	-1.3176	3683.0	24.052	-1.0576	75.188	-57.269	71.195	70.503	22.947	-1.7932	-5.4112	0.77869	-2.3447	30.952	-5.098
115.87	-2.3483	51.706	-5.4551	0.59574	-2.3744	0.14193	-0.31362	-0.16367	0.66022	-1.3176	3682.4	24.049	-1.0603	75.189	-57.14	71.197	70.503	22.947	-1.7932	-5.4112	0.77869	-2.3447	30.952	-5.098
115.88	-2.3542	51.7	-5.4544	0.5942	-2.3752	0.12882	-0.30341	-0.16915	0.66022	-1.3176	3681.8	24.045	-1.0629	75.191	-57.009	71.199	70.503	22.947	-1.7932	-5.4112	0.77869	-2.3447	30.952	-5.098
115.88	-2.3599	51.694	-5.4538	0.5927	-2.3761	0.11559	-0.293	-0.17436	0.66022	-1.3176	3681.1	24.041	-1.0655	75.193	-56.877	71.202	70.503	22.947	-1.7932	-5.4112	0.77869	-2.3447	30.952	-5.098
115.89	-2.3655	51.687	-5.4533	0.59127	-2.377	0.10224	-0.28241	-0.1793	0.66022	-1.3176	3680.5	24.037	-1.068	75.195	-56.744	71.204	70.503	22.947	-1.7932	-5.4112	0.77869	-2.3447	30.952	-5.098
115.9	-2.371	51.679	-5.4528	0.58988	-2.3779	0.088796	-0.27165	-0.18397	0.66022	-1.3176	3679.9	24.033	-1.0704	75.197	-56.61	71.207	70.503	22.947	-1.7932	-5.4112	0.77869	-2.3447	30.952	-5.098
115.9	-2.3764	51.671	-5.4524	0.58855	-2.3788	0.075269	-0.26073	-0.18836	0.66022	-1.3176	3679.2	24.028	-1.0728	75.199	-56.475	71.209	70.503	22.947	-1.7932	-5.4112	0.77869	-2.3447	30.952	-5.098
115.91	-2.3816	51.663	-5.4521	0.58727	-2.3798	0.061678	-0.24967	-0.19248	0.66022	-1.3176	3678.6	24.024	-1.0752	75.201	-56.34	71.212	70.503	22.947	-1.7932	-5.4112	0.77869	-2.3447	30.952	-5.098
115.92	-2.3868	51.654	-5.4518	0.58605	-2.3807	0.048038	-0.23846	-0.19632	0.66022	-1.3176	3678.0	24.019	-1.0775	75.202	-56.205	71.214	70.503	22.947	-1.7932	-5.4112	0.77869	-2.3447	30.952	-5.098
115.92	-2.3918	51.645	-5.4516	0.58489	-2.3817	0.034365	-0.22713	-0.19989	0.66022	-1.3176	3677.4	24.014	-1.0797	75.204	-56.07	71.216	70.503	22.947	-1.7932	-5.4112	0.77869	-2.3447	30.952	-5.098
115.93	-2.3967	51.636	-5.4514	0.58378	-2.3827	0.020675	-0.21569	-0.20318	0.66022	-1.3176	3676.7	24.008	-1.0819	75.206	-55.934	71.219	70.503	22.947	-1.7932	-5.4112	0.77869	-2.3447	30.952	-5.098
115.94	-2.4016	51.626	-5.4514	0.58273	-2.3838	0.0069816	-0.20414	-0.20619	0.66022	-1.3176	3676.1	24.003	-1.0841	75.208	-55.799	71.221	70.503	22.947	-1.7932	-5.4112	0.77869	-2.3447	30.952	-5.098
115.95	-2.4063	51.615	-5.4514	0.58174	-2.3848	-0.0054464	-0.19229	-0.21038	0.66022	-1.3176	3675.5	23.997	-1.0862	75.21	-55.664	71.223	70.503	22.947	-1.7932	-5.4112	0.77869	-2.3447	30.952	-5.098
115.95	-2.411	51.605	-5.4514	0.58081	-2.3859	-0.016724	-0.18013	-0.21569	0.66022	-1.3176	3674.9	23.991	-1.0883	75.211	-55.53	71.226	70.503	22.947	-1.7932	-5.4112	0.77869	-2.3447	30.952	-5.098
115.96	-2.4156	51.593	-5.4515	0.57994	-2.387	-0.028007	-0.16786	-0.2208	0.66022	-1.3176	3674.2	23.985	-1.0903	75.213	-55.396	71.228	70.503	22.947	-1.7932	-5.4112	0.77869	-2.3447	30.952	-5.098
115.97	-2.42	51.582	-5.4517	0.57913	-2.3881	-0.039284	-0.15547	-0.2257	0.66022	-1.3176	3673.6	23.979	-1.0923	75.215	-55.263	71.23	70.503	22.947	-1.7932	-5.4112	0.77869	-2.3447	30.952	-5.098
115.98	-2.4243	51.57	-5.4519	0.57839	-2.3892	-0.050545	-0.14299	-0.23039	0.66022	-1.3176	3673.0	23.972	-1.0942	75.216	-55.131	71.233	70.503	22.947	-1.7932	-5.4112	0.77869	-2.3447	30.952	-5.098
115.99	-2.4286	51.558	-5.4522	0.5777	-2.3904	-0.061778	-0.13043	-0.23486	0.66022	-1.3176	3672.4	23.966	-1.0961	75.218	-55.0	71.235	70.503	22.947	-1.7932	-5.4112	0.77869	-2.3447	30.952	-5.098
116.0	-2.4327	51.545	-5.4526	0.57708	-2.3916	-0.072973	-0.11778	-0.23911	0.66022	-1.3176	3671.8	23.959	-1.0979	75.22	-54.869	71.237	70.503	22.947	-1.7932	-5.4112	0.77869	-2.3447	30.952	-5.098
116.0	-2.4367	51.533	-5.4529	0.57652	-2.3928	-0.084119	-0.10507	-0.24314	0.66022	-1.3176	3671.1	23.952	-1.0997	75.222	-54.74	71.239	70.503	22.947	-1.7932	-5.4112	0.77869	-2.3447	30.952	-5.098
116.01	-2.4405	51.519	-5.4534	0.57603	-2.394	-0.095206	-0.092309	-0.24695	0.66022	-1.3176	3670.5	23.945	-1.1014	75.223	-54.612	71.242	70.503	22.947	-1.7932	-5.4112	0.77869	-2.3447	30.952	-5.098
116.02	-2.4442	51.506	-5.4539	0.5756	-2.3952	-0.10622	-0.079499	-0.25053	0.66022	-1.3176	3669.9	23.938	-1.1031	75.225	-54.486	71.244	70.503	22.947	-1.7932	-5.4112	0.77869	-2.3447	30.952	-5.098
116.03	-2.4478	51.492	-5.4545	0.57524	-2.3965	-0.11716	-0.066656	-0.25388	0.66022	-1.3176	3669.3	23.931	-1.1047	75.226	-54.36	71.246	70.503	22.947	-1.7932	-5.4112	0.77869	-2.3447	30.952	-5.098
116.04	-2.4513	51.478	-5.4551	0.57493	-2.3978	-0.12801	-0.053788	-0.257	0.66022	-1.3176	3668.6	23.923	-1.1062	75.228	-54.236	71.248	70.503	22.947	-1.7932	-5.4112	0.77869	-2.3447	30.952	-5.098
116.05	-2.4546	51.464	-5.4557	0.5747	-2.3991	-0.13876	-0.040908	-0.25988	0.66022	-1.3176	3668.0	23.916	-1.1077	75.23	-54.114	71.25	70.503	22.947	-1.7932	-5.4112	0.77869	-2.3447	30.952	-5.098
116.06	-2.4578	51.45	-5.4565	0.57453	-2.4004	-0.14939	-0.028026	-0.26253	0.66022	-1.3176	3667.4	23.908	-1.1091	75.231	-53.993	71.253	70.503	22.947	-1.7932	-5.4112	0.77869	-2.3447	30.952	-5.098
116.07	-2.4608	51.435	-5.4572	0.57442	-2.4017	-0.15991	-0.015151	-0.26493	0.66022	-1.3176	3666.8	23.9	-1.1105	75.233	-53.874	71.255	70.503	22.947	-1.7932	-5.4112	0.77869	-2.3447	30.952	-5.098
116.08	-2.4637	51.42	-5.4581	0.57437	-2.403	-0.1703	-0.0022964	-0.2671	0.66022	-1.3176	3666.2	23.892	-1.1117	75.234	-53.757	71.257	70.503	22.947	-1.7932	-5.4112	0.77869	-2.3447	30.952	-5.098
116.09	-2.4664	51.405	-5.4589	0.57439	-2.4044	-0.18055	0.010529	-0.26903	0.66022	-1.3176	3665.5	23.885	-1.1129	75.236	-53.641	71.259	70.503	22.947	-1.7932	-5.4112	0.77869	-2.3447	30.952	-5.098
116.1	-2.469	51.39	-5.4599	0.57448	-2.4057	-0.19065	0.023314	-0.27071	0.66022	-1.3176	3664.9	23.876	-1.1141	75.237	-53.528	71.261	70.503	22.947	-1.7932	-5.4112	0.77869	-2.3447	30.952	-5.098
116.11	-2.4714	51.374	-5.4608	0.57463	-2.4071	-0.20059	0.036049	-0.27215	0.66022	-1.3176	3664.3	23.868	-1.1151	75.239	-53.416	71.263	70.503	22.947	-1.7932	-5.4112	0.77869	-2.3447	30.952	-5.098
116.12	-2.4736	51.359	-5.4619	0.57484	-2.4084	-0.21037	0.048722	-0.27334	0.66022	-1.3176	3663.7	23.86	-1.1161	75.241	-53.306	71.265	70.503	22.947	-1.7932	-5.4112	0.77869	-2.3447	30.952	-5.098
116.13	-2.4757	51.343	-5.4629	0.57511	-2.4098	-0.21997	0.061324	-0.27429	0.66022	-1.3176	3663.1	23.852	-1.1171	75.242	-53.199	71.267	70.503	22.947	-1.7932	-5.4112	0.77869	-2.3447	30.952	-5.098
116.14	-2.4777	51.327	-5.4641	0.57545	-2.4112	-0.22939	0.073843	-0.275	0.66022	-1.3176	3662.4	23.844	-1.1179	75.244	-53.093	71.269	70.503	22.947	-1.7932	-5.4112	0.77869	-2.3447	30.952	-5.098
116.14	-2.4794	51.311	-5.4652	0.57585	-2.4125	-0.23862	0.08627	-0.27546	0.66022	-1.3176	3661.8	23.835	-1.1187	75.245	-52.99	71.272	70.503	22.947	-1.7932	-5.4112	0.77869	-2.3447	30.952	-5.098
116.15	-2.481	51.295	-5.4664	0.57632	-2.4139	-0.24765	0.098595	-0.27567	0.66022	-1.3176	3661.2	23.827	-1.1194	75.246	-52.889	71.274	70.503	22.947	-1.7932	-5.4112	0.77869	-2.3447	30.952	-5.098
116.16	-2.4824	51.279	-5.4677	0.57684	-2.4153	-0.25513	0.11262	-0.27533	0.66022	-1.3176	3660.6	23.818	-1.12	75.248	-52.79	71.276	70.503	22.947	-1.7932	-5.4112	0.77869	-2.3447	30.952	-5.098
116.17	-2.4837	51.263	-5.469	0.57744	-2.4167	-0.26231	0.12658	-0.27469	0.66022	-1.3176	3660.0	23.81	-1.1205	75.249	-52.693	71.278	70.503	22.947	-1.7932	-5.4112	0.77869	-2.3447	30.952	-5.098
116.18	-2.4848	51.247	-5.4703	0.57811	-2.418	-0.26928	0.14031	-0.27378	0.66022	-1.3176	3659.4	23.802	-1.121	75.251	-52.599	71.28	70.503	22.947	-1.7932	-5.4112	0.77869	-2.3447	30.952	-5.098
116.19	-2.4857	51.231	-5.4717	0.57884	-2.4194	-0.27604	0.1538	-0.27261	0.66022	-1.3176	3658.7	23.793	-1.1214	75.252	-52.506	71.282	70.503	22.947	-1.7932	-5.4112	0.77869	-2.3447	30.952	-5.098
116.2	-2.4864	51.215	-5.4731	0.57965	-2.4208	-0.28258	0.16704	-0.27117	0.66022	-1.3176	3658.1	23.785	-1.1217	75.254	-52.417	71.284	70.503	22.947	-1.7932	-5.4112	0.77869	-2.3447	30.952	-5.098
116.21	-2.487	51.198	-5.4745	0.58051	-2.4221	-0.28888	0.18002	-0.26947	0.66022	-1.3176	3657.5	23.776	-1.1219	75.255	-52.33	71.286	70.503	22.947	-1.7932	-5.4112	0.77869	-2.3447	30.952	-5.098
116.22	-2.4873	51.182	-5.476	0.58145	-2.4235	-0.29495	0.19272	-0.26751	0.66022	-1.3176	3656.9	23.768	-1.1221	75.256	-52.245	71.288	70.503	22.947	-1.7932	-5.4112	0.77869	-2.3447	30.952	-5.098
116.23	-2.4875	51.166	-5.4775	0.58244	-2.4248	-0.30078	0.20514	-0.26529	0.66022	-1.3176	3656.3	23.759	-1.1221	75.258	-52.163	71.29	70.503	22.947	-1.7932	-5.4112	0.77869	-2.3447	30.952	-5.098
116.24	-2.4876	51.151	-5.479	0.5835	-2.4261	-0.30636	0.21727	-0.26282	0.66022	-1.3176	3655.7	23.751	-1.1221	75.259	-52.083	71.292	70.503	22.947	-1.7932	-5.4112	0.77869	-2.3447	30.952	-5.098
116.25	-2.4874	51.135	-5.4805	0.58461	-2.4274	-0.31169	0.22908	-0.2601	0.66022	-1.3176	3655.0	23.743	-1.122	75.261	-52.006	71.294	70.503	22.947	-1.7932	-5.4112	0.77869	-2.3447	30.952	-5.098
116.26	-2.4871	51.119	-5.4821	0.58579	-2.4287	-0.31675	0.24059	-0.25714	0.66022	-1.3176	3654.4	23.735	-1.1219	75.262	-51.931	71.296	70.503	22.947	-1.7932	-5.4112	0.77869	-2.3447	30.952	-5.098
116.27	-2.4866	51.104	-5.4837	0.58702	-2.43	-0.32156	0.25177	-0.25394	0.66022	-1.3176	3653.8	23.727	-1.1217	75.263	-51.859	71.298	70.503	22.947	-1.7932	-5.4112	0.77869	-2.3447	30.952	-5.098
116.28	-2.486	51.088	-5.4853	0.5883	-2.4313	-0.32609	0.26261	-0.2505	0.66022	-1.3176	3653.2	23.719	-1.1213	75.265	-51.789	71.3	70.503	22.947	-1.7932	-5.4112	0.77869	-2.3447	30.952	-5.098
116.29	-2.4852	51.073	-5.487	0.58964	-2.4325	-0.33035	0.27312	-0.24683	0.66022	-1.3176	3652.6	23.711	-1.121	75.266	-51.723	71.302	70.503	22.947	-1.7932	-5.4112	0.77869	-2.3447	30.952	-5.098
116.3	-2.4842	51.058	-5.4886	0.59104	-2.4337	-0.33433	0.28327	-0.24293	0.66022	-1.3176	3652.0	23.703	-1.1205	75.268	-51.659	71.304	70.503	22.947	-1.7932	-5.4112	0.77869	-2.3447	30.952	-5.098
116.31	-2.4831	51.043	-5.4903	0.59248	-2.4349	-0.33803	0.29307	-0.23882	0.66022	-1.3176	3651.3	23.695	-1.12	75.269	-51.597	71.305	70.503	22.947	-1.7932	-5.4112	0.77869	-2.3447	30.952	-5.098
116.32	-2.4818	51.029	-5.492	0.59397	-2.4361	-0.34145	0.3025	-0.23448	0.66022	-1.3176	3650.7	23.688	-1.1194	75.27	-51.538	71.307	70.503	22.947	-1.7932	-5.4112	0.77869	-2.3447	30.952	-5.098
116.32	-2.4804	51.015	-5.4937	0.5955	-2.4373	-0.34459	0.31156	-0.22994	0.66022	-1.3176	3650.1	23.68	-1.1187	75.272	-51.483	71.309	70.503	22.947	-1.7932	-5.4112	0.77869	-2.3447	30.952	-5.098
116.33	-2.4788	51.001	-5.4954	0.59708	-2.4384	-0.34743	0.32025	-0.2252	0.66022	-1.3176	3649.5	23.673	-1.118	75.273	-51.429	71.311	70.503	22.947	-1.7932	-5.4112	0.77869	-2.3447	30.952	-5.098
116.34	-2.477	50.987	-5.4972	0.5987	-2.4395	-0.34998	0.32855	-0.22026	0.66022	-1.3176	3648.9	23.665	-1.1172	75.274	-51.379	71.313	70.503	22.947	-1.7932	-5.4112	0.77869	-2.3447	30.952	-5.098
116.35	-2.4752	50.973	-5.4989	0.60036	-2.4406	-0.35224	0.33646	-0.21513	0.66022	-1.3176	3648.3	23.658	-1.1163	75.276	-51.331	71.315	70.503	22.947	-1.7932	-5.4112	0.77869	-2.3447	30.952	-5.098
116.36	-2.4732	50.96	-5.5007	0.60207	-2.4417	-0.35421	0.34399	-0.20981	0.66022	-1.3176	3647.7	23.651	-1.1154	75.277	-51.287	71.317	70.503	22.947	-1.7932	-5.4112	0.77869	-2.3447	30.952	-5.098
116.37	-2.471	50.947	-5.5025	0.6038	-2.4427	-0.35588	0.35111	-0.20432	0.66022	-1.3176	3647.1	23.644	-1.1144	75.278	-51.245	71.319	70.503	22.947	-1.7932	-5.4112	0.77869	-2.3447	30.952	-5.098
116.37	-2.4687	50.934	-5.5043	0.60558	-2.4437	-0.35726	0.35783	-0.19865	0.66022	-1.3176	3646.4	23.638	-1.1133	75.28	-51.205	71.321	70.503	22.947	-1.7932	-5.4112	0.77869	-2.3447	30.952	-5.098
116.38	-2.4663	50.922	-5.5061	0.60738	-2.4447	-0.35835	0.36415	-0.19283	0.66022	-1.3176	3645.8	23.631	-1.1122	75.281	-51.169	71.323	70.503	22.947	-1.7932	-5.4112	0.77869	-2.3447	30.952	-5.098
116.39	-2.4638	50.91	-5.5079	0.60922	-2.4457	-0.35913	0.37006	-0.18684	0.66022	-1.3176	3645.2	23.625	-1.1111	75.282	-51.136	71.325	70.503	22.947	-1.7932	-5.4112	0.77869	-2.3447	30.952	-5.098
116.4	-2.4612	50.898	-5.5096	0.61108	-2.4466	-0.35963	0.37556	-0.18071	0.66022	-1.3176	3644.6	23.619	-1.1099	75.283	-51.105	71.326	70.503	22.947	-1.7932	-5.4112	0.77869	-2.3447	30.952	-5.098
116.41	-2.4584	50.887	-5.5114	0.61297	-2.4475	-0.35983	0.38065	-0.17444	0.66022	-1.3176	3644.0	23.613	-1.1086	75.285	-51.078	71.328	70.503	22.947	-1.7932	-5.4112	0.77869	-2.3447	30.952	-5.098
116.41	-2.4555	50.876	-5.5132	0.61489	-2.4483	-0.35974	0.38533	-0.16803	0.66022	-1.3176	3643.4	23.607	-1.1073	75.286	-51.053	71.33	70.503	22.947	-1.7932	-5.4112	0.77869	-2.3447	30.952	-5.098
116.42	-2.4526	50.865	-5.515	0.61683	-2.4491	-0.35936	0.38959	-0.16149	0.66022	-1.3176	3642.8	23.601	-1.1059	75.287	-51.031	71.332	70.503	22.947	-1.7932	-5.4112	0.77869	-2.3447	30.952	-5.098
116.43	-2.4495	50.855	-5.5168	0.61878	-2.4499	-0.35869	0.39343	-0.15484	0.66022	-1.3176	3642.1	23.595	-1.1045	75.289	-51.012	71.334	70.503	22.947	-1.7932	-5.4112	0.77869	-2.3447	30.952	-5.098
116.43	-2.4463	50.845	-5.5186	0.62076	-2.4507	-0.35774	0.39686	-0.14808	0.66022	-1.3176	3641.5	23.59	-1.1031	75.29	-50.996	71.336	70.503	22.947	-1.7932	-5.4112	0.77869	-2.3447	30.952	-5.098
116.44	-2.443	50.835	-5.5204	0.62275	-2.4514	-0.3565	0.39988	-0.14122	0.66022	-1.3176	3640.9	23.585	-1.1016	75.291	-50.983	71.338	70.503	22.947	-1.7932	-5.4112	0.77869	-2.3447	30.952	-5.098
116.45	-2.4397	50.826	-5.5222	0.62476	-2.4521	-0.35498	0.40247	-0.13426	0.66022	-1.3176	3640.3	23.58	-1.1	75.292	-50.973	71.339	70.503	22.947	-1.7932	-5.4112	0.77869	-2.3447	30.952	-5.098
116.45	-2.4362	50.817	-5.524	0.62677	-2.4528	-0.35319	0.40466	-0.12721	0.66022	-1.3176	3639.7	23.575	-1.0985	75.294	-50.966	71.341	70.503	22.947	-1.7932	-5.4112	0.77869	-2.3447	30.952	-5.098
116.46	-2.4327	50.808	-5.5257	0.6288	-2.4534	-0.35112	0.40643	-0.12009	0.66022	-1.3176	3639.1	23.571	-1.0968	75.295	-50.962	71.343	70.503	22.947	-1.7932	-5.4112	0.77869	-2.3447	30.952	-5.098
116.46	-2.429	50.8	-5.5275	0.63084	-2.454	-0.34879	0.40779	-0.11289	0.66022	-1.3176	3638.5	23.566	-1.0952	75.296	-50.961	71.345	70.503	22.947	-1.7932	-5.4112	0.77869	-2.3447	30.952	-5.098
116.47	-2.4253	50.793	-5.5292	0.63288	-2.4545	-0.34619	0.40874	-0.10563	0.66022	-1.3176	3637.9	23.562	-1.0935	75.297	-50.962	71.347	70.503	22.947	-1.7932	-5.4112	0.77869	-2.3447	30.952	-5.098
116.48	-2.4216	50.785	-5.5309	0.63493	-2.455	-0.34333	0.40929	-0.098323	0.66022	-1.3176	3637.3	23.558	-1.0918	75.299	-50.967	71.349	70.503	22.947	-1.7932	-5.4112	0.77869	-2.3447	30.952	-5.098
116.48	-2.4177	50.778	-5.5326	0.63697	-2.4555	-0.34021	0.40943	-0.090966	0.66022	-1.3176	3636.6	23.554	-1.09	75.3	-50.975	71.351	70.503	22.947	-1.7932	-5.4112	0.77869	-2.3447	30.952	-5.098
116.49	-2.4138	50.772	-5.5343	0.63902	-2.4559	-0.33684	0.40918	-0.083571	0.66022	-1.3176	3636.0	23.55	-1.0883	75.301	-50.985	71.352	70.503	22.947	-1.7932	-5.4112	0.77869	-2.3447	30.952	-5.098
116.49	-2.4099	50.766	-5.536	0.64106	-2.4563	-0.33323	0.40853	-0.076146	0.66022	-1.3176	3635.4	23.547	-1.0865	75.302	-50.999	71.354	70.503	22.947	-1.7932	-5.4112	0.77869	-2.3447	30.952	-5.098
116.5	-2.4058	50.76	-5.5377	0.6431	-2.4567	-0.32938	0.40748	-0.0687	0.66022	-1.3176	3634.8	23.544	-1.0846	75.304	-51.016	71.356	70.503	22.947	-1.7932	-5.4112	0.77869	-2.3447	30.952	-5.098
116.5	-2.4018	50.755	-5.5393	0.64514	-2.457	-0.32529	0.40605	-0.06124	0.66022	-1.3176	3634.2	23.541	-1.0828	75.305	-51.035	71.358	70.503	22.947	-1.7932	-5.4112	0.77869	-2.3447	30.952	-5.098
116.51	-2.3976	50.75	-5.5409	0.64716	-2.4573	-0.32097	0.40424	-0.053774	0.66022	-1.3176	3633.6	23.538	-1.0809	75.306	-51.058	71.36	70.503	22.947	-1.7932	-5.4112	0.77869	-2.3447	30.952	-5.098
116.51	-2.3934	50.745	-5.5425	0.64918	-2.4575	-0.31643	0.40204	-0.046309	0.66022	-1.3176	3633.0	23.535	-1.079	75.307	-51.083	71.362	70.503	22.947	-1.7932	-5.4112	0.77869	-2.3447	30.952	-5.098
116.51	-2.3892	50.741	-5.5441	0.65118	-2.4578	-0.31168	0.39948	-0.038855	0.66022	-1.3176	3632.3	23.533	-1.077	75.309	-51.111	71.363	70.503	22.947	-1.7932	-5.4112	0.77869	-2.3447	30.952	-5.098
116.52	-2.3849	50.737	-5.5456	0.65317	-2.4579	-0.30671	0.39655	-0.031418	0.66022	-1.3176	3631.7	23.531	-1.0751	75.31	-51.143	71.365	70.503	22.947	-1.7932	-5.4112	0.77869	-2.3447	30.952	-5.098
116.52	-2.3806	50.734	-5.5472	0.65515	-2.4581	-0.30154	0.39326	-0.024006	0.66022	-1.3176	3631.1	23.528	-1.0731	75.311	-51.177	71.367	70.503	22.947	-1.7932	-5.4112	0.77869	-2.3447	30.952	-5.098
116.53	-2.3762	50.731	-5.5487	0.65711	-2.4582	-0.29618	0.38961	-0.016627	0.66022	-1.3176	3630.5	23.527	-1.0711	75.312	-51.214	71.369	70.503	22.947	-1.7932	-5.4112	0.77869	-2.3447	30.952	-5.098
116.53	-2.3718	50.729	-5.5501	0.65904	-2.4582	-0.29062	0.38562	-0.0092871	0.66022	-1.3176	3629.9	23.525	-1.0691	75.314	-51.254	71.371	70.503	22.947	-1.7932	-5.4112	0.77869	-2.3447	30.952	-5.098
116.53	-2.3673	50.727	-5.5516	0.66096	-2.4583	-0.28489	0.38128	-0.0019948	0.66022	-1.3176	3629.3	23.523	-1.0671	75.315	-51.298	71.373	70.503	22.947	-1.7932	-5.4112	0.77869	-2.3447	30.952	-5.098
116.54	-2.3629	50.725	-5.553	0.66286	-2.4583	-0.27897	0.37661	0.0052432	0.66022	-1.3176	3628.7	23.522	-1.0651	75.316	-51.344	71.374	70.503	22.947	-1.7932	-5.4112	0.77869	-2.3447	30.952	-5.098
116.54	-2.3583	50.723	-5.5543	0.66473	-2.4582	-0.27289	0.37162	0.01242	0.66022	-1.3176	3628.1	23.521	-1.063	75.317	-51.392	71.376	70.503	22.947	-1.7932	-5.4112	0.77869	-2.3447	30.952	-5.098
116.54	-2.3538	50.722	-5.5557	0.66657	-2.4581	-0.26665	0.3663	0.019529	0.66022	-1.3176	3627.4	23.52	-1.0609	75.319	-51.444	71.378	70.503	22.947	-1.7932	-5.4112	0.77869	-2.3447	30.952	-5.098
116.54	-2.3492	50.722	-5.557	0.66839	-2.458	-0.26026	0.36068	0.026562	0.66022	-1.3176	3626.8	23.519	-1.0588	75.32	-51.499	71.38	70.503	22.947	-1.7932	-5.4112	0.77869	-2.3447	30.952	-5.098
116.55	-2.3446	50.722	-5.5583	0.67018	-2.4579	-0.25372	0.35474	0.033515	0.66022	-1.3176	3626.2	23.519	-1.0567	75.321	-51.556	71.382	70.503	22.947	-1.7932	-5.4112	0.77869	-2.3447	30.952	-5.098
116.55	-2.3399	50.722	-5.5595	0.67194	-2.4577	-0.24704	0.34852	0.040379	0.66022	-1.3176	3625.6	23.519	-1.0546	75.322	-51.617	71.384	70.503	22.947	-1.7932	-5.4112	0.77869	-2.3447	30.952	-5.098
116.55	-2.3352	50.723	-5.5608	0.67366	-2.4575	-0.24023	0.34201	0.04715	0.66022	-1.3176	3625.0	23.518	-1.0525	75.324	-51.68	71.386	70.503	22.947	-1.7932	-5.4112	0.77869	-2.3447	30.952	-5.098
116.55	-2.3305	50.723	-5.562	0.67536	-2.4572	-0.2333	0.33521	0.05382	0.66022	-1.3176	3624.4	23.518	-1.0504	75.325	-51.746	71.387	70.503	22.947	-1.7932	-5.4112	0.77869	-2.3447	30.952	-5.098
116.56	-2.3258	50.725	-5.5631	0.67701	-2.4569	-0.22625	0.32815	0.060384	0.66022	-1.3176	3623.8	23.519	-1.0482	75.326	-51.815	71.389	70.503	22.947	-1.7932	-5.4112	0.77869	-2.3447	30.952	-5.098
116.56	-2.3211	50.727	-5.5642	0.67864	-2.4566	-0.21909	0.32083	0.066837	0.66022	-1.3176	3623.1	23.519	-1.0461	75.328	-51.886	71.391	70.503	22.947	-1.7932	-5.4112	0.77869	-2.3447	30.952	-5.098
116.56	-2.3163	50.729	-5.5653	0.68022	-2.4563	-0.21184	0.31325	0.073173	0.66022	-1.3176	3622.5	23.52	-1.0439	75.329	-51.96	71.393	70.503	22.947	-1.7932	-5.4112	0.77869	-2.3447	30.952	-5.098
116.56	-2.3115	50.731	-5.5663	0.68177	-2.4559	-0.20449	0.30543	0.079386	0.66022	-1.3176	3621.9	23.52	-1.0417	75.33	-52.038	71.395	70.503	22.947	-1.7932	-5.4112	0.77869	-2.3447	30.952	-5.098
116.56	-2.3066	50.734	-5.5673	0.68328	-2.4555	-0.19706	0.29738	0.085471	0.66022	-1.3176	3621.3	23.521	-1.0395	75.332	-52.117	71.397	70.503	22.947	-1.7932	-5.4112	0.77869	-2.3447	30.952	-5.098
116.56	-2.3018	50.737	-5.5683	0.68474	-2.455	-0.18955	0.2891	0.091424	0.66022	-1.3176	3620.7	23.522	-1.0373	75.333	-52.2	71.399	70.503	22.947	-1.7932	-5.4112	0.77869	-2.3447	30.952	-5.098
116.56	-2.2969	50.74	-5.5692	0.68617	-2.4545	-0.18198	0.2806	0.097239	0.66022	-1.3176	3620.1	23.524	-1.0351	75.334	-52.285	71.401	70.503	22.947	-1.7932	-5.4112	0.77869	-2.3447	30.952	-5.098
116.56	-2.292	50.744	-5.5701	0.68755	-2.454	-0.17434	0.27189	0.10291	0.66022	-1.3176	3619.4	23.525	-1.0329	75.336	-52.373	71.403	70.503	22.947	-1.7932	-5.4112	0.77869	-2.3447	30.952	-5.098
116.57	-2.2871	50.748	-5.571	0.68888	-2.4535	-0.16665	0.26299	0.10844	0.66022	-1.3176	3618.8	23.527	-1.0306	75.337	-52.463	71.405	70.503	22.947	-1.7932	-5.4112	0.77869	-2.3447	30.952	-5.098
116.57	-2.2822	50.753	-5.5718	0.69018	-2.453	-0.15891	0.2539	0.11382	0.66022	-1.3176	3618.2	23.528	-1.0284	75.338	-52.556	71.407	70.503	22.947	-1.7932	-5.4112	0.77869	-2.3447	30.952	-5.098
116.57	-2.2772	50.758	-5.5726	0.69142	-2.4524	-0.15113	0.24464	0.11904	0.66022	-1.3176	3617.6	23.53	-1.0261	75.34	-52.651	71.409	70.503	22.947	-1.7932	-5.4112	0.77869	-2.3447	30.952	-5.098
116.57	-2.2723	50.763	-5.5733	0.69262	-2.4518	-0.14332	0.2352	0.1241	0.66022	-1.3176	3617.0	23.532	-1.0239	75.341	-52.75	71.411	70.503	22.947	-1.7932	-5.4112	0.77869	-2.3447	30.952	-5.098
116.57	-2.2673	50.768	-5.574	0.69378	-2.4511	-0.13549	0.22561	0.12901	0.66022	-1.3176	3616.4	23.534	-1.0216	75.343	-52.85	71.413	70.503	22.947	-1.7932	-5.4112	0.77869	-2.3447	30.952	-5.098
116.57	-2.2623	50.774	-5.5747	0.69488	-2.4505	-0.12765	0.21586	0.13375	0.66022	-1.3176	3615.7	23.537	-1.0193	75.344	-52.953	71.415	70.503	22.947	-1.7932	-5.4112	0.77869	-2.3447	30.952	-5.098
116.57	-2.2573	50.78	-5.5753	0.69593	-2.4498	-0.11979	0.20597	0.13832	0.66022	-1.3176	3615.1	23.539	-1.0171	75.346	-53.059	71.417	70.503	22.947	-1.7932	-5.4112	0.77869	-2.3447	30.952	-5.098
116.57	-2.2522	50.786	-5.5759	0.69694	-2.4491	-0.11193	0.19596	0.14271	0.66022	-1.3176	3614.5	23.542	-1.0148	75.347	-53.167	71.419	70.503	22.947	-1.7932	-5.4112	0.77869	-2.3447	30.952	-5.098
116.57	-2.2472	50.793	-5.5764	0.69789	-2.4484	-0.10407	0.18582	0.14694	0.66022	-1.3176	3613.9	23.545	-1.0125	75.349	-53.277	71.421	70.503	22.947	-1.7932	-5.4112	0.77869	-2.3447	30.952	-5.098
116.57	-2.2421	50.8	-5.5769	0.6988	-2.4476	-0.096232	0.17557	0.15099	0.66022	-1.3176	3613.3	23.547	-1.0102	75.35	-53.389	71.423	70.503	22.947	-1.7932	-5.4112	0.77869	-2.3447	30.952	-5.098
116.57	-2.237	50.807	-5.5774	0.69965	-2.4469	-0.088407	0.16523	0.15486	0.66022	-1.3176	3612.6	23.55	-1.0079	75.351	-53.504	71.425	70.503	22.947	-1.7932	-5.4112	0.77869	-2.3447	30.952	-5.098
116.57	-2.2319	50.814	-5.5778	0.70045	-2.4461	-0.080608	0.15478	0.15855	0.66022	-1.3176	3612.0	23.554	-1.0055	75.353	-53.621	71.427	70.503	22.947	-1.7932	-5.4112	0.77869	-2.3447	30.952	-5.098
116.57	-2.2268	50.822	-5.5782	0.7012	-2.4453	-0.07284	0.14426	0.16206	0.66022	-1.3176	3611.4	23.557	-1.0032	75.355	-53.741	71.429	70.503	22.947	-1.7932	-5.4112	0.77869	-2.3447	30.952	-5.098
116.57	-2.2217	50.83	-5.5785	0.70189	-2.4445	-0.065111	0.13366	0.16538	0.66022	-1.3176	3610.8	23.56	-1.0009	75.356	-53.862	71.431	70.503	22.947	-1.7932	-5.4112	0.77869	-2.3447	30.952	-5.098
116.57	-2.2166	50.839	-5.5788	0.70253	-2.4436	-0.057426	0.123	0.16852	0.66022	-1.3176	3610.2	23.564	-0.99857	75.358	-53.986	71.434	70.503	22.947	-1.7932	-5.4112	0.77869	-2.3447	30.952	-5.098
116.56	-2.2114	50.847	-5.5791	0.70312	-2.4428	-0.049791	0.11229	0.17147	0.66022	-1.3176	3609.5	23.567	-0.99624	75.359	-54.112	71.436	70.503	22.947	-1.7932	-5.4112	0.77869	-2.3447	30.952	-5.098
116.56	-2.2063	50.856	-5.5793	0.70366	-2.4419	-0.042213	0.10153	0.17423	0.66022	-1.3176	3608.9	23.571	-0.9939	75.361	-54.24	71.438	70.503	22.947	-1.7932	-5.4112	0.77869	-2.3447	30.952	-5.098
116.56	-2.2012	50.865	-5.5795	0.70414	-2.441	-0.034698	0.090734	0.17681	0.66022	-1.3176	3608.3	23.575	-0.99156	75.362	-54.37	71.44	70.503	22.947	-1.7932	-5.4112	0.77869	-2.3447	30.952	-5.098
116.56	-2.196	50.874	-5.5797	0.70456	-2.4401	-0.027251	0.079913	0.17919	0.66022	-1.3176	3607.7	23.579	-0.98922	75.364	-54.502	71.442	70.503	22.947	-1.7932	-5.4112	0.77869	-2.3447	30.952	-5.098
116.56	-2.1909	50.884	-5.5798	0.70494	-2.4392	-0.019877	0.069075	0.18139	0.66022	-1.3176	3607.1	23.583	-0.98688	75.366	-54.636	71.445	70.503	22.947	-1.7932	-5.4112	0.77869	-2.3447	30.952	-5.098
116.56	-2.1857	50.893	-5.5799	0.70525	-2.4383	-0.012584	0.058229	0.18339	0.66022	-1.3176	3606.4	23.588	-0.98454	75.367	-54.771	71.447	70.503	22.947	-1.7932	-5.4112	0.77869	-2.3447	30.952	-5.098
116.56	-2.1806	50.903	-5.5799	0.70552	-2.4374	-0.0053746	0.047384	0.1852	0.66022	-1.3176	3605.8	23.592	-0.9822	75.369	-54.909	71.449	70.503	22.947	-1.7932	-5.4112	0.77869	-2.3447	30.952	-5.098
116.56	-2.1754	50.914	-5.5799	0.70573	-2.4365	0.0024461	0.037501	0.18695	0.66022	-1.3176	3605.2	23.596	-0.97986	75.371	-55.048	71.451	70.503	22.947	-1.7932	-5.4112	0.77869	-2.3447	30.952	-5.098
116.56	-2.1703	50.924	-5.5799	0.70589	-2.4355	0.010626	0.028207	0.18862	0.66022	-1.3176	3604.6	23.601	-0.97753	75.372	-55.189	71.454	70.503	22.947	-1.7932	-5.4112	0.77869	-2.3447	30.952	-5.098
116.55	-2.1652	50.935	-5.5798	0.70601	-2.4346	0.018716	0.018891	0.19012	0.66022	-1.3176	3603.9	23.605	-0.97519	75.374	-55.331	71.456	70.503	22.947	-1.7932	-5.4112	0.77869	-2.3447	30.952	-5.098
116.55	-2.16	50.945	-5.5797	0.70608	-2.4336	0.026714	0.0095599	0.19147	0.66022	-1.3176	3603.3	23.61	-0.97287	75.376	-55.476	71.458	70.503	22.947	-1.7932	-5.4112	0.77869	-2.3447	30.952	-5.098
116.55	-2.1549	50.956	-5.5795	0.70611	-2.4327	0.034614	0.00022003	0.19265	0.66022	-1.3176	3602.7	23.615	-0.97054	75.378	-55.621	71.46	70.503	22.947	-1.7932	-5.4112	0.77869	-2.3447	30.952	-5.098
116.55	-2.1499	50.968	-5.5793	0.70608	-2.4317	0.042414	-0.0091227	0.19367	0.66022	-1.3176	3602.1	23.62	-0.96823	75.379	-55.768	71.463	70.503	22.947	-1.7932	-5.4112	0.77869	-2.3447	30.952	-5.098
116.55	-2.1448	50.979	-5.5791	0.70602	-2.4307	0.05011	-0.018462	0.19452	0.66022	-1.3176	3601.4	23.625	-0.96593	75.381	-55.917	71.465	70.503	22.947	-1.7932	-5.4112	0.77869	-2.3447	30.952	-5.098
116.55	-2.1397	50.991	-5.5788	0.7059	-2.4298	0.057697	-0.027792	0.19522	0.66022	-1.3176	3600.8	23.63	-0.96363	75.383	-56.067	71.468	70.503	22.947	-1.7932	-5.4112	0.77869	-2.3447	30.952	-5.098
116.55	-2.1347	51.003	-5.5785	0.70574	-2.4288	0.065174	-0.037106	0.19576	0.66022	-1.3176	3600.2	23.635	-0.96135	75.385	-56.218	71.47	70.503	22.947	-1.7932	-5.4112	0.77869	-2.3447	30.952	-5.098
116.54	-2.1298	51.015	-5.5782	0.70553	-2.4278	0.072535	-0.046398	0.19613	0.66022	-1.3176	3599.6	23.641	-0.95909	75.387	-56.37	71.472	70.503	22.947	-1.7932	-5.4112	0.77869	-2.3447	30.952	-5.098
116.54	-2.1248	51.027	-5.5778	0.70527	-2.4268	0.079778	-0.055661	0.19635	0.66022	-1.3176	3598.9	23.646	-0.95684	75.388	-56.523	71.475	70.503	22.947	-1.7932	-5.4112	0.77869	-2.3447	30.952	-5.098
116.54	-2.1199	51.04	-5.5774	0.70497	-2.4258	0.086899	-0.064889	0.19641	0.66022	-1.3176	3598.3	23.652	-0.95462	75.39	-56.678	71.477	70.503	22.947	-1.7932	-5.4112	0.77869	-2.3447	30.952	-5.098
116.54	-2.1151	51.053	-5.5769	0.70462	-2.4249	0.093896	-0.074077	0.1963	0.66022	-1.3176	3597.7	23.657	-0.95241	75.392	-56.833	71.48	70.503	22.947	-1.7932	-5.4112	0.77869	-2.3447	30.952	-5.098
116.54	-2.1103	51.065	-5.5765	0.70423	-2.4239	0.10076	-0.083216	0.19604	0.66022	-1.3176	3597.1	23.663	-0.95024	75.394	-56.989	71.482	70.503	22.947	-1.7932	-5.4112	0.77869	-2.3447	30.952	-5.098
116.53	-2.1056	51.079	-5.5759	0.70379	-2.4229	0.1075	-0.092301	0.19563	0.66022	-1.3176	3596.4	23.669	-0.94809	75.396	-57.146	71.485	70.503	22.947	-1.7932	-5.4112	0.77869	-2.3447	30.952	-5.098
116.53	-2.1009	51.092	-5.5754	0.70331	-2.4219	0.1141	-0.10133	0.19506	0.66022	-1.3176	3595.8	23.675	-0.94597	75.398	-57.304	71.487	70.503	22.947	-1.7932	-5.4112	0.77869	-2.3447	30.952	-5.098
116.53	-2.0964	51.105	-5.5748	0.70278	-2.421	0.12056	-0.11028	0.19433	0.66022	-1.3176	3595.2	23.68	-0.94388	75.4	-57.462	71.49	70.503	22.947	-1.7932	-5.4112	0.77869	-2.3447	30.952	-5.098
116.53	-2.0919	51.119	-5.5742	0.70221	-2.42	0.12689	-0.11917	0.19345	0.66022	-1.3176	3594.5	23.686	-0.94183	75.402	-57.621	71.492	70.503	22.947	-1.7932	-5.4112	0.77869	-2.3447	30.952	-5.098
116.52	-2.0875	51.133	-5.5735	0.70159	-2.419	0.13306	-0.12797	0.19241	0.66022	-1.3176	3593.9	23.693	-0.93983	75.404	-57.78	71.495	70.503	22.947	-1.7932	-5.4112	0.77869	-2.3447	30.952	-5.098
116.52	-2.0832	51.146	-5.5728	0.70093	-2.4181	0.13909	-0.13669	0.19122	0.66022	-1.3176	3593.3	23.699	-0.93786	75.406	-57.939	71.497	70.503	22.947	-1.7932	-5.4112	0.77869	-2.3447	30.952	-5.098
116.52	-2.0789	51.16	-5.5721	0.70022	-2.4171	0.14497	-0.14531	0.18988	0.66022	-1.3176	3592.7	23.705	-0.93594	75.408	-58.099	71.5	70.503	22.947	-1.7932	-5.4112	0.77869	-2.3447	30.952	-5.098
116.52	-2.0748	51.174	-5.5714	0.69947	-2.4162	0.1507	-0.15383	0.18839	0.66022	-1.3176	3592.0	23.711	-0.93407	75.41	-58.258	71.502	70.503	22.947	-1.7932	-5.4112	0.77869	-2.3447	30.952	-5.098
116.51	-2.0709	51.189	-5.5706	0.69868	-2.4152	0.15627	-0.16224	0.18675	0.66022	-1.3176	3591.4	23.717	-0.93225	75.412	-58.418	71.505	70.503	22.947	-1.7932	-5.4112	0.77869	-2.3447	30.952	-5.098
116.51	-2.067	51.203	-5.5698	0.69785	-2.4143	0.16168	-0.17054	0.18497	0.66022	-1.3176	3590.8	23.724	-0.93049	75.414	-58.577	71.508	70.503	22.947	-1.7932	-5.4112	0.77869	-2.3447	30.952	-5.098
116.51	-2.0633	51.218	-5.569	0.69698	-2.4134	0.16692	-0.17872	0.18303	0.66022	-1.3176	3590.1	23.73	-0.92878	75.416	-58.736	71.51	70.503	22.947	-1.7932	-5.4112	0.77869	-2.3447	30.952	-5.098
116.51	-2.0597	51.232	-5.5682	0.69606	-2.4125	0.172	-0.18678	0.18095	0.66022	-1.3176	3589.5	23.737	-0.92714	75.418	-58.895	71.513	70.503	22.947	-1.7932	-5.4112	0.77869	-2.3447	30.952	-5.098
116.5	-2.0562	51.247	-5.5673	0.69511	-2.4116	0.17691	-0.1947	0.17873	0.66022	-1.3176	3588.9	23.743	-0.92556	75.42	-59.052	71.515	70.503	22.947	-1.7932	-5.4112	0.77869	-2.3447	30.952	-5.098
116.5	-2.0529	51.261	-5.5664	0.69412	-2.4107	0.18165	-0.20247	0.17636	0.66022	-1.3176	3588.2	23.75	-0.92405	75.422	-59.209	71.518	70.503	22.947	-1.7932	-5.4112	0.77869	-2.3447	30.952	-5.098
116.5	-2.0498	51.276	-5.5655	0.69309	-2.4098	0.18621	-0.2101	0.17386	0.66022	-1.3176	3587.6	23.756	-0.92262	75.424	-59.365	71.521	70.503	22.947	-1.7932	-5.4112	0.77869	-2.3447	30.952	-5.098
116.5	-2.0468	51.291	-5.5645	0.69202	-2.4089	0.1906	-0.21758	0.17121	0.66022	-1.3176	3587.0	23.763	-0.92126	75.426	-59.52	71.523	70.503	22.947	-1.7932	-5.4112	0.77869	-2.3447	30.952	-5.098
116.49	-2.044	51.306	-5.5636	0.69091	-2.4081	0.1948	-0.2249	0.16843	0.66022	-1.3176	3586.3	23.769	-0.91997	75.428	-59.674	71.526	70.503	22.947	-1.7932	-5.4112	0.77869	-2.3447	30.952	-5.098
116.49	-2.0414	51.32	-5.5626	0.68977	-2.4073	0.19882	-0.23205	0.16551	0.66022	-1.3176	3585.7	23.776	-0.91877	75.43	-59.825	71.529	70.503	22.947	-1.7932	-5.4112	0.77869	-2.3447	30.952	-5.098
116.49	-2.039	51.335	-5.5616	0.68859	-2.4064	0.20265	-0.23903	0.16246	0.66022	-1.3176	3585.1	23.783	-0.91765	75.432	-59.975	71.531	70.503	22.947	-1.7932	-5.4112	0.77869	-2.3447	30.952	-5.098
116.49	-2.0367	51.35	-5.5606	0.68738	-2.4056	0.2063	-0.24582	0.15927	0.66022	-1.3176	3584.4	23.789	-0.91661	75.434	-60.123	71.534	70.503	22.947	-1.7932	-5.4112	0.77869	-2.3447	30.952	-5.098
116.48	-2.0347	51.365	-5.5595	0.68613	-2.4048	0.20975	-0.25243	0.15596	0.66022	-1.3176	3583.8	23.796	-0.91567	75.436	-60.268	71.536	70.503	22.947	-1.7932	-5.4112	0.77869	-2.3447	30.952	-5.098
116.48	-2.0329	51.38	-5.5585	0.68485	-2.4041	0.213	-0.25885	0.15251	0.66022	-1.3176	3583.2	23.802	-0.91482	75.438	-60.411	71.539	70.503	22.947	-1.7932	-5.4112	0.77869	-2.3447	30.952	-5.098
116.48	-2.0312	51.394	-5.5574	0.68354	-2.4033	0.21606	-0.26507	0.14894	0.66022	-1.3176	3582.5	23.809	-0.91406	75.44	-60.55	71.542	70.503	22.947	-1.7932	-5.4112	0.77869	-2.3447	30.952	-5.098
116.47	-2.0298	51.409	-5.5563	0.6822	-2.4026	0.21891	-0.27108	0.14524	0.66022	-1.3176	3581.9	23.815	-0.9134	75.442	-60.687	71.544	70.503	22.947	-1.7932	-5.4112	0.77869	-2.3447	30.952	-5.098
116.47	-2.0286	51.424	-5.5552	0.68083	-2.4019	0.22156	-0.27688	0.14143	0.66022	-1.3176	3581.3	23.822	-0.91284	75.444	-60.819	71.547	70.503	22.947	-1.7932	-5.4112	0.77869	-2.3447	30.952	-5.098
116.47	-2.0277	51.438	-5.5541	0.67944	-2.4012	0.22401	-0.28247	0.13749	0.66022	-1.3176	3580.6	23.828	-0.91238	75.446	-60.948	71.549	70.503	22.947	-1.7932	-5.4112	0.77869	-2.3447	30.952	-5.098
116.47	-2.0269	51.452	-5.553	0.67801	-2.4005	0.22625	-0.28783	0.13343	0.66022	-1.3176	3580.0	23.835	-0.91203	75.448	-61.072	71.552	70.503	22.947	-1.7932	-5.4112	0.77869	-2.3447	30.952	-5.098
116.46	-2.0264	51.467	-5.5518	0.67656	-2.3998	0.22827	-0.29296	0.12926	0.66022	-1.3176	3579.4	23.841	-0.91178	75.45	-61.191	71.555	70.503	22.947	-1.7932	-5.4112	0.77869	-2.3447	30.952	-5.098
116.46	-2.0262	51.481	-5.5507	0.67508	-2.3992	0.23008	-0.29786	0.12498	0.66022	-1.3176	3578.7	23.847	-0.91164	75.452	-61.305	71.557	70.503	22.947	-1.7932	-5.4112	0.77869	-2.3447	30.952	-5.098
116.46	-2.0262	51.495	-5.5495	0.67358	-2.3986	0.23167	-0.30252	0.12058	0.66022	-1.3176	3578.1	23.854	-0.91161	75.454	-61.413	71.56	70.503	22.947	-1.7932	-5.4112	0.77869	-2.3447	30.952	-5.098
116.46	-2.0264	51.509	-5.5484	0.67206	-2.398	0.23305	-0.30693	0.11608	0.66022	-1.3176	3577.5	23.86	-0.91169	75.456	-61.514	71.562	70.503	22.947	-1.7932	-5.4112	0.77869	-2.3447	30.952	-5.098
116.45	-2.0269	51.522	-5.5472	0.67051	-2.3974	0.2342	-0.31109	0.11148	0.66022	-1.3176	3576.8	23.866	-0.91188	75.458	-61.609	71.565	70.503	22.947	-1.7932	-5.4112	0.77869	-2.3447	30.952	-5.098
116.45	-2.0276	51.536	-5.546	0.66895	-2.3969	0.23514	-0.315	0.10677	0.66022	-1.3176	3576.2	23.872	-0.91219	75.46	-61.696	71.567	70.503	22.947	-1.7932	-5.4112	0.77869	-2.3447	30.952	-5.098
116.45	-2.0286	51.549	-5.5448	0.66736	-2.3964	0.23584	-0.31865	0.10196	0.66022	-1.3176	3575.6	23.878	-0.91261	75.462	-61.776	71.57	70.503	22.947	-1.7932	-5.4112	0.77869	-2.3447	30.952	-5.098
116.45	-2.0298	51.562	-5.5437	0.66576	-2.3959	0.23632	-0.32203	0.097058	0.66022	-1.3176	3574.9	23.883	-0.91314	75.464	-61.847	71.573	70.503	22.947	-1.7932	-5.4112	0.77869	-2.3447	30.952	-5.098
116.45	-2.0313	51.575	-5.5425	0.66414	-2.3954	0.23657	-0.32514	0.092062	0.66022	-1.3176	3574.3	23.889	-0.9138	75.466	-61.909	71.575	70.503	22.947	-1.7932	-5.4112	0.77869	-2.3447	30.952	-5.098
116.44	-2.0331	51.587	-5.5413	0.66251	-2.3949	0.2366	-0.32798	0.086976	0.66022	-1.3176	3573.7	23.895	-0.91456	75.468	-61.962	71.578	70.503	22.947	-1.7932	-5.4112	0.77869	-2.3447	30.952	-5.098
116.44	-2.0351	51.6	-5.5401	0.66086	-2.3945	0.23639	-0.33054	0.081803	0.66022	-1.3176	3573.0	23.9	-0.91545	75.47	-62.005	71.58	70.503	22.947	-1.7932	-5.4112	0.77869	-2.3447	30.952	-5.098
116.44	-2.0374	51.612	-5.5389	0.6592	-2.3941	0.23594	-0.33282	0.076547	0.66022	-1.3176	3572.4	23.905	-0.91645	75.472	-62.038	71.583	70.503	22.947	-1.7932	-5.4112	0.77869	-2.3447	30.952	-5.098
116.44	-2.0399	51.624	-5.5378	0.65753	-2.3938	0.23527	-0.33482	0.071211	0.66022	-1.3176	3571.8	23.91	-0.91757	75.474	-62.061	71.585	70.503	22.947	-1.7932	-5.4112	0.77869	-2.3447	30.952	-5.098
116.44	-2.0427	51.635	-5.5366	0.65586	-2.3934	0.23436	-0.33652	0.065798	0.66022	-1.3176	3571.1	23.915	-0.9188	75.476	-62.074	71.588	70.503	22.947	-1.7932	-5.4112	0.77869	-2.3447	30.952	-5.098
116.43	-2.0458	51.646	-5.5354	0.65417	-2.3931	0.23321	-0.33794	0.060313	0.66022	-1.3176	3570.5	23.92	-0.92015	75.478	-62.076	71.59	70.503	22.947	-1.7932	-5.4112	0.77869	-2.3447	30.952	-5.098
116.43	-2.0491	51.657	-5.5342	0.65248	-2.3928	0.23182	-0.33905	0.054759	0.66022	-1.3176	3569.8	23.925	-0.92162	75.48	-62.067	71.592	70.503	22.947	-1.7932	-5.4112	0.77869	-2.3447	30.952	-5.098
116.43	-2.0526	51.667	-5.5331	0.65078	-2.3925	0.2302	-0.33988	0.049139	0.66022	-1.3176	3569.2	23.929	-0.9232	75.481	-62.048	71.595	70.503	22.947	-1.7932	-5.4112	0.77869	-2.3447	30.952	-5.098
116.43	-2.0565	51.677	-5.5319	0.64908	-2.3923	0.22834	-0.3404	0.043458	0.66022	-1.3176	3568.6	23.934	-0.92489	75.483	-62.018	71.597	70.503	22.947	-1.7932	-5.4112	0.77869	-2.3447	30.952	-5.098
116.43	-2.0605	51.687	-5.5308	0.64738	-2.3921	0.22625	-0.34062	0.03772	0.66022	-1.3176	3567.9	23.938	-0.92669	75.485	-61.979	71.6	70.503	22.947	-1.7932	-5.4112	0.77869	-2.3447	30.952	-5.098
116.43	-2.0648	51.696	-5.5297	0.64567	-2.3919	0.22391	-0.34053	0.031928	0.66022	-1.3176	3567.3	23.942	-0.92861	75.487	-61.93	71.602	70.503	22.947	-1.7932	-5.4112	0.77869	-2.3447	30.952	-5.098
116.43	-2.0694	51.705	-5.5286	0.64397	-2.3918	0.22134	-0.34014	0.026087	0.66022	-1.3176	3566.7	23.946	-0.93063	75.489	-61.872	71.604	70.503	22.947	-1.7932	-5.4112	0.77869	-2.3447	30.952	-5.098
116.43	-2.0741	51.714	-5.5275	0.64227	-2.3917	0.21853	-0.33945	0.0202	0.66022	-1.3176	3566.0	23.949	-0.93276	75.49	-61.804	71.607	70.503	22.947	-1.7932	-5.4112	0.77869	-2.3447	30.952	-5.098
116.43	-2.0792	51.722	-5.5264	0.64058	-2.3916	0.21549	-0.33844	0.014273	0.66022	-1.3176	3565.4	23.953	-0.93499	75.492	-61.729	71.609	70.503	22.947	-1.7932	-5.4112	0.77869	-2.3447	30.952	-5.098
116.43	-2.0844	51.73	-5.5253	0.63889	-2.3915	0.21221	-0.33713	0.00831	0.66022	-1.3176	3564.8	23.956	-0.93733	75.494	-61.646	71.611	70.503	22.947	-1.7932	-5.4112	0.77869	-2.3447	30.952	-5.098
116.43	-2.0899	51.737	-5.5243	0.63721	-2.3915	0.2087	-0.33551	0.0023147	0.66022	-1.3176	3564.1	23.959	-0.93976	75.496	-61.556	71.614	70.503	22.947	-1.7932	-5.4112	0.77869	-2.3447	30.952	-5.098
116.43	-2.0955	51.744	-5.5232	0.63553	-2.3915	0.20495	-0.33357	-0.0037079	0.66022	-1.3176	3563.5	23.962	-0.94229	75.497	-61.459	71.616	70.503	22.947	-1.7932	-5.4112	0.77869	-2.3447	30.952	-5.098
116.43	-2.1014	51.75	-5.5222	0.63387	-2.3915	0.20098	-0.33133	-0.0097532	0.66022	-1.3176	3562.9	23.964	-0.94491	75.499	-61.356	71.618	70.503	22.947	-1.7932	-5.4112	0.77869	-2.3447	30.952	-5.098
116.43	-2.1075	51.756	-5.5212	0.63222	-2.3916	0.19677	-0.32878	-0.015817	0.66022	-1.3176	3562.2	23.967	-0.94763	75.501	-61.247	71.621	70.503	22.947	-1.7932	-5.4112	0.77869	-2.3447	30.952	-5.098
116.43	-2.1138	51.761	-5.5202	0.63058	-2.3917	0.19234	-0.32592	-0.021893	0.66022	-1.3176	3561.6	23.969	-0.95043	75.502	-61.134	71.623	70.503	22.947	-1.7932	-5.4112	0.77869	-2.3447	30.952	-5.098
116.43	-2.1202	51.766	-5.5193	0.62896	-2.3918	0.18769	-0.32276	-0.027978	0.66022	-1.3176	3561.0	23.971	-0.95331	75.504	-61.016	71.625	70.503	22.947	-1.7932	-5.4112	0.77869	-2.3447	30.952	-5.098
116.43	-2.1269	51.77	-5.5184	0.62736	-2.392	0.18281	-0.31929	-0.034066	0.66022	-1.3176	3560.3	23.972	-0.95628	75.505	-60.893	71.627	70.503	22.947	-1.7932	-5.4112	0.77869	-2.3447	30.952	-5.098
116.43	-2.1337	51.774	-5.5175	0.62577	-2.3922	0.17772	-0.31551	-0.040153	0.66022	-1.3176	3559.7	23.974	-0.95932	75.507	-60.767	71.629	70.503	22.947	-1.7932	-5.4112	0.77869	-2.3447	30.952	-5.098
116.43	-2.1407	51.778	-5.5166	0.6242	-2.3924	0.17241	-0.31144	-0.046233	0.66022	-1.3176	3559.0	23.975	-0.96244	75.509	-60.638	71.631	70.503	22.947	-1.7932	-5.4112	0.77869	-2.3447	30.952	-5.098
116.43	-2.1478	51.78	-5.5157	0.62266	-2.3926	0.16689	-0.30706	-0.052302	0.66022	-1.3176	3558.4	23.976	-0.96562	75.51	-60.506	71.634	70.503	22.947	-1.7932	-5.4112	0.77869	-2.3447	30.952	-5.098
116.43	-2.155	51.783	-5.5149	0.62113	-2.3929	0.16116	-0.30239	-0.058353	0.66022	-1.3176	3557.8	23.977	-0.96887	75.512	-60.372	71.636	70.503	22.947	-1.7932	-5.4112	0.77869	-2.3447	30.952	-5.098
116.44	-2.1624	51.785	-5.5141	0.61963	-2.3932	0.15522	-0.29742	-0.064383	0.66022	-1.3176	3557.1	23.977	-0.97218	75.513	-60.235	71.638	70.503	22.947	-1.7932	-5.4112	0.77869	-2.3447	30.952	-5.098
116.44	-2.17	51.786	-5.5134	0.61816	-2.3936	0.14909	-0.29217	-0.070384	0.66022	-1.3176	3556.5	23.977	-0.97554	75.515	-60.097	71.64	70.503	22.947	-1.7932	-5.4112	0.77869	-2.3447	30.952	-5.098
116.44	-2.1776	51.787	-5.5126	0.61671	-2.3939	0.14276	-0.28662	-0.076354	0.66022	-1.3176	3555.9	23.977	-0.97895	75.516	-59.957	71.642	70.503	22.947	-1.7932	-5.4112	0.77869	-2.3447	30.952	-5.098
116.44	-2.1853	51.787	-5.5119	0.61529	-2.3943	0.13624	-0.2808	-0.082285	0.66022	-1.3176	3555.2	23.977	-0.98241	75.518	-59.816	71.644	70.503	22.947	-1.7932	-5.4112	0.77869	-2.3447	30.952	-5.098
116.45	-2.1932	51.787	-5.5113	0.6139	-2.3947	0.12954	-0.27469	-0.088172	0.66022	-1.3176	3554.6	23.976	-0.98592	75.519	-59.674	71.646	70.503	22.947	-1.7932	-5.4112	0.77869	-2.3447	30.952	-5.098
116.45	-2.2011	51.786	-5.5107	0.61255	-2.3952	0.12265	-0.26831	-0.094011	0.66022	-1.3176	3554.0	23.975	-0.98945	75.52	-59.531	71.648	70.503	22.947	-1.7932	-5.4112	0.77869	-2.3447	30.952	-5.098
116.45	-2.2091	51.785	-5.5101	0.61122	-2.3957	0.11559	-0.26166	-0.099795	0.66022	-1.3176	3553.3	23.974	-0.99302	75.522	-59.387	71.65	70.503	22.947	-1.7932	-5.4112	0.77869	-2.3447	30.952	-5.098
116.46	-2.2171	51.783	-5.5095	0.60993	-2.3962	0.10836	-0.25475	-0.10552	0.66022	-1.3176	3552.7	23.973	-0.99662	75.523	-59.244	71.652	70.503	22.947	-1.7932	-5.4112	0.77869	-2.3447	30.952	-5.098
116.46	-2.2252	51.78	-5.509	0.60867	-2.3967	0.10097	-0.24758	-0.11118	0.66022	-1.3176	3552.1	23.971	-1.0002	75.525	-59.1	71.654	70.503	22.947	-1.7932	-5.4112	0.77869	-2.3447	30.952	-5.098
116.46	-2.2333	51.777	-5.5085	0.60745	-2.3973	0.093423	-0.24016	-0.11677	0.66022	-1.3176	3551.4	23.969	-1.0039	75.526	-58.956	71.656	70.503	22.947	-1.7932	-5.4112	0.77869	-2.3447	30.952	-5.098
116.47	-2.2415	51.774	-5.508	0.60627	-2.3979	0.085725	-0.23249	-0.12228	0.66022	-1.3176	3550.8	23.967	-1.0075	75.527	-58.812	71.658	70.503	22.947	-1.7932	-5.4112	0.77869	-2.3447	30.952	-5.098
116.47	-2.2496	51.77	-5.5076	0.60513	-2.3985	0.077884	-0.22458	-0.12771	0.66022	-1.3176	3550.2	23.965	-1.0112	75.529	-58.668	71.66	70.503	22.947	-1.7932	-5.4112	0.77869	-2.3447	30.952	-5.098
116.47	-2.2578	51.765	-5.5073	0.60403	-2.3992	0.069907	-0.21644	-0.13305	0.66022	-1.3176	3549.6	23.962	-1.0148	75.53	-58.525	71.662	70.503	22.947	-1.7932	-5.4112	0.77869	-2.3447	30.952	-5.098
116.48	-2.266	51.76	-5.5069	0.60297	-2.3999	0.061801	-0.20807	-0.1383	0.66022	-1.3176	3548.9	23.959	-1.0185	75.531	-58.383	71.664	70.503	22.947	-1.7932	-5.4112	0.77869	-2.3447	30.952	-5.098
116.48	-2.2741	51.755	-5.5066	0.60195	-2.4006	0.053574	-0.19948	-0.14345	0.66022	-1.3176	3548.3	23.956	-1.0221	75.533	-58.241	71.666	70.503	22.947	-1.7932	-5.4112	0.77869	-2.3447	30.952	-5.098
116.49	-2.2822	51.749	-5.5064	0.60097	-2.4013	0.045234	-0.19068	-0.1485	0.66022	-1.3176	3547.7	23.953	-1.0257	75.534	-58.1	71.668	70.503	22.947	-1.7932	-5.4112	0.77869	-2.3447	30.952	-5.098
116.49	-2.2902	51.742	-5.5062	0.60004	-2.4021	0.036787	-0.18168	-0.15343	0.66022	-1.3176	3547.0	23.949	-1.0293	75.535	-57.961	71.67	70.503	22.947	-1.7932	-5.4112	0.77869	-2.3447	30.952	-5.098
116.5	-2.2982	51.735	-5.506	0.59915	-2.4028	0.028243	-0.17248	-0.15825	0.66022	-1.3176	3546.4	23.945	-1.0329	75.536	-57.822	71.672	70.503	22.947	-1.7932	-5.4112	0.77869	-2.3447	30.952	-5.098
116.5	-2.3062	51.728	-5.5059	0.59832	-2.4036	0.019609	-0.1631	-0.16296	0.66022	-1.3176	3545.8	23.941	-1.0365	75.538	-57.684	71.673	70.503	22.947	-1.7932	-5.4112	0.77869	-2.3447	30.952	-5.098
116.51	-2.314	51.72	-5.5058	0.59752	-2.4045	0.010895	-0.15354	-0.16753	0.66022	-1.3176	3545.1	23.937	-1.04	75.539	-57.548	71.675	70.503	22.947	-1.7932	-5.4112	0.77869	-2.3447	30.952	-5.098
116.52	-2.3217	51.711	-5.5058	0.59678	-2.4053	0.0021075	-0.14381	-0.17198	0.66022	-1.3176	3544.5	23.932	-1.0434	75.54	-57.412	71.677	70.503	22.947	-1.7932	-5.4112	0.77869	-2.3447	30.952	-5.098
116.52	-2.3294	51.702	-5.5058	0.59609	-2.4062	-0.0067432	-0.13392	-0.17629	0.66022	-1.3176	3543.9	23.927	-1.0468	75.541	-57.279	71.679	70.503	22.947	-1.7932	-5.4112	0.77869	-2.3447	30.952	-5.098
116.53	-2.3369	51.693	-5.5059	0.59544	-2.4071	-0.015649	-0.12388	-0.18046	0.66022	-1.3176	3543.2	23.922	-1.0502	75.543	-57.146	71.681	70.503	22.947	-1.7932	-5.4112	0.77869	-2.3447	30.952	-5.098
116.53	-2.3443	51.683	-5.506	0.59485	-2.408	-0.0246	-0.1137	-0.18448	0.66022	-1.3176	3542.6	23.917	-1.0535	75.544	-57.016	71.683	70.503	22.947	-1.7932	-5.4112	0.77869	-2.3447	30.952	-5.098
116.54	-2.3516	51.673	-5.5061	0.59431	-2.4089	-0.033587	-0.10338	-0.18836	0.66022	-1.3176	3542.0	23.912	-1.0568	75.545	-56.887	71.684	70.503	22.947	-1.7932	-5.4112	0.77869	-2.3447	30.952	-5.098
116.55	-2.3587	51.662	-5.5063	0.59381	-2.4099	-0.042602	-0.09295	-0.19208	0.66022	-1.3176	3541.4	23.906	-1.0599	75.546	-56.759	71.686	70.503	22.947	-1.7932	-5.4112	0.77869	-2.3447	30.952	-5.098
116.55	-2.3656	51.651	-5.5065	0.59338	-2.4108	-0.051635	-0.082406	-0.19563	0.66022	-1.3176	3540.7	23.9	-1.0631	75.547	-56.633	71.688	70.503	22.947	-1.7932	-5.4112	0.77869	-2.3447	30.952	-5.098
116.56	-2.3724	51.64	-5.5068	0.59299	-2.4118	-0.060676	-0.071763	-0.19903	0.66022	-1.3176	3540.1	23.894	-1.0661	75.548	-56.51	71.69	70.503	22.947	-1.7932	-5.4112	0.77869	-2.3447	30.952	-5.098
116.57	-2.379	51.628	-5.5071	0.59266	-2.4128	-0.069716	-0.061029	-0.20225	0.66022	-1.3176	3539.5	23.888	-1.069	75.55	-56.388	71.691	70.503	22.947	-1.7932	-5.4112	0.77869	-2.3447	30.952	-5.098
116.58	-2.3854	51.616	-5.5075	0.59238	-2.4138	-0.078745	-0.050217	-0.2053	0.66022	-1.3176	3538.8	23.882	-1.0719	75.551	-56.267	71.693	70.503	22.947	-1.7932	-5.4112	0.77869	-2.3447	30.952	-5.098
116.58	-2.3917	51.603	-5.5079	0.59216	-2.4149	-0.087754	-0.039337	-0.20817	0.66022	-1.3176	3538.2	23.875	-1.0747	75.552	-56.149	71.695	70.503	22.947	-1.7932	-5.4112	0.77869	-2.3447	30.952	-5.098
116.59	-2.3977	51.59	-5.5084	0.59199	-2.4159	-0.096732	-0.0284	-0.21086	0.66022	-1.3176	3537.6	23.869	-1.0774	75.553	-56.033	71.697	70.503	22.947	-1.7932	-5.4112	0.77869	-2.3447	30.952	-5.098
116.6	-2.4035	51.577	-5.5089	0.59187	-2.417	-0.10567	-0.017418	-0.21337	0.66022	-1.3176	3537.0	23.862	-1.08	75.554	-55.919	71.698	70.503	22.947	-1.7932	-5.4112	0.77869	-2.3447	30.952	-5.098
116.61	-2.409	51.564	-5.5095	0.59181	-2.4181	-0.11456	-0.0064019	-0.21568	0.66022	-1.3176	3536.3	23.855	-1.0824	75.555	-55.807	71.7	70.503	22.947	-1.7932	-5.4112	0.77869	-2.3447	30.952	-5.098
116.62	-2.4143	51.55	-5.51	0.59181	-2.4191	-0.12339	0.0046372	-0.21781	0.66022	-1.3176	3535.7	23.848	-1.0848	75.556	-55.697	71.702	70.503	22.947	-1.7932	-5.4112	0.77869	-2.3447	30.952	-5.098
116.62	-2.4194	51.536	-5.5107	0.59186	-2.4202	-0.13215	0.015688	-0.21973	0.66022	-1.3176	3535.1	23.841	-1.0871	75.557	-55.589	71.704	70.503	22.947	-1.7932	-5.4112	0.77869	-2.3447	30.952	-5.098
116.63	-2.4243	51.522	-5.5114	0.59197	-2.4213	-0.14083	0.026738	-0.22146	0.66022	-1.3176	3534.4	23.833	-1.0892	75.559	-55.483	71.705	70.503	22.947	-1.7932	-5.4112	0.77869	-2.3447	30.952	-5.098
116.64	-2.4289	51.507	-5.5121	0.59213	-2.4225	-0.14942	0.037775	-0.22298	0.66022	-1.3176	3533.8	23.826	-1.0913	75.56	-55.38	71.707	70.503	22.947	-1.7932	-5.4112	0.77869	-2.3447	30.952	-5.098
116.65	-2.4332	51.493	-5.5129	0.59234	-2.4236	-0.15792	0.04879	-0.2243	0.66022	-1.3176	3533.2	23.818	-1.0932	75.561	-55.279	71.709	70.503	22.947	-1.7932	-5.4112	0.77869	-2.3447	30.952	-5.098
116.66	-2.4372	51.478	-5.5137	0.59261	-2.4247	-0.1663	0.059768	-0.22542	0.66022	-1.3176	3532.6	23.811	-1.095	75.562	-55.18	71.711	70.503	22.947	-1.7932	-5.4112	0.77869	-2.3447	30.952	-5.098
116.67	-2.441	51.463	-5.5145	0.59294	-2.4258	-0.17457	0.070699	-0.22632	0.66022	-1.3176	3531.9	23.803	-1.0967	75.563	-55.083	71.712	70.503	22.947	-1.7932	-5.4112	0.77869	-2.3447	30.952	-5.098
116.67	-2.4445	51.448	-5.5154	0.59332	-2.427	-0.18271	0.081571	-0.22701	0.66022	-1.3176	3531.3	23.795	-1.0983	75.564	-54.989	71.714	70.503	22.947	-1.7932	-5.4112	0.77869	-2.3447	30.952	-5.098
116.68	-2.4477	51.432	-5.5164	0.59376	-2.4281	-0.19072	0.092373	-0.22749	0.66022	-1.3176	3530.7	23.787	-1.0997	75.565	-54.897	71.716	70.503	22.947	-1.7932	-5.4112	0.77869	-2.3447	30.952	-5.098
116.69	-2.4507	51.417	-5.5173	0.59424	-2.4292	-0.19858	0.10309	-0.22775	0.66022	-1.3176	3530.1	23.779	-1.101	75.566	-54.808	71.717	70.503	22.947	-1.7932	-5.4112	0.77869	-2.3447	30.952	-5.098
116.7	-2.4533	51.402	-5.5183	0.59479	-2.4304	-0.20628	0.11372	-0.22779	0.66022	-1.3176	3529.4	23.771	-1.1022	75.567	-54.721	71.719	70.503	22.947	-1.7932	-5.4112	0.77869	-2.3447	30.952	-5.098
116.71	-2.4556	51.386	-5.5194	0.59539	-2.4315	-0.21272	0.12573	-0.22737	0.66022	-1.3176	3528.8	23.764	-1.1032	75.568	-54.637	71.721	70.503	22.947	-1.7932	-5.4112	0.77869	-2.3447	30.952	-5.098
116.72	-2.4577	51.37	-5.5205	0.59604	-2.4326	-0.21882	0.13781	-0.22667	0.66022	-1.3176	3528.2	23.756	-1.1041	75.569	-54.554	71.722	70.503	22.947	-1.7932	-5.4112	0.77869	-2.3447	30.952	-5.098
116.73	-2.4594	51.355	-5.5216	0.59676	-2.4338	-0.22475	0.14967	-0.22572	0.66022	-1.3176	3527.6	23.748	-1.1049	75.57	-54.475	71.724	70.503	22.947	-1.7932	-5.4112	0.77869	-2.3447	30.952	-5.098
116.74	-2.4608	51.339	-5.5227	0.59754	-2.4349	-0.23051	0.16131	-0.22453	0.66022	-1.3176	3526.9	23.74	-1.1055	75.571	-54.398	71.726	70.503	22.947	-1.7932	-5.4112	0.77869	-2.3447	30.952	-5.098
116.74	-2.462	51.324	-5.5239	0.59838	-2.436	-0.23609	0.1727	-0.2231	0.66022	-1.3176	3526.3	23.732	-1.106	75.573	-54.323	71.727	70.503	22.947	-1.7932	-5.4112	0.77869	-2.3447	30.952	-5.098
116.75	-2.4628	51.308	-5.5251	0.59927	-2.4371	-0.24147	0.18384	-0.22144	0.66022	-1.3176	3525.7	23.724	-1.1063	75.574	-54.251	71.729	70.503	22.947	-1.7932	-5.4112	0.77869	-2.3447	30.952	-5.098
116.76	-2.4633	51.293	-5.5263	0.60021	-2.4382	-0.24665	0.19471	-0.21953	0.66022	-1.3176	3525.1	23.716	-1.1065	75.575	-54.181	71.731	70.503	22.947	-1.7932	-5.4112	0.77869	-2.3447	30.952	-5.098
116.77	-2.4635	51.278	-5.5275	0.60121	-2.4393	-0.25163	0.2053	-0.21739	0.66022	-1.3176	3524.4	23.708	-1.1066	75.576	-54.114	71.733	70.503	22.947	-1.7932	-5.4112	0.77869	-2.3447	30.952	-5.098
116.78	-2.4634	51.263	-5.5288	0.60227	-2.4404	-0.25639	0.2156	-0.21502	0.66022	-1.3176	3523.8	23.7	-1.1066	75.577	-54.05	71.734	70.503	22.947	-1.7932	-5.4112	0.77869	-2.3447	30.952	-5.098
116.79	-2.463	51.248	-5.5301	0.60337	-2.4415	-0.26093	0.2256	-0.21242	0.66022	-1.3176	3523.2	23.692	-1.1064	75.578	-53.988	71.736	70.503	22.947	-1.7932	-5.4112	0.77869	-2.3447	30.952	-5.098
116.8	-2.4624	51.233	-5.5314	0.60452	-2.4425	-0.26524	0.23528	-0.20959	0.66022	-1.3176	3522.6	23.685	-1.1061	75.579	-53.929	71.738	70.503	22.947	-1.7932	-5.4112	0.77869	-2.3447	30.952	-5.098
116.8	-2.4614	51.218	-5.5328	0.60572	-2.4436	-0.26932	0.24463	-0.20653	0.66022	-1.3176	3522.0	23.677	-1.1056	75.58	-53.872	71.739	70.503	22.947	-1.7932	-5.4112	0.77869	-2.3447	30.952	-5.098
116.81	-2.4601	51.204	-5.5341	0.60697	-2.4446	-0.27316	0.25365	-0.20326	0.66022	-1.3176	3521.3	23.67	-1.105	75.581	-53.818	71.741	70.503	22.947	-1.7932	-5.4112	0.77869	-2.3447	30.952	-5.098
116.82	-2.4586	51.19	-5.5355	0.60826	-2.4456	-0.27675	0.26233	-0.19977	0.66022	-1.3176	3520.7	23.663	-1.1043	75.582	-53.767	71.743	70.503	22.947	-1.7932	-5.4112	0.77869	-2.3447	30.952	-5.098
116.83	-2.4568	51.176	-5.5369	0.60959	-2.4466	-0.2801	0.27064	-0.19608	0.66022	-1.3176	3520.1	23.655	-1.1035	75.584	-53.718	71.745	70.503	22.947	-1.7932	-5.4112	0.77869	-2.3447	30.952	-5.098
116.84	-2.4547	51.163	-5.5383	0.61096	-2.4476	-0.28318	0.2786	-0.19217	0.66022	-1.3176	3519.5	23.648	-1.1025	75.585	-53.672	71.746	70.503	22.947	-1.7932	-5.4112	0.77869	-2.3447	30.952	-5.098
116.85	-2.4523	51.149	-5.5397	0.61238	-2.4485	-0.28601	0.28618	-0.18807	0.66022	-1.3176	3518.8	23.642	-1.1015	75.586	-53.628	71.748	70.503	22.947	-1.7932	-5.4112	0.77869	-2.3447	30.952	-5.098
116.85	-2.4497	51.136	-5.5411	0.61382	-2.4494	-0.28858	0.29339	-0.18377	0.66022	-1.3176	3518.2	23.635	-1.1003	75.587	-53.587	71.75	70.503	22.947	-1.7932	-5.4112	0.77869	-2.3447	30.952	-5.098
116.86	-2.4469	51.124	-5.5426	0.61531	-2.4504	-0.29087	0.30021	-0.17928	0.66022	-1.3176	3517.6	23.628	-1.099	75.588	-53.549	71.751	70.503	22.947	-1.7932	-5.4112	0.77869	-2.3447	30.952	-5.098
116.87	-2.4438	51.112	-5.5441	0.61683	-2.4512	-0.2929	0.30663	-0.17461	0.66022	-1.3176	3517.0	23.622	-1.0976	75.589	-53.513	71.753	70.503	22.947	-1.7932	-5.4112	0.77869	-2.3447	30.952	-5.098
116.88	-2.4405	51.1	-5.5455	0.61837	-2.4521	-0.29466	0.31266	-0.16977	0.66022	-1.3176	3516.4	23.616	-1.0961	75.59	-53.48	71.755	70.503	22.947	-1.7932	-5.4112	0.77869	-2.3447	30.952	-5.098
116.88	-2.4369	51.088	-5.547	0.61995	-2.4529	-0.29614	0.31829	-0.16475	0.66022	-1.3176	3515.7	23.61	-1.0945	75.591	-53.45	71.757	70.503	22.947	-1.7932	-5.4112	0.77869	-2.3447	30.952	-5.098
116.89	-2.4332	51.077	-5.5485	0.62156	-2.4537	-0.29734	0.3235	-0.15956	0.66022	-1.3176	3515.1	23.604	-1.0927	75.592	-53.423	71.758	70.503	22.947	-1.7932	-5.4112	0.77869	-2.3447	30.952	-5.098
116.9	-2.4292	51.066	-5.55	0.62319	-2.4545	-0.29826	0.32831	-0.15423	0.66022	-1.3176	3514.5	23.598	-1.0909	75.594	-53.398	71.76	70.503	22.947	-1.7932	-5.4112	0.77869	-2.3447	30.952	-5.098
116.9	-2.425	51.056	-5.5515	0.62484	-2.4553	-0.29891	0.3327	-0.14874	0.66022	-1.3176	3513.9	23.593	-1.0891	75.595	-53.376	71.762	70.503	22.947	-1.7932	-5.4112	0.77869	-2.3447	30.952	-5.098
116.91	-2.4207	51.046	-5.553	0.62651	-2.456	-0.29927	0.33668	-0.14311	0.66022	-1.3176	3513.2	23.587	-1.0871	75.596	-53.356	71.764	70.503	22.947	-1.7932	-5.4112	0.77869	-2.3447	30.952	-5.098
116.92	-2.4161	51.036	-5.5545	0.62821	-2.4567	-0.29936	0.34023	-0.13734	0.66022	-1.3176	3512.6	23.582	-1.085	75.597	-53.339	71.765	70.503	22.947	-1.7932	-5.4112	0.77869	-2.3447	30.952	-5.098
116.92	-2.4115	51.027	-5.556	0.62991	-2.4574	-0.29917	0.34336	-0.13145	0.66022	-1.3176	3512.0	23.577	-1.0829	75.598	-53.325	71.767	70.503	22.947	-1.7932	-5.4112	0.77869	-2.3447	30.952	-5.098
116.93	-2.4066	51.018	-5.5574	0.63164	-2.458	-0.29869	0.34608	-0.12544	0.66022	-1.3176	3511.4	23.573	-1.0807	75.599	-53.314	71.769	70.503	22.947	-1.7932	-5.4112	0.77869	-2.3447	30.952	-5.098
116.93	-2.4016	51.01	-5.5589	0.63337	-2.4586	-0.29794	0.34837	-0.11932	0.66022	-1.3176	3510.8	23.568	-1.0785	75.6	-53.305	71.77	70.503	22.947	-1.7932	-5.4112	0.77869	-2.3447	30.952	-5.098
116.94	-2.3965	51.002	-5.5604	0.63512	-2.4592	-0.29692	0.35023	-0.1131	0.66022	-1.3176	3510.1	23.564	-1.0762	75.601	-53.299	71.772	70.503	22.947	-1.7932	-5.4112	0.77869	-2.3447	30.952	-5.098
116.94	-2.3912	50.995	-5.5619	0.63688	-2.4598	-0.29562	0.35168	-0.10678	0.66022	-1.3176	3509.5	23.56	-1.0738	75.602	-53.295	71.774	70.503	22.947	-1.7932	-5.4112	0.77869	-2.3447	30.952	-5.098
116.95	-2.3859	50.988	-5.5634	0.63864	-2.4603	-0.29405	0.35271	-0.10038	0.66022	-1.3176	3508.9	23.557	-1.0714	75.603	-53.295	71.775	70.503	22.947	-1.7932	-5.4112	0.77869	-2.3447	30.952	-5.098
116.95	-2.3804	50.982	-5.5648	0.6404	-2.4608	-0.29221	0.35331	-0.093906	0.66022	-1.3176	3508.3	23.553	-1.0689	75.605	-53.297	71.777	70.503	22.947	-1.7932	-5.4112	0.77869	-2.3447	30.952	-5.098
116.96	-2.3748	50.976	-5.5663	0.64217	-2.4612	-0.2901	0.35351	-0.087362	0.66022	-1.3176	3507.7	23.55	-1.0664	75.606	-53.301	71.779	70.503	22.947	-1.7932	-5.4112	0.77869	-2.3447	30.952	-5.098
116.96	-2.3692	50.971	-5.5677	0.64394	-2.4617	-0.28773	0.35329	-0.080758	0.66022	-1.3176	3507.0	23.547	-1.0638	75.607	-53.309	71.781	70.503	22.947	-1.7932	-5.4112	0.77869	-2.3447	30.952	-5.098
116.97	-2.3635	50.966	-5.5692	0.6457	-2.462	-0.28511	0.35267	-0.074104	0.66022	-1.3176	3506.4	23.544	-1.0612	75.608	-53.319	71.782	70.503	22.947	-1.7932	-5.4112	0.77869	-2.3447	30.952	-5.098
116.97	-2.3577	50.961	-5.5706	0.64746	-2.4624	-0.28223	0.35164	-0.067409	0.66022	-1.3176	3505.8	23.541	-1.0586	75.609	-53.332	71.784	70.503	22.947	-1.7932	-5.4112	0.77869	-2.3447	30.952	-5.098
116.98	-2.3519	50.957	-5.572	0.64922	-2.4627	-0.2791	0.35021	-0.060681	0.66022	-1.3176	3505.2	23.539	-1.056	75.61	-53.347	71.786	70.503	22.947	-1.7932	-5.4112	0.77869	-2.3447	30.952	-5.098
116.98	-2.346	50.953	-5.5734	0.65096	-2.463	-0.27573	0.34839	-0.05393	0.66022	-1.3176	3504.5	23.537	-1.0534	75.611	-53.365	71.787	70.503	22.947	-1.7932	-5.4112	0.77869	-2.3447	30.952	-5.098
116.98	-2.3401	50.95	-5.5748	0.6527	-2.4633	-0.27212	0.34619	-0.047164	0.66022	-1.3176	3503.9	23.535	-1.0507	75.612	-53.386	71.789	70.503	22.947	-1.7932	-5.4112	0.77869	-2.3447	30.952	-5.098
116.99	-2.3342	50.948	-5.5761	0.65443	-2.4635	-0.26828	0.3436	-0.040392	0.66022	-1.3176	3503.3	23.533	-1.048	75.613	-53.41	71.791	70.503	22.947	-1.7932	-5.4112	0.77869	-2.3447	30.952	-5.098
116.99	-2.3283	50.946	-5.5774	0.65614	-2.4637	-0.26421	0.34064	-0.033622	0.66022	-1.3176	3502.7	23.532	-1.0454	75.614	-53.436	71.792	70.503	22.947	-1.7932	-5.4112	0.77869	-2.3447	30.952	-5.098
116.99	-2.3224	50.944	-5.5788	0.65783	-2.4638	-0.25992	0.33731	-0.026864	0.66022	-1.3176	3502.1	23.531	-1.0427	75.615	-53.465	71.794	70.503	22.947	-1.7932	-5.4112	0.77869	-2.3447	30.952	-5.098
116.99	-2.3165	50.943	-5.58	0.65951	-2.4639	-0.25541	0.33362	-0.020126	0.66022	-1.3176	3501.4	23.53	-1.04	75.616	-53.497	71.796	70.503	22.947	-1.7932	-5.4112	0.77869	-2.3447	30.952	-5.098
117.0	-2.3106	50.942	-5.5813	0.66117	-2.464	-0.2507	0.32958	-0.013417	0.66022	-1.3176	3500.8	23.529	-1.0374	75.617	-53.531	71.797	70.503	22.947	-1.7932	-5.4112	0.77869	-2.3447	30.952	-5.098
117.0	-2.3047	50.942	-5.5825	0.6628	-2.4641	-0.24579	0.3252	-0.006745	0.66022	-1.3176	3500.2	23.528	-1.0347	75.618	-53.568	71.799	70.503	22.947	-1.7932	-5.4112	0.77869	-2.3447	30.952	-5.098
117.0	-2.2989	50.942	-5.5838	0.66442	-2.4641	-0.24069	0.32049	-0.00011807	0.66022	-1.3176	3499.6	23.528	-1.0321	75.619	-53.607	71.801	70.503	22.947	-1.7932	-5.4112	0.77869	-2.3447	30.952	-5.098
117.0	-2.2931	50.942	-5.585	0.66601	-2.4641	-0.2354	0.31546	0.0064554	0.66022	-1.3176	3499.0	23.528	-1.0294	75.62	-53.649	71.802	70.503	22.947	-1.7932	-5.4112	0.77869	-2.3447	30.952	-5.098
117.0	-2.2873	50.943	-5.5861	0.66757	-2.464	-0.22993	0.3101	0.012967	0.66022	-1.3176	3498.3	23.528	-1.0269	75.621	-53.694	71.804	70.503	22.947	-1.7932	-5.4112	0.77869	-2.3447	30.952	-5.098
117.01	-2.2816	50.945	-5.5873	0.66911	-2.4639	-0.22429	0.30445	0.01941	0.66022	-1.3176	3497.7	23.528	-1.0243	75.622	-53.742	71.806	70.503	22.947	-1.7932	-5.4112	0.77869	-2.3447	30.952	-5.098
117.01	-2.276	50.946	-5.5884	0.67062	-2.4638	-0.2185	0.2985	0.025776	0.66022	-1.3176	3497.1	23.529	-1.0217	75.623	-53.792	71.807	70.503	22.947	-1.7932	-5.4112	0.77869	-2.3447	30.952	-5.098
117.01	-2.2704	50.949	-5.5894	0.67209	-2.4637	-0.21255	0.29227	0.032057	0.66022	-1.3176	3496.5	23.53	-1.0192	75.624	-53.844	71.809	70.503	22.947	-1.7932	-5.4112	0.77869	-2.3447	30.952	-5.098
117.01	-2.265	50.951	-5.5905	0.67354	-2.4635	-0.20645	0.28577	0.038247	0.66022	-1.3176	3495.8	23.531	-1.0168	75.625	-53.9	71.81	70.503	22.947	-1.7932	-5.4112	0.77869	-2.3447	30.952	-5.098
117.01	-2.2595	50.954	-5.5915	0.67495	-2.4633	-0.20022	0.279	0.044337	0.66022	-1.3176	3495.2	23.532	-1.0143	75.626	-53.957	71.812	70.503	22.947	-1.7932	-5.4112	0.77869	-2.3447	30.952	-5.098
117.01	-2.2542	50.957	-5.5925	0.67633	-2.4631	-0.19386	0.27199	0.050322	0.66022	-1.3176	3494.6	23.533	-1.0119	75.628	-54.018	71.814	70.503	22.947	-1.7932	-5.4112	0.77869	-2.3447	30.952	-5.098
117.01	-2.249	50.961	-5.5934	0.67767	-2.4628	-0.18739	0.26473	0.056195	0.66022	-1.3176	3494.0	23.534	-1.0095	75.629	-54.081	71.815	70.503	22.947	-1.7932	-5.4112	0.77869	-2.3447	30.952	-5.098
117.01	-2.2439	50.965	-5.5944	0.67898	-2.4625	-0.1808	0.25725	0.061949	0.66022	-1.3176	3493.3	23.536	-1.0072	75.63	-54.146	71.817	70.503	22.947	-1.7932	-5.4112	0.77869	-2.3447	30.952	-5.098
117.01	-2.2388	50.969	-5.5952	0.68024	-2.4622	-0.17412	0.24956	0.067578	0.66022	-1.3176	3492.7	23.538	-1.005	75.631	-54.214	71.819	70.503	22.947	-1.7932	-5.4112	0.77869	-2.3447	30.952	-5.098
117.01	-2.2339	50.974	-5.5961	0.68147	-2.4618	-0.16734	0.24166	0.073076	0.66022	-1.3176	3492.1	23.54	-1.0027	75.632	-54.285	71.82	70.503	22.947	-1.7932	-5.4112	0.77869	-2.3447	30.952	-5.098
117.01	-2.2291	50.979	-5.5969	0.68266	-2.4614	-0.16048	0.23357	0.078437	0.66022	-1.3176	3491.5	23.542	-1.0005	75.633	-54.358	71.822	70.503	22.947	-1.7932	-5.4112	0.77869	-2.3447	30.952	-5.098
117.01	-2.2243	50.985	-5.5977	0.68381	-2.461	-0.15354	0.2253	0.083657	0.66022	-1.3176	3490.9	23.544	-0.99841	75.633	-54.434	71.823	70.503	22.947	-1.7932	-5.4112	0.77869	-2.3447	30.952	-5.098
117.01	-2.2197	50.99	-5.5985	0.68491	-2.4606	-0.14654	0.21687	0.08873	0.66022	-1.3176	3490.2	23.547	-0.99633	75.634	-54.512	71.825	70.503	22.947	-1.7932	-5.4112	0.77869	-2.3447	30.952	-5.098
117.01	-2.2152	50.996	-5.5992	0.68597	-2.4601	-0.13949	0.20828	0.093651	0.66022	-1.3176	3489.6	23.549	-0.9943	75.635	-54.592	71.827	70.503	22.947	-1.7932	-5.4112	0.77869	-2.3447	30.952	-5.098
117.01	-2.2109	51.002	-5.5999	0.68699	-2.4597	-0.13239	0.19955	0.098415	0.66022	-1.3176	3489.0	23.552	-0.99232	75.636	-54.675	71.828	70.503	22.947	-1.7932	-5.4112	0.77869	-2.3447	30.952	-5.098
117.01	-2.2066	51.009	-5.6005	0.68797	-2.4592	-0.12525	0.19069	0.10302	0.66022	-1.3176	3488.4	23.555	-0.99039	75.637	-54.761	71.83	70.503	22.947	-1.7932	-5.4112	0.77869	-2.3447	30.952	-5.098
117.01	-2.2024	51.015	-5.6011	0.6889	-2.4586	-0.11808	0.18171	0.10746	0.66022	-1.3176	3487.7	23.558	-0.98851	75.638	-54.848	71.832	70.503	22.947	-1.7932	-5.4112	0.77869	-2.3447	30.952	-5.098
117.0	-2.1984	51.022	-5.6017	0.68979	-2.4581	-0.11089	0.17262	0.11173	0.66022	-1.3176	3487.1	23.561	-0.98669	75.639	-54.939	71.833	70.503	22.947	-1.7932	-5.4112	0.77869	-2.3447	30.952	-5.098
117.0	-2.1945	51.029	-5.6022	0.69063	-2.4575	-0.10369	0.16344	0.11583	0.66022	-1.3176	3486.5	23.564	-0.98492	75.64	-55.031	71.835	70.503	22.947	-1.7932	-5.4112	0.77869	-2.3447	30.952	-5.098
117.0	-2.1907	51.037	-5.6027	0.69142	-2.4569	-0.096487	0.15418	0.11975	0.66022	-1.3176	3485.9	23.567	-0.9832	75.641	-55.126	71.836	70.503	22.947	-1.7932	-5.4112	0.77869	-2.3447	30.952	-5.098
117.0	-2.187	51.044	-5.6032	0.69217	-2.4563	-0.089291	0.14485	0.1235	0.66022	-1.3176	3485.2	23.57	-0.98153	75.642	-55.223	71.838	70.503	22.947	-1.7932	-5.4112	0.77869	-2.3447	30.952	-5.098
117.0	-2.1834	51.052	-5.6036	0.69287	-2.4557	-0.082108	0.13546	0.12706	0.66022	-1.3176	3484.6	23.574	-0.97992	75.643	-55.322	71.84	70.503	22.947	-1.7932	-5.4112	0.77869	-2.3447	30.952	-5.098
117.0	-2.18	51.06	-5.604	0.69352	-2.4551	-0.074948	0.12602	0.13045	0.66022	-1.3176	3484.0	23.577	-0.97835	75.644	-55.424	71.841	70.503	22.947	-1.7932	-5.4112	0.77869	-2.3447	30.952	-5.098
117.0	-2.1766	51.068	-5.6044	0.69413	-2.4544	-0.067818	0.11654	0.13365	0.66022	-1.3176	3483.3	23.581	-0.97684	75.646	-55.528	71.843	70.503	22.947	-1.7932	-5.4112	0.77869	-2.3447	30.952	-5.098
116.99	-2.1734	51.076	-5.6047	0.69469	-2.4537	-0.060726	0.10704	0.13666	0.66022	-1.3176	3482.7	23.585	-0.97537	75.647	-55.634	71.845	70.503	22.947	-1.7932	-5.4112	0.77869	-2.3447	30.952	-5.098
116.99	-2.1703	51.085	-5.605	0.6952	-2.453	-0.053681	0.097531	0.13949	0.66022	-1.3176	3482.1	23.588	-0.97395	75.648	-55.743	71.846	70.503	22.947	-1.7932	-5.4112	0.77869	-2.3447	30.952	-5.098
116.99	-2.1672	51.093	-5.6052	0.69566	-2.4523	-0.04669	0.088016	0.14212	0.66022	-1.3176	3481.5	23.592	-0.97258	75.649	-55.853	71.848	70.503	22.947	-1.7932	-5.4112	0.77869	-2.3447	30.952	-5.098
116.99	-2.1643	51.102	-5.6054	0.69608	-2.4516	-0.039759	0.078508	0.14457	0.66022	-1.3176	3480.8	23.596	-0.97126	75.65	-55.966	71.85	70.503	22.947	-1.7932	-5.4112	0.77869	-2.3447	30.952	-5.098
116.99	-2.1615	51.111	-5.6056	0.69645	-2.4509	-0.032897	0.069018	0.14683	0.66022	-1.3176	3480.2	23.6	-0.96998	75.651	-56.081	71.851	70.503	22.947	-1.7932	-5.4112	0.77869	-2.3447	30.952	-5.098
116.99	-2.1588	51.12	-5.6058	0.69677	-2.4501	-0.02611	0.059556	0.1489	0.66022	-1.3176	3479.6	23.604	-0.96875	75.652	-56.197	71.853	70.503	22.947	-1.7932	-5.4112	0.77869	-2.3447	30.952	-5.098
116.98	-2.1561	51.128	-5.6059	0.69705	-2.4494	-0.018841	0.050897	0.15088	0.66022	-1.3176	3479.0	23.608	-0.96755	75.653	-56.316	71.855	70.503	22.947	-1.7932	-5.4112	0.77869	-2.3447	30.952	-5.098
116.98	-2.1536	51.138	-5.6059	0.69728	-2.4486	-0.0112	0.042867	0.15278	0.66022	-1.3176	3478.3	23.612	-0.9664	75.654	-56.437	71.856	70.503	22.947	-1.7932	-5.4112	0.77869	-2.3447	30.952	-5.098
116.98	-2.1512	51.147	-5.606	0.69747	-2.4479	-0.003649	0.034845	0.15451	0.66022	-1.3176	3477.7	23.616	-0.96529	75.655	-56.56	71.858	70.503	22.947	-1.7932	-5.4112	0.77869	-2.3447	30.952	-5.098
116.98	-2.1488	51.156	-5.606	0.69763	-2.4471	0.0038059	0.026839	0.15608	0.66022	-1.3176	3477.1	23.62	-0.96421	75.656	-56.685	71.86	70.503	22.947	-1.7932	-5.4112	0.77869	-2.3447	30.952	-5.098
116.98	-2.1465	51.165	-5.6059	0.69774	-2.4463	0.011159	0.018853	0.15748	0.66022	-1.3176	3476.4	23.625	-0.96317	75.657	-56.811	71.861	70.503	22.947	-1.7932	-5.4112	0.77869	-2.3447	30.952	-5.098
116.97	-2.1443	51.175	-5.6059	0.69782	-2.4455	0.018406	0.010895	0.15872	0.66022	-1.3176	3475.8	23.629	-0.96217	75.658	-56.94	71.863	70.503	22.947	-1.7932	-5.4112	0.77869	-2.3447	30.952	-5.098
116.97	-2.1422	51.184	-5.6058	0.69785	-2.4447	0.025542	0.0029703	0.1598	0.66022	-1.3176	3475.2	23.633	-0.96119	75.659	-57.07	71.865	70.503	22.947	-1.7932	-5.4112	0.77869	-2.3447	30.952	-5.098
116.97	-2.1401	51.194	-5.6056	0.69785	-2.4439	0.032561	-0.0049148	0.16071	0.66022	-1.3176	3474.5	23.638	-0.96025	75.66	-57.202	71.867	70.503	22.947	-1.7932	-5.4112	0.77869	-2.3447	30.952	-5.098
116.97	-2.1381	51.204	-5.6054	0.6978	-2.4431	0.039458	-0.012754	0.16147	0.66022	-1.3176	3473.9	23.642	-0.95934	75.662	-57.336	71.868	70.503	22.947	-1.7932	-5.4112	0.77869	-2.3447	30.952	-5.098
116.97	-2.1362	51.213	-5.6052	0.69772	-2.4423	0.04623	-0.020543	0.16206	0.66022	-1.3176	3473.3	23.646	-0.95846	75.663	-57.471	71.87	70.503	22.947	-1.7932	-5.4112	0.77869	-2.3447	30.952	-5.098
116.96	-2.1343	51.223	-5.605	0.6976	-2.4415	0.052872	-0.028275	0.1625	0.66022	-1.3176	3472.7	23.651	-0.9576	75.664	-57.608	71.872	70.503	22.947	-1.7932	-5.4112	0.77869	-2.3447	30.952	-5.098
116.96	-2.1325	51.233	-5.6047	0.69744	-2.4407	0.05938	-0.035944	0.16277	0.66022	-1.3176	3472.0	23.655	-0.95678	75.665	-57.747	71.874	70.503	22.947	-1.7932	-5.4112	0.77869	-2.3447	30.952	-5.098
116.96	-2.1307	51.243	-5.6044	0.69724	-2.4399	0.06575	-0.043546	0.1629	0.66022	-1.3176	3471.4	23.66	-0.95597	75.666	-57.887	71.876	70.503	22.947	-1.7932	-5.4112	0.77869	-2.3447	30.952	-5.098
116.96	-2.129	51.253	-5.604	0.697	-2.439	0.071978	-0.051075	0.16287	0.66022	-1.3176	3470.8	23.664	-0.9552	75.667	-58.029	71.877	70.503	22.947	-1.7932	-5.4112	0.77869	-2.3447	30.952	-5.098
116.95	-2.1274	51.263	-5.6037	0.69673	-2.4382	0.078061	-0.058527	0.16268	0.66022	-1.3176	3470.1	23.668	-0.95445	75.669	-58.172	71.879	70.503	22.947	-1.7932	-5.4112	0.77869	-2.3447	30.952	-5.098
116.95	-2.1258	51.273	-5.6033	0.69642	-2.4374	0.083996	-0.065895	0.16235	0.66022	-1.3176	3469.5	23.673	-0.95372	75.67	-58.316	71.881	70.503	22.947	-1.7932	-5.4112	0.77869	-2.3447	30.952	-5.098
116.95	-2.1243	51.283	-5.6028	0.69607	-2.4366	0.089779	-0.073176	0.16186	0.66022	-1.3176	3468.9	23.678	-0.95302	75.671	-58.462	71.883	70.503	22.947	-1.7932	-5.4112	0.77869	-2.3447	30.952	-5.098
116.95	-2.1228	51.293	-5.6024	0.69568	-2.4358	0.095407	-0.080364	0.16124	0.66022	-1.3176	3468.2	23.682	-0.95233	75.672	-58.609	71.885	70.503	22.947	-1.7932	-5.4112	0.77869	-2.3447	30.952	-5.098
116.95	-2.1213	51.303	-5.6019	0.69526	-2.435	0.10088	-0.087456	0.16046	0.66022	-1.3176	3467.6	23.687	-0.95167	75.674	-58.758	71.887	70.503	22.947	-1.7932	-5.4112	0.77869	-2.3447	30.952	-5.098
116.94	-2.12	51.313	-5.6014	0.69481	-2.4342	0.10619	-0.094446	0.15954	0.66022	-1.3176	3467.0	23.691	-0.95104	75.675	-58.908	71.889	70.503	22.947	-1.7932	-5.4112	0.77869	-2.3447	30.952	-5.098
116.94	-2.1186	51.323	-5.6008	0.69432	-2.4334	0.11134	-0.10133	0.15849	0.66022	-1.3176	3466.3	23.696	-0.95042	75.676	-59.058	71.89	70.503	22.947	-1.7932	-5.4112	0.77869	-2.3447	30.952	-5.098
116.94	-2.1173	51.334	-5.6002	0.6938	-2.4326	0.11632	-0.1081	0.15729	0.66022	-1.3176	3465.7	23.7	-0.94982	75.678	-59.21	71.892	70.503	22.947	-1.7932	-5.4112	0.77869	-2.3447	30.952	-5.098
116.94	-2.1161	51.344	-5.5996	0.69324	-2.4318	0.12114	-0.11477	0.15596	0.66022	-1.3176	3465.1	23.705	-0.94925	75.679	-59.363	71.894	70.503	22.947	-1.7932	-5.4112	0.77869	-2.3447	30.952	-5.098
116.94	-2.1149	51.354	-5.599	0.69265	-2.431	0.12579	-0.12131	0.1545	0.66022	-1.3176	3464.4	23.709	-0.9487	75.68	-59.517	71.896	70.503	22.947	-1.7932	-5.4112	0.77869	-2.3447	30.952	-5.098
116.93	-2.1137	51.364	-5.5984	0.69203	-2.4303	0.13026	-0.12773	0.15291	0.66022	-1.3176	3463.8	23.714	-0.94816	75.681	-59.672	71.898	70.503	22.947	-1.7932	-5.4112	0.77869	-2.3447	30.952	-5.098
116.93	-2.1126	51.374	-5.5977	0.69137	-2.4295	0.13457	-0.13402	0.15119	0.66022	-1.3176	3463.2	23.718	-0.94765	75.683	-59.827	71.9	70.503	22.947	-1.7932	-5.4112	0.77869	-2.3447	30.952	-5.098
116.93	-2.1116	51.384	-5.597	0.69069	-2.4288	0.1387	-0.14019	0.14934	0.66022	-1.3176	3462.5	23.723	-0.94716	75.684	-59.983	71.902	70.503	22.947	-1.7932	-5.4112	0.77869	-2.3447	30.952	-5.098
116.93	-2.1106	51.394	-5.5963	0.68997	-2.428	0.14266	-0.14622	0.14737	0.66022	-1.3176	3461.9	23.727	-0.94669	75.686	-60.14	71.904	70.503	22.947	-1.7932	-5.4112	0.77869	-2.3447	30.952	-5.098
116.93	-2.1096	51.405	-5.5956	0.68922	-2.4273	0.14644	-0.15211	0.14528	0.66022	-1.3176	3461.3	23.732	-0.94624	75.687	-60.298	71.906	70.503	22.947	-1.7932	-5.4112	0.77869	-2.3447	30.952	-5.098
116.92	-2.1087	51.415	-5.5949	0.68845	-2.4266	0.15004	-0.15787	0.14308	0.66022	-1.3176	3460.6	23.736	-0.94582	75.688	-60.456	71.908	70.503	22.947	-1.7932	-5.4112	0.77869	-2.3447	30.952	-5.098
116.92	-2.1078	51.425	-5.5941	0.68765	-2.4259	0.15347	-0.16348	0.14076	0.66022	-1.3176	3460.0	23.741	-0.94542	75.69	-60.614	71.91	70.503	22.947	-1.7932	-5.4112	0.77869	-2.3447	30.952	-5.098
116.92	-2.107	51.435	-5.5933	0.68682	-2.4252	0.15671	-0.16895	0.13833	0.66022	-1.3176	3459.3	23.745	-0.94504	75.691	-60.773	71.912	70.503	22.947	-1.7932	-5.4112	0.77869	-2.3447	30.952	-5.098
116.92	-2.1063	51.445	-5.5925	0.68596	-2.4245	0.15978	-0.17427	0.13579	0.66022	-1.3176	3458.7	23.75	-0.94468	75.692	-60.932	71.914	70.503	22.947	-1.7932	-5.4112	0.77869	-2.3447	30.952	-5.098
116.92	-2.1056	51.455	-5.5917	0.68507	-2.4238	0.16267	-0.17943	0.13314	0.66022	-1.3176	3458.1	23.754	-0.94435	75.694	-61.091	71.916	70.503	22.947	-1.7932	-5.4112	0.77869	-2.3447	30.952	-5.098
116.92	-2.105	51.465	-5.5909	0.68416	-2.4232	0.16537	-0.18444	0.13039	0.66022	-1.3176	3457.4	23.758	-0.94405	75.695	-61.25	71.918	70.503	22.947	-1.7932	-5.4112	0.77869	-2.3447	30.952	-5.098
116.91	-2.1044	51.474	-5.5901	0.68323	-2.4225	0.16789	-0.18929	0.12754	0.66022	-1.3176	3456.8	23.763	-0.94377	75.697	-61.408	71.92	70.503	22.947	-1.7932	-5.4112	0.77869	-2.3447	30.952	-5.098
116.91	-2.1039	51.484	-5.5892	0.68227	-2.4219	0.17024	-0.19398	0.12459	0.66022	-1.3176	3456.2	23.767	-0.94352	75.698	-61.567	71.922	70.503	22.947	-1.7932	-5.4112	0.77869	-2.3447	30.952	-5.098
116.91	-2.1034	51.494	-5.5884	0.68129	-2.4213	0.1724	-0.19851	0.12155	0.66022	-1.3176	3455.5	23.771	-0.9433	75.7	-61.724	71.924	70.503	22.947	-1.7932	-5.4112	0.77869	-2.3447	30.952	-5.098
116.91	-2.103	51.504	-5.5875	0.68029	-2.4207	0.17438	-0.20287	0.11842	0.66022	-1.3176	3454.9	23.776	-0.94311	75.701	-61.882	71.926	70.503	22.947	-1.7932	-5.4112	0.77869	-2.3447	30.952	-5.098
116.91	-2.1027	51.513	-5.5866	0.67926	-2.4201	0.17618	-0.20706	0.1152	0.66022	-1.3176	3454.3	23.78	-0.94295	75.702	-62.038	71.928	70.503	22.947	-1.7932	-5.4112	0.77869	-2.3447	30.952	-5.098
116.91	-2.1024	51.523	-5.5858	0.67822	-2.4195	0.17779	-0.21108	0.11189	0.66022	-1.3176	3453.6	23.784	-0.94281	75.704	-62.193	71.93	70.503	22.947	-1.7932	-5.4112	0.77869	-2.3447	30.952	-5.098
116.9	-2.1023	51.532	-5.5849	0.67715	-2.419	0.17923	-0.21493	0.1085	0.66022	-1.3176	3453.0	23.788	-0.94272	75.705	-62.346	71.932	70.503	22.947	-1.7932	-5.4112	0.77869	-2.3447	30.952	-5.098
116.9	-2.1021	51.541	-5.584	0.67607	-2.4184	0.18049	-0.2186	0.10503	0.66022	-1.3176	3452.3	23.792	-0.94265	75.707	-62.498	71.934	70.503	22.947	-1.7932	-5.4112	0.77869	-2.3447	30.952	-5.098
116.9	-2.1021	51.551	-5.5831	0.67496	-2.4179	0.18156	-0.22209	0.10149	0.66022	-1.3176	3451.7	23.796	-0.94262	75.708	-62.648	71.937	70.503	22.947	-1.7932	-5.4112	0.77869	-2.3447	30.952	-5.098
116.9	-2.1022	51.56	-5.5822	0.67385	-2.4174	0.18246	-0.22541	0.097869	0.66022	-1.3176	3451.1	23.8	-0.94262	75.71	-62.796	71.939	70.503	22.947	-1.7932	-5.4112	0.77869	-2.3447	30.952	-5.098
116.9	-2.1023	51.569	-5.5812	0.67271	-2.4169	0.18317	-0.22854	0.094179	0.66022	-1.3176	3450.4	23.804	-0.94267	75.711	-62.94	71.941	70.503	22.947	-1.7932	-5.4112	0.77869	-2.3447	30.952	-5.098
116.9	-2.1025	51.578	-5.5803	0.67156	-2.4165	0.18371	-0.23149	0.090422	0.66022	-1.3176	3449.8	23.808	-0.94275	75.712	-63.081	71.943	70.503	22.947	-1.7932	-5.4112	0.77869	-2.3447	30.952	-5.098
116.9	-2.1028	51.586	-5.5794	0.6704	-2.416	0.18407	-0.23425	0.086601	0.66022	-1.3176	3449.2	23.812	-0.94286	75.714	-63.219	71.945	70.503	22.947	-1.7932	-5.4112	0.77869	-2.3447	30.952	-5.098
116.89	-2.1032	51.595	-5.5785	0.66922	-2.4156	0.18425	-0.23683	0.082718	0.66022	-1.3176	3448.5	23.816	-0.94302	75.715	-63.351	71.947	70.503	22.947	-1.7932	-5.4112	0.77869	-2.3447	30.952	-5.098
116.89	-2.1037	51.604	-5.5776	0.66803	-2.4152	0.18425	-0.23922	0.078776	0.66022	-1.3176	3447.9	23.819	-0.94322	75.717	-63.478	71.949	70.503	22.947	-1.7932	-5.4112	0.77869	-2.3447	30.952	-5.098
116.89	-2.1043	51.612	-5.5766	0.66683	-2.4148	0.18409	-0.24142	0.074778	0.66022	-1.3176	3447.2	23.823	-0.94347	75.718	-63.598	71.951	70.503	22.947	-1.7932	-5.4112	0.77869	-2.3447	30.952	-5.098
116.89	-2.105	51.62	-5.5757	0.66561	-2.4144	0.18374	-0.24342	0.070728	0.66022	-1.3176	3446.6	23.827	-0.94375	75.72	-63.711	71.953	70.503	22.947	-1.7932	-5.4112	0.77869	-2.3447	30.952	-5.098
116.89	-2.1058	51.628	-5.5748	0.66439	-2.4141	0.18322	-0.24524	0.066629	0.66022	-1.3176	3446.0	23.83	-0.94409	75.721	-63.816	71.955	70.503	22.947	-1.7932	-5.4112	0.77869	-2.3447	30.952	-5.098
116.89	-2.1066	51.636	-5.5739	0.66316	-2.4138	0.18254	-0.24686	0.062482	0.66022	-1.3176	3445.3	23.834	-0.94446	75.722	-63.91	71.957	70.503	22.947	-1.7932	-5.4112	0.77869	-2.3447	30.952	-5.098
116.89	-2.1076	51.644	-5.573	0.66192	-2.4135	0.18168	-0.24828	0.058292	0.66022	-1.3176	3444.7	23.837	-0.94489	75.724	-63.994	71.959	70.503	22.947	-1.7932	-5.4112	0.77869	-2.3447	30.952	-5.098
116.89	-2.1087	51.652	-5.5721	0.66068	-2.4132	0.18065	-0.2495	0.054061	0.66022	-1.3176	3444.0	23.84	-0.94536	75.725	-64.064	71.961	70.503	22.947	-1.7932	-5.4112	0.77869	-2.3447	30.952	-5.098
116.89	-2.1099	51.659	-5.5712	0.65943	-2.4129	0.17945	-0.25053	0.049792	0.66022	-1.3176	3443.4	23.843	-0.94588	75.727	-64.121	71.963	70.503	22.947	-1.7932	-5.4112	0.77869	-2.3447	30.952	-5.098
116.89	-2.1112	51.666	-5.5703	0.65817	-2.4127	0.17808	-0.25136	0.045489	0.66022	-1.3176	3442.8	23.846	-0.94645	75.728	-64.162	71.965	70.503	22.947	-1.7932	-5.4112	0.77869	-2.3447	30.952	-5.098
116.89	-2.1126	51.673	-5.5694	0.65692	-2.4125	0.17655	-0.25199	0.041153	0.66022	-1.3176	3442.1	23.849	-0.94707	75.73	-64.187	71.967	70.503	22.947	-1.7932	-5.4112	0.77869	-2.3447	30.952	-5.098
116.89	-2.1142	51.68	-5.5685	0.65566	-2.4123	0.17486	-0.25242	0.036789	0.66022	-1.3176	3441.5	23.852	-0.94774	75.731	-64.195	71.969	70.503	22.947	-1.7932	-5.4112	0.77869	-2.3447	30.952	-5.098
116.89	-2.1158	51.687	-5.5676	0.65439	-2.4121	0.173	-0.25265	0.032399	0.66022	-1.3176	3440.9	23.855	-0.94846	75.732	-64.185	71.971	70.503	22.947	-1.7932	-5.4112	0.77869	-2.3447	30.952	-5.098
116.88	-2.1176	51.693	-5.5668	0.65313	-2.412	0.17098	-0.25268	0.027986	0.66022	-1.3176	3440.2	23.858	-0.94924	75.734	-64.159	71.973	70.503	22.947	-1.7932	-5.4112	0.77869	-2.3447	30.952	-5.098
116.88	-2.1195	51.7	-5.5659	0.65187	-2.4118	0.16881	-0.2525	0.023553	0.66022	-1.3176	3439.6	23.86	-0.95007	75.735	-64.117	71.975	70.503	22.947	-1.7932	-5.4112	0.77869	-2.3447	30.952	-5.098
116.88	-2.1215	51.706	-5.5651	0.6506	-2.4117	0.16647	-0.25212	0.019103	0.66022	-1.3176	3438.9	23.863	-0.95095	75.736	-64.059	71.977	70.503	22.947	-1.7932	-5.4112	0.77869	-2.3447	30.952	-5.098
116.88	-2.1236	51.711	-5.5643	0.64935	-2.4116	0.16398	-0.25155	0.014639	0.66022	-1.3176	3438.3	23.865	-0.95188	75.738	-63.987	71.979	70.503	22.947	-1.7932	-5.4112	0.77869	-2.3447	30.952	-5.098
116.88	-2.1258	51.717	-5.5635	0.64809	-2.4116	0.16134	-0.25076	0.010164	0.66022	-1.3176	3437.7	23.868	-0.95287	75.739	-63.903	71.981	70.503	22.947	-1.7932	-5.4112	0.77869	-2.3447	30.952	-5.098
116.88	-2.1282	51.722	-5.5627	0.64684	-2.4115	0.15854	-0.24978	0.0056802	0.66022	-1.3176	3437.0	23.87	-0.95391	75.74	-63.808	71.983	70.503	22.947	-1.7932	-5.4112	0.77869	-2.3447	30.952	-5.098
116.88	-2.1307	51.727	-5.5619	0.64559	-2.4115	0.1556	-0.24859	0.0011918	0.66022	-1.3176	3436.4	23.872	-0.95501	75.742	-63.704	71.985	70.503	22.947	-1.7932	-5.4112	0.77869	-2.3447	30.952	-5.098
116.88	-2.1333	51.732	-5.5611	0.64435	-2.4115	0.15251	-0.2472	-0.0032988	0.66022	-1.3176	3435.7	23.874	-0.95616	75.743	-63.591	71.987	70.503	22.947	-1.7932	-5.4112	0.77869	-2.3447	30.952	-5.098
116.88	-2.136	51.737	-5.5603	0.64312	-2.4116	0.14927	-0.24561	-0.0077886	0.66022	-1.3176	3435.1	23.876	-0.95736	75.744	-63.471	71.989	70.503	22.947	-1.7932	-5.4112	0.77869	-2.3447	30.952	-5.098
116.89	-2.1388	51.741	-5.5596	0.6419	-2.4116	0.14589	-0.24382	-0.012275	0.66022	-1.3176	3434.5	23.877	-0.95862	75.745	-63.345	71.991	70.503	22.947	-1.7932	-5.4112	0.77869	-2.3447	30.952	-5.098
116.89	-2.1418	51.745	-5.5589	0.64068	-2.4117	0.14237	-0.24182	-0.016754	0.66022	-1.3176	3433.8	23.879	-0.95993	75.747	-63.214	71.992	70.503	22.947	-1.7932	-5.4112	0.77869	-2.3447	30.952	-5.098
116.89	-2.1449	51.749	-5.5582	0.63948	-2.4118	0.13872	-0.23963	-0.021223	0.66022	-1.3176	3433.2	23.88	-0.96129	75.748	-63.079	71.994	70.503	22.947	-1.7932	-5.4112	0.77869	-2.3447	30.952	-5.098
116.89	-2.1481	51.752	-5.5575	0.63829	-2.4119	0.13492	-0.23724	-0.02568	0.66022	-1.3176	3432.6	23.882	-0.9627	75.749	-62.941	71.996	70.503	22.947	-1.7932	-5.4112	0.77869	-2.3447	30.952	-5.098
116.89	-2.1514	51.756	-5.5568	0.63711	-2.412	0.131	-0.23465	-0.030121	0.66022	-1.3176	3431.9	23.883	-0.96417	75.75	-62.799	71.998	70.503	22.947	-1.7932	-5.4112	0.77869	-2.3447	30.952	-5.098
116.89	-2.1548	51.758	-5.5562	0.63594	-2.4122	0.12694	-0.23186	-0.034543	0.66022	-1.3176	3431.3	23.884	-0.96569	75.752	-62.655	72.0	70.503	22.947	-1.7932	-5.4112	0.77869	-2.3447	30.952	-5.098
116.89	-2.1583	51.761	-5.5556	0.63479	-2.4124	0.12276	-0.22888	-0.038944	0.66022	-1.3176	3430.6	23.885	-0.96726	75.753	-62.509	72.002	70.503	22.947	-1.7932	-5.4112	0.77869	-2.3447	30.952	-5.098
116.89	-2.162	51.763	-5.555	0.63365	-2.4126	0.11845	-0.2257	-0.043319	0.66022	-1.3176	3430.0	23.885	-0.96887	75.754	-62.362	72.003	70.503	22.947	-1.7932	-5.4112	0.77869	-2.3447	30.952	-5.098
116.89	-2.1657	51.765	-5.5544	0.63253	-2.4128	0.11402	-0.22234	-0.047667	0.66022	-1.3176	3429.4	23.886	-0.97054	75.755	-62.214	72.005	70.503	22.947	-1.7932	-5.4112	0.77869	-2.3447	30.952	-5.098
116.89	-2.1696	51.767	-5.5538	0.63143	-2.4131	0.10947	-0.21878	-0.051984	0.66022	-1.3176	3428.7	23.887	-0.97225	75.756	-62.064	72.007	70.503	22.947	-1.7932	-5.4112	0.77869	-2.3447	30.952	-5.098
116.89	-2.1735	51.768	-5.5533	0.63034	-2.4133	0.1048	-0.21503	-0.056268	0.66022	-1.3176	3428.1	23.887	-0.97401	75.757	-61.914	72.009	70.503	22.947	-1.7932	-5.4112	0.77869	-2.3447	30.952	-5.098
116.9	-2.1776	51.769	-5.5528	0.62928	-2.4136	0.10002	-0.2111	-0.060514	0.66022	-1.3176	3427.4	23.887	-0.97581	75.758	-61.764	72.01	70.503	22.947	-1.7932	-5.4112	0.77869	-2.3447	30.952	-5.098
116.9	-2.1817	51.77	-5.5523	0.62823	-2.4139	0.095136	-0.20698	-0.064721	0.66022	-1.3176	3426.8	23.887	-0.97765	75.76	-61.614	72.012	70.503	22.947	-1.7932	-5.4112	0.77869	-2.3447	30.952	-5.098
116.9	-2.186	51.771	-5.5518	0.62721	-2.4143	0.090143	-0.20268	-0.068884	0.66022	-1.3176	3426.2	23.887	-0.97954	75.761	-61.463	72.014	70.503	22.947	-1.7932	-5.4112	0.77869	-2.3447	30.952	-5.098
116.9	-2.1903	51.771	-5.5514	0.62621	-2.4146	0.085048	-0.1982	-0.073002	0.66022	-1.3176	3425.5	23.887	-0.98146	75.762	-61.313	72.016	70.503	22.947	-1.7932	-5.4112	0.77869	-2.3447	30.952	-5.098
116.9	-2.1947	51.77	-5.551	0.62523	-2.415	0.079853	-0.19355	-0.077071	0.66022	-1.3176	3424.9	23.886	-0.98342	75.763	-61.164	72.017	70.503	22.947	-1.7932	-5.4112	0.77869	-2.3447	30.952	-5.098
116.91	-2.1992	51.77	-5.5506	0.62427	-2.4154	0.074564	-0.18872	-0.081087	0.66022	-1.3176	3424.3	23.885	-0.98541	75.764	-61.014	72.019	70.503	22.947	-1.7932	-5.4112	0.77869	-2.3447	30.952	-5.098
116.91	-2.2037	51.769	-5.5502	0.62334	-2.4158	0.069183	-0.18372	-0.085049	0.66022	-1.3176	3423.6	23.885	-0.98744	75.765	-60.866	72.021	70.503	22.947	-1.7932	-5.4112	0.77869	-2.3447	30.952	-5.098
116.91	-2.2083	51.768	-5.5499	0.62243	-2.4162	0.063715	-0.17855	-0.088953	0.66022	-1.3176	3423.0	23.884	-0.9895	75.766	-60.718	72.022	70.503	22.947	-1.7932	-5.4112	0.77869	-2.3447	30.952	-5.098
116.91	-2.213	51.766	-5.5496	0.62156	-2.4167	0.058163	-0.17322	-0.092795	0.66022	-1.3176	3422.4	23.883	-0.99159	75.767	-60.571	72.024	70.503	22.947	-1.7932	-5.4112	0.77869	-2.3447	30.952	-5.098
116.91	-2.2178	51.764	-5.5493	0.6207	-2.4172	0.052532	-0.16773	-0.096574	0.66022	-1.3176	3421.7	23.882	-0.99371	75.768	-60.425	72.026	70.503	22.947	-1.7932	-5.4112	0.77869	-2.3447	30.952	-5.098
116.92	-2.2226	51.762	-5.5491	0.61988	-2.4177	0.046825	-0.16208	-0.10029	0.66022	-1.3176	3421.1	23.88	-0.99585	75.769	-60.28	72.027	70.503	22.947	-1.7932	-5.4112	0.77869	-2.3447	30.952	-5.098
116.92	-2.2274	51.76	-5.5488	0.61908	-2.4182	0.041046	-0.15628	-0.10393	0.66022	-1.3176	3420.4	23.879	-0.99801	75.77	-60.136	72.029	70.503	22.947	-1.7932	-5.4112	0.77869	-2.3447	30.952	-5.098
116.92	-2.2323	51.757	-5.5487	0.61832	-2.4187	0.035201	-0.15033	-0.10749	0.66022	-1.3176	3419.8	23.877	-1.0002	75.771	-59.993	72.03	70.503	22.947	-1.7932	-5.4112	0.77869	-2.3447	30.952	-5.098
116.93	-2.2373	51.753	-5.5485	0.61758	-2.4193	0.029293	-0.14424	-0.11099	0.66022	-1.3176	3419.2	23.875	-1.0024	75.772	-59.851	72.032	70.503	22.947	-1.7932	-5.4112	0.77869	-2.3447	30.952	-5.098
116.93	-2.2422	51.75	-5.5484	0.61687	-2.4198	0.023327	-0.13801	-0.1144	0.66022	-1.3176	3418.5	23.873	-1.0046	75.772	-59.711	72.033	70.503	22.947	-1.7932	-5.4112	0.77869	-2.3447	30.952	-5.098
116.93	-2.2472	51.746	-5.5483	0.6162	-2.4204	0.017308	-0.13164	-0.11773	0.66022	-1.3176	3417.9	23.871	-1.0068	75.773	-59.572	72.035	70.503	22.947	-1.7932	-5.4112	0.77869	-2.3447	30.952	-5.098
116.94	-2.2522	51.742	-5.5482	0.61556	-2.421	0.01124	-0.12514	-0.12098	0.66022	-1.3176	3417.3	23.868	-1.009	75.774	-59.435	72.036	70.503	22.947	-1.7932	-5.4112	0.77869	-2.3447	30.952	-5.098
116.94	-2.2572	51.737	-5.5481	0.61495	-2.4216	0.0051274	-0.11852	-0.12414	0.66022	-1.3176	3416.6	23.866	-1.0113	75.775	-59.299	72.038	70.503	22.947	-1.7932	-5.4112	0.77869	-2.3447	30.952	-5.098
116.94	-2.2622	51.732	-5.5481	0.61437	-2.4222	-0.0010241	-0.11177	-0.1272	0.66022	-1.3176	3416.0	23.863	-1.0135	75.776	-59.165	72.039	70.503	22.947	-1.7932	-5.4112	0.77869	-2.3447	30.952	-5.098
116.95	-2.2672	51.727	-5.5482	0.61383	-2.4229	-0.0072099	-0.10491	-0.13018	0.66022	-1.3176	3415.4	23.861	-1.0157	75.777	-59.032	72.041	70.503	22.947	-1.7932	-5.4112	0.77869	-2.3447	30.952	-5.098
116.95	-2.2722	51.722	-5.5482	0.61332	-2.4235	-0.013425	-0.097942	-0.13306	0.66022	-1.3176	3414.7	23.858	-1.018	75.778	-58.901	72.042	70.503	22.947	-1.7932	-5.4112	0.77869	-2.3447	30.952	-5.098
116.95	-2.2772	51.716	-5.5483	0.61285	-2.4242	-0.019664	-0.090867	-0.13583	0.66022	-1.3176	3414.1	23.855	-1.0202	75.778	-58.772	72.044	70.503	22.947	-1.7932	-5.4112	0.77869	-2.3447	30.952	-5.098
116.96	-2.2822	51.71	-5.5484	0.61242	-2.4249	-0.025923	-0.083693	-0.13851	0.66022	-1.3176	3413.5	23.851	-1.0224	75.779	-58.644	72.045	70.503	22.947	-1.7932	-5.4112	0.77869	-2.3447	30.952	-5.098
116.96	-2.2871	51.704	-5.5485	0.61201	-2.4256	-0.032195	-0.076426	-0.14108	0.66022	-1.3176	3412.8	23.848	-1.0246	75.78	-58.518	72.047	70.503	22.947	-1.7932	-5.4112	0.77869	-2.3447	30.952	-5.098
116.97	-2.292	51.697	-5.5487	0.61165	-2.4263	-0.038476	-0.069072	-0.14355	0.66022	-1.3176	3412.2	23.844	-1.0268	75.781	-58.394	72.048	70.503	22.947	-1.7932	-5.4112	0.77869	-2.3447	30.952	-5.098
116.97	-2.2969	51.69	-5.5489	0.61132	-2.427	-0.04476	-0.061637	-0.1459	0.66022	-1.3176	3411.6	23.841	-1.029	75.781	-58.272	72.049	70.503	22.947	-1.7932	-5.4112	0.77869	-2.3447	30.952	-5.098
116.98	-2.3017	51.683	-5.5492	0.61103	-2.4278	-0.051042	-0.054128	-0.14815	0.66022	-1.3176	3410.9	23.837	-1.0311	75.782	-58.152	72.051	70.503	22.947	-1.7932	-5.4112	0.77869	-2.3447	30.952	-5.098
116.98	-2.3064	51.675	-5.5494	0.61078	-2.4285	-0.057316	-0.046551	-0.15027	0.66022	-1.3176	3410.3	23.833	-1.0332	75.783	-58.034	72.052	70.503	22.947	-1.7932	-5.4112	0.77869	-2.3447	30.952	-5.098
116.99	-2.3111	51.667	-5.5497	0.61057	-2.4293	-0.063577	-0.038912	-0.15229	0.66022	-1.3176	3409.7	23.829	-1.0353	75.784	-57.917	72.054	70.503	22.947	-1.7932	-5.4112	0.77869	-2.3447	30.952	-5.098
116.99	-2.3157	51.659	-5.5501	0.61039	-2.43	-0.069819	-0.031218	-0.15418	0.66022	-1.3176	3409.0	23.825	-1.0374	75.784	-57.803	72.055	70.503	22.947	-1.7932	-5.4112	0.77869	-2.3447	30.952	-5.098
116.99	-2.3202	51.651	-5.5504	0.61026	-2.4308	-0.076037	-0.023476	-0.15595	0.66022	-1.3176	3408.4	23.82	-1.0394	75.785	-57.691	72.056	70.503	22.947	-1.7932	-5.4112	0.77869	-2.3447	30.952	-5.098
117.0	-2.3247	51.642	-5.5508	0.61016	-2.4316	-0.082225	-0.015693	-0.15759	0.66022	-1.3176	3407.8	23.816	-1.0413	75.786	-57.581	72.058	70.503	22.947	-1.7932	-5.4112	0.77869	-2.3447	30.952	-5.098
117.0	-2.329	51.633	-5.5513	0.6101	-2.4324	-0.088377	-0.007876	-0.15911	0.66022	-1.3176	3407.1	23.812	-1.0433	75.786	-57.473	72.059	70.503	22.947	-1.7932	-5.4112	0.77869	-2.3447	30.952	-5.098
117.01	-2.3332	51.624	-5.5517	0.61008	-2.4332	-0.094488	-3.1938e-05	-0.1605	0.66022	-1.3176	3406.5	23.807	-1.0452	75.787	-57.367	72.06	70.503	22.947	-1.7932	-5.4112	0.77869	-2.3447	30.952	-5.098
117.02	-2.3374	51.615	-5.5522	0.6101	-2.434	-0.10055	0.0078319	-0.16176	0.66022	-1.3176	3405.9	23.802	-1.047	75.788	-57.263	72.062	70.503	22.947	-1.7932	-5.4112	0.77869	-2.3447	30.952	-5.098
117.02	-2.3414	51.606	-5.5527	0.61016	-2.4348	-0.10656	0.015708	-0.16288	0.66022	-1.3176	3405.2	23.797	-1.0488	75.788	-57.161	72.063	70.503	22.947	-1.7932	-5.4112	0.77869	-2.3447	30.952	-5.098
117.03	-2.3453	51.596	-5.5533	0.61026	-2.4356	-0.11252	0.023589	-0.16388	0.66022	-1.3176	3404.6	23.792	-1.0505	75.789	-57.062	72.064	70.503	22.947	-1.7932	-5.4112	0.77869	-2.3447	30.952	-5.098
117.03	-2.3491	51.586	-5.5539	0.61039	-2.4364	-0.1184	0.031468	-0.16473	0.66022	-1.3176	3404.0	23.787	-1.0522	75.79	-56.965	72.065	70.503	22.947	-1.7932	-5.4112	0.77869	-2.3447	30.952	-5.098
117.04	-2.3527	51.576	-5.5545	0.61057	-2.4373	-0.12422	0.039337	-0.16545	0.66022	-1.3176	3403.3	23.782	-1.0538	75.79	-56.87	72.067	70.503	22.947	-1.7932	-5.4112	0.77869	-2.3447	30.952	-5.098
117.04	-2.3562	51.566	-5.5551	0.61079	-2.4381	-0.12997	0.047188	-0.16603	0.66022	-1.3176	3402.7	23.777	-1.0554	75.791	-56.777	72.068	70.503	22.947	-1.7932	-5.4112	0.77869	-2.3447	30.952	-5.098
117.05	-2.3595	51.555	-5.5558	0.61104	-2.4389	-0.13563	0.055013	-0.16647	0.66022	-1.3176	3402.1	23.772	-1.0569	75.792	-56.687	72.069	70.503	22.947	-1.7932	-5.4112	0.77869	-2.3447	30.952	-5.098
117.05	-2.3628	51.545	-5.5565	0.61134	-2.4398	-0.1412	0.062806	-0.16677	0.66022	-1.3176	3401.4	23.766	-1.0583	75.792	-56.598	72.071	70.503	22.947	-1.7932	-5.4112	0.77869	-2.3447	30.952	-5.098
117.06	-2.3658	51.534	-5.5572	0.61167	-2.4406	-0.14668	0.070557	-0.16693	0.66022	-1.3176	3400.8	23.761	-1.0597	75.793	-56.513	72.072	70.503	22.947	-1.7932	-5.4112	0.77869	-2.3447	30.952	-5.098
117.07	-2.3687	51.523	-5.5579	0.61204	-2.4414	-0.15207	0.07826	-0.16694	0.66022	-1.3176	3400.2	23.755	-1.061	75.793	-56.429	72.073	70.503	22.947	-1.7932	-5.4112	0.77869	-2.3447	30.952	-5.098
117.07	-2.3714	51.512	-5.5587	0.61245	-2.4423	-0.15735	0.085907	-0.16681	0.66022	-1.3176	3399.6	23.75	-1.0622	75.794	-56.348	72.074	70.503	22.947	-1.7932	-5.4112	0.77869	-2.3447	30.952	-5.098
117.08	-2.3739	51.501	-5.5595	0.6129	-2.4431	-0.16252	0.093488	-0.16653	0.66022	-1.3176	3398.9	23.744	-1.0633	75.795	-56.269	72.076	70.503	22.947	-1.7932	-5.4112	0.77869	-2.3447	30.952	-5.098
117.08	-2.3763	51.49	-5.5603	0.61339	-2.4439	-0.16757	0.101	-0.16611	0.66022	-1.3176	3398.3	23.739	-1.0644	75.795	-56.193	72.077	70.503	22.947	-1.7932	-5.4112	0.77869	-2.3447	30.952	-5.098
117.09	-2.3785	51.479	-5.5612	0.61391	-2.4448	-0.17251	0.10843	-0.16553	0.66022	-1.3176	3397.7	23.733	-1.0653	75.796	-56.119	72.078	70.503	22.947	-1.7932	-5.4112	0.77869	-2.3447	30.952	-5.098
117.09	-2.3805	51.468	-5.562	0.61447	-2.4456	-0.17664	0.1167	-0.16467	0.66022	-1.3176	3397.0	23.727	-1.0662	75.796	-56.048	72.079	70.503	22.947	-1.7932	-5.4112	0.77869	-2.3447	30.952	-5.098
117.1	-2.3823	51.457	-5.5629	0.61508	-2.4464	-0.18043	0.1251	-0.1636	0.66022	-1.3176	3396.4	23.722	-1.067	75.797	-55.978	72.081	70.503	22.947	-1.7932	-5.4112	0.77869	-2.3447	30.952	-5.098
117.11	-2.3839	51.445	-5.5638	0.61573	-2.4472	-0.18411	0.13335	-0.16236	0.66022	-1.3176	3395.8	23.716	-1.0677	75.798	-55.912	72.082	70.503	22.947	-1.7932	-5.4112	0.77869	-2.3447	30.952	-5.098
117.11	-2.3854	51.434	-5.5648	0.61641	-2.448	-0.18765	0.14142	-0.16096	0.66022	-1.3176	3395.1	23.71	-1.0684	75.798	-55.848	72.083	70.503	22.947	-1.7932	-5.4112	0.77869	-2.3447	30.952	-5.098
117.12	-2.3866	51.423	-5.5657	0.61714	-2.4488	-0.19105	0.14932	-0.1594	0.66022	-1.3176	3394.5	23.705	-1.0689	75.799	-55.786	72.084	70.503	22.947	-1.7932	-5.4112	0.77869	-2.3447	30.952	-5.098
117.12	-2.3876	51.412	-5.5667	0.61791	-2.4496	-0.19431	0.15702	-0.15768	0.66022	-1.3176	3393.9	23.699	-1.0694	75.799	-55.727	72.085	70.503	22.947	-1.7932	-5.4112	0.77869	-2.3447	30.952	-5.098
117.13	-2.3884	51.401	-5.5677	0.61871	-2.4504	-0.19743	0.16452	-0.1558	0.66022	-1.3176	3393.3	23.693	-1.0697	75.8	-55.67	72.087	70.503	22.947	-1.7932	-5.4112	0.77869	-2.3447	30.952	-5.098
117.14	-2.3891	51.39	-5.5687	0.61955	-2.4512	-0.2004	0.17182	-0.15376	0.66022	-1.3176	3392.6	23.688	-1.07	75.8	-55.615	72.088	70.503	22.947	-1.7932	-5.4112	0.77869	-2.3447	30.952	-5.098
117.14	-2.3895	51.379	-5.5697	0.62043	-2.4519	-0.20321	0.1789	-0.15157	0.66022	-1.3176	3392.0	23.682	-1.0702	75.801	-55.563	72.089	70.503	22.947	-1.7932	-5.4112	0.77869	-2.3447	30.952	-5.098
117.15	-2.3897	51.368	-5.5707	0.62134	-2.4527	-0.20587	0.18575	-0.14923	0.66022	-1.3176	3391.4	23.677	-1.0703	75.802	-55.514	72.09	70.503	22.947	-1.7932	-5.4112	0.77869	-2.3447	30.952	-5.098
117.15	-2.3897	51.357	-5.5717	0.62228	-2.4534	-0.20836	0.19238	-0.14673	0.66022	-1.3176	3390.7	23.671	-1.0703	75.802	-55.467	72.092	70.503	22.947	-1.7932	-5.4112	0.77869	-2.3447	30.952	-5.098
117.16	-2.3895	51.346	-5.5728	0.62326	-2.4542	-0.21069	0.19876	-0.14409	0.66022	-1.3176	3390.1	23.666	-1.0702	75.803	-55.423	72.093	70.503	22.947	-1.7932	-5.4112	0.77869	-2.3447	30.952	-5.098
117.17	-2.3891	51.336	-5.5738	0.62427	-2.4549	-0.21284	0.2049	-0.1413	0.66022	-1.3176	3389.5	23.66	-1.07	75.803	-55.381	72.094	70.503	22.947	-1.7932	-5.4112	0.77869	-2.3447	30.952	-5.098
117.17	-2.3885	51.325	-5.5749	0.62531	-2.4556	-0.21482	0.21078	-0.13837	0.66022	-1.3176	3388.9	23.655	-1.0697	75.804	-55.341	72.095	70.503	22.947	-1.7932	-5.4112	0.77869	-2.3447	30.952	-5.098
117.18	-2.3877	51.315	-5.576	0.62638	-2.4563	-0.21663	0.21641	-0.1353	0.66022	-1.3176	3388.2	23.65	-1.0693	75.805	-55.305	72.097	70.503	22.947	-1.7932	-5.4112	0.77869	-2.3447	30.952	-5.098
117.18	-2.3867	51.305	-5.5771	0.62747	-2.4569	-0.21826	0.22177	-0.13209	0.66022	-1.3176	3387.6	23.645	-1.0689	75.805	-55.27	72.098	70.503	22.947	-1.7932	-5.4112	0.77869	-2.3447	30.952	-5.098
117.19	-2.3855	51.295	-5.5782	0.6286	-2.4576	-0.2197	0.22686	-0.12875	0.66022	-1.3176	3387.0	23.64	-1.0683	75.806	-55.238	72.099	70.503	22.947	-1.7932	-5.4112	0.77869	-2.3447	30.952	-5.098
117.19	-2.3841	51.286	-5.5793	0.62974	-2.4582	-0.22097	0.23168	-0.12529	0.66022	-1.3176	3386.4	23.635	-1.0677	75.806	-55.209	72.1	70.503	22.947	-1.7932	-5.4112	0.77869	-2.3447	30.952	-5.098
117.2	-2.3825	51.276	-5.5804	0.63091	-2.4588	-0.22204	0.23621	-0.1217	0.66022	-1.3176	3385.7	23.63	-1.067	75.807	-55.182	72.102	70.503	22.947	-1.7932	-5.4112	0.77869	-2.3447	30.952	-5.098
117.2	-2.3808	51.267	-5.5815	0.6321	-2.4594	-0.22293	0.24046	-0.11799	0.66022	-1.3176	3385.1	23.626	-1.0662	75.808	-55.158	72.103	70.503	22.947	-1.7932	-5.4112	0.77869	-2.3447	30.952	-5.098
117.21	-2.3788	51.258	-5.5826	0.63332	-2.46	-0.22363	0.24441	-0.11416	0.66022	-1.3176	3384.5	23.621	-1.0653	75.808	-55.136	72.104	70.503	22.947	-1.7932	-5.4112	0.77869	-2.3447	30.952	-5.098
117.21	-2.3767	51.25	-5.5837	0.63455	-2.4606	-0.22413	0.24808	-0.11023	0.66022	-1.3176	3383.8	23.617	-1.0644	75.809	-55.117	72.105	70.503	22.947	-1.7932	-5.4112	0.77869	-2.3447	30.952	-5.098
117.22	-2.3744	51.241	-5.5848	0.6358	-2.4611	-0.22445	0.25144	-0.10619	0.66022	-1.3176	3383.2	23.612	-1.0633	75.809	-55.1	72.107	70.503	22.947	-1.7932	-5.4112	0.77869	-2.3447	30.952	-5.098
117.22	-2.372	51.233	-5.586	0.63706	-2.4616	-0.22457	0.25451	-0.10204	0.66022	-1.3176	3382.6	23.608	-1.0622	75.81	-55.086	72.108	70.503	22.947	-1.7932	-5.4112	0.77869	-2.3447	30.952	-5.098
117.23	-2.3694	51.225	-5.5871	0.63834	-2.4621	-0.2245	0.25728	-0.097805	0.66022	-1.3176	3382.0	23.604	-1.061	75.811	-55.074	72.109	70.503	22.947	-1.7932	-5.4112	0.77869	-2.3447	30.952	-5.098
117.23	-2.3666	51.218	-5.5882	0.63963	-2.4626	-0.22424	0.25974	-0.093475	0.66022	-1.3176	3381.3	23.6	-1.0598	75.811	-55.065	72.111	70.503	22.947	-1.7932	-5.4112	0.77869	-2.3447	30.952	-5.098
117.24	-2.3637	51.211	-5.5893	0.64094	-2.4631	-0.22378	0.26189	-0.089058	0.66022	-1.3176	3380.7	23.596	-1.0585	75.812	-55.058	72.112	70.503	22.947	-1.7932	-5.4112	0.77869	-2.3447	30.952	-5.098
117.24	-2.3606	51.204	-5.5904	0.64225	-2.4635	-0.22313	0.26374	-0.084562	0.66022	-1.3176	3380.1	23.593	-1.0571	75.813	-55.054	72.113	70.503	22.947	-1.7932	-5.4112	0.77869	-2.3447	30.952	-5.098
117.25	-2.3574	51.197	-5.5916	0.64358	-2.4639	-0.22229	0.26528	-0.07999	0.66022	-1.3176	3379.5	23.589	-1.0556	75.813	-55.053	72.114	70.503	22.947	-1.7932	-5.4112	0.77869	-2.3447	30.952	-5.098
117.25	-2.354	51.191	-5.5927	0.6449	-2.4643	-0.22125	0.26651	-0.075348	0.66022	-1.3176	3378.8	23.586	-1.0541	75.814	-55.054	72.116	70.503	22.947	-1.7932	-5.4112	0.77869	-2.3447	30.952	-5.098
117.25	-2.3505	51.185	-5.5938	0.64624	-2.4647	-0.22003	0.26743	-0.070643	0.66022	-1.3176	3378.2	23.583	-1.0525	75.814	-55.057	72.117	70.503	22.947	-1.7932	-5.4112	0.77869	-2.3447	30.952	-5.098
117.26	-2.3469	51.179	-5.5949	0.64758	-2.465	-0.21861	0.26804	-0.06588	0.66022	-1.3176	3377.6	23.58	-1.0509	75.815	-55.063	72.118	70.503	22.947	-1.7932	-5.4112	0.77869	-2.3447	30.952	-5.098
117.26	-2.3432	51.174	-5.596	0.64892	-2.4653	-0.21701	0.26834	-0.061065	0.66022	-1.3176	3376.9	23.577	-1.0493	75.816	-55.071	72.119	70.503	22.947	-1.7932	-5.4112	0.77869	-2.3447	30.952	-5.098
117.26	-2.3394	51.169	-5.597	0.65026	-2.4656	-0.21523	0.26834	-0.056204	0.66022	-1.3176	3376.3	23.574	-1.0475	75.816	-55.082	72.121	70.503	22.947	-1.7932	-5.4112	0.77869	-2.3447	30.952	-5.098
117.27	-2.3355	51.164	-5.5981	0.6516	-2.4659	-0.21326	0.26803	-0.051302	0.66022	-1.3176	3375.7	23.572	-1.0458	75.817	-55.096	72.122	70.503	22.947	-1.7932	-5.4112	0.77869	-2.3447	30.952	-5.098
117.27	-2.3314	51.16	-5.5992	0.65294	-2.4661	-0.2111	0.26743	-0.046366	0.66022	-1.3176	3375.1	23.57	-1.044	75.818	-55.111	72.123	70.503	22.947	-1.7932	-5.4112	0.77869	-2.3447	30.952	-5.098
117.27	-2.3273	51.156	-5.6002	0.65428	-2.4664	-0.20878	0.26652	-0.041403	0.66022	-1.3176	3374.4	23.567	-1.0421	75.818	-55.13	72.124	70.503	22.947	-1.7932	-5.4112	0.77869	-2.3447	30.952	-5.098
117.28	-2.3231	51.152	-5.6013	0.65561	-2.4665	-0.20627	0.26531	-0.036417	0.66022	-1.3176	3373.8	23.565	-1.0402	75.819	-55.151	72.126	70.503	22.947	-1.7932	-5.4112	0.77869	-2.3447	30.952	-5.098
117.28	-2.3189	51.149	-5.6023	0.65693	-2.4667	-0.2036	0.2638	-0.031415	0.66022	-1.3176	3373.2	23.564	-1.0383	75.819	-55.174	72.127	70.503	22.947	-1.7932	-5.4112	0.77869	-2.3447	30.952	-5.098
117.28	-2.3145	51.146	-5.6033	0.65824	-2.4669	-0.20075	0.26201	-0.026404	0.66022	-1.3176	3372.5	23.562	-1.0363	75.82	-55.2	72.128	70.503	22.947	-1.7932	-5.4112	0.77869	-2.3447	30.952	-5.098
117.28	-2.3101	51.144	-5.6043	0.65955	-2.467	-0.19774	0.25993	-0.021389	0.66022	-1.3176	3371.9	23.56	-1.0344	75.821	-55.228	72.13	70.503	22.947	-1.7932	-5.4112	0.77869	-2.3447	30.952	-5.098
117.29	-2.3057	51.141	-5.6053	0.66084	-2.4671	-0.19457	0.25757	-0.016376	0.66022	-1.3176	3371.3	23.559	-1.0324	75.821	-55.258	72.131	70.503	22.947	-1.7932	-5.4112	0.77869	-2.3447	30.952	-5.098
117.29	-2.3012	51.139	-5.6062	0.66212	-2.4671	-0.19124	0.25493	-0.011372	0.66022	-1.3176	3370.7	23.558	-1.0303	75.822	-55.292	72.132	70.503	22.947	-1.7932	-5.4112	0.77869	-2.3447	30.952	-5.098
117.29	-2.2966	51.138	-5.6072	0.66339	-2.4672	-0.18776	0.25201	-0.0063827	0.66022	-1.3176	3370.0	23.557	-1.0283	75.823	-55.327	72.133	70.503	22.947	-1.7932	-5.4112	0.77869	-2.3447	30.952	-5.098
117.29	-2.292	51.137	-5.6081	0.66464	-2.4672	-0.18413	0.24883	-0.001414	0.66022	-1.3176	3369.4	23.556	-1.0262	75.823	-55.365	72.135	70.503	22.947	-1.7932	-5.4112	0.77869	-2.3447	30.952	-5.098
117.29	-2.2874	51.136	-5.609	0.66588	-2.4672	-0.18035	0.24538	0.003528	0.66022	-1.3176	3368.8	23.556	-1.0242	75.824	-55.405	72.136	70.503	22.947	-1.7932	-5.4112	0.77869	-2.3447	30.952	-5.098
117.29	-2.2828	51.136	-5.6099	0.6671	-2.4672	-0.17644	0.24168	0.0084376	0.66022	-1.3176	3368.2	23.555	-1.0221	75.824	-55.448	72.137	70.503	22.947	-1.7932	-5.4112	0.77869	-2.3447	30.952	-5.098
117.3	-2.2782	51.136	-5.6108	0.6683	-2.4671	-0.17239	0.23773	0.013309	0.66022	-1.3176	3367.5	23.555	-1.02	75.825	-55.493	72.139	70.503	22.947	-1.7932	-5.4112	0.77869	-2.3447	30.952	-5.098
117.3	-2.2735	51.136	-5.6116	0.66947	-2.467	-0.16822	0.23354	0.018136	0.66022	-1.3176	3366.9	23.555	-1.0179	75.826	-55.54	72.14	70.503	22.947	-1.7932	-5.4112	0.77869	-2.3447	30.952	-5.098
117.3	-2.2689	51.136	-5.6125	0.67063	-2.4669	-0.16392	0.2291	0.022913	0.66022	-1.3176	3366.3	23.555	-1.0158	75.826	-55.59	72.141	70.503	22.947	-1.7932	-5.4112	0.77869	-2.3447	30.952	-5.098
117.3	-2.2642	51.137	-5.6133	0.67176	-2.4668	-0.1595	0.22444	0.027635	0.66022	-1.3176	3365.6	23.555	-1.0137	75.827	-55.642	72.142	70.503	22.947	-1.7932	-5.4112	0.77869	-2.3447	30.952	-5.098
117.3	-2.2596	51.139	-5.6141	0.67287	-2.4667	-0.15497	0.21956	0.032296	0.66022	-1.3176	3365.0	23.556	-1.0116	75.828	-55.697	72.144	70.503	22.947	-1.7932	-5.4112	0.77869	-2.3447	30.952	-5.098
117.3	-2.2549	51.14	-5.6148	0.67396	-2.4665	-0.15033	0.21446	0.03689	0.66022	-1.3176	3364.4	23.556	-1.0095	75.828	-55.754	72.145	70.503	22.947	-1.7932	-5.4112	0.77869	-2.3447	30.952	-5.098
117.3	-2.2503	51.142	-5.6156	0.67502	-2.4663	-0.14559	0.20915	0.041414	0.66022	-1.3176	3363.8	23.557	-1.0075	75.829	-55.813	72.146	70.503	22.947	-1.7932	-5.4112	0.77869	-2.3447	30.952	-5.098
117.3	-2.2457	51.144	-5.6163	0.67605	-2.4661	-0.14076	0.20365	0.04586	0.66022	-1.3176	3363.1	23.558	-1.0054	75.83	-55.874	72.148	70.503	22.947	-1.7932	-5.4112	0.77869	-2.3447	30.952	-5.098
117.3	-2.2412	51.147	-5.617	0.67705	-2.4658	-0.13583	0.19795	0.050226	0.66022	-1.3176	3362.5	23.559	-1.0034	75.83	-55.938	72.149	70.503	22.947	-1.7932	-5.4112	0.77869	-2.3447	30.952	-5.098
117.3	-2.2367	51.15	-5.6176	0.67803	-2.4656	-0.13083	0.19207	0.054505	0.66022	-1.3176	3361.9	23.56	-1.0013	75.831	-56.004	72.15	70.503	22.947	-1.7932	-5.4112	0.77869	-2.3447	30.952	-5.098
117.3	-2.2322	51.153	-5.6183	0.67898	-2.4653	-0.12574	0.18601	0.058692	0.66022	-1.3176	3361.2	23.561	-0.99932	75.831	-56.072	72.151	70.503	22.947	-1.7932	-5.4112	0.77869	-2.3447	30.952	-5.098
117.3	-2.2277	51.156	-5.6189	0.67989	-2.465	-0.12059	0.17979	0.062785	0.66022	-1.3176	3360.6	23.563	-0.99732	75.832	-56.143	72.153	70.503	22.947	-1.7932	-5.4112	0.77869	-2.3447	30.952	-5.098
117.3	-2.2234	51.16	-5.6195	0.68077	-2.4647	-0.11537	0.17342	0.066777	0.66022	-1.3176	3360.0	23.564	-0.99535	75.833	-56.216	72.154	70.503	22.947	-1.7932	-5.4112	0.77869	-2.3447	30.952	-5.098
117.3	-2.219	51.164	-5.6201	0.68162	-2.4643	-0.1101	0.16689	0.070665	0.66022	-1.3176	3359.3	23.566	-0.9934	75.833	-56.291	72.155	70.503	22.947	-1.7932	-5.4112	0.77869	-2.3447	30.952	-5.098
117.3	-2.2147	51.168	-5.6206	0.68244	-2.464	-0.10477	0.16022	0.074446	0.66022	-1.3176	3358.7	23.568	-0.99147	75.834	-56.368	72.157	70.503	22.947	-1.7932	-5.4112	0.77869	-2.3447	30.952	-5.098
117.3	-2.2105	51.172	-5.6211	0.68323	-2.4636	-0.099396	0.15343	0.078114	0.66022	-1.3176	3358.1	23.57	-0.98957	75.835	-56.447	72.158	70.503	22.947	-1.7932	-5.4112	0.77869	-2.3447	30.952	-5.098
117.3	-2.2064	51.177	-5.6216	0.68398	-2.4632	-0.093984	0.14651	0.081666	0.66022	-1.3176	3357.5	23.572	-0.98771	75.835	-56.528	72.159	70.503	22.947	-1.7932	-5.4112	0.77869	-2.3447	30.952	-5.098
117.3	-2.2023	51.182	-5.622	0.68469	-2.4628	-0.08854	0.13949	0.0851	0.66022	-1.3176	3356.8	23.574	-0.98587	75.836	-56.612	72.16	70.503	22.947	-1.7932	-5.4112	0.77869	-2.3447	30.952	-5.098
117.3	-2.1982	51.187	-5.6225	0.68537	-2.4623	-0.08307	0.13235	0.088411	0.66022	-1.3176	3356.2	23.576	-0.98406	75.837	-56.698	72.162	70.503	22.947	-1.7932	-5.4112	0.77869	-2.3447	30.952	-5.098
117.29	-2.1943	51.192	-5.6229	0.68601	-2.4619	-0.077581	0.12513	0.091597	0.66022	-1.3176	3355.6	23.579	-0.98228	75.837	-56.785	72.163	70.503	22.947	-1.7932	-5.4112	0.77869	-2.3447	30.952	-5.098
117.29	-2.1904	51.198	-5.6232	0.68662	-2.4614	-0.072078	0.11782	0.094654	0.66022	-1.3176	3354.9	23.581	-0.98054	75.838	-56.875	72.164	70.503	22.947	-1.7932	-5.4112	0.77869	-2.3447	30.952	-5.098
117.29	-2.1866	51.204	-5.6236	0.68719	-2.4609	-0.066568	0.11044	0.097581	0.66022	-1.3176	3354.3	23.584	-0.97883	75.839	-56.967	72.166	70.503	22.947	-1.7932	-5.4112	0.77869	-2.3447	30.952	-5.098
117.29	-2.1829	51.21	-5.6239	0.68773	-2.4604	-0.061058	0.10299	0.10037	0.66022	-1.3176	3353.7	23.586	-0.97715	75.839	-57.061	72.167	70.503	22.947	-1.7932	-5.4112	0.77869	-2.3447	30.952	-5.098
117.29	-2.1793	51.216	-5.6242	0.68822	-2.4599	-0.055553	0.095486	0.10303	0.66022	-1.3176	3353.0	23.589	-0.97551	75.84	-57.157	72.168	70.503	22.947	-1.7932	-5.4112	0.77869	-2.3447	30.952	-5.098
117.29	-2.1757	51.222	-5.6245	0.68868	-2.4594	-0.05006	0.087933	0.10555	0.66022	-1.3176	3352.4	23.592	-0.97391	75.841	-57.255	72.17	70.503	22.947	-1.7932	-5.4112	0.77869	-2.3447	30.952	-5.098
117.29	-2.1722	51.229	-5.6247	0.6891	-2.4589	-0.044585	0.080342	0.10793	0.66022	-1.3176	3351.8	23.595	-0.97235	75.841	-57.355	72.171	70.503	22.947	-1.7932	-5.4112	0.77869	-2.3447	30.952	-5.098
117.28	-2.1688	51.236	-5.6249	0.68948	-2.4583	-0.039134	0.072722	0.11017	0.66022	-1.3176	3351.1	23.598	-0.97082	75.842	-57.457	72.172	70.503	22.947	-1.7932	-5.4112	0.77869	-2.3447	30.952	-5.098
117.28	-2.1655	51.243	-5.6251	0.68983	-2.4578	-0.033713	0.065082	0.11226	0.66022	-1.3176	3350.5	23.601	-0.96933	75.843	-57.561	72.174	70.503	22.947	-1.7932	-5.4112	0.77869	-2.3447	30.952	-5.098
117.28	-2.1623	51.25	-5.6252	0.69014	-2.4572	-0.027584	0.058431	0.11435	0.66022	-1.3176	3349.9	23.604	-0.96788	75.843	-57.666	72.175	70.503	22.947	-1.7932	-5.4112	0.77869	-2.3447	30.952	-5.098
117.28	-2.1592	51.257	-5.6254	0.69041	-2.4566	-0.021417	0.051843	0.11633	0.66022	-1.3176	3349.2	23.608	-0.96647	75.844	-57.774	72.176	70.503	22.947	-1.7932	-5.4112	0.77869	-2.3447	30.952	-5.098
117.28	-2.1561	51.264	-5.6255	0.69066	-2.456	-0.015289	0.045228	0.11819	0.66022	-1.3176	3348.6	23.611	-0.9651	75.845	-57.883	72.178	70.503	22.947	-1.7932	-5.4112	0.77869	-2.3447	30.952	-5.098
117.28	-2.1532	51.271	-5.6255	0.69087	-2.4554	-0.0092039	0.038592	0.11992	0.66022	-1.3176	3348.0	23.614	-0.96376	75.845	-57.994	72.179	70.503	22.947	-1.7932	-5.4112	0.77869	-2.3447	30.952	-5.098
117.27	-2.1503	51.279	-5.6256	0.69104	-2.4548	-0.0031677	0.03194	0.12152	0.66022	-1.3176	3347.3	23.618	-0.96247	75.846	-58.107	72.18	70.503	22.947	-1.7932	-5.4112	0.77869	-2.3447	30.952	-5.098
117.27	-2.1475	51.287	-5.6256	0.69118	-2.4542	0.0028148	0.02528	0.12299	0.66022	-1.3176	3346.7	23.621	-0.96121	75.847	-58.222	72.182	70.503	22.947	-1.7932	-5.4112	0.77869	-2.3447	30.952	-5.098
117.27	-2.1448	51.295	-5.6255	0.69129	-2.4536	0.0087387	0.018617	0.12433	0.66022	-1.3176	3346.1	23.625	-0.95999	75.847	-58.338	72.183	70.503	22.947	-1.7932	-5.4112	0.77869	-2.3447	30.952	-5.098
117.27	-2.1422	51.302	-5.6255	0.69137	-2.453	0.014599	0.011958	0.12555	0.66022	-1.3176	3345.4	23.628	-0.95881	75.848	-58.457	72.184	70.503	22.947	-1.7932	-5.4112	0.77869	-2.3447	30.952	-5.098
117.27	-2.1397	51.31	-5.6254	0.69141	-2.4524	0.020391	0.0053076	0.12663	0.66022	-1.3176	3344.8	23.632	-0.95768	75.849	-58.576	72.186	70.503	22.947	-1.7932	-5.4112	0.77869	-2.3447	30.952	-5.098
117.26	-2.1372	51.319	-5.6253	0.69142	-2.4517	0.02611	-0.0013273	0.12758	0.66022	-1.3176	3344.2	23.636	-0.95658	75.85	-58.698	72.187	70.503	22.947	-1.7932	-5.4112	0.77869	-2.3447	30.952	-5.098
117.26	-2.1349	51.327	-5.6251	0.6914	-2.4511	0.031751	-0.0079411	0.12841	0.66022	-1.3176	3343.5	23.64	-0.95552	75.85	-58.821	72.188	70.503	22.947	-1.7932	-5.4112	0.77869	-2.3447	30.952	-5.098
117.26	-2.1326	51.335	-5.6249	0.69134	-2.4504	0.037311	-0.014528	0.1291	0.66022	-1.3176	3342.9	23.644	-0.9545	75.851	-58.945	72.19	70.503	22.947	-1.7932	-5.4112	0.77869	-2.3447	30.952	-5.098
117.26	-2.1305	51.344	-5.6247	0.69126	-2.4498	0.042783	-0.021082	0.12967	0.66022	-1.3176	3342.3	23.647	-0.95352	75.852	-59.072	72.191	70.503	22.947	-1.7932	-5.4112	0.77869	-2.3447	30.952	-5.098
117.25	-2.1284	51.352	-5.6245	0.69113	-2.4491	0.048165	-0.027598	0.13011	0.66022	-1.3176	3341.6	23.651	-0.95258	75.853	-59.199	72.193	70.503	22.947	-1.7932	-5.4112	0.77869	-2.3447	30.952	-5.098
117.25	-2.1264	51.361	-5.6243	0.69098	-2.4485	0.053453	-0.034069	0.13041	0.66022	-1.3176	3341.0	23.655	-0.95168	75.853	-59.328	72.194	70.503	22.947	-1.7932	-5.4112	0.77869	-2.3447	30.952	-5.098
117.25	-2.1245	51.369	-5.624	0.69079	-2.4478	0.058641	-0.040491	0.13059	0.66022	-1.3176	3340.4	23.659	-0.95082	75.854	-59.459	72.196	70.503	22.947	-1.7932	-5.4112	0.77869	-2.3447	30.952	-5.098
117.25	-2.1227	51.378	-5.6237	0.69057	-2.4472	0.063726	-0.046858	0.13064	0.66022	-1.3176	3339.7	23.663	-0.95	75.855	-59.591	72.197	70.503	22.947	-1.7932	-5.4112	0.77869	-2.3447	30.952	-5.098
117.25	-2.121	51.387	-5.6233	0.69032	-2.4465	0.068705	-0.053164	0.13056	0.66022	-1.3176	3339.1	23.667	-0.94923	75.856	-59.724	72.198	70.503	22.947	-1.7932	-5.4112	0.77869	-2.3447	30.952	-5.098
117.24	-2.1194	51.396	-5.623	0.69004	-2.4459	0.073573	-0.059404	0.13036	0.66022	-1.3176	3338.5	23.671	-0.94849	75.857	-59.859	72.2	70.503	22.947	-1.7932	-5.4112	0.77869	-2.3447	30.952	-5.098
117.24	-2.1178	51.404	-5.6226	0.68973	-2.4452	0.078327	-0.065574	0.13003	0.66022	-1.3176	3337.8	23.675	-0.94779	75.857	-59.995	72.201	70.503	22.947	-1.7932	-5.4112	0.77869	-2.3447	30.952	-5.098
117.24	-2.1164	51.413	-5.6222	0.68939	-2.4446	0.082963	-0.071667	0.12958	0.66022	-1.3176	3337.2	23.679	-0.94714	75.858	-60.132	72.203	70.503	22.947	-1.7932	-5.4112	0.77869	-2.3447	30.952	-5.098
117.24	-2.115	51.422	-5.6218	0.68901	-2.4439	0.087479	-0.077678	0.129	0.66022	-1.3176	3336.6	23.683	-0.94652	75.859	-60.271	72.204	70.503	22.947	-1.7932	-5.4112	0.77869	-2.3447	30.952	-5.098
117.23	-2.1138	51.431	-5.6213	0.68861	-2.4433	0.09187	-0.083604	0.1283	0.66022	-1.3176	3335.9	23.687	-0.94595	75.86	-60.411	72.206	70.503	22.947	-1.7932	-5.4112	0.77869	-2.3447	30.952	-5.098
117.23	-2.1126	51.44	-5.6209	0.68818	-2.4426	0.096135	-0.089438	0.12748	0.66022	-1.3176	3335.3	23.692	-0.94542	75.861	-60.552	72.207	70.503	22.947	-1.7932	-5.4112	0.77869	-2.3447	30.952	-5.098
117.23	-2.1115	51.449	-5.6204	0.68772	-2.442	0.10027	-0.095177	0.12654	0.66022	-1.3176	3334.6	23.696	-0.94493	75.861	-60.694	72.209	70.503	22.947	-1.7932	-5.4112	0.77869	-2.3447	30.952	-5.098
117.23	-2.1106	51.458	-5.6199	0.68723	-2.4414	0.10427	-0.10082	0.12548	0.66022	-1.3176	3334.0	23.7	-0.94448	75.862	-60.837	72.21	70.503	22.947	-1.7932	-5.4112	0.77869	-2.3447	30.952	-5.098
117.22	-2.1097	51.467	-5.6193	0.68671	-2.4408	0.10813	-0.10635	0.1243	0.66022	-1.3176	3333.4	23.704	-0.94408	75.863	-60.981	72.212	70.503	22.947	-1.7932	-5.4112	0.77869	-2.3447	30.952	-5.098
117.22	-2.1089	51.476	-5.6188	0.68616	-2.4401	0.11186	-0.11177	0.12301	0.66022	-1.3176	3332.7	23.708	-0.94371	75.864	-61.127	72.213	70.503	22.947	-1.7932	-5.4112	0.77869	-2.3447	30.952	-5.098
117.22	-2.1082	51.485	-5.6182	0.68559	-2.4395	0.11545	-0.11708	0.12161	0.66022	-1.3176	3332.1	23.712	-0.94339	75.865	-61.273	72.215	70.503	22.947	-1.7932	-5.4112	0.77869	-2.3447	30.952	-5.098
117.22	-2.1076	51.493	-5.6176	0.68499	-2.4389	0.11889	-0.12227	0.12009	0.66022	-1.3176	3331.5	23.716	-0.94311	75.866	-61.42	72.216	70.503	22.947	-1.7932	-5.4112	0.77869	-2.3447	30.952	-5.098
117.21	-2.1071	51.502	-5.617	0.68437	-2.4383	0.12218	-0.12734	0.11847	0.66022	-1.3176	3330.8	23.72	-0.94287	75.866	-61.569	72.217	70.503	22.947	-1.7932	-5.4112	0.77869	-2.3447	30.952	-5.098
117.21	-2.1067	51.511	-5.6164	0.68372	-2.4377	0.12533	-0.13229	0.11674	0.66022	-1.3176	3330.2	23.724	-0.94267	75.867	-61.718	72.219	70.503	22.947	-1.7932	-5.4112	0.77869	-2.3447	30.952	-5.098
117.21	-2.1063	51.52	-5.6158	0.68305	-2.4372	0.12833	-0.1371	0.1149	0.66022	-1.3176	3329.5	23.728	-0.94252	75.868	-61.868	72.22	70.503	22.947	-1.7932	-5.4112	0.77869	-2.3447	30.952	-5.098
117.21	-2.1061	51.528	-5.6151	0.68235	-2.4366	0.13118	-0.14178	0.11296	0.66022	-1.3176	3328.9	23.732	-0.9424	75.869	-62.019	72.222	70.503	22.947	-1.7932	-5.4112	0.77869	-2.3447	30.952	-5.098
117.21	-2.106	51.537	-5.6145	0.68163	-2.436	0.13387	-0.14632	0.11091	0.66022	-1.3176	3328.3	23.736	-0.94233	75.87	-62.17	72.224	70.503	22.947	-1.7932	-5.4112	0.77869	-2.3447	30.952	-5.098
117.2	-2.1059	51.546	-5.6138	0.68089	-2.4355	0.13641	-0.15072	0.10877	0.66022	-1.3176	3327.6	23.74	-0.9423	75.871	-62.323	72.225	70.503	22.947	-1.7932	-5.4112	0.77869	-2.3447	30.952	-5.098
117.2	-2.106	51.554	-5.6131	0.68012	-2.4349	0.13879	-0.15498	0.10653	0.66022	-1.3176	3327.0	23.744	-0.94232	75.872	-62.476	72.227	70.503	22.947	-1.7932	-5.4112	0.77869	-2.3447	30.952	-5.098
117.2	-2.1061	51.563	-5.6124	0.67934	-2.4344	0.14102	-0.15909	0.1042	0.66022	-1.3176	3326.3	23.747	-0.94237	75.872	-62.629	72.228	70.503	22.947	-1.7932	-5.4112	0.77869	-2.3447	30.952	-5.098
117.2	-2.1064	51.571	-5.6117	0.67853	-2.4339	0.14308	-0.16305	0.10177	0.66022	-1.3176	3325.7	23.751	-0.94247	75.873	-62.783	72.23	70.503	22.947	-1.7932	-5.4112	0.77869	-2.3447	30.952	-5.098
117.19	-2.1067	51.579	-5.611	0.67771	-2.4334	0.14499	-0.16686	0.099259	0.66022	-1.3176	3325.1	23.755	-0.94261	75.874	-62.938	72.231	70.503	22.947	-1.7932	-5.4112	0.77869	-2.3447	30.952	-5.098
117.19	-2.1071	51.587	-5.6102	0.67686	-2.4329	0.14673	-0.17051	0.096657	0.66022	-1.3176	3324.4	23.759	-0.94279	75.875	-63.094	72.233	70.503	22.947	-1.7932	-5.4112	0.77869	-2.3447	30.952	-5.098
117.19	-2.1077	51.595	-5.6095	0.676	-2.4324	0.14832	-0.174	0.093971	0.66022	-1.3176	3323.8	23.762	-0.94302	75.876	-63.249	72.234	70.503	22.947	-1.7932	-5.4112	0.77869	-2.3447	30.952	-5.098
117.19	-2.1083	51.603	-5.6088	0.67512	-2.432	0.14974	-0.17733	0.091203	0.66022	-1.3176	3323.1	23.766	-0.94328	75.877	-63.406	72.236	70.503	22.947	-1.7932	-5.4112	0.77869	-2.3447	30.952	-5.098
117.19	-2.109	51.611	-5.608	0.67423	-2.4315	0.15099	-0.18049	0.088356	0.66022	-1.3176	3322.5	23.769	-0.94359	75.878	-63.562	72.237	70.503	22.947	-1.7932	-5.4112	0.77869	-2.3447	30.952	-5.098
117.19	-2.1098	51.619	-5.6072	0.67332	-2.4311	0.15209	-0.18349	0.085432	0.66022	-1.3176	3321.9	23.773	-0.94394	75.878	-63.719	72.239	70.503	22.947	-1.7932	-5.4112	0.77869	-2.3447	30.952	-5.098
117.18	-2.1107	51.626	-5.6065	0.67239	-2.4307	0.15302	-0.18632	0.082435	0.66022	-1.3176	3321.2	23.776	-0.94433	75.879	-63.876	72.24	70.503	22.947	-1.7932	-5.4112	0.77869	-2.3447	30.952	-5.098
117.18	-2.1117	51.633	-5.6057	0.67146	-2.4303	0.15378	-0.18898	0.079366	0.66022	-1.3176	3320.6	23.78	-0.94476	75.88	-64.033	72.242	70.503	22.947	-1.7932	-5.4112	0.77869	-2.3447	30.952	-5.098
117.18	-2.1128	51.641	-5.6049	0.6705	-2.4299	0.15438	-0.19146	0.07623	0.66022	-1.3176	3320.0	23.783	-0.94523	75.881	-64.19	72.243	70.503	22.947	-1.7932	-5.4112	0.77869	-2.3447	30.952	-5.098
117.18	-2.1139	51.648	-5.6042	0.66954	-2.4295	0.15482	-0.19377	0.073029	0.66022	-1.3176	3319.3	23.786	-0.94575	75.882	-64.347	72.245	70.503	22.947	-1.7932	-5.4112	0.77869	-2.3447	30.952	-5.098
117.18	-2.1152	51.655	-5.6034	0.66857	-2.4291	0.15509	-0.19591	0.069765	0.66022	-1.3176	3318.7	23.789	-0.9463	75.883	-64.504	72.246	70.503	22.947	-1.7932	-5.4112	0.77869	-2.3447	30.952	-5.098
117.18	-2.1166	51.662	-5.6026	0.66758	-2.4288	0.1552	-0.19787	0.066442	0.66022	-1.3176	3318.0	23.792	-0.9469	75.884	-64.66	72.248	70.503	22.947	-1.7932	-5.4112	0.77869	-2.3447	30.952	-5.098
117.17	-2.118	51.668	-5.6018	0.66659	-2.4285	0.15515	-0.19965	0.063063	0.66022	-1.3176	3317.4	23.795	-0.94753	75.885	-64.815	72.249	70.503	22.947	-1.7932	-5.4112	0.77869	-2.3447	30.952	-5.098
117.17	-2.1195	51.675	-5.6011	0.66559	-2.4282	0.15493	-0.20125	0.059631	0.66022	-1.3176	3316.8	23.798	-0.94821	75.885	-64.969	72.251	70.503	22.947	-1.7932	-5.4112	0.77869	-2.3447	30.952	-5.098
117.17	-2.1212	51.681	-5.6003	0.66458	-2.4279	0.15455	-0.20266	0.056148	0.66022	-1.3176	3316.1	23.801	-0.94892	75.886	-65.122	72.252	70.503	22.947	-1.7932	-5.4112	0.77869	-2.3447	30.952	-5.098
117.17	-2.1229	51.687	-5.5995	0.66356	-2.4276	0.15401	-0.2039	0.052618	0.66022	-1.3176	3315.5	23.803	-0.94968	75.887	-65.271	72.254	70.503	22.947	-1.7932	-5.4112	0.77869	-2.3447	30.952	-5.098
117.17	-2.1247	51.693	-5.5988	0.66254	-2.4274	0.15331	-0.20495	0.049044	0.66022	-1.3176	3314.8	23.806	-0.95047	75.888	-65.416	72.255	70.503	22.947	-1.7932	-5.4112	0.77869	-2.3447	30.952	-5.098
117.17	-2.1265	51.699	-5.598	0.66151	-2.4271	0.15245	-0.20582	0.045429	0.66022	-1.3176	3314.2	23.809	-0.9513	75.889	-65.553	72.257	70.503	22.947	-1.7932	-5.4112	0.77869	-2.3447	30.952	-5.098
117.17	-2.1285	51.704	-5.5972	0.66048	-2.4269	0.15143	-0.2065	0.041777	0.66022	-1.3176	3313.5	23.811	-0.95217	75.89	-65.675	72.258	70.503	22.947	-1.7932	-5.4112	0.77869	-2.3447	30.952	-5.098
117.17	-2.1305	51.709	-5.5965	0.65945	-2.4267	0.15026	-0.207	0.038089	0.66022	-1.3176	3312.9	23.813	-0.95307	75.89	-65.769	72.26	70.503	22.947	-1.7932	-5.4112	0.77869	-2.3447	30.952	-5.098
117.17	-2.1327	51.715	-5.5957	0.65841	-2.4265	0.14893	-0.20732	0.03437	0.66022	-1.3176	3312.3	23.816	-0.95401	75.891	-65.814	72.261	70.503	22.947	-1.7932	-5.4112	0.77869	-2.3447	30.952	-5.098
117.17	-2.1349	51.72	-5.595	0.65737	-2.4264	0.14744	-0.20745	0.030623	0.66022	-1.3176	3311.6	23.818	-0.95499	75.892	-65.79	72.263	70.503	22.947	-1.7932	-5.4112	0.77869	-2.3447	30.952	-5.098
117.16	-2.1372	51.724	-5.5943	0.65634	-2.4262	0.14581	-0.2074	0.02685	0.66022	-1.3176	3311.0	23.82	-0.956	75.893	-65.707	72.264	70.503	22.947	-1.7932	-5.4112	0.77869	-2.3447	30.952	-5.098
117.16	-2.1395	51.729	-5.5935	0.6553	-2.4261	0.14402	-0.20716	0.023056	0.66022	-1.3176	3310.3	23.822	-0.95705	75.894	-65.59	72.266	70.503	22.947	-1.7932	-5.4112	0.77869	-2.3447	30.952	-5.098
117.16	-2.142	51.733	-5.5928	0.65426	-2.426	0.14208	-0.20674	0.019242	0.66022	-1.3176	3309.7	23.824	-0.95813	75.894	-65.455	72.267	70.503	22.947	-1.7932	-5.4112	0.77869	-2.3447	30.952	-5.098
117.16	-2.1445	51.737	-5.5921	0.65323	-2.4259	0.14	-0.20613	0.015413	0.66022	-1.3176	3309.1	23.825	-0.95924	75.895	-65.31	72.269	70.503	22.947	-1.7932	-5.4112	0.77869	-2.3447	30.952	-5.098
117.16	-2.1471	51.741	-5.5914	0.6522	-2.4258	0.13777	-0.20534	0.011572	0.66022	-1.3176	3308.4	23.827	-0.96039	75.896	-65.16	72.27	70.503	22.947	-1.7932	-5.4112	0.77869	-2.3447	30.952	-5.098
117.16	-2.1497	51.744	-5.5907	0.65118	-2.4258	0.1354	-0.20437	0.0077215	0.66022	-1.3176	3307.8	23.828	-0.96156	75.897	-65.007	72.271	70.503	22.947	-1.7932	-5.4112	0.77869	-2.3447	30.952	-5.098
117.16	-2.1524	51.748	-5.5901	0.65016	-2.4257	0.13289	-0.20322	0.0038651	0.66022	-1.3176	3307.1	23.83	-0.96277	75.898	-64.852	72.273	70.503	22.947	-1.7932	-5.4112	0.77869	-2.3447	30.952	-5.098
117.16	-2.1552	51.751	-5.5894	0.64915	-2.4257	0.13025	-0.20189	6.0511e-06	0.66022	-1.3176	3306.5	23.831	-0.96401	75.898	-64.697	72.274	70.503	22.947	-1.7932	-5.4112	0.77869	-2.3447	30.952	-5.098
117.16	-2.1581	51.754	-5.5888	0.64814	-2.4257	0.12746	-0.20038	-0.0038525	0.66022	-1.3176	3305.9	23.832	-0.96527	75.899	-64.541	72.276	70.503	22.947	-1.7932	-5.4112	0.77869	-2.3447	30.952	-5.098
117.16	-2.161	51.756	-5.5881	0.64714	-2.4258	0.12455	-0.19869	-0.0077074	0.66022	-1.3176	3305.2	23.833	-0.96656	75.9	-64.385	72.277	70.503	22.947	-1.7932	-5.4112	0.77869	-2.3447	30.952	-5.098
117.16	-2.1639	51.759	-5.5875	0.64615	-2.4258	0.1215	-0.19683	-0.011555	0.66022	-1.3176	3304.6	23.834	-0.96788	75.901	-64.229	72.278	70.503	22.947	-1.7932	-5.4112	0.77869	-2.3447	30.952	-5.098
117.16	-2.167	51.761	-5.5869	0.64518	-2.4259	0.11833	-0.19479	-0.015393	0.66022	-1.3176	3303.9	23.835	-0.96923	75.901	-64.073	72.28	70.503	22.947	-1.7932	-5.4112	0.77869	-2.3447	30.952	-5.098
117.16	-2.1701	51.763	-5.5863	0.64421	-2.426	0.11504	-0.19258	-0.019218	0.66022	-1.3176	3303.3	23.836	-0.9706	75.902	-63.918	72.281	70.503	22.947	-1.7932	-5.4112	0.77869	-2.3447	30.952	-5.098
117.16	-2.1732	51.764	-5.5858	0.64325	-2.4261	0.11162	-0.1902	-0.023025	0.66022	-1.3176	3302.7	23.836	-0.97199	75.903	-63.763	72.283	70.503	22.947	-1.7932	-5.4112	0.77869	-2.3447	30.952	-5.098
117.17	-2.1764	51.766	-5.5852	0.64231	-2.4262	0.10809	-0.18765	-0.026814	0.66022	-1.3176	3302.0	23.837	-0.9734	75.904	-63.609	72.284	70.503	22.947	-1.7932	-5.4112	0.77869	-2.3447	30.952	-5.098
117.17	-2.1796	51.767	-5.5847	0.64137	-2.4264	0.10444	-0.18494	-0.030579	0.66022	-1.3176	3301.4	23.837	-0.97484	75.904	-63.455	72.285	70.503	22.947	-1.7932	-5.4112	0.77869	-2.3447	30.952	-5.098
117.17	-2.1829	51.768	-5.5842	0.64046	-2.4265	0.10068	-0.18206	-0.034319	0.66022	-1.3176	3300.7	23.837	-0.97629	75.905	-63.303	72.287	70.503	22.947	-1.7932	-5.4112	0.77869	-2.3447	30.952	-5.098
117.17	-2.1862	51.768	-5.5837	0.63955	-2.4267	0.096811	-0.17902	-0.038029	0.66022	-1.3176	3300.1	23.837	-0.97776	75.906	-63.151	72.288	70.503	22.947	-1.7932	-5.4112	0.77869	-2.3447	30.952	-5.098
117.17	-2.1895	51.768	-5.5832	0.63867	-2.4269	0.092839	-0.17582	-0.041707	0.66022	-1.3176	3299.5	23.837	-0.97925	75.906	-63.0	72.289	70.503	22.947	-1.7932	-5.4112	0.77869	-2.3447	30.952	-5.098
117.17	-2.1929	51.768	-5.5827	0.6378	-2.4271	0.088767	-0.17246	-0.04535	0.66022	-1.3176	3298.8	23.837	-0.98075	75.907	-62.85	72.291	70.503	22.947	-1.7932	-5.4112	0.77869	-2.3447	30.952	-5.098
117.17	-2.1963	51.768	-5.5823	0.63694	-2.4273	0.084597	-0.16895	-0.048955	0.66022	-1.3176	3298.2	23.837	-0.98227	75.908	-62.701	72.292	70.503	22.947	-1.7932	-5.4112	0.77869	-2.3447	30.952	-5.098
117.17	-2.1998	51.768	-5.5819	0.63611	-2.4276	0.080335	-0.16529	-0.052518	0.66022	-1.3176	3297.5	23.836	-0.9838	75.908	-62.553	72.293	70.503	22.947	-1.7932	-5.4112	0.77869	-2.3447	30.952	-5.098
117.17	-2.2032	51.767	-5.5815	0.63529	-2.4279	0.075983	-0.16149	-0.056038	0.66022	-1.3176	3296.9	23.836	-0.98534	75.909	-62.406	72.295	70.503	22.947	-1.7932	-5.4112	0.77869	-2.3447	30.952	-5.098
117.18	-2.2067	51.766	-5.5811	0.63449	-2.4282	0.071546	-0.15754	-0.059509	0.66022	-1.3176	3296.3	23.835	-0.98689	75.909	-62.261	72.296	70.503	22.947	-1.7932	-5.4112	0.77869	-2.3447	30.952	-5.098
117.18	-2.2102	51.765	-5.5808	0.63371	-2.4285	0.067028	-0.15345	-0.062931	0.66022	-1.3176	3295.6	23.834	-0.98845	75.91	-62.116	72.297	70.503	22.947	-1.7932	-5.4112	0.77869	-2.3447	30.952	-5.098
117.18	-2.2137	51.763	-5.5805	0.63296	-2.4288	0.062432	-0.14922	-0.066299	0.66022	-1.3176	3295.0	23.833	-0.99002	75.911	-61.973	72.298	70.503	22.947	-1.7932	-5.4112	0.77869	-2.3447	30.952	-5.098
117.18	-2.2172	51.762	-5.5802	0.63222	-2.4291	0.057763	-0.14486	-0.069612	0.66022	-1.3176	3294.4	23.832	-0.99159	75.911	-61.831	72.3	70.503	22.947	-1.7932	-5.4112	0.77869	-2.3447	30.952	-5.098
117.18	-2.2208	51.76	-5.5799	0.63151	-2.4295	0.053025	-0.14038	-0.072866	0.66022	-1.3176	3293.7	23.831	-0.99316	75.912	-61.69	72.301	70.503	22.947	-1.7932	-5.4112	0.77869	-2.3447	30.952	-5.098
117.18	-2.2243	51.757	-5.5796	0.63082	-2.4299	0.048223	-0.13576	-0.076058	0.66022	-1.3176	3293.1	23.83	-0.99473	75.912	-61.551	72.302	70.503	22.947	-1.7932	-5.4112	0.77869	-2.3447	30.952	-5.098
117.19	-2.2279	51.755	-5.5794	0.63015	-2.4302	0.04336	-0.13103	-0.079185	0.66022	-1.3176	3292.4	23.828	-0.99631	75.913	-61.412	72.303	70.503	22.947	-1.7932	-5.4112	0.77869	-2.3447	30.952	-5.098
117.19	-2.2314	51.752	-5.5792	0.62951	-2.4307	0.038442	-0.12617	-0.082246	0.66022	-1.3176	3291.8	23.827	-0.99788	75.914	-61.276	72.305	70.503	22.947	-1.7932	-5.4112	0.77869	-2.3447	30.952	-5.098
117.19	-2.2349	51.749	-5.579	0.62889	-2.4311	0.033472	-0.12121	-0.085237	0.66022	-1.3176	3291.2	23.825	-0.99945	75.914	-61.14	72.306	70.503	22.947	-1.7932	-5.4112	0.77869	-2.3447	30.952	-5.098
117.19	-2.2384	51.746	-5.5789	0.6283	-2.4315	0.028455	-0.11613	-0.088156	0.66022	-1.3176	3290.5	23.823	-1.001	75.915	-61.007	72.307	70.503	22.947	-1.7932	-5.4112	0.77869	-2.3447	30.952	-5.098
117.2	-2.2419	51.742	-5.5787	0.62773	-2.432	0.023395	-0.11095	-0.091	0.66022	-1.3176	3289.9	23.822	-1.0026	75.915	-60.874	72.308	70.503	22.947	-1.7932	-5.4112	0.77869	-2.3447	30.952	-5.098
117.2	-2.2454	51.739	-5.5786	0.62719	-2.4324	0.018298	-0.10567	-0.093767	0.66022	-1.3176	3289.2	23.82	-1.0041	75.916	-60.743	72.309	70.503	22.947	-1.7932	-5.4112	0.77869	-2.3447	30.952	-5.098
117.2	-2.2488	51.735	-5.5786	0.62667	-2.4329	0.013168	-0.1003	-0.096453	0.66022	-1.3176	3288.6	23.817	-1.0057	75.916	-60.614	72.311	70.503	22.947	-1.7932	-5.4112	0.77869	-2.3447	30.952	-5.098
117.2	-2.2523	51.73	-5.5785	0.62618	-2.4334	0.0080091	-0.094832	-0.099058	0.66022	-1.3176	3288.0	23.815	-1.0072	75.917	-60.486	72.312	70.503	22.947	-1.7932	-5.4112	0.77869	-2.3447	30.952	-5.098
117.21	-2.2557	51.726	-5.5785	0.62572	-2.4339	0.0028265	-0.089281	-0.10158	0.66022	-1.3176	3287.3	23.813	-1.0087	75.917	-60.36	72.313	70.503	22.947	-1.7932	-5.4112	0.77869	-2.3447	30.952	-5.098
117.21	-2.259	51.721	-5.5785	0.62529	-2.4344	-0.0023751	-0.08365	-0.10401	0.66022	-1.3176	3286.7	23.81	-1.0102	75.918	-60.235	72.314	70.503	22.947	-1.7932	-5.4112	0.77869	-2.3447	30.952	-5.098
117.21	-2.2624	51.716	-5.5785	0.62489	-2.4349	-0.0075909	-0.077942	-0.10636	0.66022	-1.3176	3286.1	23.808	-1.0117	75.918	-60.112	72.315	70.503	22.947	-1.7932	-5.4112	0.77869	-2.3447	30.952	-5.098
117.22	-2.2656	51.711	-5.5786	0.62451	-2.4355	-0.012816	-0.072164	-0.10861	0.66022	-1.3176	3285.4	23.805	-1.0131	75.919	-59.991	72.316	70.503	22.947	-1.7932	-5.4112	0.77869	-2.3447	30.952	-5.098
117.22	-2.2689	51.706	-5.5786	0.62417	-2.436	-0.018046	-0.066321	-0.11077	0.66022	-1.3176	3284.8	23.803	-1.0146	75.919	-59.872	72.318	70.503	22.947	-1.7932	-5.4112	0.77869	-2.3447	30.952	-5.098
117.22	-2.2721	51.7	-5.5787	0.62385	-2.4366	-0.023276	-0.060417	-0.11283	0.66022	-1.3176	3284.1	23.8	-1.016	75.92	-59.754	72.319	70.503	22.947	-1.7932	-5.4112	0.77869	-2.3447	30.952	-5.098
117.23	-2.2752	51.695	-5.5789	0.62356	-2.4371	-0.028501	-0.054458	-0.1148	0.66022	-1.3176	3283.5	23.797	-1.0174	75.92	-59.638	72.32	70.503	22.947	-1.7932	-5.4112	0.77869	-2.3447	30.952	-5.098
117.23	-2.2783	51.689	-5.579	0.6233	-2.4377	-0.033717	-0.048449	-0.11667	0.66022	-1.3176	3282.9	23.794	-1.0188	75.92	-59.523	72.321	70.503	22.947	-1.7932	-5.4112	0.77869	-2.3447	30.952	-5.098
117.23	-2.2813	51.683	-5.5792	0.62308	-2.4383	-0.038917	-0.042397	-0.11844	0.66022	-1.3176	3282.2	23.791	-1.0201	75.921	-59.411	72.322	70.503	22.947	-1.7932	-5.4112	0.77869	-2.3447	30.952	-5.098
117.24	-2.2842	51.676	-5.5794	0.62288	-2.4389	-0.044098	-0.036305	-0.1201	0.66022	-1.3176	3281.6	23.787	-1.0214	75.921	-59.3	72.323	70.503	22.947	-1.7932	-5.4112	0.77869	-2.3447	30.952	-5.098
117.24	-2.2871	51.67	-5.5796	0.62271	-2.4395	-0.049255	-0.03018	-0.12167	0.66022	-1.3176	3281.0	23.784	-1.0227	75.922	-59.191	72.324	70.503	22.947	-1.7932	-5.4112	0.77869	-2.3447	30.952	-5.098
117.24	-2.2899	51.663	-5.5799	0.62258	-2.4401	-0.054384	-0.024028	-0.12312	0.66022	-1.3176	3280.3	23.781	-1.0239	75.922	-59.084	72.325	70.503	22.947	-1.7932	-5.4112	0.77869	-2.3447	30.952	-5.098
117.25	-2.2926	51.657	-5.5802	0.62247	-2.4407	-0.059478	-0.017854	-0.12447	0.66022	-1.3176	3279.7	23.777	-1.0252	75.922	-58.979	72.326	70.503	22.947	-1.7932	-5.4112	0.77869	-2.3447	30.952	-5.098
117.25	-2.2953	51.65	-5.5805	0.6224	-2.4414	-0.064533	-0.011663	-0.12571	0.66022	-1.3176	3279.1	23.774	-1.0263	75.923	-58.875	72.327	70.503	22.947	-1.7932	-5.4112	0.77869	-2.3447	30.952	-5.098
117.25	-2.2978	51.643	-5.5808	0.62236	-2.442	-0.069546	-0.0054622	-0.12684	0.66022	-1.3176	3278.4	23.77	-1.0275	75.923	-58.774	72.328	70.503	22.947	-1.7932	-5.4112	0.77869	-2.3447	30.952	-5.098
117.26	-2.3003	51.635	-5.5812	0.62235	-2.4426	-0.07451	0.00074361	-0.12786	0.66022	-1.3176	3277.8	23.767	-1.0286	75.924	-58.675	72.329	70.503	22.947	-1.7932	-5.4112	0.77869	-2.3447	30.952	-5.098
117.26	-2.3027	51.628	-5.5816	0.62237	-2.4433	-0.079421	0.0069485	-0.12877	0.66022	-1.3176	3277.2	23.763	-1.0296	75.924	-58.577	72.33	70.503	22.947	-1.7932	-5.4112	0.77869	-2.3447	30.952	-5.098
117.27	-2.305	51.62	-5.582	0.62242	-2.4439	-0.084276	0.013147	-0.12956	0.66022	-1.3176	3276.5	23.759	-1.0307	75.924	-58.482	72.331	70.503	22.947	-1.7932	-5.4112	0.77869	-2.3447	30.952	-5.098
117.27	-2.3072	51.613	-5.5824	0.6225	-2.4446	-0.089068	0.019332	-0.13025	0.66022	-1.3176	3275.9	23.755	-1.0317	75.925	-58.388	72.332	70.503	22.947	-1.7932	-5.4112	0.77869	-2.3447	30.952	-5.098
117.27	-2.3093	51.605	-5.5829	0.62261	-2.4452	-0.093794	0.025499	-0.13081	0.66022	-1.3176	3275.2	23.751	-1.0326	75.925	-58.297	72.333	70.503	22.947	-1.7932	-5.4112	0.77869	-2.3447	30.952	-5.098
117.28	-2.3113	51.597	-5.5834	0.62275	-2.4459	-0.098449	0.031643	-0.13126	0.66022	-1.3176	3274.6	23.748	-1.0335	75.925	-58.207	72.334	70.503	22.947	-1.7932	-5.4112	0.77869	-2.3447	30.952	-5.098
117.28	-2.3132	51.589	-5.5839	0.62293	-2.4465	-0.10303	0.037756	-0.1316	0.66022	-1.3176	3274.0	23.744	-1.0343	75.926	-58.12	72.335	70.503	22.947	-1.7932	-5.4112	0.77869	-2.3447	30.952	-5.098
117.29	-2.315	51.581	-5.5844	0.62313	-2.4472	-0.10753	0.043833	-0.13182	0.66022	-1.3176	3273.3	23.74	-1.0351	75.926	-58.035	72.336	70.503	22.947	-1.7932	-5.4112	0.77869	-2.3447	30.952	-5.098
117.29	-2.3167	51.573	-5.5849	0.62336	-2.4478	-0.11194	0.049868	-0.13192	0.66022	-1.3176	3272.7	23.735	-1.0359	75.926	-57.951	72.337	70.503	22.947	-1.7932	-5.4112	0.77869	-2.3447	30.952	-5.098
117.29	-2.3183	51.565	-5.5855	0.62363	-2.4485	-0.11627	0.055857	-0.13191	0.66022	-1.3176	3272.1	23.731	-1.0366	75.927	-57.87	72.338	70.503	22.947	-1.7932	-5.4112	0.77869	-2.3447	30.952	-5.098
117.3	-2.3198	51.557	-5.5861	0.62392	-2.4492	-0.12051	0.061792	-0.13177	0.66022	-1.3176	3271.4	23.727	-1.0372	75.927	-57.791	72.339	70.503	22.947	-1.7932	-5.4112	0.77869	-2.3447	30.952	-5.098
117.3	-2.3211	51.548	-5.5867	0.62425	-2.4498	-0.12464	0.067668	-0.13152	0.66022	-1.3176	3270.8	23.723	-1.0378	75.927	-57.714	72.34	70.503	22.947	-1.7932	-5.4112	0.77869	-2.3447	30.952	-5.098
117.31	-2.3224	51.54	-5.5873	0.6246	-2.4505	-0.12868	0.07348	-0.13116	0.66022	-1.3176	3270.2	23.719	-1.0384	75.927	-57.639	72.341	70.503	22.947	-1.7932	-5.4112	0.77869	-2.3447	30.952	-5.098
117.31	-2.3235	51.532	-5.588	0.62498	-2.4511	-0.13261	0.079222	-0.13067	0.66022	-1.3176	3269.5	23.715	-1.0389	75.928	-57.567	72.342	70.503	22.947	-1.7932	-5.4112	0.77869	-2.3447	30.952	-5.098
117.31	-2.3245	51.523	-5.5887	0.62539	-2.4518	-0.13644	0.084887	-0.13007	0.66022	-1.3176	3268.9	23.711	-1.0393	75.928	-57.496	72.343	70.503	22.947	-1.7932	-5.4112	0.77869	-2.3447	30.952	-5.098
117.32	-2.3254	51.515	-5.5894	0.62583	-2.4524	-0.14015	0.090472	-0.12936	0.66022	-1.3176	3268.3	23.706	-1.0397	75.928	-57.428	72.344	70.503	22.947	-1.7932	-5.4112	0.77869	-2.3447	30.952	-5.098
117.32	-2.3261	51.506	-5.5901	0.6263	-2.4531	-0.14375	0.09597	-0.12852	0.66022	-1.3176	3267.6	23.702	-1.04	75.929	-57.362	72.345	70.503	22.947	-1.7932	-5.4112	0.77869	-2.3447	30.952	-5.098
117.33	-2.3267	51.498	-5.5908	0.62679	-2.4537	-0.14723	0.10138	-0.12757	0.66022	-1.3176	3267.0	23.698	-1.0403	75.929	-57.298	72.346	70.503	22.947	-1.7932	-5.4112	0.77869	-2.3447	30.952	-5.098
117.33	-2.3272	51.49	-5.5915	0.62731	-2.4544	-0.15012	0.10731	-0.12642	0.66022	-1.3176	3266.4	23.694	-1.0405	75.929	-57.236	72.347	70.503	22.947	-1.7932	-5.4112	0.77869	-2.3447	30.952	-5.098
117.34	-2.3276	51.481	-5.5923	0.62786	-2.455	-0.15271	0.11336	-0.12509	0.66022	-1.3176	3265.7	23.69	-1.0407	75.929	-57.176	72.348	70.503	22.947	-1.7932	-5.4112	0.77869	-2.3447	30.952	-5.098
117.34	-2.3279	51.473	-5.5931	0.62844	-2.4556	-0.15518	0.11925	-0.12365	0.66022	-1.3176	3265.1	23.685	-1.0408	75.93	-57.119	72.349	70.503	22.947	-1.7932	-5.4112	0.77869	-2.3447	30.952	-5.098
117.34	-2.328	51.464	-5.5939	0.62905	-2.4562	-0.15753	0.12498	-0.12208	0.66022	-1.3176	3264.5	23.681	-1.0409	75.93	-57.064	72.35	70.503	22.947	-1.7932	-5.4112	0.77869	-2.3447	30.952	-5.098
117.35	-2.328	51.456	-5.5946	0.62969	-2.4568	-0.15976	0.13054	-0.12039	0.66022	-1.3176	3263.8	23.677	-1.0408	75.93	-57.011	72.351	70.503	22.947	-1.7932	-5.4112	0.77869	-2.3447	30.952	-5.098
117.35	-2.3278	51.448	-5.5955	0.63036	-2.4574	-0.16186	0.13593	-0.11858	0.66022	-1.3176	3263.2	23.673	-1.0408	75.93	-56.96	72.352	70.503	22.947	-1.7932	-5.4112	0.77869	-2.3447	30.952	-5.098
117.36	-2.3276	51.44	-5.5963	0.63105	-2.458	-0.16383	0.14113	-0.11666	0.66022	-1.3176	3262.6	23.669	-1.0407	75.931	-56.912	72.352	70.503	22.947	-1.7932	-5.4112	0.77869	-2.3447	30.952	-5.098
117.36	-2.3272	51.432	-5.5971	0.63177	-2.4586	-0.16567	0.14616	-0.11462	0.66022	-1.3176	3262.0	23.665	-1.0405	75.931	-56.866	72.353	70.503	22.947	-1.7932	-5.4112	0.77869	-2.3447	30.952	-5.098
117.36	-2.3267	51.424	-5.5979	0.63251	-2.4592	-0.16737	0.15099	-0.11247	0.66022	-1.3176	3261.3	23.661	-1.0402	75.931	-56.822	72.354	70.503	22.947	-1.7932	-5.4112	0.77869	-2.3447	30.952	-5.098
117.37	-2.326	51.416	-5.5988	0.63328	-2.4597	-0.16893	0.15563	-0.11021	0.66022	-1.3176	3260.7	23.657	-1.04	75.931	-56.78	72.355	70.503	22.947	-1.7932	-5.4112	0.77869	-2.3447	30.952	-5.098
117.37	-2.3252	51.409	-5.5996	0.63407	-2.4603	-0.17036	0.16007	-0.10785	0.66022	-1.3176	3260.1	23.653	-1.0396	75.932	-56.741	72.356	70.503	22.947	-1.7932	-5.4112	0.77869	-2.3447	30.952	-5.098
117.38	-2.3244	51.401	-5.6005	0.63488	-2.4608	-0.17164	0.16431	-0.10538	0.66022	-1.3176	3259.4	23.65	-1.0392	75.932	-56.703	72.357	70.503	22.947	-1.7932	-5.4112	0.77869	-2.3447	30.952	-5.098
117.38	-2.3233	51.394	-5.6013	0.63571	-2.4613	-0.17278	0.16835	-0.10281	0.66022	-1.3176	3258.8	23.646	-1.0388	75.932	-56.669	72.358	70.503	22.947	-1.7932	-5.4112	0.77869	-2.3447	30.952	-5.098
117.38	-2.3222	51.386	-5.6022	0.63656	-2.4618	-0.17378	0.17217	-0.10014	0.66022	-1.3176	3258.2	23.642	-1.0382	75.932	-56.636	72.359	70.503	22.947	-1.7932	-5.4112	0.77869	-2.3447	30.952	-5.098
117.39	-2.321	51.379	-5.6031	0.63743	-2.4623	-0.17463	0.17578	-0.097382	0.66022	-1.3176	3257.5	23.639	-1.0377	75.933	-56.606	72.36	70.503	22.947	-1.7932	-5.4112	0.77869	-2.3447	30.952	-5.098
117.39	-2.3196	51.372	-5.6039	0.63832	-2.4628	-0.17534	0.17917	-0.094531	0.66022	-1.3176	3256.9	23.635	-1.0371	75.933	-56.577	72.361	70.503	22.947	-1.7932	-5.4112	0.77869	-2.3447	30.952	-5.098
117.39	-2.3182	51.366	-5.6048	0.63922	-2.4633	-0.1759	0.18235	-0.091593	0.66022	-1.3176	3256.3	23.632	-1.0364	75.933	-56.552	72.362	70.503	22.947	-1.7932	-5.4112	0.77869	-2.3447	30.952	-5.098
117.4	-2.3166	51.359	-5.6057	0.64014	-2.4637	-0.17631	0.1853	-0.088571	0.66022	-1.3176	3255.6	23.629	-1.0357	75.933	-56.528	72.363	70.503	22.947	-1.7932	-5.4112	0.77869	-2.3447	30.952	-5.098
117.4	-2.3149	51.353	-5.6066	0.64108	-2.4641	-0.17657	0.18803	-0.08547	0.66022	-1.3176	3255.0	23.625	-1.035	75.934	-56.507	72.364	70.503	22.947	-1.7932	-5.4112	0.77869	-2.3447	30.952	-5.098
117.4	-2.3131	51.346	-5.6075	0.64202	-2.4646	-0.17668	0.19054	-0.082293	0.66022	-1.3176	3254.4	23.622	-1.0342	75.934	-56.488	72.364	70.503	22.947	-1.7932	-5.4112	0.77869	-2.3447	30.952	-5.098
117.41	-2.3112	51.34	-5.6083	0.64298	-2.465	-0.17664	0.19282	-0.079043	0.66022	-1.3176	3253.7	23.619	-1.0333	75.934	-56.471	72.365	70.503	22.947	-1.7932	-5.4112	0.77869	-2.3447	30.952	-5.098
117.41	-2.3093	51.335	-5.6092	0.64395	-2.4654	-0.17646	0.19487	-0.075726	0.66022	-1.3176	3253.1	23.616	-1.0324	75.934	-56.457	72.366	70.503	22.947	-1.7932	-5.4112	0.77869	-2.3447	30.952	-5.098
117.41	-2.3072	51.329	-5.6101	0.64493	-2.4657	-0.17613	0.19669	-0.072345	0.66022	-1.3176	3252.5	23.613	-1.0315	75.935	-56.445	72.367	70.503	22.947	-1.7932	-5.4112	0.77869	-2.3447	30.952	-5.098
117.42	-2.305	51.324	-5.611	0.64592	-2.4661	-0.17565	0.19828	-0.068904	0.66022	-1.3176	3251.8	23.611	-1.0305	75.935	-56.435	72.368	70.503	22.947	-1.7932	-5.4112	0.77869	-2.3447	30.952	-5.098
117.42	-2.3028	51.318	-5.6119	0.64691	-2.4664	-0.17502	0.19964	-0.065407	0.66022	-1.3176	3251.2	23.608	-1.0295	75.935	-56.427	72.369	70.503	22.947	-1.7932	-5.4112	0.77869	-2.3447	30.952	-5.098
117.42	-2.3005	51.313	-5.6127	0.64791	-2.4667	-0.17425	0.20077	-0.061859	0.66022	-1.3176	3250.6	23.606	-1.0285	75.935	-56.422	72.37	70.503	22.947	-1.7932	-5.4112	0.77869	-2.3447	30.952	-5.098
117.42	-2.2981	51.309	-5.6136	0.64892	-2.467	-0.17333	0.20168	-0.058265	0.66022	-1.3176	3250.0	23.603	-1.0274	75.936	-56.419	72.371	70.503	22.947	-1.7932	-5.4112	0.77869	-2.3447	30.952	-5.098
117.43	-2.2956	51.304	-5.6145	0.64993	-2.4673	-0.17227	0.20235	-0.054627	0.66022	-1.3176	3249.3	23.601	-1.0263	75.936	-56.418	72.372	70.503	22.947	-1.7932	-5.4112	0.77869	-2.3447	30.952	-5.098
117.43	-2.2931	51.3	-5.6153	0.65094	-2.4676	-0.17106	0.2028	-0.050952	0.66022	-1.3176	3248.7	23.599	-1.0252	75.936	-56.42	72.373	70.503	22.947	-1.7932	-5.4112	0.77869	-2.3447	30.952	-5.098
117.43	-2.2905	51.296	-5.6162	0.65196	-2.4678	-0.16972	0.20301	-0.047242	0.66022	-1.3176	3248.1	23.597	-1.024	75.936	-56.424	72.374	70.503	22.947	-1.7932	-5.4112	0.77869	-2.3447	30.952	-5.098
117.43	-2.2878	51.292	-5.617	0.65297	-2.4681	-0.16823	0.20301	-0.043504	0.66022	-1.3176	3247.4	23.595	-1.0228	75.936	-56.43	72.374	70.503	22.947	-1.7932	-5.4112	0.77869	-2.3447	30.952	-5.098
117.43	-2.2851	51.289	-5.6179	0.65399	-2.4683	-0.16661	0.20277	-0.03974	0.66022	-1.3176	3246.8	23.593	-1.0216	75.937	-56.438	72.375	70.503	22.947	-1.7932	-5.4112	0.77869	-2.3447	30.952	-5.098
117.44	-2.2823	51.285	-5.6187	0.655	-2.4684	-0.16486	0.20232	-0.035957	0.66022	-1.3176	3246.2	23.591	-1.0203	75.937	-56.449	72.376	70.503	22.947	-1.7932	-5.4112	0.77869	-2.3447	30.952	-5.098
117.44	-2.2795	51.282	-5.6195	0.65601	-2.4686	-0.16297	0.20164	-0.032157	0.66022	-1.3176	3245.5	23.59	-1.0191	75.937	-56.461	72.377	70.503	22.947	-1.7932	-5.4112	0.77869	-2.3447	30.952	-5.098
117.44	-2.2766	51.279	-5.6203	0.65702	-2.4688	-0.16096	0.20075	-0.028346	0.66022	-1.3176	3244.9	23.588	-1.0178	75.937	-56.476	72.378	70.503	22.947	-1.7932	-5.4112	0.77869	-2.3447	30.952	-5.098
117.44	-2.2737	51.277	-5.6211	0.65802	-2.4689	-0.15882	0.19965	-0.024529	0.66022	-1.3176	3244.3	23.587	-1.0165	75.938	-56.494	72.379	70.503	22.947	-1.7932	-5.4112	0.77869	-2.3447	30.952	-5.098
117.44	-2.2707	51.274	-5.6219	0.65901	-2.469	-0.15655	0.19833	-0.020709	0.66022	-1.3176	3243.6	23.586	-1.0151	75.938	-56.513	72.38	70.503	22.947	-1.7932	-5.4112	0.77869	-2.3447	30.952	-5.098
117.44	-2.2677	51.272	-5.6227	0.66	-2.4691	-0.15417	0.1968	-0.016891	0.66022	-1.3176	3243.0	23.585	-1.0138	75.938	-56.535	72.381	70.503	22.947	-1.7932	-5.4112	0.77869	-2.3447	30.952	-5.098
117.45	-2.2647	51.27	-5.6235	0.66098	-2.4692	-0.15166	0.19506	-0.01308	0.66022	-1.3176	3242.4	23.584	-1.0124	75.938	-56.559	72.382	70.503	22.947	-1.7932	-5.4112	0.77869	-2.3447	30.952	-5.098
117.45	-2.2616	51.269	-5.6242	0.66195	-2.4692	-0.14904	0.19313	-0.0092802	0.66022	-1.3176	3241.7	23.583	-1.0111	75.939	-56.585	72.383	70.503	22.947	-1.7932	-5.4112	0.77869	-2.3447	30.952	-5.098
117.45	-2.2586	51.267	-5.6249	0.66291	-2.4693	-0.14631	0.191	-0.0054955	0.66022	-1.3176	3241.1	23.582	-1.0097	75.939	-56.614	72.384	70.503	22.947	-1.7932	-5.4112	0.77869	-2.3447	30.952	-5.098
117.45	-2.2555	51.266	-5.6257	0.66386	-2.4693	-0.14348	0.18867	-0.0017304	0.66022	-1.3176	3240.5	23.581	-1.0083	75.939	-56.644	72.384	70.503	22.947	-1.7932	-5.4112	0.77869	-2.3447	30.952	-5.098
117.45	-2.2524	51.265	-5.6264	0.6648	-2.4693	-0.14054	0.18615	0.0020109	0.66022	-1.3176	3239.9	23.581	-1.0069	75.939	-56.677	72.385	70.503	22.947	-1.7932	-5.4112	0.77869	-2.3447	30.952	-5.098
117.45	-2.2492	51.265	-5.6271	0.66572	-2.4693	-0.1375	0.18345	0.005724	0.66022	-1.3176	3239.2	23.58	-1.0055	75.94	-56.712	72.386	70.503	22.947	-1.7932	-5.4112	0.77869	-2.3447	30.952	-5.098
117.45	-2.2461	51.264	-5.6278	0.66663	-2.4692	-0.13436	0.18056	0.0094049	0.66022	-1.3176	3238.6	23.58	-1.0041	75.94	-56.749	72.387	70.503	22.947	-1.7932	-5.4112	0.77869	-2.3447	30.952	-5.098
117.45	-2.243	51.264	-5.6284	0.66753	-2.4692	-0.13113	0.1775	0.01305	0.66022	-1.3176	3238.0	23.58	-1.0027	75.94	-56.788	72.388	70.503	22.947	-1.7932	-5.4112	0.77869	-2.3447	30.952	-5.098
117.45	-2.2398	51.264	-5.6291	0.66841	-2.4691	-0.12782	0.17427	0.016654	0.66022	-1.3176	3237.3	23.58	-1.0013	75.94	-56.83	72.389	70.503	22.947	-1.7932	-5.4112	0.77869	-2.3447	30.952	-5.098
117.45	-2.2367	51.265	-5.6297	0.66927	-2.469	-0.12442	0.17088	0.020214	0.66022	-1.3176	3236.7	23.58	-0.9999	75.94	-56.873	72.39	70.503	22.947	-1.7932	-5.4112	0.77869	-2.3447	30.952	-5.098
117.45	-2.2336	51.265	-5.6303	0.67011	-2.4689	-0.12094	0.16732	0.023727	0.66022	-1.3176	3236.1	23.58	-0.99849	75.941	-56.919	72.391	70.503	22.947	-1.7932	-5.4112	0.77869	-2.3447	30.952	-5.098
117.45	-2.2304	51.266	-5.6309	0.67094	-2.4688	-0.11738	0.16361	0.027187	0.66022	-1.3176	3235.4	23.58	-0.99709	75.941	-56.967	72.392	70.503	22.947	-1.7932	-5.4112	0.77869	-2.3447	30.952	-5.098
117.45	-2.2273	51.267	-5.6315	0.67175	-2.4686	-0.11376	0.15975	0.030593	0.66022	-1.3176	3234.8	23.581	-0.99569	75.941	-57.016	72.393	70.503	22.947	-1.7932	-5.4112	0.77869	-2.3447	30.952	-5.098
117.45	-2.2242	51.268	-5.632	0.67254	-2.4685	-0.11006	0.15574	0.03394	0.66022	-1.3176	3234.2	23.581	-0.9943	75.941	-57.068	72.394	70.503	22.947	-1.7932	-5.4112	0.77869	-2.3447	30.952	-5.098
117.45	-2.2211	51.269	-5.6326	0.67331	-2.4683	-0.10631	0.1516	0.037224	0.66022	-1.3176	3233.5	23.582	-0.99291	75.942	-57.122	72.394	70.503	22.947	-1.7932	-5.4112	0.77869	-2.3447	30.952	-5.098
117.45	-2.218	51.271	-5.6331	0.67406	-2.4681	-0.10249	0.14732	0.040443	0.66022	-1.3176	3232.9	23.582	-0.99153	75.942	-57.178	72.395	70.503	22.947	-1.7932	-5.4112	0.77869	-2.3447	30.952	-5.098
117.45	-2.215	51.273	-5.6336	0.67478	-2.4679	-0.098628	0.14292	0.043593	0.66022	-1.3176	3232.3	23.583	-0.99016	75.942	-57.237	72.396	70.503	22.947	-1.7932	-5.4112	0.77869	-2.3447	30.952	-5.098
117.45	-2.2119	51.275	-5.6341	0.67548	-2.4677	-0.094713	0.13839	0.046671	0.66022	-1.3176	3231.6	23.584	-0.9888	75.942	-57.297	72.397	70.503	22.947	-1.7932	-5.4112	0.77869	-2.3447	30.952	-5.098
117.45	-2.2089	51.277	-5.6346	0.67616	-2.4674	-0.090755	0.13375	0.049675	0.66022	-1.3176	3231.0	23.585	-0.98745	75.943	-57.359	72.398	70.503	22.947	-1.7932	-5.4112	0.77869	-2.3447	30.952	-5.098
117.45	-2.2059	51.279	-5.635	0.67682	-2.4672	-0.086757	0.12901	0.052601	0.66022	-1.3176	3230.4	23.586	-0.98611	75.943	-57.423	72.399	70.503	22.947	-1.7932	-5.4112	0.77869	-2.3447	30.952	-5.098
117.45	-2.203	51.282	-5.6354	0.67745	-2.4669	-0.082723	0.12416	0.055447	0.66022	-1.3176	3229.7	23.587	-0.98478	75.943	-57.489	72.4	70.503	22.947	-1.7932	-5.4112	0.77869	-2.3447	30.952	-5.098
117.45	-2.2	51.284	-5.6358	0.67806	-2.4666	-0.07866	0.11921	0.058209	0.66022	-1.3176	3229.1	23.588	-0.98346	75.943	-57.557	72.401	70.503	22.947	-1.7932	-5.4112	0.77869	-2.3447	30.952	-5.098
117.45	-2.1971	51.287	-5.6362	0.67865	-2.4663	-0.074571	0.11418	0.060887	0.66022	-1.3176	3228.5	23.59	-0.98216	75.944	-57.627	72.402	70.503	22.947	-1.7932	-5.4112	0.77869	-2.3447	30.952	-5.098
117.45	-2.1942	51.29	-5.6366	0.6792	-2.466	-0.070461	0.10906	0.063477	0.66022	-1.3176	3227.8	23.591	-0.98087	75.944	-57.699	72.403	70.503	22.947	-1.7932	-5.4112	0.77869	-2.3447	30.952	-5.098
117.45	-2.1914	51.294	-5.6369	0.67974	-2.4657	-0.066335	0.10387	0.065977	0.66022	-1.3176	3227.2	23.593	-0.9796	75.944	-57.773	72.404	70.503	22.947	-1.7932	-5.4112	0.77869	-2.3447	30.952	-5.098
117.45	-2.1886	51.297	-5.6372	0.68024	-2.4653	-0.062196	0.098603	0.068384	0.66022	-1.3176	3226.6	23.594	-0.97834	75.944	-57.849	72.405	70.503	22.947	-1.7932	-5.4112	0.77869	-2.3447	30.952	-5.098
117.45	-2.1858	51.301	-5.6375	0.68072	-2.465	-0.05805	0.093274	0.070699	0.66022	-1.3176	3225.9	23.596	-0.9771	75.945	-57.926	72.406	70.503	22.947	-1.7932	-5.4112	0.77869	-2.3447	30.952	-5.098
117.44	-2.1831	51.304	-5.6378	0.68118	-2.4646	-0.053901	0.087886	0.072917	0.66022	-1.3176	3225.3	23.598	-0.97587	75.945	-58.006	72.407	70.503	22.947	-1.7932	-5.4112	0.77869	-2.3447	30.952	-5.098
117.44	-2.1804	51.308	-5.6381	0.6816	-2.4643	-0.049754	0.082447	0.075038	0.66022	-1.3176	3224.7	23.599	-0.97466	75.945	-58.087	72.407	70.503	22.947	-1.7932	-5.4112	0.77869	-2.3447	30.952	-5.098
117.44	-2.1777	51.312	-5.6383	0.682	-2.4639	-0.045612	0.076962	0.077061	0.66022	-1.3176	3224.0	23.601	-0.97347	75.946	-58.17	72.408	70.503	22.947	-1.7932	-5.4112	0.77869	-2.3447	30.952	-5.098
117.44	-2.1751	51.316	-5.6385	0.68237	-2.4635	-0.041256	0.071742	0.079024	0.66022	-1.3176	3223.4	23.603	-0.97229	75.946	-58.255	72.409	70.503	22.947	-1.7932	-5.4112	0.77869	-2.3447	30.952	-5.098
117.44	-2.1725	51.32	-5.6387	0.68272	-2.4631	-0.036555	0.066958	0.080961	0.66022	-1.3176	3222.8	23.605	-0.97113	75.946	-58.342	72.41	70.503	22.947	-1.7932	-5.4112	0.77869	-2.3447	30.952	-5.098
117.44	-2.17	51.325	-5.6389	0.68304	-2.4627	-0.031864	0.062127	0.082811	0.66022	-1.3176	3222.1	23.607	-0.96999	75.946	-58.43	72.411	70.503	22.947	-1.7932	-5.4112	0.77869	-2.3447	30.952	-5.098
117.44	-2.1675	51.329	-5.639	0.68334	-2.4623	-0.027188	0.057253	0.084573	0.66022	-1.3176	3221.5	23.609	-0.96887	75.947	-58.52	72.412	70.503	22.947	-1.7932	-5.4112	0.77869	-2.3447	30.952	-5.098
117.44	-2.165	51.334	-5.6392	0.68361	-2.4618	-0.022529	0.052342	0.086245	0.66022	-1.3176	3220.9	23.611	-0.96776	75.947	-58.612	72.413	70.503	22.947	-1.7932	-5.4112	0.77869	-2.3447	30.952	-5.098
117.43	-2.1626	51.339	-5.6393	0.68386	-2.4614	-0.017891	0.047397	0.087826	0.66022	-1.3176	3220.2	23.614	-0.96668	75.947	-58.706	72.414	70.503	22.947	-1.7932	-5.4112	0.77869	-2.3447	30.952	-5.098
117.43	-2.1602	51.344	-5.6393	0.68409	-2.461	-0.013279	0.042423	0.089316	0.66022	-1.3176	3219.6	23.616	-0.96561	75.948	-58.801	72.415	70.503	22.947	-1.7932	-5.4112	0.77869	-2.3447	30.952	-5.098
117.43	-2.1579	51.349	-5.6394	0.68429	-2.4605	-0.008696	0.037423	0.090714	0.66022	-1.3176	3219.0	23.618	-0.96456	75.948	-58.897	72.416	70.503	22.947	-1.7932	-5.4112	0.77869	-2.3447	30.952	-5.098
117.43	-2.1556	51.354	-5.6394	0.68446	-2.4601	-0.0041452	0.032403	0.092019	0.66022	-1.3176	3218.3	23.621	-0.96353	75.948	-58.996	72.417	70.503	22.947	-1.7932	-5.4112	0.77869	-2.3447	30.952	-5.098
117.43	-2.1533	51.359	-5.6394	0.68461	-2.4596	0.00036964	0.027367	0.09323	0.66022	-1.3176	3217.7	23.623	-0.96252	75.949	-59.096	72.418	70.503	22.947	-1.7932	-5.4112	0.77869	-2.3447	30.952	-5.098
117.43	-2.1511	51.365	-5.6394	0.68474	-2.4591	0.0048449	0.022318	0.094348	0.66022	-1.3176	3217.0	23.626	-0.96152	75.949	-59.197	72.419	70.503	22.947	-1.7932	-5.4112	0.77869	-2.3447	30.952	-5.098
117.42	-2.1489	51.37	-5.6394	0.68483	-2.4587	0.0092773	0.017262	0.095371	0.66022	-1.3176	3216.4	23.628	-0.96055	75.949	-59.3	72.42	70.503	22.947	-1.7932	-5.4112	0.77869	-2.3447	30.952	-5.098
117.42	-2.1468	51.376	-5.6393	0.68491	-2.4582	0.013663	0.012202	0.0963	0.66022	-1.3176	3215.8	23.631	-0.9596	75.95	-59.404	72.421	70.503	22.947	-1.7932	-5.4112	0.77869	-2.3447	30.952	-5.098
117.42	-2.1448	51.381	-5.6393	0.68496	-2.4577	0.018	0.0071435	0.097134	0.66022	-1.3176	3215.1	23.633	-0.95867	75.95	-59.51	72.422	70.503	22.947	-1.7932	-5.4112	0.77869	-2.3447	30.952	-5.098
117.42	-2.1427	51.387	-5.6392	0.68498	-2.4572	0.022283	0.0020896	0.097873	0.66022	-1.3176	3214.5	23.636	-0.95777	75.95	-59.617	72.423	70.503	22.947	-1.7932	-5.4112	0.77869	-2.3447	30.952	-5.098
117.42	-2.1408	51.393	-5.639	0.68498	-2.4567	0.026511	-0.0029552	0.098516	0.66022	-1.3176	3213.9	23.639	-0.95688	75.951	-59.726	72.424	70.503	22.947	-1.7932	-5.4112	0.77869	-2.3447	30.952	-5.098
117.42	-2.1388	51.399	-5.6389	0.68495	-2.4562	0.030679	-0.0079864	0.099064	0.66022	-1.3176	3213.2	23.642	-0.95602	75.951	-59.836	72.425	70.503	22.947	-1.7932	-5.4112	0.77869	-2.3447	30.952	-5.098
117.41	-2.137	51.405	-5.6387	0.6849	-2.4557	0.034786	-0.013	0.099516	0.66022	-1.3176	3212.6	23.644	-0.95518	75.952	-59.947	72.427	70.503	22.947	-1.7932	-5.4112	0.77869	-2.3447	30.952	-5.098
117.41	-2.1352	51.411	-5.6385	0.68482	-2.4552	0.038826	-0.017992	0.099874	0.66022	-1.3176	3212.0	23.647	-0.95436	75.952	-60.06	72.428	70.503	22.947	-1.7932	-5.4112	0.77869	-2.3447	30.952	-5.098
117.41	-2.1334	51.417	-5.6383	0.68472	-2.4547	0.042799	-0.022958	0.10014	0.66022	-1.3176	3211.3	23.65	-0.95356	75.952	-60.174	72.429	70.503	22.947	-1.7932	-5.4112	0.77869	-2.3447	30.952	-5.098
117.41	-2.1317	51.424	-5.6381	0.68459	-2.4542	0.046701	-0.027894	0.1003	0.66022	-1.3176	3210.7	23.653	-0.9528	75.953	-60.289	72.43	70.503	22.947	-1.7932	-5.4112	0.77869	-2.3447	30.952	-5.098
117.41	-2.13	51.43	-5.6379	0.68444	-2.4537	0.050529	-0.032795	0.10038	0.66022	-1.3176	3210.0	23.656	-0.95205	75.953	-60.405	72.431	70.503	22.947	-1.7932	-5.4112	0.77869	-2.3447	30.952	-5.098
117.4	-2.1284	51.436	-5.6376	0.68426	-2.4532	0.05428	-0.037659	0.10036	0.66022	-1.3176	3209.4	23.659	-0.95133	75.953	-60.523	72.432	70.503	22.947	-1.7932	-5.4112	0.77869	-2.3447	30.952	-5.098
117.4	-2.1269	51.443	-5.6373	0.68406	-2.4527	0.057953	-0.04248	0.10024	0.66022	-1.3176	3208.8	23.662	-0.95064	75.954	-60.641	72.433	70.503	22.947	-1.7932	-5.4112	0.77869	-2.3447	30.952	-5.098
117.4	-2.1254	51.449	-5.637	0.68384	-2.4522	0.061543	-0.047256	0.10003	0.66022	-1.3176	3208.1	23.665	-0.94997	75.954	-60.761	72.434	70.503	22.947	-1.7932	-5.4112	0.77869	-2.3447	30.952	-5.098
117.4	-2.124	51.456	-5.6367	0.68359	-2.4517	0.06505	-0.051981	0.099733	0.66022	-1.3176	3207.5	23.668	-0.94933	75.955	-60.882	72.435	70.503	22.947	-1.7932	-5.4112	0.77869	-2.3447	30.952	-5.098
117.4	-2.1226	51.462	-5.6364	0.68332	-2.4512	0.068469	-0.056653	0.099341	0.66022	-1.3176	3206.9	23.671	-0.94872	75.955	-61.004	72.436	70.503	22.947	-1.7932	-5.4112	0.77869	-2.3447	30.952	-5.098
117.39	-2.1213	51.469	-5.636	0.68302	-2.4507	0.071799	-0.061266	0.098857	0.66022	-1.3176	3206.2	23.674	-0.94813	75.956	-61.126	72.437	70.503	22.947	-1.7932	-5.4112	0.77869	-2.3447	30.952	-5.098
117.39	-2.1201	51.476	-5.6357	0.68271	-2.4502	0.075038	-0.065818	0.098283	0.66022	-1.3176	3205.6	23.677	-0.94758	75.956	-61.25	72.438	70.503	22.947	-1.7932	-5.4112	0.77869	-2.3447	30.952	-5.098
117.39	-2.1189	51.482	-5.6353	0.68236	-2.4497	0.078184	-0.070305	0.09762	0.66022	-1.3176	3204.9	23.68	-0.94705	75.956	-61.375	72.44	70.503	22.947	-1.7932	-5.4112	0.77869	-2.3447	30.952	-5.098
117.39	-2.1178	51.489	-5.6349	0.682	-2.4493	0.081233	-0.074723	0.096867	0.66022	-1.3176	3204.3	23.683	-0.94655	75.957	-61.5	72.441	70.503	22.947	-1.7932	-5.4112	0.77869	-2.3447	30.952	-5.098
117.38	-2.1168	51.496	-5.6345	0.68162	-2.4488	0.084185	-0.079069	0.096027	0.66022	-1.3176	3203.7	23.687	-0.94608	75.957	-61.627	72.442	70.503	22.947	-1.7932	-5.4112	0.77869	-2.3447	30.952	-5.098
117.38	-2.1158	51.502	-5.634	0.68121	-2.4483	0.087037	-0.083338	0.095101	0.66022	-1.3176	3203.0	23.69	-0.94565	75.958	-61.754	72.443	70.503	22.947	-1.7932	-5.4112	0.77869	-2.3447	30.952	-5.098
117.38	-2.1149	51.509	-5.6336	0.68078	-2.4478	0.089787	-0.087528	0.094088	0.66022	-1.3176	3202.4	23.693	-0.94524	75.958	-61.882	72.444	70.503	22.947	-1.7932	-5.4112	0.77869	-2.3447	30.952	-5.098
117.38	-2.1141	51.516	-5.6331	0.68034	-2.4474	0.092433	-0.091634	0.092992	0.66022	-1.3176	3201.7	23.696	-0.94487	75.959	-62.011	72.445	70.503	22.947	-1.7932	-5.4112	0.77869	-2.3447	30.952	-5.098
117.38	-2.1134	51.522	-5.6327	0.67987	-2.4469	0.094974	-0.095654	0.091811	0.66022	-1.3176	3201.1	23.699	-0.94453	75.959	-62.14	72.446	70.503	22.947	-1.7932	-5.4112	0.77869	-2.3447	30.952	-5.098
117.37	-2.1127	51.529	-5.6322	0.67938	-2.4464	0.097407	-0.099585	0.090549	0.66022	-1.3176	3200.5	23.702	-0.94422	75.96	-62.27	72.447	70.503	22.947	-1.7932	-5.4112	0.77869	-2.3447	30.952	-5.098
117.37	-2.1121	51.536	-5.6317	0.67887	-2.446	0.099732	-0.10342	0.089206	0.66022	-1.3176	3199.8	23.705	-0.94394	75.96	-62.4	72.449	70.503	22.947	-1.7932	-5.4112	0.77869	-2.3447	30.952	-5.098
117.37	-2.1116	51.542	-5.6312	0.67835	-2.4455	0.10195	-0.10716	0.087784	0.66022	-1.3176	3199.2	23.708	-0.9437	75.961	-62.531	72.45	70.503	22.947	-1.7932	-5.4112	0.77869	-2.3447	30.952	-5.098
117.37	-2.1111	51.549	-5.6307	0.6778	-2.4451	0.10405	-0.1108	0.086283	0.66022	-1.3176	3198.5	23.711	-0.9435	75.961	-62.663	72.451	70.503	22.947	-1.7932	-5.4112	0.77869	-2.3447	30.952	-5.098
117.37	-2.1107	51.556	-5.6302	0.67724	-2.4447	0.10604	-0.11434	0.084706	0.66022	-1.3176	3197.9	23.714	-0.94332	75.961	-62.795	72.452	70.503	22.947	-1.7932	-5.4112	0.77869	-2.3447	30.952	-5.098
117.36	-2.1104	51.562	-5.6296	0.67666	-2.4443	0.10791	-0.11778	0.083054	0.66022	-1.3176	3197.3	23.718	-0.94319	75.962	-62.927	72.453	70.503	22.947	-1.7932	-5.4112	0.77869	-2.3447	30.952	-5.098
117.36	-2.1102	51.569	-5.6291	0.67606	-2.4438	0.10967	-0.1211	0.081328	0.66022	-1.3176	3196.6	23.721	-0.94308	75.962	-63.059	72.454	70.503	22.947	-1.7932	-5.4112	0.77869	-2.3447	30.952	-5.098
117.36	-2.1101	51.575	-5.6285	0.67545	-2.4434	0.11131	-0.12432	0.079531	0.66022	-1.3176	3196.0	23.724	-0.94302	75.963	-63.191	72.455	70.503	22.947	-1.7932	-5.4112	0.77869	-2.3447	30.952	-5.098
117.36	-2.11	51.581	-5.628	0.67482	-2.4431	0.11284	-0.12742	0.077663	0.66022	-1.3176	3195.3	23.726	-0.94299	75.963	-63.324	72.457	70.503	22.947	-1.7932	-5.4112	0.77869	-2.3447	30.952	-5.098
117.36	-2.1101	51.588	-5.6274	0.67417	-2.4427	0.11424	-0.1304	0.075727	0.66022	-1.3176	3194.7	23.729	-0.943	75.964	-63.456	72.458	70.503	22.947	-1.7932	-5.4112	0.77869	-2.3447	30.952	-5.098
117.35	-2.1102	51.594	-5.6268	0.67351	-2.4423	0.11553	-0.13327	0.073723	0.66022	-1.3176	3194.1	23.732	-0.94304	75.964	-63.588	72.459	70.503	22.947	-1.7932	-5.4112	0.77869	-2.3447	30.952	-5.098
117.35	-2.1104	51.6	-5.6262	0.67284	-2.4419	0.11669	-0.13602	0.071655	0.66022	-1.3176	3193.4	23.735	-0.94312	75.965	-63.72	72.46	70.503	22.947	-1.7932	-5.4112	0.77869	-2.3447	30.952	-5.098
117.35	-2.1106	51.606	-5.6257	0.67215	-2.4416	0.11773	-0.13864	0.069523	0.66022	-1.3176	3192.8	23.738	-0.94324	75.965	-63.851	72.461	70.503	22.947	-1.7932	-5.4112	0.77869	-2.3447	30.952	-5.098
117.35	-2.111	51.612	-5.6251	0.67145	-2.4412	0.11865	-0.14113	0.067331	0.66022	-1.3176	3192.1	23.741	-0.94339	75.966	-63.982	72.462	70.503	22.947	-1.7932	-5.4112	0.77869	-2.3447	30.952	-5.098
117.35	-2.1115	51.618	-5.6245	0.67074	-2.4409	0.11945	-0.1435	0.065078	0.66022	-1.3176	3191.5	23.744	-0.94359	75.966	-64.112	72.463	70.503	22.947	-1.7932	-5.4112	0.77869	-2.3447	30.952	-5.098
117.35	-2.112	51.624	-5.6239	0.67002	-2.4406	0.12013	-0.14573	0.062768	0.66022	-1.3176	3190.9	23.746	-0.94382	75.967	-64.24	72.464	70.503	22.947	-1.7932	-5.4112	0.77869	-2.3447	30.952	-5.098
117.34	-2.1126	51.63	-5.6233	0.66929	-2.4403	0.12068	-0.14784	0.060403	0.66022	-1.3176	3190.2	23.749	-0.94409	75.967	-64.367	72.466	70.503	22.947	-1.7932	-5.4112	0.77869	-2.3447	30.952	-5.098
117.34	-2.1133	51.635	-5.6227	0.66854	-2.44	0.1211	-0.14981	0.057984	0.66022	-1.3176	3189.6	23.751	-0.9444	75.968	-64.492	72.467	70.503	22.947	-1.7932	-5.4112	0.77869	-2.3447	30.952	-5.098
117.34	-2.1141	51.641	-5.6221	0.66779	-2.4397	0.12141	-0.15164	0.055513	0.66022	-1.3176	3188.9	23.754	-0.94474	75.968	-64.614	72.468	70.503	22.947	-1.7932	-5.4112	0.77869	-2.3447	30.952	-5.098
117.34	-2.115	51.646	-5.6215	0.66703	-2.4394	0.12159	-0.15334	0.052994	0.66022	-1.3176	3188.3	23.757	-0.94512	75.968	-64.733	72.469	70.503	22.947	-1.7932	-5.4112	0.77869	-2.3447	30.952	-5.098
117.34	-2.1159	51.652	-5.6208	0.66625	-2.4392	0.12164	-0.1549	0.050427	0.66022	-1.3176	3187.7	23.759	-0.94554	75.969	-64.847	72.47	70.503	22.947	-1.7932	-5.4112	0.77869	-2.3447	30.952	-5.098
117.34	-2.1169	51.657	-5.6202	0.66548	-2.4389	0.12157	-0.15632	0.047815	0.66022	-1.3176	3187.0	23.761	-0.946	75.969	-64.956	72.471	70.503	22.947	-1.7932	-5.4112	0.77869	-2.3447	30.952	-5.098
117.33	-2.1181	51.662	-5.6196	0.66469	-2.4387	0.12138	-0.15759	0.04516	0.66022	-1.3176	3186.4	23.764	-0.9465	75.97	-65.057	72.472	70.503	22.947	-1.7932	-5.4112	0.77869	-2.3447	30.952	-5.098
117.33	-2.1193	51.667	-5.619	0.6639	-2.4385	0.12106	-0.15873	0.042464	0.66022	-1.3176	3185.7	23.766	-0.94703	75.97	-65.149	72.473	70.503	22.947	-1.7932	-5.4112	0.77869	-2.3447	30.952	-5.098
117.33	-2.1206	51.671	-5.6184	0.6631	-2.4383	0.12062	-0.15972	0.03973	0.66022	-1.3176	3185.1	23.768	-0.9476	75.971	-65.229	72.475	70.503	22.947	-1.7932	-5.4112	0.77869	-2.3447	30.952	-5.098
117.33	-2.1219	51.676	-5.6178	0.6623	-2.4381	0.12005	-0.16056	0.036961	0.66022	-1.3176	3184.5	23.77	-0.94821	75.971	-65.293	72.476	70.503	22.947	-1.7932	-5.4112	0.77869	-2.3447	30.952	-5.098
117.33	-2.1234	51.68	-5.6172	0.6615	-2.4379	0.11936	-0.16126	0.034157	0.66022	-1.3176	3183.8	23.772	-0.94886	75.971	-65.339	72.477	70.503	22.947	-1.7932	-5.4112	0.77869	-2.3447	30.952	-5.098
117.33	-2.1249	51.685	-5.6166	0.66069	-2.4377	0.11855	-0.16181	0.031322	0.66022	-1.3176	3183.2	23.774	-0.94954	75.972	-65.362	72.478	70.503	22.947	-1.7932	-5.4112	0.77869	-2.3447	30.952	-5.098
117.33	-2.1265	51.689	-5.616	0.65988	-2.4376	0.11762	-0.16222	0.028458	0.66022	-1.3176	3182.5	23.776	-0.95025	75.972	-65.362	72.479	70.503	22.947	-1.7932	-5.4112	0.77869	-2.3447	30.952	-5.098
117.33	-2.1282	51.693	-5.6154	0.65907	-2.4374	0.11657	-0.16247	0.025567	0.66022	-1.3176	3181.9	23.778	-0.951	75.973	-65.338	72.48	70.503	22.947	-1.7932	-5.4112	0.77869	-2.3447	30.952	-5.098
117.33	-2.13	51.697	-5.6149	0.65826	-2.4373	0.1154	-0.16258	0.022652	0.66022	-1.3176	3181.2	23.78	-0.95179	75.973	-65.292	72.481	70.503	22.947	-1.7932	-5.4112	0.77869	-2.3447	30.952	-5.098
117.32	-2.1318	51.7	-5.6143	0.65744	-2.4372	0.11411	-0.16254	0.019715	0.66022	-1.3176	3180.6	23.781	-0.95261	75.974	-65.227	72.482	70.503	22.947	-1.7932	-5.4112	0.77869	-2.3447	30.952	-5.098
117.32	-2.1338	51.704	-5.6137	0.65663	-2.4371	0.1127	-0.16236	0.016759	0.66022	-1.3176	3180.0	23.783	-0.95346	75.974	-65.146	72.483	70.503	22.947	-1.7932	-5.4112	0.77869	-2.3447	30.952	-5.098
117.32	-2.1357	51.707	-5.6132	0.65582	-2.4371	0.11118	-0.16202	0.013787	0.66022	-1.3176	3179.3	23.784	-0.95434	75.974	-65.054	72.484	70.503	22.947	-1.7932	-5.4112	0.77869	-2.3447	30.952	-5.098
117.32	-2.1378	51.71	-5.6126	0.65501	-2.437	0.10954	-0.16154	0.0108	0.66022	-1.3176	3178.7	23.786	-0.95526	75.975	-64.952	72.485	70.503	22.947	-1.7932	-5.4112	0.77869	-2.3447	30.952	-5.098
117.32	-2.1399	51.713	-5.6121	0.65421	-2.4369	0.10778	-0.1609	0.0078006	0.66022	-1.3176	3178.0	23.787	-0.95621	75.975	-64.843	72.486	70.503	22.947	-1.7932	-5.4112	0.77869	-2.3447	30.952	-5.098
117.32	-2.1421	51.715	-5.6115	0.6534	-2.4369	0.10592	-0.16012	0.0047923	0.66022	-1.3176	3177.4	23.788	-0.95718	75.975	-64.728	72.487	70.503	22.947	-1.7932	-5.4112	0.77869	-2.3447	30.952	-5.098
117.32	-2.1444	51.718	-5.611	0.6526	-2.4369	0.10394	-0.1592	0.0017774	0.66022	-1.3176	3176.8	23.789	-0.95819	75.976	-64.609	72.489	70.503	22.947	-1.7932	-5.4112	0.77869	-2.3447	30.952	-5.098
117.32	-2.1467	51.72	-5.6105	0.65181	-2.4369	0.10186	-0.15812	-0.0012418	0.66022	-1.3176	3176.1	23.79	-0.95923	75.976	-64.487	72.49	70.503	22.947	-1.7932	-5.4112	0.77869	-2.3447	30.952	-5.098
117.32	-2.1491	51.722	-5.61	0.65102	-2.4369	0.099666	-0.15691	-0.0042625	0.66022	-1.3176	3175.5	23.791	-0.96029	75.976	-64.363	72.491	70.503	22.947	-1.7932	-5.4112	0.77869	-2.3447	30.952	-5.098
117.32	-2.1516	51.724	-5.6095	0.65024	-2.4369	0.097368	-0.15554	-0.0072824	0.66022	-1.3176	3174.8	23.792	-0.96138	75.977	-64.237	72.492	70.503	22.947	-1.7932	-5.4112	0.77869	-2.3447	30.952	-5.098
117.32	-2.1541	51.726	-5.609	0.64947	-2.437	0.094966	-0.15403	-0.010299	0.66022	-1.3176	3174.2	23.793	-0.96249	75.977	-64.11	72.493	70.503	22.947	-1.7932	-5.4112	0.77869	-2.3447	30.952	-5.098
117.32	-2.1566	51.727	-5.6085	0.6487	-2.437	0.092463	-0.15238	-0.013309	0.66022	-1.3176	3173.6	23.793	-0.96363	75.978	-63.982	72.494	70.503	22.947	-1.7932	-5.4112	0.77869	-2.3447	30.952	-5.098
117.32	-2.1592	51.729	-5.6081	0.64794	-2.4371	0.089861	-0.15059	-0.01631	0.66022	-1.3176	3172.9	23.794	-0.96478	75.978	-63.854	72.495	70.503	22.947	-1.7932	-5.4112	0.77869	-2.3447	30.952	-5.098
117.32	-2.1619	51.73	-5.6077	0.6472	-2.4372	0.087162	-0.14866	-0.0193	0.66022	-1.3176	3172.3	23.794	-0.96597	75.978	-63.725	72.496	70.503	22.947	-1.7932	-5.4112	0.77869	-2.3447	30.952	-5.098
117.32	-2.1646	51.73	-5.6072	0.64646	-2.4373	0.084367	-0.1466	-0.022276	0.66022	-1.3176	3171.6	23.794	-0.96717	75.978	-63.595	72.497	70.503	22.947	-1.7932	-5.4112	0.77869	-2.3447	30.952	-5.098
117.32	-2.1673	51.731	-5.6068	0.64573	-2.4374	0.081481	-0.14439	-0.025236	0.66022	-1.3176	3171.0	23.795	-0.96839	75.979	-63.466	72.498	70.503	22.947	-1.7932	-5.4112	0.77869	-2.3447	30.952	-5.098
117.32	-2.1701	51.732	-5.6064	0.64501	-2.4376	0.078504	-0.14205	-0.028177	0.66022	-1.3176	3170.4	23.795	-0.96963	75.979	-63.337	72.499	70.503	22.947	-1.7932	-5.4112	0.77869	-2.3447	30.952	-5.098
117.32	-2.1729	51.732	-5.606	0.64431	-2.4377	0.075441	-0.13958	-0.031096	0.66022	-1.3176	3169.7	23.795	-0.97088	75.979	-63.209	72.5	70.503	22.947	-1.7932	-5.4112	0.77869	-2.3447	30.952	-5.098
117.32	-2.1757	51.732	-5.6057	0.64362	-2.4379	0.072292	-0.13698	-0.03399	0.66022	-1.3176	3169.1	23.795	-0.97215	75.98	-63.08	72.5	70.503	22.947	-1.7932	-5.4112	0.77869	-2.3447	30.952	-5.098
117.32	-2.1786	51.731	-5.6053	0.64294	-2.4381	0.069062	-0.13425	-0.036858	0.66022	-1.3176	3168.4	23.794	-0.97343	75.98	-62.953	72.501	70.503	22.947	-1.7932	-5.4112	0.77869	-2.3447	30.952	-5.098
117.32	-2.1815	51.731	-5.605	0.64228	-2.4382	0.065753	-0.13139	-0.039697	0.66022	-1.3176	3167.8	23.794	-0.97472	75.98	-62.826	72.502	70.503	22.947	-1.7932	-5.4112	0.77869	-2.3447	30.952	-5.098
117.32	-2.1844	51.73	-5.6046	0.64163	-2.4384	0.062368	-0.12841	-0.042503	0.66022	-1.3176	3167.2	23.794	-0.97603	75.98	-62.699	72.503	70.503	22.947	-1.7932	-5.4112	0.77869	-2.3447	30.952	-5.098
117.32	-2.1874	51.729	-5.6043	0.64099	-2.4387	0.05891	-0.12531	-0.045275	0.66022	-1.3176	3166.5	23.793	-0.97734	75.981	-62.574	72.504	70.503	22.947	-1.7932	-5.4112	0.77869	-2.3447	30.952	-5.098
117.32	-2.1904	51.728	-5.6041	0.64037	-2.4389	0.055382	-0.12209	-0.048011	0.66022	-1.3176	3165.9	23.793	-0.97866	75.981	-62.449	72.505	70.503	22.947	-1.7932	-5.4112	0.77869	-2.3447	30.952	-5.098
117.33	-2.1933	51.727	-5.6038	0.63977	-2.4391	0.051787	-0.11876	-0.050706	0.66022	-1.3176	3165.2	23.792	-0.97999	75.981	-62.325	72.506	70.503	22.947	-1.7932	-5.4112	0.77869	-2.3447	30.952	-5.098
117.33	-2.1963	51.725	-5.6035	0.63919	-2.4394	0.048128	-0.11531	-0.05336	0.66022	-1.3176	3164.6	23.791	-0.98132	75.981	-62.201	72.507	70.503	22.947	-1.7932	-5.4112	0.77869	-2.3447	30.952	-5.098
117.33	-2.1993	51.723	-5.6033	0.63862	-2.4397	0.04441	-0.11176	-0.05597	0.66022	-1.3176	3164.0	23.79	-0.98265	75.982	-62.079	72.508	70.503	22.947	-1.7932	-5.4112	0.77869	-2.3447	30.952	-5.098
117.33	-2.2023	51.721	-5.6031	0.63807	-2.44	0.040634	-0.10809	-0.058533	0.66022	-1.3176	3163.3	23.789	-0.98398	75.982	-61.958	72.509	70.503	22.947	-1.7932	-5.4112	0.77869	-2.3447	30.952	-5.098
117.33	-2.2053	51.719	-5.6029	0.63754	-2.4403	0.036805	-0.10433	-0.061046	0.66022	-1.3176	3162.7	23.788	-0.98532	75.982	-61.838	72.51	70.503	22.947	-1.7932	-5.4112	0.77869	-2.3447	30.952	-5.098
117.33	-2.2083	51.717	-5.6027	0.63703	-2.4406	0.032926	-0.10047	-0.063509	0.66022	-1.3176	3162.0	23.787	-0.98665	75.982	-61.719	72.511	70.503	22.947	-1.7932	-5.4112	0.77869	-2.3447	30.952	-5.098
117.33	-2.2112	51.714	-5.6026	0.63653	-2.4409	0.029001	-0.096508	-0.065917	0.66022	-1.3176	3161.4	23.785	-0.98797	75.982	-61.601	72.511	70.503	22.947	-1.7932	-5.4112	0.77869	-2.3447	30.952	-5.098
117.33	-2.2142	51.711	-5.6024	0.63606	-2.4412	0.025033	-0.092457	-0.068269	0.66022	-1.3176	3160.8	23.784	-0.98929	75.983	-61.485	72.512	70.503	22.947	-1.7932	-5.4112	0.77869	-2.3447	30.952	-5.098
117.34	-2.2171	51.708	-5.6023	0.63561	-2.4416	0.021026	-0.088317	-0.070563	0.66022	-1.3176	3160.1	23.782	-0.9906	75.983	-61.369	72.513	70.503	22.947	-1.7932	-5.4112	0.77869	-2.3447	30.952	-5.098
117.34	-2.2201	51.705	-5.6022	0.63518	-2.4419	0.016984	-0.084092	-0.072797	0.66022	-1.3176	3159.5	23.781	-0.99191	75.983	-61.255	72.514	70.503	22.947	-1.7932	-5.4112	0.77869	-2.3447	30.952	-5.098
117.34	-2.223	51.702	-5.6021	0.63477	-2.4423	0.01291	-0.079787	-0.074968	0.66022	-1.3176	3158.8	23.779	-0.9932	75.983	-61.142	72.515	70.503	22.947	-1.7932	-5.4112	0.77869	-2.3447	30.952	-5.098
117.34	-2.2258	51.698	-5.6021	0.63438	-2.4427	0.008809	-0.075406	-0.077074	0.66022	-1.3176	3158.2	23.777	-0.99448	75.983	-61.03	72.516	70.503	22.947	-1.7932	-5.4112	0.77869	-2.3447	30.952	-5.098
117.34	-2.2287	51.694	-5.6021	0.63401	-2.4431	0.0046839	-0.070951	-0.079113	0.66022	-1.3176	3157.6	23.775	-0.99574	75.983	-60.92	72.517	70.503	22.947	-1.7932	-5.4112	0.77869	-2.3447	30.952	-5.098
117.35	-2.2315	51.69	-5.602	0.63367	-2.4435	0.00053901	-0.066429	-0.081083	0.66022	-1.3176	3156.9	23.773	-0.99699	75.983	-60.811	72.517	70.503	22.947	-1.7932	-5.4112	0.77869	-2.3447	30.952	-5.098
117.35	-2.2342	51.686	-5.6021	0.63335	-2.4439	-0.0036218	-0.061842	-0.082982	0.66022	-1.3176	3156.3	23.771	-0.99823	75.984	-60.704	72.518	70.503	22.947	-1.7932	-5.4112	0.77869	-2.3447	30.952	-5.098
117.35	-2.2369	51.682	-5.6021	0.63305	-2.4443	-0.0077946	-0.057195	-0.084809	0.66022	-1.3176	3155.6	23.769	-0.99944	75.984	-60.598	72.519	70.503	22.947	-1.7932	-5.4112	0.77869	-2.3447	30.952	-5.098
117.35	-2.2396	51.677	-5.6021	0.63278	-2.4447	-0.011975	-0.052493	-0.086561	0.66022	-1.3176	3155.0	23.767	-1.0006	75.984	-60.493	72.52	70.503	22.947	-1.7932	-5.4112	0.77869	-2.3447	30.952	-5.098
117.35	-2.2422	51.672	-5.6022	0.63253	-2.4452	-0.01616	-0.04774	-0.088236	0.66022	-1.3176	3154.4	23.764	-1.0018	75.984	-60.39	72.521	70.503	22.947	-1.7932	-5.4112	0.77869	-2.3447	30.952	-5.098
117.36	-2.2448	51.667	-5.6023	0.6323	-2.4456	-0.020344	-0.042941	-0.089834	0.66022	-1.3176	3153.7	23.762	-1.0029	75.984	-60.288	72.521	70.503	22.947	-1.7932	-5.4112	0.77869	-2.3447	30.952	-5.098
117.36	-2.2473	51.662	-5.6024	0.6321	-2.4461	-0.024524	-0.038101	-0.091351	0.66022	-1.3176	3153.1	23.76	-1.0041	75.984	-60.188	72.522	70.503	22.947	-1.7932	-5.4112	0.77869	-2.3447	30.952	-5.098
117.36	-2.2498	51.657	-5.6025	0.63192	-2.4465	-0.028696	-0.033223	-0.092788	0.66022	-1.3176	3152.5	23.757	-1.0052	75.984	-60.09	72.523	70.503	22.947	-1.7932	-5.4112	0.77869	-2.3447	30.952	-5.098
117.36	-2.2521	51.652	-5.6027	0.63177	-2.447	-0.032856	-0.028313	-0.094141	0.66022	-1.3176	3151.8	23.754	-1.0062	75.984	-59.993	72.524	70.503	22.947	-1.7932	-5.4112	0.77869	-2.3447	30.952	-5.098
117.37	-2.2545	51.646	-5.6029	0.63164	-2.4475	-0.036999	-0.023375	-0.09541	0.66022	-1.3176	3151.2	23.752	-1.0073	75.984	-59.898	72.524	70.503	22.947	-1.7932	-5.4112	0.77869	-2.3447	30.952	-5.098
117.37	-2.2567	51.641	-5.6031	0.63153	-2.448	-0.041121	-0.018415	-0.096593	0.66022	-1.3176	3150.5	23.749	-1.0083	75.984	-59.804	72.525	70.503	22.947	-1.7932	-5.4112	0.77869	-2.3447	30.952	-5.098
117.37	-2.2589	51.635	-5.6033	0.63145	-2.4484	-0.045219	-0.013436	-0.097689	0.66022	-1.3176	3149.9	23.746	-1.0092	75.985	-59.712	72.526	70.503	22.947	-1.7932	-5.4112	0.77869	-2.3447	30.952	-5.098
117.37	-2.261	51.629	-5.6035	0.6314	-2.4489	-0.049289	-0.0084454	-0.098697	0.66022	-1.3176	3149.3	23.743	-1.0102	75.985	-59.621	72.527	70.503	22.947	-1.7932	-5.4112	0.77869	-2.3447	30.952	-5.098
117.38	-2.263	51.623	-5.6038	0.63137	-2.4494	-0.053325	-0.0034463	-0.099615	0.66022	-1.3176	3148.6	23.74	-1.0111	75.985	-59.533	72.527	70.503	22.947	-1.7932	-5.4112	0.77869	-2.3447	30.952	-5.098
117.38	-2.2649	51.617	-5.604	0.63136	-2.4499	-0.057325	0.0015559	-0.10044	0.66022	-1.3176	3148.0	23.737	-1.0119	75.985	-59.445	72.528	70.503	22.947	-1.7932	-5.4112	0.77869	-2.3447	30.952	-5.098
117.38	-2.2668	51.611	-5.6043	0.63138	-2.4504	-0.061284	0.0065561	-0.10118	0.66022	-1.3176	3147.4	23.734	-1.0128	75.985	-59.36	72.529	70.503	22.947	-1.7932	-5.4112	0.77869	-2.3447	30.952	-5.098
117.38	-2.2686	51.604	-5.6047	0.63143	-2.4509	-0.065198	0.01155	-0.10182	0.66022	-1.3176	3146.7	23.731	-1.0136	75.985	-59.276	72.53	70.503	22.947	-1.7932	-5.4112	0.77869	-2.3447	30.952	-5.098
117.39	-2.2702	51.598	-5.605	0.6315	-2.4515	-0.069064	0.016531	-0.10237	0.66022	-1.3176	3146.1	23.728	-1.0143	75.985	-59.195	72.53	70.503	22.947	-1.7932	-5.4112	0.77869	-2.3447	30.952	-5.098
117.39	-2.2718	51.591	-5.6054	0.6316	-2.452	-0.072877	0.021496	-0.10283	0.66022	-1.3176	3145.5	23.725	-1.015	75.985	-59.115	72.531	70.503	22.947	-1.7932	-5.4112	0.77869	-2.3447	30.952	-5.098
117.39	-2.2733	51.585	-5.6057	0.63171	-2.4525	-0.076634	0.026439	-0.10319	0.66022	-1.3176	3144.8	23.721	-1.0157	75.985	-59.036	72.532	70.503	22.947	-1.7932	-5.4112	0.77869	-2.3447	30.952	-5.098
117.4	-2.2747	51.578	-5.6061	0.63186	-2.453	-0.08033	0.031355	-0.10346	0.66022	-1.3176	3144.2	23.718	-1.0163	75.985	-58.96	72.533	70.503	22.947	-1.7932	-5.4112	0.77869	-2.3447	30.952	-5.098
117.4	-2.276	51.571	-5.6065	0.63203	-2.4535	-0.083962	0.036239	-0.10363	0.66022	-1.3176	3143.5	23.715	-1.0169	75.985	-58.885	72.533	70.503	22.947	-1.7932	-5.4112	0.77869	-2.3447	30.952	-5.098
117.4	-2.2772	51.564	-5.607	0.63222	-2.454	-0.087527	0.041087	-0.10371	0.66022	-1.3176	3142.9	23.712	-1.0174	75.985	-58.812	72.534	70.503	22.947	-1.7932	-5.4112	0.77869	-2.3447	30.952	-5.098
117.41	-2.2783	51.558	-5.6074	0.63244	-2.4546	-0.09102	0.045893	-0.10369	0.66022	-1.3176	3142.3	23.708	-1.0179	75.985	-58.741	72.535	70.503	22.947	-1.7932	-5.4112	0.77869	-2.3447	30.952	-5.098
117.41	-2.2793	51.551	-5.6079	0.63268	-2.4551	-0.094438	0.050652	-0.10357	0.66022	-1.3176	3141.6	23.705	-1.0183	75.985	-58.672	72.535	70.503	22.947	-1.7932	-5.4112	0.77869	-2.3447	30.952	-5.098
117.41	-2.2802	51.544	-5.6083	0.63295	-2.4556	-0.097778	0.05536	-0.10336	0.66022	-1.3176	3141.0	23.702	-1.0187	75.985	-58.605	72.536	70.503	22.947	-1.7932	-5.4112	0.77869	-2.3447	30.952	-5.098
117.41	-2.281	51.537	-5.6088	0.63323	-2.4561	-0.10104	0.060012	-0.10305	0.66022	-1.3176	3140.4	23.698	-1.0191	75.985	-58.539	72.537	70.503	22.947	-1.7932	-5.4112	0.77869	-2.3447	30.952	-5.098
117.42	-2.2816	51.53	-5.6094	0.63355	-2.4566	-0.10421	0.064603	-0.10264	0.66022	-1.3176	3139.7	23.695	-1.0194	75.985	-58.476	72.538	70.503	22.947	-1.7932	-5.4112	0.77869	-2.3447	30.952	-5.098
117.42	-2.2822	51.523	-5.6099	0.63388	-2.4571	-0.10729	0.069128	-0.10214	0.66021	-1.3176	3139.1	23.691	-1.0196	75.985	-58.414	72.538	70.503	22.947	-1.7932	-5.4112	0.77869	-2.3447	30.952	-5.098
117.42	-2.2827	51.516	-5.6104	0.63424	-2.4576	-0.11028	0.073583	-0.10155	0.66021	-1.3176	3138.5	23.688	-1.0199	75.985	-58.354	72.539	70.503	22.947	-1.7932	-5.4112	0.77869	-2.3447	30.952	-5.098
117.43	-2.283	51.509	-5.611	0.63462	-2.4581	-0.11318	0.077964	-0.10086	0.66021	-1.3176	3137.8	23.684	-1.02	75.985	-58.296	72.54	70.503	22.947	-1.7932	-5.4112	0.77869	-2.3447	30.952	-5.098
117.43	-2.2832	51.502	-5.6116	0.63502	-2.4586	-0.11598	0.082264	-0.10007	0.66021	-1.3176	3137.2	23.681	-1.0201	75.985	-58.24	72.54	70.503	22.947	-1.7932	-5.4112	0.77869	-2.3447	30.952	-5.098
117.43	-2.2834	51.495	-5.6122	0.63544	-2.4591	-0.11868	0.086481	-0.099189	0.66021	-1.3176	3136.6	23.678	-1.0202	75.985	-58.187	72.541	70.503	22.947	-1.7932	-5.4112	0.77869	-2.3447	30.952	-5.098
117.44	-2.2834	51.488	-5.6128	0.63588	-2.4596	-0.12127	0.09061	-0.098216	0.66021	-1.3176	3135.9	23.674	-1.0202	75.985	-58.135	72.542	70.503	22.947	-1.7932	-5.4112	0.77869	-2.3447	30.952	-5.098
117.44	-2.2833	51.481	-5.6134	0.63634	-2.4601	-0.12376	0.094646	-0.097151	0.66021	-1.3176	3135.3	23.671	-1.0201	75.985	-58.084	72.542	70.503	22.947	-1.7932	-5.4112	0.77869	-2.3447	30.952	-5.098
117.44	-2.2831	51.474	-5.614	0.63683	-2.4606	-0.12611	0.098625	-0.095988	0.66021	-1.3176	3134.7	23.668	-1.02	75.985	-58.036	72.543	70.503	22.947	-1.7932	-5.4112	0.77869	-2.3447	30.952	-5.098
117.45	-2.2828	51.467	-5.6146	0.63733	-2.4611	-0.1279	0.10311	-0.094643	0.66021	-1.3176	3134.0	23.664	-1.0199	75.985	-57.99	72.544	70.503	22.947	-1.7932	-5.4112	0.77869	-2.3447	30.952	-5.098
117.45	-2.2824	51.461	-5.6153	0.63786	-2.4616	-0.12959	0.10745	-0.093199	0.66021	-1.3176	3133.4	23.661	-1.0197	75.985	-57.946	72.544	70.503	22.947	-1.7932	-5.4112	0.77869	-2.3447	30.952	-5.098
117.45	-2.2818	51.454	-5.6159	0.63841	-2.462	-0.13117	0.11164	-0.091661	0.66021	-1.3176	3132.8	23.658	-1.0195	75.985	-57.904	72.545	70.503	22.947	-1.7932	-5.4112	0.77869	-2.3447	30.952	-5.098
117.45	-2.2812	51.447	-5.6166	0.63897	-2.4625	-0.13264	0.11568	-0.090028	0.66021	-1.3176	3132.1	23.654	-1.0192	75.985	-57.864	72.546	70.503	22.947	-1.7932	-5.4112	0.77869	-2.3447	30.952	-5.098
117.46	-2.2804	51.441	-5.6172	0.63956	-2.4629	-0.134	0.11956	-0.088304	0.66021	-1.3176	3131.5	23.651	-1.0189	75.985	-57.826	72.546	70.503	22.947	-1.7932	-5.4112	0.77869	-2.3447	30.952	-5.098
117.46	-2.2796	51.434	-5.6179	0.64017	-2.4634	-0.13526	0.12329	-0.08649	0.66021	-1.3176	3130.8	23.648	-1.0185	75.985	-57.789	72.547	70.503	22.947	-1.7932	-5.4112	0.77869	-2.3447	30.952	-5.098
117.46	-2.2786	51.428	-5.6186	0.6408	-2.4638	-0.13639	0.12684	-0.084589	0.66021	-1.3176	3130.2	23.645	-1.018	75.985	-57.755	72.548	70.503	22.947	-1.7932	-5.4112	0.77869	-2.3447	30.952	-5.098
117.46	-2.2775	51.422	-5.6193	0.64144	-2.4642	-0.13742	0.13023	-0.082603	0.66021	-1.3176	3129.6	23.642	-1.0176	75.985	-57.723	72.548	70.503	22.947	-1.7932	-5.4112	0.77869	-2.3447	30.952	-5.098
117.47	-2.2764	51.416	-5.62	0.6421	-2.4646	-0.13833	0.13345	-0.080535	0.66021	-1.3176	3128.9	23.639	-1.017	75.985	-57.693	72.549	70.503	22.947	-1.7932	-5.4112	0.77869	-2.3447	30.952	-5.098
117.47	-2.2751	51.41	-5.6207	0.64277	-2.465	-0.13912	0.13649	-0.078387	0.66021	-1.3176	3128.3	23.636	-1.0165	75.985	-57.665	72.55	70.503	22.947	-1.7932	-5.4112	0.77869	-2.3447	30.952	-5.098
117.47	-2.2737	51.404	-5.6214	0.64346	-2.4654	-0.13979	0.13936	-0.076162	0.66021	-1.3176	3127.7	23.633	-1.0159	75.985	-57.638	72.55	70.503	22.947	-1.7932	-5.4112	0.77869	-2.3447	30.952	-5.098
117.48	-2.2723	51.398	-5.6221	0.64417	-2.4658	-0.14034	0.14204	-0.073864	0.66021	-1.3176	3127.0	23.631	-1.0152	75.985	-57.614	72.551	70.503	22.947	-1.7932	-5.4112	0.77869	-2.3447	30.952	-5.098
117.48	-2.2707	51.393	-5.6228	0.64488	-2.4661	-0.14077	0.14455	-0.071494	0.66021	-1.3176	3126.4	23.628	-1.0145	75.985	-57.592	72.552	70.503	22.947	-1.7932	-5.4112	0.77869	-2.3447	30.952	-5.098
117.48	-2.2691	51.387	-5.6235	0.64561	-2.4665	-0.14108	0.14687	-0.069056	0.66021	-1.3176	3125.8	23.625	-1.0138	75.985	-57.572	72.552	70.503	22.947	-1.7932	-5.4112	0.77869	-2.3447	30.952	-5.098
117.48	-2.2674	51.382	-5.6242	0.64635	-2.4668	-0.14127	0.149	-0.066552	0.66021	-1.3176	3125.1	23.623	-1.013	75.985	-57.554	72.553	70.503	22.947	-1.7932	-5.4112	0.77869	-2.3447	30.952	-5.098
117.48	-2.2655	51.377	-5.6249	0.6471	-2.4671	-0.14134	0.15095	-0.063988	0.66021	-1.3176	3124.5	23.62	-1.0122	75.985	-57.537	72.554	70.503	22.947	-1.7932	-5.4112	0.77869	-2.3447	30.952	-5.098
117.49	-2.2637	51.372	-5.6256	0.64786	-2.4675	-0.14129	0.15271	-0.061364	0.66021	-1.3176	3123.9	23.618	-1.0114	75.985	-57.523	72.554	70.503	22.947	-1.7932	-5.4112	0.77869	-2.3447	30.952	-5.098
117.49	-2.2617	51.368	-5.6263	0.64863	-2.4678	-0.14111	0.15428	-0.058686	0.66021	-1.3176	3123.2	23.616	-1.0105	75.985	-57.511	72.555	70.503	22.947	-1.7932	-5.4112	0.77869	-2.3447	30.952	-5.098
117.49	-2.2597	51.363	-5.627	0.6494	-2.468	-0.14081	0.15566	-0.055956	0.66021	-1.3176	3122.6	23.613	-1.0096	75.985	-57.501	72.556	70.503	22.947	-1.7932	-5.4112	0.77869	-2.3447	30.952	-5.098
117.49	-2.2575	51.359	-5.6277	0.65018	-2.4683	-0.1404	0.15686	-0.053177	0.66021	-1.3176	3122.0	23.611	-1.0086	75.985	-57.493	72.556	70.503	22.947	-1.7932	-5.4112	0.77869	-2.3447	30.952	-5.098
117.49	-2.2554	51.354	-5.6284	0.65097	-2.4686	-0.13986	0.15786	-0.050355	0.66021	-1.3176	3121.3	23.609	-1.0077	75.985	-57.487	72.557	70.503	22.947	-1.7932	-5.4112	0.77869	-2.3447	30.952	-5.098
117.5	-2.2531	51.35	-5.6291	0.65176	-2.4688	-0.1392	0.15867	-0.047491	0.66021	-1.3176	3120.7	23.607	-1.0067	75.985	-57.483	72.558	70.503	22.947	-1.7932	-5.4112	0.77869	-2.3447	30.952	-5.098
117.5	-2.2508	51.347	-5.6298	0.65256	-2.4691	-0.13842	0.1593	-0.044589	0.66021	-1.3176	3120.1	23.605	-1.0056	75.985	-57.481	72.558	70.503	22.947	-1.7932	-5.4112	0.77869	-2.3447	30.952	-5.098
117.5	-2.2485	51.343	-5.6305	0.65335	-2.4693	-0.13753	0.15973	-0.041654	0.66021	-1.3176	3119.4	23.604	-1.0046	75.984	-57.48	72.559	70.503	22.947	-1.7932	-5.4112	0.77869	-2.3447	30.952	-5.098
117.5	-2.2461	51.34	-5.6312	0.65415	-2.4695	-0.13651	0.15998	-0.038689	0.66021	-1.3176	3118.8	23.602	-1.0035	75.984	-57.482	72.56	70.503	22.947	-1.7932	-5.4112	0.77869	-2.3447	30.952	-5.098
117.5	-2.2436	51.337	-5.6319	0.65495	-2.4697	-0.13539	0.16004	-0.035698	0.66021	-1.3176	3118.2	23.6	-1.0024	75.984	-57.486	72.56	70.503	22.947	-1.7932	-5.4112	0.77869	-2.3447	30.952	-5.098
117.5	-2.2411	51.334	-5.6325	0.65575	-2.4698	-0.13415	0.15992	-0.032684	0.66021	-1.3176	3117.5	23.599	-1.0013	75.984	-57.492	72.561	70.503	22.947	-1.7932	-5.4112	0.77869	-2.3447	30.952	-5.098
117.5	-2.2386	51.331	-5.6332	0.65655	-2.47	-0.1328	0.15961	-0.029651	0.66021	-1.3176	3116.9	23.598	-1.0002	75.984	-57.5	72.562	70.503	22.947	-1.7932	-5.4112	0.77869	-2.3447	30.952	-5.098
117.51	-2.236	51.328	-5.6339	0.65735	-2.4701	-0.13134	0.15912	-0.026604	0.66021	-1.3176	3116.3	23.596	-0.99903	75.984	-57.51	72.562	70.503	22.947	-1.7932	-5.4112	0.77869	-2.3447	30.952	-5.098
117.51	-2.2334	51.326	-5.6345	0.65814	-2.4703	-0.12977	0.15845	-0.023545	0.66021	-1.3176	3115.6	23.595	-0.99787	75.984	-57.522	72.563	70.503	22.947	-1.7932	-5.4112	0.77869	-2.3447	30.952	-5.098
117.51	-2.2308	51.324	-5.6351	0.65893	-2.4704	-0.12809	0.15761	-0.020479	0.66021	-1.3176	3115.0	23.594	-0.99669	75.984	-57.535	72.564	70.503	22.947	-1.7932	-5.4112	0.77869	-2.3447	30.952	-5.098
117.51	-2.2281	51.322	-5.6358	0.65972	-2.4705	-0.12631	0.15658	-0.01741	0.66021	-1.3176	3114.4	23.593	-0.99551	75.984	-57.551	72.564	70.503	22.947	-1.7932	-5.4112	0.77869	-2.3447	30.952	-5.098
117.51	-2.2255	51.32	-5.6364	0.6605	-2.4705	-0.12443	0.15539	-0.01434	0.66021	-1.3176	3113.7	23.592	-0.99431	75.984	-57.569	72.565	70.503	22.947	-1.7932	-5.4112	0.77869	-2.3447	30.952	-5.098
117.51	-2.2228	51.318	-5.637	0.66127	-2.4706	-0.12246	0.15403	-0.011274	0.66021	-1.3176	3113.1	23.592	-0.9931	75.984	-57.588	72.566	70.503	22.947	-1.7932	-5.4112	0.77869	-2.3447	30.952	-5.098
117.51	-2.2201	51.317	-5.6376	0.66204	-2.4706	-0.12038	0.1525	-0.008216	0.66021	-1.3176	3112.5	23.591	-0.99189	75.984	-57.61	72.566	70.503	22.947	-1.7932	-5.4112	0.77869	-2.3447	30.952	-5.098
117.51	-2.2173	51.316	-5.6382	0.6628	-2.4707	-0.11822	0.15081	-0.005169	0.66021	-1.3176	3111.8	23.59	-0.99068	75.984	-57.633	72.567	70.503	22.947	-1.7932	-5.4112	0.77869	-2.3447	30.952	-5.098
117.51	-2.2146	51.315	-5.6388	0.66355	-2.4707	-0.11596	0.14896	-0.0021369	0.66021	-1.3176	3111.2	23.59	-0.98946	75.984	-57.659	72.568	70.503	22.947	-1.7932	-5.4112	0.77869	-2.3447	30.952	-5.098
117.51	-2.2119	51.314	-5.6394	0.66429	-2.4707	-0.11362	0.14695	0.00087685	0.66021	-1.3176	3110.6	23.589	-0.98823	75.984	-57.686	72.568	70.503	22.947	-1.7932	-5.4112	0.77869	-2.3447	30.952	-5.098
117.51	-2.2091	51.313	-5.64	0.66502	-2.4707	-0.11119	0.14479	0.0038686	0.66021	-1.3176	3109.9	23.589	-0.98701	75.984	-57.716	72.569	70.503	22.947	-1.7932	-5.4112	0.77869	-2.3447	30.952	-5.098
117.51	-2.2064	51.313	-5.6405	0.66573	-2.4707	-0.10869	0.14249	0.006835	0.66021	-1.3176	3109.3	23.589	-0.98579	75.984	-57.747	72.569	70.503	22.947	-1.7932	-5.4112	0.77869	-2.3447	30.952	-5.098
117.51	-2.2037	51.313	-5.641	0.66644	-2.4706	-0.1061	0.14004	0.0097726	0.66021	-1.3176	3108.7	23.589	-0.98457	75.984	-57.78	72.57	70.503	22.947	-1.7932	-5.4112	0.77869	-2.3447	30.952	-5.098
117.51	-2.2009	51.313	-5.6416	0.66713	-2.4706	-0.10344	0.13745	0.012678	0.66021	-1.3176	3108.0	23.589	-0.98335	75.984	-57.815	72.571	70.503	22.947	-1.7932	-5.4112	0.77869	-2.3447	30.952	-5.098
117.51	-2.1982	51.313	-5.6421	0.66782	-2.4705	-0.10072	0.13473	0.015548	0.66021	-1.3176	3107.4	23.589	-0.98214	75.984	-57.851	72.571	70.503	22.947	-1.7932	-5.4112	0.77869	-2.3447	30.952	-5.098
117.51	-2.1955	51.313	-5.6426	0.66848	-2.4704	-0.09792	0.13187	0.018379	0.66021	-1.3176	3106.8	23.589	-0.98094	75.984	-57.89	72.572	70.503	22.947	-1.7932	-5.4112	0.77869	-2.3447	30.952	-5.098
117.51	-2.1928	51.314	-5.6431	0.66913	-2.4703	-0.095062	0.12889	0.021169	0.66021	-1.3176	3106.1	23.589	-0.97974	75.984	-57.931	72.573	70.503	22.947	-1.7932	-5.4112	0.77869	-2.3447	30.952	-5.098
117.51	-2.1902	51.315	-5.6435	0.66977	-2.4702	-0.092144	0.12579	0.023913	0.66021	-1.3176	3105.5	23.59	-0.97855	75.984	-57.973	72.573	70.503	22.947	-1.7932	-5.4112	0.77869	-2.3447	30.952	-5.098
117.51	-2.1875	51.315	-5.644	0.67039	-2.4701	-0.08917	0.12257	0.02661	0.66021	-1.3176	3104.9	23.59	-0.97737	75.984	-58.017	72.574	70.503	22.947	-1.7932	-5.4112	0.77869	-2.3447	30.952	-5.098
117.51	-2.1849	51.317	-5.6444	0.671	-2.4699	-0.086144	0.11924	0.029257	0.66021	-1.3176	3104.2	23.591	-0.9762	75.984	-58.063	72.575	70.503	22.947	-1.7932	-5.4112	0.77869	-2.3447	30.952	-5.098
117.51	-2.1823	51.318	-5.6448	0.67158	-2.4698	-0.083069	0.11581	0.03185	0.66021	-1.3176	3103.6	23.591	-0.97504	75.984	-58.111	72.575	70.503	22.947	-1.7932	-5.4112	0.77869	-2.3447	30.952	-5.098
117.51	-2.1798	51.319	-5.6452	0.67215	-2.4696	-0.07995	0.11227	0.034386	0.66021	-1.3176	3103.0	23.592	-0.97389	75.984	-58.16	72.576	70.503	22.947	-1.7932	-5.4112	0.77869	-2.3447	30.952	-5.098
117.51	-2.1772	51.321	-5.6456	0.67271	-2.4694	-0.07679	0.10864	0.036865	0.66021	-1.3176	3102.3	23.593	-0.97276	75.984	-58.212	72.577	70.503	22.947	-1.7932	-5.4112	0.77869	-2.3447	30.952	-5.098
117.51	-2.1747	51.322	-5.646	0.67324	-2.4692	-0.073594	0.10491	0.039282	0.66021	-1.3176	3101.7	23.594	-0.97164	75.984	-58.265	72.577	70.503	22.947	-1.7932	-5.4112	0.77869	-2.3447	30.952	-5.098
117.51	-2.1722	51.324	-5.6464	0.67376	-2.469	-0.070364	0.10111	0.041635	0.66021	-1.3176	3101.1	23.595	-0.97053	75.984	-58.319	72.578	70.503	22.947	-1.7932	-5.4112	0.77869	-2.3447	30.952	-5.098
117.51	-2.1698	51.326	-5.6467	0.67425	-2.4688	-0.067105	0.097216	0.043923	0.66021	-1.3176	3100.4	23.596	-0.96944	75.984	-58.376	72.579	70.503	22.947	-1.7932	-5.4112	0.77869	-2.3447	30.952	-5.098
117.51	-2.1674	51.328	-5.647	0.67473	-2.4686	-0.063822	0.093251	0.046143	0.66021	-1.3176	3099.8	23.597	-0.96836	75.983	-58.434	72.579	70.503	22.947	-1.7932	-5.4112	0.77869	-2.3447	30.952	-5.098
117.5	-2.165	51.331	-5.6474	0.67518	-2.4684	-0.060517	0.089216	0.048294	0.66021	-1.3176	3099.2	23.598	-0.9673	75.983	-58.494	72.58	70.503	22.947	-1.7932	-5.4112	0.77869	-2.3447	30.952	-5.098
117.5	-2.1627	51.333	-5.6476	0.67562	-2.4681	-0.057194	0.085117	0.050372	0.66021	-1.3176	3098.5	23.599	-0.96626	75.983	-58.556	72.581	70.503	22.947	-1.7932	-5.4112	0.77869	-2.3447	30.952	-5.098
117.5	-2.1604	51.336	-5.6479	0.67603	-2.4679	-0.053858	0.080959	0.052377	0.66021	-1.3176	3097.9	23.6	-0.96523	75.983	-58.619	72.581	70.503	22.947	-1.7932	-5.4112	0.77869	-2.3447	30.952	-5.098
117.5	-2.1581	51.338	-5.6482	0.67643	-2.4676	-0.05035	0.076967	0.054336	0.66021	-1.3176	3097.2	23.601	-0.96422	75.983	-58.684	72.582	70.503	22.947	-1.7932	-5.4112	0.77869	-2.3447	30.952	-5.098
117.5	-2.1559	51.341	-5.6484	0.6768	-2.4673	-0.046555	0.073294	0.056277	0.66021	-1.3176	3096.6	23.603	-0.96323	75.983	-58.75	72.583	70.503	22.947	-1.7932	-5.4112	0.77869	-2.3447	30.952	-5.098
117.5	-2.1537	51.344	-5.6487	0.67716	-2.467	-0.042749	0.069566	0.058151	0.66021	-1.3176	3096.0	23.604	-0.96226	75.983	-58.818	72.583	70.503	22.947	-1.7932	-5.4112	0.77869	-2.3447	30.952	-5.098
117.5	-2.1516	51.347	-5.6489	0.6775	-2.4667	-0.038935	0.065786	0.059957	0.66021	-1.3176	3095.3	23.606	-0.9613	75.983	-58.888	72.584	70.503	22.947	-1.7932	-5.4112	0.77869	-2.3447	30.952	-5.098
117.5	-2.1495	51.35	-5.649	0.67782	-2.4664	-0.035118	0.06196	0.061695	0.66021	-1.3176	3094.7	23.607	-0.96037	75.983	-58.959	72.585	70.503	22.947	-1.7932	-5.4112	0.77869	-2.3447	30.952	-5.098
117.49	-2.1474	51.353	-5.6492	0.67812	-2.4661	-0.031301	0.058089	0.063362	0.66021	-1.3176	3094.1	23.609	-0.95945	75.983	-59.031	72.585	70.503	22.947	-1.7932	-5.4112	0.77869	-2.3447	30.952	-5.098
117.49	-2.1454	51.357	-5.6494	0.6784	-2.4658	-0.027487	0.054178	0.064957	0.66021	-1.3176	3093.4	23.61	-0.95855	75.983	-59.106	72.586	70.503	22.947	-1.7932	-5.4112	0.77869	-2.3447	30.952	-5.098
117.49	-2.1434	51.36	-5.6495	0.67866	-2.4655	-0.02368	0.050232	0.06648	0.66021	-1.3176	3092.8	23.612	-0.95767	75.983	-59.181	72.587	70.503	22.947	-1.7932	-5.4112	0.77869	-2.3447	30.952	-5.098
117.49	-2.1415	51.364	-5.6496	0.6789	-2.4651	-0.019884	0.046253	0.067929	0.66021	-1.3176	3092.2	23.614	-0.95681	75.983	-59.258	72.587	70.503	22.947	-1.7932	-5.4112	0.77869	-2.3447	30.952	-5.098
117.49	-2.1396	51.368	-5.6497	0.67912	-2.4648	-0.016101	0.042245	0.069304	0.66021	-1.3176	3091.5	23.616	-0.95596	75.983	-59.337	72.588	70.503	22.947	-1.7932	-5.4112	0.77869	-2.3447	30.952	-5.098
117.49	-2.1378	51.371	-5.6498	0.67933	-2.4644	-0.012335	0.038212	0.070604	0.66021	-1.3176	3090.9	23.617	-0.95514	75.983	-59.416	72.589	70.503	22.947	-1.7932	-5.4112	0.77869	-2.3447	30.952	-5.098
117.49	-2.136	51.375	-5.6498	0.67951	-2.4641	-0.0085891	0.034158	0.071827	0.66021	-1.3176	3090.3	23.619	-0.95434	75.983	-59.498	72.59	70.503	22.947	-1.7932	-5.4112	0.77869	-2.3447	30.952	-5.098
117.48	-2.1342	51.379	-5.6498	0.67967	-2.4637	-0.004867	0.030087	0.072974	0.66021	-1.3176	3089.6	23.621	-0.95355	75.983	-59.58	72.59	70.503	22.947	-1.7932	-5.4112	0.77869	-2.3447	30.952	-5.098
117.48	-2.1325	51.383	-5.6499	0.67981	-2.4634	-0.0011717	0.026002	0.074043	0.66021	-1.3176	3089.0	23.623	-0.95279	75.983	-59.664	72.591	70.503	22.947	-1.7932	-5.4112	0.77869	-2.3447	30.952	-5.098
117.48	-2.1309	51.388	-5.6499	0.67993	-2.463	0.0024938	0.021907	0.075034	0.66021	-1.3176	3088.3	23.625	-0.95205	75.983	-59.749	72.592	70.503	22.947	-1.7932	-5.4112	0.77869	-2.3447	30.952	-5.098
117.48	-2.1292	51.392	-5.6498	0.68003	-2.4626	0.0061261	0.017806	0.075948	0.66021	-1.3176	3087.7	23.627	-0.95132	75.984	-59.836	72.592	70.503	22.947	-1.7932	-5.4112	0.77869	-2.3447	30.952	-5.098
117.48	-2.1277	51.396	-5.6498	0.6801	-2.4622	0.0097224	0.013703	0.076782	0.66021	-1.3176	3087.1	23.629	-0.95062	75.984	-59.923	72.593	70.503	22.947	-1.7932	-5.4112	0.77869	-2.3447	30.952	-5.098
117.47	-2.1261	51.4	-5.6497	0.68016	-2.4618	0.01328	0.0096003	0.077537	0.66021	-1.3176	3086.4	23.632	-0.94994	75.984	-60.012	72.594	70.503	22.947	-1.7932	-5.4112	0.77869	-2.3447	30.952	-5.098
117.47	-2.1247	51.405	-5.6497	0.6802	-2.4615	0.016795	0.0055027	0.078213	0.66021	-1.3176	3085.8	23.634	-0.94928	75.984	-60.102	72.595	70.503	22.947	-1.7932	-5.4112	0.77869	-2.3447	30.952	-5.098
117.47	-2.1232	51.409	-5.6496	0.68022	-2.4611	0.020265	0.0014134	0.07881	0.66021	-1.3176	3085.2	23.636	-0.94864	75.984	-60.193	72.595	70.503	22.947	-1.7932	-5.4112	0.77869	-2.3447	30.952	-5.098
117.47	-2.1219	51.414	-5.6495	0.68021	-2.4607	0.023687	-0.0026639	0.079327	0.66021	-1.3176	3084.5	23.638	-0.94802	75.984	-60.286	72.596	70.503	22.947	-1.7932	-5.4112	0.77869	-2.3447	30.952	-5.098
117.47	-2.1205	51.419	-5.6493	0.68019	-2.4603	0.027059	-0.0067256	0.079765	0.66021	-1.3176	3083.9	23.64	-0.94742	75.984	-60.379	72.597	70.503	22.947	-1.7932	-5.4112	0.77869	-2.3447	30.952	-5.098
117.47	-2.1192	51.423	-5.6492	0.68015	-2.4599	0.030378	-0.010768	0.080124	0.66021	-1.3176	3083.2	23.643	-0.94684	75.984	-60.473	72.598	70.503	22.947	-1.7932	-5.4112	0.77869	-2.3447	30.952	-5.098
117.46	-2.118	51.428	-5.649	0.68008	-2.4595	0.033641	-0.014788	0.080403	0.66021	-1.3176	3082.6	23.645	-0.94629	75.984	-60.568	72.598	70.503	22.947	-1.7932	-5.4112	0.77869	-2.3447	30.952	-5.098
117.46	-2.1168	51.433	-5.6488	0.68	-2.4591	0.036846	-0.018783	0.080603	0.66021	-1.3176	3082.0	23.647	-0.94576	75.984	-60.665	72.599	70.503	22.947	-1.7932	-5.4112	0.77869	-2.3447	30.952	-5.098
117.46	-2.1157	51.438	-5.6487	0.6799	-2.4587	0.03999	-0.022747	0.080724	0.66021	-1.3176	3081.3	23.65	-0.94524	75.984	-60.762	72.6	70.503	22.947	-1.7932	-5.4112	0.77869	-2.3447	30.952	-5.098
117.46	-2.1146	51.443	-5.6484	0.67977	-2.4583	0.043071	-0.02668	0.080766	0.66021	-1.3176	3080.7	23.652	-0.94476	75.984	-60.86	72.601	70.503	22.947	-1.7932	-5.4112	0.77869	-2.3447	30.952	-5.098
117.46	-2.1135	51.448	-5.6482	0.67963	-2.4579	0.046086	-0.030576	0.080731	0.66021	-1.3176	3080.1	23.654	-0.94429	75.984	-60.959	72.601	70.503	22.947	-1.7932	-5.4112	0.77869	-2.3447	30.952	-5.098
117.45	-2.1125	51.453	-5.648	0.67947	-2.4574	0.049033	-0.034432	0.080617	0.66021	-1.3176	3079.4	23.657	-0.94384	75.984	-61.058	72.602	70.503	22.947	-1.7932	-5.4112	0.77869	-2.3447	30.952	-5.098
117.45	-2.1116	51.458	-5.6477	0.67928	-2.457	0.05191	-0.038246	0.080427	0.66021	-1.3176	3078.8	23.659	-0.94342	75.984	-61.159	72.603	70.503	22.947	-1.7932	-5.4112	0.77869	-2.3447	30.952	-5.098
117.45	-2.1107	51.463	-5.6475	0.67908	-2.4566	0.054715	-0.042015	0.08016	0.66021	-1.3176	3078.1	23.661	-0.94302	75.985	-61.26	72.604	70.503	22.947	-1.7932	-5.4112	0.77869	-2.3447	30.952	-5.098
117.45	-2.1099	51.468	-5.6472	0.67886	-2.4562	0.057445	-0.045735	0.079817	0.66021	-1.3176	3077.5	23.664	-0.94265	75.985	-61.361	72.605	70.503	22.947	-1.7932	-5.4112	0.77869	-2.3447	30.952	-5.098
117.45	-2.1091	51.473	-5.6469	0.67863	-2.4558	0.060099	-0.049402	0.079399	0.66021	-1.3176	3076.9	23.666	-0.94229	75.985	-61.464	72.605	70.503	22.947	-1.7932	-5.4112	0.77869	-2.3447	30.952	-5.098
117.44	-2.1083	51.478	-5.6466	0.67837	-2.4555	0.062676	-0.053015	0.078906	0.66021	-1.3176	3076.2	23.669	-0.94196	75.985	-61.566	72.606	70.503	22.947	-1.7932	-5.4112	0.77869	-2.3447	30.952	-5.098
117.44	-2.1076	51.483	-5.6463	0.6781	-2.4551	0.065172	-0.05657	0.07834	0.66021	-1.3176	3075.6	23.671	-0.94165	75.985	-61.669	72.607	70.503	22.947	-1.7932	-5.4112	0.77869	-2.3447	30.952	-5.098
117.44	-2.107	51.488	-5.6459	0.67781	-2.4547	0.067586	-0.060065	0.077701	0.66021	-1.3176	3074.9	23.674	-0.94137	75.985	-61.773	72.608	70.503	22.947	-1.7932	-5.4112	0.77869	-2.3447	30.952	-5.098
117.44	-2.1064	51.493	-5.6456	0.6775	-2.4543	0.069917	-0.063496	0.07699	0.66021	-1.3176	3074.3	23.676	-0.94111	75.985	-61.877	72.609	70.503	22.947	-1.7932	-5.4112	0.77869	-2.3447	30.952	-5.098
117.44	-2.1059	51.498	-5.6452	0.67717	-2.4539	0.072163	-0.06686	0.076209	0.66021	-1.3176	3073.7	23.678	-0.94087	75.985	-61.981	72.609	70.503	22.947	-1.7932	-5.4112	0.77869	-2.3447	30.952	-5.098
117.43	-2.1054	51.503	-5.6449	0.67683	-2.4535	0.074322	-0.070156	0.075357	0.66021	-1.3176	3073.0	23.681	-0.94065	75.985	-62.086	72.61	70.503	22.947	-1.7932	-5.4112	0.77869	-2.3447	30.952	-5.098
117.43	-2.105	51.508	-5.6445	0.67647	-2.4531	0.076393	-0.07338	0.074437	0.66021	-1.3176	3072.4	23.683	-0.94046	75.986	-62.19	72.611	70.503	22.947	-1.7932	-5.4112	0.77869	-2.3447	30.952	-5.098
117.43	-2.1046	51.513	-5.6441	0.67609	-2.4528	0.078375	-0.076529	0.073449	0.66021	-1.3176	3071.7	23.686	-0.9403	75.986	-62.295	72.612	70.503	22.947	-1.7932	-5.4112	0.77869	-2.3447	30.952	-5.098
117.43	-2.1043	51.518	-5.6437	0.6757	-2.4524	0.080266	-0.079602	0.072394	0.66021	-1.3176	3071.1	23.688	-0.94016	75.986	-62.399	72.613	70.503	22.947	-1.7932	-5.4112	0.77869	-2.3447	30.952	-5.098
117.43	-2.1041	51.523	-5.6433	0.6753	-2.4521	0.082066	-0.082596	0.071274	0.66021	-1.3176	3070.5	23.69	-0.94004	75.986	-62.503	72.613	70.503	22.947	-1.7932	-5.4112	0.77869	-2.3447	30.952	-5.098
117.42	-2.1038	51.528	-5.6429	0.67488	-2.4517	0.083772	-0.085509	0.07009	0.66021	-1.3176	3069.8	23.693	-0.93994	75.986	-62.608	72.614	70.503	22.947	-1.7932	-5.4112	0.77869	-2.3447	30.952	-5.098
117.42	-2.1037	51.533	-5.6425	0.67444	-2.4513	0.085384	-0.088337	0.068844	0.66021	-1.3176	3069.2	23.695	-0.93987	75.986	-62.711	72.615	70.503	22.947	-1.7932	-5.4112	0.77869	-2.3447	30.952	-5.098
117.42	-2.1036	51.538	-5.642	0.67399	-2.451	0.086901	-0.09108	0.067536	0.66021	-1.3176	3068.5	23.697	-0.93983	75.986	-62.814	72.616	70.503	22.947	-1.7932	-5.4112	0.77869	-2.3447	30.952	-5.098
117.42	-2.1036	51.542	-5.6416	0.67353	-2.4507	0.088323	-0.093734	0.066169	0.66021	-1.3176	3067.9	23.7	-0.93981	75.986	-62.917	72.617	70.503	22.947	-1.7932	-5.4112	0.77869	-2.3447	30.952	-5.098
117.42	-2.1036	51.547	-5.6412	0.67306	-2.4503	0.089647	-0.096298	0.064742	0.66021	-1.3176	3067.3	23.702	-0.93981	75.987	-63.018	72.618	70.503	22.947	-1.7932	-5.4112	0.77869	-2.3447	30.952	-5.098
117.41	-2.1036	51.552	-5.6407	0.67257	-2.45	0.090874	-0.09877	0.063259	0.66021	-1.3176	3066.6	23.704	-0.93984	75.987	-63.119	72.618	70.503	22.947	-1.7932	-5.4112	0.77869	-2.3447	30.952	-5.098
117.41	-2.1038	51.557	-5.6402	0.67207	-2.4497	0.092003	-0.10115	0.06172	0.66021	-1.3176	3066.0	23.707	-0.93989	75.987	-63.218	72.619	70.503	22.947	-1.7932	-5.4112	0.77869	-2.3447	30.952	-5.098
117.41	-2.1039	51.561	-5.6398	0.67156	-2.4494	0.093033	-0.10343	0.060127	0.66021	-1.3176	3065.3	23.709	-0.93997	75.987	-63.316	72.62	70.503	22.947	-1.7932	-5.4112	0.77869	-2.3447	30.952	-5.098
117.41	-2.1042	51.566	-5.6393	0.67104	-2.4491	0.093963	-0.10561	0.058482	0.66021	-1.3176	3064.7	23.711	-0.94007	75.987	-63.413	72.621	70.503	22.947	-1.7932	-5.4112	0.77869	-2.3447	30.952	-5.098
117.41	-2.1045	51.57	-5.6388	0.6705	-2.4488	0.094795	-0.1077	0.056786	0.66021	-1.3176	3064.1	23.713	-0.9402	75.987	-63.507	72.622	70.503	22.947	-1.7932	-5.4112	0.77869	-2.3447	30.952	-5.098
117.41	-2.1048	51.575	-5.6384	0.66996	-2.4485	0.095526	-0.10968	0.055041	0.66021	-1.3176	3063.4	23.715	-0.94035	75.987	-63.6	72.623	70.503	22.947	-1.7932	-5.4112	0.77869	-2.3447	30.952	-5.098
117.4	-2.1052	51.579	-5.6379	0.66941	-2.4483	0.096156	-0.11156	0.053248	0.66021	-1.3176	3062.8	23.717	-0.94053	75.988	-63.69	72.623	70.503	22.947	-1.7932	-5.4112	0.77869	-2.3447	30.952	-5.098
117.4	-2.1057	51.583	-5.6374	0.66884	-2.448	0.096687	-0.11334	0.05141	0.66021	-1.3176	3062.1	23.719	-0.94073	75.988	-63.777	72.624	70.503	22.947	-1.7932	-5.4112	0.77869	-2.3447	30.952	-5.098
117.4	-2.1062	51.587	-5.6369	0.66827	-2.4478	0.097116	-0.11501	0.049527	0.66021	-1.3176	3061.5	23.721	-0.94095	75.988	-63.861	72.625	70.503	22.947	-1.7932	-5.4112	0.77869	-2.3447	30.952	-5.098
117.4	-2.1067	51.591	-5.6364	0.66769	-2.4475	0.097445	-0.11658	0.047602	0.66021	-1.3176	3060.9	23.723	-0.9412	75.988	-63.941	72.626	70.503	22.947	-1.7932	-5.4112	0.77869	-2.3447	30.952	-5.098
117.4	-2.1073	51.595	-5.6359	0.66711	-2.4473	0.097674	-0.11804	0.045637	0.66021	-1.3176	3060.2	23.725	-0.94148	75.988	-64.017	72.627	70.503	22.947	-1.7932	-5.4112	0.77869	-2.3447	30.952	-5.098
117.4	-2.108	51.599	-5.6355	0.66651	-2.4471	0.097802	-0.11939	0.043633	0.66021	-1.3176	3059.6	23.727	-0.94178	75.988	-64.089	72.627	70.503	22.947	-1.7932	-5.4112	0.77869	-2.3447	30.952	-5.098
117.39	-2.1087	51.603	-5.635	0.66591	-2.4468	0.097829	-0.12063	0.041592	0.66021	-1.3176	3058.9	23.729	-0.9421	75.988	-64.156	72.628	70.503	22.947	-1.7932	-5.4112	0.77869	-2.3447	30.952	-5.098
117.39	-2.1095	51.607	-5.6345	0.66531	-2.4466	0.097757	-0.12176	0.039515	0.66021	-1.3176	3058.3	23.731	-0.94245	75.988	-64.217	72.629	70.503	22.947	-1.7932	-5.4112	0.77869	-2.3447	30.952	-5.098
117.39	-2.1104	51.61	-5.634	0.6647	-2.4465	0.097585	-0.12277	0.037406	0.66021	-1.3176	3057.7	23.732	-0.94282	75.989	-64.272	72.63	70.503	22.947	-1.7932	-5.4112	0.77869	-2.3447	30.952	-5.098
117.39	-2.1112	51.614	-5.6335	0.66408	-2.4463	0.097314	-0.12368	0.035265	0.66021	-1.3176	3057.0	23.734	-0.94321	75.989	-64.32	72.631	70.503	22.947	-1.7932	-5.4112	0.77869	-2.3447	30.952	-5.098
117.39	-2.1122	51.617	-5.633	0.66346	-2.4461	0.096944	-0.12447	0.033095	0.66021	-1.3176	3056.4	23.736	-0.94363	75.989	-64.36	72.632	70.503	22.947	-1.7932	-5.4112	0.77869	-2.3447	30.952	-5.098
117.39	-2.1132	51.621	-5.6325	0.66284	-2.4459	0.096476	-0.12515	0.030898	0.66021	-1.3176	3055.7	23.737	-0.94407	75.989	-64.393	72.632	70.503	22.947	-1.7932	-5.4112	0.77869	-2.3447	30.952	-5.098
117.39	-2.1142	51.624	-5.6321	0.66221	-2.4458	0.09591	-0.12571	0.028674	0.66021	-1.3176	3055.1	23.739	-0.94454	75.989	-64.418	72.633	70.503	22.947	-1.7932	-5.4112	0.77869	-2.3447	30.952	-5.098
117.39	-2.1153	51.627	-5.6316	0.66158	-2.4457	0.095248	-0.12616	0.026428	0.66021	-1.3176	3054.4	23.74	-0.94502	75.989	-64.434	72.634	70.503	22.947	-1.7932	-5.4112	0.77869	-2.3447	30.952	-5.098
117.38	-2.1164	51.63	-5.6311	0.66095	-2.4455	0.09449	-0.1265	0.024159	0.66021	-1.3176	3053.8	23.742	-0.94553	75.989	-64.441	72.635	70.503	22.947	-1.7932	-5.4112	0.77869	-2.3447	30.952	-5.098
117.38	-2.1176	51.633	-5.6306	0.66031	-2.4454	0.093636	-0.12672	0.021871	0.66021	-1.3176	3053.2	23.743	-0.94606	75.989	-64.439	72.636	70.503	22.947	-1.7932	-5.4112	0.77869	-2.3447	30.952	-5.098
117.38	-2.1189	51.635	-5.6302	0.65968	-2.4453	0.092689	-0.12683	0.019565	0.66021	-1.3176	3052.5	23.744	-0.94662	75.99	-64.429	72.636	70.503	22.947	-1.7932	-5.4112	0.77869	-2.3447	30.952	-5.098
117.38	-2.1202	51.638	-5.6297	0.65905	-2.4452	0.091648	-0.12682	0.017244	0.66021	-1.3176	3051.9	23.745	-0.94719	75.99	-64.409	72.637	70.503	22.947	-1.7932	-5.4112	0.77869	-2.3447	30.952	-5.098
117.38	-2.1215	51.64	-5.6292	0.65841	-2.4451	0.090515	-0.1267	0.014909	0.66021	-1.3176	3051.2	23.747	-0.94779	75.99	-64.381	72.638	70.503	22.947	-1.7932	-5.4112	0.77869	-2.3447	30.952	-5.098
117.38	-2.1229	51.643	-5.6288	0.65778	-2.4451	0.089292	-0.12646	0.012562	0.66021	-1.3176	3050.6	23.748	-0.9484	75.99	-64.345	72.639	70.503	22.947	-1.7932	-5.4112	0.77869	-2.3447	30.952	-5.098
117.38	-2.1243	51.645	-5.6284	0.65715	-2.445	0.087979	-0.12611	0.010206	0.66021	-1.3176	3050.0	23.749	-0.94904	75.99	-64.302	72.64	70.503	22.947	-1.7932	-5.4112	0.77869	-2.3447	30.952	-5.098
117.38	-2.1258	51.647	-5.6279	0.65652	-2.445	0.086577	-0.12564	0.0078414	0.66021	-1.3176	3049.3	23.75	-0.94969	75.99	-64.251	72.64	70.503	22.947	-1.7932	-5.4112	0.77869	-2.3447	30.952	-5.098
117.38	-2.1273	51.649	-5.6275	0.65589	-2.4449	0.085088	-0.12506	0.0054717	0.66021	-1.3176	3048.7	23.75	-0.95037	75.99	-64.195	72.641	70.503	22.947	-1.7932	-5.4112	0.77869	-2.3447	30.952	-5.098
117.38	-2.1288	51.65	-5.6271	0.65527	-2.4449	0.083514	-0.12437	0.0030985	0.66021	-1.3176	3048.0	23.751	-0.95106	75.99	-64.132	72.642	70.503	22.947	-1.7932	-5.4112	0.77869	-2.3447	30.952	-5.098
117.38	-2.1304	51.652	-5.6267	0.65465	-2.4449	0.081856	-0.12357	0.00072364	0.66021	-1.3176	3047.4	23.752	-0.95177	75.99	-64.064	72.643	70.503	22.947	-1.7932	-5.4112	0.77869	-2.3447	30.952	-5.098
117.38	-2.1321	51.653	-5.6263	0.65403	-2.4449	0.080115	-0.12265	-0.0016507	0.66021	-1.3176	3046.8	23.753	-0.9525	75.99	-63.991	72.643	70.503	22.947	-1.7932	-5.4112	0.77869	-2.3447	30.952	-5.098
117.38	-2.1337	51.655	-5.6259	0.65342	-2.4449	0.078293	-0.12162	-0.0040226	0.66021	-1.3176	3046.1	23.753	-0.95324	75.99	-63.915	72.644	70.503	22.947	-1.7932	-5.4112	0.77869	-2.3447	30.952	-5.098
117.38	-2.1354	51.656	-5.6255	0.65282	-2.4449	0.076392	-0.12049	-0.0063899	0.66021	-1.3176	3045.5	23.754	-0.954	75.99	-63.834	72.645	70.503	22.947	-1.7932	-5.4112	0.77869	-2.3447	30.952	-5.098
117.37	-2.1372	51.657	-5.6251	0.65222	-2.445	0.074414	-0.11924	-0.0087507	0.66021	-1.3176	3044.8	23.754	-0.95478	75.991	-63.751	72.646	70.503	22.947	-1.7932	-5.4112	0.77869	-2.3447	30.952	-5.098
117.37	-2.1389	51.657	-5.6247	0.65162	-2.445	0.07236	-0.11789	-0.011103	0.66021	-1.3176	3044.2	23.755	-0.95557	75.991	-63.664	72.646	70.503	22.947	-1.7932	-5.4112	0.77869	-2.3447	30.952	-5.098
117.37	-2.1407	51.658	-5.6244	0.65104	-2.4451	0.070233	-0.11643	-0.013445	0.66021	-1.3176	3043.6	23.755	-0.95637	75.991	-63.576	72.647	70.503	22.947	-1.7932	-5.4112	0.77869	-2.3447	30.952	-5.098
117.37	-2.1426	51.659	-5.624	0.65046	-2.4452	0.068033	-0.11486	-0.015774	0.66021	-1.3176	3042.9	23.755	-0.95719	75.991	-63.485	72.648	70.503	22.947	-1.7932	-5.4112	0.77869	-2.3447	30.952	-5.098
117.37	-2.1444	51.659	-5.6237	0.64989	-2.4453	0.065764	-0.1132	-0.018088	0.66021	-1.3176	3042.3	23.755	-0.95802	75.991	-63.392	72.649	70.503	22.947	-1.7932	-5.4112	0.77869	-2.3447	30.952	-5.098
117.37	-2.1463	51.659	-5.6234	0.64933	-2.4453	0.063428	-0.11143	-0.020386	0.66021	-1.3176	3041.6	23.755	-0.95886	75.991	-63.298	72.649	70.503	22.947	-1.7932	-5.4112	0.77869	-2.3447	30.952	-5.098
117.37	-2.1482	51.659	-5.6231	0.64878	-2.4455	0.061025	-0.10955	-0.022666	0.66021	-1.3176	3041.0	23.756	-0.95971	75.991	-63.203	72.65	70.503	22.947	-1.7932	-5.4112	0.77869	-2.3447	30.952	-5.098
117.37	-2.1502	51.659	-5.6228	0.64823	-2.4456	0.05856	-0.10758	-0.024925	0.66021	-1.3176	3040.4	23.755	-0.96057	75.991	-63.106	72.651	70.503	22.947	-1.7932	-5.4112	0.77869	-2.3447	30.952	-5.098
117.37	-2.1521	51.659	-5.6225	0.6477	-2.4457	0.056033	-0.10552	-0.027162	0.66021	-1.3176	3039.7	23.755	-0.96144	75.991	-63.009	72.651	70.503	22.947	-1.7932	-5.4112	0.77869	-2.3447	30.952	-5.098
117.37	-2.1541	51.658	-5.6222	0.64718	-2.4458	0.053447	-0.10335	-0.029374	0.66021	-1.3176	3039.1	23.755	-0.96232	75.991	-62.911	72.652	70.503	22.947	-1.7932	-5.4112	0.77869	-2.3447	30.952	-5.098
117.37	-2.1561	51.658	-5.6219	0.64667	-2.446	0.050805	-0.1011	-0.031561	0.66021	-1.3176	3038.4	23.755	-0.96321	75.991	-62.813	72.653	70.503	22.947	-1.7932	-5.4112	0.77869	-2.3447	30.952	-5.098
117.37	-2.1581	51.657	-5.6217	0.64617	-2.4462	0.048108	-0.098748	-0.033719	0.66021	-1.3176	3037.8	23.754	-0.9641	75.991	-62.714	72.654	70.503	22.947	-1.7932	-5.4112	0.77869	-2.3447	30.952	-5.098
117.38	-2.1601	51.656	-5.6215	0.64568	-2.4463	0.04536	-0.09631	-0.035847	0.66021	-1.3176	3037.2	23.754	-0.965	75.991	-62.615	72.654	70.503	22.947	-1.7932	-5.4112	0.77869	-2.3447	30.952	-5.098
117.38	-2.1621	51.655	-5.6212	0.6452	-2.4465	0.042563	-0.093785	-0.037943	0.66021	-1.3176	3036.5	23.753	-0.9659	75.991	-62.516	72.655	70.503	22.947	-1.7932	-5.4112	0.77869	-2.3447	30.952	-5.098
117.38	-2.1641	51.654	-5.621	0.64474	-2.4467	0.039719	-0.091175	-0.040006	0.66021	-1.3176	3035.9	23.753	-0.96681	75.991	-62.417	72.656	70.503	22.947	-1.7932	-5.4112	0.77869	-2.3447	30.952	-5.098
117.38	-2.1661	51.652	-5.6208	0.64429	-2.4469	0.036831	-0.088482	-0.042033	0.66021	-1.3176	3035.2	23.752	-0.96772	75.991	-62.318	72.656	70.503	22.947	-1.7932	-5.4112	0.77869	-2.3447	30.952	-5.098
117.38	-2.1682	51.651	-5.6207	0.64386	-2.4471	0.033901	-0.085709	-0.044023	0.66021	-1.3176	3034.6	23.751	-0.96862	75.991	-62.22	72.657	70.503	22.947	-1.7932	-5.4112	0.77869	-2.3447	30.952	-5.098
117.38	-2.1702	51.649	-5.6205	0.64344	-2.4474	0.030932	-0.082858	-0.045974	0.66021	-1.3176	3034.0	23.751	-0.96953	75.991	-62.122	72.658	70.503	22.947	-1.7932	-5.4112	0.77869	-2.3447	30.952	-5.098
117.38	-2.1722	51.647	-5.6203	0.64303	-2.4476	0.027927	-0.079931	-0.047885	0.66021	-1.3176	3033.3	23.75	-0.97044	75.991	-62.024	72.658	70.503	22.947	-1.7932	-5.4112	0.77869	-2.3447	30.952	-5.098
117.38	-2.1743	51.645	-5.6202	0.64264	-2.4478	0.024889	-0.076932	-0.049753	0.66021	-1.3176	3032.7	23.749	-0.97135	75.991	-61.926	72.659	70.503	22.947	-1.7932	-5.4112	0.77869	-2.3447	30.952	-5.098
117.38	-2.1763	51.643	-5.6201	0.64226	-2.4481	0.02182	-0.073863	-0.051576	0.66021	-1.3176	3032.0	23.748	-0.97226	75.99	-61.829	72.66	70.503	22.947	-1.7932	-5.4112	0.77869	-2.3447	30.952	-5.098
117.38	-2.1783	51.641	-5.62	0.6419	-2.4484	0.018722	-0.070726	-0.053355	0.66021	-1.3176	3031.4	23.747	-0.97316	75.99	-61.733	72.66	70.503	22.947	-1.7932	-5.4112	0.77869	-2.3447	30.952	-5.098
117.38	-2.1803	51.638	-5.6199	0.64155	-2.4486	0.0156	-0.067526	-0.055086	0.66021	-1.3176	3030.8	23.745	-0.97405	75.99	-61.638	72.661	70.503	22.947	-1.7932	-5.4112	0.77869	-2.3447	30.952	-5.098
117.38	-2.1823	51.636	-5.6198	0.64122	-2.4489	0.012456	-0.064263	-0.056768	0.66021	-1.3176	3030.1	23.744	-0.97494	75.99	-61.543	72.661	70.503	22.947	-1.7932	-5.4112	0.77869	-2.3447	30.952	-5.098
117.38	-2.1843	51.633	-5.6198	0.64091	-2.4492	0.0092917	-0.060942	-0.0584	0.66021	-1.3176	3029.5	23.743	-0.97583	75.99	-61.449	72.662	70.503	22.947	-1.7932	-5.4112	0.77869	-2.3447	30.952	-5.098
117.38	-2.1862	51.63	-5.6197	0.64061	-2.4495	0.0061112	-0.057566	-0.05998	0.66021	-1.3176	3028.8	23.742	-0.9767	75.99	-61.355	72.663	70.503	22.947	-1.7932	-5.4112	0.77869	-2.3447	30.952	-5.098
117.39	-2.1882	51.627	-5.6197	0.64033	-2.4498	0.0029171	-0.054137	-0.061507	0.66021	-1.3176	3028.2	23.74	-0.97757	75.99	-61.263	72.663	70.503	22.947	-1.7932	-5.4112	0.77869	-2.3447	30.952	-5.098
117.39	-2.1901	51.624	-5.6197	0.64007	-2.4501	-0.00028777	-0.050659	-0.062979	0.66021	-1.3176	3027.6	23.739	-0.97842	75.99	-61.172	72.664	70.503	22.947	-1.7932	-5.4112	0.77869	-2.3447	30.952	-5.098
117.39	-2.192	51.62	-5.6197	0.63983	-2.4504	-0.0035004	-0.047135	-0.064395	0.66021	-1.3176	3026.9	23.737	-0.97927	75.99	-61.081	72.664	70.503	22.947	-1.7932	-5.4112	0.77869	-2.3447	30.952	-5.098
117.39	-2.1938	51.617	-5.6198	0.6396	-2.4507	-0.0067177	-0.043568	-0.065754	0.66021	-1.3176	3026.3	23.735	-0.9801	75.99	-60.992	72.665	70.503	22.947	-1.7932	-5.4112	0.77869	-2.3447	30.952	-5.098
117.39	-2.1957	51.613	-5.6198	0.63939	-2.4511	-0.0099369	-0.039961	-0.067055	0.66021	-1.3176	3025.6	23.734	-0.98092	75.99	-60.903	72.666	70.503	22.947	-1.7932	-5.4112	0.77869	-2.3447	30.952	-5.098
117.39	-2.1974	51.61	-5.6199	0.6392	-2.4514	-0.013155	-0.036319	-0.068295	0.66021	-1.3176	3025.0	23.732	-0.98172	75.989	-60.816	72.666	70.503	22.947	-1.7932	-5.4112	0.77869	-2.3447	30.952	-5.098
117.39	-2.1992	51.606	-5.6199	0.63903	-2.4518	-0.016369	-0.032643	-0.069475	0.66021	-1.3176	3024.4	23.73	-0.98251	75.989	-60.73	72.667	70.503	22.947	-1.7932	-5.4112	0.77869	-2.3447	30.952	-5.098
117.4	-2.2009	51.602	-5.62	0.63887	-2.4521	-0.019576	-0.028938	-0.070592	0.66021	-1.3176	3023.7	23.728	-0.98328	75.989	-60.645	72.667	70.503	22.947	-1.7932	-5.4112	0.77869	-2.3447	30.952	-5.098
117.4	-2.2026	51.598	-5.6201	0.63874	-2.4525	-0.022772	-0.025207	-0.071647	0.66021	-1.3176	3023.1	23.726	-0.98403	75.989	-60.561	72.668	70.503	22.947	-1.7932	-5.4112	0.77869	-2.3447	30.952	-5.098
117.4	-2.2043	51.594	-5.6202	0.63862	-2.4528	-0.025956	-0.021454	-0.072637	0.66021	-1.3176	3022.5	23.724	-0.98477	75.989	-60.478	72.668	70.503	22.947	-1.7932	-5.4112	0.77869	-2.3447	30.952	-5.098
117.4	-2.2059	51.589	-5.6204	0.63852	-2.4532	-0.029123	-0.017682	-0.073562	0.66021	-1.3176	3021.8	23.722	-0.98548	75.989	-60.397	72.669	70.503	22.947	-1.7932	-5.4112	0.77869	-2.3447	30.952	-5.098
117.4	-2.2074	51.585	-5.6205	0.63845	-2.4536	-0.032272	-0.013894	-0.074421	0.66021	-1.3176	3021.2	23.72	-0.98618	75.989	-60.317	72.67	70.503	22.947	-1.7932	-5.4112	0.77869	-2.3447	30.952	-5.098
117.4	-2.2089	51.581	-5.6207	0.63839	-2.4539	-0.035398	-0.010095	-0.075213	0.66021	-1.3176	3020.5	23.718	-0.98685	75.988	-60.238	72.67	70.503	22.947	-1.7932	-5.4112	0.77869	-2.3447	30.952	-5.098
117.4	-2.2104	51.576	-5.6209	0.63834	-2.4543	-0.0385	-0.0062874	-0.075937	0.66021	-1.3176	3019.9	23.716	-0.9875	75.988	-60.161	72.671	70.503	22.947	-1.7932	-5.4112	0.77869	-2.3447	30.952	-5.098
117.41	-2.2118	51.571	-5.6211	0.63832	-2.4547	-0.041574	-0.0024755	-0.076593	0.66021	-1.3176	3019.3	23.714	-0.98813	75.988	-60.084	72.671	70.503	22.947	-1.7932	-5.4112	0.77869	-2.3447	30.952	-5.098
117.41	-2.2131	51.567	-5.6213	0.63832	-2.4551	-0.044617	0.0013373	-0.077179	0.66021	-1.3176	3018.6	23.711	-0.98873	75.988	-60.01	72.672	70.503	22.947	-1.7932	-5.4112	0.77869	-2.3447	30.952	-5.098
117.41	-2.2144	51.562	-5.6215	0.63834	-2.4555	-0.047626	0.0051474	-0.077696	0.66021	-1.3176	3018.0	23.709	-0.98931	75.988	-59.936	72.672	70.503	22.947	-1.7932	-5.4112	0.77869	-2.3447	30.952	-5.098
117.41	-2.2156	51.557	-5.6218	0.63837	-2.4559	-0.050599	0.008951	-0.078143	0.66021	-1.3176	3017.4	23.707	-0.98986	75.988	-59.864	72.673	70.503	22.947	-1.7932	-5.4112	0.77869	-2.3447	30.952	-5.098
117.41	-2.2168	51.552	-5.622	0.63843	-2.4563	-0.053532	0.012745	-0.078519	0.66021	-1.3176	3016.7	23.704	-0.99039	75.987	-59.794	72.673	70.503	22.947	-1.7932	-5.4112	0.77869	-2.3447	30.952	-5.098
117.42	-2.2179	51.547	-5.6223	0.6385	-2.4566	-0.056423	0.016524	-0.078824	0.66021	-1.3176	3016.1	23.702	-0.99089	75.987	-59.725	72.674	70.503	22.947	-1.7932	-5.4112	0.77869	-2.3447	30.952	-5.098
117.42	-2.2189	51.542	-5.6226	0.63859	-2.457	-0.059269	0.020287	-0.079057	0.66021	-1.3176	3015.4	23.7	-0.99136	75.987	-59.657	72.674	70.503	22.947	-1.7932	-5.4112	0.77869	-2.3447	30.952	-5.098
117.42	-2.2199	51.537	-5.6229	0.6387	-2.4574	-0.062068	0.024028	-0.079218	0.66021	-1.3176	3014.8	23.697	-0.9918	75.987	-59.591	72.675	70.503	22.947	-1.7932	-5.4112	0.77869	-2.3447	30.952	-5.098
117.42	-2.2208	51.531	-5.6232	0.63883	-2.4578	-0.064816	0.027745	-0.079307	0.66021	-1.3176	3014.2	23.695	-0.99221	75.987	-59.526	72.675	70.503	22.947	-1.7932	-5.4112	0.77869	-2.3447	30.952	-5.098
117.42	-2.2217	51.526	-5.6236	0.63898	-2.4582	-0.067511	0.031433	-0.079324	0.66021	-1.3176	3013.5	23.692	-0.99259	75.987	-59.463	72.676	70.503	22.947	-1.7932	-5.4112	0.77869	-2.3447	30.952	-5.098
117.43	-2.2225	51.521	-5.6239	0.63915	-2.4586	-0.07015	0.035089	-0.079269	0.66021	-1.3176	3012.9	23.69	-0.99294	75.986	-59.402	72.676	70.503	22.947	-1.7932	-5.4112	0.77869	-2.3447	30.952	-5.098
117.43	-2.2232	51.515	-5.6243	0.63933	-2.459	-0.072732	0.03871	-0.079141	0.66021	-1.3176	3012.3	23.687	-0.99325	75.986	-59.342	72.677	70.503	22.947	-1.7932	-5.4112	0.77869	-2.3447	30.952	-5.098
117.43	-2.2238	51.51	-5.6246	0.63953	-2.4594	-0.075252	0.042292	-0.078941	0.66021	-1.3176	3011.6	23.685	-0.99354	75.986	-59.283	72.677	70.503	22.947	-1.7932	-5.4112	0.77869	-2.3447	30.952	-5.098
117.43	-2.2244	51.505	-5.625	0.63975	-2.4598	-0.07771	0.045831	-0.078669	0.66021	-1.3176	3011.0	23.682	-0.99379	75.986	-59.227	72.678	70.503	22.947	-1.7932	-5.4112	0.77869	-2.3447	30.952	-5.098
117.43	-2.2248	51.499	-5.6254	0.63999	-2.4602	-0.080102	0.049324	-0.078324	0.66021	-1.3176	3010.3	23.679	-0.99401	75.985	-59.171	72.678	70.503	22.947	-1.7932	-5.4112	0.77869	-2.3447	30.952	-5.098
117.43	-2.2252	51.494	-5.6258	0.64025	-2.4606	-0.082425	0.052767	-0.077908	0.66021	-1.3176	3009.7	23.677	-0.9942	75.985	-59.118	72.679	70.503	22.947	-1.7932	-5.4112	0.77869	-2.3447	30.952	-5.098
117.44	-2.2256	51.488	-5.6262	0.64052	-2.461	-0.084679	0.056157	-0.07742	0.66021	-1.3176	3009.1	23.674	-0.99435	75.985	-59.066	72.679	70.503	22.947	-1.7932	-5.4112	0.77869	-2.3447	30.952	-5.098
117.44	-2.2258	51.483	-5.6267	0.64081	-2.4614	-0.08686	0.059491	-0.076862	0.66021	-1.3176	3008.4	23.672	-0.99447	75.985	-59.016	72.68	70.503	22.947	-1.7932	-5.4112	0.77869	-2.3447	30.952	-5.098
117.44	-2.226	51.478	-5.6271	0.64111	-2.4617	-0.088967	0.062765	-0.076232	0.66021	-1.3176	3007.8	23.669	-0.99455	75.985	-58.967	72.68	70.503	22.947	-1.7932	-5.4112	0.77869	-2.3447	30.952	-5.098
117.44	-2.2261	51.472	-5.6275	0.64143	-2.4621	-0.090997	0.065976	-0.075533	0.66021	-1.3176	3007.2	23.667	-0.9946	75.984	-58.92	72.681	70.503	22.947	-1.7932	-5.4112	0.77869	-2.3447	30.952	-5.098
117.44	-2.2262	51.467	-5.628	0.64177	-2.4625	-0.092949	0.069121	-0.074764	0.66021	-1.3176	3006.5	23.664	-0.99462	75.984	-58.875	72.681	70.503	22.947	-1.7932	-5.4112	0.77869	-2.3447	30.952	-5.098
117.45	-2.2261	51.461	-5.6285	0.64213	-2.4629	-0.094819	0.072197	-0.073926	0.66021	-1.3176	3005.9	23.662	-0.9946	75.984	-58.831	72.682	70.503	22.947	-1.7932	-5.4112	0.77869	-2.3447	30.952	-5.098
117.45	-2.226	51.456	-5.629	0.64249	-2.4632	-0.096608	0.0752	-0.073021	0.66021	-1.3176	3005.3	23.659	-0.99454	75.984	-58.789	72.682	70.503	22.947	-1.7932	-5.4112	0.77869	-2.3447	30.952	-5.098
117.45	-2.2258	51.451	-5.6294	0.64288	-2.4636	-0.098312	0.078127	-0.072048	0.66021	-1.3176	3004.6	23.656	-0.99445	75.983	-58.749	72.682	70.503	22.947	-1.7932	-5.4112	0.77869	-2.3447	30.952	-5.098
117.45	-2.2255	51.445	-5.6299	0.64328	-2.464	-0.09993	0.080976	-0.071009	0.66021	-1.3176	3004.0	23.654	-0.99432	75.983	-58.71	72.683	70.503	22.947	-1.7932	-5.4112	0.77869	-2.3447	30.952	-5.098
117.45	-2.2251	51.44	-5.6304	0.64369	-2.4643	-0.10146	0.083744	-0.069904	0.66021	-1.3176	3003.4	23.651	-0.99416	75.983	-58.673	72.683	70.503	22.947	-1.7932	-5.4112	0.77869	-2.3447	30.952	-5.098
117.46	-2.2247	51.435	-5.631	0.64411	-2.4647	-0.1029	0.086427	-0.068736	0.66021	-1.3176	3002.7	23.649	-0.99396	75.983	-58.638	72.684	70.503	22.947	-1.7932	-5.4112	0.77869	-2.3447	30.952	-5.098
117.46	-2.2241	51.43	-5.6315	0.64455	-2.465	-0.10425	0.089024	-0.067504	0.66021	-1.3176	3002.1	23.647	-0.99373	75.982	-58.605	72.684	70.503	22.947	-1.7932	-5.4112	0.77869	-2.3447	30.952	-5.098
117.46	-2.2235	51.425	-5.632	0.645	-2.4653	-0.10551	0.091531	-0.06621	0.66021	-1.3176	3001.4	23.644	-0.99347	75.982	-58.573	72.685	70.503	22.947	-1.7932	-5.4112	0.77869	-2.3447	30.952	-5.098
117.46	-2.2228	51.42	-5.6325	0.64547	-2.4657	-0.10668	0.093946	-0.064855	0.66021	-1.3176	3000.8	23.642	-0.99317	75.982	-58.543	72.685	70.503	22.947	-1.7932	-5.4112	0.77869	-2.3447	30.952	-5.098
117.46	-2.2221	51.415	-5.6331	0.64594	-2.466	-0.10746	0.096654	-0.063384	0.66021	-1.3176	3000.2	23.639	-0.99283	75.982	-58.515	72.686	70.503	22.947	-1.7932	-5.4112	0.77869	-2.3447	30.952	-5.098
117.46	-2.2213	51.41	-5.6336	0.64643	-2.4663	-0.10815	0.099248	-0.061848	0.66021	-1.3176	2999.5	23.637	-0.99246	75.981	-58.488	72.686	70.503	22.947	-1.7932	-5.4112	0.77869	-2.3447	30.952	-5.098
117.47	-2.2203	51.405	-5.6341	0.64694	-2.4666	-0.10875	0.10171	-0.060251	0.66021	-1.3176	2998.9	23.635	-0.99206	75.981	-58.464	72.687	70.503	22.947	-1.7932	-5.4112	0.77869	-2.3447	30.952	-5.098
117.47	-2.2194	51.4	-5.6347	0.64745	-2.4669	-0.10927	0.10405	-0.058596	0.66021	-1.3176	2998.3	23.633	-0.99162	75.981	-58.441	72.687	70.503	22.947	-1.7932	-5.4112	0.77869	-2.3447	30.952	-5.098
117.47	-2.2183	51.395	-5.6352	0.64798	-2.4672	-0.1097	0.10625	-0.056883	0.66021	-1.3176	2997.6	23.63	-0.99115	75.981	-58.419	72.688	70.503	22.947	-1.7932	-5.4112	0.77869	-2.3447	30.952	-5.098
117.47	-2.2172	51.391	-5.6358	0.64851	-2.4675	-0.11004	0.10832	-0.055116	0.66021	-1.3176	2997.0	23.628	-0.99065	75.98	-58.4	72.688	70.503	22.947	-1.7932	-5.4112	0.77869	-2.3447	30.952	-5.098
117.47	-2.216	51.387	-5.6363	0.64906	-2.4677	-0.11029	0.11025	-0.053295	0.66021	-1.3176	2996.4	23.626	-0.99011	75.98	-58.382	72.688	70.503	22.947	-1.7932	-5.4112	0.77869	-2.3447	30.952	-5.098
117.47	-2.2147	51.382	-5.6369	0.64961	-2.468	-0.11045	0.11204	-0.051424	0.66021	-1.3176	2995.7	23.624	-0.98955	75.98	-58.366	72.689	70.503	22.947	-1.7932	-5.4112	0.77869	-2.3447	30.952	-5.098
117.48	-2.2134	51.378	-5.6374	0.65018	-2.4683	-0.11052	0.11369	-0.049505	0.66021	-1.3176	2995.1	23.622	-0.98895	75.98	-58.352	72.689	70.503	22.947	-1.7932	-5.4112	0.77869	-2.3447	30.952	-5.098
117.48	-2.212	51.374	-5.638	0.65075	-2.4685	-0.1105	0.1152	-0.04754	0.66021	-1.3176	2994.5	23.62	-0.98833	75.979	-58.339	72.69	70.503	22.947	-1.7932	-5.4112	0.77869	-2.3447	30.952	-5.098
117.48	-2.2105	51.37	-5.6385	0.65133	-2.4687	-0.1104	0.11657	-0.045531	0.66021	-1.3176	2993.8	23.618	-0.98768	75.979	-58.329	72.69	70.503	22.947	-1.7932	-5.4112	0.77869	-2.3447	30.952	-5.098
117.48	-2.209	51.366	-5.6391	0.65192	-2.469	-0.1102	0.11779	-0.043481	0.66021	-1.3176	2993.2	23.617	-0.987	75.979	-58.32	72.691	70.503	22.947	-1.7932	-5.4112	0.77869	-2.3447	30.952	-5.098
117.48	-2.2074	51.362	-5.6396	0.65251	-2.4692	-0.10991	0.11888	-0.041392	0.66021	-1.3176	2992.6	23.615	-0.98629	75.979	-58.312	72.691	70.503	22.947	-1.7932	-5.4112	0.77869	-2.3447	30.952	-5.098
117.48	-2.2057	51.359	-5.6402	0.65311	-2.4694	-0.10953	0.11981	-0.039267	0.66021	-1.3176	2991.9	23.613	-0.98555	75.979	-58.307	72.692	70.503	22.947	-1.7932	-5.4112	0.77869	-2.3447	30.952	-5.098
117.48	-2.204	51.355	-5.6407	0.65371	-2.4696	-0.10906	0.12061	-0.037109	0.66021	-1.3176	2991.3	23.612	-0.9848	75.978	-58.303	72.692	70.503	22.947	-1.7932	-5.4112	0.77869	-2.3447	30.952	-5.098
117.48	-2.2023	51.352	-5.6413	0.65431	-2.4697	-0.1085	0.12125	-0.03492	0.66021	-1.3176	2990.7	23.61	-0.98401	75.978	-58.301	72.693	70.503	22.947	-1.7932	-5.4112	0.77869	-2.3447	30.952	-5.098
117.49	-2.2004	51.349	-5.6418	0.65492	-2.4699	-0.10786	0.12176	-0.032702	0.66021	-1.3176	2990.0	23.609	-0.98321	75.978	-58.301	72.693	70.503	22.947	-1.7932	-5.4112	0.77869	-2.3447	30.952	-5.098
117.49	-2.1986	51.346	-5.6424	0.65553	-2.4701	-0.10712	0.12212	-0.030459	0.66021	-1.3176	2989.4	23.607	-0.98238	75.978	-58.302	72.693	70.503	22.947	-1.7932	-5.4112	0.77869	-2.3447	30.952	-5.098
117.49	-2.1967	51.343	-5.6429	0.65614	-2.4702	-0.1063	0.12233	-0.028193	0.66021	-1.3176	2988.7	23.606	-0.98154	75.977	-58.305	72.694	70.503	22.947	-1.7932	-5.4112	0.77869	-2.3447	30.952	-5.098
117.49	-2.1947	51.34	-5.6434	0.65675	-2.4703	-0.1054	0.1224	-0.025907	0.66021	-1.3176	2988.1	23.605	-0.98067	75.977	-58.31	72.694	70.503	22.947	-1.7932	-5.4112	0.77869	-2.3447	30.952	-5.098
117.49	-2.1928	51.338	-5.644	0.65736	-2.4705	-0.1044	0.12233	-0.023604	0.66021	-1.3176	2987.5	23.603	-0.97979	75.977	-58.317	72.695	70.503	22.947	-1.7932	-5.4112	0.77869	-2.3447	30.952	-5.098
117.49	-2.1907	51.335	-5.6445	0.65797	-2.4706	-0.10333	0.12212	-0.021287	0.66021	-1.3176	2986.8	23.602	-0.97889	75.977	-58.325	72.695	70.503	22.947	-1.7932	-5.4112	0.77869	-2.3447	30.952	-5.098
117.49	-2.1887	51.333	-5.645	0.65858	-2.4707	-0.10217	0.12177	-0.018957	0.66021	-1.3176	2986.2	23.601	-0.97797	75.976	-58.335	72.696	70.503	22.947	-1.7932	-5.4112	0.77869	-2.3447	30.952	-5.098
117.49	-2.1866	51.331	-5.6455	0.65919	-2.4708	-0.10093	0.12128	-0.016619	0.66021	-1.3176	2985.6	23.6	-0.97704	75.976	-58.347	72.696	70.503	22.947	-1.7932	-5.4112	0.77869	-2.3447	30.952	-5.098
117.49	-2.1845	51.329	-5.646	0.6598	-2.4709	-0.099615	0.12065	-0.014275	0.66021	-1.3176	2984.9	23.599	-0.97609	75.976	-58.361	72.697	70.503	22.947	-1.7932	-5.4112	0.77869	-2.3447	30.952	-5.098
117.49	-2.1823	51.327	-5.6465	0.6604	-2.4709	-0.09822	0.11989	-0.011927	0.66021	-1.3176	2984.3	23.599	-0.97514	75.976	-58.376	72.697	70.503	22.947	-1.7932	-5.4112	0.77869	-2.3447	30.952	-5.098
117.49	-2.1801	51.326	-5.647	0.661	-2.471	-0.096748	0.11899	-0.0095791	0.66021	-1.3176	2983.7	23.598	-0.97417	75.975	-58.392	72.698	70.503	22.947	-1.7932	-5.4112	0.77869	-2.3447	30.952	-5.098
117.49	-2.1779	51.324	-5.6475	0.66159	-2.471	-0.095202	0.11797	-0.0072333	0.66021	-1.3176	2983.0	23.597	-0.97319	75.975	-58.411	72.698	70.503	22.947	-1.7932	-5.4112	0.77869	-2.3447	30.952	-5.098
117.49	-2.1757	51.323	-5.6479	0.66218	-2.471	-0.093583	0.11681	-0.0048925	0.66021	-1.3176	2982.4	23.597	-0.97221	75.975	-58.431	72.699	70.503	22.947	-1.7932	-5.4112	0.77869	-2.3447	30.952	-5.098
117.49	-2.1735	51.322	-5.6484	0.66276	-2.4711	-0.091894	0.11553	-0.0025595	0.66021	-1.3176	2981.8	23.596	-0.97121	75.975	-58.453	72.699	70.503	22.947	-1.7932	-5.4112	0.77869	-2.3447	30.952	-5.098
117.49	-2.1713	51.321	-5.6488	0.66333	-2.4711	-0.090137	0.11412	-0.00023706	0.66021	-1.3176	2981.1	23.596	-0.97021	75.974	-58.477	72.699	70.503	22.947	-1.7932	-5.4112	0.77869	-2.3447	30.952	-5.098
117.49	-2.169	51.32	-5.6493	0.6639	-2.4711	-0.088313	0.11259	0.0020722	0.66021	-1.3176	2980.5	23.595	-0.96921	75.974	-58.502	72.7	70.503	22.947	-1.7932	-5.4112	0.77869	-2.3447	30.952	-5.098
117.49	-2.1667	51.319	-5.6497	0.66446	-2.471	-0.086426	0.11094	0.0043655	0.66021	-1.3176	2979.9	23.595	-0.9682	75.974	-58.528	72.7	70.503	22.947	-1.7932	-5.4112	0.77869	-2.3447	30.952	-5.098
117.49	-2.1645	51.318	-5.6502	0.66501	-2.471	-0.084477	0.10917	0.0066404	0.66021	-1.3176	2979.2	23.595	-0.96719	75.974	-58.557	72.701	70.503	22.947	-1.7932	-5.4112	0.77869	-2.3447	30.952	-5.098
117.49	-2.1622	51.318	-5.6506	0.66555	-2.471	-0.082469	0.10729	0.0088941	0.66021	-1.3176	2978.6	23.595	-0.96617	75.974	-58.587	72.701	70.503	22.947	-1.7932	-5.4112	0.77869	-2.3447	30.952	-5.098
117.49	-2.1599	51.318	-5.651	0.66608	-2.4709	-0.080404	0.10531	0.011124	0.66021	-1.3176	2978.0	23.595	-0.96516	75.973	-58.618	72.702	70.503	22.947	-1.7932	-5.4112	0.77869	-2.3447	30.952	-5.098
117.49	-2.1577	51.318	-5.6514	0.6666	-2.4709	-0.078284	0.10321	0.013328	0.66021	-1.3176	2977.3	23.595	-0.96415	75.973	-58.652	72.702	70.503	22.947	-1.7932	-5.4112	0.77869	-2.3447	30.952	-5.098
117.49	-2.1554	51.318	-5.6518	0.66711	-2.4708	-0.076113	0.10101	0.015503	0.66021	-1.3176	2976.7	23.595	-0.96314	75.973	-58.686	72.703	70.503	22.947	-1.7932	-5.4112	0.77869	-2.3447	30.952	-5.098
117.49	-2.1531	51.318	-5.6521	0.66761	-2.4707	-0.073893	0.098711	0.017648	0.66021	-1.3176	2976.0	23.595	-0.96213	75.973	-58.723	72.703	70.503	22.947	-1.7932	-5.4112	0.77869	-2.3447	30.952	-5.098
117.49	-2.1509	51.318	-5.6525	0.6681	-2.4706	-0.071627	0.096315	0.019759	0.66021	-1.3176	2975.4	23.595	-0.96112	75.972	-58.761	72.704	70.503	22.947	-1.7932	-5.4112	0.77869	-2.3447	30.952	-5.098
117.49	-2.1486	51.319	-5.6529	0.66857	-2.4705	-0.069317	0.093825	0.021834	0.66021	-1.3176	2974.8	23.596	-0.96012	75.972	-58.8	72.704	70.503	22.947	-1.7932	-5.4112	0.77869	-2.3447	30.952	-5.098
117.49	-2.1464	51.319	-5.6532	0.66904	-2.4704	-0.066966	0.091247	0.023871	0.66021	-1.3176	2974.1	23.596	-0.95912	75.972	-58.841	72.705	70.503	22.947	-1.7932	-5.4112	0.77869	-2.3447	30.952	-5.098
117.49	-2.1442	51.32	-5.6535	0.66949	-2.4703	-0.064577	0.088583	0.025869	0.66021	-1.3176	2973.5	23.596	-0.95813	75.972	-58.883	72.705	70.503	22.947	-1.7932	-5.4112	0.77869	-2.3447	30.952	-5.098
117.49	-2.1419	51.321	-5.6538	0.66992	-2.4701	-0.062153	0.085837	0.027824	0.66021	-1.3176	2972.9	23.597	-0.95715	75.971	-58.927	72.706	70.503	22.947	-1.7932	-5.4112	0.77869	-2.3447	30.952	-5.098
117.49	-2.1398	51.322	-5.6541	0.67034	-2.47	-0.059697	0.083014	0.029735	0.66021	-1.3176	2972.2	23.597	-0.95617	75.971	-58.973	72.706	70.503	22.947	-1.7932	-5.4112	0.77869	-2.3447	30.952	-5.098
117.48	-2.1376	51.323	-5.6544	0.67075	-2.4698	-0.056971	0.080438	0.031645	0.66021	-1.3176	2971.6	23.598	-0.95521	75.971	-59.02	72.706	70.503	22.947	-1.7932	-5.4112	0.77869	-2.3447	30.952	-5.098
117.48	-2.1354	51.325	-5.6547	0.67115	-2.4697	-0.054157	0.077862	0.033524	0.66021	-1.3176	2971.0	23.599	-0.95425	75.971	-59.068	72.707	70.503	22.947	-1.7932	-5.4112	0.77869	-2.3447	30.952	-5.098
117.48	-2.1333	51.326	-5.655	0.67153	-2.4695	-0.05131	0.075217	0.035363	0.66021	-1.3176	2970.3	23.6	-0.9533	75.971	-59.118	72.707	70.503	22.947	-1.7932	-5.4112	0.77869	-2.3447	30.952	-5.098
117.48	-2.1312	51.327	-5.6552	0.6719	-2.4693	-0.048433	0.072507	0.037158	0.66021	-1.3176	2969.7	23.6	-0.95236	75.97	-59.169	72.708	70.503	22.947	-1.7932	-5.4112	0.77869	-2.3447	30.952	-5.098
117.48	-2.1291	51.329	-5.6555	0.67226	-2.4691	-0.045527	0.069733	0.03891	0.66021	-1.3176	2969.1	23.601	-0.95144	75.97	-59.221	72.708	70.503	22.947	-1.7932	-5.4112	0.77869	-2.3447	30.952	-5.098
117.48	-2.1271	51.331	-5.6557	0.6726	-2.4689	-0.042596	0.0669	0.040615	0.66021	-1.3176	2968.4	23.602	-0.95052	75.97	-59.275	72.709	70.503	22.947	-1.7932	-5.4112	0.77869	-2.3447	30.952	-5.098
117.48	-2.1251	51.333	-5.6559	0.67292	-2.4687	-0.039644	0.064009	0.042273	0.66021	-1.3176	2967.8	23.603	-0.94962	75.97	-59.33	72.709	70.503	22.947	-1.7932	-5.4112	0.77869	-2.3447	30.952	-5.098
117.48	-2.1231	51.335	-5.6561	0.67324	-2.4685	-0.036672	0.061065	0.043882	0.66021	-1.3176	2967.1	23.604	-0.94873	75.969	-59.387	72.71	70.503	22.947	-1.7932	-5.4112	0.77869	-2.3447	30.952	-5.098
117.48	-2.1211	51.337	-5.6563	0.67354	-2.4683	-0.033684	0.058069	0.04544	0.66021	-1.3176	2966.5	23.605	-0.94786	75.969	-59.445	72.71	70.503	22.947	-1.7932	-5.4112	0.77869	-2.3447	30.952	-5.098
117.47	-2.1192	51.339	-5.6564	0.67382	-2.4681	-0.030683	0.055026	0.046947	0.66021	-1.3176	2965.9	23.606	-0.947	75.969	-59.504	72.711	70.503	22.947	-1.7932	-5.4112	0.77869	-2.3447	30.952	-5.098
117.47	-2.1173	51.342	-5.6566	0.67409	-2.4678	-0.027671	0.051938	0.048401	0.66021	-1.3176	2965.2	23.608	-0.94615	75.969	-59.564	72.711	70.503	22.947	-1.7932	-5.4112	0.77869	-2.3447	30.952	-5.098
117.47	-2.1154	51.344	-5.6567	0.67434	-2.4676	-0.024652	0.048808	0.049801	0.66021	-1.3176	2964.6	23.609	-0.94532	75.969	-59.626	72.712	70.503	22.947	-1.7932	-5.4112	0.77869	-2.3447	30.952	-5.098
117.47	-2.1136	51.347	-5.6568	0.67457	-2.4673	-0.021629	0.04564	0.051145	0.66021	-1.3176	2964.0	23.61	-0.9445	75.968	-59.688	72.712	70.503	22.947	-1.7932	-5.4112	0.77869	-2.3447	30.952	-5.098
117.47	-2.1118	51.349	-5.6569	0.67479	-2.4671	-0.018603	0.042437	0.052433	0.66021	-1.3176	2963.3	23.612	-0.94371	75.968	-59.752	72.713	70.503	22.947	-1.7932	-5.4112	0.77869	-2.3447	30.952	-5.098
117.47	-2.11	51.352	-5.657	0.675	-2.4668	-0.015579	0.039202	0.053664	0.66021	-1.3176	2962.7	23.613	-0.94293	75.968	-59.817	72.713	70.503	22.947	-1.7932	-5.4112	0.77869	-2.3447	30.952	-5.098
117.47	-2.1083	51.355	-5.6571	0.67519	-2.4665	-0.012559	0.035938	0.054836	0.66021	-1.3176	2962.1	23.614	-0.94216	75.968	-59.884	72.714	70.503	22.947	-1.7932	-5.4112	0.77869	-2.3447	30.952	-5.098
117.46	-2.1066	51.358	-5.6571	0.67536	-2.4663	-0.0095461	0.032649	0.055948	0.66021	-1.3176	2961.4	23.616	-0.94142	75.968	-59.951	72.714	70.503	22.947	-1.7932	-5.4112	0.77869	-2.3447	30.952	-5.098
117.46	-2.105	51.361	-5.6572	0.67551	-2.466	-0.0065429	0.029338	0.057001	0.66021	-1.3176	2960.8	23.617	-0.94069	75.968	-60.019	72.715	70.503	22.947	-1.7932	-5.4112	0.77869	-2.3447	30.952	-5.098
117.46	-2.1034	51.364	-5.6572	0.67565	-2.4657	-0.0035524	0.026007	0.057992	0.66021	-1.3176	2960.1	23.619	-0.93998	75.967	-60.089	72.715	70.503	22.947	-1.7932	-5.4112	0.77869	-2.3447	30.952	-5.098
117.46	-2.1019	51.367	-5.6572	0.67577	-2.4654	-0.00057726	0.022662	0.058921	0.66021	-1.3176	2959.5	23.621	-0.93929	75.967	-60.159	72.716	70.503	22.947	-1.7932	-5.4112	0.77869	-2.3447	30.952	-5.098
117.46	-2.1004	51.37	-5.6572	0.67588	-2.4651	0.0023796	0.019304	0.059788	0.66021	-1.3176	2958.9	23.622	-0.93862	75.967	-60.231	72.716	70.503	22.947	-1.7932	-5.4112	0.77869	-2.3447	30.952	-5.098
117.46	-2.0989	51.374	-5.6572	0.67597	-2.4648	0.0053155	0.015937	0.060592	0.66021	-1.3176	2958.2	23.624	-0.93797	75.967	-60.303	72.717	70.503	22.947	-1.7932	-5.4112	0.77869	-2.3447	30.952	-5.098
117.45	-2.0975	51.377	-5.6571	0.67604	-2.4645	0.0082276	0.012564	0.061332	0.66021	-1.3176	2957.6	23.626	-0.93735	75.967	-60.376	72.718	70.503	22.947	-1.7932	-5.4112	0.77869	-2.3447	30.952	-5.098
117.45	-2.0961	51.381	-5.6571	0.67609	-2.4642	0.011113	0.0091895	0.062008	0.66021	-1.3176	2957.0	23.627	-0.93674	75.967	-60.45	72.718	70.503	22.947	-1.7932	-5.4112	0.77869	-2.3447	30.952	-5.098
117.45	-2.0948	51.384	-5.657	0.67613	-2.4639	0.01397	0.0058155	0.062619	0.66021	-1.3176	2956.3	23.629	-0.93615	75.966	-60.525	72.719	70.503	22.947	-1.7932	-5.4112	0.77869	-2.3447	30.952	-5.098
117.45	-2.0936	51.388	-5.657	0.67615	-2.4636	0.016795	0.0024455	0.063166	0.66021	-1.3176	2955.7	23.631	-0.93559	75.966	-60.601	72.719	70.503	22.947	-1.7932	-5.4112	0.77869	-2.3447	30.952	-5.098
117.45	-2.0923	51.392	-5.6569	0.67615	-2.4632	0.019586	-0.00091705	0.063647	0.66021	-1.3176	2955.0	23.633	-0.93504	75.966	-60.677	72.72	70.503	22.947	-1.7932	-5.4112	0.77869	-2.3447	30.952	-5.098
117.44	-2.0912	51.395	-5.6568	0.67614	-2.4629	0.02234	-0.0042691	0.064063	0.66021	-1.3176	2954.4	23.635	-0.93452	75.966	-60.755	72.72	70.503	22.947	-1.7932	-5.4112	0.77869	-2.3447	30.952	-5.098
117.44	-2.09	51.399	-5.6566	0.67611	-2.4626	0.025055	-0.0076073	0.064414	0.66021	-1.3176	2953.8	23.637	-0.93402	75.966	-60.833	72.721	70.503	22.947	-1.7932	-5.4112	0.77869	-2.3447	30.952	-5.098
117.44	-2.089	51.403	-5.6565	0.67606	-2.4623	0.027728	-0.010929	0.064699	0.66021	-1.3176	2953.1	23.639	-0.93355	75.966	-60.911	72.721	70.503	22.947	-1.7932	-5.4112	0.77869	-2.3447	30.952	-5.098
117.44	-2.088	51.407	-5.6564	0.676	-2.462	0.030357	-0.01423	0.064918	0.66021	-1.3176	2952.5	23.641	-0.93309	75.965	-60.99	72.722	70.503	22.947	-1.7932	-5.4112	0.77869	-2.3447	30.952	-5.098
117.44	-2.087	51.411	-5.6562	0.67592	-2.4616	0.03294	-0.017508	0.065072	0.66021	-1.3176	2951.9	23.643	-0.93266	75.965	-61.07	72.722	70.503	22.947	-1.7932	-5.4112	0.77869	-2.3447	30.952	-5.098
117.44	-2.0861	51.415	-5.656	0.67583	-2.4613	0.035473	-0.02076	0.06516	0.66021	-1.3176	2951.2	23.644	-0.93226	75.965	-61.15	72.723	70.503	22.947	-1.7932	-5.4112	0.77869	-2.3447	30.952	-5.098
117.43	-2.0852	51.419	-5.6558	0.67571	-2.461	0.037956	-0.023983	0.065183	0.66021	-1.3176	2950.6	23.646	-0.93187	75.965	-61.231	72.724	70.503	22.947	-1.7932	-5.4112	0.77869	-2.3447	30.952	-5.098
117.43	-2.0844	51.423	-5.6557	0.67559	-2.4606	0.040386	-0.027173	0.06514	0.66021	-1.3176	2949.9	23.648	-0.93151	75.965	-61.312	72.724	70.503	22.947	-1.7932	-5.4112	0.77869	-2.3447	30.952	-5.098
117.43	-2.0836	51.427	-5.6554	0.67544	-2.4603	0.042761	-0.030329	0.065033	0.66021	-1.3176	2949.3	23.65	-0.93118	75.965	-61.393	72.725	70.503	22.947	-1.7932	-5.4112	0.77869	-2.3447	30.952	-5.098
117.43	-2.0829	51.431	-5.6552	0.67528	-2.46	0.045078	-0.033446	0.064862	0.66021	-1.3176	2948.7	23.652	-0.93086	75.965	-61.475	72.725	70.503	22.947	-1.7932	-5.4112	0.77869	-2.3447	30.952	-5.098
117.43	-2.0823	51.435	-5.655	0.67511	-2.4597	0.047336	-0.036523	0.064626	0.66021	-1.3176	2948.0	23.654	-0.93057	75.964	-61.556	72.726	70.503	22.947	-1.7932	-5.4112	0.77869	-2.3447	30.952	-5.098
117.42	-2.0817	51.439	-5.6548	0.67492	-2.4594	0.049532	-0.039555	0.064327	0.66021	-1.3176	2947.4	23.656	-0.93031	75.964	-61.638	72.726	70.503	22.947	-1.7932	-5.4112	0.77869	-2.3447	30.952	-5.098
117.42	-2.0811	51.443	-5.6545	0.67471	-2.459	0.051666	-0.042542	0.063964	0.66021	-1.3176	2946.7	23.658	-0.93007	75.964	-61.72	72.727	70.503	22.947	-1.7932	-5.4112	0.77869	-2.3447	30.952	-5.098
117.42	-2.0807	51.447	-5.6542	0.67449	-2.4587	0.053735	-0.045479	0.063539	0.66021	-1.3176	2946.1	23.661	-0.92985	75.964	-61.802	72.728	70.503	22.947	-1.7932	-5.4112	0.77869	-2.3447	30.952	-5.098
117.42	-2.0802	51.451	-5.654	0.67426	-2.4584	0.055737	-0.048365	0.063052	0.66021	-1.3176	2945.5	23.663	-0.92965	75.964	-61.884	72.728	70.503	22.947	-1.7932	-5.4112	0.77869	-2.3447	30.952	-5.098
117.42	-2.0798	51.455	-5.6537	0.67401	-2.4581	0.05767	-0.051196	0.062504	0.66021	-1.3176	2944.8	23.665	-0.92949	75.964	-61.966	72.729	70.503	22.947	-1.7932	-5.4112	0.77869	-2.3447	30.952	-5.098
117.41	-2.0795	51.459	-5.6534	0.67375	-2.4578	0.059534	-0.05397	0.061896	0.66021	-1.3176	2944.2	23.667	-0.92934	75.964	-62.048	72.729	70.503	22.947	-1.7932	-5.4112	0.77869	-2.3447	30.952	-5.098
117.41	-2.0792	51.463	-5.6531	0.67347	-2.4575	0.061326	-0.056685	0.061228	0.66021	-1.3176	2943.5	23.669	-0.92922	75.964	-62.129	72.73	70.503	22.947	-1.7932	-5.4112	0.77869	-2.3447	30.952	-5.098
117.41	-2.079	51.467	-5.6528	0.67318	-2.4572	0.063046	-0.059339	0.060501	0.66021	-1.3176	2942.9	23.671	-0.92912	75.963	-62.21	72.73	70.503	22.947	-1.7932	-5.4112	0.77869	-2.3447	30.952	-5.098
117.41	-2.0788	51.471	-5.6525	0.67288	-2.4569	0.064691	-0.061929	0.059716	0.66021	-1.3176	2942.3	23.673	-0.92904	75.963	-62.29	72.731	70.503	22.947	-1.7932	-5.4112	0.77869	-2.3447	30.952	-5.098
117.41	-2.0787	51.475	-5.6521	0.67256	-2.4566	0.066261	-0.064452	0.058875	0.66021	-1.3176	2941.6	23.674	-0.92899	75.963	-62.37	72.732	70.503	22.947	-1.7932	-5.4112	0.77869	-2.3447	30.952	-5.098
117.4	-2.0787	51.479	-5.6518	0.67223	-2.4563	0.067753	-0.066907	0.057977	0.66021	-1.3176	2941.0	23.676	-0.92897	75.963	-62.449	72.732	70.503	22.947	-1.7932	-5.4112	0.77869	-2.3447	30.952	-5.098
117.4	-2.0786	51.483	-5.6514	0.67189	-2.456	0.069168	-0.069292	0.057025	0.66021	-1.3176	2940.4	23.678	-0.92896	75.963	-62.527	72.733	70.503	22.947	-1.7932	-5.4112	0.77869	-2.3447	30.952	-5.098
117.4	-2.0787	51.487	-5.6511	0.67154	-2.4557	0.070504	-0.071604	0.056019	0.66021	-1.3176	2939.7	23.68	-0.92898	75.963	-62.604	72.733	70.503	22.947	-1.7932	-5.4112	0.77869	-2.3447	30.952	-5.098
117.4	-2.0788	51.49	-5.6507	0.67117	-2.4554	0.07176	-0.073842	0.05496	0.66021	-1.3176	2939.1	23.682	-0.92902	75.963	-62.68	72.734	70.503	22.947	-1.7932	-5.4112	0.77869	-2.3447	30.952	-5.098
117.4	-2.0789	51.494	-5.6504	0.6708	-2.4552	0.072934	-0.076003	0.05385	0.66021	-1.3176	2938.4	23.684	-0.92909	75.963	-62.755	72.735	70.503	22.947	-1.7932	-5.4112	0.77869	-2.3447	30.952	-5.098
117.39	-2.0791	51.498	-5.65	0.67041	-2.4549	0.074027	-0.078087	0.05269	0.66021	-1.3176	2937.8	23.686	-0.92917	75.963	-62.829	72.735	70.503	22.947	-1.7932	-5.4112	0.77869	-2.3447	30.952	-5.098
117.39	-2.0793	51.502	-5.6496	0.67002	-2.4546	0.075038	-0.080091	0.05148	0.66021	-1.3176	2937.2	23.688	-0.92928	75.962	-62.9	72.736	70.503	22.947	-1.7932	-5.4112	0.77869	-2.3447	30.952	-5.098
117.39	-2.0796	51.505	-5.6493	0.66961	-2.4544	0.075965	-0.082013	0.050224	0.66021	-1.3176	2936.5	23.69	-0.92941	75.962	-62.971	72.736	70.503	22.947	-1.7932	-5.4112	0.77869	-2.3447	30.952	-5.098
117.39	-2.08	51.509	-5.6489	0.6692	-2.4541	0.076808	-0.083852	0.04892	0.66021	-1.3176	2935.9	23.691	-0.92957	75.962	-63.039	72.737	70.503	22.947	-1.7932	-5.4112	0.77869	-2.3447	30.952	-5.098
117.39	-2.0804	51.512	-5.6485	0.66878	-2.4539	0.077567	-0.085607	0.047572	0.66021	-1.3176	2935.2	23.693	-0.92974	75.962	-63.105	72.737	70.503	22.947	-1.7932	-5.4112	0.77869	-2.3447	30.952	-5.098
117.39	-2.0808	51.516	-5.6481	0.66834	-2.4536	0.078241	-0.087276	0.046181	0.66021	-1.3176	2934.6	23.695	-0.92994	75.962	-63.169	72.738	70.503	22.947	-1.7932	-5.4112	0.77869	-2.3447	30.952	-5.098
117.38	-2.0813	51.519	-5.6477	0.6679	-2.4534	0.078829	-0.088858	0.044747	0.66021	-1.3176	2934.0	23.696	-0.93016	75.962	-63.231	72.739	70.503	22.947	-1.7932	-5.4112	0.77869	-2.3447	30.952	-5.098
117.38	-2.0818	51.522	-5.6473	0.66746	-2.4532	0.079333	-0.090352	0.043273	0.66021	-1.3176	2933.3	23.698	-0.93039	75.962	-63.29	72.739	70.503	22.947	-1.7932	-5.4112	0.77869	-2.3447	30.952	-5.098
117.38	-2.0824	51.526	-5.6469	0.667	-2.453	0.07975	-0.091756	0.04176	0.66021	-1.3176	2932.7	23.7	-0.93065	75.962	-63.346	72.74	70.503	22.947	-1.7932	-5.4112	0.77869	-2.3447	30.952	-5.098
117.38	-2.083	51.529	-5.6465	0.66654	-2.4528	0.080082	-0.09307	0.04021	0.66021	-1.3176	2932.0	23.701	-0.93093	75.962	-63.399	72.74	70.503	22.947	-1.7932	-5.4112	0.77869	-2.3447	30.952	-5.098
117.38	-2.0837	51.532	-5.6461	0.66607	-2.4526	0.080328	-0.094293	0.038624	0.66021	-1.3176	2931.4	23.703	-0.93123	75.961	-63.448	72.741	70.503	22.947	-1.7932	-5.4112	0.77869	-2.3447	30.952	-5.098
117.38	-2.0844	51.535	-5.6457	0.66559	-2.4524	0.080488	-0.095423	0.037003	0.66021	-1.3176	2930.7	23.704	-0.93155	75.961	-63.494	72.742	70.503	22.947	-1.7932	-5.4112	0.77869	-2.3447	30.952	-5.098
117.37	-2.0851	51.538	-5.6453	0.66512	-2.4522	0.080563	-0.09646	0.03535	0.66021	-1.3176	2930.1	23.706	-0.93188	75.961	-63.537	72.742	70.503	22.947	-1.7932	-5.4112	0.77869	-2.3447	30.952	-5.098
117.37	-2.0859	51.54	-5.6449	0.66463	-2.452	0.080551	-0.097403	0.033665	0.66021	-1.3176	2929.5	23.707	-0.93223	75.961	-63.575	72.743	70.503	22.947	-1.7932	-5.4112	0.77869	-2.3447	30.952	-5.098
117.37	-2.0867	51.543	-5.6445	0.66414	-2.4519	0.080455	-0.098251	0.031952	0.66021	-1.3176	2928.8	23.708	-0.93261	75.961	-63.61	72.743	70.503	22.947	-1.7932	-5.4112	0.77869	-2.3447	30.952	-5.098
117.37	-2.0876	51.546	-5.6441	0.66365	-2.4517	0.080274	-0.099005	0.030211	0.66021	-1.3176	2928.2	23.71	-0.933	75.961	-63.64	72.744	70.503	22.947	-1.7932	-5.4112	0.77869	-2.3447	30.952	-5.098
117.37	-2.0885	51.548	-5.6437	0.66315	-2.4516	0.080008	-0.099664	0.028444	0.66021	-1.3176	2927.5	23.711	-0.9334	75.961	-63.665	72.745	70.503	22.947	-1.7932	-5.4112	0.77869	-2.3447	30.952	-5.098
117.37	-2.0895	51.551	-5.6433	0.66265	-2.4514	0.079659	-0.10023	0.026652	0.66021	-1.3176	2926.9	23.712	-0.93383	75.961	-63.686	72.745	70.503	22.947	-1.7932	-5.4112	0.77869	-2.3447	30.952	-5.098
117.37	-2.0904	51.553	-5.6429	0.66215	-2.4513	0.079226	-0.10069	0.024839	0.66021	-1.3176	2926.3	23.713	-0.93427	75.961	-63.702	72.746	70.503	22.947	-1.7932	-5.4112	0.77869	-2.3447	30.952	-5.098
117.36	-2.0915	51.555	-5.6425	0.66164	-2.4512	0.07871	-0.10106	0.023004	0.66021	-1.3176	2925.6	23.715	-0.93472	75.96	-63.713	72.746	70.503	22.947	-1.7932	-5.4112	0.77869	-2.3447	30.952	-5.098
117.36	-2.0925	51.557	-5.6421	0.66114	-2.4511	0.078112	-0.10134	0.021151	0.66021	-1.3176	2925.0	23.716	-0.93519	75.96	-63.72	72.747	70.503	22.947	-1.7932	-5.4112	0.77869	-2.3447	30.952	-5.098
117.36	-2.0936	51.559	-5.6417	0.66063	-2.451	0.077433	-0.10152	0.01928	0.66021	-1.3176	2924.3	23.717	-0.93568	75.96	-63.721	72.747	70.503	22.947	-1.7932	-5.4112	0.77869	-2.3447	30.952	-5.098
117.36	-2.0947	51.561	-5.6414	0.66012	-2.4509	0.076674	-0.1016	0.017395	0.66021	-1.3176	2923.7	23.718	-0.93617	75.96	-63.717	72.748	70.503	22.947	-1.7932	-5.4112	0.77869	-2.3447	30.952	-5.098
117.36	-2.0958	51.563	-5.641	0.65962	-2.4508	0.075836	-0.10159	0.015495	0.66021	-1.3176	2923.1	23.718	-0.93669	75.96	-63.709	72.749	70.503	22.947	-1.7932	-5.4112	0.77869	-2.3447	30.952	-5.098
117.36	-2.097	51.564	-5.6406	0.65911	-2.4507	0.074919	-0.10148	0.013584	0.66021	-1.3176	2922.4	23.719	-0.93721	75.96	-63.695	72.749	70.503	22.947	-1.7932	-5.4112	0.77869	-2.3447	30.952	-5.098
117.36	-2.0982	51.566	-5.6402	0.6586	-2.4507	0.073925	-0.10127	0.011663	0.66021	-1.3176	2921.8	23.72	-0.93775	75.96	-63.677	72.75	70.503	22.947	-1.7932	-5.4112	0.77869	-2.3447	30.952	-5.098
117.36	-2.0994	51.567	-5.6399	0.6581	-2.4506	0.072855	-0.10097	0.009734	0.66021	-1.3176	2921.1	23.721	-0.9383	75.959	-63.654	72.75	70.503	22.947	-1.7932	-5.4112	0.77869	-2.3447	30.952	-5.098
117.36	-2.1007	51.569	-5.6395	0.65759	-2.4506	0.07171	-0.10058	0.0077986	0.66021	-1.3176	2920.5	23.722	-0.93886	75.959	-63.627	72.751	70.503	22.947	-1.7932	-5.4112	0.77869	-2.3447	30.952	-5.098
117.36	-2.102	51.57	-5.6391	0.65709	-2.4505	0.070492	-0.10009	0.0058587	0.66021	-1.3176	2919.9	23.722	-0.93943	75.959	-63.595	72.751	70.503	22.947	-1.7932	-5.4112	0.77869	-2.3447	30.952	-5.098
117.36	-2.1033	51.571	-5.6388	0.65659	-2.4505	0.069201	-0.099513	0.0039161	0.66021	-1.3176	2919.2	23.723	-0.94001	75.959	-63.56	72.752	70.503	22.947	-1.7932	-5.4112	0.77869	-2.3447	30.952	-5.098
117.35	-2.1046	51.572	-5.6384	0.65609	-2.4505	0.067839	-0.09884	0.0019726	0.66021	-1.3176	2918.6	23.723	-0.94061	75.959	-63.52	72.752	70.503	22.947	-1.7932	-5.4112	0.77869	-2.3447	30.952	-5.098
117.35	-2.1059	51.573	-5.6381	0.6556	-2.4505	0.066409	-0.098076	3.0146e-05	0.66021	-1.3176	2917.9	23.724	-0.94121	75.959	-63.477	72.753	70.503	22.947	-1.7932	-5.4112	0.77869	-2.3447	30.952	-5.098
117.35	-2.1073	51.573	-5.6378	0.65511	-2.4505	0.06491	-0.097222	-0.0019096	0.66021	-1.3176	2917.3	23.724	-0.94181	75.959	-63.43	72.754	70.503	22.947	-1.7932	-5.4112	0.77869	-2.3447	30.952	-5.098
117.35	-2.1086	51.574	-5.6375	0.65463	-2.4505	0.063346	-0.096278	-0.0038448	0.66021	-1.3176	2916.7	23.724	-0.94243	75.958	-63.38	72.754	70.503	22.947	-1.7932	-5.4112	0.77869	-2.3447	30.952	-5.098
117.35	-2.11	51.574	-5.6371	0.65415	-2.4505	0.061716	-0.095246	-0.0057738	0.66021	-1.3176	2916.0	23.725	-0.94305	75.958	-63.327	72.755	70.503	22.947	-1.7932	-5.4112	0.77869	-2.3447	30.952	-5.098
117.35	-2.1114	51.575	-5.6368	0.65368	-2.4506	0.060025	-0.094127	-0.0076946	0.66021	-1.3176	2915.4	23.725	-0.94368	75.958	-63.271	72.755	70.503	22.947	-1.7932	-5.4112	0.77869	-2.3447	30.952	-5.098
117.35	-2.1129	51.575	-5.6365	0.65321	-2.4506	0.058272	-0.092922	-0.0096056	0.66021	-1.3176	2914.7	23.725	-0.94432	75.958	-63.213	72.756	70.503	22.947	-1.7932	-5.4112	0.77869	-2.3447	30.952	-5.098
117.35	-2.1143	51.575	-5.6363	0.65275	-2.4507	0.05646	-0.091632	-0.011505	0.66021	-1.3176	2914.1	23.725	-0.94496	75.958	-63.152	72.756	70.503	22.947	-1.7932	-5.4112	0.77869	-2.3447	30.952	-5.098
117.35	-2.1157	51.575	-5.636	0.65229	-2.4507	0.05459	-0.090259	-0.013391	0.66021	-1.3176	2913.5	23.725	-0.9456	75.958	-63.089	72.757	70.503	22.947	-1.7932	-5.4112	0.77869	-2.3447	30.952	-5.098
117.35	-2.1172	51.575	-5.6357	0.65185	-2.4508	0.052665	-0.088804	-0.015262	0.66021	-1.3176	2912.8	23.725	-0.94625	75.957	-63.024	72.757	70.503	22.947	-1.7932	-5.4112	0.77869	-2.3447	30.952	-5.098
117.35	-2.1186	51.574	-5.6355	0.65141	-2.4509	0.050687	-0.087269	-0.017116	0.66021	-1.3176	2912.2	23.725	-0.9469	75.957	-62.958	72.758	70.503	22.947	-1.7932	-5.4112	0.77869	-2.3447	30.952	-5.098
117.35	-2.1201	51.574	-5.6352	0.65097	-2.451	0.048657	-0.085655	-0.018952	0.66021	-1.3176	2911.5	23.725	-0.94755	75.957	-62.89	72.758	70.503	22.947	-1.7932	-5.4112	0.77869	-2.3447	30.952	-5.098
117.35	-2.1215	51.573	-5.635	0.65055	-2.4511	0.046578	-0.083964	-0.020768	0.66021	-1.3176	2910.9	23.725	-0.94821	75.957	-62.82	72.759	70.503	22.947	-1.7932	-5.4112	0.77869	-2.3447	30.952	-5.098
117.35	-2.123	51.573	-5.6347	0.65013	-2.4512	0.044452	-0.082198	-0.022562	0.66021	-1.3176	2910.3	23.724	-0.94887	75.957	-62.749	72.759	70.503	22.947	-1.7932	-5.4112	0.77869	-2.3447	30.952	-5.098
117.35	-2.1245	51.572	-5.6345	0.64973	-2.4513	0.04228	-0.080359	-0.024333	0.66021	-1.3176	2909.6	23.724	-0.94952	75.957	-62.677	72.76	70.503	22.947	-1.7932	-5.4112	0.77869	-2.3447	30.952	-5.098
117.35	-2.1259	51.571	-5.6343	0.64933	-2.4514	0.040065	-0.078448	-0.026079	0.66021	-1.3176	2909.0	23.724	-0.95018	75.956	-62.604	72.76	70.503	22.947	-1.7932	-5.4112	0.77869	-2.3447	30.952	-5.098
117.35	-2.1274	51.57	-5.6341	0.64894	-2.4516	0.03781	-0.076467	-0.027798	0.66021	-1.3176	2908.3	23.723	-0.95083	75.956	-62.53	72.761	70.503	22.947	-1.7932	-5.4112	0.77869	-2.3447	30.952	-5.098
117.35	-2.1288	51.569	-5.6339	0.64857	-2.4517	0.035516	-0.074418	-0.029489	0.66021	-1.3176	2907.7	23.723	-0.95149	75.956	-62.456	72.761	70.503	22.947	-1.7932	-5.4112	0.77869	-2.3447	30.952	-5.098
117.35	-2.1303	51.568	-5.6338	0.6482	-2.4519	0.033186	-0.072304	-0.031151	0.66021	-1.3176	2907.1	23.722	-0.95214	75.956	-62.381	72.762	70.503	22.947	-1.7932	-5.4112	0.77869	-2.3447	30.952	-5.098
117.35	-2.1317	51.566	-5.6336	0.64784	-2.452	0.030822	-0.070126	-0.032782	0.66021	-1.3176	2906.4	23.722	-0.95279	75.956	-62.306	72.762	70.503	22.947	-1.7932	-5.4112	0.77869	-2.3447	30.952	-5.098
117.35	-2.1332	51.565	-5.6335	0.6475	-2.4522	0.028426	-0.067887	-0.03438	0.66021	-1.3176	2905.8	23.721	-0.95343	75.955	-62.23	72.763	70.503	22.947	-1.7932	-5.4112	0.77869	-2.3447	30.952	-5.098
117.35	-2.1346	51.563	-5.6333	0.64716	-2.4524	0.026	-0.065589	-0.035945	0.66021	-1.3176	2905.1	23.72	-0.95407	75.955	-62.154	72.763	70.503	22.947	-1.7932	-5.4112	0.77869	-2.3447	30.952	-5.098
117.35	-2.136	51.561	-5.6332	0.64684	-2.4525	0.023548	-0.063234	-0.037474	0.66021	-1.3176	2904.5	23.72	-0.95471	75.955	-62.077	72.764	70.503	22.947	-1.7932	-5.4112	0.77869	-2.3447	30.952	-5.098
117.35	-2.1374	51.559	-5.6331	0.64653	-2.4527	0.021071	-0.060823	-0.038967	0.66021	-1.3176	2903.9	23.719	-0.95534	75.955	-62.001	72.764	70.503	22.947	-1.7932	-5.4112	0.77869	-2.3447	30.952	-5.098
117.35	-2.1388	51.557	-5.633	0.64623	-2.4529	0.018572	-0.058361	-0.040422	0.66021	-1.3176	2903.2	23.718	-0.95596	75.954	-61.925	72.765	70.503	22.947	-1.7932	-5.4112	0.77869	-2.3447	30.952	-5.098
117.35	-2.1402	51.555	-5.6329	0.64595	-2.4531	0.016054	-0.055849	-0.041837	0.66021	-1.3176	2902.6	23.717	-0.95657	75.954	-61.848	72.765	70.503	22.947	-1.7932	-5.4112	0.77869	-2.3447	30.952	-5.098
117.35	-2.1415	51.553	-5.6328	0.64568	-2.4533	0.013517	-0.053289	-0.043212	0.66021	-1.3176	2902.0	23.716	-0.95718	75.954	-61.772	72.766	70.503	22.947	-1.7932	-5.4112	0.77869	-2.3447	30.952	-5.098
117.35	-2.1429	51.551	-5.6328	0.64542	-2.4536	0.010967	-0.050684	-0.044545	0.66021	-1.3176	2901.3	23.715	-0.95778	75.954	-61.697	72.766	70.503	22.947	-1.7932	-5.4112	0.77869	-2.3447	30.952	-5.098
117.35	-2.1442	51.548	-5.6327	0.64517	-2.4538	0.0084031	-0.048036	-0.045836	0.66021	-1.3176	2900.7	23.714	-0.95837	75.953	-61.621	72.767	70.503	22.947	-1.7932	-5.4112	0.77869	-2.3447	30.952	-5.098
117.35	-2.1455	51.546	-5.6327	0.64494	-2.454	0.0058297	-0.045349	-0.047083	0.66021	-1.3176	2900.0	23.713	-0.95895	75.953	-61.546	72.767	70.503	22.947	-1.7932	-5.4112	0.77869	-2.3447	30.952	-5.098
117.36	-2.1467	51.543	-5.6327	0.64472	-2.4543	0.0032489	-0.042624	-0.048284	0.66021	-1.3176	2899.4	23.711	-0.95952	75.953	-61.471	72.768	70.503	22.947	-1.7932	-5.4112	0.77869	-2.3447	30.952	-5.098
117.36	-2.148	51.54	-5.6327	0.64451	-2.4545	0.00066295	-0.039864	-0.04944	0.66021	-1.3176	2898.8	23.71	-0.96008	75.953	-61.397	72.768	70.503	22.947	-1.7932	-5.4112	0.77869	-2.3447	30.952	-5.098
117.36	-2.1492	51.538	-5.6327	0.64432	-2.4548	-0.0019255	-0.037072	-0.050548	0.66021	-1.3176	2898.1	23.709	-0.96063	75.952	-61.323	72.768	70.503	22.947	-1.7932	-5.4112	0.77869	-2.3447	30.952	-5.098
117.36	-2.1504	51.535	-5.6327	0.64414	-2.455	-0.0045141	-0.03425	-0.051609	0.66021	-1.3176	2897.5	23.708	-0.96117	75.952	-61.25	72.769	70.503	22.947	-1.7932	-5.4112	0.77869	-2.3447	30.952	-5.098
117.36	-2.1516	51.532	-5.6327	0.64398	-2.4553	-0.0071004	-0.031401	-0.052621	0.66021	-1.3176	2896.8	23.706	-0.96169	75.952	-61.177	72.769	70.503	22.947	-1.7932	-5.4112	0.77869	-2.3447	30.952	-5.098
117.36	-2.1527	51.529	-5.6327	0.64383	-2.4555	-0.0096818	-0.028529	-0.053582	0.66021	-1.3176	2896.2	23.705	-0.9622	75.952	-61.105	72.77	70.503	22.947	-1.7932	-5.4112	0.77869	-2.3447	30.952	-5.098
117.36	-2.1538	51.526	-5.6328	0.64369	-2.4558	-0.012256	-0.025634	-0.054493	0.66021	-1.3176	2895.6	23.703	-0.9627	75.951	-61.034	72.77	70.503	22.947	-1.7932	-5.4112	0.77869	-2.3447	30.952	-5.098
117.36	-2.1549	51.522	-5.6329	0.64357	-2.4561	-0.014821	-0.022721	-0.055353	0.66021	-1.3176	2894.9	23.702	-0.96318	75.951	-60.964	72.771	70.503	22.947	-1.7932	-5.4112	0.77869	-2.3447	30.952	-5.098
117.36	-2.1559	51.519	-5.6329	0.64346	-2.4564	-0.017373	-0.019793	-0.056161	0.66021	-1.3176	2894.3	23.7	-0.96365	75.951	-60.894	72.771	70.503	22.947	-1.7932	-5.4112	0.77869	-2.3447	30.952	-5.098
117.36	-2.1569	51.516	-5.633	0.64337	-2.4566	-0.019911	-0.016851	-0.056916	0.66021	-1.3176	2893.6	23.699	-0.9641	75.95	-60.825	72.771	70.503	22.947	-1.7932	-5.4112	0.77869	-2.3447	30.952	-5.098
117.36	-2.1579	51.512	-5.6331	0.64329	-2.4569	-0.022432	-0.013898	-0.057617	0.66021	-1.3176	2893.0	23.697	-0.96453	75.95	-60.757	72.772	70.503	22.947	-1.7932	-5.4112	0.77869	-2.3447	30.952	-5.098
117.36	-2.1588	51.509	-5.6333	0.64323	-2.4572	-0.024934	-0.010938	-0.058265	0.66021	-1.3176	2892.4	23.696	-0.96495	75.95	-60.69	72.772	70.503	22.947	-1.7932	-5.4112	0.77869	-2.3447	30.952	-5.098
117.37	-2.1597	51.505	-5.6334	0.64318	-2.4575	-0.027414	-0.0079731	-0.058858	0.66021	-1.3176	2891.7	23.694	-0.96535	75.949	-60.624	72.773	70.503	22.947	-1.7932	-5.4112	0.77869	-2.3447	30.952	-5.098
117.37	-2.1605	51.501	-5.6335	0.64315	-2.4578	-0.02987	-0.0050061	-0.059396	0.66021	-1.3176	2891.1	23.692	-0.96574	75.949	-60.559	72.773	70.503	22.947	-1.7932	-5.4112	0.77869	-2.3447	30.952	-5.098
117.37	-2.1613	51.498	-5.6337	0.64313	-2.4581	-0.032301	-0.00204	-0.059879	0.66021	-1.3176	2890.5	23.691	-0.96611	75.949	-60.495	72.773	70.503	22.947	-1.7932	-5.4112	0.77869	-2.3447	30.952	-5.098
117.37	-2.1621	51.494	-5.6339	0.64313	-2.4584	-0.034702	0.0009227	-0.060305	0.66021	-1.3176	2889.8	23.689	-0.96645	75.949	-60.432	72.774	70.503	22.947	-1.7932	-5.4112	0.77869	-2.3447	30.952	-5.098
117.37	-2.1628	51.49	-5.634	0.64314	-2.4587	-0.037073	0.003879	-0.060676	0.66021	-1.3176	2889.2	23.687	-0.96678	75.948	-60.37	72.774	70.503	22.947	-1.7932	-5.4112	0.77869	-2.3447	30.952	-5.098
117.37	-2.1635	51.486	-5.6342	0.64317	-2.459	-0.039411	0.0068262	-0.060991	0.66021	-1.3176	2888.5	23.685	-0.96709	75.948	-60.309	72.775	70.503	22.947	-1.7932	-5.4112	0.77869	-2.3447	30.952	-5.098
117.37	-2.1642	51.482	-5.6344	0.64321	-2.4593	-0.041714	0.0097616	-0.061248	0.66021	-1.3176	2887.9	23.683	-0.96738	75.948	-60.249	72.775	70.503	22.947	-1.7932	-5.4112	0.77869	-2.3447	30.952	-5.098
117.37	-2.1648	51.478	-5.6346	0.64327	-2.4596	-0.04398	0.012682	-0.061449	0.66021	-1.3176	2887.3	23.682	-0.96765	75.947	-60.19	72.775	70.503	22.947	-1.7932	-5.4112	0.77869	-2.3447	30.952	-5.098
117.37	-2.1653	51.474	-5.6349	0.64334	-2.4599	-0.046207	0.015586	-0.061594	0.66021	-1.3176	2886.6	23.68	-0.9679	75.947	-60.132	72.776	70.503	22.947	-1.7932	-5.4112	0.77869	-2.3447	30.952	-5.098
117.38	-2.1658	51.47	-5.6351	0.64342	-2.4602	-0.048392	0.018469	-0.061681	0.66021	-1.3176	2886.0	23.678	-0.96813	75.947	-60.076	72.776	70.503	22.947	-1.7932	-5.4112	0.77869	-2.3447	30.952	-5.098
117.38	-2.1663	51.466	-5.6354	0.64352	-2.4606	-0.050534	0.021329	-0.061711	0.66021	-1.3176	2885.4	23.676	-0.96834	75.946	-60.021	72.776	70.503	22.947	-1.7932	-5.4112	0.77869	-2.3447	30.952	-5.098
117.38	-2.1667	51.462	-5.6356	0.64364	-2.4609	-0.052631	0.024164	-0.061684	0.66021	-1.3176	2884.7	23.674	-0.96853	75.946	-59.967	72.777	70.503	22.947	-1.7932	-5.4112	0.77869	-2.3447	30.952	-5.098
117.38	-2.167	51.458	-5.6359	0.64377	-2.4612	-0.05468	0.026971	-0.061601	0.66021	-1.3176	2884.1	23.672	-0.9687	75.946	-59.914	72.777	70.503	22.947	-1.7932	-5.4112	0.77869	-2.3447	30.952	-5.098
117.38	-2.1674	51.453	-5.6362	0.64391	-2.4615	-0.056681	0.029747	-0.061461	0.66021	-1.3176	2883.5	23.67	-0.96884	75.945	-59.862	72.777	70.503	22.947	-1.7932	-5.4112	0.77869	-2.3447	30.952	-5.098
117.38	-2.1676	51.449	-5.6364	0.64406	-2.4618	-0.05863	0.03249	-0.061265	0.66021	-1.3176	2882.8	23.668	-0.96896	75.945	-59.812	72.778	70.503	22.947	-1.7932	-5.4112	0.77869	-2.3447	30.952	-5.098
117.38	-2.1678	51.445	-5.6367	0.64423	-2.4621	-0.060527	0.035197	-0.061012	0.66021	-1.3176	2882.2	23.666	-0.96906	75.944	-59.763	72.778	70.503	22.947	-1.7932	-5.4112	0.77869	-2.3447	30.952	-5.098
117.38	-2.168	51.441	-5.6371	0.64441	-2.4624	-0.062369	0.037865	-0.060703	0.66021	-1.3176	2881.5	23.664	-0.96914	75.944	-59.715	72.779	70.503	22.947	-1.7932	-5.4112	0.77869	-2.3447	30.952	-5.098
117.38	-2.1681	51.437	-5.6374	0.64461	-2.4627	-0.064156	0.040492	-0.060339	0.66021	-1.3176	2880.9	23.662	-0.96919	75.944	-59.669	72.779	70.503	22.947	-1.7932	-5.4112	0.77869	-2.3447	30.952	-5.098
117.39	-2.1682	51.432	-5.6377	0.64482	-2.463	-0.065884	0.043076	-0.05992	0.66021	-1.3176	2880.3	23.661	-0.96923	75.943	-59.624	72.779	70.503	22.947	-1.7932	-5.4112	0.77869	-2.3447	30.952	-5.098
117.39	-2.1682	51.428	-5.638	0.64504	-2.4633	-0.067554	0.045614	-0.059447	0.66021	-1.3176	2879.6	23.659	-0.96923	75.943	-59.58	72.78	70.503	22.947	-1.7932	-5.4112	0.77869	-2.3447	30.952	-5.098
117.39	-2.1681	51.424	-5.6384	0.64528	-2.4636	-0.069163	0.048104	-0.058919	0.66021	-1.3176	2879.0	23.657	-0.96922	75.943	-59.538	72.78	70.503	22.947	-1.7932	-5.4112	0.77869	-2.3447	30.952	-5.098
117.39	-2.168	51.42	-5.6387	0.64552	-2.4639	-0.070709	0.050544	-0.058337	0.66021	-1.3176	2878.4	23.655	-0.96918	75.942	-59.497	72.78	70.503	22.947	-1.7932	-5.4112	0.77869	-2.3447	30.952	-5.098
117.39	-2.1679	51.416	-5.6391	0.64578	-2.4642	-0.072192	0.05293	-0.057703	0.66021	-1.3176	2877.7	23.653	-0.96912	75.942	-59.457	72.781	70.503	22.947	-1.7932	-5.4112	0.77869	-2.3447	30.952	-5.098
117.39	-2.1677	51.411	-5.6394	0.64605	-2.4645	-0.073611	0.055262	-0.057017	0.66021	-1.3176	2877.1	23.651	-0.96904	75.942	-59.419	72.781	70.503	22.947	-1.7932	-5.4112	0.77869	-2.3447	30.952	-5.098
117.39	-2.1675	51.407	-5.6398	0.64633	-2.4647	-0.074963	0.057536	-0.056279	0.66021	-1.3176	2876.4	23.649	-0.96893	75.941	-59.383	72.781	70.503	22.947	-1.7932	-5.4112	0.77869	-2.3447	30.952	-5.098
117.39	-2.1672	51.403	-5.6402	0.64663	-2.465	-0.076248	0.059752	-0.05549	0.66021	-1.3176	2875.8	23.647	-0.96881	75.941	-59.347	72.782	70.503	22.947	-1.7932	-5.4112	0.77869	-2.3447	30.952	-5.098
117.39	-2.1668	51.399	-5.6406	0.64693	-2.4653	-0.077465	0.061905	-0.054651	0.66021	-1.3176	2875.2	23.645	-0.96865	75.94	-59.313	72.782	70.503	22.947	-1.7932	-5.4112	0.77869	-2.3447	30.952	-5.098
117.4	-2.1664	51.395	-5.641	0.64725	-2.4656	-0.078612	0.063996	-0.053764	0.66021	-1.3176	2874.5	23.643	-0.96848	75.94	-59.281	72.782	70.503	22.947	-1.7932	-5.4112	0.77869	-2.3447	30.952	-5.098
117.4	-2.1659	51.391	-5.6414	0.64757	-2.4658	-0.079689	0.066021	-0.052828	0.66021	-1.3176	2873.9	23.642	-0.96828	75.94	-59.25	72.783	70.503	22.947	-1.7932	-5.4112	0.77869	-2.3447	30.952	-5.098
117.4	-2.1654	51.387	-5.6418	0.64791	-2.4661	-0.080694	0.067979	-0.051845	0.66021	-1.3176	2873.3	23.64	-0.96806	75.939	-59.22	72.783	70.503	22.947	-1.7932	-5.4112	0.77869	-2.3447	30.952	-5.098
117.4	-2.1649	51.383	-5.6422	0.64825	-2.4664	-0.081628	0.069868	-0.050816	0.66021	-1.3176	2872.6	23.638	-0.96782	75.939	-59.192	72.783	70.503	22.947	-1.7932	-5.4112	0.77869	-2.3447	30.952	-5.098
117.4	-2.1643	51.379	-5.6426	0.6486	-2.4666	-0.082488	0.071687	-0.049741	0.66021	-1.3176	2872.0	23.636	-0.96755	75.938	-59.165	72.783	70.503	22.947	-1.7932	-5.4112	0.77869	-2.3447	30.952	-5.098
117.4	-2.1636	51.375	-5.643	0.64897	-2.4669	-0.083275	0.073433	-0.048623	0.66021	-1.3176	2871.4	23.634	-0.96726	75.938	-59.14	72.784	70.503	22.947	-1.7932	-5.4112	0.77869	-2.3447	30.952	-5.098
117.4	-2.1629	51.371	-5.6434	0.64934	-2.4671	-0.083987	0.075105	-0.047462	0.66021	-1.3176	2870.7	23.633	-0.96695	75.938	-59.116	72.784	70.503	22.947	-1.7932	-5.4112	0.77869	-2.3447	30.952	-5.098
117.4	-2.1622	51.368	-5.6438	0.64972	-2.4673	-0.084625	0.076701	-0.046259	0.66021	-1.3176	2870.1	23.631	-0.96662	75.937	-59.094	72.784	70.503	22.947	-1.7932	-5.4112	0.77869	-2.3447	30.952	-5.098
117.4	-2.1614	51.364	-5.6443	0.65011	-2.4676	-0.085187	0.078221	-0.045015	0.66021	-1.3176	2869.5	23.629	-0.96627	75.937	-59.073	72.785	70.503	22.947	-1.7932	-5.4112	0.77869	-2.3447	30.952	-5.098
117.4	-2.1605	51.36	-5.6447	0.6505	-2.4678	-0.085674	0.079662	-0.043732	0.66021	-1.3176	2868.8	23.628	-0.96589	75.936	-59.054	72.785	70.503	22.947	-1.7932	-5.4112	0.77869	-2.3447	30.952	-5.098
117.41	-2.1596	51.357	-5.6451	0.6509	-2.468	-0.086085	0.081024	-0.042411	0.66021	-1.3176	2868.2	23.626	-0.9655	75.936	-59.036	72.785	70.503	22.947	-1.7932	-5.4112	0.77869	-2.3447	30.952	-5.098
117.41	-2.1587	51.353	-5.6455	0.65131	-2.4682	-0.086419	0.082305	-0.041054	0.66021	-1.3176	2867.5	23.624	-0.96508	75.936	-59.02	72.786	70.503	22.947	-1.7932	-5.4112	0.77869	-2.3447	30.952	-5.098
117.41	-2.1577	51.35	-5.646	0.65172	-2.4684	-0.086676	0.083504	-0.039661	0.66021	-1.3176	2866.9	23.623	-0.96464	75.935	-59.005	72.786	70.503	22.947	-1.7932	-5.4112	0.77869	-2.3447	30.952	-5.098
117.41	-2.1567	51.347	-5.6464	0.65214	-2.4686	-0.086857	0.08462	-0.038235	0.66021	-1.3176	2866.3	23.621	-0.96419	75.935	-58.991	72.786	70.503	22.947	-1.7932	-5.4112	0.77869	-2.3447	30.952	-5.098
117.41	-2.1556	51.343	-5.6468	0.65257	-2.4688	-0.086962	0.085651	-0.036776	0.66021	-1.3176	2865.6	23.62	-0.96371	75.934	-58.98	72.787	70.503	22.947	-1.7932	-5.4112	0.77869	-2.3447	30.952	-5.098
117.41	-2.1545	51.34	-5.6473	0.653	-2.469	-0.086989	0.086598	-0.035285	0.66021	-1.3176	2865.0	23.619	-0.96321	75.934	-58.969	72.787	70.503	22.947	-1.7932	-5.4112	0.77869	-2.3447	30.952	-5.098
117.41	-2.1533	51.337	-5.6477	0.65344	-2.4691	-0.08694	0.08746	-0.033766	0.66021	-1.3176	2864.4	23.617	-0.9627	75.934	-58.96	72.787	70.503	22.947	-1.7932	-5.4112	0.77869	-2.3447	30.952	-5.098
117.41	-2.1521	51.334	-5.6482	0.65388	-2.4693	-0.086815	0.088234	-0.032218	0.66021	-1.3176	2863.7	23.616	-0.96217	75.933	-58.953	72.787	70.503	22.947	-1.7932	-5.4112	0.77869	-2.3447	30.952	-5.098
117.41	-2.1508	51.331	-5.6486	0.65432	-2.4695	-0.086613	0.088922	-0.030644	0.66021	-1.3176	2863.1	23.614	-0.96162	75.933	-58.947	72.788	70.503	22.947	-1.7932	-5.4112	0.77869	-2.3447	30.952	-5.098
117.41	-2.1496	51.328	-5.649	0.65476	-2.4696	-0.086287	0.089588	-0.029036	0.66021	-1.3176	2862.5	23.613	-0.96105	75.932	-58.943	72.788	70.503	22.947	-1.7932	-5.4112	0.77869	-2.3447	30.952	-5.098
117.41	-2.1482	51.325	-5.6494	0.65521	-2.4697	-0.085855	0.090203	-0.027397	0.66021	-1.3176	2861.8	23.612	-0.96046	75.932	-58.94	72.788	70.503	22.947	-1.7932	-5.4112	0.77869	-2.3447	30.952	-5.098
117.41	-2.1469	51.323	-5.6499	0.65567	-2.4699	-0.085358	0.090712	-0.025738	0.66021	-1.3176	2861.2	23.611	-0.95986	75.932	-58.938	72.789	70.503	22.947	-1.7932	-5.4112	0.77869	-2.3447	30.952	-5.098
117.41	-2.1455	51.32	-5.6503	0.65612	-2.47	-0.084797	0.091114	-0.024058	0.66021	-1.3176	2860.6	23.61	-0.95925	75.931	-58.939	72.789	70.503	22.947	-1.7932	-5.4112	0.77869	-2.3447	30.952	-5.098
117.41	-2.1441	51.318	-5.6507	0.65658	-2.4701	-0.084172	0.09141	-0.022361	0.66021	-1.3176	2859.9	23.609	-0.95862	75.931	-58.94	72.789	70.503	22.947	-1.7932	-5.4112	0.77869	-2.3447	30.952	-5.098
117.41	-2.1426	51.315	-5.6511	0.65704	-2.4702	-0.083484	0.091601	-0.020648	0.66021	-1.3176	2859.3	23.608	-0.95797	75.93	-58.943	72.79	70.503	22.947	-1.7932	-5.4112	0.77869	-2.3447	30.952	-5.098
117.41	-2.1411	51.313	-5.6516	0.65749	-2.4703	-0.082735	0.091686	-0.018921	0.66021	-1.3176	2858.7	23.607	-0.95731	75.93	-58.948	72.79	70.503	22.947	-1.7932	-5.4112	0.77869	-2.3447	30.952	-5.098
117.41	-2.1396	51.311	-5.652	0.65795	-2.4704	-0.081923	0.091666	-0.017183	0.66021	-1.3176	2858.0	23.606	-0.95664	75.93	-58.954	72.79	70.503	22.947	-1.7932	-5.4112	0.77869	-2.3447	30.952	-5.098
117.41	-2.1381	51.309	-5.6524	0.65841	-2.4705	-0.081051	0.091541	-0.015435	0.66021	-1.3176	2857.4	23.605	-0.95595	75.929	-58.961	72.791	70.503	22.947	-1.7932	-5.4112	0.77869	-2.3447	30.952	-5.098
117.41	-2.1365	51.307	-5.6528	0.65887	-2.4706	-0.08012	0.091314	-0.013679	0.66021	-1.3176	2856.7	23.604	-0.95525	75.929	-58.97	72.791	70.503	22.947	-1.7932	-5.4112	0.77869	-2.3447	30.952	-5.098
117.41	-2.1349	51.305	-5.6532	0.65932	-2.4706	-0.07913	0.090983	-0.011917	0.66021	-1.3176	2856.1	23.603	-0.95454	75.929	-58.981	72.791	70.503	22.947	-1.7932	-5.4112	0.77869	-2.3447	30.952	-5.098
117.41	-2.1333	51.304	-5.6536	0.65978	-2.4707	-0.078082	0.090552	-0.010151	0.66021	-1.3176	2855.5	23.603	-0.95382	75.928	-58.992	72.792	70.503	22.947	-1.7932	-5.4112	0.77869	-2.3447	30.952	-5.098
117.41	-2.1316	51.302	-5.654	0.66023	-2.4707	-0.076978	0.090019	-0.0083836	0.66021	-1.3176	2854.8	23.602	-0.95309	75.928	-59.006	72.792	70.503	22.947	-1.7932	-5.4112	0.77869	-2.3447	30.952	-5.098
117.41	-2.13	51.301	-5.6543	0.66068	-2.4708	-0.075819	0.089388	-0.0066163	0.66021	-1.3176	2854.2	23.601	-0.95235	75.927	-59.02	72.792	70.503	22.947	-1.7932	-5.4112	0.77869	-2.3447	30.952	-5.098
117.41	-2.1283	51.299	-5.6547	0.66112	-2.4708	-0.074606	0.088659	-0.0048511	0.66021	-1.3176	2853.6	23.601	-0.9516	75.927	-59.037	72.792	70.503	22.947	-1.7932	-5.4112	0.77869	-2.3447	30.952	-5.098
117.41	-2.1266	51.298	-5.6551	0.66156	-2.4708	-0.073341	0.087833	-0.00309	0.66021	-1.3176	2852.9	23.6	-0.95085	75.927	-59.054	72.793	70.503	22.947	-1.7932	-5.4112	0.77869	-2.3447	30.952	-5.098
117.41	-2.1249	51.297	-5.6555	0.662	-2.4708	-0.072025	0.086913	-0.0013349	0.66021	-1.3176	2852.3	23.6	-0.95008	75.926	-59.073	72.793	70.503	22.947	-1.7932	-5.4112	0.77869	-2.3447	30.952	-5.098
117.41	-2.1231	51.296	-5.6558	0.66243	-2.4708	-0.070603	0.085975	0.00042247	0.66021	-1.3176	2851.7	23.6	-0.94931	75.926	-59.094	72.793	70.503	22.947	-1.7932	-5.4112	0.77869	-2.3447	30.952	-5.098
117.41	-2.1214	51.295	-5.6562	0.66286	-2.4708	-0.069089	0.085002	0.0021797	0.66021	-1.3176	2851.0	23.599	-0.94854	75.925	-59.115	72.794	70.503	22.947	-1.7932	-5.4112	0.77869	-2.3447	30.952	-5.098
117.41	-2.1196	51.294	-5.6565	0.66328	-2.4708	-0.067519	0.083947	0.0039294	0.66021	-1.3176	2850.4	23.599	-0.94776	75.925	-59.138	72.794	70.503	22.947	-1.7932	-5.4112	0.77869	-2.3447	30.952	-5.098
117.41	-2.1179	51.293	-5.6568	0.6637	-2.4708	-0.065893	0.082813	0.0056697	0.66021	-1.3176	2849.8	23.599	-0.94698	75.925	-59.163	72.794	70.503	22.947	-1.7932	-5.4112	0.77869	-2.3447	30.952	-5.098
117.41	-2.1161	51.293	-5.6572	0.66411	-2.4708	-0.064214	0.081601	0.007399	0.66021	-1.3176	2849.1	23.599	-0.94619	75.924	-59.189	72.795	70.503	22.947	-1.7932	-5.4112	0.77869	-2.3447	30.952	-5.098
117.41	-2.1143	51.292	-5.6575	0.66452	-2.4707	-0.062484	0.080311	0.0091156	0.66021	-1.3176	2848.5	23.598	-0.9454	75.924	-59.216	72.795	70.503	22.947	-1.7932	-5.4112	0.77869	-2.3447	30.952	-5.098
117.41	-2.1125	51.292	-5.6578	0.66491	-2.4707	-0.060704	0.078945	0.010818	0.66021	-1.3176	2847.8	23.598	-0.9446	75.923	-59.245	72.795	70.503	22.947	-1.7932	-5.4112	0.77869	-2.3447	30.952	-5.098
117.41	-2.1107	51.292	-5.6581	0.6653	-2.4706	-0.058876	0.077505	0.012504	0.66021	-1.3176	2847.2	23.598	-0.94381	75.923	-59.274	72.796	70.503	22.947	-1.7932	-5.4112	0.77869	-2.3447	30.952	-5.098
117.41	-2.109	51.292	-5.6584	0.66569	-2.4705	-0.057001	0.075993	0.014173	0.66021	-1.3176	2846.6	23.599	-0.94301	75.923	-59.306	72.796	70.503	22.947	-1.7932	-5.4112	0.77869	-2.3447	30.952	-5.098
117.41	-2.1072	51.292	-5.6587	0.66606	-2.4705	-0.055083	0.074409	0.015822	0.66021	-1.3176	2845.9	23.599	-0.94222	75.922	-59.338	72.796	70.503	22.947	-1.7932	-5.4112	0.77869	-2.3447	30.952	-5.098
117.41	-2.1054	51.292	-5.6589	0.66643	-2.4704	-0.053122	0.072756	0.017451	0.66021	-1.3176	2845.3	23.599	-0.94142	75.922	-59.372	72.797	70.503	22.947	-1.7932	-5.4112	0.77869	-2.3447	30.952	-5.098
117.41	-2.1036	51.292	-5.6592	0.66679	-2.4703	-0.051121	0.071035	0.019057	0.66021	-1.3176	2844.7	23.599	-0.94063	75.922	-59.407	72.797	70.503	22.947	-1.7932	-5.4112	0.77869	-2.3447	30.952	-5.098
117.41	-2.1018	51.292	-5.6594	0.66714	-2.4702	-0.049081	0.069249	0.020639	0.66021	-1.3176	2844.0	23.599	-0.93984	75.921	-59.443	72.797	70.503	22.947	-1.7932	-5.4112	0.77869	-2.3447	30.952	-5.098
117.41	-2.1	51.293	-5.6597	0.66748	-2.4701	-0.047005	0.067399	0.022196	0.66021	-1.3176	2843.4	23.6	-0.93905	75.921	-59.48	72.798	70.503	22.947	-1.7932	-5.4112	0.77869	-2.3447	30.952	-5.098
117.41	-2.0983	51.293	-5.6599	0.66782	-2.47	-0.044895	0.065487	0.023726	0.66021	-1.3176	2842.8	23.6	-0.93826	75.92	-59.519	72.798	70.503	22.947	-1.7932	-5.4112	0.77869	-2.3447	30.952	-5.098
117.4	-2.0965	51.294	-5.6601	0.66814	-2.4699	-0.042752	0.063515	0.025228	0.66021	-1.3176	2842.1	23.601	-0.93748	75.92	-59.559	72.798	70.503	22.947	-1.7932	-5.4112	0.77869	-2.3447	30.952	-5.098
117.4	-2.0948	51.295	-5.6603	0.66845	-2.4697	-0.04058	0.061485	0.0267	0.66021	-1.3176	2841.5	23.601	-0.93671	75.92	-59.6	72.799	70.503	22.947	-1.7932	-5.4112	0.77869	-2.3447	30.952	-5.098
117.4	-2.093	51.296	-5.6605	0.66875	-2.4696	-0.03838	0.0594	0.028141	0.66021	-1.3176	2840.9	23.602	-0.93594	75.919	-59.642	72.799	70.503	22.947	-1.7932	-5.4112	0.77869	-2.3447	30.952	-5.098
117.4	-2.0913	51.297	-5.6607	0.66905	-2.4694	-0.036154	0.057261	0.02955	0.66021	-1.3176	2840.2	23.602	-0.93517	75.919	-59.685	72.799	70.503	22.947	-1.7932	-5.4112	0.77869	-2.3447	30.952	-5.098
117.4	-2.0896	51.298	-5.6609	0.66933	-2.4693	-0.033904	0.055071	0.030925	0.66021	-1.3176	2839.6	23.603	-0.93442	75.919	-59.73	72.8	70.503	22.947	-1.7932	-5.4112	0.77869	-2.3447	30.952	-5.098
117.4	-2.0879	51.299	-5.6611	0.6696	-2.4691	-0.031633	0.052832	0.032264	0.66021	-1.3176	2838.9	23.604	-0.93367	75.918	-59.775	72.8	70.503	22.947	-1.7932	-5.4112	0.77869	-2.3447	30.952	-5.098
117.4	-2.0863	51.3	-5.6612	0.66985	-2.469	-0.029344	0.050546	0.033568	0.66021	-1.3176	2838.3	23.604	-0.93293	75.918	-59.822	72.8	70.503	22.947	-1.7932	-5.4112	0.77869	-2.3447	30.952	-5.098
117.4	-2.0846	51.302	-5.6613	0.6701	-2.4688	-0.027037	0.048217	0.034834	0.66021	-1.3176	2837.7	23.605	-0.93219	75.918	-59.87	72.801	70.503	22.947	-1.7932	-5.4112	0.77869	-2.3447	30.952	-5.098
117.4	-2.083	51.303	-5.6615	0.67034	-2.4686	-0.024716	0.045845	0.036061	0.66021	-1.3176	2837.0	23.606	-0.93147	75.917	-59.918	72.801	70.503	22.947	-1.7932	-5.4112	0.77869	-2.3447	30.952	-5.098
117.39	-2.0814	51.305	-5.6616	0.67056	-2.4684	-0.022383	0.043434	0.037248	0.66021	-1.3176	2836.4	23.607	-0.93076	75.917	-59.968	72.802	70.503	22.947	-1.7932	-5.4112	0.77869	-2.3447	30.952	-5.098
117.39	-2.0798	51.307	-5.6617	0.67077	-2.4682	-0.02004	0.040986	0.038395	0.66021	-1.3176	2835.8	23.608	-0.93006	75.917	-60.019	72.802	70.503	22.947	-1.7932	-5.4112	0.77869	-2.3447	30.952	-5.098
117.39	-2.0783	51.308	-5.6618	0.67097	-2.4681	-0.017689	0.038504	0.0395	0.66021	-1.3176	2835.1	23.609	-0.92936	75.916	-60.07	72.802	70.503	22.947	-1.7932	-5.4112	0.77869	-2.3447	30.952	-5.098
117.39	-2.0767	51.31	-5.6619	0.67116	-2.4679	-0.015332	0.03599	0.040562	0.66021	-1.3176	2834.5	23.61	-0.92869	75.916	-60.123	72.803	70.503	22.947	-1.7932	-5.4112	0.77869	-2.3447	30.952	-5.098
117.39	-2.0752	51.312	-5.6619	0.67133	-2.4676	-0.012973	0.033447	0.04158	0.66021	-1.3176	2833.9	23.611	-0.92802	75.916	-60.176	72.803	70.503	22.947	-1.7932	-5.4112	0.77869	-2.3447	30.952	-5.098
117.39	-2.0738	51.314	-5.662	0.67149	-2.4674	-0.010613	0.030877	0.042554	0.66021	-1.3176	2833.2	23.612	-0.92737	75.915	-60.23	72.803	70.503	22.947	-1.7932	-5.4112	0.77869	-2.3447	30.952	-5.098
117.39	-2.0723	51.316	-5.6621	0.67164	-2.4672	-0.0082541	0.028283	0.043482	0.66021	-1.3176	2832.6	23.613	-0.92673	75.915	-60.286	72.804	70.503	22.947	-1.7932	-5.4112	0.77869	-2.3447	30.952	-5.098
117.38	-2.0709	51.319	-5.6621	0.67177	-2.467	-0.0058992	0.025667	0.044364	0.66021	-1.3176	2831.9	23.614	-0.9261	75.915	-60.341	72.804	70.503	22.947	-1.7932	-5.4112	0.77869	-2.3447	30.952	-5.098
117.38	-2.0695	51.321	-5.6621	0.67189	-2.4668	-0.0035503	0.023033	0.045198	0.66021	-1.3176	2831.3	23.615	-0.92549	75.914	-60.398	72.804	70.503	22.947	-1.7932	-5.4112	0.77869	-2.3447	30.952	-5.098
117.38	-2.0682	51.323	-5.6621	0.672	-2.4665	-0.0012097	0.020382	0.045985	0.66021	-1.3176	2830.7	23.617	-0.92489	75.914	-60.456	72.805	70.503	22.947	-1.7932	-5.4112	0.77869	-2.3447	30.952	-5.098
117.38	-2.0669	51.326	-5.6621	0.6721	-2.4663	0.0011202	0.017719	0.046724	0.66021	-1.3176	2830.0	23.618	-0.92431	75.914	-60.514	72.805	70.503	22.947	-1.7932	-5.4112	0.77869	-2.3447	30.952	-5.098
117.38	-2.0656	51.328	-5.6621	0.67218	-2.4661	0.0034374	0.015044	0.047413	0.66021	-1.3176	2829.4	23.619	-0.92375	75.913	-60.573	72.806	70.503	22.947	-1.7932	-5.4112	0.77869	-2.3447	30.952	-5.098
117.38	-2.0644	51.331	-5.6621	0.67225	-2.4658	0.0057396	0.012361	0.048053	0.66021	-1.3176	2828.8	23.621	-0.9232	75.913	-60.632	72.806	70.503	22.947	-1.7932	-5.4112	0.77869	-2.3447	30.952	-5.098
117.37	-2.0632	51.333	-5.6621	0.6723	-2.4656	0.0080245	0.009673	0.048643	0.66021	-1.3176	2828.1	23.622	-0.92267	75.913	-60.693	72.806	70.503	22.947	-1.7932	-5.4112	0.77869	-2.3447	30.952	-5.098
117.37	-2.062	51.336	-5.662	0.67235	-2.4654	0.01029	0.006982	0.049182	0.66021	-1.3176	2827.5	23.623	-0.92215	75.912	-60.753	72.807	70.503	22.947	-1.7932	-5.4112	0.77869	-2.3447	30.952	-5.098
117.37	-2.0609	51.339	-5.662	0.67237	-2.4651	0.012534	0.0042909	0.049671	0.66021	-1.3176	2826.8	23.625	-0.92166	75.912	-60.815	72.807	70.503	22.947	-1.7932	-5.4112	0.77869	-2.3447	30.952	-5.098
117.37	-2.0598	51.341	-5.6619	0.67239	-2.4649	0.014754	0.0016025	0.050108	0.66021	-1.3176	2826.2	23.626	-0.92118	75.912	-60.876	72.808	70.503	22.947	-1.7932	-5.4112	0.77869	-2.3447	30.952	-5.098
117.37	-2.0588	51.344	-5.6618	0.67239	-2.4646	0.016949	-0.0010808	0.050494	0.66021	-1.3176	2825.6	23.628	-0.92072	75.911	-60.939	72.808	70.503	22.947	-1.7932	-5.4112	0.77869	-2.3447	30.952	-5.098
117.37	-2.0578	51.347	-5.6617	0.67238	-2.4644	0.019115	-0.0037562	0.050827	0.66021	-1.3176	2824.9	23.629	-0.92027	75.911	-61.001	72.808	70.503	22.947	-1.7932	-5.4112	0.77869	-2.3447	30.952	-5.098
117.36	-2.0568	51.35	-5.6616	0.67235	-2.4641	0.021252	-0.0064212	0.051109	0.66021	-1.3176	2824.3	23.631	-0.91985	75.911	-61.064	72.809	70.503	22.947	-1.7932	-5.4112	0.77869	-2.3447	30.952	-5.098
117.36	-2.0559	51.353	-5.6615	0.67231	-2.4638	0.023356	-0.009073	0.051339	0.66021	-1.3176	2823.7	23.632	-0.91944	75.91	-61.128	72.809	70.503	22.947	-1.7932	-5.4112	0.77869	-2.3447	30.952	-5.098
117.36	-2.0551	51.356	-5.6614	0.67226	-2.4636	0.025427	-0.011709	0.051517	0.66021	-1.3176	2823.0	23.634	-0.91906	75.91	-61.191	72.81	70.503	22.947	-1.7932	-5.4112	0.77869	-2.3447	30.952	-5.098
117.36	-2.0542	51.359	-5.6612	0.6722	-2.4633	0.027462	-0.014327	0.051642	0.66021	-1.3176	2822.4	23.635	-0.91869	75.91	-61.255	72.81	70.503	22.947	-1.7932	-5.4112	0.77869	-2.3447	30.952	-5.098
117.36	-2.0534	51.362	-5.6611	0.67212	-2.4631	0.029459	-0.016924	0.051715	0.66021	-1.3176	2821.7	23.637	-0.91835	75.91	-61.319	72.81	70.503	22.947	-1.7932	-5.4112	0.77869	-2.3447	30.952	-5.098
117.35	-2.0527	51.365	-5.661	0.67203	-2.4628	0.031417	-0.019498	0.051736	0.66021	-1.3176	2821.1	23.638	-0.91802	75.909	-61.384	72.811	70.503	22.947	-1.7932	-5.4112	0.77869	-2.3447	30.952	-5.098
117.35	-2.052	51.368	-5.6608	0.67192	-2.4626	0.033333	-0.022047	0.051705	0.66021	-1.3176	2820.5	23.64	-0.91771	75.909	-61.448	72.811	70.503	22.947	-1.7932	-5.4112	0.77869	-2.3447	30.952	-5.098
117.35	-2.0514	51.371	-5.6606	0.67181	-2.4623	0.035205	-0.024567	0.051622	0.66021	-1.3176	2819.8	23.642	-0.91743	75.909	-61.512	72.812	70.503	22.947	-1.7932	-5.4112	0.77869	-2.3447	30.952	-5.098
117.35	-2.0508	51.374	-5.6604	0.67168	-2.462	0.037033	-0.027056	0.051488	0.66021	-1.3176	2819.2	23.643	-0.91716	75.908	-61.576	72.812	70.503	22.947	-1.7932	-5.4112	0.77869	-2.3447	30.952	-5.098
117.35	-2.0502	51.377	-5.6603	0.67154	-2.4618	0.038815	-0.029513	0.051302	0.66021	-1.3176	2818.5	23.645	-0.91692	75.908	-61.641	72.812	70.503	22.947	-1.7932	-5.4112	0.77869	-2.3447	30.952	-5.098
117.35	-2.0497	51.38	-5.6601	0.67138	-2.4615	0.040548	-0.031934	0.051065	0.66021	-1.3176	2817.9	23.646	-0.91669	75.908	-61.705	72.813	70.503	22.947	-1.7932	-5.4112	0.77869	-2.3447	30.952	-5.098
117.34	-2.0492	51.383	-5.6598	0.67122	-2.4613	0.042231	-0.034318	0.050778	0.66021	-1.3176	2817.3	23.648	-0.91649	75.907	-61.768	72.813	70.503	22.947	-1.7932	-5.4112	0.77869	-2.3447	30.952	-5.098
117.34	-2.0488	51.386	-5.6596	0.67104	-2.461	0.043863	-0.036662	0.05044	0.66021	-1.3176	2816.6	23.65	-0.91631	75.907	-61.832	72.814	70.503	22.947	-1.7932	-5.4112	0.77869	-2.3447	30.952	-5.098
117.34	-2.0484	51.389	-5.6594	0.67085	-2.4608	0.045442	-0.038964	0.050053	0.66021	-1.3176	2816.0	23.651	-0.91614	75.907	-61.895	72.814	70.503	22.947	-1.7932	-5.4112	0.77869	-2.3447	30.952	-5.098
117.34	-2.0481	51.393	-5.6592	0.67065	-2.4605	0.046967	-0.041222	0.049616	0.66021	-1.3176	2815.4	23.653	-0.916	75.907	-61.957	72.814	70.503	22.947	-1.7932	-5.4112	0.77869	-2.3447	30.952	-5.098
117.34	-2.0478	51.396	-5.6589	0.67044	-2.4603	0.048436	-0.043434	0.049131	0.66021	-1.3176	2814.7	23.654	-0.91588	75.906	-62.02	72.815	70.503	22.947	-1.7932	-5.4112	0.77869	-2.3447	30.952	-5.098
117.33	-2.0476	51.399	-5.6587	0.67022	-2.46	0.049848	-0.045598	0.048598	0.66021	-1.3176	2814.1	23.656	-0.91578	75.906	-62.081	72.815	70.503	22.947	-1.7932	-5.4112	0.77869	-2.3447	30.952	-5.098
117.33	-2.0474	51.402	-5.6584	0.66998	-2.4598	0.051202	-0.047711	0.048018	0.66021	-1.3176	2813.4	23.658	-0.9157	75.906	-62.142	72.816	70.503	22.947	-1.7932	-5.4112	0.77869	-2.3447	30.952	-5.098
117.33	-2.0473	51.405	-5.6582	0.66974	-2.4595	0.052497	-0.049773	0.04739	0.66021	-1.3176	2812.8	23.659	-0.91564	75.905	-62.202	72.816	70.503	22.947	-1.7932	-5.4112	0.77869	-2.3447	30.952	-5.098
117.33	-2.0472	51.408	-5.6579	0.66948	-2.4593	0.053732	-0.05178	0.046717	0.66021	-1.3176	2812.2	23.661	-0.9156	75.905	-62.261	72.817	70.503	22.947	-1.7932	-5.4112	0.77869	-2.3447	30.952	-5.098
117.33	-2.0471	51.411	-5.6576	0.66922	-2.4591	0.054905	-0.053732	0.045999	0.66021	-1.3176	2811.5	23.662	-0.91558	75.905	-62.319	72.817	70.503	22.947	-1.7932	-5.4112	0.77869	-2.3447	30.952	-5.098
117.32	-2.0471	51.414	-5.6574	0.66895	-2.4588	0.056015	-0.055626	0.045237	0.66021	-1.3176	2810.9	23.664	-0.91558	75.905	-62.376	72.817	70.503	22.947	-1.7932	-5.4112	0.77869	-2.3447	30.952	-5.098
117.32	-2.0472	51.417	-5.6571	0.66866	-2.4586	0.057062	-0.057461	0.044431	0.66021	-1.3176	2810.2	23.665	-0.9156	75.904	-62.432	72.818	70.503	22.947	-1.7932	-5.4112	0.77869	-2.3447	30.952	-5.098
117.32	-2.0472	51.42	-5.6568	0.66837	-2.4584	0.058045	-0.059235	0.043583	0.66021	-1.3176	2809.6	23.667	-0.91563	75.904	-62.487	72.818	70.503	22.947	-1.7932	-5.4112	0.77869	-2.3447	30.952	-5.098
117.32	-2.0474	51.422	-5.6565	0.66807	-2.4582	0.058962	-0.060947	0.042693	0.66021	-1.3176	2809.0	23.668	-0.91569	75.904	-62.541	72.819	70.503	22.947	-1.7932	-5.4112	0.77869	-2.3447	30.952	-5.098
117.32	-2.0475	51.425	-5.6562	0.66776	-2.458	0.059814	-0.062595	0.041762	0.66021	-1.3176	2808.3	23.67	-0.91577	75.904	-62.592	72.819	70.503	22.947	-1.7932	-5.4112	0.77869	-2.3447	30.952	-5.098
117.32	-2.0477	51.428	-5.6559	0.66745	-2.4578	0.0606	-0.064178	0.040792	0.66021	-1.3176	2807.7	23.671	-0.91587	75.903	-62.643	72.82	70.503	22.947	-1.7932	-5.4112	0.77869	-2.3447	30.952	-5.098
117.31	-2.048	51.431	-5.6556	0.66712	-2.4576	0.061318	-0.065694	0.039784	0.66021	-1.3176	2807.0	23.673	-0.91598	75.903	-62.692	72.82	70.503	22.947	-1.7932	-5.4112	0.77869	-2.3447	30.952	-5.098
117.31	-2.0483	51.433	-5.6553	0.66679	-2.4574	0.061968	-0.067143	0.038738	0.66021	-1.3176	2806.4	23.674	-0.91612	75.903	-62.738	72.82	70.503	22.947	-1.7932	-5.4112	0.77869	-2.3447	30.952	-5.098
117.31	-2.0486	51.436	-5.655	0.66645	-2.4572	0.062551	-0.068522	0.037656	0.66021	-1.3176	2805.8	23.675	-0.91627	75.902	-62.783	72.821	70.503	22.947	-1.7932	-5.4112	0.77869	-2.3447	30.952	-5.098
117.31	-2.049	51.439	-5.6547	0.6661	-2.457	0.063065	-0.069831	0.036539	0.66021	-1.3176	2805.1	23.677	-0.91644	75.902	-62.826	72.821	70.503	22.947	-1.7932	-5.4112	0.77869	-2.3447	30.952	-5.098
117.31	-2.0494	51.441	-5.6543	0.66575	-2.4568	0.06351	-0.071069	0.035388	0.66021	-1.3176	2804.5	23.678	-0.91662	75.902	-62.867	72.822	70.503	22.947	-1.7932	-5.4112	0.77869	-2.3447	30.952	-5.098
117.31	-2.0498	51.443	-5.654	0.66539	-2.4566	0.063887	-0.072235	0.034204	0.66021	-1.3176	2803.9	23.679	-0.91683	75.902	-62.906	72.822	70.503	22.947	-1.7932	-5.4112	0.77869	-2.3447	30.952	-5.098
117.3	-2.0503	51.446	-5.6537	0.66503	-2.4565	0.064194	-0.073328	0.032989	0.66021	-1.3176	2803.2	23.681	-0.91705	75.901	-62.942	72.823	70.503	22.947	-1.7932	-5.4112	0.77869	-2.3447	30.952	-5.098
117.3	-2.0508	51.448	-5.6534	0.66466	-2.4563	0.064431	-0.074347	0.031744	0.66021	-1.3176	2802.6	23.682	-0.91728	75.901	-62.976	72.823	70.503	22.947	-1.7932	-5.4112	0.77869	-2.3447	30.952	-5.098
117.3	-2.0514	51.45	-5.6531	0.66429	-2.4562	0.064599	-0.075291	0.030469	0.66021	-1.3176	2801.9	23.683	-0.91754	75.901	-63.007	72.823	70.503	22.947	-1.7932	-5.4112	0.77869	-2.3447	30.952	-5.098
117.3	-2.052	51.452	-5.6527	0.66391	-2.456	0.064698	-0.07616	0.029168	0.66021	-1.3176	2801.3	23.684	-0.9178	75.9	-63.036	72.824	70.503	22.947	-1.7932	-5.4112	0.77869	-2.3447	30.952	-5.098
117.3	-2.0526	51.455	-5.6524	0.66353	-2.4559	0.064727	-0.076953	0.02784	0.66021	-1.3176	2800.7	23.685	-0.91809	75.9	-63.062	72.824	70.503	22.947	-1.7932	-5.4112	0.77869	-2.3447	30.952	-5.098
117.3	-2.0533	51.457	-5.6521	0.66314	-2.4557	0.064688	-0.077669	0.026487	0.66021	-1.3176	2800.0	23.686	-0.91838	75.9	-63.085	72.825	70.503	22.947	-1.7932	-5.4112	0.77869	-2.3447	30.952	-5.098
117.3	-2.054	51.459	-5.6518	0.66275	-2.4556	0.064579	-0.078308	0.025111	0.66021	-1.3176	2799.4	23.687	-0.9187	75.9	-63.105	72.825	70.503	22.947	-1.7932	-5.4112	0.77869	-2.3447	30.952	-5.098
117.29	-2.0547	51.46	-5.6515	0.66236	-2.4555	0.064402	-0.07887	0.023713	0.66021	-1.3176	2798.7	23.688	-0.91902	75.899	-63.122	72.825	70.503	22.947	-1.7932	-5.4112	0.77869	-2.3447	30.952	-5.098
117.29	-2.0554	51.462	-5.6511	0.66196	-2.4554	0.064156	-0.079355	0.022294	0.66021	-1.3176	2798.1	23.689	-0.91936	75.899	-63.136	72.826	70.503	22.947	-1.7932	-5.4112	0.77869	-2.3447	30.952	-5.098
117.29	-2.0562	51.464	-5.6508	0.66156	-2.4553	0.063843	-0.079761	0.020856	0.66021	-1.3176	2797.5	23.69	-0.91971	75.899	-63.147	72.826	70.503	22.947	-1.7932	-5.4112	0.77869	-2.3447	30.952	-5.098
117.29	-2.057	51.465	-5.6505	0.66116	-2.4552	0.063462	-0.08009	0.0194	0.66021	-1.3176	2796.8	23.691	-0.92008	75.898	-63.155	72.827	70.503	22.947	-1.7932	-5.4112	0.77869	-2.3447	30.952	-5.098
117.29	-2.0578	51.467	-5.6502	0.66076	-2.4551	0.063014	-0.08034	0.017928	0.66021	-1.3176	2796.2	23.692	-0.92045	75.898	-63.16	72.827	70.503	22.947	-1.7932	-5.4112	0.77869	-2.3447	30.952	-5.098
117.29	-2.0587	51.468	-5.6499	0.66036	-2.455	0.0625	-0.080513	0.016442	0.66021	-1.3176	2795.5	23.693	-0.92084	75.898	-63.161	72.828	70.503	22.947	-1.7932	-5.4112	0.77869	-2.3447	30.952	-5.098
117.29	-2.0596	51.47	-5.6495	0.65996	-2.4549	0.061921	-0.080607	0.014941	0.66021	-1.3176	2794.9	23.694	-0.92124	75.898	-63.159	72.828	70.503	22.947	-1.7932	-5.4112	0.77869	-2.3447	30.952	-5.098
117.29	-2.0605	51.471	-5.6492	0.65955	-2.4548	0.061277	-0.080624	0.013429	0.66021	-1.3176	2794.3	23.694	-0.92165	75.897	-63.155	72.828	70.503	22.947	-1.7932	-5.4112	0.77869	-2.3447	30.952	-5.098
117.28	-2.0614	51.472	-5.6489	0.65915	-2.4548	0.060569	-0.080563	0.011907	0.66021	-1.3176	2793.6	23.695	-0.92206	75.897	-63.147	72.829	70.503	22.947	-1.7932	-5.4112	0.77869	-2.3447	30.952	-5.098
117.28	-2.0624	51.473	-5.6486	0.65875	-2.4547	0.059798	-0.080425	0.010376	0.66021	-1.3176	2793.0	23.696	-0.92249	75.897	-63.136	72.829	70.503	22.947	-1.7932	-5.4112	0.77869	-2.3447	30.952	-5.098
117.28	-2.0633	51.474	-5.6483	0.65835	-2.4547	0.058964	-0.080209	0.0088377	0.66021	-1.3176	2792.3	23.696	-0.92293	75.896	-63.122	72.83	70.503	22.947	-1.7932	-5.4112	0.77869	-2.3447	30.952	-5.098
117.28	-2.0643	51.475	-5.648	0.65795	-2.4546	0.05807	-0.079918	0.0072935	0.66021	-1.3176	2791.7	23.697	-0.92337	75.896	-63.105	72.83	70.503	22.947	-1.7932	-5.4112	0.77869	-2.3447	30.952	-5.098
117.28	-2.0653	51.476	-5.6478	0.65755	-2.4546	0.057115	-0.07955	0.005745	0.66021	-1.3176	2791.1	23.697	-0.92382	75.896	-63.085	72.83	70.503	22.947	-1.7932	-5.4112	0.77869	-2.3447	30.952	-5.098
117.28	-2.0663	51.476	-5.6475	0.65715	-2.4546	0.056102	-0.079107	0.0041936	0.66021	-1.3176	2790.4	23.698	-0.92428	75.895	-63.062	72.831	70.503	22.947	-1.7932	-5.4112	0.77869	-2.3447	30.952	-5.098
117.28	-2.0674	51.477	-5.6472	0.65676	-2.4545	0.05503	-0.078589	0.002641	0.66021	-1.3176	2789.8	23.698	-0.92475	75.895	-63.037	72.831	70.503	22.947	-1.7932	-5.4112	0.77869	-2.3447	30.952	-5.098
117.28	-2.0684	51.478	-5.6469	0.65637	-2.4545	0.053902	-0.077997	0.0010886	0.66021	-1.3176	2789.1	23.698	-0.92522	75.895	-63.009	72.832	70.503	22.947	-1.7932	-5.4112	0.77869	-2.3447	30.952	-5.098
117.28	-2.0695	51.478	-5.6467	0.65598	-2.4545	0.052719	-0.077332	-0.0004621	0.66021	-1.3176	2788.5	23.699	-0.9257	75.895	-62.978	72.832	70.503	22.947	-1.7932	-5.4112	0.77869	-2.3447	30.952	-5.098
117.28	-2.0705	51.478	-5.6464	0.65559	-2.4545	0.051481	-0.076595	-0.0020096	0.66021	-1.3176	2787.9	23.699	-0.92618	75.894	-62.945	72.832	70.503	22.947	-1.7932	-5.4112	0.77869	-2.3447	30.952	-5.098
117.28	-2.0716	51.478	-5.6461	0.65521	-2.4546	0.050191	-0.075786	-0.0035524	0.66021	-1.3176	2787.2	23.699	-0.92666	75.894	-62.91	72.833	70.503	22.947	-1.7932	-5.4112	0.77869	-2.3447	30.952	-5.098
117.28	-2.0727	51.478	-5.6459	0.65483	-2.4546	0.048849	-0.074907	-0.0050891	0.66021	-1.3176	2786.6	23.699	-0.92715	75.894	-62.873	72.833	70.503	22.947	-1.7932	-5.4112	0.77869	-2.3447	30.952	-5.098
117.28	-2.0738	51.478	-5.6457	0.65446	-2.4546	0.047458	-0.073959	-0.0066181	0.66021	-1.3176	2785.9	23.699	-0.92764	75.893	-62.833	72.834	70.503	22.947	-1.7932	-5.4112	0.77869	-2.3447	30.952	-5.098
117.27	-2.0749	51.478	-5.6454	0.65409	-2.4546	0.046018	-0.072942	-0.008138	0.66021	-1.3176	2785.3	23.699	-0.92814	75.893	-62.792	72.834	70.503	22.947	-1.7932	-5.4112	0.77869	-2.3447	30.952	-5.098
117.27	-2.076	51.478	-5.6452	0.65373	-2.4547	0.044532	-0.071859	-0.0096475	0.66021	-1.3176	2784.7	23.699	-0.92863	75.893	-62.748	72.834	70.503	22.947	-1.7932	-5.4112	0.77869	-2.3447	30.952	-5.098
117.27	-2.0771	51.478	-5.645	0.65338	-2.4547	0.043	-0.070709	-0.011145	0.66021	-1.3176	2784.0	23.699	-0.92913	75.892	-62.703	72.835	70.503	22.947	-1.7932	-5.4112	0.77869	-2.3447	30.952	-5.098
117.27	-2.0782	51.477	-5.6448	0.65303	-2.4548	0.041425	-0.069495	-0.012629	0.66021	-1.3176	2783.4	23.699	-0.92963	75.892	-62.656	72.835	70.503	22.947	-1.7932	-5.4112	0.77869	-2.3447	30.952	-5.098
117.27	-2.0793	51.477	-5.6446	0.65268	-2.4549	0.039808	-0.068218	-0.014098	0.66021	-1.3176	2782.7	23.699	-0.93013	75.892	-62.608	72.836	70.503	22.947	-1.7932	-5.4112	0.77869	-2.3447	30.952	-5.098
117.27	-2.0804	51.476	-5.6444	0.65234	-2.4549	0.038151	-0.066879	-0.015552	0.66021	-1.3176	2782.1	23.699	-0.93063	75.891	-62.558	72.836	70.503	22.947	-1.7932	-5.4112	0.77869	-2.3447	30.952	-5.098
117.27	-2.0815	51.476	-5.6442	0.65201	-2.455	0.036455	-0.06548	-0.016988	0.66021	-1.3176	2781.5	23.699	-0.93113	75.891	-62.508	72.836	70.503	22.947	-1.7932	-5.4112	0.77869	-2.3447	30.952	-5.098
117.27	-2.0826	51.475	-5.644	0.65169	-2.4551	0.034723	-0.064022	-0.018405	0.66021	-1.3176	2780.8	23.698	-0.93162	75.891	-62.455	72.837	70.503	22.947	-1.7932	-5.4112	0.77869	-2.3447	30.952	-5.098
117.27	-2.0837	51.474	-5.6438	0.65137	-2.4552	0.032955	-0.062507	-0.019801	0.66021	-1.3176	2780.2	23.698	-0.93212	75.89	-62.402	72.837	70.503	22.947	-1.7932	-5.4112	0.77869	-2.3447	30.952	-5.098
117.27	-2.0848	51.473	-5.6437	0.65106	-2.4553	0.031155	-0.060937	-0.021177	0.66021	-1.3176	2779.6	23.698	-0.93261	75.89	-62.348	72.837	70.503	22.947	-1.7932	-5.4112	0.77869	-2.3447	30.952	-5.098
117.27	-2.0859	51.472	-5.6435	0.65076	-2.4554	0.029323	-0.059312	-0.02253	0.66021	-1.3176	2778.9	23.697	-0.9331	75.89	-62.293	72.838	70.503	22.947	-1.7932	-5.4112	0.77869	-2.3447	30.952	-5.098
117.27	-2.087	51.47	-5.6434	0.65047	-2.4555	0.027463	-0.057635	-0.023858	0.66021	-1.3176	2778.3	23.697	-0.93358	75.889	-62.237	72.838	70.503	22.947	-1.7932	-5.4112	0.77869	-2.3447	30.952	-5.098
117.27	-2.088	51.469	-5.6432	0.65019	-2.4557	0.025574	-0.055908	-0.025162	0.66021	-1.3176	2777.6	23.696	-0.93406	75.889	-62.181	72.838	70.503	22.947	-1.7932	-5.4112	0.77869	-2.3447	30.952	-5.098
117.27	-2.0891	51.468	-5.6431	0.64991	-2.4558	0.023661	-0.054132	-0.026439	0.66021	-1.3176	2777.0	23.696	-0.93454	75.889	-62.124	72.839	70.503	22.947	-1.7932	-5.4112	0.77869	-2.3447	30.952	-5.098
117.27	-2.0901	51.466	-5.643	0.64965	-2.4559	0.021723	-0.052309	-0.027689	0.66021	-1.3176	2776.4	23.695	-0.93501	75.888	-62.066	72.839	70.503	22.947	-1.7932	-5.4112	0.77869	-2.3447	30.952	-5.098
117.27	-2.0911	51.465	-5.6429	0.64939	-2.4561	0.019764	-0.050442	-0.028911	0.66021	-1.3176	2775.7	23.694	-0.93548	75.888	-62.008	72.84	70.503	22.947	-1.7932	-5.4112	0.77869	-2.3447	30.952	-5.098
117.27	-2.0922	51.463	-5.6428	0.64914	-2.4562	0.017786	-0.048531	-0.030102	0.66021	-1.3176	2775.1	23.694	-0.93593	75.888	-61.95	72.84	70.503	22.947	-1.7932	-5.4112	0.77869	-2.3447	30.952	-5.098
117.27	-2.0932	51.461	-5.6427	0.6489	-2.4564	0.01579	-0.046579	-0.031263	0.66021	-1.3176	2774.4	23.693	-0.93639	75.887	-61.891	72.84	70.503	22.947	-1.7932	-5.4112	0.77869	-2.3447	30.952	-5.098
117.27	-2.0941	51.46	-5.6427	0.64868	-2.4565	0.013778	-0.044588	-0.032392	0.66021	-1.3176	2773.8	23.692	-0.93683	75.887	-61.832	72.841	70.503	22.947	-1.7932	-5.4112	0.77869	-2.3447	30.952	-5.098
117.27	-2.0951	51.458	-5.6426	0.64846	-2.4567	0.011752	-0.04256	-0.033488	0.66021	-1.3176	2773.2	23.691	-0.93727	75.886	-61.773	72.841	70.503	22.947	-1.7932	-5.4112	0.77869	-2.3447	30.952	-5.098
117.27	-2.0961	51.456	-5.6425	0.64825	-2.4569	0.0097154	-0.040497	-0.034551	0.66021	-1.3176	2772.5	23.691	-0.9377	75.886	-61.714	72.841	70.503	22.947	-1.7932	-5.4112	0.77869	-2.3447	30.952	-5.098
117.27	-2.097	51.454	-5.6425	0.64805	-2.457	0.0076688	-0.0384	-0.035578	0.66021	-1.3176	2771.9	23.69	-0.93812	75.886	-61.655	72.842	70.503	22.947	-1.7932	-5.4112	0.77869	-2.3447	30.952	-5.098
117.27	-2.0979	51.451	-5.6425	0.64787	-2.4572	0.0056147	-0.036273	-0.03657	0.66021	-1.3176	2771.3	23.689	-0.93853	75.885	-61.596	72.842	70.503	22.947	-1.7932	-5.4112	0.77869	-2.3447	30.952	-5.098
117.27	-2.0988	51.449	-5.6424	0.64769	-2.4574	0.003555	-0.034117	-0.037526	0.66021	-1.3176	2770.6	23.688	-0.93893	75.885	-61.537	72.842	70.503	22.947	-1.7932	-5.4112	0.77869	-2.3447	30.952	-5.098
117.27	-2.0996	51.447	-5.6424	0.64753	-2.4576	0.0014918	-0.031934	-0.038444	0.66021	-1.3176	2770.0	23.687	-0.93932	75.885	-61.478	72.843	70.503	22.947	-1.7932	-5.4112	0.77869	-2.3447	30.952	-5.098
117.27	-2.1005	51.445	-5.6424	0.64737	-2.4578	-0.00057283	-0.029727	-0.039325	0.66021	-1.3176	2769.3	23.686	-0.9397	75.884	-61.42	72.843	70.503	22.947	-1.7932	-5.4112	0.77869	-2.3447	30.952	-5.098
117.27	-2.1013	51.442	-5.6424	0.64723	-2.458	-0.002637	-0.027497	-0.040166	0.66021	-1.3176	2768.7	23.685	-0.94007	75.884	-61.362	72.843	70.503	22.947	-1.7932	-5.4112	0.77869	-2.3447	30.952	-5.098
117.27	-2.1021	51.44	-5.6424	0.6471	-2.4582	-0.0046986	-0.025247	-0.040968	0.66021	-1.3176	2768.1	23.684	-0.94043	75.883	-61.304	72.843	70.503	22.947	-1.7932	-5.4112	0.77869	-2.3447	30.952	-5.098
117.27	-2.1029	51.437	-5.6425	0.64698	-2.4584	-0.0067557	-0.022979	-0.041729	0.66021	-1.3176	2767.4	23.683	-0.94078	75.883	-61.246	72.844	70.503	22.947	-1.7932	-5.4112	0.77869	-2.3447	30.952	-5.098
117.27	-2.1036	51.434	-5.6425	0.64687	-2.4586	-0.0088063	-0.020695	-0.04245	0.66021	-1.3176	2766.8	23.681	-0.94111	75.883	-61.189	72.844	70.503	22.947	-1.7932	-5.4112	0.77869	-2.3447	30.952	-5.098
117.27	-2.1043	51.432	-5.6426	0.64677	-2.4588	-0.010848	-0.018398	-0.043129	0.66021	-1.3176	2766.1	23.68	-0.94144	75.882	-61.132	72.844	70.503	22.947	-1.7932	-5.4112	0.77869	-2.3447	30.952	-5.098
117.27	-2.105	51.429	-5.6426	0.64668	-2.459	-0.01288	-0.016089	-0.043767	0.66021	-1.3176	2765.5	23.679	-0.94175	75.882	-61.076	72.845	70.503	22.947	-1.7932	-5.4112	0.77869	-2.3447	30.952	-5.098
117.28	-2.1056	51.426	-5.6427	0.64661	-2.4593	-0.014899	-0.013771	-0.044362	0.66021	-1.3176	2764.9	23.678	-0.94204	75.881	-61.02	72.845	70.503	22.947	-1.7932	-5.4112	0.77869	-2.3447	30.952	-5.098
117.28	-2.1063	51.423	-5.6428	0.64654	-2.4595	-0.016904	-0.011446	-0.044913	0.66021	-1.3176	2764.2	23.677	-0.94233	75.881	-60.965	72.845	70.503	22.947	-1.7932	-5.4112	0.77869	-2.3447	30.952	-5.098
117.28	-2.1069	51.42	-5.6429	0.64649	-2.4597	-0.018893	-0.0091167	-0.045422	0.66021	-1.3176	2763.6	23.675	-0.9426	75.88	-60.91	72.846	70.503	22.947	-1.7932	-5.4112	0.77869	-2.3447	30.952	-5.098
117.28	-2.1074	51.417	-5.643	0.64645	-2.4599	-0.020863	-0.0067846	-0.045887	0.66021	-1.3176	2763.0	23.674	-0.94285	75.88	-60.856	72.846	70.503	22.947	-1.7932	-5.4112	0.77869	-2.3447	30.952	-5.098
117.28	-2.1079	51.414	-5.6431	0.64643	-2.4602	-0.022814	-0.0044522	-0.046307	0.66021	-1.3176	2762.3	23.673	-0.9431	75.88	-60.803	72.846	70.503	22.947	-1.7932	-5.4112	0.77869	-2.3447	30.952	-5.098
117.28	-2.1084	51.411	-5.6432	0.64641	-2.4604	-0.024743	-0.0021218	-0.046683	0.66021	-1.3176	2761.7	23.671	-0.94332	75.879	-60.75	72.846	70.503	22.947	-1.7932	-5.4112	0.77869	-2.3447	30.952	-5.098
117.28	-2.1089	51.408	-5.6433	0.6464	-2.4606	-0.026648	0.00020439	-0.047015	0.66021	-1.3176	2761.0	23.67	-0.94354	75.879	-60.698	72.847	70.503	22.947	-1.7932	-5.4112	0.77869	-2.3447	30.952	-5.098
117.28	-2.1093	51.405	-5.6435	0.64641	-2.4609	-0.028528	0.0025242	-0.047302	0.66021	-1.3176	2760.4	23.668	-0.94373	75.878	-60.647	72.847	70.503	22.947	-1.7932	-5.4112	0.77869	-2.3447	30.952	-5.098
117.28	-2.1097	51.402	-5.6436	0.64643	-2.4611	-0.03038	0.0048355	-0.047543	0.66021	-1.3176	2759.8	23.667	-0.94391	75.878	-60.597	72.847	70.503	22.947	-1.7932	-5.4112	0.77869	-2.3447	30.952	-5.098
117.28	-2.1101	51.398	-5.6438	0.64646	-2.4613	-0.032204	0.0071361	-0.04774	0.66021	-1.3176	2759.1	23.666	-0.94408	75.878	-60.548	72.848	70.503	22.947	-1.7932	-5.4112	0.77869	-2.3447	30.952	-5.098
117.28	-2.1104	51.395	-5.6439	0.6465	-2.4616	-0.033997	0.0094237	-0.047891	0.66021	-1.3176	2758.5	23.664	-0.94423	75.877	-60.499	72.848	70.503	22.947	-1.7932	-5.4112	0.77869	-2.3447	30.952	-5.098
117.28	-2.1107	51.392	-5.6441	0.64655	-2.4618	-0.035758	0.011696	-0.047997	0.66021	-1.3176	2757.9	23.663	-0.94437	75.877	-60.451	72.848	70.503	22.947	-1.7932	-5.4112	0.77869	-2.3447	30.952	-5.098
117.28	-2.111	51.389	-5.6443	0.64662	-2.4621	-0.037485	0.013952	-0.048058	0.66021	-1.3176	2757.2	23.661	-0.94449	75.876	-60.404	72.848	70.503	22.947	-1.7932	-5.4112	0.77869	-2.3447	30.952	-5.098
117.28	-2.1112	51.385	-5.6445	0.64669	-2.4623	-0.039177	0.016188	-0.048073	0.66021	-1.3176	2756.6	23.66	-0.94459	75.876	-60.358	72.849	70.503	22.947	-1.7932	-5.4112	0.77869	-2.3447	30.952	-5.098
117.28	-2.1114	51.382	-5.6447	0.64678	-2.4625	-0.040832	0.018403	-0.048043	0.66021	-1.3176	2756.0	23.658	-0.94467	75.875	-60.313	72.849	70.503	22.947	-1.7932	-5.4112	0.77869	-2.3447	30.952	-5.098
117.28	-2.1115	51.379	-5.6449	0.64688	-2.4628	-0.042448	0.020594	-0.047969	0.66021	-1.3176	2755.3	23.657	-0.94474	75.875	-60.269	72.849	70.503	22.947	-1.7932	-5.4112	0.77869	-2.3447	30.952	-5.098
117.28	-2.1116	51.375	-5.6451	0.64699	-2.463	-0.044025	0.02276	-0.047849	0.66021	-1.3176	2754.7	23.655	-0.9448	75.874	-60.226	72.849	70.503	22.947	-1.7932	-5.4112	0.77869	-2.3447	30.952	-5.098
117.29	-2.1117	51.372	-5.6453	0.6471	-2.4633	-0.04556	0.024898	-0.047685	0.66021	-1.3176	2754.0	23.654	-0.94483	75.874	-60.184	72.85	70.503	22.947	-1.7932	-5.4112	0.77869	-2.3447	30.952	-5.098
117.29	-2.1117	51.369	-5.6456	0.64723	-2.4635	-0.047053	0.027008	-0.047477	0.66021	-1.3176	2753.4	23.652	-0.94485	75.873	-60.143	72.85	70.503	22.947	-1.7932	-5.4112	0.77869	-2.3447	30.952	-5.098
117.29	-2.1117	51.365	-5.6458	0.64737	-2.4637	-0.048501	0.029085	-0.047225	0.66021	-1.3176	2752.8	23.651	-0.94485	75.873	-60.103	72.85	70.503	22.947	-1.7932	-5.4112	0.77869	-2.3447	30.952	-5.098
117.29	-2.1117	51.362	-5.646	0.64753	-2.464	-0.049904	0.03113	-0.046929	0.66021	-1.3176	2752.1	23.649	-0.94484	75.873	-60.064	72.85	70.503	22.947	-1.7932	-5.4112	0.77869	-2.3447	30.952	-5.098
117.29	-2.1116	51.358	-5.6463	0.64769	-2.4642	-0.051261	0.033139	-0.046589	0.66021	-1.3176	2751.5	23.648	-0.94481	75.872	-60.026	72.851	70.503	22.947	-1.7932	-5.4112	0.77869	-2.3447	30.952	-5.098
117.29	-2.1114	51.355	-5.6466	0.64786	-2.4644	-0.052571	0.035111	-0.046207	0.66021	-1.3176	2750.9	23.646	-0.94476	75.872	-59.989	72.851	70.503	22.947	-1.7932	-5.4112	0.77869	-2.3447	30.952	-5.098
117.29	-2.1113	51.352	-5.6468	0.64804	-2.4647	-0.053831	0.037045	-0.045782	0.66021	-1.3176	2750.2	23.645	-0.9447	75.871	-59.954	72.851	70.503	22.947	-1.7932	-5.4112	0.77869	-2.3447	30.952	-5.098
117.29	-2.1111	51.348	-5.6471	0.64823	-2.4649	-0.055042	0.038938	-0.045316	0.66021	-1.3176	2749.6	23.643	-0.94461	75.871	-59.919	72.851	70.503	22.947	-1.7932	-5.4112	0.77869	-2.3447	30.952	-5.098
117.29	-2.1109	51.345	-5.6474	0.64843	-2.4651	-0.056201	0.040789	-0.044808	0.66021	-1.3176	2749.0	23.642	-0.94451	75.87	-59.885	72.852	70.503	22.947	-1.7932	-5.4112	0.77869	-2.3447	30.952	-5.098
117.29	-2.1106	51.341	-5.6477	0.64863	-2.4653	-0.057309	0.042596	-0.04426	0.66021	-1.3176	2748.3	23.64	-0.9444	75.87	-59.853	72.852	70.503	22.947	-1.7932	-5.4112	0.77869	-2.3447	30.952	-5.098
117.29	-2.1103	51.338	-5.6479	0.64885	-2.4656	-0.058364	0.044357	-0.043671	0.66021	-1.3176	2747.7	23.639	-0.94426	75.869	-59.822	72.852	70.503	22.947	-1.7932	-5.4112	0.77869	-2.3447	30.952	-5.098
[truncated: 16,001 more rows]
