# Supplementary material for: Data-driven flight path monitoring technique using recurrent neural network for the safety management of commercial aircraft
Source: PeerJ Comput Sci. 2025 Mar 17;11:e2753. doi: 10.7717/peerj-cs.2753 (PMC11935752; doi:10.7717/peerj-cs.2753)
Supplement: Supplemental Information 1 [file peerj-cs-11-2753-s001.zip › Data/HY_RNN_9_header.csv]

Ub	Vb	Wb	Pb	Qb	Rb	Pdot	Qdot	Rdot	lat	lon	alt	alp	beta	tas	pitch	eas	eas_In	alp_In	beta_In	P_In	Q_In	R_In	yaw_In	gamma_In
126.75	-8.7997	47.422	-6.4318	1.0847	-2.4084	-0.00021996	-0.00010418	-4.0494e-05	0.66022	-1.3176	3999.4	20.512	-3.7203	80.353	-46.473	75.725	75.724	20.512	-3.7206	-6.4318	1.0847	-2.4084	31.241	-4.2903
126.75	-8.7969	47.421	-6.4318	1.0847	-2.4084	-0.00079649	9.0247e-06	2.4351e-05	0.66022	-1.3176	3998.8	20.512	-3.7191	80.353	-46.63	75.726	75.724	20.512	-3.7206	-6.4318	1.0847	-2.4084	31.241	-4.2903
126.76	-8.7923	47.42	-6.4318	1.0847	-2.4084	-0.0016839	0.0002817	0.00021903	0.66022	-1.3176	3998.1	20.511	-3.7171	80.353	-46.79	75.727	75.724	20.512	-3.7206	-6.4318	1.0847	-2.4084	31.241	-4.2903
126.76	-8.7857	47.419	-6.4318	1.0847	-2.4084	-0.0028358	0.00065526	0.00056603	0.66022	-1.3176	3997.5	20.51	-3.7143	80.354	-46.953	75.728	75.724	20.512	-3.7206	-6.4318	1.0847	-2.4084	31.241	-4.2903
126.76	-8.7771	47.417	-6.4318	1.0847	-2.4084	-0.0042051	0.0010707	0.0010858	0.66022	-1.3176	3996.9	20.51	-3.7106	80.354	-47.118	75.729	75.724	20.512	-3.7206	-6.4318	1.0847	-2.4084	31.241	-4.2903
126.76	-8.7667	47.416	-6.4318	1.0847	-2.4084	-0.0057446	0.0014689	0.0017964	0.66022	-1.3176	3996.2	20.509	-3.7062	80.355	-47.286	75.73	75.724	20.512	-3.7206	-6.4318	1.0847	-2.4084	31.241	-4.2903
126.76	-8.7542	47.415	-6.4319	1.0847	-2.4084	-0.007407	0.0017909	0.002714	0.66022	-1.3176	3995.6	20.508	-3.7009	80.355	-47.456	75.731	75.724	20.512	-3.7206	-6.4318	1.0847	-2.4084	31.241	-4.2903
126.77	-8.7398	47.414	-6.4319	1.0847	-2.4084	-0.0091453	0.001978	0.0038523	0.66022	-1.3176	3995.0	20.507	-3.6948	80.356	-47.628	75.733	75.724	20.512	-3.7206	-6.4318	1.0847	-2.4084	31.241	-4.2903
126.77	-8.7235	47.413	-6.432	1.0848	-2.4083	-0.010913	0.0019723	0.0052225	0.66022	-1.3176	3994.4	20.506	-3.6878	80.357	-47.801	75.734	75.724	20.512	-3.7206	-6.4318	1.0847	-2.4084	31.241	-4.2903
126.77	-8.7052	47.413	-6.432	1.0848	-2.4083	-0.012664	0.0017166	0.0068336	0.66022	-1.3176	3993.7	20.506	-3.68	80.358	-47.977	75.736	75.724	20.512	-3.7206	-6.4318	1.0847	-2.4084	31.241	-4.2903
126.78	-8.6851	47.413	-6.4321	1.0848	-2.4083	-0.014354	0.001155	0.0086922	0.66022	-1.3176	3993.1	20.506	-3.6715	80.359	-48.153	75.738	75.724	20.512	-3.7206	-6.4318	1.0847	-2.4084	31.241	-4.2903
126.78	-8.6631	47.415	-6.4322	1.0848	-2.4082	-0.015939	0.00023292	0.010802	0.66022	-1.3176	3992.5	20.506	-3.6621	80.36	-48.331	75.74	75.724	20.512	-3.7206	-6.4318	1.0847	-2.4084	31.241	-4.2903
126.78	-8.6392	47.417	-6.4323	1.0848	-2.4082	-0.017376	-0.0011026	0.013166	0.66022	-1.3176	3991.8	20.506	-3.6519	80.362	-48.51	75.742	75.724	20.512	-3.7206	-6.4318	1.0847	-2.4084	31.241	-4.2903
126.79	-8.6136	47.42	-6.4323	1.0848	-2.4081	-0.018625	-0.0029025	0.015781	0.66022	-1.3176	3991.2	20.507	-3.641	80.363	-48.69	75.744	75.724	20.512	-3.7206	-6.4318	1.0847	-2.4084	31.241	-4.2903
126.79	-8.5862	47.424	-6.4324	1.0847	-2.408	-0.019648	-0.0052159	0.018646	0.66022	-1.3176	3990.6	20.508	-3.6294	80.364	-48.87	75.746	75.724	20.512	-3.7206	-6.4318	1.0847	-2.4084	31.241	-4.2903
126.79	-8.5572	47.429	-6.4325	1.0847	-2.4079	-0.020405	-0.0080893	0.021755	0.66022	-1.3176	3989.9	20.51	-3.617	80.366	-49.05	75.748	75.724	20.512	-3.7206	-6.4318	1.0847	-2.4084	31.241	-4.2903
126.79	-8.5266	47.436	-6.4326	1.0847	-2.4078	-0.020864	-0.011567	0.0251	0.66022	-1.3176	3989.3	20.512	-3.604	80.368	-49.231	75.75	75.724	20.512	-3.7206	-6.4318	1.0847	-2.4084	31.241	-4.2903
126.8	-8.4945	47.444	-6.4328	1.0846	-2.4076	-0.020991	-0.015689	0.02867	0.66022	-1.3176	3988.7	20.515	-3.5903	80.369	-49.412	75.753	75.724	20.512	-3.7206	-6.4318	1.0847	-2.4084	31.241	-4.2903
126.8	-8.4609	47.453	-6.4329	1.0845	-2.4075	-0.020756	-0.020495	0.032453	0.66022	-1.3176	3988.0	20.518	-3.576	80.371	-49.592	75.755	75.724	20.512	-3.7206	-6.4318	1.0847	-2.4084	31.241	-4.2903
126.8	-8.4259	47.464	-6.433	1.0844	-2.4073	-0.021525	-0.025777	0.036235	0.66022	-1.3176	3987.4	20.522	-3.5611	80.373	-49.771	75.757	75.724	20.512	-3.7206	-6.4318	1.0847	-2.4084	31.241	-4.2903
126.8	-8.3897	47.476	-6.4331	1.0842	-2.4071	-0.022147	-0.031743	0.040169	0.66022	-1.3176	3986.7	20.527	-3.5457	80.375	-49.951	75.76	75.724	20.512	-3.7206	-6.4318	1.0847	-2.4084	31.241	-4.2903
126.8	-8.3523	47.491	-6.4332	1.0841	-2.4069	-0.022513	-0.038436	0.04425	0.66022	-1.3176	3986.1	20.532	-3.5298	80.377	-50.132	75.763	75.724	20.512	-3.7206	-6.4318	1.0847	-2.4084	31.241	-4.2903
126.8	-8.3138	47.506	-6.4333	1.0839	-2.4067	-0.022599	-0.045882	0.048461	0.66022	-1.3176	3985.5	20.539	-3.5134	80.379	-50.312	75.765	75.724	20.512	-3.7206	-6.4318	1.0847	-2.4084	31.241	-4.2903
126.8	-8.2743	47.524	-6.4334	1.0836	-2.4064	-0.02238	-0.0541	0.052778	0.66022	-1.3176	3984.8	20.546	-3.4966	80.381	-50.489	75.768	75.724	20.512	-3.7206	-6.4318	1.0847	-2.4084	31.241	-4.2903
126.8	-8.234	47.544	-6.4335	1.0833	-2.4062	-0.021838	-0.063097	0.057178	0.66022	-1.3176	3984.2	20.554	-3.4795	80.383	-50.663	75.771	75.724	20.512	-3.7206	-6.4318	1.0847	-2.4084	31.241	-4.2903
126.8	-8.193	47.565	-6.4336	1.083	-2.4059	-0.020956	-0.072883	0.061639	0.66022	-1.3176	3983.5	20.562	-3.462	80.385	-50.835	75.773	75.724	20.512	-3.7206	-6.4318	1.0847	-2.4084	31.241	-4.2903
126.8	-8.1513	47.589	-6.4337	1.0826	-2.4055	-0.019713	-0.083463	0.066137	0.66022	-1.3176	3982.9	20.572	-3.4443	80.388	-51.005	75.776	75.724	20.512	-3.7206	-6.4318	1.0847	-2.4084	31.241	-4.2903
126.79	-8.1091	47.614	-6.4338	1.0821	-2.4052	-0.018092	-0.09484	0.070647	0.66022	-1.3176	3982.2	20.582	-3.4263	80.39	-51.172	75.779	75.724	20.512	-3.7206	-6.4318	1.0847	-2.4084	31.241	-4.2903
126.79	-8.0665	47.641	-6.4339	1.0816	-2.4048	-0.016074	-0.10701	0.075145	0.66022	-1.3176	3981.6	20.594	-3.4082	80.392	-51.337	75.782	75.724	20.512	-3.7206	-6.4318	1.0847	-2.4084	31.241	-4.2903
126.79	-8.0237	47.67	-6.434	1.0811	-2.4044	-0.013641	-0.11998	0.079603	0.66022	-1.3176	3981.0	20.606	-3.39	80.394	-51.499	75.785	75.724	20.512	-3.7206	-6.4318	1.0847	-2.4084	31.241	-4.2903
126.78	-7.9807	47.702	-6.434	1.0804	-2.404	-0.010779	-0.13372	0.083995	0.66022	-1.3176	3980.3	20.619	-3.3717	80.397	-51.659	75.788	75.724	20.512	-3.7206	-6.4318	1.0847	-2.4084	31.241	-4.2903
126.78	-7.9376	47.735	-6.4341	1.0797	-2.4036	-0.007472	-0.14823	0.088294	0.66022	-1.3176	3979.7	20.633	-3.3534	80.399	-51.815	75.791	75.724	20.512	-3.7206	-6.4318	1.0847	-2.4084	31.241	-4.2903
126.77	-7.8947	47.77	-6.4341	1.079	-2.4032	-0.0037064	-0.1635	0.092472	0.66022	-1.3176	3979.0	20.648	-3.3352	80.401	-51.967	75.794	75.724	20.512	-3.7206	-6.4318	1.0847	-2.4084	31.241	-4.2903
126.76	-7.852	47.807	-6.4341	1.0781	-2.4027	0.00053034	-0.17948	0.096503	0.66022	-1.3176	3978.4	20.664	-3.317	80.404	-52.116	75.796	75.724	20.512	-3.7206	-6.4318	1.0847	-2.4084	31.241	-4.2903
126.75	-7.8097	47.847	-6.4341	1.0772	-2.4022	0.0052491	-0.19617	0.10036	0.66022	-1.3176	3977.7	20.68	-3.2991	80.406	-52.261	75.799	75.724	20.512	-3.7206	-6.4318	1.0847	-2.4084	31.241	-4.2903
126.75	-7.7679	47.888	-6.4341	1.0761	-2.4017	0.010459	-0.21354	0.10401	0.66022	-1.3176	3977.1	20.698	-3.2813	80.408	-52.401	75.802	75.724	20.512	-3.7206	-6.4318	1.0847	-2.4084	31.241	-4.2903
126.74	-7.7267	47.931	-6.434	1.075	-2.4011	0.016169	-0.23154	0.10743	0.66022	-1.3176	3976.4	20.716	-3.2638	80.41	-52.537	75.805	75.724	20.512	-3.7206	-6.4318	1.0847	-2.4084	31.241	-4.2903
126.72	-7.6862	47.975	-6.4339	1.0738	-2.4006	0.022383	-0.25014	0.1106	0.66022	-1.3176	3975.8	20.736	-3.2465	80.412	-52.668	75.808	75.724	20.512	-3.7206	-6.4318	1.0847	-2.4084	31.241	-4.2903
126.71	-7.6466	48.022	-6.4338	1.0725	-2.4	0.029107	-0.26931	0.11349	0.66022	-1.3176	3975.1	20.756	-3.2297	80.414	-52.795	75.81	75.724	20.512	-3.7206	-6.4318	1.0847	-2.4084	31.241	-4.2903
126.7	-7.6079	48.07	-6.4336	1.0711	-2.3995	0.036341	-0.28899	0.11606	0.66022	-1.3176	3974.5	20.777	-3.2133	80.417	-52.916	75.813	75.724	20.512	-3.7206	-6.4318	1.0847	-2.4084	31.241	-4.2903
126.69	-7.5704	48.12	-6.4334	1.0696	-2.3989	0.044085	-0.30915	0.11831	0.66022	-1.3176	3973.8	20.798	-3.1973	80.419	-53.032	75.816	75.724	20.512	-3.7206	-6.4318	1.0847	-2.4084	31.241	-4.2903
126.67	-7.534	48.172	-6.4332	1.068	-2.3983	0.052335	-0.32972	0.1202	0.66022	-1.3176	3973.2	20.821	-3.1819	80.42	-53.143	75.818	75.724	20.512	-3.7206	-6.4318	1.0847	-2.4084	31.241	-4.2903
126.66	-7.499	48.225	-6.4329	1.0663	-2.3977	0.061085	-0.35066	0.12171	0.66022	-1.3176	3972.5	20.844	-3.167	80.422	-53.247	75.821	75.724	20.512	-3.7206	-6.4318	1.0847	-2.4084	31.241	-4.2903
126.64	-7.4654	48.279	-6.4326	1.0645	-2.3971	0.070328	-0.37192	0.12282	0.66022	-1.3176	3971.9	20.868	-3.1527	80.424	-53.346	75.823	75.724	20.512	-3.7206	-6.4318	1.0847	-2.4084	31.241	-4.2903
126.63	-7.4333	48.335	-6.4322	1.0626	-2.3965	0.08005	-0.39344	0.12351	0.66022	-1.3176	3971.2	20.892	-3.1391	80.426	-53.439	75.826	75.724	20.512	-3.7206	-6.4318	1.0847	-2.4084	31.241	-4.2903
126.61	-7.4028	48.392	-6.4318	1.0606	-2.3958	0.090237	-0.41515	0.12376	0.66022	-1.3176	3970.6	20.917	-3.1261	80.427	-53.525	75.828	75.724	20.512	-3.7206	-6.4318	1.0847	-2.4084	31.241	-4.2903
126.59	-7.3741	48.45	-6.4313	1.0585	-2.3952	0.10087	-0.43699	0.12355	0.66022	-1.3176	3969.9	20.943	-3.1139	80.429	-53.605	75.83	75.724	20.512	-3.7206	-6.4318	1.0847	-2.4084	31.241	-4.2903
126.57	-7.3471	48.509	-6.4308	1.0562	-2.3946	0.11193	-0.45891	0.12286	0.66022	-1.3176	3969.2	20.969	-3.1025	80.43	-53.678	75.832	75.724	20.512	-3.7206	-6.4318	1.0847	-2.4084	31.241	-4.2903
126.56	-7.3221	48.569	-6.4302	1.0539	-2.394	0.12339	-0.48084	0.12168	0.66022	-1.3176	3968.6	20.995	-3.0919	80.432	-53.744	75.834	75.724	20.512	-3.7206	-6.4318	1.0847	-2.4084	31.241	-4.2903
126.54	-7.299	48.629	-6.4295	1.0514	-2.3934	0.13522	-0.50271	0.11998	0.66022	-1.3176	3967.9	21.022	-3.082	80.433	-53.803	75.836	75.724	20.512	-3.7206	-6.4318	1.0847	-2.4084	31.241	-4.2903
126.52	-7.2779	48.691	-6.4288	1.0488	-2.3928	0.1474	-0.52446	0.11777	0.66022	-1.3176	3967.3	21.05	-3.0731	80.434	-53.856	75.838	75.724	20.512	-3.7206	-6.4318	1.0847	-2.4084	31.241	-4.2903
126.49	-7.259	48.753	-6.428	1.0462	-2.3922	0.15988	-0.54602	0.11503	0.66022	-1.3176	3966.6	21.077	-3.065	80.435	-53.901	75.84	75.724	20.512	-3.7206	-6.4318	1.0847	-2.4084	31.241	-4.2903
126.47	-7.2422	48.815	-6.4272	1.0434	-2.3916	0.17263	-0.56732	0.11174	0.66022	-1.3176	3966.0	21.105	-3.0579	80.436	-53.939	75.841	75.724	20.512	-3.7206	-6.4318	1.0847	-2.4084	31.241	-4.2903
126.45	-7.2276	48.878	-6.4263	1.0405	-2.3911	0.1856	-0.5883	0.1079	0.66022	-1.3176	3965.3	21.133	-3.0517	80.437	-53.97	75.843	75.724	20.512	-3.7206	-6.4318	1.0847	-2.4084	31.241	-4.2903
126.43	-7.2152	48.941	-6.4254	1.0375	-2.3906	0.19876	-0.60889	0.1035	0.66022	-1.3176	3964.7	21.162	-3.0465	80.438	-53.994	75.844	75.724	20.512	-3.7206	-6.4318	1.0847	-2.4084	31.241	-4.2903
126.41	-7.2052	49.004	-6.4243	1.0344	-2.3901	0.21205	-0.62902	0.098529	0.66022	-1.3176	3964.0	21.19	-3.0422	80.438	-54.01	75.846	75.724	20.512	-3.7206	-6.4318	1.0847	-2.4084	31.241	-4.2903
126.38	-7.1974	49.067	-6.4232	1.0312	-2.3896	0.22543	-0.64863	0.092991	0.66022	-1.3176	3963.3	21.218	-3.0389	80.439	-54.019	75.847	75.724	20.512	-3.7206	-6.4318	1.0847	-2.4084	31.241	-4.2903
126.36	-7.1921	49.13	-6.4221	1.0279	-2.3891	0.23883	-0.66765	0.08688	0.66022	-1.3176	3962.7	21.246	-3.0366	80.439	-54.02	75.848	75.724	20.512	-3.7206	-6.4318	1.0847	-2.4084	31.241	-4.2903
126.34	-7.1891	49.192	-6.4208	1.0245	-2.3887	0.25221	-0.68603	0.080194	0.66022	-1.3176	3962.0	21.275	-3.0354	80.439	-54.014	75.849	75.724	20.512	-3.7206	-6.4318	1.0847	-2.4084	31.241	-4.2903
126.31	-7.1884	49.254	-6.4196	1.0211	-2.3883	0.26551	-0.70369	0.072933	0.66022	-1.3176	3961.4	21.303	-3.0351	80.439	-54.001	75.85	75.724	20.512	-3.7206	-6.4318	1.0847	-2.4084	31.241	-4.2903
126.29	-7.1902	49.315	-6.4182	1.0175	-2.388	0.27866	-0.72058	0.065099	0.66022	-1.3176	3960.7	21.33	-3.0358	80.439	-53.981	75.85	75.724	20.512	-3.7206	-6.4318	1.0847	-2.4084	31.241	-4.2903
126.26	-7.1943	49.375	-6.4168	1.0139	-2.3877	0.29161	-0.73663	0.056696	0.66022	-1.3176	3960.1	21.358	-3.0376	80.439	-53.954	75.851	75.724	20.512	-3.7206	-6.4318	1.0847	-2.4084	31.241	-4.2903
126.24	-7.2008	49.435	-6.4153	1.0101	-2.3874	0.30429	-0.7518	0.047727	0.66022	-1.3176	3959.4	21.385	-3.0403	80.439	-53.92	75.851	75.724	20.512	-3.7206	-6.4318	1.0847	-2.4084	31.241	-4.2903
126.22	-7.2097	49.494	-6.4137	1.0063	-2.3872	0.31664	-0.76603	0.038201	0.66022	-1.3176	3958.8	21.412	-3.0441	80.438	-53.879	75.852	75.724	20.512	-3.7206	-6.4318	1.0847	-2.4084	31.241	-4.2903
126.19	-7.2209	49.551	-6.4121	1.0025	-2.387	0.3286	-0.77926	0.028124	0.66022	-1.3176	3958.1	21.438	-3.0489	80.438	-53.831	75.852	75.724	20.512	-3.7206	-6.4318	1.0847	-2.4084	31.241	-4.2903
126.17	-7.2344	49.607	-6.4104	0.99855	-2.3869	0.3401	-0.79145	0.017505	0.66022	-1.3176	3957.4	21.464	-3.0546	80.437	-53.777	75.852	75.724	20.512	-3.7206	-6.4318	1.0847	-2.4084	31.241	-4.2903
126.14	-7.2501	49.662	-6.4087	0.99457	-2.3869	0.35107	-0.80255	0.0063568	0.66022	-1.3176	3956.8	21.489	-3.0613	80.436	-53.717	75.852	75.724	20.512	-3.7206	-6.4318	1.0847	-2.4084	31.241	-4.2903
126.12	-7.2681	49.715	-6.4069	0.99053	-2.3869	0.36145	-0.81252	-0.0053095	0.66022	-1.3176	3956.1	21.514	-3.0689	80.436	-53.65	75.852	75.724	20.512	-3.7206	-6.4318	1.0847	-2.4084	31.241	-4.2903
126.1	-7.2883	49.767	-6.4051	0.98644	-2.3869	0.37118	-0.8213	-0.017481	0.66022	-1.3176	3955.5	21.538	-3.0775	80.434	-53.578	75.852	75.724	20.512	-3.7206	-6.4318	1.0847	-2.4084	31.241	-4.2903
126.07	-7.3106	49.817	-6.4032	0.98232	-2.387	0.3802	-0.82888	-0.030154	0.66022	-1.3176	3954.8	21.561	-3.0869	80.433	-53.5	75.851	75.724	20.512	-3.7206	-6.4318	1.0847	-2.4084	31.241	-4.2903
126.05	-7.3349	49.865	-6.4013	0.97816	-2.3872	0.38844	-0.8352	-0.043298	0.66022	-1.3176	3954.2	21.584	-3.0973	80.432	-53.416	75.851	75.724	20.512	-3.7206	-6.4318	1.0847	-2.4084	31.241	-4.2903
126.03	-7.3612	49.912	-6.3993	0.97397	-2.3875	0.39585	-0.84024	-0.056895	0.66022	-1.3176	3953.5	21.605	-3.1084	80.431	-53.328	75.85	75.724	20.512	-3.7206	-6.4318	1.0847	-2.4084	31.241	-4.2903
126.01	-7.3895	49.956	-6.3973	0.96976	-2.3878	0.40237	-0.84396	-0.070925	0.66022	-1.3176	3952.8	21.626	-3.1204	80.429	-53.234	75.85	75.724	20.512	-3.7206	-6.4318	1.0847	-2.4084	31.241	-4.2903
125.98	-7.4196	49.998	-6.3953	0.96553	-2.3882	0.40796	-0.84635	-0.085366	0.66022	-1.3176	3952.2	21.646	-3.1332	80.428	-53.136	75.849	75.724	20.512	-3.7206	-6.4318	1.0847	-2.4084	31.241	-4.2903
125.96	-7.4515	50.038	-6.3933	0.96129	-2.3886	0.41256	-0.84738	-0.1002	0.66022	-1.3176	3951.5	21.665	-3.1468	80.426	-53.033	75.848	75.724	20.512	-3.7206	-6.4318	1.0847	-2.4084	31.241	-4.2903
125.94	-7.485	50.075	-6.3912	0.95706	-2.3892	0.41613	-0.84703	-0.11539	0.66022	-1.3176	3950.9	21.683	-3.161	80.424	-52.926	75.847	75.724	20.512	-3.7206	-6.4318	1.0847	-2.4084	31.241	-4.2903
125.92	-7.5202	50.111	-6.3891	0.95283	-2.3898	0.41861	-0.84529	-0.13093	0.66022	-1.3176	3950.2	21.7	-3.176	80.422	-52.816	75.846	75.724	20.512	-3.7206	-6.4318	1.0847	-2.4084	31.241	-4.2903
125.91	-7.5568	50.143	-6.387	0.94861	-2.3905	0.41999	-0.84214	-0.14678	0.66022	-1.3176	3949.6	21.716	-3.1915	80.42	-52.701	75.845	75.724	20.512	-3.7206	-6.4318	1.0847	-2.4084	31.241	-4.2903
125.89	-7.5949	50.174	-6.3849	0.94441	-2.3913	0.42022	-0.83757	-0.16291	0.66022	-1.3176	3948.9	21.73	-3.2077	80.418	-52.584	75.844	75.724	20.512	-3.7206	-6.4318	1.0847	-2.4084	31.241	-4.2903
125.87	-7.6342	50.201	-6.3828	0.94023	-2.3921	0.41927	-0.83158	-0.17931	0.66022	-1.3176	3948.3	21.744	-3.2244	80.416	-52.464	75.843	75.724	20.512	-3.7206	-6.4318	1.0847	-2.4084	31.241	-4.2903
125.85	-7.6748	50.226	-6.3807	0.93609	-2.3931	0.41712	-0.82416	-0.19593	0.66022	-1.3176	3947.6	21.756	-3.2417	80.414	-52.34	75.841	75.724	20.512	-3.7206	-6.4318	1.0847	-2.4084	31.241	-4.2903
125.84	-7.7164	50.249	-6.3786	0.932	-2.3941	0.41374	-0.81532	-0.21275	0.66022	-1.3176	3947.0	21.768	-3.2594	80.412	-52.215	75.84	75.724	20.512	-3.7206	-6.4318	1.0847	-2.4084	31.241	-4.2903
125.82	-7.7591	50.268	-6.3766	0.92794	-2.3952	0.40913	-0.80506	-0.22973	0.66022	-1.3176	3946.3	21.778	-3.2775	80.409	-52.087	75.838	75.724	20.512	-3.7206	-6.4318	1.0847	-2.4084	31.241	-4.2903
125.81	-7.8026	50.285	-6.3745	0.92395	-2.3964	0.40328	-0.79338	-0.24685	0.66022	-1.3176	3945.7	21.786	-3.296	80.407	-51.958	75.837	75.724	20.512	-3.7206	-6.4318	1.0847	-2.4084	31.241	-4.2903
125.8	-7.8469	50.299	-6.3725	0.92001	-2.3977	0.39618	-0.7803	-0.26406	0.66022	-1.3176	3945.0	21.794	-3.3148	80.404	-51.826	75.835	75.724	20.512	-3.7206	-6.4318	1.0847	-2.4084	31.241	-4.2903
125.78	-7.8918	50.311	-6.3706	0.91615	-2.399	0.38783	-0.76582	-0.28134	0.66022	-1.3176	3944.4	21.8	-3.3339	80.402	-51.694	75.834	75.724	20.512	-3.7206	-6.4318	1.0847	-2.4084	31.241	-4.2903
125.77	-7.9373	50.319	-6.3687	0.91236	-2.4005	0.37824	-0.74997	-0.29864	0.66022	-1.3176	3943.7	21.805	-3.3533	80.399	-51.56	75.832	75.724	20.512	-3.7206	-6.4318	1.0847	-2.4084	31.241	-4.2903
125.76	-7.9832	50.325	-6.3668	0.90865	-2.402	0.36742	-0.73276	-0.31594	0.66022	-1.3176	3943.1	21.809	-3.3728	80.397	-51.426	75.83	75.724	20.512	-3.7206	-6.4318	1.0847	-2.4084	31.241	-4.2903
125.75	-8.0294	50.328	-6.365	0.90503	-2.4036	0.35539	-0.71421	-0.33319	0.66022	-1.3176	3942.4	21.812	-3.3924	80.394	-51.291	75.828	75.724	20.512	-3.7206	-6.4318	1.0847	-2.4084	31.241	-4.2903
125.75	-8.0758	50.328	-6.3633	0.90151	-2.4053	0.34216	-0.69435	-0.35037	0.66022	-1.3176	3941.8	21.813	-3.4122	80.391	-51.155	75.827	75.724	20.512	-3.7206	-6.4318	1.0847	-2.4084	31.241	-4.2903
125.74	-8.1222	50.325	-6.3616	0.89809	-2.4071	0.32777	-0.67321	-0.36744	0.66022	-1.3176	3941.1	21.813	-3.432	80.388	-51.019	75.825	75.724	20.512	-3.7206	-6.4318	1.0847	-2.4084	31.241	-4.2903
125.73	-8.1687	50.319	-6.36	0.89478	-2.409	0.31224	-0.65081	-0.38435	0.66022	-1.3176	3940.5	21.812	-3.4517	80.386	-50.884	75.823	75.724	20.512	-3.7206	-6.4318	1.0847	-2.4084	31.241	-4.2903
125.73	-8.2149	50.311	-6.3585	0.89158	-2.411	0.29563	-0.62719	-0.40107	0.66022	-1.3176	3939.8	21.809	-3.4714	80.383	-50.749	75.821	75.724	20.512	-3.7206	-6.4318	1.0847	-2.4084	31.241	-4.2903
125.73	-8.2609	50.3	-6.357	0.88851	-2.413	0.27796	-0.60238	-0.41754	0.66022	-1.3176	3939.2	21.805	-3.491	80.38	-50.614	75.819	75.724	20.512	-3.7206	-6.4318	1.0847	-2.4084	31.241	-4.2903
125.72	-8.3066	50.286	-6.3557	0.88556	-2.4151	0.25928	-0.57642	-0.43375	0.66022	-1.3176	3938.5	21.8	-3.5104	80.377	-50.48	75.817	75.724	20.512	-3.7206	-6.4318	1.0847	-2.4084	31.241	-4.2903
125.72	-8.3517	50.269	-6.3544	0.88275	-2.4174	0.23965	-0.54934	-0.44963	0.66022	-1.3176	3937.9	21.794	-3.5297	80.374	-50.346	75.815	75.724	20.512	-3.7206	-6.4318	1.0847	-2.4084	31.241	-4.2903
125.72	-8.3963	50.25	-6.3533	0.88007	-2.4196	0.21911	-0.52119	-0.46516	0.66022	-1.3176	3937.2	21.786	-3.5486	80.372	-50.214	75.813	75.724	20.512	-3.7206	-6.4318	1.0847	-2.4084	31.241	-4.2903
125.72	-8.4401	50.228	-6.3522	0.87754	-2.422	0.19774	-0.49137	-0.48028	0.66022	-1.3176	3936.6	21.778	-3.5673	80.369	-50.083	75.811	75.724	20.512	-3.7206	-6.4318	1.0847	-2.4084	31.241	-4.2903
125.72	-8.4831	50.204	-6.3513	0.87516	-2.4244	0.17559	-0.46041	-0.49495	0.66022	-1.3176	3935.9	21.768	-3.5856	80.366	-49.954	75.81	75.724	20.512	-3.7206	-6.4318	1.0847	-2.4084	31.241	-4.2903
125.73	-8.5252	50.178	-6.3505	0.87294	-2.427	0.15273	-0.42856	-0.50913	0.66022	-1.3176	3935.3	21.757	-3.6036	80.363	-49.826	75.808	75.724	20.512	-3.7206	-6.4318	1.0847	-2.4084	31.241	-4.2903
125.73	-8.5663	50.148	-6.3498	0.87087	-2.4295	0.12922	-0.39585	-0.52278	0.66022	-1.3176	3934.7	21.745	-3.6211	80.361	-49.7	75.806	75.724	20.512	-3.7206	-6.4318	1.0847	-2.4084	31.241	-4.2903
125.73	-8.6063	50.117	-6.3492	0.86898	-2.4322	0.10514	-0.36236	-0.53586	0.66022	-1.3176	3934.0	21.732	-3.6381	80.358	-49.575	75.804	75.724	20.512	-3.7206	-6.4318	1.0847	-2.4084	31.241	-4.2903
125.74	-8.6451	50.084	-6.3487	0.86725	-2.4349	0.080555	-0.32813	-0.54833	0.66022	-1.3176	3933.4	21.718	-3.6547	80.355	-49.453	75.802	75.724	20.512	-3.7206	-6.4318	1.0847	-2.4084	31.241	-4.2903
125.75	-8.6825	50.048	-6.3484	0.8657	-2.4377	0.055543	-0.29322	-0.56016	0.66022	-1.3176	3932.7	21.703	-3.6707	80.352	-49.332	75.8	75.724	20.512	-3.7206	-6.4318	1.0847	-2.4084	31.241	-4.2903
125.75	-8.7186	50.01	-6.3482	0.86432	-2.4405	0.030175	-0.25769	-0.5713	0.66022	-1.3176	3932.1	21.687	-3.6861	80.35	-49.214	75.799	75.724	20.512	-3.7206	-6.4318	1.0847	-2.4084	31.241	-4.2903
125.76	-8.7533	49.97	-6.3481	0.86312	-2.4434	0.0045287	-0.22159	-0.58173	0.66022	-1.3176	3931.4	21.67	-3.7009	80.347	-49.098	75.797	75.724	20.512	-3.7206	-6.4318	1.0847	-2.4084	31.241	-4.2903
125.77	-8.7864	49.929	-6.3481	0.86211	-2.4463	-0.021321	-0.185	-0.59141	0.66022	-1.3176	3930.8	21.652	-3.715	80.345	-48.984	75.795	75.724	20.512	-3.7206	-6.4318	1.0847	-2.4084	31.241	-4.2903
125.78	-8.8179	49.886	-6.3483	0.86127	-2.4493	-0.047299	-0.14797	-0.60031	0.66022	-1.3176	3930.2	21.633	-3.7285	80.342	-48.873	75.794	75.724	20.512	-3.7206	-6.4318	1.0847	-2.4084	31.241	-4.2903
125.79	-8.8477	49.841	-6.3486	0.86063	-2.4523	-0.073328	-0.11057	-0.6084	0.66022	-1.3176	3929.5	21.614	-3.7412	80.34	-48.765	75.792	75.724	20.512	-3.7206	-6.4318	1.0847	-2.4084	31.241	-4.2903
125.81	-8.8758	49.794	-6.349	0.86017	-2.4554	-0.099335	-0.072857	-0.61565	0.66022	-1.3176	3928.9	21.594	-3.7532	80.337	-48.659	75.79	75.724	20.512	-3.7206	-6.4318	1.0847	-2.4084	31.241	-4.2903
125.82	-8.902	49.747	-6.3496	0.8599	-2.4585	-0.12524	-0.034906	-0.62202	0.66022	-1.3176	3928.3	21.573	-3.7644	80.335	-48.556	75.789	75.724	20.512	-3.7206	-6.4318	1.0847	-2.4084	31.241	-4.2903
125.83	-8.9264	49.698	-6.3503	0.85982	-2.4616	-0.15098	0.0032182	-0.62749	0.66022	-1.3176	3927.6	21.551	-3.7748	80.333	-48.456	75.788	75.724	20.512	-3.7206	-6.4318	1.0847	-2.4084	31.241	-4.2903
125.85	-8.9489	49.647	-6.3511	0.85993	-2.4647	-0.17648	0.041447	-0.63205	0.66022	-1.3176	3927.0	21.529	-3.7845	80.331	-48.359	75.786	75.724	20.512	-3.7206	-6.4318	1.0847	-2.4084	31.241	-4.2903
125.86	-8.9694	49.596	-6.3521	0.86023	-2.4679	-0.20167	0.079712	-0.63566	0.66022	-1.3176	3926.3	21.507	-3.7933	80.328	-48.265	75.785	75.724	20.512	-3.7206	-6.4318	1.0847	-2.4084	31.241	-4.2903
125.88	-8.9879	49.544	-6.3531	0.86073	-2.4711	-0.22649	0.11794	-0.6383	0.66022	-1.3176	3925.7	21.484	-3.8012	80.326	-48.174	75.784	75.724	20.512	-3.7206	-6.4318	1.0847	-2.4084	31.241	-4.2903
125.89	-9.0044	49.491	-6.3543	0.86141	-2.4743	-0.25086	0.15607	-0.63997	0.66022	-1.3176	3925.1	21.46	-3.8083	80.324	-48.086	75.782	75.724	20.512	-3.7206	-6.4318	1.0847	-2.4084	31.241	-4.2903
125.91	-9.0188	49.437	-6.3556	0.86229	-2.4775	-0.27473	0.19402	-0.64063	0.66022	-1.3176	3924.4	21.437	-3.8145	80.322	-48.001	75.781	75.724	20.512	-3.7206	-6.4318	1.0847	-2.4084	31.241	-4.2903
125.93	-9.0311	49.382	-6.3571	0.86335	-2.4807	-0.29804	0.23173	-0.64028	0.66022	-1.3176	3923.8	21.413	-3.8198	80.32	-47.919	75.78	75.724	20.512	-3.7206	-6.4318	1.0847	-2.4084	31.241	-4.2903
125.94	-9.0412	49.328	-6.3586	0.8646	-2.4839	-0.32074	0.26911	-0.63891	0.66022	-1.3176	3923.2	21.388	-3.8242	80.319	-47.84	75.779	75.724	20.512	-3.7206	-6.4318	1.0847	-2.4084	31.241	-4.2903
125.96	-9.0493	49.273	-6.3603	0.86604	-2.4871	-0.34277	0.30611	-0.6365	0.66022	-1.3176	3922.5	21.364	-3.8276	80.317	-47.765	75.778	75.724	20.512	-3.7206	-6.4318	1.0847	-2.4084	31.241	-4.2903
125.98	-9.0552	49.217	-6.3621	0.86767	-2.4903	-0.36923	0.34483	-0.63345	0.66022	-1.3176	3921.9	21.339	-3.8302	80.315	-47.693	75.777	75.724	20.512	-3.7206	-6.4318	1.0847	-2.4084	31.241	-4.2903
126.0	-9.0589	49.162	-6.364	0.86949	-2.4934	-0.39599	0.38331	-0.62942	0.66022	-1.3176	3921.3	21.315	-3.8319	80.314	-47.624	75.777	75.724	20.512	-3.7206	-6.4318	1.0847	-2.4084	31.241	-4.2903
126.02	-9.0606	49.107	-6.366	0.8715	-2.4966	-0.42207	0.42111	-0.62432	0.66022	-1.3176	3920.6	21.29	-3.8327	80.312	-47.559	75.776	75.724	20.512	-3.7206	-6.4318	1.0847	-2.4084	31.241	-4.2903
126.04	-9.0601	49.052	-6.3682	0.8737	-2.4997	-0.4474	0.45815	-0.61815	0.66022	-1.3176	3920.0	21.265	-3.8325	80.311	-47.497	75.775	75.724	20.512	-3.7206	-6.4318	1.0847	-2.4084	31.241	-4.2903
126.06	-9.0575	48.997	-6.3705	0.87608	-2.5027	-0.47192	0.49436	-0.61093	0.66022	-1.3176	3919.4	21.241	-3.8315	80.309	-47.438	75.775	75.724	20.512	-3.7206	-6.4318	1.0847	-2.4084	31.241	-4.2903
126.07	-9.0528	48.943	-6.3729	0.87864	-2.5058	-0.49557	0.52966	-0.60265	0.66022	-1.3176	3918.7	21.217	-3.8296	80.308	-47.383	75.774	75.724	20.512	-3.7206	-6.4318	1.0847	-2.4084	31.241	-4.2903
126.09	-9.046	48.89	-6.3754	0.88138	-2.5088	-0.5183	0.564	-0.59333	0.66022	-1.3176	3918.1	21.193	-3.8268	80.307	-47.331	75.774	75.724	20.512	-3.7206	-6.4318	1.0847	-2.4084	31.241	-4.2903
126.11	-9.0373	48.837	-6.3781	0.88428	-2.5117	-0.54006	0.59731	-0.58299	0.66022	-1.3176	3917.5	21.169	-3.8231	80.305	-47.282	75.773	75.724	20.512	-3.7206	-6.4318	1.0847	-2.4084	31.241	-4.2903
126.13	-9.0265	48.786	-6.3808	0.88735	-2.5146	-0.5608	0.62952	-0.57162	0.66022	-1.3176	3916.9	21.146	-3.8186	80.304	-47.237	75.773	75.724	20.512	-3.7206	-6.4318	1.0847	-2.4084	31.241	-4.2903
126.15	-9.0139	48.735	-6.3837	0.89057	-2.5174	-0.58046	0.66057	-0.55926	0.66022	-1.3176	3916.2	21.123	-3.8133	80.303	-47.195	75.773	75.724	20.512	-3.7206	-6.4318	1.0847	-2.4084	31.241	-4.2903
126.17	-8.9993	48.685	-6.3866	0.89395	-2.5202	-0.59901	0.69041	-0.54593	0.66022	-1.3176	3915.6	21.1	-3.8072	80.302	-47.157	75.773	75.724	20.512	-3.7206	-6.4318	1.0847	-2.4084	31.241	-4.2903
126.19	-8.983	48.637	-6.3897	0.89748	-2.5229	-0.6164	0.71897	-0.53164	0.66022	-1.3176	3915.0	21.078	-3.8003	80.301	-47.122	75.772	75.724	20.512	-3.7206	-6.4318	1.0847	-2.4084	31.241	-4.2903
126.2	-8.9648	48.589	-6.3928	0.90114	-2.5255	-0.63259	0.7462	-0.51641	0.66022	-1.3176	3914.3	21.057	-3.7926	80.301	-47.091	75.772	75.724	20.512	-3.7206	-6.4318	1.0847	-2.4084	31.241	-4.2903
126.22	-8.945	48.543	-6.396	0.90494	-2.528	-0.64756	0.77206	-0.50029	0.66022	-1.3176	3913.7	21.036	-3.7843	80.3	-47.063	75.772	75.724	20.512	-3.7206	-6.4318	1.0847	-2.4084	31.241	-4.2903
126.24	-8.9235	48.499	-6.3993	0.90886	-2.5305	-0.66126	0.79647	-0.48329	0.66022	-1.3176	3913.1	21.016	-3.7752	80.299	-47.039	75.772	75.724	20.512	-3.7206	-6.4318	1.0847	-2.4084	31.241	-4.2903
126.26	-8.9004	48.456	-6.4026	0.9129	-2.5329	-0.67368	0.81941	-0.46544	0.66022	-1.3176	3912.4	20.997	-3.7654	80.298	-47.018	75.772	75.724	20.512	-3.7206	-6.4318	1.0847	-2.4084	31.241	-4.2903
126.27	-8.8758	48.415	-6.406	0.91705	-2.5351	-0.68479	0.84083	-0.44679	0.66022	-1.3176	3911.8	20.978	-3.7551	80.298	-47.0	75.772	75.724	20.512	-3.7206	-6.4318	1.0847	-2.4084	31.241	-4.2903
126.29	-8.8498	48.376	-6.4095	0.9213	-2.5373	-0.69457	0.86067	-0.42736	0.66022	-1.3176	3911.2	20.96	-3.7441	80.297	-46.986	75.773	75.724	20.512	-3.7206	-6.4318	1.0847	-2.4084	31.241	-4.2903
126.3	-8.8225	48.338	-6.413	0.92566	-2.5394	-0.703	0.87966	-0.4072	0.66022	-1.3176	3910.6	20.943	-3.7325	80.297	-46.976	75.773	75.724	20.512	-3.7206	-6.4318	1.0847	-2.4084	31.241	-4.2903
126.32	-8.7939	48.303	-6.4165	0.9301	-2.5414	-0.71005	0.89744	-0.38631	0.66022	-1.3176	3909.9	20.926	-3.7204	80.296	-46.968	75.773	75.724	20.512	-3.7206	-6.4318	1.0847	-2.4084	31.241	-4.2903
126.33	-8.7642	48.269	-6.4201	0.93463	-2.5433	-0.71573	0.91357	-0.36475	0.66022	-1.3176	3909.3	20.911	-3.7079	80.296	-46.965	75.773	75.724	20.512	-3.7206	-6.4318	1.0847	-2.4084	31.241	-4.2903
126.35	-8.7333	48.237	-6.4236	0.93923	-2.545	-0.72002	0.92801	-0.34255	0.66022	-1.3176	3908.7	20.896	-3.6948	80.295	-46.965	75.774	75.724	20.512	-3.7206	-6.4318	1.0847	-2.4084	31.241	-4.2903
126.36	-8.7015	48.208	-6.4272	0.9439	-2.5467	-0.72291	0.94072	-0.31977	0.66022	-1.3176	3908.1	20.883	-3.6813	80.295	-46.968	75.774	75.724	20.512	-3.7206	-6.4318	1.0847	-2.4084	31.241	-4.2903
126.37	-8.6687	48.18	-6.4309	0.94864	-2.5482	-0.72442	0.95169	-0.29643	0.66022	-1.3176	3907.4	20.87	-3.6675	80.294	-46.975	75.774	75.724	20.512	-3.7206	-6.4318	1.0847	-2.4084	31.241	-4.2903
126.38	-8.6352	48.155	-6.4345	0.95342	-2.5497	-0.72453	0.96089	-0.2726	0.66022	-1.3176	3906.8	20.858	-3.6533	80.294	-46.985	75.775	75.724	20.512	-3.7206	-6.4318	1.0847	-2.4084	31.241	-4.2903
126.39	-8.6009	48.132	-6.4381	0.95824	-2.551	-0.72326	0.9683	-0.24833	0.66022	-1.3176	3906.2	20.848	-3.6388	80.293	-46.998	75.775	75.724	20.512	-3.7206	-6.4318	1.0847	-2.4084	31.241	-4.2903
126.4	-8.566	48.111	-6.4417	0.9631	-2.5522	-0.72062	0.9739	-0.22366	0.66022	-1.3176	3905.5	20.838	-3.624	80.293	-47.015	75.775	75.724	20.512	-3.7206	-6.4318	1.0847	-2.4084	31.241	-4.2903
126.41	-8.5307	48.093	-6.4453	0.96798	-2.5532	-0.71661	0.97769	-0.19864	0.66022	-1.3176	3904.9	20.829	-3.6091	80.293	-47.036	75.776	75.724	20.512	-3.7206	-6.4318	1.0847	-2.4084	31.241	-4.2903
126.42	-8.4948	48.076	-6.4489	0.97287	-2.5541	-0.71126	0.97965	-0.17333	0.66022	-1.3176	3904.3	20.822	-3.5939	80.292	-47.06	75.776	75.724	20.512	-3.7206	-6.4318	1.0847	-2.4084	31.241	-4.2903
126.43	-8.4587	48.063	-6.4524	0.97777	-2.5549	-0.70458	0.97978	-0.14778	0.66022	-1.3176	3903.7	20.815	-3.5786	80.292	-47.088	75.776	75.724	20.512	-3.7206	-6.4318	1.0847	-2.4084	31.241	-4.2903
126.43	-8.4223	48.051	-6.4559	0.98267	-2.5556	-0.69659	0.97809	-0.12205	0.66022	-1.3176	3903.0	20.81	-3.5632	80.292	-47.118	75.777	75.724	20.512	-3.7206	-6.4318	1.0847	-2.4084	31.241	-4.2903
126.44	-8.3858	48.042	-6.4594	0.98755	-2.5562	-0.68733	0.97457	-0.096192	0.66022	-1.3176	3902.4	20.805	-3.5478	80.291	-47.153	75.777	75.724	20.512	-3.7206	-6.4318	1.0847	-2.4084	31.241	-4.2903
126.44	-8.3493	48.035	-6.4628	0.99241	-2.5566	-0.67681	0.96925	-0.070256	0.66022	-1.3176	3901.8	20.802	-3.5323	80.291	-47.191	75.778	75.724	20.512	-3.7206	-6.4318	1.0847	-2.4084	31.241	-4.2903
126.44	-8.3129	48.03	-6.4662	0.99724	-2.5569	-0.66507	0.96212	-0.044301	0.66022	-1.3176	3901.1	20.799	-3.5169	80.291	-47.232	75.778	75.724	20.512	-3.7206	-6.4318	1.0847	-2.4084	31.241	-4.2903
126.45	-8.2766	48.028	-6.4694	1.002	-2.557	-0.65215	0.95322	-0.018382	0.66022	-1.3176	3900.5	20.798	-3.5015	80.29	-47.277	75.778	75.724	20.512	-3.7206	-6.4318	1.0847	-2.4084	31.241	-4.2903
126.45	-8.2405	48.028	-6.4727	1.0068	-2.557	-0.63806	0.94257	0.0074462	0.66022	-1.3176	3899.9	20.798	-3.4863	80.29	-47.325	75.779	75.724	20.512	-3.7206	-6.4318	1.0847	-2.4084	31.241	-4.2903
126.45	-8.2048	48.03	-6.4758	1.0115	-2.5569	-0.62286	0.93019	0.033129	0.66022	-1.3176	3899.3	20.799	-3.4712	80.289	-47.377	75.779	75.724	20.512	-3.7206	-6.4318	1.0847	-2.4084	31.241	-4.2903
126.45	-8.1695	48.034	-6.4789	1.0161	-2.5567	-0.60659	0.91611	0.058612	0.66022	-1.3176	3898.6	20.8	-3.4563	80.289	-47.432	75.779	75.724	20.512	-3.7206	-6.4318	1.0847	-2.4084	31.241	-4.2903
126.45	-8.1348	48.041	-6.4819	1.0206	-2.5564	-0.58928	0.90037	0.083842	0.66022	-1.3176	3898.0	20.803	-3.4416	80.289	-47.49	75.78	75.724	20.512	-3.7206	-6.4318	1.0847	-2.4084	31.241	-4.2903
126.45	-8.1006	48.05	-6.4848	1.0251	-2.5559	-0.57097	0.88302	0.10877	0.66022	-1.3176	3897.4	20.807	-3.4271	80.288	-47.552	75.78	75.724	20.512	-3.7206	-6.4318	1.0847	-2.4084	31.241	-4.2903
126.44	-8.0672	48.06	-6.4876	1.0294	-2.5553	-0.55172	0.86409	0.13333	0.66022	-1.3176	3896.7	20.811	-3.413	80.288	-47.617	75.78	75.724	20.512	-3.7206	-6.4318	1.0847	-2.4084	31.241	-4.2903
126.44	-8.0345	48.073	-6.4903	1.0337	-2.5545	-0.53157	0.84364	0.15749	0.66022	-1.3176	3896.1	20.817	-3.3991	80.287	-47.686	75.78	75.724	20.512	-3.7206	-6.4318	1.0847	-2.4084	31.241	-4.2903
126.43	-8.0026	48.088	-6.4929	1.0379	-2.5537	-0.51057	0.82172	0.18119	0.66022	-1.3176	3895.5	20.824	-3.3857	80.286	-47.758	75.78	75.724	20.512	-3.7206	-6.4318	1.0847	-2.4084	31.241	-4.2903
126.43	-7.9716	48.105	-6.4954	1.0419	-2.5527	-0.48877	0.79837	0.20439	0.66022	-1.3176	3894.9	20.831	-3.3726	80.286	-47.834	75.781	75.724	20.512	-3.7206	-6.4318	1.0847	-2.4084	31.241	-4.2903
126.42	-7.9417	48.123	-6.4978	1.0459	-2.5517	-0.46621	0.77368	0.22703	0.66022	-1.3176	3894.2	20.839	-3.3599	80.285	-47.913	75.781	75.724	20.512	-3.7206	-6.4318	1.0847	-2.4084	31.241	-4.2903
126.42	-7.9127	48.143	-6.5001	1.0497	-2.5505	-0.44296	0.74769	0.24908	0.66022	-1.3176	3893.6	20.849	-3.3477	80.284	-47.995	75.781	75.724	20.512	-3.7206	-6.4318	1.0847	-2.4084	31.241	-4.2903
126.41	-7.8849	48.165	-6.5022	1.0533	-2.5492	-0.41907	0.72047	0.27048	0.66022	-1.3176	3893.0	20.858	-3.3359	80.284	-48.081	75.781	75.724	20.512	-3.7206	-6.4318	1.0847	-2.4084	31.241	-4.2903
126.4	-7.8582	48.189	-6.5043	1.0569	-2.5478	-0.39458	0.6921	0.29121	0.66022	-1.3176	3892.3	20.869	-3.3246	80.283	-48.17	75.781	75.724	20.512	-3.7206	-6.4318	1.0847	-2.4084	31.241	-4.2903
126.39	-7.8327	48.214	-6.5062	1.0602	-2.5463	-0.36956	0.66264	0.31122	0.66022	-1.3176	3891.7	20.88	-3.3139	80.282	-48.263	75.781	75.724	20.512	-3.7206	-6.4318	1.0847	-2.4084	31.241	-4.2903
126.38	-7.8085	48.241	-6.508	1.0635	-2.5446	-0.34405	0.63216	0.33048	0.66022	-1.3176	3891.1	20.892	-3.3037	80.281	-48.358	75.781	75.724	20.512	-3.7206	-6.4318	1.0847	-2.4084	31.241	-4.2903
126.37	-7.7856	48.269	-6.5096	1.0666	-2.543	-0.31813	0.60076	0.34894	0.66022	-1.3176	3890.4	20.905	-3.294	80.28	-48.458	75.781	75.724	20.512	-3.7206	-6.4318	1.0847	-2.4084	31.241	-4.2903
126.36	-7.764	48.298	-6.5111	1.0695	-2.5412	-0.29183	0.5685	0.36659	0.66022	-1.3176	3889.8	20.918	-3.2849	80.28	-48.56	75.78	75.724	20.512	-3.7206	-6.4318	1.0847	-2.4084	31.241	-4.2903
126.35	-7.7437	48.328	-6.5125	1.0722	-2.5393	-0.26522	0.53546	0.38338	0.66022	-1.3176	3889.2	20.932	-3.2763	80.279	-48.665	75.78	75.724	20.512	-3.7206	-6.4318	1.0847	-2.4084	31.241	-4.2903
126.33	-7.7249	48.36	-6.5138	1.0748	-2.5373	-0.23835	0.50173	0.3993	0.66022	-1.3176	3888.5	20.947	-3.2684	80.278	-48.774	75.78	75.724	20.512	-3.7206	-6.4318	1.0847	-2.4084	31.241	-4.2903
126.32	-7.7074	48.392	-6.5149	1.0773	-2.5353	-0.21128	0.46739	0.41431	0.66022	-1.3176	3887.9	20.961	-3.261	80.276	-48.886	75.78	75.724	20.512	-3.7206	-6.4318	1.0847	-2.4084	31.241	-4.2903
126.31	-7.6914	48.425	-6.5159	1.0795	-2.5332	-0.18407	0.43252	0.4284	0.66022	-1.3176	3887.2	20.977	-3.2543	80.275	-49.001	75.779	75.724	20.512	-3.7206	-6.4318	1.0847	-2.4084	31.241	-4.2903
126.29	-7.6768	48.459	-6.5168	1.0816	-2.531	-0.15678	0.39721	0.44154	0.66022	-1.3176	3886.6	20.992	-3.2482	80.274	-49.119	75.779	75.724	20.512	-3.7206	-6.4318	1.0847	-2.4084	31.241	-4.2903
126.28	-7.6637	48.494	-6.5175	1.0835	-2.5288	-0.12945	0.36154	0.45372	0.66022	-1.3176	3886.0	21.008	-3.2427	80.273	-49.241	75.779	75.724	20.512	-3.7206	-6.4318	1.0847	-2.4084	31.241	-4.2903
126.26	-7.652	48.53	-6.518	1.0852	-2.5265	-0.10214	0.32559	0.46493	0.66022	-1.3176	3885.3	21.025	-3.2378	80.272	-49.365	75.778	75.724	20.512	-3.7206	-6.4318	1.0847	-2.4084	31.241	-4.2903
126.25	-7.6418	48.565	-6.5185	1.0867	-2.5241	-0.074912	0.28946	0.47515	0.66022	-1.3176	3884.7	21.041	-3.2335	80.271	-49.492	75.778	75.724	20.512	-3.7206	-6.4318	1.0847	-2.4084	31.241	-4.2903
126.23	-7.633	48.602	-6.5188	1.0881	-2.5217	-0.047815	0.25321	0.48437	0.66022	-1.3176	3884.1	21.058	-3.2298	80.269	-49.623	75.777	75.724	20.512	-3.7206	-6.4318	1.0847	-2.4084	31.241	-4.2903
126.21	-7.6257	48.638	-6.519	1.0893	-2.5193	-0.020904	0.21694	0.49259	0.66022	-1.3176	3883.4	21.075	-3.2268	80.268	-49.756	75.777	75.724	20.512	-3.7206	-6.4318	1.0847	-2.4084	31.241	-4.2903
126.2	-7.6198	48.675	-6.519	1.0903	-2.5168	0.0057705	0.18073	0.4998	0.66022	-1.3176	3882.8	21.092	-3.2243	80.267	-49.891	75.776	75.724	20.512	-3.7206	-6.4318	1.0847	-2.4084	31.241	-4.2903
126.18	-7.6152	48.712	-6.5189	1.0911	-2.5143	0.029337	0.14578	0.50561	0.66022	-1.3176	3882.1	21.109	-3.2224	80.266	-50.03	75.776	75.724	20.512	-3.7206	-6.4318	1.0847	-2.4084	31.241	-4.2903
126.17	-7.6121	48.749	-6.5187	1.0917	-2.5117	0.049905	0.11222	0.51009	0.66022	-1.3176	3881.5	21.126	-3.2211	80.264	-50.171	75.775	75.724	20.512	-3.7206	-6.4318	1.0847	-2.4084	31.241	-4.2903
126.15	-7.6102	48.786	-6.5184	1.0922	-2.5092	0.070414	0.078969	0.51368	0.66022	-1.3176	3880.9	21.143	-3.2204	80.263	-50.315	75.775	75.724	20.512	-3.7206	-6.4318	1.0847	-2.4084	31.241	-4.2903
126.13	-7.6098	48.823	-6.518	1.0925	-2.5066	0.090821	0.046089	0.5164	0.66022	-1.3176	3880.2	21.16	-3.2203	80.261	-50.461	75.774	75.724	20.512	-3.7206	-6.4318	1.0847	-2.4084	31.241	-4.2903
126.12	-7.6106	48.86	-6.5175	1.0927	-2.504	0.11109	0.013633	0.51825	0.66022	-1.3176	3879.6	21.178	-3.2207	80.26	-50.61	75.774	75.724	20.512	-3.7206	-6.4318	1.0847	-2.4084	31.241	-4.2903
126.1	-7.6126	48.897	-6.5169	1.0927	-2.5014	0.13117	-0.018344	0.51923	0.66022	-1.3176	3878.9	21.195	-3.2216	80.259	-50.761	75.773	75.724	20.512	-3.7206	-6.4318	1.0847	-2.4084	31.241	-4.2903
126.08	-7.6159	48.933	-6.5162	1.0925	-2.4988	0.15103	-0.049789	0.51937	0.66022	-1.3176	3878.3	21.212	-3.223	80.257	-50.914	75.773	75.724	20.512	-3.7206	-6.4318	1.0847	-2.4084	31.241	-4.2903
126.06	-7.6204	48.969	-6.5154	1.0922	-2.4962	0.17062	-0.080652	0.51866	0.66022	-1.3176	3877.6	21.228	-3.225	80.256	-51.069	75.772	75.724	20.512	-3.7206	-6.4318	1.0847	-2.4084	31.241	-4.2903
126.05	-7.626	49.004	-6.5145	1.0917	-2.4937	0.1899	-0.11089	0.51713	0.66022	-1.3176	3877.0	21.245	-3.2274	80.255	-51.226	75.771	75.724	20.512	-3.7206	-6.4318	1.0847	-2.4084	31.241	-4.2903
126.03	-7.6327	49.039	-6.5135	1.0911	-2.4911	0.20883	-0.14045	0.51479	0.66022	-1.3176	3876.3	21.261	-3.2303	80.253	-51.385	75.771	75.724	20.512	-3.7206	-6.4318	1.0847	-2.4084	31.241	-4.2903
126.02	-7.6404	49.074	-6.5124	1.0903	-2.4885	0.22737	-0.16929	0.51166	0.66022	-1.3176	3875.7	21.277	-3.2337	80.252	-51.545	75.77	75.724	20.512	-3.7206	-6.4318	1.0847	-2.4084	31.241	-4.2903
126.0	-7.6492	49.108	-6.5112	1.0894	-2.486	0.24548	-0.19739	0.50775	0.66022	-1.3176	3875.0	21.293	-3.2374	80.25	-51.708	75.77	75.724	20.512	-3.7206	-6.4318	1.0847	-2.4084	31.241	-4.2903
125.98	-7.6589	49.141	-6.51	1.0883	-2.4834	0.26312	-0.22469	0.50308	0.66022	-1.3176	3874.4	21.309	-3.2416	80.249	-51.871	75.769	75.724	20.512	-3.7206	-6.4318	1.0847	-2.4084	31.241	-4.2903
125.97	-7.6695	49.173	-6.5086	1.0871	-2.4809	0.28026	-0.25116	0.49767	0.66022	-1.3176	3873.8	21.324	-3.2462	80.248	-52.036	75.769	75.724	20.512	-3.7206	-6.4318	1.0847	-2.4084	31.241	-4.2903
125.95	-7.681	49.205	-6.5071	1.0858	-2.4785	0.29685	-0.27678	0.49154	0.66022	-1.3176	3873.1	21.339	-3.2511	80.246	-52.202	75.768	75.724	20.512	-3.7206	-6.4318	1.0847	-2.4084	31.241	-4.2903
125.94	-7.6932	49.235	-6.5056	1.0843	-2.476	0.31287	-0.30152	0.48472	0.66022	-1.3176	3872.5	21.353	-3.2563	80.245	-52.37	75.768	75.724	20.512	-3.7206	-6.4318	1.0847	-2.4084	31.241	-4.2903
125.92	-7.7062	49.265	-6.504	1.0828	-2.4736	0.32828	-0.32535	0.47723	0.66022	-1.3176	3871.8	21.367	-3.2618	80.244	-52.538	75.767	75.724	20.512	-3.7206	-6.4318	1.0847	-2.4084	31.241	-4.2903
125.91	-7.7198	49.294	-6.5023	1.0811	-2.4712	0.34305	-0.34825	0.46909	0.66022	-1.3176	3871.2	21.381	-3.2677	80.242	-52.706	75.767	75.724	20.512	-3.7206	-6.4318	1.0847	-2.4084	31.241	-4.2903
125.89	-7.734	49.322	-6.5006	1.0793	-2.4689	0.35715	-0.3702	0.46032	0.66022	-1.3176	3870.5	21.394	-3.2738	80.241	-52.876	75.766	75.724	20.512	-3.7206	-6.4318	1.0847	-2.4084	31.241	-4.2903
125.88	-7.7488	49.35	-6.4988	1.0774	-2.4666	0.37055	-0.39118	0.45095	0.66022	-1.3176	3869.8	21.407	-3.2801	80.24	-53.045	75.766	75.724	20.512	-3.7206	-6.4318	1.0847	-2.4084	31.241	-4.2903
125.87	-7.7641	49.376	-6.4969	1.0754	-2.4644	0.38323	-0.41118	0.44101	0.66022	-1.3176	3869.2	21.42	-3.2866	80.239	-53.215	75.765	75.724	20.512	-3.7206	-6.4318	1.0847	-2.4084	31.241	-4.2903
125.85	-7.7799	49.401	-6.4949	1.0733	-2.4622	0.39516	-0.43019	0.43052	0.66022	-1.3176	3868.5	21.431	-3.2933	80.238	-53.384	75.765	75.724	20.512	-3.7206	-6.4318	1.0847	-2.4084	31.241	-4.2903
125.84	-7.796	49.425	-6.4929	1.0711	-2.4601	0.40634	-0.44819	0.41952	0.66022	-1.3176	3867.9	21.443	-3.3002	80.237	-53.554	75.765	75.724	20.512	-3.7206	-6.4318	1.0847	-2.4084	31.241	-4.2903
125.83	-7.8124	49.448	-6.4909	1.0688	-2.458	0.41673	-0.46518	0.40802	0.66022	-1.3176	3867.2	21.454	-3.3072	80.235	-53.723	75.764	75.724	20.512	-3.7206	-6.4318	1.0847	-2.4084	31.241	-4.2903
125.82	-7.829	49.471	-6.4888	1.0664	-2.456	0.42633	-0.48116	0.39605	0.66022	-1.3176	3866.6	21.464	-3.3143	80.234	-53.891	75.764	75.724	20.512	-3.7206	-6.4318	1.0847	-2.4084	31.241	-4.2903
125.81	-7.8459	49.492	-6.4866	1.064	-2.4541	0.43512	-0.49612	0.38366	0.66022	-1.3176	3865.9	21.475	-3.3215	80.233	-54.058	75.764	75.724	20.512	-3.7206	-6.4318	1.0847	-2.4084	31.241	-4.2903
125.8	-7.863	49.512	-6.4844	1.0615	-2.4522	0.44309	-0.51007	0.37085	0.66022	-1.3176	3865.3	21.484	-3.3287	80.233	-54.224	75.764	75.724	20.512	-3.7206	-6.4318	1.0847	-2.4084	31.241	-4.2903
125.78	-7.8801	49.531	-6.4822	1.0589	-2.4504	0.45023	-0.52301	0.35767	0.66022	-1.3176	3864.6	21.493	-3.336	80.232	-54.389	75.764	75.724	20.512	-3.7206	-6.4318	1.0847	-2.4084	31.241	-4.2903
125.78	-7.8972	49.549	-6.4799	1.0563	-2.4486	0.45655	-0.53494	0.34414	0.66022	-1.3176	3864.0	21.502	-3.3433	80.231	-54.552	75.764	75.724	20.512	-3.7206	-6.4318	1.0847	-2.4084	31.241	-4.2903
125.77	-7.9144	49.566	-6.4776	1.0535	-2.4469	0.46203	-0.54587	0.33029	0.66022	-1.3176	3863.3	21.51	-3.3506	80.23	-54.713	75.764	75.724	20.512	-3.7206	-6.4318	1.0847	-2.4084	31.241	-4.2903
125.76	-7.9314	49.581	-6.4753	1.0508	-2.4453	0.46668	-0.55581	0.31615	0.66022	-1.3176	3862.6	21.517	-3.3579	80.229	-54.872	75.764	75.724	20.512	-3.7206	-6.4318	1.0847	-2.4084	31.241	-4.2903
125.75	-7.9484	49.596	-6.473	1.048	-2.4438	0.4705	-0.56476	0.30175	0.66022	-1.3176	3862.0	21.525	-3.3651	80.229	-55.029	75.764	75.724	20.512	-3.7206	-6.4318	1.0847	-2.4084	31.241	-4.2903
125.74	-7.9652	49.61	-6.4706	1.0451	-2.4423	0.4735	-0.57275	0.28712	0.66022	-1.3176	3861.3	21.531	-3.3723	80.228	-55.183	75.764	75.724	20.512	-3.7206	-6.4318	1.0847	-2.4084	31.241	-4.2903
125.73	-7.9818	49.623	-6.4682	1.0423	-2.4409	0.47569	-0.57978	0.27229	0.66022	-1.3176	3860.7	21.538	-3.3793	80.227	-55.334	75.764	75.724	20.512	-3.7206	-6.4318	1.0847	-2.4084	31.241	-4.2903
125.73	-7.9981	49.635	-6.4658	1.0394	-2.4396	0.47706	-0.58587	0.25728	0.66022	-1.3176	3860.0	21.543	-3.3863	80.227	-55.482	75.764	75.724	20.512	-3.7206	-6.4318	1.0847	-2.4084	31.241	-4.2903
125.72	-8.0142	49.646	-6.4635	1.0364	-2.4383	0.47764	-0.59104	0.24212	0.66022	-1.3176	3859.3	21.549	-3.3931	80.226	-55.626	75.765	75.724	20.512	-3.7206	-6.4318	1.0847	-2.4084	31.241	-4.2903
125.72	-8.0299	49.656	-6.4611	1.0334	-2.4371	0.47744	-0.59531	0.22685	0.66022	-1.3176	3858.7	21.553	-3.3998	80.226	-55.766	75.765	75.724	20.512	-3.7206	-6.4318	1.0847	-2.4084	31.241	-4.2903
125.71	-8.0453	49.665	-6.4587	1.0305	-2.4361	0.47648	-0.59869	0.21148	0.66022	-1.3176	3858.0	21.558	-3.4063	80.225	-55.903	75.766	75.724	20.512	-3.7206	-6.4318	1.0847	-2.4084	31.241	-4.2903
125.71	-8.0603	49.674	-6.4563	1.0275	-2.435	0.47477	-0.60121	0.19605	0.66022	-1.3176	3857.4	21.562	-3.4127	80.225	-56.035	75.766	75.724	20.512	-3.7206	-6.4318	1.0847	-2.4084	31.241	-4.2903
125.7	-8.0749	49.681	-6.4539	1.0244	-2.4341	0.47233	-0.60289	0.18059	0.66022	-1.3176	3856.7	21.566	-3.4189	80.225	-56.162	75.766	75.724	20.512	-3.7206	-6.4318	1.0847	-2.4084	31.241	-4.2903
125.7	-8.089	49.688	-6.4516	1.0214	-2.4332	0.46918	-0.60375	0.16511	0.66022	-1.3176	3856.0	21.569	-3.4249	80.225	-56.285	75.767	75.724	20.512	-3.7206	-6.4318	1.0847	-2.4084	31.241	-4.2903
125.69	-8.1026	49.694	-6.4492	1.0184	-2.4324	0.46535	-0.60381	0.14965	0.66022	-1.3176	3855.4	21.572	-3.4307	80.224	-56.402	75.768	75.724	20.512	-3.7206	-6.4318	1.0847	-2.4084	31.241	-4.2903
125.69	-8.1158	49.699	-6.4469	1.0154	-2.4317	0.46085	-0.60311	0.13422	0.66022	-1.3176	3854.7	21.574	-3.4362	80.224	-56.514	75.768	75.724	20.512	-3.7206	-6.4318	1.0847	-2.4084	31.241	-4.2903
125.69	-8.1284	49.703	-6.4446	1.0124	-2.4311	0.45572	-0.60165	0.11886	0.66022	-1.3176	3854.1	21.576	-3.4416	80.224	-56.62	75.769	75.724	20.512	-3.7206	-6.4318	1.0847	-2.4084	31.241	-4.2903
125.69	-8.1405	49.707	-6.4424	1.0094	-2.4305	0.44998	-0.59948	0.10358	0.66022	-1.3176	3853.4	21.578	-3.4467	80.224	-56.72	75.77	75.724	20.512	-3.7206	-6.4318	1.0847	-2.4084	31.241	-4.2903
125.68	-8.152	49.71	-6.4401	1.0064	-2.4301	0.44366	-0.59662	0.088408	0.66022	-1.3176	3852.7	21.58	-3.4516	80.224	-56.814	75.77	75.724	20.512	-3.7206	-6.4318	1.0847	-2.4084	31.241	-4.2903
125.68	-8.163	49.713	-6.4379	1.0034	-2.4297	0.43677	-0.59308	0.073364	0.66022	-1.3176	3852.1	21.581	-3.4563	80.224	-56.901	75.771	75.724	20.512	-3.7206	-6.4318	1.0847	-2.4084	31.241	-4.2903
125.68	-8.1734	49.715	-6.4358	1.0005	-2.4293	0.42936	-0.5889	0.058468	0.66022	-1.3176	3851.4	21.582	-3.4607	80.225	-56.982	75.772	75.724	20.512	-3.7206	-6.4318	1.0847	-2.4084	31.241	-4.2903
125.68	-8.1832	49.716	-6.4336	0.99752	-2.4291	0.42145	-0.58412	0.04374	0.66022	-1.3176	3850.7	21.583	-3.4648	80.225	-57.055	75.773	75.724	20.512	-3.7206	-6.4318	1.0847	-2.4084	31.241	-4.2903
125.68	-8.1925	49.717	-6.4316	0.99462	-2.4289	0.41307	-0.57874	0.029199	0.66022	-1.3176	3850.1	21.583	-3.4688	80.225	-57.122	75.774	75.724	20.512	-3.7206	-6.4318	1.0847	-2.4084	31.241	-4.2903
125.68	-8.2012	49.717	-6.4295	0.99174	-2.4288	0.40424	-0.5728	0.014862	0.66022	-1.3176	3849.4	21.583	-3.4724	80.225	-57.181	75.775	75.724	20.512	-3.7206	-6.4318	1.0847	-2.4084	31.241	-4.2903
125.68	-8.2093	49.717	-6.4275	0.98889	-2.4287	0.395	-0.56633	0.00074577	0.66022	-1.3176	3848.7	21.583	-3.4759	80.226	-57.233	75.776	75.724	20.512	-3.7206	-6.4318	1.0847	-2.4084	31.241	-4.2903
125.68	-8.2169	49.717	-6.4256	0.98608	-2.4288	0.38538	-0.55935	-0.013134	0.66022	-1.3176	3848.1	21.583	-3.479	80.226	-57.277	75.777	75.724	20.512	-3.7206	-6.4318	1.0847	-2.4084	31.241	-4.2903
125.68	-8.2238	49.716	-6.4237	0.9833	-2.4289	0.37541	-0.5519	-0.026763	0.66022	-1.3176	3847.4	21.583	-3.482	80.226	-57.313	75.778	75.724	20.512	-3.7206	-6.4318	1.0847	-2.4084	31.241	-4.2903
125.68	-8.2303	49.715	-6.4218	0.98056	-2.429	0.3651	-0.54399	-0.040127	0.66022	-1.3176	3846.8	21.582	-3.4847	80.227	-57.342	75.78	75.724	20.512	-3.7206	-6.4318	1.0847	-2.4084	31.241	-4.2903
125.68	-8.2361	49.714	-6.42	0.97786	-2.4293	0.35451	-0.53565	-0.053213	0.66022	-1.3176	3846.1	21.581	-3.4872	80.227	-57.363	75.781	75.724	20.512	-3.7206	-6.4318	1.0847	-2.4084	31.241	-4.2903
125.68	-8.2415	49.712	-6.4183	0.9752	-2.4296	0.34364	-0.52691	-0.06601	0.66022	-1.3176	3845.4	21.581	-3.4894	80.228	-57.376	75.782	75.724	20.512	-3.7206	-6.4318	1.0847	-2.4084	31.241	-4.2903
125.68	-8.2463	49.71	-6.4166	0.97259	-2.4299	0.33253	-0.5178	-0.078508	0.66022	-1.3176	3844.8	21.58	-3.4914	80.228	-57.381	75.783	75.724	20.512	-3.7206	-6.4318	1.0847	-2.4084	31.241	-4.2903
125.69	-8.2507	49.708	-6.4149	0.97002	-2.4304	0.32121	-0.50833	-0.090697	0.66022	-1.3176	3844.1	21.578	-3.4933	80.229	-57.379	75.784	75.724	20.512	-3.7206	-6.4318	1.0847	-2.4084	31.241	-4.2903
125.69	-8.2546	49.706	-6.4134	0.96751	-2.4308	0.3097	-0.49853	-0.10257	0.66022	-1.3176	3843.4	21.577	-3.4949	80.229	-57.369	75.786	75.724	20.512	-3.7206	-6.4318	1.0847	-2.4084	31.241	-4.2903
125.69	-8.258	49.703	-6.4118	0.96504	-2.4314	0.29804	-0.48843	-0.11411	0.66022	-1.3176	3842.8	21.576	-3.4963	80.23	-57.351	75.787	75.724	20.512	-3.7206	-6.4318	1.0847	-2.4084	31.241	-4.2903
125.69	-8.2609	49.701	-6.4104	0.96262	-2.432	0.28623	-0.47805	-0.12532	0.66022	-1.3176	3842.1	21.575	-3.4975	80.23	-57.325	75.788	75.724	20.512	-3.7206	-6.4318	1.0847	-2.4084	31.241	-4.2903
125.69	-8.2635	49.698	-6.409	0.96026	-2.4326	0.27432	-0.46741	-0.1362	0.66022	-1.3176	3841.4	21.573	-3.4986	80.231	-57.292	75.79	75.724	20.512	-3.7206	-6.4318	1.0847	-2.4084	31.241	-4.2903
125.7	-8.2657	49.695	-6.4076	0.95795	-2.4333	0.26232	-0.45653	-0.14673	0.66022	-1.3176	3840.8	21.572	-3.4995	80.232	-57.252	75.791	75.724	20.512	-3.7206	-6.4318	1.0847	-2.4084	31.241	-4.2903
125.7	-8.2675	49.692	-6.4064	0.95569	-2.4341	0.25025	-0.44544	-0.15691	0.66022	-1.3176	3840.1	21.57	-3.5002	80.232	-57.205	75.792	75.724	20.512	-3.7206	-6.4318	1.0847	-2.4084	31.241	-4.2903
125.7	-8.269	49.689	-6.4051	0.95349	-2.4349	0.23815	-0.43414	-0.16675	0.66022	-1.3176	3839.4	21.569	-3.5008	80.233	-57.15	75.794	75.724	20.512	-3.7206	-6.4318	1.0847	-2.4084	31.241	-4.2903
125.7	-8.2702	49.686	-6.404	0.95135	-2.4358	0.22602	-0.42267	-0.17623	0.66022	-1.3176	3838.8	21.567	-3.5013	80.234	-57.09	75.795	75.724	20.512	-3.7206	-6.4318	1.0847	-2.4084	31.241	-4.2903
125.7	-8.2711	49.683	-6.4029	0.94927	-2.4367	0.21389	-0.41103	-0.18535	0.66022	-1.3176	3838.1	21.566	-3.5017	80.234	-57.022	75.796	75.724	20.512	-3.7206	-6.4318	1.0847	-2.4084	31.241	-4.2903
125.71	-8.2718	49.68	-6.4018	0.94724	-2.4376	0.20178	-0.39925	-0.19413	0.66022	-1.3176	3837.5	21.564	-3.5019	80.235	-56.948	75.798	75.724	20.512	-3.7206	-6.4318	1.0847	-2.4084	31.241	-4.2903
125.71	-8.2723	49.677	-6.4009	0.94528	-2.4386	0.1897	-0.38735	-0.20254	0.66022	-1.3176	3836.8	21.563	-3.5021	80.235	-56.869	75.799	75.724	20.512	-3.7206	-6.4318	1.0847	-2.4084	31.241	-4.2903
125.71	-8.2725	49.674	-6.3999	0.94337	-2.4396	0.17767	-0.37533	-0.21061	0.66022	-1.3176	3836.1	21.561	-3.5022	80.236	-56.783	75.8	75.724	20.512	-3.7206	-6.4318	1.0847	-2.4084	31.241	-4.2903
125.71	-8.2727	49.671	-6.3991	0.94152	-2.4407	0.16572	-0.36321	-0.21832	0.66022	-1.3176	3835.5	21.56	-3.5022	80.237	-56.692	75.802	75.724	20.512	-3.7206	-6.4318	1.0847	-2.4084	31.241	-4.2903
125.72	-8.2727	49.668	-6.3983	0.93974	-2.4418	0.15384	-0.35101	-0.22568	0.66022	-1.3176	3834.8	21.558	-3.5022	80.237	-56.596	75.803	75.724	20.512	-3.7206	-6.4318	1.0847	-2.4084	31.241	-4.2903
125.72	-8.2727	49.665	-6.3975	0.93801	-2.443	0.14206	-0.33874	-0.23269	0.66022	-1.3176	3834.1	21.557	-3.5022	80.238	-56.495	75.804	75.724	20.512	-3.7206	-6.4318	1.0847	-2.4084	31.241	-4.2903
125.72	-8.2725	49.662	-6.3969	0.93635	-2.4442	0.13039	-0.32641	-0.23935	0.66022	-1.3176	3833.5	21.555	-3.5021	80.238	-56.389	75.806	75.724	20.512	-3.7206	-6.4318	1.0847	-2.4084	31.241	-4.2903
125.72	-8.2724	49.66	-6.3962	0.93475	-2.4454	0.11885	-0.31403	-0.24568	0.66022	-1.3176	3832.8	21.554	-3.502	80.239	-56.279	75.807	75.724	20.512	-3.7206	-6.4318	1.0847	-2.4084	31.241	-4.2903
125.72	-8.2723	49.657	-6.3957	0.93321	-2.4466	0.10743	-0.30161	-0.25167	0.66022	-1.3176	3832.2	21.552	-3.5019	80.24	-56.165	75.808	75.724	20.512	-3.7206	-6.4318	1.0847	-2.4084	31.241	-4.2903
125.73	-8.2722	49.654	-6.3952	0.93173	-2.4479	0.096155	-0.28915	-0.25732	0.66022	-1.3176	3831.5	21.551	-3.5019	80.24	-56.047	75.809	75.724	20.512	-3.7206	-6.4318	1.0847	-2.4084	31.241	-4.2903
125.73	-8.2722	49.651	-6.3947	0.93032	-2.4492	0.085029	-0.27668	-0.26265	0.66022	-1.3176	3830.8	21.549	-3.5019	80.24	-55.926	75.811	75.724	20.512	-3.7206	-6.4318	1.0847	-2.4084	31.241	-4.2903
125.73	-8.2723	49.648	-6.3943	0.92897	-2.4505	0.074062	-0.26419	-0.26766	0.66022	-1.3176	3830.2	21.548	-3.5019	80.241	-55.801	75.812	75.724	20.512	-3.7206	-6.4318	1.0847	-2.4084	31.241	-4.2903
125.73	-8.2725	49.645	-6.394	0.92768	-2.4519	0.063259	-0.25169	-0.27235	0.66022	-1.3176	3829.5	21.547	-3.5019	80.241	-55.674	75.813	75.724	20.512	-3.7206	-6.4318	1.0847	-2.4084	31.241	-4.2903
125.73	-8.2728	49.642	-6.3937	0.92645	-2.4532	0.052627	-0.23919	-0.27672	0.66022	-1.3176	3828.8	21.545	-3.5021	80.242	-55.544	75.814	75.724	20.512	-3.7206	-6.4318	1.0847	-2.4084	31.241	-4.2903
125.74	-8.2734	49.639	-6.3934	0.92528	-2.4546	0.04217	-0.22669	-0.2808	0.66022	-1.3176	3828.2	21.544	-3.5023	80.242	-55.411	75.815	75.724	20.512	-3.7206	-6.4318	1.0847	-2.4084	31.241	-4.2903
125.74	-8.2741	49.637	-6.3933	0.92418	-2.456	0.031894	-0.21419	-0.28457	0.66022	-1.3176	3827.5	21.542	-3.5026	80.242	-55.277	75.816	75.724	20.512	-3.7206	-6.4318	1.0847	-2.4084	31.241	-4.2903
125.74	-8.2751	49.634	-6.3931	0.92314	-2.4575	0.021801	-0.2017	-0.28805	0.66022	-1.3176	3826.9	21.541	-3.503	80.243	-55.14	75.817	75.724	20.512	-3.7206	-6.4318	1.0847	-2.4084	31.241	-4.2903
125.74	-8.2763	49.63	-6.393	0.92217	-2.4589	0.011894	-0.18923	-0.29125	0.66022	-1.3176	3826.2	21.539	-3.5035	80.243	-55.002	75.818	75.724	20.512	-3.7206	-6.4318	1.0847	-2.4084	31.241	-4.2903
125.74	-8.2778	49.627	-6.393	0.92125	-2.4604	0.0021755	-0.17677	-0.29416	0.66022	-1.3176	3825.6	21.538	-3.5041	80.243	-54.863	75.819	75.724	20.512	-3.7206	-6.4318	1.0847	-2.4084	31.241	-4.2903
125.74	-8.2796	49.624	-6.393	0.9204	-2.4619	-0.0073533	-0.16432	-0.2968	0.66022	-1.3176	3824.9	21.536	-3.5049	80.243	-54.722	75.82	75.724	20.512	-3.7206	-6.4318	1.0847	-2.4084	31.241	-4.2903
125.74	-8.2817	49.621	-6.3931	0.91961	-2.4634	-0.016692	-0.15189	-0.29918	0.66022	-1.3176	3824.2	21.535	-3.5058	80.243	-54.581	75.821	75.724	20.512	-3.7206	-6.4318	1.0847	-2.4084	31.241	-4.2903
125.75	-8.2841	49.617	-6.3932	0.91888	-2.4649	-0.02584	-0.13948	-0.30129	0.66022	-1.3176	3823.6	21.533	-3.5068	80.243	-54.439	75.822	75.724	20.512	-3.7206	-6.4318	1.0847	-2.4084	31.241	-4.2903
125.75	-8.2868	49.613	-6.3933	0.91821	-2.4664	-0.034799	-0.12709	-0.30315	0.66022	-1.3176	3822.9	21.532	-3.5079	80.243	-54.296	75.822	75.724	20.512	-3.7206	-6.4318	1.0847	-2.4084	31.241	-4.2903
125.75	-8.2899	49.61	-6.3935	0.91761	-2.4679	-0.043568	-0.11471	-0.30476	0.66022	-1.3176	3822.3	21.53	-3.5093	80.243	-54.153	75.823	75.724	20.512	-3.7206	-6.4318	1.0847	-2.4084	31.241	-4.2903
125.75	-8.2934	49.605	-6.3938	0.91707	-2.4694	-0.05215	-0.10234	-0.30613	0.66022	-1.3176	3821.6	21.528	-3.5107	80.243	-54.011	75.824	75.724	20.512	-3.7206	-6.4318	1.0847	-2.4084	31.241	-4.2903
125.75	-8.2972	49.601	-6.3941	0.91658	-2.4709	-0.060547	-0.089996	-0.30727	0.66022	-1.3176	3821.0	21.526	-3.5123	80.243	-53.869	75.824	75.724	20.512	-3.7206	-6.4318	1.0847	-2.4084	31.241	-4.2903
125.75	-8.3014	49.596	-6.3944	0.91617	-2.4725	-0.068761	-0.077662	-0.30817	0.66022	-1.3176	3820.3	21.524	-3.5141	80.243	-53.727	75.825	75.724	20.512	-3.7206	-6.4318	1.0847	-2.4084	31.241	-4.2903
125.75	-8.3059	49.592	-6.3947	0.91581	-2.474	-0.076794	-0.065339	-0.30885	0.66022	-1.3176	3819.6	21.522	-3.5161	80.243	-53.585	75.826	75.724	20.512	-3.7206	-6.4318	1.0847	-2.4084	31.241	-4.2903
125.75	-8.3109	49.586	-6.3951	0.91551	-2.4756	-0.084649	-0.053028	-0.30931	0.66022	-1.3176	3819.0	21.52	-3.5182	80.242	-53.445	75.826	75.724	20.512	-3.7206	-6.4318	1.0847	-2.4084	31.241	-4.2903
125.76	-8.3162	49.581	-6.3956	0.91528	-2.4771	-0.09233	-0.040725	-0.30956	0.66022	-1.3176	3818.3	21.517	-3.5204	80.242	-53.305	75.826	75.724	20.512	-3.7206	-6.4318	1.0847	-2.4084	31.241	-4.2903
125.76	-8.3219	49.575	-6.3961	0.9151	-2.4787	-0.09984	-0.02843	-0.3096	0.66022	-1.3176	3817.7	21.515	-3.5229	80.242	-53.167	75.827	75.724	20.512	-3.7206	-6.4318	1.0847	-2.4084	31.241	-4.2903
125.76	-8.328	49.569	-6.3966	0.91499	-2.4802	-0.10718	-0.01614	-0.30943	0.66022	-1.3176	3817.0	21.512	-3.5255	80.241	-53.03	75.827	75.724	20.512	-3.7206	-6.4318	1.0847	-2.4084	31.241	-4.2903
125.76	-8.3344	49.562	-6.3971	0.91494	-2.4818	-0.11436	-0.0038548	-0.30906	0.66022	-1.3176	3816.4	21.51	-3.5282	80.241	-52.894	75.828	75.724	20.512	-3.7206	-6.4318	1.0847	-2.4084	31.241	-4.2903
125.76	-8.3412	49.555	-6.3977	0.91495	-2.4833	-0.12138	0.0084279	-0.30849	0.66022	-1.3176	3815.7	21.507	-3.5311	80.24	-52.76	75.828	75.724	20.512	-3.7206	-6.4318	1.0847	-2.4084	31.241	-4.2903
125.76	-8.3483	49.548	-6.3984	0.91503	-2.4848	-0.12824	0.020709	-0.30773	0.66022	-1.3176	3815.1	21.503	-3.5341	80.24	-52.628	75.828	75.724	20.512	-3.7206	-6.4318	1.0847	-2.4084	31.241	-4.2903
125.76	-8.3558	49.54	-6.399	0.91516	-2.4864	-0.13495	0.03299	-0.30678	0.66022	-1.3176	3814.4	21.5	-3.5373	80.239	-52.498	75.828	75.724	20.512	-3.7206	-6.4318	1.0847	-2.4084	31.241	-4.2903
125.77	-8.3636	49.532	-6.3997	0.91536	-2.4879	-0.14151	0.045272	-0.30564	0.66022	-1.3176	3813.8	21.497	-3.5407	80.239	-52.37	75.828	75.724	20.512	-3.7206	-6.4318	1.0847	-2.4084	31.241	-4.2903
125.77	-8.3716	49.523	-6.4004	0.91561	-2.4894	-0.14792	0.057554	-0.30431	0.66022	-1.3176	3813.1	21.493	-3.5441	80.238	-52.244	75.828	75.724	20.512	-3.7206	-6.4318	1.0847	-2.4084	31.241	-4.2903
125.77	-8.38	49.514	-6.4012	0.91593	-2.491	-0.15419	0.069838	-0.3028	0.66022	-1.3176	3812.5	21.489	-3.5477	80.237	-52.121	75.828	75.724	20.512	-3.7206	-6.4318	1.0847	-2.4084	31.241	-4.2903
125.77	-8.3887	49.504	-6.402	0.91631	-2.4925	-0.16032	0.082122	-0.30111	0.66022	-1.3176	3811.8	21.485	-3.5514	80.236	-52.0	75.829	75.724	20.512	-3.7206	-6.4318	1.0847	-2.4084	31.241	-4.2903
125.77	-8.3975	49.494	-6.4028	0.91675	-2.494	-0.16632	0.094406	-0.29924	0.66022	-1.3176	3811.2	21.48	-3.5552	80.236	-51.881	75.828	75.724	20.512	-3.7206	-6.4318	1.0847	-2.4084	31.241	-4.2903
125.78	-8.4067	49.483	-6.4036	0.91726	-2.4955	-0.17218	0.10669	-0.29719	0.66022	-1.3176	3810.5	21.476	-3.5591	80.235	-51.766	75.828	75.724	20.512	-3.7206	-6.4318	1.0847	-2.4084	31.241	-4.2903
125.78	-8.416	49.471	-6.4045	0.91782	-2.4969	-0.17791	0.11897	-0.29495	0.66022	-1.3176	3809.9	21.471	-3.5631	80.234	-51.653	75.828	75.724	20.512	-3.7206	-6.4318	1.0847	-2.4084	31.241	-4.2903
125.78	-8.4254	49.459	-6.4054	0.91845	-2.4984	-0.18351	0.13125	-0.29255	0.66022	-1.3176	3809.2	21.466	-3.5671	80.233	-51.543	75.828	75.724	20.512	-3.7206	-6.4318	1.0847	-2.4084	31.241	-4.2903
125.78	-8.4351	49.447	-6.4063	0.91913	-2.4999	-0.18899	0.14351	-0.28996	0.66022	-1.3176	3808.6	21.46	-3.5713	80.232	-51.436	75.828	75.724	20.512	-3.7206	-6.4318	1.0847	-2.4084	31.241	-4.2903
125.79	-8.4448	49.434	-6.4073	0.91988	-2.5013	-0.19434	0.15577	-0.28719	0.66022	-1.3176	3807.9	21.455	-3.5754	80.231	-51.332	75.828	75.724	20.512	-3.7206	-6.4318	1.0847	-2.4084	31.241	-4.2903
125.79	-8.4546	49.42	-6.4083	0.92069	-2.5027	-0.19956	0.16801	-0.28424	0.66022	-1.3176	3807.3	21.449	-3.5796	80.23	-51.232	75.828	75.724	20.512	-3.7206	-6.4318	1.0847	-2.4084	31.241	-4.2903
125.79	-8.4645	49.406	-6.4093	0.92156	-2.5041	-0.20466	0.18023	-0.28112	0.66022	-1.3176	3806.6	21.443	-3.5839	80.229	-51.135	75.828	75.724	20.512	-3.7206	-6.4318	1.0847	-2.4084	31.241	-4.2903
125.79	-8.4743	49.391	-6.4103	0.92249	-2.5055	-0.20964	0.19243	-0.27781	0.66022	-1.3176	3806.0	21.437	-3.5881	80.228	-51.041	75.827	75.724	20.512	-3.7206	-6.4318	1.0847	-2.4084	31.241	-4.2903
125.8	-8.4842	49.376	-6.4114	0.92349	-2.5069	-0.21449	0.20459	-0.27432	0.66022	-1.3176	3805.4	21.43	-3.5923	80.227	-50.95	75.827	75.724	20.512	-3.7206	-6.4318	1.0847	-2.4084	31.241	-4.2903
125.8	-8.494	49.36	-6.4125	0.92454	-2.5083	-0.21922	0.21672	-0.27064	0.66022	-1.3176	3804.7	21.423	-3.5965	80.226	-50.864	75.827	75.724	20.512	-3.7206	-6.4318	1.0847	-2.4084	31.241	-4.2903
125.81	-8.5038	49.343	-6.4136	0.92565	-2.5096	-0.22383	0.22879	-0.26678	0.66022	-1.3176	3804.1	21.416	-3.6007	80.225	-50.781	75.826	75.724	20.512	-3.7206	-6.4318	1.0847	-2.4084	31.241	-4.2903
125.81	-8.5134	49.326	-6.4147	0.92683	-2.511	-0.22831	0.24082	-0.26273	0.66022	-1.3176	3803.4	21.409	-3.6048	80.224	-50.701	75.826	75.724	20.512	-3.7206	-6.4318	1.0847	-2.4084	31.241	-4.2903
125.81	-8.5228	49.309	-6.4159	0.92806	-2.5123	-0.23266	0.25278	-0.25849	0.66022	-1.3176	3802.8	21.401	-3.6089	80.223	-50.626	75.826	75.724	20.512	-3.7206	-6.4318	1.0847	-2.4084	31.241	-4.2903
125.82	-8.5321	49.291	-6.417	0.92935	-2.5135	-0.23688	0.26466	-0.25405	0.66022	-1.3176	3802.1	21.393	-3.6129	80.222	-50.554	75.826	75.724	20.512	-3.7206	-6.4318	1.0847	-2.4084	31.241	-4.2903
125.82	-8.5412	49.272	-6.4182	0.93071	-2.5148	-0.24237	0.2772	-0.24955	0.66022	-1.3176	3801.5	21.385	-3.6168	80.221	-50.486	75.825	75.724	20.512	-3.7206	-6.4318	1.0847	-2.4084	31.241	-4.2903
125.83	-8.5499	49.253	-6.4195	0.93213	-2.516	-0.24811	0.28984	-0.24486	0.66022	-1.3176	3800.8	21.377	-3.6205	80.219	-50.422	75.825	75.724	20.512	-3.7206	-6.4318	1.0847	-2.4084	31.241	-4.2903
125.83	-8.5584	49.233	-6.4207	0.93361	-2.5172	-0.25371	0.30235	-0.23995	0.66022	-1.3176	3800.2	21.368	-3.6242	80.218	-50.362	75.825	75.724	20.512	-3.7206	-6.4318	1.0847	-2.4084	31.241	-4.2903
125.84	-8.5666	49.213	-6.422	0.93515	-2.5184	-0.25916	0.31472	-0.23482	0.66022	-1.3176	3799.6	21.36	-3.6277	80.217	-50.305	75.824	75.724	20.512	-3.7206	-6.4318	1.0847	-2.4084	31.241	-4.2903
125.84	-8.5743	49.193	-6.4233	0.93675	-2.5196	-0.26445	0.32693	-0.22946	0.66022	-1.3176	3798.9	21.351	-3.631	80.216	-50.253	75.824	75.724	20.512	-3.7206	-6.4318	1.0847	-2.4084	31.241	-4.2903
125.85	-8.5817	49.172	-6.4246	0.93842	-2.5207	-0.26958	0.33898	-0.22388	0.66022	-1.3176	3798.3	21.342	-3.6342	80.215	-50.205	75.824	75.724	20.512	-3.7206	-6.4318	1.0847	-2.4084	31.241	-4.2903
125.86	-8.5887	49.151	-6.426	0.94014	-2.5218	-0.27455	0.35084	-0.21806	0.66022	-1.3176	3797.6	21.332	-3.6372	80.214	-50.162	75.823	75.724	20.512	-3.7206	-6.4318	1.0847	-2.4084	31.241	-4.2903
125.86	-8.5952	49.13	-6.4274	0.94193	-2.5229	-0.27933	0.3625	-0.21202	0.66022	-1.3176	3797.0	21.323	-3.64	80.213	-50.122	75.823	75.724	20.512	-3.7206	-6.4318	1.0847	-2.4084	31.241	-4.2903
125.87	-8.6012	49.108	-6.4288	0.94377	-2.524	-0.28393	0.37393	-0.20575	0.66022	-1.3176	3796.3	21.313	-3.6426	80.212	-50.086	75.823	75.724	20.512	-3.7206	-6.4318	1.0847	-2.4084	31.241	-4.2903
125.87	-8.6066	49.086	-6.4302	0.94567	-2.525	-0.28834	0.38512	-0.19925	0.66022	-1.3176	3795.7	21.304	-3.645	80.211	-50.055	75.823	75.724	20.512	-3.7206	-6.4318	1.0847	-2.4084	31.241	-4.2903
125.88	-8.6115	49.064	-6.4317	0.94762	-2.5259	-0.29254	0.39605	-0.19252	0.66022	-1.3176	3795.1	21.294	-3.6471	80.21	-50.028	75.822	75.724	20.512	-3.7206	-6.4318	1.0847	-2.4084	31.241	-4.2903
125.89	-8.6159	49.041	-6.4332	0.94963	-2.5269	-0.29653	0.4067	-0.18556	0.66022	-1.3176	3794.4	21.284	-3.649	80.209	-50.005	75.822	75.724	20.512	-3.7206	-6.4318	1.0847	-2.4084	31.241	-4.2903
125.89	-8.6196	49.019	-6.4346	0.95169	-2.5278	-0.30029	0.41705	-0.17836	0.66022	-1.3176	3793.8	21.274	-3.6506	80.208	-49.986	75.822	75.724	20.512	-3.7206	-6.4318	1.0847	-2.4084	31.241	-4.2903
125.9	-8.6227	48.996	-6.4362	0.9538	-2.5287	-0.30383	0.42709	-0.17094	0.66022	-1.3176	3793.1	21.264	-3.652	80.207	-49.972	75.822	75.724	20.512	-3.7206	-6.4318	1.0847	-2.4084	31.241	-4.2903
125.91	-8.6252	48.973	-6.4377	0.95596	-2.5295	-0.30712	0.43678	-0.16329	0.66022	-1.3176	3792.5	21.254	-3.6531	80.206	-49.961	75.822	75.724	20.512	-3.7206	-6.4318	1.0847	-2.4084	31.241	-4.2903
125.92	-8.627	48.95	-6.4392	0.95816	-2.5303	-0.31016	0.44612	-0.15541	0.66022	-1.3176	3791.9	21.244	-3.6539	80.205	-49.955	75.822	75.724	20.512	-3.7206	-6.4318	1.0847	-2.4084	31.241	-4.2903
125.92	-8.6281	48.928	-6.4408	0.96042	-2.5311	-0.31294	0.45507	-0.1473	0.66022	-1.3176	3791.2	21.234	-3.6543	80.204	-49.953	75.822	75.724	20.512	-3.7206	-6.4318	1.0847	-2.4084	31.241	-4.2903
125.93	-8.6284	48.905	-6.4424	0.96271	-2.5318	-0.31544	0.46362	-0.13897	0.66022	-1.3176	3790.6	21.224	-3.6545	80.204	-49.956	75.822	75.724	20.512	-3.7206	-6.4318	1.0847	-2.4084	31.241	-4.2903
125.94	-8.6281	48.882	-6.4439	0.96505	-2.5325	-0.31765	0.47175	-0.13042	0.66022	-1.3176	3789.9	21.214	-3.6544	80.203	-49.962	75.822	75.724	20.512	-3.7206	-6.4318	1.0847	-2.4084	31.241	-4.2903
125.94	-8.627	48.86	-6.4455	0.96743	-2.5331	-0.31958	0.47944	-0.12165	0.66022	-1.3176	3789.3	21.204	-3.654	80.202	-49.973	75.822	75.724	20.512	-3.7206	-6.4318	1.0847	-2.4084	31.241	-4.2903
125.95	-8.6251	48.838	-6.4471	0.96985	-2.5337	-0.32119	0.48667	-0.11267	0.66022	-1.3176	3788.7	21.194	-3.6532	80.202	-49.988	75.822	75.724	20.512	-3.7206	-6.4318	1.0847	-2.4084	31.241	-4.2903
125.96	-8.6225	48.816	-6.4487	0.9723	-2.5342	-0.32249	0.49341	-0.10349	0.66022	-1.3176	3788.0	21.184	-3.6521	80.201	-50.008	75.822	75.724	20.512	-3.7206	-6.4318	1.0847	-2.4084	31.241	-4.2903
125.97	-8.6191	48.794	-6.4504	0.97478	-2.5347	-0.32346	0.49964	-0.094097	0.66022	-1.3176	3787.4	21.174	-3.6507	80.2	-50.031	75.822	75.724	20.512	-3.7206	-6.4318	1.0847	-2.4084	31.241	-4.2903
125.97	-8.6149	48.772	-6.452	0.97729	-2.5352	-0.3241	0.50535	-0.08451	0.66022	-1.3176	3786.7	21.164	-3.649	80.2	-50.059	75.822	75.724	20.512	-3.7206	-6.4318	1.0847	-2.4084	31.241	-4.2903
125.98	-8.6099	48.751	-6.4536	0.97983	-2.5355	-0.32439	0.51051	-0.074733	0.66022	-1.3176	3786.1	21.155	-3.6469	80.199	-50.091	75.823	75.724	20.512	-3.7206	-6.4318	1.0847	-2.4084	31.241	-4.2903
125.99	-8.6041	48.731	-6.4552	0.9824	-2.5359	-0.32432	0.51511	-0.064772	0.66022	-1.3176	3785.5	21.146	-3.6445	80.199	-50.126	75.823	75.724	20.512	-3.7206	-6.4318	1.0847	-2.4084	31.241	-4.2903
126.0	-8.5976	48.711	-6.4568	0.98498	-2.5362	-0.32388	0.51913	-0.054636	0.66022	-1.3176	3784.8	21.136	-3.6417	80.198	-50.166	75.823	75.724	20.512	-3.7206	-6.4318	1.0847	-2.4084	31.241	-4.2903
126.0	-8.5902	48.691	-6.4585	0.98759	-2.5364	-0.32307	0.52254	-0.044334	0.66022	-1.3176	3784.2	21.128	-3.6386	80.198	-50.21	75.824	75.724	20.512	-3.7206	-6.4318	1.0847	-2.4084	31.241	-4.2903
126.01	-8.5821	48.672	-6.4601	0.99021	-2.5366	-0.32188	0.52533	-0.033873	0.66022	-1.3176	3783.5	21.119	-3.6352	80.198	-50.258	75.824	75.724	20.512	-3.7206	-6.4318	1.0847	-2.4084	31.241	-4.2903
126.02	-8.5732	48.654	-6.4617	0.99284	-2.5368	-0.32029	0.52749	-0.023265	0.66022	-1.3176	3782.9	21.111	-3.6314	80.197	-50.31	75.825	75.724	20.512	-3.7206	-6.4318	1.0847	-2.4084	31.241	-4.2903
126.03	-8.5635	48.636	-6.4633	0.99548	-2.5369	-0.31831	0.52899	-0.012519	0.66022	-1.3176	3782.2	21.102	-3.6273	80.197	-50.366	75.825	75.724	20.512	-3.7206	-6.4318	1.0847	-2.4084	31.241	-4.2903
126.03	-8.5531	48.619	-6.4649	0.99813	-2.5369	-0.31592	0.52982	-0.0016473	0.66022	-1.3176	3781.6	21.095	-3.6229	80.197	-50.426	75.826	75.724	20.512	-3.7206	-6.4318	1.0847	-2.4084	31.241	-4.2903
126.04	-8.5419	48.602	-6.4664	1.0008	-2.5369	-0.31312	0.52997	0.0093391	0.66022	-1.3176	3781.0	21.087	-3.6182	80.197	-50.49	75.826	75.724	20.512	-3.7206	-6.4318	1.0847	-2.4084	31.241	-4.2903
126.05	-8.53	48.587	-6.468	1.0034	-2.5368	-0.3099	0.52941	0.020427	0.66022	-1.3176	3780.3	21.08	-3.6131	80.197	-50.557	75.827	75.724	20.512	-3.7206	-6.4318	1.0847	-2.4084	31.241	-4.2903
126.05	-8.5174	48.572	-6.4695	1.0061	-2.5367	-0.30626	0.52815	0.031604	0.66022	-1.3176	3779.7	21.073	-3.6078	80.197	-50.629	75.827	75.724	20.512	-3.7206	-6.4318	1.0847	-2.4084	31.241	-4.2903
126.06	-8.504	48.558	-6.4711	1.0087	-2.5365	-0.3022	0.52616	0.042856	0.66022	-1.3176	3779.0	21.067	-3.6021	80.197	-50.704	75.828	75.724	20.512	-3.7206	-6.4318	1.0847	-2.4084	31.241	-4.2903
126.07	-8.4901	48.545	-6.4726	1.0113	-2.5363	-0.29771	0.52344	0.054169	0.66022	-1.3176	3778.4	21.061	-3.5962	80.197	-50.782	75.829	75.724	20.512	-3.7206	-6.4318	1.0847	-2.4084	31.241	-4.2903
126.07	-8.4754	48.533	-6.474	1.0139	-2.536	-0.29279	0.51997	0.065527	0.66022	-1.3176	3777.7	21.055	-3.59	80.197	-50.865	75.83	75.724	20.512	-3.7206	-6.4318	1.0847	-2.4084	31.241	-4.2903
126.08	-8.4601	48.522	-6.4755	1.0165	-2.5356	-0.28744	0.51575	0.076916	0.66022	-1.3176	3777.1	21.05	-3.5835	80.197	-50.951	75.831	75.724	20.512	-3.7206	-6.4318	1.0847	-2.4084	31.241	-4.2903
126.08	-8.4443	48.512	-6.4769	1.0191	-2.5352	-0.28165	0.51078	0.088319	0.66022	-1.3176	3776.5	21.045	-3.5767	80.197	-51.04	75.832	75.724	20.512	-3.7206	-6.4318	1.0847	-2.4084	31.241	-4.2903
126.09	-8.4278	48.503	-6.4783	1.0216	-2.5347	-0.27543	0.50504	0.099719	0.66022	-1.3176	3775.8	21.041	-3.5697	80.197	-51.134	75.833	75.724	20.512	-3.7206	-6.4318	1.0847	-2.4084	31.241	-4.2903
126.09	-8.4108	48.495	-6.4797	1.0241	-2.5342	-0.26879	0.49853	0.1111	0.66022	-1.3176	3775.2	21.037	-3.5625	80.198	-51.23	75.833	75.724	20.512	-3.7206	-6.4318	1.0847	-2.4084	31.241	-4.2903
126.1	-8.3933	48.488	-6.481	1.0266	-2.5336	-0.26171	0.49125	0.12244	0.66022	-1.3176	3774.5	21.033	-3.5551	80.198	-51.33	75.835	75.724	20.512	-3.7206	-6.4318	1.0847	-2.4084	31.241	-4.2903
126.1	-8.3754	48.482	-6.4823	1.0291	-2.533	-0.25421	0.4832	0.13373	0.66022	-1.3176	3773.9	21.03	-3.5475	80.198	-51.433	75.836	75.724	20.512	-3.7206	-6.4318	1.0847	-2.4084	31.241	-4.2903
126.1	-8.357	48.478	-6.4835	1.0314	-2.5323	-0.24629	0.47438	0.14495	0.66022	-1.3176	3773.2	21.028	-3.5396	80.199	-51.54	75.837	75.724	20.512	-3.7206	-6.4318	1.0847	-2.4084	31.241	-4.2903
126.11	-8.3381	48.474	-6.4847	1.0338	-2.5315	-0.23796	0.46479	0.15607	0.66022	-1.3176	3772.6	21.026	-3.5316	80.199	-51.649	75.838	75.724	20.512	-3.7206	-6.4318	1.0847	-2.4084	31.241	-4.2903
126.11	-8.319	48.472	-6.4859	1.0361	-2.5307	-0.22922	0.45443	0.16709	0.66022	-1.3176	3771.9	21.025	-3.5235	80.2	-51.762	75.839	75.724	20.512	-3.7206	-6.4318	1.0847	-2.4084	31.241	-4.2903
126.11	-8.2994	48.47	-6.487	1.0383	-2.5298	-0.22007	0.44332	0.17797	0.66022	-1.3176	3771.3	21.024	-3.5152	80.2	-51.878	75.84	75.724	20.512	-3.7206	-6.4318	1.0847	-2.4084	31.241	-4.2903
126.12	-8.2796	48.47	-6.4881	1.0405	-2.5289	-0.21054	0.43146	0.18871	0.66022	-1.3176	3770.7	21.023	-3.5068	80.201	-51.997	75.841	75.724	20.512	-3.7206	-6.4318	1.0847	-2.4084	31.241	-4.2903
126.12	-8.2596	48.472	-6.4891	1.0427	-2.528	-0.20062	0.41885	0.19928	0.66022	-1.3176	3770.0	21.024	-3.4982	80.201	-52.119	75.843	75.724	20.512	-3.7206	-6.4318	1.0847	-2.4084	31.241	-4.2903
126.12	-8.2393	48.474	-6.4901	1.0447	-2.5269	-0.19032	0.40551	0.20966	0.66022	-1.3176	3769.4	21.024	-3.4896	80.202	-52.243	75.844	75.724	20.512	-3.7206	-6.4318	1.0847	-2.4084	31.241	-4.2903
126.12	-8.2189	48.477	-6.491	1.0467	-2.5259	-0.17967	0.39146	0.21983	0.66022	-1.3176	3768.7	21.026	-3.4809	80.202	-52.371	75.845	75.724	20.512	-3.7206	-6.4318	1.0847	-2.4084	31.241	-4.2903
126.12	-8.1983	48.482	-6.4919	1.0486	-2.5247	-0.16866	0.3767	0.22978	0.66022	-1.3176	3768.1	21.027	-3.4722	80.203	-52.501	75.847	75.724	20.512	-3.7206	-6.4318	1.0847	-2.4084	31.241	-4.2903
126.12	-8.1777	48.488	-6.4927	1.0505	-2.5236	-0.15732	0.36126	0.23948	0.66022	-1.3176	3767.4	21.03	-3.4634	80.204	-52.634	75.848	75.724	20.512	-3.7206	-6.4318	1.0847	-2.4084	31.241	-4.2903
126.12	-8.157	48.495	-6.4935	1.0522	-2.5223	-0.14566	0.34515	0.24892	0.66022	-1.3176	3766.8	21.033	-3.4546	80.204	-52.769	75.849	75.724	20.512	-3.7206	-6.4318	1.0847	-2.4084	31.241	-4.2903
126.12	-8.1363	48.504	-6.4942	1.0539	-2.5211	-0.13369	0.32839	0.25807	0.66022	-1.3176	3766.1	21.036	-3.4458	80.205	-52.907	75.851	75.724	20.512	-3.7206	-6.4318	1.0847	-2.4084	31.241	-4.2903
126.12	-8.1156	48.513	-6.4948	1.0555	-2.5198	-0.12143	0.311	0.26692	0.66022	-1.3176	3765.5	21.04	-3.437	80.206	-53.047	75.852	75.724	20.512	-3.7206	-6.4318	1.0847	-2.4084	31.241	-4.2903
126.12	-8.0951	48.524	-6.4954	1.057	-2.5184	-0.10889	0.29301	0.27545	0.66022	-1.3176	3764.8	21.044	-3.4282	80.207	-53.19	75.854	75.724	20.512	-3.7206	-6.4318	1.0847	-2.4084	31.241	-4.2903
126.12	-8.0747	48.536	-6.4959	1.0585	-2.517	-0.096094	0.27444	0.28365	0.66022	-1.3176	3764.2	21.049	-3.4196	80.207	-53.334	75.855	75.724	20.512	-3.7206	-6.4318	1.0847	-2.4084	31.241	-4.2903
126.11	-8.0544	48.549	-6.4964	1.0598	-2.5156	-0.083059	0.25532	0.29148	0.66022	-1.3176	3763.5	21.055	-3.4109	80.208	-53.481	75.857	75.724	20.512	-3.7206	-6.4318	1.0847	-2.4084	31.241	-4.2903
126.11	-8.0344	48.563	-6.4967	1.061	-2.5141	-0.069803	0.23567	0.29895	0.66022	-1.3176	3762.9	21.061	-3.4024	80.209	-53.63	75.858	75.724	20.512	-3.7206	-6.4318	1.0847	-2.4084	31.241	-4.2903
126.11	-8.0146	48.578	-6.4971	1.0621	-2.5126	-0.056347	0.21554	0.30602	0.66022	-1.3176	3762.2	21.067	-3.394	80.21	-53.781	75.86	75.724	20.512	-3.7206	-6.4318	1.0847	-2.4084	31.241	-4.2903
126.1	-7.9951	48.594	-6.4973	1.0632	-2.511	-0.04271	0.19493	0.31269	0.66022	-1.3176	3761.5	21.074	-3.3857	80.211	-53.934	75.861	75.724	20.512	-3.7206	-6.4318	1.0847	-2.4084	31.241	-4.2903
126.1	-7.9759	48.612	-6.4975	1.0641	-2.5095	-0.028914	0.1739	0.31894	0.66022	-1.3176	3760.9	21.082	-3.3775	80.212	-54.089	75.863	75.724	20.512	-3.7206	-6.4318	1.0847	-2.4084	31.241	-4.2903
126.1	-7.9571	48.63	-6.4976	1.0649	-2.5078	-0.014979	0.15248	0.32475	0.66022	-1.3176	3760.2	21.09	-3.3695	80.212	-54.245	75.865	75.724	20.512	-3.7206	-6.4318	1.0847	-2.4084	31.241	-4.2903
126.09	-7.9387	48.649	-6.4976	1.0656	-2.5062	-0.0018678	0.13104	0.32999	0.66022	-1.3176	3759.6	21.098	-3.3617	80.213	-54.403	75.866	75.724	20.512	-3.7206	-6.4318	1.0847	-2.4084	31.241	-4.2903
126.09	-7.9208	48.67	-6.4976	1.0662	-2.5045	0.0088217	0.11027	0.33445	0.66022	-1.3176	3758.9	21.107	-3.354	80.214	-54.562	75.868	75.724	20.512	-3.7206	-6.4318	1.0847	-2.4084	31.241	-4.2903
126.08	-7.9033	48.691	-6.4975	1.0667	-2.5029	0.019654	0.089253	0.33849	0.66022	-1.3176	3758.3	21.116	-3.3466	80.215	-54.722	75.869	75.724	20.512	-3.7206	-6.4318	1.0847	-2.4084	31.241	-4.2903
126.08	-7.8864	48.713	-6.4974	1.0671	-2.5012	0.03062	0.068022	0.3421	0.66022	-1.3176	3757.6	21.125	-3.3394	80.216	-54.884	75.871	75.724	20.512	-3.7206	-6.4318	1.0847	-2.4084	31.241	-4.2903
126.07	-7.87	48.736	-6.4972	1.0674	-2.4994	0.041707	0.046612	0.34526	0.66022	-1.3176	3757.0	21.135	-3.3324	80.217	-55.047	75.872	75.724	20.512	-3.7206	-6.4318	1.0847	-2.4084	31.241	-4.2903
126.06	-7.8542	48.759	-6.497	1.0676	-2.4977	0.052905	0.025055	0.34796	0.66022	-1.3176	3756.3	21.146	-3.3256	80.218	-55.21	75.874	75.724	20.512	-3.7206	-6.4318	1.0847	-2.4084	31.241	-4.2903
126.06	-7.839	48.784	-6.4967	1.0676	-2.496	0.0642	0.0033877	0.35021	0.66022	-1.3176	3755.6	21.157	-3.3192	80.219	-55.375	75.876	75.724	20.512	-3.7206	-6.4318	1.0847	-2.4084	31.241	-4.2903
126.05	-7.8245	48.809	-6.4964	1.0676	-2.4942	0.075579	-0.018356	0.352	0.66022	-1.3176	3755.0	21.168	-3.313	80.22	-55.54	75.877	75.724	20.512	-3.7206	-6.4318	1.0847	-2.4084	31.241	-4.2903
126.04	-7.8106	48.835	-6.4959	1.0675	-2.4924	0.087029	-0.04014	0.35332	0.66022	-1.3176	3754.3	21.179	-3.3071	80.22	-55.706	75.879	75.724	20.512	-3.7206	-6.4318	1.0847	-2.4084	31.241	-4.2903
126.03	-7.7975	48.861	-6.4955	1.0672	-2.4907	0.098535	-0.06193	0.35416	0.66022	-1.3176	3753.7	21.191	-3.3015	80.221	-55.872	75.88	75.724	20.512	-3.7206	-6.4318	1.0847	-2.4084	31.241	-4.2903
126.02	-7.7851	48.888	-6.495	1.0668	-2.4889	0.11008	-0.083688	0.35452	0.66022	-1.3176	3753.0	21.203	-3.2962	80.222	-56.038	75.882	75.724	20.512	-3.7206	-6.4318	1.0847	-2.4084	31.241	-4.2903
126.02	-7.7735	48.916	-6.4944	1.0664	-2.4871	0.12165	-0.10538	0.3544	0.66022	-1.3176	3752.3	21.215	-3.2912	80.223	-56.204	75.884	75.724	20.512	-3.7206	-6.4318	1.0847	-2.4084	31.241	-4.2903
126.01	-7.7627	48.944	-6.4937	1.0658	-2.4854	0.13322	-0.12697	0.35379	0.66022	-1.3176	3751.7	21.227	-3.2866	80.224	-56.37	75.885	75.724	20.512	-3.7206	-6.4318	1.0847	-2.4084	31.241	-4.2903
126.0	-7.7527	48.973	-6.4931	1.0651	-2.4836	0.14478	-0.14842	0.3527	0.66022	-1.3176	3751.0	21.24	-3.2823	80.225	-56.536	75.887	75.724	20.512	-3.7206	-6.4318	1.0847	-2.4084	31.241	-4.2903
125.99	-7.7435	49.002	-6.4923	1.0643	-2.4818	0.15631	-0.1697	0.35113	0.66022	-1.3176	3750.4	21.253	-3.2784	80.226	-56.702	75.888	75.724	20.512	-3.7206	-6.4318	1.0847	-2.4084	31.241	-4.2903
125.98	-7.7351	49.031	-6.4915	1.0634	-2.4801	0.16779	-0.19076	0.34906	0.66022	-1.3176	3749.7	21.266	-3.2748	80.227	-56.867	75.89	75.724	20.512	-3.7206	-6.4318	1.0847	-2.4084	31.241	-4.2903
125.97	-7.7276	49.061	-6.4906	1.0624	-2.4783	0.17919	-0.21158	0.34651	0.66022	-1.3176	3749.0	21.279	-3.2716	80.228	-57.031	75.892	75.724	20.512	-3.7206	-6.4318	1.0847	-2.4084	31.241	-4.2903
125.96	-7.721	49.09	-6.4897	1.0613	-2.4766	0.19051	-0.23212	0.34348	0.66022	-1.3176	3748.4	21.292	-3.2688	80.228	-57.193	75.893	75.724	20.512	-3.7206	-6.4318	1.0847	-2.4084	31.241	-4.2903
125.95	-7.7153	49.12	-6.4887	1.0601	-2.4749	0.20171	-0.25235	0.33997	0.66022	-1.3176	3747.7	21.305	-3.2663	80.229	-57.355	75.895	75.724	20.512	-3.7206	-6.4318	1.0847	-2.4084	31.241	-4.2903
125.94	-7.7105	49.15	-6.4877	1.0588	-2.4732	0.21277	-0.27223	0.33597	0.66022	-1.3176	3747.0	21.319	-3.2642	80.23	-57.515	75.896	75.724	20.512	-3.7206	-6.4318	1.0847	-2.4084	31.241	-4.2903
125.93	-7.7065	49.181	-6.4866	1.0573	-2.4716	0.22368	-0.29172	0.3315	0.66022	-1.3176	3746.4	21.332	-3.2625	80.231	-57.674	75.898	75.724	20.512	-3.7206	-6.4318	1.0847	-2.4084	31.241	-4.2903
125.92	-7.7035	49.211	-6.4854	1.0558	-2.4699	0.23441	-0.31081	0.32657	0.66022	-1.3176	3745.7	21.346	-3.2612	80.232	-57.831	75.899	75.724	20.512	-3.7206	-6.4318	1.0847	-2.4084	31.241	-4.2903
125.91	-7.7014	49.241	-6.4842	1.0542	-2.4683	0.24493	-0.32945	0.32116	0.66022	-1.3176	3745.0	21.359	-3.2603	80.232	-57.985	75.901	75.724	20.512	-3.7206	-6.4318	1.0847	-2.4084	31.241	-4.2903
125.9	-7.7001	49.271	-6.483	1.0525	-2.4667	0.25522	-0.34761	0.3153	0.66022	-1.3176	3744.4	21.373	-3.2597	80.233	-58.137	75.902	75.724	20.512	-3.7206	-6.4318	1.0847	-2.4084	31.241	-4.2903
125.89	-7.6998	49.301	-6.4817	1.0508	-2.4651	0.26526	-0.36527	0.30899	0.66022	-1.3176	3743.7	21.386	-3.2596	80.234	-58.286	75.904	75.724	20.512	-3.7206	-6.4318	1.0847	-2.4084	31.241	-4.2903
125.88	-7.7004	49.331	-6.4803	1.0489	-2.4636	0.27503	-0.38239	0.30224	0.66022	-1.3176	3743.0	21.4	-3.2598	80.235	-58.433	75.905	75.724	20.512	-3.7206	-6.4318	1.0847	-2.4084	31.241	-4.2903
125.87	-7.7019	49.36	-6.4789	1.0469	-2.4621	0.2845	-0.39896	0.29505	0.66022	-1.3176	3742.4	21.413	-3.2604	80.235	-58.576	75.907	75.724	20.512	-3.7206	-6.4318	1.0847	-2.4084	31.241	-4.2903
125.86	-7.7042	49.39	-6.4775	1.0449	-2.4607	0.29364	-0.41493	0.28744	0.66022	-1.3176	3741.7	21.426	-3.2613	80.236	-58.715	75.908	75.724	20.512	-3.7206	-6.4318	1.0847	-2.4084	31.241	-4.2903
125.85	-7.7074	49.418	-6.476	1.0428	-2.4592	0.30244	-0.43029	0.27942	0.66022	-1.3176	3741.0	21.439	-3.2627	80.237	-58.851	75.909	75.724	20.512	-3.7206	-6.4318	1.0847	-2.4084	31.241	-4.2903
125.84	-7.7115	49.447	-6.4745	1.0406	-2.4579	0.31087	-0.44502	0.27099	0.66022	-1.3176	3740.4	21.452	-3.2644	80.237	-58.982	75.911	75.724	20.512	-3.7206	-6.4318	1.0847	-2.4084	31.241	-4.2903
125.83	-7.7164	49.475	-6.4729	1.0383	-2.4565	0.31891	-0.45908	0.26217	0.66022	-1.3176	3739.7	21.464	-3.2664	80.238	-59.109	75.912	75.724	20.512	-3.7206	-6.4318	1.0847	-2.4084	31.241	-4.2903
125.82	-7.7222	49.502	-6.4713	1.036	-2.4552	0.32654	-0.47246	0.25296	0.66022	-1.3176	3739.0	21.477	-3.2688	80.239	-59.232	75.914	75.724	20.512	-3.7206	-6.4318	1.0847	-2.4084	31.241	-4.2903
125.81	-7.7288	49.529	-6.4696	1.0336	-2.454	0.33373	-0.48514	0.24339	0.66022	-1.3176	3738.4	21.489	-3.2716	80.239	-59.349	75.915	75.724	20.512	-3.7206	-6.4318	1.0847	-2.4084	31.241	-4.2903
125.8	-7.7362	49.556	-6.4679	1.0312	-2.4528	0.34047	-0.4971	0.23347	0.66022	-1.3176	3737.7	21.501	-3.2747	80.24	-59.461	75.916	75.724	20.512	-3.7206	-6.4318	1.0847	-2.4084	31.241	-4.2903
125.79	-7.7443	49.582	-6.4662	1.0287	-2.4517	0.34673	-0.50832	0.2232	0.66022	-1.3176	3737.0	21.513	-3.2781	80.241	-59.567	75.918	75.724	20.512	-3.7206	-6.4318	1.0847	-2.4084	31.241	-4.2903
125.78	-7.7532	49.607	-6.4645	1.0261	-2.4506	0.35249	-0.51879	0.21261	0.66022	-1.3176	3736.4	21.524	-3.2819	80.241	-59.667	75.919	75.724	20.512	-3.7206	-6.4318	1.0847	-2.4084	31.241	-4.2903
125.77	-7.7628	49.631	-6.4627	1.0235	-2.4495	0.35774	-0.52848	0.20171	0.66022	-1.3176	3735.7	21.535	-3.2859	80.242	-59.76	75.92	75.724	20.512	-3.7206	-6.4318	1.0847	-2.4084	31.241	-4.2903
125.76	-7.7732	49.655	-6.4609	1.0208	-2.4486	0.36246	-0.5374	0.19051	0.66022	-1.3176	3735.0	21.546	-3.2903	80.242	-59.847	75.921	75.724	20.512	-3.7206	-6.4318	1.0847	-2.4084	31.241	-4.2903
125.75	-7.7842	49.678	-6.4591	1.0181	-2.4476	0.36663	-0.54552	0.17903	0.66022	-1.3176	3734.4	21.556	-3.2949	80.243	-59.927	75.923	75.724	20.512	-3.7206	-6.4318	1.0847	-2.4084	31.241	-4.2903
125.74	-7.7958	49.7	-6.4572	1.0153	-2.4468	0.37024	-0.55283	0.16729	0.66022	-1.3176	3733.7	21.566	-3.2998	80.243	-60.0	75.924	75.724	20.512	-3.7206	-6.4318	1.0847	-2.4084	31.241	-4.2903
125.74	-7.8081	49.721	-6.4554	1.0126	-2.446	0.37327	-0.55934	0.1553	0.66022	-1.3176	3733.0	21.576	-3.305	80.244	-60.065	75.925	75.724	20.512	-3.7206	-6.4318	1.0847	-2.4084	31.241	-4.2903
125.73	-7.8209	49.741	-6.4535	1.0098	-2.4452	0.37572	-0.56502	0.14308	0.66022	-1.3176	3732.4	21.585	-3.3105	80.244	-60.123	75.926	75.724	20.512	-3.7206	-6.4318	1.0847	-2.4084	31.241	-4.2903
125.72	-7.8343	49.761	-6.4516	1.0069	-2.4445	0.37757	-0.56987	0.13066	0.66022	-1.3176	3731.7	21.594	-3.3161	80.245	-60.173	75.928	75.724	20.512	-3.7206	-6.4318	1.0847	-2.4084	31.241	-4.2903
125.71	-7.8483	49.779	-6.4497	1.0041	-2.4439	0.3788	-0.5739	0.11803	0.66022	-1.3176	3731.0	21.602	-3.322	80.245	-60.214	75.929	75.724	20.512	-3.7206	-6.4318	1.0847	-2.4084	31.241	-4.2903
125.71	-7.8627	49.797	-6.4478	1.0012	-2.4434	0.37942	-0.57709	0.10524	0.66022	-1.3176	3730.3	21.61	-3.3281	80.246	-60.248	75.93	75.724	20.512	-3.7206	-6.4318	1.0847	-2.4084	31.241	-4.2903
125.7	-7.8776	49.814	-6.4459	0.99829	-2.4429	0.37942	-0.57945	0.092284	0.66022	-1.3176	3729.7	21.618	-3.3344	80.246	-60.272	75.931	75.724	20.512	-3.7206	-6.4318	1.0847	-2.4084	31.241	-4.2903
125.69	-7.8929	49.829	-6.444	0.99539	-2.4424	0.37878	-0.58097	0.079193	0.66022	-1.3176	3729.0	21.625	-3.3409	80.247	-60.289	75.932	75.724	20.512	-3.7206	-6.4318	1.0847	-2.4084	31.241	-4.2903
125.69	-7.9086	49.844	-6.4422	0.99248	-2.4421	0.37752	-0.58165	0.065984	0.66022	-1.3176	3728.3	21.632	-3.3475	80.247	-60.297	75.934	75.724	20.512	-3.7206	-6.4318	1.0847	-2.4084	31.241	-4.2903
125.68	-7.9247	49.857	-6.4403	0.98957	-2.4418	0.37562	-0.58151	0.052676	0.66022	-1.3176	3727.7	21.638	-3.3543	80.247	-60.297	75.935	75.724	20.512	-3.7206	-6.4318	1.0847	-2.4084	31.241	-4.2903
125.68	-7.9411	49.87	-6.4384	0.98667	-2.4415	0.37308	-0.58054	0.039289	0.66022	-1.3176	3727.0	21.644	-3.3612	80.248	-60.288	75.936	75.724	20.512	-3.7206	-6.4318	1.0847	-2.4084	31.241	-4.2903
125.67	-7.9577	49.881	-6.4365	0.98377	-2.4414	0.36992	-0.57874	0.025842	0.66022	-1.3176	3726.3	21.649	-3.3683	80.248	-60.27	75.937	75.724	20.512	-3.7206	-6.4318	1.0847	-2.4084	31.241	-4.2903
125.67	-7.9746	49.891	-6.4347	0.98088	-2.4413	0.36612	-0.57614	0.012355	0.66022	-1.3176	3725.6	21.654	-3.3754	80.249	-60.245	75.938	75.724	20.512	-3.7206	-6.4318	1.0847	-2.4084	31.241	-4.2903
125.66	-7.9918	49.901	-6.4329	0.97801	-2.4413	0.36169	-0.57272	-0.0011527	0.66022	-1.3176	3725.0	21.658	-3.3827	80.249	-60.211	75.939	75.724	20.512	-3.7206	-6.4318	1.0847	-2.4084	31.241	-4.2903
125.66	-8.0091	49.909	-6.4311	0.97515	-2.4413	0.35665	-0.56851	-0.01466	0.66022	-1.3176	3724.3	21.662	-3.39	80.249	-60.17	75.94	75.724	20.512	-3.7206	-6.4318	1.0847	-2.4084	31.241	-4.2903
125.66	-8.0265	49.916	-6.4293	0.97232	-2.4414	0.351	-0.5635	-0.028149	0.66022	-1.3176	3723.6	21.665	-3.3973	80.25	-60.12	75.942	75.724	20.512	-3.7206	-6.4318	1.0847	-2.4084	31.241	-4.2903
125.65	-8.0441	49.922	-6.4276	0.96952	-2.4416	0.34474	-0.55773	-0.041597	0.66022	-1.3176	3723.0	21.668	-3.4048	80.25	-60.064	75.943	75.724	20.512	-3.7206	-6.4318	1.0847	-2.4084	31.241	-4.2903
125.65	-8.0617	49.927	-6.4259	0.96675	-2.4418	0.33789	-0.55119	-0.054987	0.66022	-1.3176	3722.3	21.67	-3.4122	80.251	-60.0	75.944	75.724	20.512	-3.7206	-6.4318	1.0847	-2.4084	31.241	-4.2903
125.65	-8.0794	49.93	-6.4242	0.96401	-2.4421	0.33046	-0.5439	-0.068297	0.66022	-1.3176	3721.6	21.672	-3.4197	80.251	-59.929	75.945	75.724	20.512	-3.7206	-6.4318	1.0847	-2.4084	31.241	-4.2903
125.65	-8.097	49.933	-6.4226	0.96131	-2.4425	0.32247	-0.53588	-0.081509	0.66022	-1.3176	3721.0	21.673	-3.4272	80.251	-59.852	75.946	75.724	20.512	-3.7206	-6.4318	1.0847	-2.4084	31.241	-4.2903
125.65	-8.1146	49.935	-6.421	0.95865	-2.4429	0.31393	-0.52713	-0.094604	0.66022	-1.3176	3720.3	21.674	-3.4346	80.252	-59.768	75.947	75.724	20.512	-3.7206	-6.4318	1.0847	-2.4084	31.241	-4.2903
125.65	-8.1322	49.935	-6.4194	0.95604	-2.4434	0.30486	-0.51769	-0.10756	0.66022	-1.3176	3719.6	21.674	-3.442	80.252	-59.679	75.948	75.724	20.512	-3.7206	-6.4318	1.0847	-2.4084	31.241	-4.2903
125.65	-8.1497	49.935	-6.4179	0.95348	-2.444	0.29527	-0.50756	-0.12036	0.66022	-1.3176	3718.9	21.674	-3.4494	80.252	-59.583	75.949	75.724	20.512	-3.7206	-6.4318	1.0847	-2.4084	31.241	-4.2903
125.65	-8.167	49.933	-6.4165	0.95097	-2.4447	0.28518	-0.49677	-0.13299	0.66022	-1.3176	3718.3	21.673	-3.4567	80.253	-59.483	75.95	75.724	20.512	-3.7206	-6.4318	1.0847	-2.4084	31.241	-4.2903
125.65	-8.1841	49.93	-6.4151	0.94851	-2.4453	0.27462	-0.48534	-0.14542	0.66022	-1.3176	3717.6	21.672	-3.464	80.253	-59.378	75.952	75.724	20.512	-3.7206	-6.4318	1.0847	-2.4084	31.241	-4.2903
125.65	-8.2011	49.927	-6.4137	0.94611	-2.4461	0.2636	-0.47327	-0.15764	0.66022	-1.3176	3716.9	21.671	-3.4712	80.253	-59.268	75.953	75.724	20.512	-3.7206	-6.4318	1.0847	-2.4084	31.241	-4.2903
125.65	-8.2179	49.922	-6.4124	0.94378	-2.4469	0.25215	-0.46061	-0.16963	0.66022	-1.3176	3716.3	21.669	-3.4783	80.254	-59.154	75.954	75.724	20.512	-3.7206	-6.4318	1.0847	-2.4084	31.241	-4.2903
125.65	-8.2344	49.916	-6.4112	0.94151	-2.4478	0.24029	-0.44737	-0.18138	0.66022	-1.3176	3715.6	21.666	-3.4852	80.254	-59.037	75.955	75.724	20.512	-3.7206	-6.4318	1.0847	-2.4084	31.241	-4.2903
125.65	-8.2506	49.91	-6.41	0.93931	-2.4487	0.22804	-0.43356	-0.19286	0.66022	-1.3176	3714.9	21.663	-3.4921	80.254	-58.915	75.956	75.724	20.512	-3.7206	-6.4318	1.0847	-2.4084	31.241	-4.2903
125.66	-8.2665	49.902	-6.4089	0.93717	-2.4497	0.21544	-0.41922	-0.20405	0.66022	-1.3176	3714.3	21.66	-3.4988	80.255	-58.791	75.957	75.724	20.512	-3.7206	-6.4318	1.0847	-2.4084	31.241	-4.2903
125.66	-8.282	49.894	-6.4079	0.93511	-2.4508	0.2025	-0.40437	-0.21496	0.66022	-1.3176	3713.6	21.656	-3.5054	80.255	-58.664	75.958	75.724	20.512	-3.7206	-6.4318	1.0847	-2.4084	31.241	-4.2903
125.66	-8.2972	49.884	-6.4069	0.93313	-2.4519	0.18925	-0.38904	-0.22555	0.66022	-1.3176	3712.9	21.652	-3.5118	80.256	-58.534	75.959	75.724	20.512	-3.7206	-6.4318	1.0847	-2.4084	31.241	-4.2903
125.67	-8.3121	49.874	-6.406	0.93122	-2.453	0.17572	-0.37324	-0.23581	0.66022	-1.3176	3712.3	21.647	-3.5181	80.256	-58.402	75.96	75.724	20.512	-3.7206	-6.4318	1.0847	-2.4084	31.241	-4.2903
125.67	-8.3265	49.863	-6.4051	0.9294	-2.4542	0.16193	-0.357	-0.24573	0.66022	-1.3176	3711.6	21.642	-3.5242	80.256	-58.268	75.961	75.724	20.512	-3.7206	-6.4318	1.0847	-2.4084	31.241	-4.2903
125.67	-8.3405	49.851	-6.4044	0.92766	-2.4555	0.14792	-0.34036	-0.25529	0.66022	-1.3176	3710.9	21.636	-3.5301	80.257	-58.132	75.963	75.724	20.512	-3.7206	-6.4318	1.0847	-2.4084	31.241	-4.2903
125.68	-8.354	49.838	-6.4037	0.926	-2.4568	0.13371	-0.32333	-0.26449	0.66022	-1.3176	3710.3	21.631	-3.5358	80.257	-57.995	75.964	75.724	20.512	-3.7206	-6.4318	1.0847	-2.4084	31.241	-4.2903
125.68	-8.3671	49.824	-6.403	0.92442	-2.4581	0.11932	-0.30595	-0.2733	0.66022	-1.3176	3709.6	21.624	-3.5413	80.257	-57.857	75.965	75.724	20.512	-3.7206	-6.4318	1.0847	-2.4084	31.241	-4.2903
125.69	-8.3797	49.81	-6.4025	0.92294	-2.4595	0.1048	-0.28823	-0.28171	0.66022	-1.3176	3708.9	21.618	-3.5467	80.258	-57.717	75.966	75.724	20.512	-3.7206	-6.4318	1.0847	-2.4084	31.241	-4.2903
125.7	-8.3918	49.795	-6.402	0.92154	-2.4609	0.09015	-0.27021	-0.28972	0.66022	-1.3176	3708.3	21.611	-3.5518	80.258	-57.578	75.967	75.724	20.512	-3.7206	-6.4318	1.0847	-2.4084	31.241	-4.2903
125.7	-8.4033	49.779	-6.4016	0.92024	-2.4624	0.075418	-0.25192	-0.29732	0.66022	-1.3176	3707.6	21.604	-3.5567	80.259	-57.437	75.968	75.724	20.512	-3.7206	-6.4318	1.0847	-2.4084	31.241	-4.2903
125.71	-8.4144	49.763	-6.4012	0.91902	-2.4639	0.060625	-0.23338	-0.30448	0.66022	-1.3176	3706.9	21.596	-3.5613	80.259	-57.297	75.969	75.724	20.512	-3.7206	-6.4318	1.0847	-2.4084	31.241	-4.2903
125.72	-8.4249	49.746	-6.401	0.9179	-2.4655	0.045799	-0.21462	-0.31121	0.66022	-1.3176	3706.3	21.589	-3.5657	80.259	-57.156	75.97	75.724	20.512	-3.7206	-6.4318	1.0847	-2.4084	31.241	-4.2903
125.72	-8.4348	49.728	-6.4008	0.91688	-2.467	0.030967	-0.19567	-0.31749	0.66022	-1.3176	3705.6	21.581	-3.5699	80.26	-57.016	75.972	75.724	20.512	-3.7206	-6.4318	1.0847	-2.4084	31.241	-4.2903
125.73	-8.4442	49.71	-6.4007	0.91595	-2.4686	0.016158	-0.17656	-0.32332	0.66022	-1.3176	3704.9	21.572	-3.5739	80.26	-56.875	75.973	75.724	20.512	-3.7206	-6.4318	1.0847	-2.4084	31.241	-4.2903
125.74	-8.453	49.691	-6.4006	0.91511	-2.4703	0.0013959	-0.15731	-0.32869	0.66022	-1.3176	3704.3	21.564	-3.5776	80.261	-56.736	75.974	75.724	20.512	-3.7206	-6.4318	1.0847	-2.4084	31.241	-4.2903
125.74	-8.4612	49.672	-6.4006	0.91437	-2.4719	-0.013292	-0.13796	-0.33359	0.66022	-1.3176	3703.6	21.555	-3.5811	80.261	-56.597	75.975	75.724	20.512	-3.7206	-6.4318	1.0847	-2.4084	31.241	-4.2903
125.75	-8.4688	49.653	-6.4007	0.91373	-2.4736	-0.02788	-0.11852	-0.33802	0.66022	-1.3176	3703.0	21.546	-3.5843	80.261	-56.459	75.976	75.724	20.512	-3.7206	-6.4318	1.0847	-2.4084	31.241	-4.2903
125.76	-8.4759	49.633	-6.4009	0.91319	-2.4753	-0.042345	-0.09904	-0.34197	0.66022	-1.3176	3702.3	21.537	-3.5872	80.262	-56.322	75.977	75.724	20.512	-3.7206	-6.4318	1.0847	-2.4084	31.241	-4.2903
125.77	-8.4823	49.612	-6.4012	0.91274	-2.477	-0.05666	-0.079532	-0.34544	0.66022	-1.3176	3701.6	21.528	-3.5899	80.262	-56.186	75.979	75.724	20.512	-3.7206	-6.4318	1.0847	-2.4084	31.241	-4.2903
125.78	-8.4881	49.592	-6.4015	0.91239	-2.4788	-0.070804	-0.060027	-0.34842	0.66022	-1.3176	3701.0	21.518	-3.5924	80.263	-56.051	75.98	75.724	20.512	-3.7206	-6.4318	1.0847	-2.4084	31.241	-4.2903
125.79	-8.4933	49.571	-6.4019	0.91214	-2.4805	-0.084753	-0.040555	-0.35091	0.66022	-1.3176	3700.3	21.509	-3.5946	80.263	-55.918	75.981	75.724	20.512	-3.7206	-6.4318	1.0847	-2.4084	31.241	-4.2903
125.8	-8.4979	49.55	-6.4023	0.91199	-2.4823	-0.098486	-0.021142	-0.35292	0.66022	-1.3176	3699.6	21.499	-3.5965	80.264	-55.786	75.982	75.724	20.512	-3.7206	-6.4318	1.0847	-2.4084	31.241	-4.2903
125.8	-8.5019	49.528	-6.4029	0.91193	-2.484	-0.11198	-0.0018139	-0.35443	0.66022	-1.3176	3699.0	21.489	-3.5982	80.264	-55.656	75.983	75.724	20.512	-3.7206	-6.4318	1.0847	-2.4084	31.241	-4.2903
125.81	-8.5054	49.507	-6.4035	0.91197	-2.4858	-0.12522	0.017402	-0.35546	0.66022	-1.3176	3698.3	21.479	-3.5996	80.264	-55.528	75.984	75.724	20.512	-3.7206	-6.4318	1.0847	-2.4084	31.241	-4.2903
125.82	-8.5082	49.485	-6.4041	0.9121	-2.4876	-0.13818	0.036479	-0.35599	0.66022	-1.3176	3697.7	21.469	-3.6008	80.265	-55.401	75.985	75.724	20.512	-3.7206	-6.4318	1.0847	-2.4084	31.241	-4.2903
125.83	-8.5104	49.463	-6.4048	0.91233	-2.4894	-0.15084	0.055391	-0.35604	0.66022	-1.3176	3697.0	21.459	-3.6017	80.265	-55.277	75.987	75.724	20.512	-3.7206	-6.4318	1.0847	-2.4084	31.241	-4.2903
125.84	-8.512	49.441	-6.4056	0.91266	-2.4911	-0.1632	0.074115	-0.3556	0.66022	-1.3176	3696.3	21.449	-3.6024	80.266	-55.155	75.988	75.724	20.512	-3.7206	-6.4318	1.0847	-2.4084	31.241	-4.2903
125.85	-8.513	49.419	-6.4065	0.91307	-2.4929	-0.17522	0.092624	-0.35468	0.66022	-1.3176	3695.7	21.439	-3.6028	80.266	-55.034	75.989	75.724	20.512	-3.7206	-6.4318	1.0847	-2.4084	31.241	-4.2903
125.86	-8.5135	49.397	-6.4074	0.91358	-2.4947	-0.1869	0.11089	-0.35327	0.66022	-1.3176	3695.0	21.429	-3.603	80.267	-54.916	75.99	75.724	20.512	-3.7206	-6.4318	1.0847	-2.4084	31.241	-4.2903
125.87	-8.5133	49.375	-6.4083	0.91418	-2.4965	-0.19822	0.1289	-0.3514	0.66022	-1.3176	3694.4	21.419	-3.6029	80.267	-54.801	75.991	75.724	20.512	-3.7206	-6.4318	1.0847	-2.4084	31.241	-4.2903
125.88	-8.5127	49.353	-6.4094	0.91487	-2.4982	-0.20916	0.14662	-0.34905	0.66022	-1.3176	3693.7	21.408	-3.6026	80.267	-54.688	75.992	75.724	20.512	-3.7206	-6.4318	1.0847	-2.4084	31.241	-4.2903
125.89	-8.5114	49.331	-6.4104	0.91565	-2.4999	-0.21973	0.16404	-0.34625	0.66022	-1.3176	3693.1	21.398	-3.602	80.268	-54.577	75.994	75.724	20.512	-3.7206	-6.4318	1.0847	-2.4084	31.241	-4.2903
125.9	-8.5096	49.309	-6.4116	0.91651	-2.5017	-0.22989	0.18112	-0.34298	0.66022	-1.3176	3692.4	21.388	-3.6013	80.268	-54.469	75.995	75.724	20.512	-3.7206	-6.4318	1.0847	-2.4084	31.241	-4.2903
125.91	-8.5073	49.287	-6.4127	0.91746	-2.5034	-0.23965	0.19785	-0.33927	0.66022	-1.3176	3691.7	21.378	-3.6003	80.269	-54.364	75.996	75.724	20.512	-3.7206	-6.4318	1.0847	-2.4084	31.241	-4.2903
125.92	-8.5045	49.266	-6.4139	0.91849	-2.5051	-0.24899	0.21421	-0.33512	0.66022	-1.3176	3691.1	21.368	-3.599	80.269	-54.261	75.997	75.724	20.512	-3.7206	-6.4318	1.0847	-2.4084	31.241	-4.2903
125.93	-8.5012	49.245	-6.4152	0.9196	-2.5067	-0.25791	0.23017	-0.33054	0.66022	-1.3176	3690.4	21.359	-3.5976	80.27	-54.161	75.998	75.724	20.512	-3.7206	-6.4318	1.0847	-2.4084	31.241	-4.2903
125.94	-8.4973	49.224	-6.4165	0.92079	-2.5084	-0.26677	0.24591	-0.32557	0.66022	-1.3176	3689.8	21.349	-3.596	80.27	-54.064	75.999	75.724	20.512	-3.7206	-6.4318	1.0847	-2.4084	31.241	-4.2903
125.94	-8.493	49.203	-6.4179	0.92206	-2.51	-0.27721	0.26221	-0.32037	0.66022	-1.3176	3689.1	21.339	-3.5941	80.27	-53.97	76.001	75.724	20.512	-3.7206	-6.4318	1.0847	-2.4084	31.241	-4.2903
125.95	-8.4882	49.182	-6.4193	0.92341	-2.5116	-0.28713	0.27802	-0.31474	0.66022	-1.3176	3688.5	21.33	-3.5921	80.271	-53.879	76.002	75.724	20.512	-3.7206	-6.4318	1.0847	-2.4084	31.241	-4.2903
125.96	-8.483	49.162	-6.4208	0.92484	-2.5131	-0.29654	0.29332	-0.30869	0.66022	-1.3176	3687.8	21.32	-3.5898	80.271	-53.791	76.003	75.724	20.512	-3.7206	-6.4318	1.0847	-2.4084	31.241	-4.2903
125.97	-8.4774	49.142	-6.4223	0.92634	-2.5147	-0.30541	0.30809	-0.30223	0.66022	-1.3176	3687.2	21.311	-3.5874	80.272	-53.706	76.004	75.724	20.512	-3.7206	-6.4318	1.0847	-2.4084	31.241	-4.2903
125.98	-8.4713	49.123	-6.4238	0.92792	-2.5161	-0.31375	0.32231	-0.29538	0.66022	-1.3176	3686.5	21.302	-3.5848	80.272	-53.624	76.005	75.724	20.512	-3.7206	-6.4318	1.0847	-2.4084	31.241	-4.2903
125.99	-8.4649	49.104	-6.4254	0.92957	-2.5176	-0.32154	0.33597	-0.28815	0.66022	-1.3176	3685.8	21.293	-3.5821	80.273	-53.546	76.006	75.724	20.512	-3.7206	-6.4318	1.0847	-2.4084	31.241	-4.2903
126.0	-8.458	49.085	-6.427	0.93128	-2.519	-0.32878	0.34905	-0.28054	0.66022	-1.3176	3685.2	21.285	-3.5792	80.273	-53.47	76.007	75.724	20.512	-3.7206	-6.4318	1.0847	-2.4084	31.241	-4.2903
126.01	-8.4509	49.067	-6.4287	0.93305	-2.5204	-0.33546	0.36154	-0.27259	0.66022	-1.3176	3684.5	21.276	-3.5761	80.273	-53.398	76.008	75.724	20.512	-3.7206	-6.4318	1.0847	-2.4084	31.241	-4.2903
126.01	-8.4434	49.049	-6.4304	0.93489	-2.5218	-0.34157	0.37343	-0.26429	0.66022	-1.3176	3683.9	21.268	-3.5729	80.274	-53.329	76.01	75.724	20.512	-3.7206	-6.4318	1.0847	-2.4084	31.241	-4.2903
126.02	-8.4356	49.032	-6.4321	0.93679	-2.5231	-0.34712	0.3847	-0.25568	0.66022	-1.3176	3683.2	21.26	-3.5696	80.274	-53.264	76.011	75.724	20.512	-3.7206	-6.4318	1.0847	-2.4084	31.241	-4.2903
126.03	-8.4275	49.015	-6.4338	0.93874	-2.5243	-0.3521	0.39534	-0.24675	0.66022	-1.3176	3682.6	21.252	-3.5662	80.275	-53.202	76.012	75.724	20.512	-3.7206	-6.4318	1.0847	-2.4084	31.241	-4.2903
126.04	-8.4191	48.999	-6.4356	0.94074	-2.5255	-0.35651	0.40535	-0.23754	0.66022	-1.3176	3681.9	21.245	-3.5626	80.275	-53.143	76.013	75.724	20.512	-3.7206	-6.4318	1.0847	-2.4084	31.241	-4.2903
126.04	-8.4105	48.983	-6.4374	0.94279	-2.5267	-0.36035	0.41471	-0.22805	0.66022	-1.3176	3681.3	21.237	-3.5589	80.275	-53.088	76.014	75.724	20.512	-3.7206	-6.4318	1.0847	-2.4084	31.241	-4.2903
126.05	-8.4017	48.968	-6.4392	0.94489	-2.5278	-0.36362	0.42342	-0.21831	0.66022	-1.3176	3680.6	21.23	-3.5552	80.276	-53.036	76.015	75.724	20.512	-3.7206	-6.4318	1.0847	-2.4084	31.241	-4.2903
126.06	-8.3926	48.954	-6.441	0.94702	-2.5289	-0.36633	0.43147	-0.20833	0.66022	-1.3176	3680.0	21.223	-3.5513	80.276	-52.988	76.016	75.724	20.512	-3.7206	-6.4318	1.0847	-2.4084	31.241	-4.2903
126.06	-8.3834	48.94	-6.4429	0.9492	-2.5299	-0.36847	0.43886	-0.19812	0.66022	-1.3176	3679.3	21.217	-3.5474	80.276	-52.944	76.017	75.724	20.512	-3.7206	-6.4318	1.0847	-2.4084	31.241	-4.2903
126.07	-8.374	48.926	-6.4447	0.95141	-2.5308	-0.37004	0.44558	-0.18771	0.66022	-1.3176	3678.7	21.211	-3.5434	80.277	-52.903	76.018	75.724	20.512	-3.7206	-6.4318	1.0847	-2.4084	31.241	-4.2903
126.08	-8.3645	48.913	-6.4466	0.95365	-2.5318	-0.37107	0.45163	-0.17711	0.66022	-1.3176	3678.0	21.204	-3.5394	80.277	-52.865	76.019	75.724	20.512	-3.7206	-6.4318	1.0847	-2.4084	31.241	-4.2903
126.08	-8.3548	48.901	-6.4484	0.95593	-2.5326	-0.37154	0.45701	-0.16635	0.66022	-1.3176	3677.4	21.199	-3.5353	80.277	-52.831	76.02	75.724	20.512	-3.7206	-6.4318	1.0847	-2.4084	31.241	-4.2903
126.09	-8.3451	48.89	-6.4503	0.95822	-2.5334	-0.37147	0.46172	-0.15543	0.66022	-1.3176	3676.7	21.193	-3.5311	80.278	-52.801	76.021	75.724	20.512	-3.7206	-6.4318	1.0847	-2.4084	31.241	-4.2903
126.09	-8.3352	48.878	-6.4522	0.96054	-2.5342	-0.37087	0.46576	-0.14438	0.66022	-1.3176	3676.1	21.188	-3.5269	80.278	-52.775	76.022	75.724	20.512	-3.7206	-6.4318	1.0847	-2.4084	31.241	-4.2903
126.1	-8.3253	48.868	-6.454	0.96288	-2.5349	-0.36973	0.46912	-0.13322	0.66022	-1.3176	3675.4	21.183	-3.5227	80.278	-52.752	76.023	75.724	20.512	-3.7206	-6.4318	1.0847	-2.4084	31.241	-4.2903
126.1	-8.3153	48.858	-6.4559	0.96523	-2.5355	-0.36808	0.47182	-0.12195	0.66022	-1.3176	3674.8	21.178	-3.5185	80.278	-52.733	76.024	75.724	20.512	-3.7206	-6.4318	1.0847	-2.4084	31.241	-4.2903
126.11	-8.3052	48.849	-6.4577	0.9676	-2.5361	-0.36592	0.47385	-0.11061	0.66022	-1.3176	3674.1	21.174	-3.5142	80.279	-52.718	76.026	75.724	20.512	-3.7206	-6.4318	1.0847	-2.4084	31.241	-4.2903
126.11	-8.2952	48.84	-6.4595	0.96997	-2.5366	-0.36326	0.47522	-0.09921	0.66022	-1.3176	3673.5	21.17	-3.5099	80.279	-52.706	76.027	75.724	20.512	-3.7206	-6.4318	1.0847	-2.4084	31.241	-4.2903
126.12	-8.2852	48.832	-6.4613	0.97235	-2.5371	-0.36011	0.47594	-0.087765	0.66022	-1.3176	3672.8	21.166	-3.5057	80.279	-52.699	76.027	75.724	20.512	-3.7206	-6.4318	1.0847	-2.4084	31.241	-4.2903
126.12	-8.2751	48.825	-6.4631	0.97473	-2.5375	-0.35649	0.476	-0.076293	0.66022	-1.3176	3672.2	21.163	-3.5014	80.28	-52.695	76.028	75.724	20.512	-3.7206	-6.4318	1.0847	-2.4084	31.241	-4.2903
126.13	-8.2651	48.818	-6.4649	0.97711	-2.5378	-0.35241	0.47543	-0.064813	0.66022	-1.3176	3671.5	21.159	-3.4971	80.28	-52.695	76.029	75.724	20.512	-3.7206	-6.4318	1.0847	-2.4084	31.241	-4.2903
126.13	-8.2551	48.812	-6.4666	0.97948	-2.5381	-0.34788	0.47422	-0.053342	0.66022	-1.3176	3670.9	21.156	-3.4929	80.28	-52.698	76.03	75.724	20.512	-3.7206	-6.4318	1.0847	-2.4084	31.241	-4.2903
126.13	-8.2452	48.806	-6.4684	0.98185	-2.5384	-0.34291	0.47239	-0.041897	0.66022	-1.3176	3670.2	21.154	-3.4887	80.28	-52.706	76.031	75.724	20.512	-3.7206	-6.4318	1.0847	-2.4084	31.241	-4.2903
126.14	-8.2353	48.801	-6.4701	0.9842	-2.5386	-0.33752	0.46994	-0.030494	0.66022	-1.3176	3669.6	21.151	-3.4845	80.28	-52.717	76.032	75.724	20.512	-3.7206	-6.4318	1.0847	-2.4084	31.241	-4.2903
126.14	-8.2255	48.797	-6.4717	0.98655	-2.5387	-0.33172	0.46689	-0.01915	0.66022	-1.3176	3668.9	21.149	-3.4803	80.281	-52.732	76.033	75.724	20.512	-3.7206	-6.4318	1.0847	-2.4084	31.241	-4.2903
126.14	-8.2158	48.793	-6.4734	0.98887	-2.5387	-0.32553	0.46325	-0.0078807	0.66022	-1.3176	3668.3	21.147	-3.4762	80.281	-52.751	76.034	75.724	20.512	-3.7206	-6.4318	1.0847	-2.4084	31.241	-4.2903
126.14	-8.2062	48.789	-6.475	0.99118	-2.5388	-0.31896	0.45902	0.0032979	0.66022	-1.3176	3667.6	21.145	-3.4721	80.281	-52.774	76.035	75.724	20.512	-3.7206	-6.4318	1.0847	-2.4084	31.241	-4.2903
126.15	-8.1967	48.787	-6.4766	0.99346	-2.5387	-0.31203	0.45423	0.014371	0.66022	-1.3176	3667.0	21.144	-3.4681	80.281	-52.8	76.036	75.724	20.512	-3.7206	-6.4318	1.0847	-2.4084	31.241	-4.2903
126.15	-8.1873	48.784	-6.4781	0.99572	-2.5386	-0.30476	0.44888	0.025323	0.66022	-1.3176	3666.3	21.143	-3.4641	80.282	-52.831	76.037	75.724	20.512	-3.7206	-6.4318	1.0847	-2.4084	31.241	-4.2903
126.15	-8.178	48.783	-6.4796	0.99795	-2.5385	-0.29716	0.443	0.036139	0.66022	-1.3176	3665.6	21.142	-3.4602	80.282	-52.865	76.038	75.724	20.512	-3.7206	-6.4318	1.0847	-2.4084	31.241	-4.2903
126.15	-8.1689	48.781	-6.4811	1.0001	-2.5383	-0.28924	0.43659	0.046806	0.66022	-1.3176	3665.0	21.141	-3.4563	80.282	-52.903	76.039	75.724	20.512	-3.7206	-6.4318	1.0847	-2.4084	31.241	-4.2903
126.15	-8.1598	48.781	-6.4825	1.0023	-2.538	-0.28103	0.42966	0.05731	0.66022	-1.3176	3664.3	21.141	-3.4524	80.282	-52.945	76.04	75.724	20.512	-3.7206	-6.4318	1.0847	-2.4084	31.241	-4.2903
126.15	-8.1509	48.781	-6.4839	1.0044	-2.5377	-0.27254	0.42225	0.067638	0.66022	-1.3176	3663.7	21.141	-3.4487	80.282	-52.991	76.041	75.724	20.512	-3.7206	-6.4318	1.0847	-2.4084	31.241	-4.2903
126.15	-8.1422	48.781	-6.4852	1.0065	-2.5373	-0.26378	0.41435	0.077778	0.66022	-1.3176	3663.0	21.141	-3.445	80.282	-53.04	76.042	75.724	20.512	-3.7206	-6.4318	1.0847	-2.4084	31.241	-4.2903
126.15	-8.1336	48.782	-6.4865	1.0086	-2.5369	-0.25479	0.40599	0.087716	0.66022	-1.3176	3662.4	21.141	-3.4413	80.283	-53.093	76.043	75.724	20.512	-3.7206	-6.4318	1.0847	-2.4084	31.241	-4.2903
126.15	-8.1251	48.783	-6.4878	1.0106	-2.5364	-0.24556	0.39719	0.097442	0.66022	-1.3176	3661.7	21.141	-3.4377	80.283	-53.15	76.043	75.724	20.512	-3.7206	-6.4318	1.0847	-2.4084	31.241	-4.2903
126.15	-8.1168	48.785	-6.489	1.0126	-2.5359	-0.23612	0.38796	0.10694	0.66022	-1.3176	3661.1	21.142	-3.4342	80.283	-53.211	76.044	75.724	20.512	-3.7206	-6.4318	1.0847	-2.4084	31.241	-4.2903
126.15	-8.1087	48.787	-6.4901	1.0145	-2.5354	-0.22649	0.37832	0.11621	0.66022	-1.3176	3660.4	21.143	-3.4307	80.283	-53.275	76.045	75.724	20.512	-3.7206	-6.4318	1.0847	-2.4084	31.241	-4.2903
126.15	-8.1007	48.79	-6.4912	1.0163	-2.5348	-0.21668	0.36829	0.12524	0.66022	-1.3176	3659.8	21.144	-3.4273	80.283	-53.343	76.046	75.724	20.512	-3.7206	-6.4318	1.0847	-2.4084	31.241	-4.2903
126.15	-8.0928	48.793	-6.4923	1.0182	-2.5341	-0.20671	0.35788	0.13401	0.66022	-1.3176	3659.1	21.145	-3.424	80.284	-53.415	76.047	75.724	20.512	-3.7206	-6.4318	1.0847	-2.4084	31.241	-4.2903
126.15	-8.0851	48.796	-6.4933	1.0199	-2.5334	-0.1966	0.34712	0.14251	0.66022	-1.3176	3658.5	21.147	-3.4207	80.284	-53.49	76.048	75.724	20.512	-3.7206	-6.4318	1.0847	-2.4084	31.241	-4.2903
126.15	-8.0775	48.8	-6.4943	1.0216	-2.5327	-0.18636	0.33601	0.15075	0.66022	-1.3176	3657.8	21.148	-3.4175	80.284	-53.569	76.049	75.724	20.512	-3.7206	-6.4318	1.0847	-2.4084	31.241	-4.2903
126.15	-8.0701	48.805	-6.4952	1.0233	-2.5319	-0.17601	0.32459	0.15871	0.66022	-1.3176	3657.2	21.15	-3.4144	80.284	-53.652	76.05	75.724	20.512	-3.7206	-6.4318	1.0847	-2.4084	31.241	-4.2903
126.15	-8.0629	48.809	-6.496	1.0249	-2.5311	-0.16556	0.31287	0.16638	0.66022	-1.3176	3656.5	21.152	-3.4113	80.285	-53.738	76.051	75.724	20.512	-3.7206	-6.4318	1.0847	-2.4084	31.241	-4.2903
126.15	-8.0557	48.814	-6.4968	1.0264	-2.5303	-0.15504	0.30086	0.17376	0.66022	-1.3176	3655.9	21.154	-3.4082	80.285	-53.828	76.052	75.724	20.512	-3.7206	-6.4318	1.0847	-2.4084	31.241	-4.2903
126.15	-8.0488	48.82	-6.4976	1.0279	-2.5294	-0.14445	0.28859	0.18084	0.66022	-1.3176	3655.2	21.157	-3.4053	80.285	-53.921	76.053	75.724	20.512	-3.7206	-6.4318	1.0847	-2.4084	31.241	-4.2903
126.15	-8.0419	48.826	-6.4983	1.0293	-2.5284	-0.13382	0.27607	0.18762	0.66022	-1.3176	3654.5	21.159	-3.4024	80.285	-54.017	76.054	75.724	20.512	-3.7206	-6.4318	1.0847	-2.4084	31.241	-4.2903
126.15	-8.0352	48.832	-6.4989	1.0306	-2.5275	-0.12315	0.26333	0.19408	0.66022	-1.3176	3653.9	21.162	-3.3995	80.286	-54.117	76.055	75.724	20.512	-3.7206	-6.4318	1.0847	-2.4084	31.241	-4.2903
126.14	-8.0286	48.838	-6.4995	1.0319	-2.5265	-0.11247	0.25038	0.20024	0.66022	-1.3176	3653.2	21.164	-3.3967	80.286	-54.221	76.056	75.724	20.512	-3.7206	-6.4318	1.0847	-2.4084	31.241	-4.2903
126.14	-8.0222	48.845	-6.5	1.0331	-2.5255	-0.10178	0.23723	0.20608	0.66022	-1.3176	3652.6	21.167	-3.394	80.286	-54.327	76.057	75.724	20.512	-3.7206	-6.4318	1.0847	-2.4084	31.241	-4.2903
126.14	-8.0158	48.852	-6.5005	1.0343	-2.5244	-0.091111	0.22391	0.21159	0.66022	-1.3176	3651.9	21.17	-3.3913	80.286	-54.437	76.058	75.724	20.512	-3.7206	-6.4318	1.0847	-2.4084	31.241	-4.2903
126.14	-8.0096	48.859	-6.501	1.0354	-2.5234	-0.080464	0.21044	0.21678	0.66022	-1.3176	3651.3	21.174	-3.3886	80.287	-54.55	76.059	75.724	20.512	-3.7206	-6.4318	1.0847	-2.4084	31.241	-4.2903
126.14	-8.0035	48.867	-6.5013	1.0364	-2.5223	-0.069855	0.19683	0.22165	0.66022	-1.3176	3650.6	21.177	-3.386	80.287	-54.666	76.06	75.724	20.512	-3.7206	-6.4318	1.0847	-2.4084	31.241	-4.2903
126.14	-7.9975	48.875	-6.5017	1.0374	-2.5212	-0.059298	0.1831	0.22619	0.66022	-1.3176	3650.0	21.18	-3.3834	80.287	-54.786	76.061	75.724	20.512	-3.7206	-6.4318	1.0847	-2.4084	31.241	-4.2903
126.13	-7.9915	48.883	-6.5019	1.0382	-2.52	-0.048806	0.16926	0.2304	0.66022	-1.3176	3649.3	21.184	-3.3809	80.288	-54.908	76.062	75.724	20.512	-3.7206	-6.4318	1.0847	-2.4084	31.241	-4.2903
126.13	-7.9857	48.891	-6.5021	1.039	-2.5189	-0.040159	0.15609	0.23406	0.66022	-1.3176	3648.6	21.188	-3.3784	80.288	-55.033	76.064	75.724	20.512	-3.7206	-6.4318	1.0847	-2.4084	31.241	-4.2903
126.13	-7.98	48.9	-6.5023	1.0398	-2.5177	-0.031796	0.14296	0.23739	0.66022	-1.3176	3648.0	21.191	-3.376	80.289	-55.161	76.065	75.724	20.512	-3.7206	-6.4318	1.0847	-2.4084	31.241	-4.2903
126.13	-7.9743	48.909	-6.5025	1.0405	-2.5165	-0.023489	0.12979	0.24042	0.66022	-1.3176	3647.3	21.195	-3.3736	80.289	-55.292	76.066	75.724	20.512	-3.7206	-6.4318	1.0847	-2.4084	31.241	-4.2903
126.12	-7.9688	48.918	-6.5026	1.0411	-2.5153	-0.015246	0.11657	0.24314	0.66022	-1.3176	3646.7	21.199	-3.3712	80.29	-55.426	76.067	75.724	20.512	-3.7206	-6.4318	1.0847	-2.4084	31.241	-4.2903
126.12	-7.9633	48.928	-6.5026	1.0416	-2.5141	-0.0070736	0.10334	0.24557	0.66022	-1.3176	3646.0	21.203	-3.3689	80.29	-55.563	76.068	75.724	20.512	-3.7206	-6.4318	1.0847	-2.4084	31.241	-4.2903
126.12	-7.9579	48.937	-6.5026	1.0421	-2.5128	0.0010224	0.090101	0.2477	0.66022	-1.3176	3645.3	21.208	-3.3665	80.291	-55.702	76.07	75.724	20.512	-3.7206	-6.4318	1.0847	-2.4084	31.241	-4.2903
126.12	-7.9526	48.947	-6.5026	1.0425	-2.5116	0.0090354	0.076862	0.24954	0.66022	-1.3176	3644.7	21.212	-3.3643	80.291	-55.844	76.071	75.724	20.512	-3.7206	-6.4318	1.0847	-2.4084	31.241	-4.2903
126.11	-7.9473	48.957	-6.5025	1.0429	-2.5103	0.016959	0.063639	0.25108	0.66022	-1.3176	3644.0	21.216	-3.362	80.292	-55.988	76.072	75.724	20.512	-3.7206	-6.4318	1.0847	-2.4084	31.241	-4.2903
126.11	-7.9421	48.968	-6.5024	1.0432	-2.5091	0.024789	0.050443	0.25233	0.66022	-1.3176	3643.4	21.221	-3.3598	80.292	-56.134	76.073	75.724	20.512	-3.7206	-6.4318	1.0847	-2.4084	31.241	-4.2903
126.11	-7.937	48.978	-6.5023	1.0434	-2.5078	0.032517	0.037284	0.25328	0.66022	-1.3176	3642.7	21.225	-3.3576	80.293	-56.283	76.075	75.724	20.512	-3.7206	-6.4318	1.0847	-2.4084	31.241	-4.2903
126.11	-7.932	48.989	-6.5021	1.0436	-2.5065	0.040141	0.024174	0.25395	0.66022	-1.3176	3642.0	21.23	-3.3554	80.293	-56.434	76.076	75.724	20.512	-3.7206	-6.4318	1.0847	-2.4084	31.241	-4.2903
126.1	-7.927	49.0	-6.5019	1.0436	-2.5053	0.047654	0.011124	0.25434	0.66022	-1.3176	3641.4	21.235	-3.3533	80.294	-56.587	76.077	75.724	20.512	-3.7206	-6.4318	1.0847	-2.4084	31.241	-4.2903
126.1	-7.9221	49.012	-6.5016	1.0437	-2.504	0.055051	-0.0018561	0.25445	0.66022	-1.3176	3640.7	21.24	-3.3512	80.295	-56.742	76.079	75.724	20.512	-3.7206	-6.4318	1.0847	-2.4084	31.241	-4.2903
126.1	-7.9173	49.023	-6.5013	1.0436	-2.5027	0.062329	-0.014755	0.25427	0.66022	-1.3176	3640.1	21.245	-3.3491	80.295	-56.898	76.08	75.724	20.512	-3.7206	-6.4318	1.0847	-2.4084	31.241	-4.2903
126.09	-7.9125	49.035	-6.501	1.0435	-2.5015	0.069482	-0.027564	0.25382	0.66022	-1.3176	3639.4	21.25	-3.3471	80.296	-57.057	76.082	75.724	20.512	-3.7206	-6.4318	1.0847	-2.4084	31.241	-4.2903
126.09	-7.9079	49.047	-6.5006	1.0433	-2.5002	0.076507	-0.040272	0.25311	0.66022	-1.3176	3638.7	21.255	-3.3451	80.297	-57.217	76.083	75.724	20.512	-3.7206	-6.4318	1.0847	-2.4084	31.241	-4.2903
126.09	-7.9033	49.059	-6.5002	1.0431	-2.4989	0.083399	-0.05287	0.25212	0.66022	-1.3176	3638.1	21.26	-3.3431	80.298	-57.379	76.085	75.724	20.512	-3.7206	-6.4318	1.0847	-2.4084	31.241	-4.2903
126.09	-7.8987	49.071	-6.4998	1.0428	-2.4977	0.090155	-0.065348	0.25087	0.66022	-1.3176	3637.4	21.265	-3.3412	80.299	-57.542	76.086	75.724	20.512	-3.7206	-6.4318	1.0847	-2.4084	31.241	-4.2903
126.08	-7.8943	49.083	-6.4993	1.0425	-2.4964	0.096771	-0.077697	0.24936	0.66022	-1.3176	3636.7	21.271	-3.3393	80.299	-57.707	76.088	75.724	20.512	-3.7206	-6.4318	1.0847	-2.4084	31.241	-4.2903
126.08	-7.89	49.096	-6.4988	1.042	-2.4952	0.10324	-0.089908	0.24759	0.66022	-1.3176	3636.1	21.276	-3.3374	80.3	-57.873	76.089	75.724	20.512	-3.7206	-6.4318	1.0847	-2.4084	31.241	-4.2903
126.08	-7.8857	49.109	-6.4983	1.0416	-2.4939	0.10957	-0.10197	0.24557	0.66022	-1.3176	3635.4	21.282	-3.3355	80.301	-58.04	76.091	75.724	20.512	-3.7206	-6.4318	1.0847	-2.4084	31.241	-4.2903
126.07	-7.8815	49.122	-6.4978	1.041	-2.4927	0.11575	-0.11388	0.24331	0.66022	-1.3176	3634.7	21.287	-3.3337	80.302	-58.207	76.092	75.724	20.512	-3.7206	-6.4318	1.0847	-2.4084	31.241	-4.2903
126.07	-7.8774	49.135	-6.4972	1.0404	-2.4915	0.12177	-0.12563	0.2408	0.66022	-1.3176	3634.1	21.293	-3.332	80.303	-58.376	76.094	75.724	20.512	-3.7206	-6.4318	1.0847	-2.4084	31.241	-4.2903
126.07	-7.8735	49.148	-6.4965	1.0398	-2.4903	0.12764	-0.1372	0.23806	0.66022	-1.3176	3633.4	21.299	-3.3302	80.304	-58.545	76.096	75.724	20.512	-3.7206	-6.4318	1.0847	-2.4084	31.241	-4.2903
126.06	-7.8696	49.162	-6.4959	1.0391	-2.4891	0.13334	-0.14859	0.23508	0.66022	-1.3176	3632.7	21.305	-3.3286	80.305	-58.714	76.097	75.724	20.512	-3.7206	-6.4318	1.0847	-2.4084	31.241	-4.2903
126.06	-7.8659	49.175	-6.4952	1.0383	-2.488	0.13889	-0.15979	0.23187	0.66022	-1.3176	3632.1	21.311	-3.3269	80.306	-58.884	76.099	75.724	20.512	-3.7206	-6.4318	1.0847	-2.4084	31.241	-4.2903
126.06	-7.8622	49.189	-6.4945	1.0375	-2.4868	0.14427	-0.17079	0.22844	0.66022	-1.3176	3631.4	21.316	-3.3254	80.307	-59.054	76.101	75.724	20.512	-3.7206	-6.4318	1.0847	-2.4084	31.241	-4.2903
126.05	-7.8587	49.203	-6.4938	1.0366	-2.4857	0.14949	-0.18159	0.22479	0.66022	-1.3176	3630.7	21.322	-3.3238	80.308	-59.224	76.102	75.724	20.512	-3.7206	-6.4318	1.0847	-2.4084	31.241	-4.2903
126.05	-7.8553	49.217	-6.493	1.0356	-2.4846	0.15454	-0.19218	0.22092	0.66022	-1.3176	3630.1	21.328	-3.3224	80.309	-59.393	76.104	75.724	20.512	-3.7206	-6.4318	1.0847	-2.4084	31.241	-4.2903
126.05	-7.8521	49.231	-6.4922	1.0347	-2.4835	0.15941	-0.20255	0.21685	0.66022	-1.3176	3629.4	21.334	-3.321	80.31	-59.562	76.106	75.724	20.512	-3.7206	-6.4318	1.0847	-2.4084	31.241	-4.2903
126.04	-7.849	49.245	-6.4914	1.0336	-2.4824	0.16411	-0.21269	0.21257	0.66022	-1.3176	3628.7	21.341	-3.3196	80.311	-59.73	76.108	75.724	20.512	-3.7206	-6.4318	1.0847	-2.4084	31.241	-4.2903
126.04	-7.8461	49.259	-6.4906	1.0325	-2.4813	0.16864	-0.22259	0.20809	0.66022	-1.3176	3628.1	21.347	-3.3183	80.312	-59.897	76.109	75.724	20.512	-3.7206	-6.4318	1.0847	-2.4084	31.241	-4.2903
126.04	-7.8433	49.273	-6.4897	1.0314	-2.4803	0.17298	-0.23225	0.20342	0.66022	-1.3176	3627.4	21.353	-3.3171	80.313	-60.063	76.111	75.724	20.512	-3.7206	-6.4318	1.0847	-2.4084	31.241	-4.2903
126.03	-7.8407	49.288	-6.4888	1.0302	-2.4793	0.17715	-0.24166	0.19856	0.66022	-1.3176	3626.7	21.359	-3.3159	80.314	-60.228	76.113	75.724	20.512	-3.7206	-6.4318	1.0847	-2.4084	31.241	-4.2903
126.03	-7.8382	49.302	-6.4879	1.029	-2.4783	0.18113	-0.25082	0.19351	0.66022	-1.3176	3626.0	21.365	-3.3149	80.315	-60.391	76.115	75.724	20.512	-3.7206	-6.4318	1.0847	-2.4084	31.241	-4.2903
126.03	-7.836	49.317	-6.487	1.0277	-2.4774	0.18493	-0.25971	0.18829	0.66022	-1.3176	3625.4	21.372	-3.3139	80.316	-60.552	76.117	75.724	20.512	-3.7206	-6.4318	1.0847	-2.4084	31.241	-4.2903
126.02	-7.8339	49.331	-6.4861	1.0264	-2.4764	0.18854	-0.26833	0.18289	0.66022	-1.3176	3624.7	21.378	-3.3129	80.317	-60.71	76.118	75.724	20.512	-3.7206	-6.4318	1.0847	-2.4084	31.241	-4.2903
126.02	-7.8321	49.346	-6.4851	1.025	-2.4755	0.19195	-0.27668	0.17733	0.66022	-1.3176	3624.0	21.384	-3.3121	80.318	-60.866	76.12	75.724	20.512	-3.7206	-6.4318	1.0847	-2.4084	31.241	-4.2903
126.01	-7.8304	49.361	-6.4842	1.0236	-2.4747	0.19518	-0.28474	0.1716	0.66022	-1.3176	3623.4	21.391	-3.3114	80.32	-61.02	76.122	75.724	20.512	-3.7206	-6.4318	1.0847	-2.4084	31.241	-4.2903
126.01	-7.829	49.375	-6.4832	1.0222	-2.4738	0.19821	-0.29251	0.16571	0.66022	-1.3176	3622.7	21.397	-3.3107	80.321	-61.169	76.124	75.724	20.512	-3.7206	-6.4318	1.0847	-2.4084	31.241	-4.2903
126.01	-7.8278	49.39	-6.4822	1.0207	-2.473	0.20104	-0.29998	0.15968	0.66022	-1.3176	3622.0	21.403	-3.3102	80.322	-61.316	76.126	75.724	20.512	-3.7206	-6.4318	1.0847	-2.4084	31.241	-4.2903
126.0	-7.8268	49.404	-6.4812	1.0192	-2.4722	0.20367	-0.30715	0.15349	0.66022	-1.3176	3621.3	21.409	-3.3097	80.323	-61.458	76.128	75.724	20.512	-3.7206	-6.4318	1.0847	-2.4084	31.241	-4.2903
126.0	-7.8261	49.419	-6.4802	1.0176	-2.4715	0.2061	-0.31401	0.14717	0.66022	-1.3176	3620.7	21.416	-3.3093	80.324	-61.596	76.13	75.724	20.512	-3.7206	-6.4318	1.0847	-2.4084	31.241	-4.2903
126.0	-7.8256	49.434	-6.4791	1.016	-2.4708	0.20833	-0.32055	0.14071	0.66022	-1.3176	3620.0	21.422	-3.3091	80.325	-61.729	76.131	75.724	20.512	-3.7206	-6.4318	1.0847	-2.4084	31.241	-4.2903
125.99	-7.8254	49.448	-6.4781	1.0144	-2.4701	0.21035	-0.32678	0.13412	0.66022	-1.3176	3619.3	21.428	-3.3089	80.327	-61.856	76.133	75.724	20.512	-3.7206	-6.4318	1.0847	-2.4084	31.241	-4.2903
125.99	-7.8254	49.462	-6.477	1.0128	-2.4694	0.21216	-0.33267	0.12741	0.66022	-1.3176	3618.6	21.435	-3.3089	80.328	-61.978	76.135	75.724	20.512	-3.7206	-6.4318	1.0847	-2.4084	31.241	-4.2903
125.99	-7.8257	49.477	-6.476	1.0111	-2.4688	0.21376	-0.33823	0.12058	0.66022	-1.3176	3618.0	21.441	-3.309	80.329	-62.094	76.137	75.724	20.512	-3.7206	-6.4318	1.0847	-2.4084	31.241	-4.2903
125.98	-7.8263	49.491	-6.4749	1.0094	-2.4682	0.21514	-0.34346	0.11363	0.66022	-1.3176	3617.3	21.447	-3.3092	80.33	-62.204	76.139	75.724	20.512	-3.7206	-6.4318	1.0847	-2.4084	31.241	-4.2903
125.98	-7.8272	49.505	-6.4738	1.0076	-2.4677	0.21631	-0.34834	0.10658	0.66022	-1.3176	3616.6	21.453	-3.3095	80.331	-62.306	76.141	75.724	20.512	-3.7206	-6.4318	1.0847	-2.4084	31.241	-4.2903
125.98	-7.8283	49.519	-6.4727	1.0059	-2.4671	0.21726	-0.35287	0.099433	0.66022	-1.3176	3616.0	21.459	-3.31	80.332	-62.401	76.143	75.724	20.512	-3.7206	-6.4318	1.0847	-2.4084	31.241	-4.2903
125.97	-7.8298	49.533	-6.4716	1.0041	-2.4667	0.21799	-0.35704	0.092187	0.66022	-1.3176	3615.3	21.465	-3.3105	80.334	-62.488	76.145	75.724	20.512	-3.7206	-6.4318	1.0847	-2.4084	31.241	-4.2903
125.97	-7.8315	49.546	-6.4705	1.0023	-2.4662	0.2185	-0.36086	0.084853	0.66022	-1.3176	3614.6	21.471	-3.3112	80.335	-62.567	76.146	75.724	20.512	-3.7206	-6.4318	1.0847	-2.4084	31.241	-4.2903
125.97	-7.8336	49.56	-6.4694	1.0005	-2.4658	0.21878	-0.36431	0.077436	0.66022	-1.3176	3613.9	21.477	-3.312	80.336	-62.637	76.148	75.724	20.512	-3.7206	-6.4318	1.0847	-2.4084	31.241	-4.2903
125.96	-7.836	49.573	-6.4684	0.99868	-2.4654	0.21883	-0.36739	0.069942	0.66022	-1.3176	3613.3	21.482	-3.313	80.337	-62.697	76.15	75.724	20.512	-3.7206	-6.4318	1.0847	-2.4084	31.241	-4.2903
125.96	-7.8386	49.586	-6.4673	0.99684	-2.4651	0.21865	-0.3701	0.062377	0.66022	-1.3176	3612.6	21.488	-3.3141	80.338	-62.749	76.152	75.724	20.512	-3.7206	-6.4318	1.0847	-2.4084	31.241	-4.2903
125.96	-7.8416	49.598	-6.4662	0.99498	-2.4648	0.21825	-0.37243	0.054748	0.66022	-1.3176	3611.9	21.493	-3.3153	80.339	-62.79	76.154	75.724	20.512	-3.7206	-6.4318	1.0847	-2.4084	31.241	-4.2903
125.95	-7.8449	49.611	-6.4651	0.99311	-2.4646	0.2176	-0.37439	0.047061	0.66022	-1.3176	3611.2	21.499	-3.3167	80.34	-62.822	76.156	75.724	20.512	-3.7206	-6.4318	1.0847	-2.4084	31.241	-4.2903
125.95	-7.8486	49.623	-6.464	0.99124	-2.4644	0.21672	-0.37595	0.039323	0.66022	-1.3176	3610.6	21.504	-3.3182	80.341	-62.843	76.157	75.724	20.512	-3.7206	-6.4318	1.0847	-2.4084	31.241	-4.2903
125.95	-7.8525	49.635	-6.4629	0.98935	-2.4642	0.21561	-0.37713	0.031539	0.66022	-1.3176	3609.9	21.509	-3.3198	80.342	-62.854	76.159	75.724	20.512	-3.7206	-6.4318	1.0847	-2.4084	31.241	-4.2903
125.94	-7.8568	49.646	-6.4618	0.98747	-2.464	0.21426	-0.37792	0.023716	0.66022	-1.3176	3609.2	21.514	-3.3216	80.343	-62.855	76.161	75.724	20.512	-3.7206	-6.4318	1.0847	-2.4084	31.241	-4.2903
125.94	-7.8614	49.658	-6.4608	0.98558	-2.4639	0.21266	-0.37832	0.015862	0.66022	-1.3176	3608.5	21.519	-3.3235	80.344	-62.845	76.163	75.724	20.512	-3.7206	-6.4318	1.0847	-2.4084	31.241	-4.2903
125.94	-7.8663	49.669	-6.4597	0.98368	-2.4639	0.21083	-0.37832	0.0079815	0.66022	-1.3176	3607.9	21.524	-3.3255	80.345	-62.826	76.164	75.724	20.512	-3.7206	-6.4318	1.0847	-2.4084	31.241	-4.2903
125.94	-7.8716	49.679	-6.4587	0.98179	-2.4639	0.20875	-0.37792	8.2469e-05	0.66022	-1.3176	3607.2	21.528	-3.3277	80.346	-62.796	76.166	75.724	20.512	-3.7206	-6.4318	1.0847	-2.4084	31.241	-4.2903
125.93	-7.8771	49.689	-6.4576	0.97991	-2.4639	0.20643	-0.37712	-0.0078285	0.66022	-1.3176	3606.5	21.533	-3.33	80.347	-62.756	76.168	75.724	20.512	-3.7206	-6.4318	1.0847	-2.4084	31.241	-4.2903
125.93	-7.883	49.699	-6.4566	0.97802	-2.4639	0.20386	-0.37592	-0.015745	0.66022	-1.3176	3605.8	21.537	-3.3324	80.348	-62.707	76.169	75.724	20.512	-3.7206	-6.4318	1.0847	-2.4084	31.241	-4.2903
125.93	-7.8892	49.708	-6.4556	0.97615	-2.464	0.20106	-0.37432	-0.023659	0.66022	-1.3176	3605.2	21.541	-3.335	80.349	-62.649	76.171	75.724	20.512	-3.7206	-6.4318	1.0847	-2.4084	31.241	-4.2903
125.93	-7.8957	49.717	-6.4546	0.97428	-2.4642	0.198	-0.37232	-0.031564	0.66022	-1.3176	3604.5	21.545	-3.3377	80.35	-62.582	76.173	75.724	20.512	-3.7206	-6.4318	1.0847	-2.4084	31.241	-4.2903
125.92	-7.9025	49.726	-6.4536	0.97243	-2.4644	0.19471	-0.36991	-0.039454	0.66022	-1.3176	3603.8	21.548	-3.3406	80.351	-62.506	76.174	75.724	20.512	-3.7206	-6.4318	1.0847	-2.4084	31.241	-4.2903
125.92	-7.9096	49.733	-6.4526	0.97058	-2.4646	0.19117	-0.3671	-0.04732	0.66022	-1.3176	3603.1	21.552	-3.3435	80.352	-62.422	76.176	75.724	20.512	-3.7206	-6.4318	1.0847	-2.4084	31.241	-4.2903
125.92	-7.917	49.741	-6.4517	0.96875	-2.4648	0.18739	-0.36388	-0.055156	0.66022	-1.3176	3602.5	21.555	-3.3466	80.353	-62.331	76.178	75.724	20.512	-3.7206	-6.4318	1.0847	-2.4084	31.241	-4.2903
125.92	-7.9246	49.748	-6.4508	0.96694	-2.4651	0.18336	-0.36026	-0.062955	0.66022	-1.3176	3601.8	21.558	-3.3498	80.354	-62.233	76.179	75.724	20.512	-3.7206	-6.4318	1.0847	-2.4084	31.241	-4.2903
125.92	-7.9326	49.754	-6.4499	0.96515	-2.4655	0.1791	-0.35624	-0.070708	0.66022	-1.3176	3601.1	21.561	-3.3531	80.355	-62.129	76.181	75.724	20.512	-3.7206	-6.4318	1.0847	-2.4084	31.241	-4.2903
125.92	-7.9408	49.76	-6.449	0.96338	-2.4658	0.17459	-0.35183	-0.07841	0.66022	-1.3176	3600.4	21.563	-3.3566	80.355	-62.019	76.182	75.724	20.512	-3.7206	-6.4318	1.0847	-2.4084	31.241	-4.2903
125.91	-7.9492	49.766	-6.4481	0.96164	-2.4662	0.16986	-0.34701	-0.086051	0.66022	-1.3176	3599.8	21.566	-3.3601	80.356	-61.903	76.184	75.724	20.512	-3.7206	-6.4318	1.0847	-2.4084	31.241	-4.2903
125.91	-7.958	49.77	-6.4473	0.95991	-2.4667	0.16488	-0.3418	-0.093624	0.66022	-1.3176	3599.1	21.568	-3.3638	80.357	-61.781	76.185	75.724	20.512	-3.7206	-6.4318	1.0847	-2.4084	31.241	-4.2903
125.91	-7.9669	49.775	-6.4465	0.95822	-2.4672	0.15968	-0.3362	-0.10112	0.66022	-1.3176	3598.4	21.57	-3.3675	80.358	-61.656	76.187	75.724	20.512	-3.7206	-6.4318	1.0847	-2.4084	31.241	-4.2903
125.91	-7.9761	49.778	-6.4457	0.95655	-2.4677	0.15425	-0.33021	-0.10854	0.66022	-1.3176	3597.7	21.571	-3.3714	80.358	-61.526	76.188	75.724	20.512	-3.7206	-6.4318	1.0847	-2.4084	31.241	-4.2903
125.91	-7.9855	49.782	-6.4449	0.95492	-2.4683	0.1486	-0.32383	-0.11587	0.66022	-1.3176	3597.1	21.572	-3.3753	80.359	-61.393	76.19	75.724	20.512	-3.7206	-6.4318	1.0847	-2.4084	31.241	-4.2903
125.91	-7.995	49.784	-6.4442	0.95331	-2.4689	0.14272	-0.31708	-0.12309	0.66022	-1.3176	3596.4	21.573	-3.3794	80.36	-61.256	76.191	75.724	20.512	-3.7206	-6.4318	1.0847	-2.4084	31.241	-4.2903
125.91	-8.0048	49.786	-6.4435	0.95175	-2.4695	0.13663	-0.30995	-0.13022	0.66022	-1.3176	3595.7	21.574	-3.3835	80.36	-61.116	76.192	75.724	20.512	-3.7206	-6.4318	1.0847	-2.4084	31.241	-4.2903
125.91	-8.0148	49.787	-6.4428	0.95022	-2.4702	0.13034	-0.30244	-0.13722	0.66022	-1.3176	3595.1	21.575	-3.3877	80.361	-60.974	76.194	75.724	20.512	-3.7206	-6.4318	1.0847	-2.4084	31.241	-4.2903
125.91	-8.0249	49.788	-6.4422	0.94872	-2.4709	0.12383	-0.29458	-0.14411	0.66022	-1.3176	3594.4	21.575	-3.3919	80.362	-60.83	76.195	75.724	20.512	-3.7206	-6.4318	1.0847	-2.4084	31.241	-4.2903
125.91	-8.0351	49.788	-6.4416	0.94727	-2.4716	0.11713	-0.28636	-0.15087	0.66022	-1.3176	3593.7	21.575	-3.3962	80.362	-60.684	76.196	75.724	20.512	-3.7206	-6.4318	1.0847	-2.4084	31.241	-4.2903
125.91	-8.0455	49.787	-6.441	0.94586	-2.4724	0.11024	-0.27778	-0.15749	0.66022	-1.3176	3593.0	21.575	-3.4006	80.363	-60.536	76.198	75.724	20.512	-3.7206	-6.4318	1.0847	-2.4084	31.241	-4.2903
125.91	-8.056	49.786	-6.4405	0.94449	-2.4732	0.10316	-0.26886	-0.16397	0.66022	-1.3176	3592.4	21.574	-3.405	80.363	-60.387	76.199	75.724	20.512	-3.7206	-6.4318	1.0847	-2.4084	31.241	-4.2903
125.91	-8.0666	49.784	-6.44	0.94317	-2.474	0.095899	-0.25961	-0.17029	0.66022	-1.3176	3591.7	21.573	-3.4095	80.364	-60.238	76.2	75.724	20.512	-3.7206	-6.4318	1.0847	-2.4084	31.241	-4.2903
125.91	-8.0772	49.782	-6.4395	0.9419	-2.4749	0.08847	-0.25003	-0.17646	0.66022	-1.3176	3591.0	21.572	-3.414	80.364	-60.087	76.201	75.724	20.512	-3.7206	-6.4318	1.0847	-2.4084	31.241	-4.2903
125.92	-8.0879	49.778	-6.4391	0.94067	-2.4758	0.080877	-0.24012	-0.18246	0.66022	-1.3176	3590.4	21.57	-3.4185	80.365	-59.937	76.203	75.724	20.512	-3.7206	-6.4318	1.0847	-2.4084	31.241	-4.2903
125.92	-8.0987	49.775	-6.4387	0.9395	-2.4767	0.073129	-0.22991	-0.18828	0.66022	-1.3176	3589.7	21.569	-3.423	80.365	-59.786	76.204	75.724	20.512	-3.7206	-6.4318	1.0847	-2.4084	31.241	-4.2903
125.92	-8.1095	49.77	-6.4384	0.93837	-2.4777	0.065236	-0.2194	-0.19392	0.66022	-1.3176	3589.0	21.567	-3.4276	80.366	-59.635	76.205	75.724	20.512	-3.7206	-6.4318	1.0847	-2.4084	31.241	-4.2903
125.92	-8.1203	49.765	-6.4381	0.9373	-2.4786	0.057206	-0.2086	-0.19937	0.66022	-1.3176	3588.3	21.564	-3.4321	80.366	-59.484	76.206	75.724	20.512	-3.7206	-6.4318	1.0847	-2.4084	31.241	-4.2903
125.92	-8.1311	49.759	-6.4378	0.93629	-2.4797	0.049048	-0.19752	-0.20462	0.66022	-1.3176	3587.7	21.562	-3.4366	80.366	-59.334	76.207	75.724	20.512	-3.7206	-6.4318	1.0847	-2.4084	31.241	-4.2903
125.93	-8.1418	49.753	-6.4376	0.93533	-2.4807	0.040774	-0.18617	-0.20966	0.66022	-1.3176	3587.0	21.559	-3.4412	80.367	-59.185	76.208	75.724	20.512	-3.7206	-6.4318	1.0847	-2.4084	31.241	-4.2903
125.93	-8.1525	49.746	-6.4374	0.93443	-2.4817	0.032392	-0.17456	-0.2145	0.66022	-1.3176	3586.3	21.556	-3.4457	80.367	-59.037	76.209	75.724	20.512	-3.7206	-6.4318	1.0847	-2.4084	31.241	-4.2903
125.93	-8.1631	49.738	-6.4373	0.93358	-2.4828	0.023914	-0.16271	-0.21911	0.66022	-1.3176	3585.7	21.552	-3.4502	80.367	-58.889	76.211	75.724	20.512	-3.7206	-6.4318	1.0847	-2.4084	31.241	-4.2903
125.94	-8.1737	49.73	-6.4372	0.9328	-2.4839	0.01535	-0.15063	-0.2235	0.66022	-1.3176	3585.0	21.548	-3.4546	80.368	-58.743	76.212	75.724	20.512	-3.7206	-6.4318	1.0847	-2.4084	31.241	-4.2903
125.94	-8.1841	49.721	-6.4371	0.93208	-2.4851	0.0067122	-0.13833	-0.22766	0.66022	-1.3176	3584.3	21.544	-3.459	80.368	-58.598	76.213	75.724	20.512	-3.7206	-6.4318	1.0847	-2.4084	31.241	-4.2903
125.94	-8.1944	49.711	-6.4371	0.93142	-2.4862	-0.0019887	-0.12582	-0.23158	0.66022	-1.3176	3583.7	21.54	-3.4634	80.368	-58.455	76.214	75.724	20.512	-3.7206	-6.4318	1.0847	-2.4084	31.241	-4.2903
125.95	-8.2046	49.701	-6.4371	0.93082	-2.4874	-0.010741	-0.11312	-0.23525	0.66022	-1.3176	3583.0	21.535	-3.4676	80.369	-58.313	76.215	75.724	20.512	-3.7206	-6.4318	1.0847	-2.4084	31.241	-4.2903
125.95	-8.2146	49.691	-6.4372	0.93029	-2.4886	-0.019532	-0.10025	-0.23867	0.66022	-1.3176	3582.3	21.531	-3.4719	80.369	-58.173	76.216	75.724	20.512	-3.7206	-6.4318	1.0847	-2.4084	31.241	-4.2903
125.95	-8.2244	49.679	-6.4373	0.92982	-2.4898	-0.02835	-0.087206	-0.24183	0.66022	-1.3176	3581.7	21.525	-3.476	80.369	-58.035	76.217	75.724	20.512	-3.7206	-6.4318	1.0847	-2.4084	31.241	-4.2903
125.96	-8.2339	49.668	-6.4375	0.92941	-2.491	-0.037184	-0.074019	-0.24472	0.66022	-1.3176	3581.0	21.52	-3.48	80.37	-57.898	76.218	75.724	20.512	-3.7206	-6.4318	1.0847	-2.4084	31.241	-4.2903
125.96	-8.2433	49.655	-6.4377	0.92908	-2.4922	-0.046019	-0.0607	-0.24735	0.66022	-1.3176	3580.3	21.515	-3.484	80.37	-57.764	76.219	75.724	20.512	-3.7206	-6.4318	1.0847	-2.4084	31.241	-4.2903
125.97	-8.2525	49.642	-6.4379	0.92881	-2.4935	-0.054844	-0.047264	-0.2497	0.66022	-1.3176	3579.7	21.509	-3.4879	80.37	-57.632	76.22	75.724	20.512	-3.7206	-6.4318	1.0847	-2.4084	31.241	-4.2903
125.97	-8.2613	49.629	-6.4382	0.9286	-2.4947	-0.063647	-0.033728	-0.25178	0.66022	-1.3176	3579.0	21.503	-3.4916	80.37	-57.503	76.221	75.724	20.512	-3.7206	-6.4318	1.0847	-2.4084	31.241	-4.2903
125.98	-8.2699	49.615	-6.4386	0.92847	-2.496	-0.072413	-0.020107	-0.25357	0.66022	-1.3176	3578.3	21.496	-3.4952	80.37	-57.375	76.222	75.724	20.512	-3.7206	-6.4318	1.0847	-2.4084	31.241	-4.2903
125.98	-8.2782	49.601	-6.439	0.9284	-2.4972	-0.081131	-0.0064188	-0.25506	0.66022	-1.3176	3577.7	21.49	-3.4987	80.371	-57.25	76.223	75.724	20.512	-3.7206	-6.4318	1.0847	-2.4084	31.241	-4.2903
125.99	-8.2862	49.586	-6.4394	0.92841	-2.4985	-0.089788	0.0073199	-0.25627	0.66022	-1.3176	3577.0	21.483	-3.5021	80.371	-57.128	76.224	75.724	20.512	-3.7206	-6.4318	1.0847	-2.4084	31.241	-4.2903
126.0	-8.2938	49.571	-6.4399	0.92848	-2.4998	-0.098371	0.021092	-0.25718	0.66022	-1.3176	3576.3	21.476	-3.5053	80.371	-57.008	76.225	75.724	20.512	-3.7206	-6.4318	1.0847	-2.4084	31.241	-4.2903
126.0	-8.3012	49.555	-6.4404	0.92862	-2.5011	-0.10687	0.03488	-0.25779	0.66022	-1.3176	3575.7	21.469	-3.5084	80.371	-56.891	76.226	75.724	20.512	-3.7206	-6.4318	1.0847	-2.4084	31.241	-4.2903
126.01	-8.3081	49.539	-6.4409	0.92883	-2.5024	-0.11527	0.048665	-0.25809	0.66022	-1.3176	3575.0	21.462	-3.5113	80.371	-56.777	76.227	75.724	20.512	-3.7206	-6.4318	1.0847	-2.4084	31.241	-4.2903
126.01	-8.3147	49.523	-6.4415	0.9291	-2.5037	-0.12355	0.062431	-0.25809	0.66022	-1.3176	3574.3	21.454	-3.5141	80.372	-56.665	76.227	75.724	20.512	-3.7206	-6.4318	1.0847	-2.4084	31.241	-4.2903
126.02	-8.3208	49.506	-6.4422	0.92945	-2.505	-0.13171	0.076159	-0.25778	0.66022	-1.3176	3573.7	21.447	-3.5167	80.372	-56.557	76.228	75.724	20.512	-3.7206	-6.4318	1.0847	-2.4084	31.241	-4.2903
126.03	-8.3266	49.489	-6.4428	0.92987	-2.5063	-0.13974	0.089831	-0.25716	0.66022	-1.3176	3573.0	21.439	-3.5191	80.372	-56.451	76.229	75.724	20.512	-3.7206	-6.4318	1.0847	-2.4084	31.241	-4.2903
126.03	-8.3319	49.472	-6.4436	0.93035	-2.5075	-0.14762	0.10343	-0.25623	0.66022	-1.3176	3572.3	21.431	-3.5214	80.372	-56.348	76.23	75.724	20.512	-3.7206	-6.4318	1.0847	-2.4084	31.241	-4.2903
126.04	-8.3369	49.454	-6.4443	0.9309	-2.5088	-0.15533	0.11693	-0.25499	0.66022	-1.3176	3571.7	21.423	-3.5235	80.372	-56.249	76.231	75.724	20.512	-3.7206	-6.4318	1.0847	-2.4084	31.241	-4.2903
126.05	-8.3413	49.436	-6.4451	0.93152	-2.5101	-0.16288	0.13033	-0.25343	0.66022	-1.3176	3571.0	21.415	-3.5254	80.373	-56.152	76.232	75.724	20.512	-3.7206	-6.4318	1.0847	-2.4084	31.241	-4.2903
126.06	-8.3454	49.418	-6.4459	0.9322	-2.5113	-0.17025	0.14359	-0.25155	0.66022	-1.3176	3570.4	21.407	-3.527	80.373	-56.059	76.233	75.724	20.512	-3.7206	-6.4318	1.0847	-2.4084	31.241	-4.2903
126.06	-8.3489	49.4	-6.4468	0.93295	-2.5126	-0.17742	0.1567	-0.24937	0.66022	-1.3176	3569.7	21.399	-3.5285	80.373	-55.969	76.234	75.724	20.512	-3.7206	-6.4318	1.0847	-2.4084	31.241	-4.2903
126.07	-8.352	49.382	-6.4477	0.93377	-2.5138	-0.18439	0.16965	-0.24687	0.66022	-1.3176	3569.0	21.39	-3.5298	80.373	-55.882	76.235	75.724	20.512	-3.7206	-6.4318	1.0847	-2.4084	31.241	-4.2903
126.08	-8.3546	49.363	-6.4487	0.93465	-2.5151	-0.19114	0.18241	-0.24406	0.66022	-1.3176	3568.4	21.382	-3.5309	80.373	-55.798	76.236	75.724	20.512	-3.7206	-6.4318	1.0847	-2.4084	31.241	-4.2903
126.09	-8.3567	49.344	-6.4496	0.93559	-2.5163	-0.19767	0.19497	-0.24093	0.66022	-1.3176	3567.7	21.373	-3.5318	80.374	-55.717	76.237	75.724	20.512	-3.7206	-6.4318	1.0847	-2.4084	31.241	-4.2903
126.09	-8.3583	49.326	-6.4506	0.9366	-2.5175	-0.20397	0.2073	-0.2375	0.66022	-1.3176	3567.1	21.365	-3.5325	80.374	-55.64	76.238	75.724	20.512	-3.7206	-6.4318	1.0847	-2.4084	31.241	-4.2903
126.1	-8.3594	49.307	-6.4517	0.93767	-2.5187	-0.21003	0.2194	-0.23377	0.66022	-1.3176	3566.4	21.356	-3.5329	80.374	-55.567	76.239	75.724	20.512	-3.7206	-6.4318	1.0847	-2.4084	31.241	-4.2903
126.11	-8.36	49.288	-6.4527	0.93879	-2.5198	-0.21583	0.23124	-0.22973	0.66022	-1.3176	3565.7	21.348	-3.5332	80.374	-55.496	76.24	75.724	20.512	-3.7206	-6.4318	1.0847	-2.4084	31.241	-4.2903
126.12	-8.3601	49.27	-6.4538	0.93998	-2.521	-0.22138	0.2428	-0.22539	0.66022	-1.3176	3565.1	21.339	-3.5332	80.375	-55.429	76.241	75.724	20.512	-3.7206	-6.4318	1.0847	-2.4084	31.241	-4.2903
126.12	-8.3596	49.251	-6.455	0.94122	-2.5221	-0.22813	0.25479	-0.22091	0.66022	-1.3176	3564.4	21.331	-3.533	80.375	-55.366	76.242	75.724	20.512	-3.7206	-6.4318	1.0847	-2.4084	31.241	-4.2903
126.13	-8.3587	49.233	-6.4561	0.94253	-2.5232	-0.23493	0.26663	-0.21615	0.66022	-1.3176	3563.8	21.322	-3.5326	80.375	-55.306	76.243	75.724	20.512	-3.7206	-6.4318	1.0847	-2.4084	31.241	-4.2903
126.14	-8.3572	49.214	-6.4573	0.94389	-2.5242	-0.24141	0.27812	-0.21108	0.66022	-1.3176	3563.1	21.314	-3.532	80.375	-55.249	76.244	75.724	20.512	-3.7206	-6.4318	1.0847	-2.4084	31.241	-4.2903
126.15	-8.3552	49.196	-6.4585	0.94531	-2.5253	-0.24755	0.28922	-0.2057	0.66022	-1.3176	3562.4	21.305	-3.5311	80.376	-55.196	76.245	75.724	20.512	-3.7206	-6.4318	1.0847	-2.4084	31.241	-4.2903
126.15	-8.3527	49.178	-6.4598	0.94678	-2.5263	-0.25334	0.29993	-0.20003	0.66022	-1.3176	3561.8	21.297	-3.53	80.376	-55.147	76.246	75.724	20.512	-3.7206	-6.4318	1.0847	-2.4084	31.241	-4.2903
126.16	-8.3497	49.16	-6.4611	0.9483	-2.5273	-0.25877	0.31022	-0.19407	0.66022	-1.3176	3561.1	21.289	-3.5288	80.376	-55.101	76.247	75.724	20.512	-3.7206	-6.4318	1.0847	-2.4084	31.241	-4.2903
126.17	-8.3462	49.142	-6.4624	0.94988	-2.5282	-0.26383	0.32008	-0.18783	0.66022	-1.3176	3560.5	21.281	-3.5273	80.376	-55.058	76.248	75.724	20.512	-3.7206	-6.4318	1.0847	-2.4084	31.241	-4.2903
126.18	-8.3422	49.125	-6.4637	0.9515	-2.5292	-0.26852	0.3295	-0.18131	0.66022	-1.3176	3559.8	21.273	-3.5256	80.377	-55.019	76.249	75.724	20.512	-3.7206	-6.4318	1.0847	-2.4084	31.241	-4.2903
126.19	-8.3378	49.108	-6.465	0.95317	-2.53	-0.27281	0.33845	-0.17453	0.66022	-1.3176	3559.1	21.265	-3.5237	80.377	-54.984	76.25	75.724	20.512	-3.7206	-6.4318	1.0847	-2.4084	31.241	-4.2903
126.19	-8.3328	49.091	-6.4664	0.95489	-2.5309	-0.27672	0.34692	-0.16749	0.66022	-1.3176	3558.5	21.257	-3.5215	80.377	-54.952	76.251	75.724	20.512	-3.7206	-6.4318	1.0847	-2.4084	31.241	-4.2903
126.2	-8.3274	49.075	-6.4678	0.95664	-2.5317	-0.28022	0.35489	-0.16021	0.66022	-1.3176	3557.8	21.25	-3.5192	80.378	-54.924	76.252	75.724	20.512	-3.7206	-6.4318	1.0847	-2.4084	31.241	-4.2903
126.21	-8.3215	49.059	-6.4692	0.95844	-2.5325	-0.28332	0.36236	-0.15269	0.66022	-1.3176	3557.2	21.242	-3.5167	80.378	-54.899	76.253	75.724	20.512	-3.7206	-6.4318	1.0847	-2.4084	31.241	-4.2903
126.21	-8.3152	49.044	-6.4706	0.96027	-2.5332	-0.28601	0.36931	-0.14494	0.66022	-1.3176	3556.5	21.235	-3.514	80.379	-54.878	76.254	75.724	20.512	-3.7206	-6.4318	1.0847	-2.4084	31.241	-4.2903
126.22	-8.3084	49.029	-6.4721	0.96213	-2.5339	-0.28828	0.37573	-0.13698	0.66022	-1.3176	3555.8	21.228	-3.5112	80.379	-54.861	76.256	75.724	20.512	-3.7206	-6.4318	1.0847	-2.4084	31.241	-4.2903
126.23	-8.3012	49.014	-6.4735	0.96402	-2.5346	-0.29013	0.38161	-0.12882	0.66022	-1.3176	3555.2	21.221	-3.5081	80.379	-54.847	76.257	75.724	20.512	-3.7206	-6.4318	1.0847	-2.4084	31.241	-4.2903
126.23	-8.2937	49.0	-6.475	0.96594	-2.5352	-0.29155	0.38693	-0.12047	0.66022	-1.3176	3554.5	21.215	-3.5049	80.38	-54.837	76.258	75.724	20.512	-3.7206	-6.4318	1.0847	-2.4084	31.241	-4.2903
126.24	-8.2857	48.987	-6.4764	0.96789	-2.5358	-0.29255	0.39169	-0.11194	0.66022	-1.3176	3553.9	21.208	-3.5015	80.38	-54.83	76.259	75.724	20.512	-3.7206	-6.4318	1.0847	-2.4084	31.241	-4.2903
126.25	-8.2773	48.974	-6.4779	0.96986	-2.5364	-0.29312	0.39587	-0.10324	0.66022	-1.3176	3553.2	21.202	-3.4979	80.381	-54.827	76.26	75.724	20.512	-3.7206	-6.4318	1.0847	-2.4084	31.241	-4.2903
126.25	-8.2686	48.961	-6.4794	0.97185	-2.5368	-0.29326	0.39948	-0.094394	0.66022	-1.3176	3552.6	21.196	-3.4942	80.381	-54.828	76.261	75.724	20.512	-3.7206	-6.4318	1.0847	-2.4084	31.241	-4.2903
126.26	-8.2595	48.949	-6.4808	0.97385	-2.5373	-0.29298	0.4025	-0.085408	0.66022	-1.3176	3551.9	21.191	-3.4903	80.382	-54.832	76.262	75.724	20.512	-3.7206	-6.4318	1.0847	-2.4084	31.241	-4.2903
126.27	-8.2501	48.938	-6.4823	0.97587	-2.5377	-0.29226	0.40493	-0.076298	0.66022	-1.3176	3551.2	21.185	-3.4863	80.382	-54.84	76.264	75.724	20.512	-3.7206	-6.4318	1.0847	-2.4084	31.241	-4.2903
126.27	-8.2404	48.928	-6.4838	0.9779	-2.5381	-0.29112	0.40677	-0.067077	0.66022	-1.3176	3550.6	21.18	-3.4822	80.382	-54.851	76.265	75.724	20.512	-3.7206	-6.4318	1.0847	-2.4084	31.241	-4.2903
126.28	-8.2304	48.918	-6.4852	0.97994	-2.5384	-0.28955	0.408	-0.05776	0.66022	-1.3176	3549.9	21.176	-3.478	80.383	-54.866	76.266	75.724	20.512	-3.7206	-6.4318	1.0847	-2.4084	31.241	-4.2903
126.28	-8.2201	48.908	-6.4867	0.98198	-2.5386	-0.28757	0.40863	-0.048362	0.66022	-1.3176	3549.3	21.171	-3.4736	80.383	-54.884	76.267	75.724	20.512	-3.7206	-6.4318	1.0847	-2.4084	31.241	-4.2903
126.29	-8.2096	48.899	-6.4881	0.98402	-2.5389	-0.28516	0.40865	-0.038896	0.66022	-1.3176	3548.6	21.167	-3.4691	80.384	-54.906	76.269	75.724	20.512	-3.7206	-6.4318	1.0847	-2.4084	31.241	-4.2903
126.29	-8.1988	48.891	-6.4895	0.98607	-2.539	-0.28234	0.40807	-0.029379	0.66022	-1.3176	3547.9	21.163	-3.4645	80.384	-54.932	76.27	75.724	20.512	-3.7206	-6.4318	1.0847	-2.4084	31.241	-4.2903
126.3	-8.1878	48.884	-6.4909	0.9881	-2.5391	-0.27911	0.40689	-0.019825	0.66022	-1.3176	3547.3	21.159	-3.4599	80.385	-54.961	76.271	75.724	20.512	-3.7206	-6.4318	1.0847	-2.4084	31.241	-4.2903
126.3	-8.1767	48.877	-6.4923	0.99013	-2.5392	-0.27547	0.4051	-0.01025	0.66022	-1.3176	3546.6	21.156	-3.4551	80.386	-54.993	76.272	75.724	20.512	-3.7206	-6.4318	1.0847	-2.4084	31.241	-4.2903
126.3	-8.1653	48.871	-6.4937	0.99215	-2.5393	-0.27144	0.40272	-0.00066825	0.66022	-1.3176	3546.0	21.153	-3.4503	80.386	-55.03	76.274	75.724	20.512	-3.7206	-6.4318	1.0847	-2.4084	31.241	-4.2903
126.31	-8.1538	48.866	-6.495	0.99416	-2.5392	-0.26702	0.39973	0.0089045	0.66022	-1.3176	3545.3	21.15	-3.4454	80.387	-55.069	76.275	75.724	20.512	-3.7206	-6.4318	1.0847	-2.4084	31.241	-4.2903
126.31	-8.1422	48.861	-6.4963	0.99615	-2.5392	-0.26222	0.39615	0.018453	0.66022	-1.3176	3544.7	21.148	-3.4405	80.387	-55.112	76.276	75.724	20.512	-3.7206	-6.4318	1.0847	-2.4084	31.241	-4.2903
126.31	-8.1304	48.858	-6.4976	0.99812	-2.539	-0.25705	0.39199	0.027961	0.66022	-1.3176	3544.0	21.146	-3.4355	80.388	-55.159	76.277	75.724	20.512	-3.7206	-6.4318	1.0847	-2.4084	31.241	-4.2903
126.32	-8.1186	48.854	-6.4989	1.0001	-2.5389	-0.25151	0.38725	0.037415	0.66022	-1.3176	3543.3	21.144	-3.4304	80.388	-55.209	76.279	75.724	20.512	-3.7206	-6.4318	1.0847	-2.4084	31.241	-4.2903
126.32	-8.1066	48.852	-6.5001	1.002	-2.5387	-0.24562	0.38193	0.046799	0.66022	-1.3176	3542.7	21.143	-3.4254	80.389	-55.262	76.28	75.724	20.512	-3.7206	-6.4318	1.0847	-2.4084	31.241	-4.2903
126.32	-8.0947	48.85	-6.5014	1.0039	-2.5384	-0.23939	0.37605	0.056097	0.66022	-1.3176	3542.0	21.142	-3.4203	80.389	-55.319	76.281	75.724	20.512	-3.7206	-6.4318	1.0847	-2.4084	31.241	-4.2903
126.33	-8.0827	48.849	-6.5025	1.0058	-2.5381	-0.23282	0.36962	0.065295	0.66022	-1.3176	3541.4	21.141	-3.4152	80.39	-55.379	76.283	75.724	20.512	-3.7206	-6.4318	1.0847	-2.4084	31.241	-4.2903
126.33	-8.0706	48.849	-6.5037	1.0076	-2.5378	-0.22593	0.36265	0.074378	0.66022	-1.3176	3540.7	21.141	-3.41	80.391	-55.443	76.284	75.724	20.512	-3.7206	-6.4318	1.0847	-2.4084	31.241	-4.2903
126.33	-8.0586	48.849	-6.5048	1.0094	-2.5374	-0.21873	0.35515	0.083331	0.66022	-1.3176	3540.0	21.141	-3.4049	80.391	-55.51	76.285	75.724	20.512	-3.7206	-6.4318	1.0847	-2.4084	31.241	-4.2903
126.33	-8.0466	48.85	-6.5059	1.0111	-2.5369	-0.21124	0.34712	0.092141	0.66022	-1.3176	3539.4	21.141	-3.3998	80.392	-55.58	76.287	75.724	20.512	-3.7206	-6.4318	1.0847	-2.4084	31.241	-4.2903
126.33	-8.0347	48.852	-6.5069	1.0128	-2.5364	-0.20347	0.3386	0.10079	0.66022	-1.3176	3538.7	21.141	-3.3948	80.392	-55.653	76.288	75.724	20.512	-3.7206	-6.4318	1.0847	-2.4084	31.241	-4.2903
126.33	-8.0228	48.855	-6.5079	1.0145	-2.5359	-0.19542	0.32958	0.10927	0.66022	-1.3176	3538.1	21.142	-3.3897	80.393	-55.73	76.289	75.724	20.512	-3.7206	-6.4318	1.0847	-2.4084	31.241	-4.2903
126.33	-8.011	48.858	-6.5089	1.0161	-2.5354	-0.18712	0.3201	0.11757	0.66022	-1.3176	3537.4	21.143	-3.3847	80.394	-55.81	76.291	75.724	20.512	-3.7206	-6.4318	1.0847	-2.4084	31.241	-4.2903
126.33	-7.9994	48.862	-6.5098	1.0177	-2.5347	-0.17858	0.31015	0.12566	0.66022	-1.3176	3536.7	21.145	-3.3797	80.394	-55.893	76.292	75.724	20.512	-3.7206	-6.4318	1.0847	-2.4084	31.241	-4.2903
126.33	-7.9878	48.866	-6.5107	1.0192	-2.5341	-0.16981	0.29976	0.13355	0.66022	-1.3176	3536.1	21.146	-3.3748	80.395	-55.98	76.293	75.724	20.512	-3.7206	-6.4318	1.0847	-2.4084	31.241	-4.2903
126.33	-7.9764	48.871	-6.5115	1.0207	-2.5334	-0.16083	0.28895	0.14121	0.66022	-1.3176	3535.4	21.149	-3.37	80.395	-56.069	76.295	75.724	20.512	-3.7206	-6.4318	1.0847	-2.4084	31.241	-4.2903
126.33	-7.9651	48.877	-6.5123	1.0221	-2.5327	-0.15165	0.27774	0.14864	0.66022	-1.3176	3534.7	21.151	-3.3652	80.396	-56.162	76.296	75.724	20.512	-3.7206	-6.4318	1.0847	-2.4084	31.241	-4.2903
126.33	-7.954	48.883	-6.513	1.0235	-2.5319	-0.1423	0.26614	0.15582	0.66022	-1.3176	3534.1	21.153	-3.3604	80.397	-56.258	76.297	75.724	20.512	-3.7206	-6.4318	1.0847	-2.4084	31.241	-4.2903
126.33	-7.943	48.89	-6.5137	1.0248	-2.5311	-0.13278	0.25418	0.16274	0.66022	-1.3176	3533.4	21.156	-3.3558	80.397	-56.357	76.299	75.724	20.512	-3.7206	-6.4318	1.0847	-2.4084	31.241	-4.2903
126.33	-7.9323	48.897	-6.5143	1.026	-2.5303	-0.12311	0.24187	0.1694	0.66022	-1.3176	3532.8	21.159	-3.3512	80.398	-56.458	76.3	75.724	20.512	-3.7206	-6.4318	1.0847	-2.4084	31.241	-4.2903
126.33	-7.9218	48.906	-6.5149	1.0272	-2.5294	-0.11331	0.22924	0.17578	0.66022	-1.3176	3532.1	21.163	-3.3468	80.399	-56.563	76.301	75.724	20.512	-3.7206	-6.4318	1.0847	-2.4084	31.241	-4.2903
126.33	-7.9115	48.914	-6.5155	1.0283	-2.5285	-0.10339	0.21631	0.18187	0.66022	-1.3176	3531.4	21.166	-3.3424	80.399	-56.671	76.303	75.724	20.512	-3.7206	-6.4318	1.0847	-2.4084	31.241	-4.2903
126.33	-7.9015	48.923	-6.5159	1.0294	-2.5276	-0.093371	0.2031	0.18766	0.66022	-1.3176	3530.8	21.17	-3.3381	80.4	-56.781	76.304	75.724	20.512	-3.7206	-6.4318	1.0847	-2.4084	31.241	-4.2903
126.32	-7.8916	48.933	-6.5164	1.0304	-2.5267	-0.083272	0.18963	0.19315	0.66022	-1.3176	3530.1	21.174	-3.3339	80.401	-56.895	76.305	75.724	20.512	-3.7206	-6.4318	1.0847	-2.4084	31.241	-4.2903
126.32	-7.8821	48.943	-6.5168	1.0313	-2.5257	-0.073107	0.17593	0.19833	0.66022	-1.3176	3529.4	21.179	-3.3299	80.401	-57.011	76.307	75.724	20.512	-3.7206	-6.4318	1.0847	-2.4084	31.241	-4.2903
126.32	-7.8728	48.954	-6.5171	1.0321	-2.5247	-0.063996	0.16249	0.20304	0.66022	-1.3176	3528.8	21.183	-3.3259	80.402	-57.13	76.308	75.724	20.512	-3.7206	-6.4318	1.0847	-2.4084	31.241	-4.2903
126.32	-7.8638	48.965	-6.5174	1.0329	-2.5237	-0.055747	0.14927	0.20734	0.66022	-1.3176	3528.1	21.188	-3.3221	80.402	-57.252	76.31	75.724	20.512	-3.7206	-6.4318	1.0847	-2.4084	31.241	-4.2903
126.31	-7.8551	48.976	-6.5177	1.0336	-2.5226	-0.047452	0.1359	0.21133	0.66022	-1.3176	3527.4	21.193	-3.3184	80.403	-57.376	76.311	75.724	20.512	-3.7206	-6.4318	1.0847	-2.4084	31.241	-4.2903
126.31	-7.8467	48.988	-6.5179	1.0343	-2.5215	-0.03912	0.12241	0.21501	0.66022	-1.3176	3526.8	21.198	-3.3148	80.404	-57.503	76.312	75.724	20.512	-3.7206	-6.4318	1.0847	-2.4084	31.241	-4.2903
126.31	-7.8386	49.0	-6.5181	1.0348	-2.5205	-0.030762	0.10881	0.21838	0.66022	-1.3176	3526.1	21.203	-3.3113	80.404	-57.633	76.314	75.724	20.512	-3.7206	-6.4318	1.0847	-2.4084	31.241	-4.2903
126.31	-7.8308	49.013	-6.5182	1.0353	-2.5194	-0.022388	0.095118	0.22144	0.66022	-1.3176	3525.5	21.209	-3.308	80.405	-57.765	76.315	75.724	20.512	-3.7206	-6.4318	1.0847	-2.4084	31.241	-4.2903
126.3	-7.8234	49.026	-6.5183	1.0358	-2.5182	-0.01401	0.081362	0.22418	0.66022	-1.3176	3524.8	21.215	-3.3048	80.406	-57.899	76.316	75.724	20.512	-3.7206	-6.4318	1.0847	-2.4084	31.241	-4.2903
126.3	-7.8163	49.04	-6.5183	1.0362	-2.5171	-0.0056367	0.06756	0.22661	0.66022	-1.3176	3524.1	21.22	-3.3018	80.406	-58.036	76.318	75.724	20.512	-3.7206	-6.4318	1.0847	-2.4084	31.241	-4.2903
126.29	-7.8095	49.053	-6.5184	1.0365	-2.516	0.0027198	0.053731	0.22871	0.66022	-1.3176	3523.5	21.226	-3.2989	80.407	-58.175	76.319	75.724	20.512	-3.7206	-6.4318	1.0847	-2.4084	31.241	-4.2903
126.29	-7.8031	49.067	-6.5183	1.0367	-2.5148	0.011049	0.039895	0.23048	0.66022	-1.3176	3522.8	21.232	-3.2962	80.408	-58.316	76.321	75.724	20.512	-3.7206	-6.4318	1.0847	-2.4084	31.241	-4.2903
126.29	-7.797	49.082	-6.5182	1.0369	-2.5137	0.01934	0.026072	0.23194	0.66022	-1.3176	3522.1	21.239	-3.2936	80.408	-58.46	76.322	75.724	20.512	-3.7206	-6.4318	1.0847	-2.4084	31.241	-4.2903
126.28	-7.7913	49.096	-6.5181	1.037	-2.5125	0.027583	0.012282	0.23307	0.66022	-1.3176	3521.5	21.245	-3.2911	80.409	-58.605	76.323	75.724	20.512	-3.7206	-6.4318	1.0847	-2.4084	31.241	-4.2903
126.28	-7.7859	49.111	-6.518	1.037	-2.5113	0.035765	-0.0014564	0.23387	0.66022	-1.3176	3520.8	21.252	-3.2888	80.41	-58.753	76.325	75.724	20.512	-3.7206	-6.4318	1.0847	-2.4084	31.241	-4.2903
126.27	-7.7809	49.126	-6.5178	1.0369	-2.5102	0.043877	-0.015124	0.23435	0.66022	-1.3176	3520.1	21.258	-3.2867	80.41	-58.903	76.326	75.724	20.512	-3.7206	-6.4318	1.0847	-2.4084	31.241	-4.2903
126.27	-7.7762	49.141	-6.5175	1.0368	-2.509	0.051908	-0.028701	0.23452	0.66022	-1.3176	3519.4	21.265	-3.2847	80.411	-59.054	76.328	75.724	20.512	-3.7206	-6.4318	1.0847	-2.4084	31.241	-4.2903
126.27	-7.772	49.156	-6.5172	1.0367	-2.5078	0.059846	-0.04217	0.23436	0.66022	-1.3176	3518.8	21.271	-3.2828	80.412	-59.207	76.329	75.724	20.512	-3.7206	-6.4318	1.0847	-2.4084	31.241	-4.2903
126.26	-7.7681	49.172	-6.5169	1.0364	-2.5067	0.067681	-0.055512	0.23388	0.66022	-1.3176	3518.1	21.278	-3.2812	80.413	-59.362	76.331	75.724	20.512	-3.7206	-6.4318	1.0847	-2.4084	31.241	-4.2903
126.26	-7.7645	49.187	-6.5166	1.0361	-2.5055	0.075403	-0.06871	0.23308	0.66022	-1.3176	3517.4	21.285	-3.2796	80.413	-59.519	76.332	75.724	20.512	-3.7206	-6.4318	1.0847	-2.4084	31.241	-4.2903
126.25	-7.7614	49.203	-6.5162	1.0357	-2.5043	0.083	-0.081745	0.23197	0.66022	-1.3176	3516.8	21.292	-3.2783	80.414	-59.677	76.333	75.724	20.512	-3.7206	-6.4318	1.0847	-2.4084	31.241	-4.2903
126.25	-7.7586	49.219	-6.5157	1.0353	-2.5032	0.090462	-0.094602	0.23056	0.66022	-1.3176	3516.1	21.299	-3.2771	80.415	-59.836	76.335	75.724	20.512	-3.7206	-6.4318	1.0847	-2.4084	31.241	-4.2903
126.24	-7.7561	49.235	-6.5153	1.0348	-2.502	0.097779	-0.10726	0.22883	0.66022	-1.3176	3515.4	21.306	-3.276	80.415	-59.997	76.336	75.724	20.512	-3.7206	-6.4318	1.0847	-2.4084	31.241	-4.2903
126.24	-7.7541	49.251	-6.5148	1.0342	-2.5009	0.10494	-0.11971	0.22681	0.66022	-1.3176	3514.8	21.313	-3.2751	80.416	-60.159	76.338	75.724	20.512	-3.7206	-6.4318	1.0847	-2.4084	31.241	-4.2903
126.23	-7.7524	49.266	-6.5142	1.0336	-2.4998	0.11194	-0.13193	0.22448	0.66022	-1.3176	3514.1	21.32	-3.2743	80.417	-60.323	76.339	75.724	20.512	-3.7206	-6.4318	1.0847	-2.4084	31.241	-4.2903
126.23	-7.751	49.282	-6.5136	1.0329	-2.4986	0.11876	-0.14391	0.22186	0.66022	-1.3176	3513.4	21.327	-3.2737	80.418	-60.487	76.341	75.724	20.512	-3.7206	-6.4318	1.0847	-2.4084	31.241	-4.2903
126.22	-7.75	49.298	-6.513	1.0321	-2.4975	0.12539	-0.15564	0.21896	0.66022	-1.3176	3512.7	21.334	-3.2733	80.418	-60.652	76.342	75.724	20.512	-3.7206	-6.4318	1.0847	-2.4084	31.241	-4.2903
126.22	-7.7494	49.314	-6.5124	1.0313	-2.4965	0.13184	-0.16709	0.21578	0.66022	-1.3176	3512.1	21.341	-3.273	80.419	-60.817	76.344	75.724	20.512	-3.7206	-6.4318	1.0847	-2.4084	31.241	-4.2903
126.21	-7.7491	49.33	-6.5117	1.0305	-2.4954	0.13808	-0.17825	0.21231	0.66022	-1.3176	3511.4	21.348	-3.2728	80.42	-60.984	76.345	75.724	20.512	-3.7206	-6.4318	1.0847	-2.4084	31.241	-4.2903
126.21	-7.7491	49.345	-6.511	1.0296	-2.4943	0.1441	-0.18912	0.20858	0.66022	-1.3176	3510.7	21.354	-3.2728	80.421	-61.15	76.347	75.724	20.512	-3.7206	-6.4318	1.0847	-2.4084	31.241	-4.2903
126.2	-7.7495	49.361	-6.5103	1.0286	-2.4933	0.14991	-0.19968	0.20459	0.66022	-1.3176	3510.1	21.361	-3.273	80.421	-61.317	76.348	75.724	20.512	-3.7206	-6.4318	1.0847	-2.4084	31.241	-4.2903
126.2	-7.7502	49.376	-6.5095	1.0276	-2.4923	0.15548	-0.20992	0.20034	0.66022	-1.3176	3509.4	21.368	-3.2732	80.422	-61.484	76.35	75.724	20.512	-3.7206	-6.4318	1.0847	-2.4084	31.241	-4.2903
126.19	-7.7512	49.391	-6.5087	1.0265	-2.4913	0.16082	-0.21982	0.19584	0.66022	-1.3176	3508.7	21.375	-3.2736	80.423	-61.651	76.351	75.724	20.512	-3.7206	-6.4318	1.0847	-2.4084	31.241	-4.2903
126.19	-7.7526	49.406	-6.5079	1.0254	-2.4903	0.16592	-0.22938	0.19111	0.66022	-1.3176	3508.0	21.381	-3.2742	80.424	-61.818	76.353	75.724	20.512	-3.7206	-6.4318	1.0847	-2.4084	31.241	-4.2903
126.19	-7.7542	49.421	-6.5071	1.0242	-2.4894	0.17076	-0.23859	0.18613	0.66022	-1.3176	3507.4	21.388	-3.2748	80.424	-61.984	76.354	75.724	20.512	-3.7206	-6.4318	1.0847	-2.4084	31.241	-4.2903
126.18	-7.7562	49.436	-6.5062	1.023	-2.4885	0.17535	-0.24743	0.18094	0.66022	-1.3176	3506.7	21.394	-3.2756	80.425	-62.149	76.356	75.724	20.512	-3.7206	-6.4318	1.0847	-2.4084	31.241	-4.2903
126.18	-7.7584	49.45	-6.5053	1.0217	-2.4876	0.17967	-0.25591	0.17552	0.66022	-1.3176	3506.0	21.401	-3.2765	80.426	-62.313	76.357	75.724	20.512	-3.7206	-6.4318	1.0847	-2.4084	31.241	-4.2903
126.17	-7.761	49.464	-6.5044	1.0204	-2.4867	0.18372	-0.264	0.1699	0.66022	-1.3176	3505.3	21.407	-3.2776	80.427	-62.476	76.359	75.724	20.512	-3.7206	-6.4318	1.0847	-2.4084	31.241	-4.2903
126.17	-7.7638	49.478	-6.5035	1.0191	-2.4859	0.18749	-0.27171	0.16408	0.66022	-1.3176	3504.7	21.413	-3.2787	80.427	-62.638	76.36	75.724	20.512	-3.7206	-6.4318	1.0847	-2.4084	31.241	-4.2903
126.16	-7.7669	49.492	-6.5025	1.0177	-2.4851	0.19098	-0.27902	0.15807	0.66022	-1.3176	3504.0	21.419	-3.28	80.428	-62.797	76.362	75.724	20.512	-3.7206	-6.4318	1.0847	-2.4084	31.241	-4.2903
126.16	-7.7702	49.506	-6.5016	1.0163	-2.4843	0.19419	-0.28593	0.15188	0.66022	-1.3176	3503.3	21.425	-3.2814	80.429	-62.955	76.363	75.724	20.512	-3.7206	-6.4318	1.0847	-2.4084	31.241	-4.2903
126.16	-7.7738	49.519	-6.5006	1.0148	-2.4836	0.1971	-0.29244	0.14551	0.66022	-1.3176	3502.6	21.431	-3.2829	80.43	-63.109	76.365	75.724	20.512	-3.7206	-6.4318	1.0847	-2.4084	31.241	-4.2903
126.15	-7.7776	49.532	-6.4996	1.0134	-2.4828	0.19972	-0.29854	0.13899	0.66022	-1.3176	3502.0	21.437	-3.2845	80.431	-63.261	76.366	75.724	20.512	-3.7206	-6.4318	1.0847	-2.4084	31.241	-4.2903
126.15	-7.7817	49.544	-6.4986	1.0119	-2.4822	0.20204	-0.30422	0.13231	0.66022	-1.3176	3501.3	21.442	-3.2862	80.431	-63.409	76.368	75.724	20.512	-3.7206	-6.4318	1.0847	-2.4084	31.241	-4.2903
126.14	-7.786	49.557	-6.4976	1.0103	-2.4815	0.20407	-0.30948	0.12548	0.66022	-1.3176	3500.6	21.448	-3.2879	80.432	-63.554	76.369	75.724	20.512	-3.7206	-6.4318	1.0847	-2.4084	31.241	-4.2903
126.14	-7.7905	49.568	-6.4965	1.0088	-2.4809	0.20579	-0.31432	0.11852	0.66022	-1.3176	3499.9	21.453	-3.2898	80.433	-63.693	76.371	75.724	20.512	-3.7206	-6.4318	1.0847	-2.4084	31.241	-4.2903
126.14	-7.7952	49.58	-6.4955	1.0072	-2.4803	0.2072	-0.31874	0.11144	0.66022	-1.3176	3499.3	21.458	-3.2918	80.434	-63.828	76.372	75.724	20.512	-3.7206	-6.4318	1.0847	-2.4084	31.241	-4.2903
126.13	-7.8001	49.591	-6.4945	1.0056	-2.4798	0.20831	-0.32273	0.10425	0.66022	-1.3176	3498.6	21.463	-3.2938	80.435	-63.957	76.374	75.724	20.512	-3.7206	-6.4318	1.0847	-2.4084	31.241	-4.2903
126.13	-7.8052	49.602	-6.4934	1.004	-2.4793	0.20912	-0.3263	0.096946	0.66022	-1.3176	3497.9	21.468	-3.2959	80.435	-64.08	76.375	75.724	20.512	-3.7206	-6.4318	1.0847	-2.4084	31.241	-4.2903
126.13	-7.8105	49.613	-6.4924	1.0023	-2.4788	0.20961	-0.32944	0.089551	0.66022	-1.3176	3497.2	21.472	-3.2981	80.436	-64.196	76.377	75.724	20.512	-3.7206	-6.4318	1.0847	-2.4084	31.241	-4.2903
126.13	-7.8159	49.623	-6.4913	1.0007	-2.4784	0.2098	-0.33215	0.082073	0.66022	-1.3176	3496.5	21.477	-3.3004	80.437	-64.304	76.378	75.724	20.512	-3.7206	-6.4318	1.0847	-2.4084	31.241	-4.2903
126.12	-7.8215	49.632	-6.4903	0.99899	-2.478	0.20969	-0.33443	0.07452	0.66022	-1.3176	3495.9	21.481	-3.3027	80.438	-64.404	76.38	75.724	20.512	-3.7206	-6.4318	1.0847	-2.4084	31.241	-4.2903
126.12	-7.8273	49.642	-6.4892	0.99731	-2.4776	0.20927	-0.33628	0.066903	0.66022	-1.3176	3495.2	21.485	-3.3051	80.438	-64.495	76.381	75.724	20.512	-3.7206	-6.4318	1.0847	-2.4084	31.241	-4.2903
126.12	-7.8332	49.651	-6.4882	0.99563	-2.4773	0.20855	-0.33771	0.059232	0.66022	-1.3176	3494.5	21.489	-3.3076	80.439	-64.576	76.383	75.724	20.512	-3.7206	-6.4318	1.0847	-2.4084	31.241	-4.2903
126.12	-7.8392	49.659	-6.4872	0.99394	-2.4771	0.20753	-0.33871	0.051517	0.66022	-1.3176	3493.8	21.493	-3.3101	80.44	-64.647	76.384	75.724	20.512	-3.7206	-6.4318	1.0847	-2.4084	31.241	-4.2903
126.11	-7.8453	49.667	-6.4861	0.99224	-2.4768	0.20621	-0.3393	0.043768	0.66022	-1.3176	3493.2	21.496	-3.3127	80.441	-64.706	76.386	75.724	20.512	-3.7206	-6.4318	1.0847	-2.4084	31.241	-4.2903
126.11	-7.8516	49.675	-6.4851	0.99054	-2.4766	0.20459	-0.33946	0.035995	0.66022	-1.3176	3492.5	21.499	-3.3153	80.442	-64.754	76.388	75.724	20.512	-3.7206	-6.4318	1.0847	-2.4084	31.241	-4.2903
126.11	-7.8579	49.682	-6.4841	0.98885	-2.4765	0.20269	-0.33921	0.028207	0.66022	-1.3176	3491.8	21.503	-3.3179	80.442	-64.789	76.389	75.724	20.512	-3.7206	-6.4318	1.0847	-2.4084	31.241	-4.2903
126.11	-7.8643	49.689	-6.4831	0.98715	-2.4763	0.2005	-0.33855	0.020415	0.66022	-1.3176	3491.1	21.505	-3.3206	80.443	-64.812	76.391	75.724	20.512	-3.7206	-6.4318	1.0847	-2.4084	31.241	-4.2903
126.11	-7.8709	49.696	-6.4821	0.98546	-2.4763	0.19802	-0.33748	0.012628	0.66022	-1.3176	3490.4	21.508	-3.3233	80.444	-64.822	76.392	75.724	20.512	-3.7206	-6.4318	1.0847	-2.4084	31.241	-4.2903
126.11	-7.8775	49.702	-6.4811	0.98378	-2.4762	0.19527	-0.33602	0.0048552	0.66022	-1.3176	3489.8	21.511	-3.3261	80.445	-64.819	76.394	75.724	20.512	-3.7206	-6.4318	1.0847	-2.4084	31.241	-4.2903
126.1	-7.8841	49.707	-6.4801	0.9821	-2.4762	0.19224	-0.33415	-0.0028934	0.66022	-1.3176	3489.1	21.513	-3.3289	80.446	-64.803	76.395	75.724	20.512	-3.7206	-6.4318	1.0847	-2.4084	31.241	-4.2903
126.1	-7.8909	49.712	-6.4792	0.98044	-2.4762	0.18895	-0.33189	-0.010609	0.66022	-1.3176	3488.4	21.515	-3.3317	80.446	-64.774	76.397	75.724	20.512	-3.7206	-6.4318	1.0847	-2.4084	31.241	-4.2903
126.1	-7.8977	49.717	-6.4782	0.97878	-2.4763	0.18539	-0.32925	-0.018281	0.66022	-1.3176	3487.7	21.517	-3.3345	80.447	-64.733	76.398	75.724	20.512	-3.7206	-6.4318	1.0847	-2.4084	31.241	-4.2903
126.1	-7.9045	49.721	-6.4773	0.97715	-2.4764	0.18158	-0.32623	-0.025902	0.66022	-1.3176	3487.1	21.519	-3.3374	80.448	-64.68	76.4	75.724	20.512	-3.7206	-6.4318	1.0847	-2.4084	31.241	-4.2903
126.1	-7.9113	49.725	-6.4764	0.97552	-2.4766	0.17753	-0.32283	-0.033463	0.66022	-1.3176	3486.4	21.521	-3.3402	80.449	-64.617	76.401	75.724	20.512	-3.7206	-6.4318	1.0847	-2.4084	31.241	-4.2903
126.1	-7.9182	49.728	-6.4755	0.97392	-2.4768	0.17323	-0.31907	-0.040954	0.66022	-1.3176	3485.7	21.522	-3.3431	80.449	-64.542	76.403	75.724	20.512	-3.7206	-6.4318	1.0847	-2.4084	31.241	-4.2903
126.1	-7.9251	49.731	-6.4747	0.97233	-2.477	0.1687	-0.31495	-0.048368	0.66022	-1.3176	3485.0	21.523	-3.346	80.45	-64.458	76.404	75.724	20.512	-3.7206	-6.4318	1.0847	-2.4084	31.241	-4.2903
126.1	-7.932	49.734	-6.4739	0.97077	-2.4772	0.16394	-0.31048	-0.055695	0.66022	-1.3176	3484.4	21.524	-3.3489	80.451	-64.365	76.406	75.724	20.512	-3.7206	-6.4318	1.0847	-2.4084	31.241	-4.2903
126.1	-7.939	49.736	-6.473	0.96923	-2.4775	0.15897	-0.30567	-0.062927	0.66022	-1.3176	3483.7	21.525	-3.3518	80.452	-64.263	76.407	75.724	20.512	-3.7206	-6.4318	1.0847	-2.4084	31.241	-4.2903
126.1	-7.9459	49.738	-6.4723	0.96771	-2.4779	0.15379	-0.30053	-0.070057	0.66022	-1.3176	3483.0	21.526	-3.3547	80.452	-64.154	76.409	75.724	20.512	-3.7206	-6.4318	1.0847	-2.4084	31.241	-4.2903
126.1	-7.9528	49.739	-6.4715	0.96622	-2.4782	0.1484	-0.29505	-0.077077	0.66022	-1.3176	3482.3	21.526	-3.3576	80.453	-64.038	76.41	75.724	20.512	-3.7206	-6.4318	1.0847	-2.4084	31.241	-4.2903
126.1	-7.9597	49.74	-6.4708	0.96476	-2.4786	0.14283	-0.28926	-0.083979	0.66022	-1.3176	3481.6	21.526	-3.3605	80.454	-63.917	76.412	75.724	20.512	-3.7206	-6.4318	1.0847	-2.4084	31.241	-4.2903
126.1	-7.9666	49.74	-6.4701	0.96333	-2.4791	0.13707	-0.28317	-0.090755	0.66022	-1.3176	3481.0	21.526	-3.3634	80.455	-63.789	76.413	75.724	20.512	-3.7206	-6.4318	1.0847	-2.4084	31.241	-4.2903
126.1	-7.9734	49.74	-6.4694	0.96193	-2.4795	0.13114	-0.27677	-0.097398	0.66022	-1.3176	3480.3	21.526	-3.3662	80.455	-63.657	76.414	75.724	20.512	-3.7206	-6.4318	1.0847	-2.4084	31.241	-4.2903
126.1	-7.9803	49.74	-6.4688	0.96056	-2.4801	0.12504	-0.27008	-0.1039	0.66022	-1.3176	3479.6	21.526	-3.3691	80.456	-63.521	76.416	75.724	20.512	-3.7206	-6.4318	1.0847	-2.4084	31.241	-4.2903
126.11	-7.987	49.739	-6.4682	0.95923	-2.4806	0.11878	-0.26312	-0.11026	0.66022	-1.3176	3478.9	21.525	-3.3719	80.457	-63.381	76.417	75.724	20.512	-3.7206	-6.4318	1.0847	-2.4084	31.241	-4.2903
126.11	-7.9938	49.737	-6.4676	0.95793	-2.4812	0.11238	-0.25588	-0.11646	0.66022	-1.3176	3478.3	21.525	-3.3747	80.457	-63.238	76.419	75.724	20.512	-3.7206	-6.4318	1.0847	-2.4084	31.241	-4.2903
126.11	-8.0004	49.736	-6.467	0.95667	-2.4818	0.10585	-0.24838	-0.12251	0.66022	-1.3176	3477.6	21.524	-3.3775	80.458	-63.093	76.42	75.724	20.512	-3.7206	-6.4318	1.0847	-2.4084	31.241	-4.2903
126.11	-8.0071	49.734	-6.4665	0.95545	-2.4824	0.099185	-0.24063	-0.12839	0.66022	-1.3176	3476.9	21.523	-3.3803	80.459	-62.945	76.422	75.724	20.512	-3.7206	-6.4318	1.0847	-2.4084	31.241	-4.2903
126.11	-8.0136	49.731	-6.466	0.95427	-2.483	0.092405	-0.23265	-0.1341	0.66022	-1.3176	3476.2	21.521	-3.383	80.459	-62.795	76.423	75.724	20.512	-3.7206	-6.4318	1.0847	-2.4084	31.241	-4.2903
126.11	-8.0201	49.728	-6.4656	0.95312	-2.4837	0.085519	-0.22443	-0.13963	0.66022	-1.3176	3475.6	21.52	-3.3858	80.46	-62.644	76.424	75.724	20.512	-3.7206	-6.4318	1.0847	-2.4084	31.241	-4.2903
126.12	-8.0266	49.725	-6.4652	0.95202	-2.4844	0.078536	-0.21599	-0.14498	0.66022	-1.3176	3474.9	21.518	-3.3884	80.461	-62.492	76.426	75.724	20.512	-3.7206	-6.4318	1.0847	-2.4084	31.241	-4.2903
126.12	-8.0329	49.721	-6.4648	0.95096	-2.4852	0.071465	-0.20734	-0.15014	0.66022	-1.3176	3474.2	21.517	-3.3911	80.461	-62.339	76.427	75.724	20.512	-3.7206	-6.4318	1.0847	-2.4084	31.241	-4.2903
126.12	-8.0392	49.717	-6.4645	0.94995	-2.4859	0.064318	-0.1985	-0.15511	0.66022	-1.3176	3473.5	21.515	-3.3937	80.462	-62.185	76.428	75.724	20.512	-3.7206	-6.4318	1.0847	-2.4084	31.241	-4.2903
126.12	-8.0453	49.713	-6.4642	0.94898	-2.4867	0.057104	-0.18947	-0.15988	0.66022	-1.3176	3472.9	21.513	-3.3963	80.462	-62.031	76.43	75.724	20.512	-3.7206	-6.4318	1.0847	-2.4084	31.241	-4.2903
126.12	-8.0514	49.708	-6.4639	0.94806	-2.4875	0.049834	-0.18026	-0.16446	0.66022	-1.3176	3472.2	21.51	-3.3989	80.463	-61.877	76.431	75.724	20.512	-3.7206	-6.4318	1.0847	-2.4084	31.241	-4.2903
126.13	-8.0574	49.703	-6.4637	0.94718	-2.4884	0.042516	-0.17089	-0.16882	0.66022	-1.3176	3471.5	21.508	-3.4014	80.464	-61.723	76.432	75.724	20.512	-3.7206	-6.4318	1.0847	-2.4084	31.241	-4.2903
126.13	-8.0633	49.697	-6.4635	0.94635	-2.4892	0.035161	-0.16137	-0.17298	0.66022	-1.3176	3470.8	21.505	-3.4038	80.464	-61.57	76.434	75.724	20.512	-3.7206	-6.4318	1.0847	-2.4084	31.241	-4.2903
126.13	-8.0691	49.692	-6.4633	0.94556	-2.4901	0.027779	-0.1517	-0.17693	0.66022	-1.3176	3470.2	21.503	-3.4062	80.465	-61.417	76.435	75.724	20.512	-3.7206	-6.4318	1.0847	-2.4084	31.241	-4.2903
126.14	-8.0747	49.686	-6.4632	0.94483	-2.491	0.020379	-0.1419	-0.18065	0.66022	-1.3176	3469.5	21.5	-3.4086	80.465	-61.265	76.436	75.724	20.512	-3.7206	-6.4318	1.0847	-2.4084	31.241	-4.2903
126.14	-8.0803	49.679	-6.4631	0.94415	-2.4919	0.012971	-0.13198	-0.18416	0.66022	-1.3176	3468.8	21.497	-3.4109	80.466	-61.113	76.438	75.724	20.512	-3.7206	-6.4318	1.0847	-2.4084	31.241	-4.2903
126.14	-8.0857	49.672	-6.4631	0.94351	-2.4928	0.0055652	-0.12195	-0.18745	0.66022	-1.3176	3468.1	21.493	-3.4132	80.466	-60.963	76.439	75.724	20.512	-3.7206	-6.4318	1.0847	-2.4084	31.241	-4.2903
126.15	-8.0911	49.665	-6.4631	0.94293	-2.4938	-0.0018297	-0.11182	-0.19052	0.66022	-1.3176	3467.5	21.49	-3.4154	80.467	-60.814	76.44	75.724	20.512	-3.7206	-6.4318	1.0847	-2.4084	31.241	-4.2903
126.15	-8.0962	49.658	-6.4631	0.94239	-2.4947	-0.0092042	-0.10161	-0.19335	0.66022	-1.3176	3466.8	21.487	-3.4176	80.467	-60.666	76.441	75.724	20.512	-3.7206	-6.4318	1.0847	-2.4084	31.241	-4.2903
126.15	-8.1013	49.65	-6.4632	0.94191	-2.4957	-0.016549	-0.091317	-0.19596	0.66022	-1.3176	3466.1	21.483	-3.4197	80.468	-60.52	76.443	75.724	20.512	-3.7206	-6.4318	1.0847	-2.4084	31.241	-4.2903
126.16	-8.1062	49.642	-6.4633	0.94148	-2.4967	-0.023855	-0.080963	-0.19834	0.66022	-1.3176	3465.4	21.479	-3.4218	80.468	-60.375	76.444	75.724	20.512	-3.7206	-6.4318	1.0847	-2.4084	31.241	-4.2903
126.16	-8.111	49.634	-6.4634	0.9411	-2.4977	-0.031114	-0.070555	-0.20048	0.66022	-1.3176	3464.8	21.476	-3.4238	80.469	-60.232	76.445	75.724	20.512	-3.7206	-6.4318	1.0847	-2.4084	31.241	-4.2903
126.16	-8.1157	49.625	-6.4636	0.94077	-2.4987	-0.038317	-0.060106	-0.2024	0.66022	-1.3176	3464.1	21.472	-3.4257	80.469	-60.09	76.446	75.724	20.512	-3.7206	-6.4318	1.0847	-2.4084	31.241	-4.2903
126.17	-8.1202	49.616	-6.4638	0.9405	-2.4997	-0.045455	-0.049626	-0.20407	0.66022	-1.3176	3463.4	21.468	-3.4276	80.47	-59.951	76.447	75.724	20.512	-3.7206	-6.4318	1.0847	-2.4084	31.241	-4.2903
126.17	-8.1245	49.607	-6.464	0.94028	-2.5007	-0.05252	-0.039127	-0.20551	0.66022	-1.3176	3462.8	21.463	-3.4294	80.47	-59.813	76.449	75.724	20.512	-3.7206	-6.4318	1.0847	-2.4084	31.241	-4.2903
126.18	-8.1287	49.598	-6.4643	0.94011	-2.5018	-0.059504	-0.028619	-0.20672	0.66022	-1.3176	3462.1	21.459	-3.4312	80.47	-59.678	76.45	75.724	20.512	-3.7206	-6.4318	1.0847	-2.4084	31.241	-4.2903
126.18	-8.1328	49.589	-6.4646	0.93999	-2.5028	-0.066398	-0.018114	-0.20769	0.66022	-1.3176	3461.4	21.455	-3.4329	80.471	-59.544	76.451	75.724	20.512	-3.7206	-6.4318	1.0847	-2.4084	31.241	-4.2903
126.19	-8.1366	49.579	-6.465	0.93993	-2.5038	-0.073197	-0.0076224	-0.20842	0.66022	-1.3176	3460.7	21.45	-3.4345	80.471	-59.413	76.452	75.724	20.512	-3.7206	-6.4318	1.0847	-2.4084	31.241	-4.2903
126.19	-8.1403	49.569	-6.4653	0.93992	-2.5049	-0.07989	0.0028442	-0.20892	0.66022	-1.3176	3460.1	21.446	-3.4361	80.472	-59.284	76.453	75.724	20.512	-3.7206	-6.4318	1.0847	-2.4084	31.241	-4.2903
126.19	-8.1439	49.559	-6.4658	0.93996	-2.5059	-0.086473	0.013275	-0.20918	0.66022	-1.3176	3459.4	21.441	-3.4376	80.472	-59.158	76.454	75.724	20.512	-3.7206	-6.4318	1.0847	-2.4084	31.241	-4.2903
126.2	-8.1473	49.548	-6.4662	0.94005	-2.507	-0.092936	0.02366	-0.2092	0.66022	-1.3176	3458.7	21.436	-3.439	80.472	-59.033	76.455	75.724	20.512	-3.7206	-6.4318	1.0847	-2.4084	31.241	-4.2903
126.2	-8.1505	49.538	-6.4667	0.94019	-2.508	-0.099274	0.033987	-0.209	0.66022	-1.3176	3458.1	21.431	-3.4403	80.473	-58.912	76.456	75.724	20.512	-3.7206	-6.4318	1.0847	-2.4084	31.241	-4.2903
126.21	-8.1535	49.527	-6.4672	0.94039	-2.5091	-0.10548	0.044246	-0.20855	0.66022	-1.3176	3457.4	21.426	-3.4416	80.473	-58.793	76.457	75.724	20.512	-3.7206	-6.4318	1.0847	-2.4084	31.241	-4.2903
126.21	-8.1563	49.516	-6.4677	0.94063	-2.5101	-0.11155	0.054427	-0.20788	0.66022	-1.3176	3456.7	21.421	-3.4428	80.473	-58.676	76.459	75.724	20.512	-3.7206	-6.4318	1.0847	-2.4084	31.241	-4.2903
126.22	-8.159	49.505	-6.4683	0.94093	-2.5111	-0.11747	0.064519	-0.20697	0.66022	-1.3176	3456.1	21.416	-3.4439	80.474	-58.562	76.46	75.724	20.512	-3.7206	-6.4318	1.0847	-2.4084	31.241	-4.2903
126.22	-8.1615	49.494	-6.4689	0.94128	-2.5122	-0.12325	0.074511	-0.20584	0.66022	-1.3176	3455.4	21.411	-3.4449	80.474	-58.451	76.461	75.724	20.512	-3.7206	-6.4318	1.0847	-2.4084	31.241	-4.2903
126.23	-8.1637	49.483	-6.4695	0.94168	-2.5132	-0.12886	0.084394	-0.20448	0.66022	-1.3176	3454.7	21.406	-3.4458	80.474	-58.343	76.462	75.724	20.512	-3.7206	-6.4318	1.0847	-2.4084	31.241	-4.2903
126.23	-8.1658	49.471	-6.4702	0.94212	-2.5142	-0.13432	0.094157	-0.2029	0.66022	-1.3176	3454.1	21.401	-3.4467	80.475	-58.237	76.463	75.724	20.512	-3.7206	-6.4318	1.0847	-2.4084	31.241	-4.2903
126.24	-8.1677	49.46	-6.4709	0.94262	-2.5152	-0.13961	0.10379	-0.20109	0.66022	-1.3176	3453.4	21.396	-3.4475	80.475	-58.134	76.464	75.724	20.512	-3.7206	-6.4318	1.0847	-2.4084	31.241	-4.2903
126.24	-8.1694	49.448	-6.4716	0.94316	-2.5162	-0.14473	0.11328	-0.19907	0.66022	-1.3176	3452.7	21.39	-3.4482	80.475	-58.035	76.465	75.724	20.512	-3.7206	-6.4318	1.0847	-2.4084	31.241	-4.2903
126.25	-8.1709	49.437	-6.4723	0.94375	-2.5172	-0.14967	0.12263	-0.19683	0.66022	-1.3176	3452.1	21.385	-3.4488	80.475	-57.938	76.466	75.724	20.512	-3.7206	-6.4318	1.0847	-2.4084	31.241	-4.2903
126.25	-8.1721	49.425	-6.4731	0.94439	-2.5182	-0.15444	0.13181	-0.19437	0.66022	-1.3176	3451.4	21.38	-3.4493	80.476	-57.844	76.467	75.724	20.512	-3.7206	-6.4318	1.0847	-2.4084	31.241	-4.2903
126.26	-8.1732	49.413	-6.4739	0.94507	-2.5192	-0.15902	0.14083	-0.19171	0.66022	-1.3176	3450.7	21.374	-3.4498	80.476	-57.753	76.468	75.724	20.512	-3.7206	-6.4318	1.0847	-2.4084	31.241	-4.2903
126.26	-8.1741	49.401	-6.4747	0.9458	-2.5201	-0.16341	0.14967	-0.18884	0.66022	-1.3176	3450.1	21.369	-3.4501	80.476	-57.665	76.469	75.724	20.512	-3.7206	-6.4318	1.0847	-2.4084	31.241	-4.2903
126.27	-8.1747	49.39	-6.4755	0.94657	-2.5211	-0.16761	0.15832	-0.18576	0.66022	-1.3176	3449.4	21.363	-3.4504	80.476	-57.581	76.47	75.724	20.512	-3.7206	-6.4318	1.0847	-2.4084	31.241	-4.2903
126.27	-8.1751	49.378	-6.4764	0.94738	-2.522	-0.17162	0.16677	-0.18249	0.66022	-1.3176	3448.7	21.358	-3.4506	80.476	-57.499	76.471	75.724	20.512	-3.7206	-6.4318	1.0847	-2.4084	31.241	-4.2903
126.28	-8.1753	49.366	-6.4772	0.94823	-2.5229	-0.17542	0.17502	-0.17902	0.66022	-1.3176	3448.1	21.352	-3.4506	80.477	-57.421	76.472	75.724	20.512	-3.7206	-6.4318	1.0847	-2.4084	31.241	-4.2903
126.28	-8.1753	49.354	-6.4781	0.94913	-2.5238	-0.17903	0.18306	-0.17536	0.66022	-1.3176	3447.4	21.347	-3.4506	80.477	-57.346	76.473	75.724	20.512	-3.7206	-6.4318	1.0847	-2.4084	31.241	-4.2903
126.29	-8.1751	49.342	-6.479	0.95006	-2.5246	-0.18244	0.19087	-0.17152	0.66022	-1.3176	3446.7	21.342	-3.4505	80.477	-57.274	76.474	75.724	20.512	-3.7206	-6.4318	1.0847	-2.4084	31.241	-4.2903
126.29	-8.1746	49.331	-6.4799	0.95104	-2.5255	-0.18564	0.19845	-0.16749	0.66022	-1.3176	3446.1	21.336	-3.4503	80.477	-57.205	76.474	75.724	20.512	-3.7206	-6.4318	1.0847	-2.4084	31.241	-4.2903
126.3	-8.1739	49.319	-6.4809	0.95205	-2.5263	-0.18864	0.2058	-0.16329	0.66022	-1.3176	3445.4	21.331	-3.45	80.477	-57.139	76.475	75.724	20.512	-3.7206	-6.4318	1.0847	-2.4084	31.241	-4.2903
126.3	-8.173	49.307	-6.4818	0.95309	-2.5271	-0.19142	0.2129	-0.15892	0.66022	-1.3176	3444.7	21.325	-3.4496	80.478	-57.077	76.476	75.724	20.512	-3.7206	-6.4318	1.0847	-2.4084	31.241	-4.2903
126.31	-8.1718	49.296	-6.4828	0.95418	-2.5279	-0.194	0.21974	-0.15438	0.66022	-1.3176	3444.1	21.32	-3.4491	80.478	-57.018	76.477	75.724	20.512	-3.7206	-6.4318	1.0847	-2.4084	31.241	-4.2903
126.31	-8.1704	49.284	-6.4838	0.95529	-2.5287	-0.19636	0.22632	-0.14967	0.66022	-1.3176	3443.4	21.315	-3.4485	80.478	-56.963	76.478	75.724	20.512	-3.7206	-6.4318	1.0847	-2.4084	31.241	-4.2903
126.32	-8.1688	49.273	-6.4848	0.95644	-2.5294	-0.19851	0.23264	-0.14482	0.66022	-1.3176	3442.7	21.31	-3.4478	80.478	-56.911	76.479	75.724	20.512	-3.7206	-6.4318	1.0847	-2.4084	31.241	-4.2903
126.32	-8.167	49.261	-6.4858	0.95762	-2.5301	-0.20133	0.23911	-0.13991	0.66022	-1.3176	3442.1	21.304	-3.447	80.478	-56.862	76.48	75.724	20.512	-3.7206	-6.4318	1.0847	-2.4084	31.241	-4.2903
126.32	-8.1649	49.25	-6.4868	0.95883	-2.5308	-0.20405	0.24536	-0.13485	0.66022	-1.3176	3441.4	21.299	-3.4461	80.478	-56.816	76.481	75.724	20.512	-3.7206	-6.4318	1.0847	-2.4084	31.241	-4.2903
126.33	-8.1626	49.239	-6.4878	0.96007	-2.5315	-0.20651	0.2513	-0.12964	0.66022	-1.3176	3440.7	21.294	-3.4452	80.479	-56.774	76.482	75.724	20.512	-3.7206	-6.4318	1.0847	-2.4084	31.241	-4.2903
126.33	-8.16	49.228	-6.4888	0.96134	-2.5321	-0.2087	0.25691	-0.12428	0.66022	-1.3176	3440.1	21.289	-3.4441	80.479	-56.736	76.483	75.724	20.512	-3.7206	-6.4318	1.0847	-2.4084	31.241	-4.2903
126.34	-8.1573	49.218	-6.4899	0.96264	-2.5327	-0.21062	0.2622	-0.11878	0.66022	-1.3176	3439.4	21.284	-3.4429	80.479	-56.701	76.484	75.724	20.512	-3.7206	-6.4318	1.0847	-2.4084	31.241	-4.2903
126.34	-8.1543	49.207	-6.4909	0.96396	-2.5333	-0.21227	0.26716	-0.11314	0.66022	-1.3176	3438.7	21.28	-3.4416	80.479	-56.669	76.485	75.724	20.512	-3.7206	-6.4318	1.0847	-2.4084	31.241	-4.2903
126.35	-8.151	49.197	-6.492	0.96531	-2.5338	-0.21365	0.27177	-0.10738	0.66022	-1.3176	3438.1	21.275	-3.4403	80.479	-56.641	76.486	75.724	20.512	-3.7206	-6.4318	1.0847	-2.4084	31.241	-4.2903
126.35	-8.1476	49.187	-6.4931	0.96668	-2.5343	-0.21476	0.27604	-0.10149	0.66022	-1.3176	3437.4	21.27	-3.4388	80.48	-56.616	76.487	75.724	20.512	-3.7206	-6.4318	1.0847	-2.4084	31.241	-4.2903
126.36	-8.1439	49.177	-6.4942	0.96807	-2.5348	-0.2156	0.27996	-0.095495	0.66022	-1.3176	3436.8	21.266	-3.4372	80.48	-56.594	76.488	75.724	20.512	-3.7206	-6.4318	1.0847	-2.4084	31.241	-4.2903
126.36	-8.1401	49.168	-6.4952	0.96948	-2.5353	-0.21617	0.28352	-0.089391	0.66022	-1.3176	3436.1	21.261	-3.4356	80.48	-56.576	76.488	75.724	20.512	-3.7206	-6.4318	1.0847	-2.4084	31.241	-4.2903
126.37	-8.136	49.158	-6.4963	0.9709	-2.5357	-0.21647	0.28673	-0.083188	0.66022	-1.3176	3435.4	21.257	-3.4339	80.48	-56.562	76.489	75.724	20.512	-3.7206	-6.4318	1.0847	-2.4084	31.241	-4.2903
126.37	-8.1317	49.149	-6.4974	0.97235	-2.5361	-0.2165	0.28957	-0.076896	0.66022	-1.3176	3434.8	21.253	-3.432	80.48	-56.551	76.49	75.724	20.512	-3.7206	-6.4318	1.0847	-2.4084	31.241	-4.2903
126.37	-8.1272	49.141	-6.4985	0.9738	-2.5365	-0.21626	0.29204	-0.070521	0.66022	-1.3176	3434.1	21.249	-3.4301	80.481	-56.543	76.491	75.724	20.512	-3.7206	-6.4318	1.0847	-2.4084	31.241	-4.2903
126.38	-8.1225	49.132	-6.4996	0.97527	-2.5368	-0.21575	0.29414	-0.064072	0.66022	-1.3176	3433.4	21.245	-3.4281	80.481	-56.539	76.492	75.724	20.512	-3.7206	-6.4318	1.0847	-2.4084	31.241	-4.2903
126.38	-8.1176	49.124	-6.5006	0.97674	-2.5371	-0.21497	0.29586	-0.057558	0.66022	-1.3176	3432.8	21.241	-3.4261	80.481	-56.538	76.493	75.724	20.512	-3.7206	-6.4318	1.0847	-2.4084	31.241	-4.2903
126.39	-8.1125	49.116	-6.5017	0.97822	-2.5374	-0.21393	0.29721	-0.050985	0.66022	-1.3176	3432.1	21.237	-3.4239	80.481	-56.541	76.494	75.724	20.512	-3.7206	-6.4318	1.0847	-2.4084	31.241	-4.2903
126.39	-8.1072	49.109	-6.5028	0.97971	-2.5377	-0.21263	0.29818	-0.044364	0.66022	-1.3176	3431.4	21.234	-3.4217	80.481	-56.548	76.495	75.724	20.512	-3.7206	-6.4318	1.0847	-2.4084	31.241	-4.2903
126.39	-8.1018	49.101	-6.5038	0.9812	-2.5379	-0.21106	0.29877	-0.037701	0.66022	-1.3176	3430.8	21.23	-3.4193	80.482	-56.557	76.496	75.724	20.512	-3.7206	-6.4318	1.0847	-2.4084	31.241	-4.2903
126.4	-8.0961	49.095	-6.5049	0.9827	-2.538	-0.20924	0.29898	-0.031007	0.66022	-1.3176	3430.1	21.227	-3.4169	80.482	-56.57	76.497	75.724	20.512	-3.7206	-6.4318	1.0847	-2.4084	31.241	-4.2903
126.4	-8.0903	49.088	-6.5059	0.98419	-2.5382	-0.20717	0.2988	-0.024288	0.66022	-1.3176	3429.4	21.224	-3.4145	80.482	-56.587	76.498	75.724	20.512	-3.7206	-6.4318	1.0847	-2.4084	31.241	-4.2903
126.4	-8.0843	49.082	-6.507	0.98569	-2.5383	-0.20485	0.29825	-0.017555	0.66022	-1.3176	3428.8	21.221	-3.4119	80.482	-56.607	76.499	75.724	20.512	-3.7206	-6.4318	1.0847	-2.4084	31.241	-4.2903
126.41	-8.0782	49.076	-6.508	0.98718	-2.5383	-0.20228	0.29732	-0.010814	0.66022	-1.3176	3428.1	21.218	-3.4093	80.483	-56.63	76.5	75.724	20.512	-3.7206	-6.4318	1.0847	-2.4084	31.241	-4.2903
126.41	-8.0719	49.071	-6.509	0.98866	-2.5384	-0.19947	0.296	-0.0040761	0.66022	-1.3176	3427.5	21.216	-3.4067	80.483	-56.657	76.501	75.724	20.512	-3.7206	-6.4318	1.0847	-2.4084	31.241	-4.2903
126.41	-8.0655	49.066	-6.51	0.99013	-2.5384	-0.19642	0.29431	0.0026515	0.66022	-1.3176	3426.8	21.213	-3.4039	80.483	-56.688	76.502	75.724	20.512	-3.7206	-6.4318	1.0847	-2.4084	31.241	-4.2903
126.41	-8.0589	49.061	-6.5109	0.9916	-2.5384	-0.19313	0.29224	0.0093598	0.66022	-1.3176	3426.1	21.211	-3.4012	80.483	-56.721	76.503	75.724	20.512	-3.7206	-6.4318	1.0847	-2.4084	31.241	-4.2903
126.42	-8.0522	49.057	-6.5119	0.99306	-2.5383	-0.18962	0.28979	0.01604	0.66022	-1.3176	3425.5	21.209	-3.3983	80.484	-56.758	76.504	75.724	20.512	-3.7206	-6.4318	1.0847	-2.4084	31.241	-4.2903
126.42	-8.0454	49.053	-6.5128	0.9945	-2.5382	-0.18588	0.28698	0.022684	0.66022	-1.3176	3424.8	21.207	-3.3954	80.484	-56.798	76.505	75.724	20.512	-3.7206	-6.4318	1.0847	-2.4084	31.241	-4.2903
126.42	-8.0384	49.05	-6.5138	0.99593	-2.5381	-0.18193	0.28379	0.029283	0.66022	-1.3176	3424.1	21.206	-3.3925	80.484	-56.842	76.506	75.724	20.512	-3.7206	-6.4318	1.0847	-2.4084	31.241	-4.2903
126.42	-8.0314	49.047	-6.5147	0.99734	-2.5379	-0.17777	0.28025	0.035828	0.66022	-1.3176	3423.5	21.204	-3.3895	80.484	-56.889	76.507	75.724	20.512	-3.7206	-6.4318	1.0847	-2.4084	31.241	-4.2903
126.43	-8.0242	49.044	-6.5155	0.99873	-2.5377	-0.1734	0.27634	0.042311	0.66022	-1.3176	3422.8	21.203	-3.3864	80.485	-56.939	76.508	75.724	20.512	-3.7206	-6.4318	1.0847	-2.4084	31.241	-4.2903
126.43	-8.0169	49.042	-6.5164	1.0001	-2.5375	-0.16882	0.27208	0.048724	0.66022	-1.3176	3422.1	21.202	-3.3833	80.485	-56.993	76.509	75.724	20.512	-3.7206	-6.4318	1.0847	-2.4084	31.241	-4.2903
126.43	-8.0096	49.04	-6.5172	1.0014	-2.5372	-0.16406	0.26747	0.055059	0.66022	-1.3176	3421.5	21.201	-3.3802	80.485	-57.05	76.51	75.724	20.512	-3.7206	-6.4318	1.0847	-2.4084	31.241	-4.2903
126.43	-8.0021	49.039	-6.518	1.0028	-2.5369	-0.15911	0.26251	0.061306	0.66022	-1.3176	3420.8	21.2	-3.3771	80.486	-57.11	76.512	75.724	20.512	-3.7206	-6.4318	1.0847	-2.4084	31.241	-4.2903
126.43	-7.9946	49.038	-6.5188	1.0041	-2.5366	-0.15398	0.25722	0.067459	0.66022	-1.3176	3420.1	21.199	-3.3739	80.486	-57.173	76.513	75.724	20.512	-3.7206	-6.4318	1.0847	-2.4084	31.241	-4.2903
126.43	-7.9871	49.037	-6.5196	1.0053	-2.5363	-0.14867	0.25159	0.073508	0.66022	-1.3176	3419.5	21.199	-3.3707	80.486	-57.24	76.514	75.724	20.512	-3.7206	-6.4318	1.0847	-2.4084	31.241	-4.2903
126.43	-7.9795	49.037	-6.5203	1.0066	-2.5359	-0.1432	0.24565	0.079448	0.66022	-1.3176	3418.8	21.199	-3.3674	80.487	-57.309	76.515	75.724	20.512	-3.7206	-6.4318	1.0847	-2.4084	31.241	-4.2903
126.44	-7.9718	49.038	-6.521	1.0078	-2.5355	-0.13757	0.23938	0.085268	0.66022	-1.3176	3418.1	21.199	-3.3642	80.487	-57.382	76.516	75.724	20.512	-3.7206	-6.4318	1.0847	-2.4084	31.241	-4.2903
126.44	-7.9641	49.038	-6.5217	1.009	-2.535	-0.1318	0.23281	0.090963	0.66022	-1.3176	3417.5	21.199	-3.3609	80.488	-57.458	76.517	75.724	20.512	-3.7206	-6.4318	1.0847	-2.4084	31.241	-4.2903
126.44	-7.9563	49.04	-6.5223	1.0101	-2.5346	-0.12587	0.22594	0.096525	0.66022	-1.3176	3416.8	21.199	-3.3576	80.488	-57.537	76.518	75.724	20.512	-3.7206	-6.4318	1.0847	-2.4084	31.241	-4.2903
126.44	-7.9486	49.041	-6.5229	1.0112	-2.5341	-0.11982	0.21878	0.10195	0.66022	-1.3176	3416.2	21.2	-3.3543	80.488	-57.619	76.519	75.724	20.512	-3.7206	-6.4318	1.0847	-2.4084	31.241	-4.2903
126.44	-7.9408	49.043	-6.5235	1.0123	-2.5335	-0.11364	0.21134	0.10722	0.66022	-1.3176	3415.5	21.2	-3.351	80.489	-57.704	76.52	75.724	20.512	-3.7206	-6.4318	1.0847	-2.4084	31.241	-4.2903
126.44	-7.933	49.046	-6.5241	1.0134	-2.533	-0.10734	0.20362	0.11234	0.66022	-1.3176	3414.8	21.201	-3.3477	80.489	-57.792	76.522	75.724	20.512	-3.7206	-6.4318	1.0847	-2.4084	31.241	-4.2903
126.44	-7.9252	49.049	-6.5246	1.0144	-2.5324	-0.10093	0.19564	0.1173	0.66022	-1.3176	3414.2	21.202	-3.3444	80.49	-57.883	76.523	75.724	20.512	-3.7206	-6.4318	1.0847	-2.4084	31.241	-4.2903
126.44	-7.9175	49.052	-6.5251	1.0153	-2.5318	-0.094417	0.18742	0.12209	0.66022	-1.3176	3413.5	21.204	-3.3411	80.49	-57.977	76.524	75.724	20.512	-3.7206	-6.4318	1.0847	-2.4084	31.241	-4.2903
126.44	-7.9097	49.056	-6.5255	1.0162	-2.5312	-0.08849	0.17925	0.12662	0.66022	-1.3176	3412.8	21.205	-3.3378	80.49	-58.073	76.525	75.724	20.512	-3.7206	-6.4318	1.0847	-2.4084	31.241	-4.2903
126.44	-7.902	49.06	-6.526	1.0171	-2.5305	-0.082956	0.17107	0.13093	0.66022	-1.3176	3412.1	21.207	-3.3346	80.491	-58.173	76.526	75.724	20.512	-3.7206	-6.4318	1.0847	-2.4084	31.241	-4.2903
126.44	-7.8944	49.064	-6.5264	1.0179	-2.5299	-0.077356	0.1627	0.13506	0.66022	-1.3176	3411.5	21.209	-3.3313	80.491	-58.275	76.528	75.724	20.512	-3.7206	-6.4318	1.0847	-2.4084	31.241	-4.2903
126.44	-7.8867	49.069	-6.5267	1.0187	-2.5292	-0.071694	0.15413	0.13901	0.66022	-1.3176	3410.8	21.211	-3.3281	80.492	-58.381	76.529	75.724	20.512	-3.7206	-6.4318	1.0847	-2.4084	31.241	-4.2903
126.44	-7.8792	49.075	-6.5271	1.0195	-2.5285	-0.065976	0.14538	0.14279	0.66022	-1.3176	3410.1	21.213	-3.3248	80.492	-58.489	76.53	75.724	20.512	-3.7206	-6.4318	1.0847	-2.4084	31.241	-4.2903
126.44	-7.8717	49.08	-6.5274	1.0202	-2.5278	-0.060207	0.13646	0.14638	0.66022	-1.3176	3409.5	21.215	-3.3217	80.493	-58.599	76.531	75.724	20.512	-3.7206	-6.4318	1.0847	-2.4084	31.241	-4.2903
126.43	-7.8643	49.087	-6.5277	1.0208	-2.527	-0.054393	0.12738	0.14977	0.66022	-1.3176	3408.8	21.218	-3.3185	80.493	-58.713	76.532	75.724	20.512	-3.7206	-6.4318	1.0847	-2.4084	31.241	-4.2903
126.43	-7.8569	49.093	-6.5279	1.0215	-2.5263	-0.04854	0.11815	0.15298	0.66022	-1.3176	3408.1	21.221	-3.3154	80.494	-58.828	76.534	75.724	20.512	-3.7206	-6.4318	1.0847	-2.4084	31.241	-4.2903
126.43	-7.8497	49.1	-6.5282	1.022	-2.5255	-0.042652	0.10879	0.15599	0.66022	-1.3176	3407.5	21.224	-3.3123	80.494	-58.947	76.535	75.724	20.512	-3.7206	-6.4318	1.0847	-2.4084	31.241	-4.2903
126.43	-7.8426	49.107	-6.5284	1.0225	-2.5247	-0.036736	0.099303	0.1588	0.66022	-1.3176	3406.8	21.227	-3.3093	80.495	-59.068	76.536	75.724	20.512	-3.7206	-6.4318	1.0847	-2.4084	31.241	-4.2903
126.43	-7.8356	49.115	-6.5285	1.023	-2.5239	-0.030797	0.0897	0.1614	0.66022	-1.3176	3406.1	21.23	-3.3063	80.495	-59.191	76.538	75.724	20.512	-3.7206	-6.4318	1.0847	-2.4084	31.241	-4.2903
126.43	-7.8287	49.123	-6.5287	1.0234	-2.5231	-0.024841	0.079995	0.1638	0.66022	-1.3176	3405.5	21.233	-3.3034	80.496	-59.317	76.539	75.724	20.512	-3.7206	-6.4318	1.0847	-2.4084	31.241	-4.2903
126.43	-7.8219	49.131	-6.5288	1.0238	-2.5223	-0.018874	0.0702	0.16599	0.66022	-1.3176	3404.8	21.237	-3.3005	80.497	-59.445	76.54	75.724	20.512	-3.7206	-6.4318	1.0847	-2.4084	31.241	-4.2903
126.42	-7.8153	49.14	-6.5289	1.0241	-2.5214	-0.012902	0.060326	0.16796	0.66022	-1.3176	3404.1	21.241	-3.2977	80.497	-59.576	76.541	75.724	20.512	-3.7206	-6.4318	1.0847	-2.4084	31.241	-4.2903
126.42	-7.8089	49.149	-6.5289	1.0244	-2.5206	-0.0069301	0.050387	0.16973	0.66022	-1.3176	3403.4	21.244	-3.2949	80.498	-59.709	76.543	75.724	20.512	-3.7206	-6.4318	1.0847	-2.4084	31.241	-4.2903
126.42	-7.8026	49.158	-6.5289	1.0246	-2.5197	-0.00096537	0.040394	0.17127	0.66022	-1.3176	3402.8	21.248	-3.2923	80.498	-59.844	76.544	75.724	20.512	-3.7206	-6.4318	1.0847	-2.4084	31.241	-4.2903
126.42	-7.7965	49.167	-6.5289	1.0248	-2.5189	0.0049866	0.03036	0.1726	0.66022	-1.3176	3402.1	21.253	-3.2897	80.499	-59.981	76.545	75.724	20.512	-3.7206	-6.4318	1.0847	-2.4084	31.241	-4.2903
126.41	-7.7906	49.177	-6.5289	1.0249	-2.518	0.010919	0.020297	0.17371	0.66022	-1.3176	3401.4	21.257	-3.2871	80.499	-60.12	76.547	75.724	20.512	-3.7206	-6.4318	1.0847	-2.4084	31.241	-4.2903
126.41	-7.7848	49.187	-6.5288	1.025	-2.5171	0.016827	0.010219	0.17461	0.66022	-1.3176	3400.8	21.261	-3.2847	80.5	-60.262	76.548	75.724	20.512	-3.7206	-6.4318	1.0847	-2.4084	31.241	-4.2903
126.41	-7.7793	49.198	-6.5287	1.0251	-2.5163	0.022703	0.00013651	0.17528	0.66022	-1.3176	3400.1	21.266	-3.2823	80.501	-60.405	76.549	75.724	20.512	-3.7206	-6.4318	1.0847	-2.4084	31.241	-4.2903
126.41	-7.7739	49.208	-6.5286	1.025	-2.5154	0.028542	-0.0099365	0.17572	0.66022	-1.3176	3399.4	21.27	-3.28	80.501	-60.551	76.551	75.724	20.512	-3.7206	-6.4318	1.0847	-2.4084	31.241	-4.2903
126.4	-7.7688	49.219	-6.5284	1.025	-2.5145	0.034336	-0.019988	0.17595	0.66022	-1.3176	3398.7	21.275	-3.2778	80.502	-60.698	76.552	75.724	20.512	-3.7206	-6.4318	1.0847	-2.4084	31.241	-4.2903
126.4	-7.7639	49.23	-6.5282	1.0248	-2.5136	0.04008	-0.030005	0.17596	0.66022	-1.3176	3398.1	21.28	-3.2757	80.502	-60.847	76.553	75.724	20.512	-3.7206	-6.4318	1.0847	-2.4084	31.241	-4.2903
126.4	-7.7592	49.242	-6.528	1.0247	-2.5128	0.045767	-0.039974	0.17574	0.66022	-1.3176	3397.4	21.285	-3.2737	80.503	-60.997	76.555	75.724	20.512	-3.7206	-6.4318	1.0847	-2.4084	31.241	-4.2903
126.4	-7.7547	49.253	-6.5278	1.0244	-2.5119	0.051391	-0.049884	0.1753	0.66022	-1.3176	3396.7	21.29	-3.2718	80.504	-61.15	76.556	75.724	20.512	-3.7206	-6.4318	1.0847	-2.4084	31.241	-4.2903
126.39	-7.7505	49.265	-6.5275	1.0242	-2.511	0.056944	-0.059722	0.17464	0.66022	-1.3176	3396.1	21.295	-3.27	80.504	-61.304	76.558	75.724	20.512	-3.7206	-6.4318	1.0847	-2.4084	31.241	-4.2903
126.39	-7.7466	49.277	-6.5272	1.0238	-2.5101	0.062422	-0.069476	0.17376	0.66022	-1.3176	3395.4	21.3	-3.2683	80.505	-61.459	76.559	75.724	20.512	-3.7206	-6.4318	1.0847	-2.4084	31.241	-4.2903
126.39	-7.7428	49.289	-6.5269	1.0235	-2.5093	0.067816	-0.079132	0.17266	0.66022	-1.3176	3394.7	21.305	-3.2667	80.506	-61.616	76.56	75.724	20.512	-3.7206	-6.4318	1.0847	-2.4084	31.241	-4.2903
126.38	-7.7394	49.301	-6.5265	1.023	-2.5084	0.07312	-0.08868	0.17135	0.66022	-1.3176	3394.0	21.31	-3.2652	80.506	-61.775	76.562	75.724	20.512	-3.7206	-6.4318	1.0847	-2.4084	31.241	-4.2903
126.38	-7.7362	49.313	-6.5262	1.0226	-2.5075	0.078329	-0.098106	0.16982	0.66022	-1.3176	3393.4	21.316	-3.2638	80.507	-61.934	76.563	75.724	20.512	-3.7206	-6.4318	1.0847	-2.4084	31.241	-4.2903
126.38	-7.7332	49.325	-6.5258	1.0221	-2.5067	0.083435	-0.1074	0.16808	0.66022	-1.3176	3392.7	21.321	-3.2626	80.508	-62.095	76.564	75.724	20.512	-3.7206	-6.4318	1.0847	-2.4084	31.241	-4.2903
126.37	-7.7306	49.338	-6.5253	1.0215	-2.5059	0.088432	-0.11655	0.16612	0.66022	-1.3176	3392.0	21.326	-3.2614	80.508	-62.257	76.566	75.724	20.512	-3.7206	-6.4318	1.0847	-2.4084	31.241	-4.2903
126.37	-7.7282	49.35	-6.5249	1.0209	-2.505	0.093314	-0.12554	0.16396	0.66022	-1.3176	3391.3	21.332	-3.2604	80.509	-62.42	76.567	75.724	20.512	-3.7206	-6.4318	1.0847	-2.4084	31.241	-4.2903
126.36	-7.726	49.363	-6.5244	1.0202	-2.5042	0.098074	-0.13436	0.16159	0.66022	-1.3176	3390.7	21.337	-3.2595	80.509	-62.583	76.569	75.724	20.512	-3.7206	-6.4318	1.0847	-2.4084	31.241	-4.2903
126.36	-7.7242	49.375	-6.5239	1.0195	-2.5034	0.10271	-0.14301	0.15902	0.66022	-1.3176	3390.0	21.343	-3.2587	80.51	-62.748	76.57	75.724	20.512	-3.7206	-6.4318	1.0847	-2.4084	31.241	-4.2903
126.36	-7.7227	49.388	-6.5234	1.0188	-2.5026	0.1072	-0.15146	0.15625	0.66022	-1.3176	3389.3	21.348	-3.258	80.511	-62.913	76.571	75.724	20.512	-3.7206	-6.4318	1.0847	-2.4084	31.241	-4.2903
126.35	-7.7214	49.401	-6.5228	1.018	-2.5019	0.11156	-0.15972	0.15328	0.66022	-1.3176	3388.6	21.354	-3.2574	80.511	-63.079	76.573	75.724	20.512	-3.7206	-6.4318	1.0847	-2.4084	31.241	-4.2903
126.35	-7.7204	49.413	-6.5223	1.0172	-2.5011	0.11577	-0.16776	0.15012	0.66022	-1.3176	3388.0	21.36	-3.257	80.512	-63.245	76.574	75.724	20.512	-3.7206	-6.4318	1.0847	-2.4084	31.241	-4.2903
126.35	-7.7197	49.426	-6.5217	1.0164	-2.5004	0.11982	-0.17559	0.14677	0.66022	-1.3176	3387.3	21.365	-3.2566	80.513	-63.411	76.576	75.724	20.512	-3.7206	-6.4318	1.0847	-2.4084	31.241	-4.2903
126.34	-7.7193	49.438	-6.5211	1.0155	-2.4996	0.12372	-0.18318	0.14324	0.66022	-1.3176	3386.6	21.371	-3.2564	80.513	-63.578	76.577	75.724	20.512	-3.7206	-6.4318	1.0847	-2.4084	31.241	-4.2903
126.34	-7.7191	49.451	-6.5204	1.0145	-2.4989	0.12745	-0.19053	0.13953	0.66022	-1.3176	3385.9	21.376	-3.2564	80.514	-63.744	76.578	75.724	20.512	-3.7206	-6.4318	1.0847	-2.4084	31.241	-4.2903
126.34	-7.7193	49.463	-6.5198	1.0136	-2.4982	0.13101	-0.19763	0.13565	0.66022	-1.3176	3385.2	21.381	-3.2564	80.515	-63.91	76.58	75.724	20.512	-3.7206	-6.4318	1.0847	-2.4084	31.241	-4.2903
126.33	-7.7197	49.475	-6.5191	1.0126	-2.4976	0.1344	-0.20448	0.13159	0.66022	-1.3176	3384.6	21.387	-3.2566	80.515	-64.076	76.581	75.724	20.512	-3.7206	-6.4318	1.0847	-2.4084	31.241	-4.2903
126.33	-7.7205	49.488	-6.5184	1.0115	-2.4969	0.1376	-0.21105	0.12737	0.66022	-1.3176	3383.9	21.392	-3.2568	80.516	-64.24	76.583	75.724	20.512	-3.7206	-6.4318	1.0847	-2.4084	31.241	-4.2903
126.32	-7.7215	49.5	-6.5177	1.0104	-2.4963	0.14062	-0.21736	0.12299	0.66022	-1.3176	3383.2	21.398	-3.2572	80.517	-64.404	76.584	75.724	20.512	-3.7206	-6.4318	1.0847	-2.4084	31.241	-4.2903
126.32	-7.7228	49.512	-6.517	1.0093	-2.4957	0.14345	-0.22338	0.11845	0.66022	-1.3176	3382.5	21.403	-3.2578	80.517	-64.566	76.585	75.724	20.512	-3.7206	-6.4318	1.0847	-2.4084	31.241	-4.2903
126.32	-7.7244	49.523	-6.5163	1.0082	-2.4951	0.14608	-0.2291	0.11377	0.66022	-1.3176	3381.9	21.408	-3.2584	80.518	-64.726	76.587	75.724	20.512	-3.7206	-6.4318	1.0847	-2.4084	31.241	-4.2903
126.31	-7.7262	49.535	-6.5156	1.007	-2.4946	0.14851	-0.23454	0.10894	0.66022	-1.3176	3381.2	21.413	-3.2592	80.518	-64.885	76.588	75.724	20.512	-3.7206	-6.4318	1.0847	-2.4084	31.241	-4.2903
126.31	-7.7283	49.546	-6.5148	1.0059	-2.494	0.15073	-0.23966	0.10397	0.66022	-1.3176	3380.5	21.418	-3.26	80.519	-65.04	76.589	75.724	20.512	-3.7206	-6.4318	1.0847	-2.4084	31.241	-4.2903
126.31	-7.7307	49.558	-6.5141	1.0047	-2.4935	0.15275	-0.24448	0.098879	0.66022	-1.3176	3379.8	21.423	-3.261	80.52	-65.193	76.591	75.724	20.512	-3.7206	-6.4318	1.0847	-2.4084	31.241	-4.2903
126.3	-7.7334	49.569	-6.5133	1.0034	-2.493	0.15455	-0.24898	0.09366	0.66022	-1.3176	3379.1	21.428	-3.2621	80.52	-65.341	76.592	75.724	20.512	-3.7206	-6.4318	1.0847	-2.4084	31.241	-4.2903
126.3	-7.7363	49.579	-6.5125	1.0022	-2.4926	0.15614	-0.25317	0.088323	0.66022	-1.3176	3378.5	21.433	-3.2633	80.521	-65.485	76.594	75.724	20.512	-3.7206	-6.4318	1.0847	-2.4084	31.241	-4.2903
126.3	-7.7395	49.59	-6.5117	1.0009	-2.4922	0.15751	-0.25702	0.082874	0.66022	-1.3176	3377.8	21.437	-3.2647	80.522	-65.624	76.595	75.724	20.512	-3.7206	-6.4318	1.0847	-2.4084	31.241	-4.2903
126.29	-7.7429	49.6	-6.5109	0.99959	-2.4918	0.15865	-0.26055	0.077321	0.66022	-1.3176	3377.1	21.442	-3.2661	80.522	-65.757	76.596	75.724	20.512	-3.7206	-6.4318	1.0847	-2.4084	31.241	-4.2903
126.29	-7.7466	49.61	-6.5101	0.99828	-2.4914	0.15957	-0.26374	0.07167	0.66022	-1.3176	3376.4	21.446	-3.2676	80.523	-65.882	76.598	75.724	20.512	-3.7206	-6.4318	1.0847	-2.4084	31.241	-4.2903
126.29	-7.7506	49.62	-6.5093	0.99696	-2.491	0.16026	-0.26659	0.065929	0.66022	-1.3176	3375.8	21.45	-3.2693	80.523	-65.998	76.599	75.724	20.512	-3.7206	-6.4318	1.0847	-2.4084	31.241	-4.2903
126.28	-7.7547	49.629	-6.5085	0.99562	-2.4907	0.16072	-0.2691	0.060104	0.66022	-1.3176	3375.1	21.455	-3.271	80.524	-66.104	76.6	75.724	20.512	-3.7206	-6.4318	1.0847	-2.4084	31.241	-4.2903
126.28	-7.7591	49.638	-6.5077	0.99427	-2.4904	0.16095	-0.27126	0.054203	0.66022	-1.3176	3374.4	21.459	-3.2728	80.524	-66.199	76.602	75.724	20.512	-3.7206	-6.4318	1.0847	-2.4084	31.241	-4.2903
126.28	-7.7637	49.647	-6.5069	0.9929	-2.4902	0.16095	-0.27308	0.048233	0.66022	-1.3176	3373.7	21.462	-3.2747	80.525	-66.28	76.603	75.724	20.512	-3.7206	-6.4318	1.0847	-2.4084	31.241	-4.2903
126.28	-7.7685	49.656	-6.5061	0.99154	-2.49	0.16071	-0.27456	0.042202	0.66022	-1.3176	3373.0	21.466	-3.2767	80.526	-66.347	76.604	75.724	20.512	-3.7206	-6.4318	1.0847	-2.4084	31.241	-4.2903
126.27	-7.7735	49.664	-6.5053	0.99016	-2.4898	0.16024	-0.27568	0.036116	0.66022	-1.3176	3372.4	21.47	-3.2788	80.526	-66.397	76.605	75.724	20.512	-3.7206	-6.4318	1.0847	-2.4084	31.241	-4.2903
126.27	-7.7788	49.671	-6.5045	0.98878	-2.4896	0.15953	-0.27645	0.029985	0.66022	-1.3176	3371.7	21.473	-3.281	80.527	-66.43	76.607	75.724	20.512	-3.7206	-6.4318	1.0847	-2.4084	31.241	-4.2903
126.27	-7.7842	49.679	-6.5037	0.9874	-2.4895	0.15859	-0.27687	0.023814	0.66022	-1.3176	3371.0	21.476	-3.2833	80.527	-66.445	76.608	75.724	20.512	-3.7206	-6.4318	1.0847	-2.4084	31.241	-4.2903
126.27	-7.7898	49.686	-6.5029	0.98601	-2.4894	0.15742	-0.27694	0.017613	0.66022	-1.3176	3370.3	21.479	-3.2856	80.528	-66.44	76.609	75.724	20.512	-3.7206	-6.4318	1.0847	-2.4084	31.241	-4.2903
126.27	-7.7955	49.692	-6.5022	0.98463	-2.4893	0.15601	-0.27666	0.011388	0.66022	-1.3176	3369.6	21.482	-3.288	80.528	-66.418	76.611	75.724	20.512	-3.7206	-6.4318	1.0847	-2.4084	31.241	-4.2903
126.26	-7.8015	49.699	-6.5014	0.98324	-2.4892	0.15437	-0.27603	0.0051471	0.66022	-1.3176	3369.0	21.485	-3.2905	80.529	-66.377	76.612	75.724	20.512	-3.7206	-6.4318	1.0847	-2.4084	31.241	-4.2903
126.26	-7.8076	49.705	-6.5006	0.98187	-2.4892	0.1525	-0.27506	-0.0011013	0.66022	-1.3176	3368.3	21.488	-3.2931	80.529	-66.319	76.613	75.724	20.512	-3.7206	-6.4318	1.0847	-2.4084	31.241	-4.2903
126.26	-7.8138	49.71	-6.4999	0.98049	-2.4893	0.1504	-0.27373	-0.0073498	0.66022	-1.3176	3367.6	21.49	-3.2957	80.53	-66.246	76.614	75.724	20.512	-3.7206	-6.4318	1.0847	-2.4084	31.241	-4.2903
126.26	-7.8202	49.715	-6.4991	0.97913	-2.4893	0.14808	-0.27207	-0.013591	0.66022	-1.3176	3366.9	21.492	-3.2984	80.53	-66.158	76.616	75.724	20.512	-3.7206	-6.4318	1.0847	-2.4084	31.241	-4.2903
126.26	-7.8267	49.72	-6.4984	0.97777	-2.4894	0.14553	-0.27006	-0.019816	0.66022	-1.3176	3366.2	21.494	-3.3011	80.531	-66.059	76.617	75.724	20.512	-3.7206	-6.4318	1.0847	-2.4084	31.241	-4.2903
126.26	-7.8333	49.724	-6.4977	0.97643	-2.4895	0.14276	-0.26771	-0.026018	0.66022	-1.3176	3365.6	21.496	-3.3039	80.531	-65.948	76.618	75.724	20.512	-3.7206	-6.4318	1.0847	-2.4084	31.241	-4.2903
126.25	-7.84	49.728	-6.497	0.9751	-2.4897	0.13978	-0.26503	-0.032189	0.66022	-1.3176	3364.9	21.498	-3.3067	80.532	-65.829	76.619	75.724	20.512	-3.7206	-6.4318	1.0847	-2.4084	31.241	-4.2903
126.25	-7.8468	49.731	-6.4963	0.97378	-2.4898	0.13658	-0.26202	-0.038321	0.66022	-1.3176	3364.2	21.499	-3.3095	80.532	-65.701	76.62	75.724	20.512	-3.7206	-6.4318	1.0847	-2.4084	31.241	-4.2903
126.25	-7.8537	49.734	-6.4956	0.97248	-2.49	0.13318	-0.25869	-0.044407	0.66022	-1.3176	3363.5	21.501	-3.3124	80.532	-65.567	76.622	75.724	20.512	-3.7206	-6.4318	1.0847	-2.4084	31.241	-4.2903
126.25	-7.8607	49.736	-6.4949	0.97119	-2.4903	0.12957	-0.25503	-0.050439	0.66022	-1.3176	3362.9	21.502	-3.3154	80.533	-65.428	76.623	75.724	20.512	-3.7206	-6.4318	1.0847	-2.4084	31.241	-4.2903
126.25	-7.8677	49.738	-6.4943	0.96993	-2.4905	0.12576	-0.25106	-0.056409	0.66022	-1.3176	3362.2	21.502	-3.3183	80.533	-65.284	76.624	75.724	20.512	-3.7206	-6.4318	1.0847	-2.4084	31.241	-4.2903
126.25	-7.8748	49.74	-6.4937	0.96868	-2.4908	0.12176	-0.24677	-0.062311	0.66022	-1.3176	3361.5	21.503	-3.3213	80.534	-65.136	76.625	75.724	20.512	-3.7206	-6.4318	1.0847	-2.4084	31.241	-4.2903
126.25	-7.8819	49.741	-6.4931	0.96746	-2.4912	0.11757	-0.24219	-0.068136	0.66022	-1.3176	3360.8	21.504	-3.3243	80.534	-64.985	76.626	75.724	20.512	-3.7206	-6.4318	1.0847	-2.4084	31.241	-4.2903
126.25	-7.8891	49.742	-6.4925	0.96626	-2.4915	0.11319	-0.2373	-0.073877	0.66022	-1.3176	3360.1	21.504	-3.3273	80.535	-64.832	76.627	75.724	20.512	-3.7206	-6.4318	1.0847	-2.4084	31.241	-4.2903
126.25	-7.8963	49.742	-6.4919	0.96509	-2.4919	0.10864	-0.23213	-0.079528	0.66022	-1.3176	3359.5	21.504	-3.3303	80.535	-64.677	76.629	75.724	20.512	-3.7206	-6.4318	1.0847	-2.4084	31.241	-4.2903
126.25	-7.9035	49.742	-6.4914	0.96394	-2.4923	0.10393	-0.22667	-0.08508	0.66022	-1.3176	3358.8	21.504	-3.3333	80.535	-64.521	76.63	75.724	20.512	-3.7206	-6.4318	1.0847	-2.4084	31.241	-4.2903
126.25	-7.9107	49.741	-6.4909	0.96282	-2.4928	0.099047	-0.22093	-0.090527	0.66022	-1.3176	3358.1	21.504	-3.3364	80.536	-64.363	76.631	75.724	20.512	-3.7206	-6.4318	1.0847	-2.4084	31.241	-4.2903
126.25	-7.9179	49.74	-6.4904	0.96173	-2.4932	0.094011	-0.21492	-0.095863	0.66022	-1.3176	3357.4	21.503	-3.3394	80.536	-64.205	76.632	75.724	20.512	-3.7206	-6.4318	1.0847	-2.4084	31.241	-4.2903
126.25	-7.9251	49.739	-6.49	0.96067	-2.4937	0.088828	-0.20866	-0.10108	0.66022	-1.3176	3356.7	21.502	-3.3424	80.536	-64.046	76.633	75.724	20.512	-3.7206	-6.4318	1.0847	-2.4084	31.241	-4.2903
126.25	-7.9322	49.737	-6.4895	0.95965	-2.4942	0.083504	-0.20214	-0.10617	0.66022	-1.3176	3356.1	21.502	-3.3454	80.537	-63.888	76.634	75.724	20.512	-3.7206	-6.4318	1.0847	-2.4084	31.241	-4.2903
126.26	-7.9394	49.735	-6.4891	0.95865	-2.4948	0.078048	-0.19538	-0.11113	0.66022	-1.3176	3355.4	21.5	-3.3484	80.537	-63.729	76.635	75.724	20.512	-3.7206	-6.4318	1.0847	-2.4084	31.241	-4.2903
126.26	-7.9464	49.732	-6.4888	0.95769	-2.4953	0.072467	-0.18838	-0.11596	0.66022	-1.3176	3354.7	21.499	-3.3514	80.537	-63.571	76.636	75.724	20.512	-3.7206	-6.4318	1.0847	-2.4084	31.241	-4.2903
126.26	-7.9534	49.729	-6.4884	0.95677	-2.4959	0.06677	-0.18116	-0.12064	0.66022	-1.3176	3354.0	21.498	-3.3543	80.538	-63.413	76.637	75.724	20.512	-3.7206	-6.4318	1.0847	-2.4084	31.241	-4.2903
126.26	-7.9604	49.725	-6.4881	0.95588	-2.4965	0.060966	-0.17373	-0.12517	0.66022	-1.3176	3353.4	21.496	-3.3572	80.538	-63.256	76.639	75.724	20.512	-3.7206	-6.4318	1.0847	-2.4084	31.241	-4.2903
126.26	-7.9672	49.721	-6.4878	0.95503	-2.4972	0.055063	-0.16609	-0.12954	0.66022	-1.3176	3352.7	21.494	-3.3601	80.538	-63.1	76.64	75.724	20.512	-3.7206	-6.4318	1.0847	-2.4084	31.241	-4.2903
126.26	-7.974	49.717	-6.4875	0.95422	-2.4978	0.049069	-0.15825	-0.13375	0.66022	-1.3176	3352.0	21.492	-3.363	80.539	-62.945	76.641	75.724	20.512	-3.7206	-6.4318	1.0847	-2.4084	31.241	-4.2903
126.27	-7.9806	49.712	-6.4873	0.95345	-2.4985	0.042994	-0.15023	-0.1378	0.66022	-1.3176	3351.3	21.49	-3.3658	80.539	-62.791	76.642	75.724	20.512	-3.7206	-6.4318	1.0847	-2.4084	31.241	-4.2903
126.27	-7.9872	49.707	-6.4871	0.95272	-2.4992	0.036847	-0.14203	-0.14168	0.66022	-1.3176	3350.7	21.488	-3.3685	80.539	-62.639	76.643	75.724	20.512	-3.7206	-6.4318	1.0847	-2.4084	31.241	-4.2903
126.27	-7.9936	49.701	-6.4869	0.95203	-2.4999	0.030637	-0.13367	-0.14538	0.66022	-1.3176	3350.0	21.485	-3.3712	80.539	-62.488	76.644	75.724	20.512	-3.7206	-6.4318	1.0847	-2.4084	31.241	-4.2903
126.27	-7.9999	49.695	-6.4868	0.95138	-2.5007	0.024373	-0.12515	-0.1489	0.66022	-1.3176	3349.3	21.482	-3.3739	80.54	-62.338	76.645	75.724	20.512	-3.7206	-6.4318	1.0847	-2.4084	31.241	-4.2903
126.27	-8.0061	49.689	-6.4867	0.95078	-2.5014	0.018064	-0.11649	-0.15223	0.66022	-1.3176	3348.6	21.48	-3.3765	80.54	-62.19	76.646	75.724	20.512	-3.7206	-6.4318	1.0847	-2.4084	31.241	-4.2903
126.28	-8.0122	49.682	-6.4866	0.95022	-2.5022	0.011721	-0.10771	-0.15538	0.66022	-1.3176	3348.0	21.477	-3.379	80.54	-62.043	76.647	75.724	20.512	-3.7206	-6.4318	1.0847	-2.4084	31.241	-4.2903
126.28	-8.018	49.675	-6.4866	0.9497	-2.503	0.0053509	-0.098799	-0.15833	0.66022	-1.3176	3347.3	21.473	-3.3815	80.54	-61.899	76.648	75.724	20.512	-3.7206	-6.4318	1.0847	-2.4084	31.241	-4.2903
126.28	-8.0238	49.668	-6.4866	0.94923	-2.5038	-0.0010353	-0.089784	-0.16108	0.66022	-1.3176	3346.6	21.47	-3.3839	80.541	-61.756	76.649	75.724	20.512	-3.7206	-6.4318	1.0847	-2.4084	31.241	-4.2903
126.29	-8.0293	49.661	-6.4866	0.9488	-2.5046	-0.0074288	-0.080673	-0.16364	0.66022	-1.3176	3345.9	21.467	-3.3862	80.541	-61.615	76.65	75.724	20.512	-3.7206	-6.4318	1.0847	-2.4084	31.241	-4.2903
126.29	-8.0347	49.653	-6.4866	0.94842	-2.5054	-0.01382	-0.071476	-0.16599	0.66022	-1.3176	3345.3	21.463	-3.3885	80.541	-61.476	76.651	75.724	20.512	-3.7206	-6.4318	1.0847	-2.4084	31.241	-4.2903
126.29	-8.0399	49.644	-6.4867	0.94809	-2.5062	-0.0202	-0.062208	-0.16813	0.66022	-1.3176	3344.6	21.459	-3.3907	80.541	-61.339	76.652	75.724	20.512	-3.7206	-6.4318	1.0847	-2.4084	31.241	-4.2903
126.3	-8.0449	49.636	-6.4868	0.9478	-2.5071	-0.026559	-0.052878	-0.17007	0.66022	-1.3176	3343.9	21.455	-3.3928	80.541	-61.205	76.653	75.724	20.512	-3.7206	-6.4318	1.0847	-2.4084	31.241	-4.2903
126.3	-8.0497	49.627	-6.487	0.94756	-2.5079	-0.032889	-0.043499	-0.17179	0.66022	-1.3176	3343.2	21.452	-3.3948	80.542	-61.072	76.654	75.724	20.512	-3.7206	-6.4318	1.0847	-2.4084	31.241	-4.2903
126.3	-8.0543	49.618	-6.4872	0.94737	-2.5088	-0.039179	-0.034084	-0.17331	0.66022	-1.3176	3342.6	21.447	-3.3967	80.542	-60.942	76.655	75.724	20.512	-3.7206	-6.4318	1.0847	-2.4084	31.241	-4.2903
126.31	-8.0587	49.609	-6.4874	0.94722	-2.5097	-0.045422	-0.024644	-0.1746	0.66022	-1.3176	3341.9	21.443	-3.3986	80.542	-60.814	76.656	75.724	20.512	-3.7206	-6.4318	1.0847	-2.4084	31.241	-4.2903
126.31	-8.0629	49.599	-6.4876	0.94712	-2.5106	-0.051609	-0.015191	-0.17568	0.66022	-1.3176	3341.2	21.439	-3.4004	80.542	-60.688	76.656	75.724	20.512	-3.7206	-6.4318	1.0847	-2.4084	31.241	-4.2903
126.31	-8.0669	49.59	-6.4879	0.94707	-2.5114	-0.05773	-0.0057378	-0.17654	0.66022	-1.3176	3340.5	21.434	-3.402	80.542	-60.564	76.657	75.724	20.512	-3.7206	-6.4318	1.0847	-2.4084	31.241	-4.2903
126.32	-8.0706	49.58	-6.4882	0.94706	-2.5123	-0.063778	0.0037041	-0.17718	0.66022	-1.3176	3339.9	21.43	-3.4036	80.543	-60.444	76.658	75.724	20.512	-3.7206	-6.4318	1.0847	-2.4084	31.241	-4.2903
126.32	-8.0741	49.57	-6.4885	0.94711	-2.5132	-0.069743	0.013123	-0.1776	0.66022	-1.3176	3339.2	21.425	-3.4051	80.543	-60.325	76.659	75.724	20.512	-3.7206	-6.4318	1.0847	-2.4084	31.241	-4.2903
126.33	-8.0774	49.559	-6.4889	0.94719	-2.5141	-0.075619	0.022506	-0.1778	0.66022	-1.3176	3338.5	21.421	-3.4065	80.543	-60.209	76.66	75.724	20.512	-3.7206	-6.4318	1.0847	-2.4084	31.241	-4.2903
126.33	-8.0805	49.549	-6.4893	0.94733	-2.515	-0.081396	0.031841	-0.17779	0.66022	-1.3176	3337.8	21.416	-3.4077	80.543	-60.096	76.661	75.724	20.512	-3.7206	-6.4318	1.0847	-2.4084	31.241	-4.2903
126.33	-8.0833	49.538	-6.4897	0.94751	-2.5159	-0.087068	0.041118	-0.17755	0.66022	-1.3176	3337.2	21.411	-3.4089	80.543	-59.985	76.662	75.724	20.512	-3.7206	-6.4318	1.0847	-2.4084	31.241	-4.2903
126.34	-8.0858	49.528	-6.4902	0.94774	-2.5168	-0.092627	0.050323	-0.17709	0.66022	-1.3176	3336.5	21.406	-3.41	80.543	-59.877	76.663	75.724	20.512	-3.7206	-6.4318	1.0847	-2.4084	31.241	-4.2903
126.34	-8.0881	49.517	-6.4906	0.94802	-2.5176	-0.098064	0.059446	-0.17641	0.66022	-1.3176	3335.8	21.401	-3.411	80.543	-59.772	76.664	75.724	20.512	-3.7206	-6.4318	1.0847	-2.4084	31.241	-4.2903
126.35	-8.0902	49.506	-6.4911	0.94834	-2.5185	-0.10337	0.068475	-0.17552	0.66022	-1.3176	3335.2	21.396	-3.4118	80.544	-59.669	76.665	75.724	20.512	-3.7206	-6.4318	1.0847	-2.4084	31.241	-4.2903
126.35	-8.092	49.495	-6.4917	0.9487	-2.5194	-0.10855	0.077398	-0.17441	0.66022	-1.3176	3334.5	21.391	-3.4126	80.544	-59.569	76.666	75.724	20.512	-3.7206	-6.4318	1.0847	-2.4084	31.241	-4.2903
126.36	-8.0936	49.484	-6.4922	0.94911	-2.5203	-0.11359	0.086204	-0.17309	0.66022	-1.3176	3333.8	21.386	-3.4132	80.544	-59.472	76.667	75.724	20.512	-3.7206	-6.4318	1.0847	-2.4084	31.241	-4.2903
126.36	-8.0949	49.472	-6.4928	0.94956	-2.5211	-0.11847	0.094882	-0.17155	0.66022	-1.3176	3333.1	21.381	-3.4138	80.544	-59.377	76.667	75.724	20.512	-3.7206	-6.4318	1.0847	-2.4084	31.241	-4.2903
126.37	-8.0959	49.461	-6.4934	0.95006	-2.522	-0.12321	0.10342	-0.1698	0.66022	-1.3176	3332.5	21.376	-3.4142	80.544	-59.286	76.668	75.724	20.512	-3.7206	-6.4318	1.0847	-2.4084	31.241	-4.2903
126.37	-8.0967	49.45	-6.494	0.9506	-2.5228	-0.12778	0.11181	-0.16785	0.66022	-1.3176	3331.8	21.371	-3.4145	80.544	-59.197	76.669	75.724	20.512	-3.7206	-6.4318	1.0847	-2.4084	31.241	-4.2903
126.38	-8.0972	49.439	-6.4947	0.95118	-2.5237	-0.1322	0.12004	-0.16569	0.66022	-1.3176	3331.1	21.366	-3.4147	80.544	-59.111	76.67	75.724	20.512	-3.7206	-6.4318	1.0847	-2.4084	31.241	-4.2903
126.38	-8.0975	49.427	-6.4954	0.9518	-2.5245	-0.13644	0.1281	-0.16333	0.66022	-1.3176	3330.5	21.361	-3.4149	80.544	-59.028	76.671	75.724	20.512	-3.7206	-6.4318	1.0847	-2.4084	31.241	-4.2903
126.38	-8.0975	49.416	-6.4961	0.95246	-2.5253	-0.14051	0.13598	-0.16077	0.66022	-1.3176	3329.8	21.355	-3.4148	80.545	-58.948	76.672	75.724	20.512	-3.7206	-6.4318	1.0847	-2.4084	31.241	-4.2903
126.39	-8.0972	49.405	-6.4968	0.95316	-2.5261	-0.1444	0.14366	-0.15802	0.66022	-1.3176	3329.1	21.35	-3.4147	80.545	-58.871	76.673	75.724	20.512	-3.7206	-6.4318	1.0847	-2.4084	31.241	-4.2903
126.39	-8.0967	49.394	-6.4975	0.95389	-2.5269	-0.14811	0.15115	-0.15508	0.66022	-1.3176	3328.5	21.345	-3.4145	80.545	-58.797	76.674	75.724	20.512	-3.7206	-6.4318	1.0847	-2.4084	31.241	-4.2903
126.4	-8.0959	49.383	-6.4982	0.95467	-2.5276	-0.15163	0.15843	-0.15195	0.66022	-1.3176	3327.8	21.34	-3.4142	80.545	-58.726	76.674	75.724	20.512	-3.7206	-6.4318	1.0847	-2.4084	31.241	-4.2903
126.4	-8.0949	49.372	-6.499	0.95548	-2.5284	-0.15496	0.16549	-0.14863	0.66022	-1.3176	3327.1	21.335	-3.4138	80.545	-58.658	76.675	75.724	20.512	-3.7206	-6.4318	1.0847	-2.4084	31.241	-4.2903
126.41	-8.0936	49.361	-6.4998	0.95632	-2.5291	-0.1581	0.17232	-0.14514	0.66022	-1.3176	3326.4	21.33	-3.4132	80.545	-58.593	76.676	75.724	20.512	-3.7206	-6.4318	1.0847	-2.4084	31.241	-4.2903
126.41	-8.0921	49.35	-6.5006	0.9572	-2.5298	-0.16104	0.17892	-0.14148	0.66022	-1.3176	3325.8	21.325	-3.4126	80.545	-58.531	76.677	75.724	20.512	-3.7206	-6.4318	1.0847	-2.4084	31.241	-4.2903
126.42	-8.0903	49.339	-6.5014	0.95811	-2.5305	-0.16378	0.18527	-0.13765	0.66022	-1.3176	3325.1	21.32	-3.4118	80.545	-58.472	76.678	75.724	20.512	-3.7206	-6.4318	1.0847	-2.4084	31.241	-4.2903
126.42	-8.0883	49.329	-6.5022	0.95905	-2.5312	-0.16632	0.19138	-0.13366	0.66022	-1.3176	3324.4	21.315	-3.411	80.545	-58.416	76.679	75.724	20.512	-3.7206	-6.4318	1.0847	-2.4084	31.241	-4.2903
126.43	-8.0861	49.318	-6.5031	0.96002	-2.5319	-0.16866	0.19722	-0.12951	0.66022	-1.3176	3323.8	21.311	-3.41	80.545	-58.363	76.68	75.724	20.512	-3.7206	-6.4318	1.0847	-2.4084	31.241	-4.2903
126.43	-8.0836	49.308	-6.5039	0.96102	-2.5325	-0.17079	0.2028	-0.12522	0.66022	-1.3176	3323.1	21.306	-3.4089	80.546	-58.314	76.68	75.724	20.512	-3.7206	-6.4318	1.0847	-2.4084	31.241	-4.2903
126.43	-8.0808	49.298	-6.5048	0.96205	-2.5331	-0.17272	0.2081	-0.12077	0.66022	-1.3176	3322.4	21.301	-3.4078	80.546	-58.267	76.681	75.724	20.512	-3.7206	-6.4318	1.0847	-2.4084	31.241	-4.2903
126.44	-8.0779	49.288	-6.5056	0.9631	-2.5337	-0.17444	0.21313	-0.11619	0.66022	-1.3176	3321.8	21.297	-3.4065	80.546	-58.224	76.682	75.724	20.512	-3.7206	-6.4318	1.0847	-2.4084	31.241	-4.2903
126.44	-8.0747	49.278	-6.5065	0.96418	-2.5343	-0.17595	0.21787	-0.11148	0.66022	-1.3176	3321.1	21.292	-3.4052	80.546	-58.184	76.683	75.724	20.512	-3.7206	-6.4318	1.0847	-2.4084	31.241	-4.2903
126.45	-8.0713	49.269	-6.5074	0.96528	-2.5348	-0.17725	0.22232	-0.10664	0.66022	-1.3176	3320.4	21.288	-3.4037	80.546	-58.147	76.684	75.724	20.512	-3.7206	-6.4318	1.0847	-2.4084	31.241	-4.2903
126.45	-8.0677	49.259	-6.5083	0.96641	-2.5354	-0.17836	0.22648	-0.10169	0.66022	-1.3176	3319.8	21.284	-3.4022	80.546	-58.113	76.685	75.724	20.512	-3.7206	-6.4318	1.0847	-2.4084	31.241	-4.2903
126.45	-8.0638	49.25	-6.5092	0.96755	-2.5359	-0.17999	0.23069	-0.096702	0.66022	-1.3176	3319.1	21.279	-3.4006	80.546	-58.082	76.686	75.724	20.512	-3.7206	-6.4318	1.0847	-2.4084	31.241	-4.2903
126.46	-8.0598	49.241	-6.5101	0.96871	-2.5363	-0.18135	0.23458	-0.091597	0.66022	-1.3176	3318.4	21.275	-3.3989	80.546	-58.054	76.687	75.724	20.512	-3.7206	-6.4318	1.0847	-2.4084	31.241	-4.2903
126.46	-8.0556	49.233	-6.511	0.96989	-2.5368	-0.18244	0.23812	-0.086379	0.66022	-1.3176	3317.8	21.271	-3.3971	80.546	-58.03	76.687	75.724	20.512	-3.7206	-6.4318	1.0847	-2.4084	31.241	-4.2903
126.47	-8.0511	49.225	-6.5119	0.97109	-2.5372	-0.18327	0.24133	-0.081057	0.66022	-1.3176	3317.1	21.268	-3.3952	80.546	-58.009	76.688	75.724	20.512	-3.7206	-6.4318	1.0847	-2.4084	31.241	-4.2903
126.47	-8.0465	49.217	-6.5128	0.97231	-2.5376	-0.18384	0.2442	-0.075638	0.66022	-1.3176	3316.4	21.264	-3.3933	80.547	-57.991	76.689	75.724	20.512	-3.7206	-6.4318	1.0847	-2.4084	31.241	-4.2903
126.47	-8.0417	49.209	-6.5138	0.97353	-2.5379	-0.18415	0.24673	-0.070131	0.66022	-1.3176	3315.8	21.26	-3.3912	80.547	-57.976	76.69	75.724	20.512	-3.7206	-6.4318	1.0847	-2.4084	31.241	-4.2903
126.48	-8.0368	49.202	-6.5147	0.97477	-2.5383	-0.18419	0.2489	-0.064543	0.66022	-1.3176	3315.1	21.257	-3.3891	80.547	-57.964	76.691	75.724	20.512	-3.7206	-6.4318	1.0847	-2.4084	31.241	-4.2903
126.48	-8.0317	49.194	-6.5156	0.97602	-2.5386	-0.18398	0.25073	-0.058883	0.66022	-1.3176	3314.4	21.254	-3.387	80.547	-57.956	76.692	75.724	20.512	-3.7206	-6.4318	1.0847	-2.4084	31.241	-4.2903
126.48	-8.0264	49.188	-6.5165	0.97728	-2.5389	-0.1835	0.2522	-0.05316	0.66022	-1.3176	3313.7	21.251	-3.3847	80.547	-57.95	76.693	75.724	20.512	-3.7206	-6.4318	1.0847	-2.4084	31.241	-4.2903
126.49	-8.021	49.181	-6.5174	0.97854	-2.5391	-0.18277	0.25332	-0.047382	0.66022	-1.3176	3313.1	21.248	-3.3825	80.547	-57.948	76.693	75.724	20.512	-3.7206	-6.4318	1.0847	-2.4084	31.241	-4.2903
126.49	-8.0154	49.175	-6.5183	0.97981	-2.5393	-0.18179	0.25409	-0.041557	0.66022	-1.3176	3312.4	21.245	-3.3801	80.547	-57.949	76.694	75.724	20.512	-3.7206	-6.4318	1.0847	-2.4084	31.241	-4.2903
126.49	-8.0098	49.169	-6.5192	0.98108	-2.5395	-0.18055	0.2545	-0.035694	0.66022	-1.3176	3311.7	21.242	-3.3777	80.547	-57.953	76.695	75.724	20.512	-3.7206	-6.4318	1.0847	-2.4084	31.241	-4.2903
126.49	-8.004	49.164	-6.5201	0.98236	-2.5397	-0.17907	0.25456	-0.029801	0.66022	-1.3176	3311.1	21.239	-3.3752	80.547	-57.961	76.696	75.724	20.512	-3.7206	-6.4318	1.0847	-2.4084	31.241	-4.2903
126.5	-7.998	49.159	-6.521	0.98363	-2.5398	-0.17734	0.25427	-0.023888	0.66022	-1.3176	3310.4	21.237	-3.3727	80.548	-57.971	76.697	75.724	20.512	-3.7206	-6.4318	1.0847	-2.4084	31.241	-4.2903
126.5	-7.992	49.154	-6.5219	0.9849	-2.5399	-0.17538	0.25363	-0.017963	0.66022	-1.3176	3309.7	21.235	-3.3702	80.548	-57.985	76.698	75.724	20.512	-3.7206	-6.4318	1.0847	-2.4084	31.241	-4.2903
126.5	-7.9859	49.15	-6.5228	0.98616	-2.54	-0.17318	0.25263	-0.012034	0.66022	-1.3176	3309.1	21.233	-3.3676	80.548	-58.002	76.699	75.724	20.512	-3.7206	-6.4318	1.0847	-2.4084	31.241	-4.2903
126.5	-7.9797	49.146	-6.5236	0.98742	-2.5401	-0.17074	0.2513	-0.0061107	0.66022	-1.3176	3308.4	21.231	-3.365	80.548	-58.022	76.7	75.724	20.512	-3.7206	-6.4318	1.0847	-2.4084	31.241	-4.2903
126.51	-7.9734	49.142	-6.5245	0.98868	-2.5401	-0.16809	0.24962	-0.00020087	0.66022	-1.3176	3307.7	21.229	-3.3623	80.548	-58.045	76.701	75.724	20.512	-3.7206	-6.4318	1.0847	-2.4084	31.241	-4.2903
126.51	-7.9671	49.139	-6.5253	0.98992	-2.5401	-0.16521	0.24759	0.0056868	0.66022	-1.3176	3307.1	21.227	-3.3596	80.548	-58.071	76.701	75.724	20.512	-3.7206	-6.4318	1.0847	-2.4084	31.241	-4.2903
126.51	-7.9606	49.136	-6.5261	0.99115	-2.54	-0.16211	0.24524	0.011544	0.66022	-1.3176	3306.4	21.226	-3.3569	80.548	-58.101	76.702	75.724	20.512	-3.7206	-6.4318	1.0847	-2.4084	31.241	-4.2903
126.51	-7.9542	49.133	-6.5269	0.99237	-2.5399	-0.15881	0.24255	0.017362	0.66022	-1.3176	3305.7	21.225	-3.3542	80.549	-58.133	76.703	75.724	20.512	-3.7206	-6.4318	1.0847	-2.4084	31.241	-4.2903
126.51	-7.9476	49.131	-6.5277	0.99358	-2.5398	-0.15531	0.23954	0.023132	0.66022	-1.3176	3305.1	21.224	-3.3514	80.549	-58.169	76.704	75.724	20.512	-3.7206	-6.4318	1.0847	-2.4084	31.241	-4.2903
126.51	-7.9411	49.129	-6.5285	0.99477	-2.5397	-0.15161	0.2362	0.028847	0.66022	-1.3176	3304.4	21.223	-3.3486	80.549	-58.207	76.705	75.724	20.512	-3.7206	-6.4318	1.0847	-2.4084	31.241	-4.2903
126.52	-7.9345	49.128	-6.5293	0.99594	-2.5396	-0.14772	0.23255	0.034499	0.66022	-1.3176	3303.7	21.222	-3.3459	80.549	-58.249	76.706	75.724	20.512	-3.7206	-6.4318	1.0847	-2.4084	31.241	-4.2903
126.52	-7.9279	49.127	-6.53	0.99709	-2.5394	-0.14364	0.22859	0.040078	0.66022	-1.3176	3303.1	21.221	-3.3431	80.549	-58.294	76.707	75.724	20.512	-3.7206	-6.4318	1.0847	-2.4084	31.241	-4.2903
126.52	-7.9212	49.126	-6.5307	0.99822	-2.5392	-0.1394	0.22433	0.045579	0.66022	-1.3176	3302.4	21.221	-3.3403	80.549	-58.341	76.708	75.724	20.512	-3.7206	-6.4318	1.0847	-2.4084	31.241	-4.2903
126.52	-7.9146	49.126	-6.5314	0.99933	-2.5389	-0.13498	0.21978	0.050993	0.66022	-1.3176	3301.7	21.221	-3.3374	80.549	-58.392	76.709	75.724	20.512	-3.7206	-6.4318	1.0847	-2.4084	31.241	-4.2903
126.52	-7.908	49.126	-6.532	1.0004	-2.5386	-0.13041	0.21493	0.056312	0.66022	-1.3176	3301.1	21.221	-3.3346	80.55	-58.446	76.71	75.724	20.512	-3.7206	-6.4318	1.0847	-2.4084	31.241	-4.2903
126.52	-7.9013	49.126	-6.5327	1.0015	-2.5384	-0.12568	0.20981	0.06153	0.66022	-1.3176	3300.4	21.221	-3.3318	80.55	-58.503	76.711	75.724	20.512	-3.7206	-6.4318	1.0847	-2.4084	31.241	-4.2903
126.52	-7.8947	49.127	-6.5333	1.0025	-2.538	-0.1208	0.20442	0.066639	0.66022	-1.3176	3299.7	21.221	-3.329	80.55	-58.563	76.711	75.724	20.512	-3.7206	-6.4318	1.0847	-2.4084	31.241	-4.2903
126.52	-7.8881	49.128	-6.5339	1.0035	-2.5377	-0.11579	0.19877	0.071633	0.66022	-1.3176	3299.0	21.221	-3.3262	80.55	-58.625	76.712	75.724	20.512	-3.7206	-6.4318	1.0847	-2.4084	31.241	-4.2903
126.52	-7.8816	49.129	-6.5345	1.0045	-2.5373	-0.11075	0.1929	0.076492	0.66022	-1.3176	3298.4	21.222	-3.3235	80.55	-58.691	76.713	75.724	20.512	-3.7206	-6.4318	1.0847	-2.4084	31.241	-4.2903
126.52	-7.8751	49.131	-6.535	1.0055	-2.5369	-0.10627	0.18711	0.081139	0.66022	-1.3176	3297.7	21.222	-3.3207	80.55	-58.759	76.714	75.724	20.512	-3.7206	-6.4318	1.0847	-2.4084	31.241	-4.2903
126.52	-7.8686	49.133	-6.5355	1.0064	-2.5365	-0.1017	0.18109	0.085659	0.66022	-1.3176	3297.0	21.223	-3.318	80.551	-58.831	76.715	75.724	20.512	-3.7206	-6.4318	1.0847	-2.4084	31.241	-4.2903
126.52	-7.8621	49.136	-6.536	1.0073	-2.5361	-0.097042	0.17487	0.090045	0.66022	-1.3176	3296.4	21.224	-3.3152	80.551	-58.905	76.716	75.724	20.512	-3.7206	-6.4318	1.0847	-2.4084	31.241	-4.2903
126.52	-7.8558	49.138	-6.5365	1.0081	-2.5356	-0.092303	0.16845	0.094294	0.66022	-1.3176	3295.7	21.225	-3.3125	80.551	-58.982	76.717	75.724	20.512	-3.7206	-6.4318	1.0847	-2.4084	31.241	-4.2903
126.52	-7.8494	49.142	-6.5369	1.009	-2.5351	-0.08749	0.16184	0.098399	0.66022	-1.3176	3295.0	21.227	-3.3099	80.551	-59.062	76.718	75.724	20.512	-3.7206	-6.4318	1.0847	-2.4084	31.241	-4.2903
126.52	-7.8432	49.145	-6.5374	1.0097	-2.5346	-0.082608	0.15505	0.10236	0.66022	-1.3176	3294.4	21.228	-3.3072	80.551	-59.144	76.719	75.724	20.512	-3.7206	-6.4318	1.0847	-2.4084	31.241	-4.2903
126.52	-7.837	49.149	-6.5378	1.0105	-2.5341	-0.077664	0.14809	0.10616	0.66022	-1.3176	3293.7	21.23	-3.3046	80.552	-59.23	76.72	75.724	20.512	-3.7206	-6.4318	1.0847	-2.4084	31.241	-4.2903
126.52	-7.8309	49.153	-6.5381	1.0112	-2.5336	-0.072663	0.14096	0.10981	0.66022	-1.3176	3293.0	21.232	-3.302	80.552	-59.318	76.721	75.724	20.512	-3.7206	-6.4318	1.0847	-2.4084	31.241	-4.2903
126.52	-7.8249	49.157	-6.5385	1.0119	-2.533	-0.067611	0.13369	0.1133	0.66022	-1.3176	3292.3	21.233	-3.2995	80.552	-59.408	76.722	75.724	20.512	-3.7206	-6.4318	1.0847	-2.4084	31.241	-4.2903
126.51	-7.819	49.162	-6.5388	1.0126	-2.5324	-0.062513	0.12627	0.11663	0.66022	-1.3176	3291.7	21.236	-3.297	80.552	-59.502	76.723	75.724	20.512	-3.7206	-6.4318	1.0847	-2.4084	31.241	-4.2903
126.51	-7.8132	49.167	-6.5391	1.0132	-2.5318	-0.057377	0.11871	0.11978	0.66022	-1.3176	3291.0	21.238	-3.2945	80.552	-59.598	76.724	75.724	20.512	-3.7206	-6.4318	1.0847	-2.4084	31.241	-4.2903
126.51	-7.8075	49.172	-6.5394	1.0137	-2.5312	-0.052207	0.11104	0.12277	0.66022	-1.3176	3290.3	21.24	-3.2921	80.553	-59.696	76.725	75.724	20.512	-3.7206	-6.4318	1.0847	-2.4084	31.241	-4.2903
126.51	-7.802	49.178	-6.5396	1.0143	-2.5306	-0.04701	0.10325	0.12558	0.66022	-1.3176	3289.7	21.242	-3.2898	80.553	-59.797	76.726	75.724	20.512	-3.7206	-6.4318	1.0847	-2.4084	31.241	-4.2903
126.51	-7.7965	49.184	-6.5399	1.0148	-2.53	-0.041791	0.095365	0.12822	0.66022	-1.3176	3289.0	21.245	-3.2874	80.553	-59.901	76.727	75.724	20.512	-3.7206	-6.4318	1.0847	-2.4084	31.241	-4.2903
126.51	-7.7912	49.19	-6.5401	1.0152	-2.5293	-0.036557	0.087387	0.13068	0.66022	-1.3176	3288.3	21.248	-3.2852	80.553	-60.007	76.728	75.724	20.512	-3.7206	-6.4318	1.0847	-2.4084	31.241	-4.2903
126.51	-7.786	49.196	-6.5402	1.0157	-2.5287	-0.031314	0.079328	0.13296	0.66022	-1.3176	3287.6	21.25	-3.283	80.554	-60.116	76.729	75.724	20.512	-3.7206	-6.4318	1.0847	-2.4084	31.241	-4.2903
126.5	-7.7809	49.203	-6.5404	1.016	-2.528	-0.026068	0.071199	0.13505	0.66022	-1.3176	3287.0	21.253	-3.2808	80.554	-60.227	76.73	75.724	20.512	-3.7206	-6.4318	1.0847	-2.4084	31.241	-4.2903
126.5	-7.776	49.21	-6.5405	1.0164	-2.5273	-0.020824	0.063011	0.13696	0.66022	-1.3176	3286.3	21.256	-3.2787	80.554	-60.34	76.731	75.724	20.512	-3.7206	-6.4318	1.0847	-2.4084	31.241	-4.2903
126.5	-7.7712	49.217	-6.5406	1.0167	-2.5266	-0.015588	0.054774	0.13868	0.66022	-1.3176	3285.6	21.259	-3.2767	80.554	-60.456	76.732	75.724	20.512	-3.7206	-6.4318	1.0847	-2.4084	31.241	-4.2903
126.5	-7.7665	49.224	-6.5406	1.0169	-2.5259	-0.010367	0.046499	0.14022	0.66022	-1.3176	3285.0	21.262	-3.2747	80.555	-60.574	76.733	75.724	20.512	-3.7206	-6.4318	1.0847	-2.4084	31.241	-4.2903
126.5	-7.7621	49.232	-6.5407	1.0171	-2.5252	-0.0051667	0.038197	0.14156	0.66022	-1.3176	3284.3	21.266	-3.2728	80.555	-60.694	76.734	75.724	20.512	-3.7206	-6.4318	1.0847	-2.4084	31.241	-4.2903
126.49	-7.7577	49.239	-6.5407	1.0173	-2.5245	7.5976e-06	0.029878	0.14272	0.66022	-1.3176	3283.6	21.269	-3.271	80.555	-60.817	76.735	75.724	20.512	-3.7206	-6.4318	1.0847	-2.4084	31.241	-4.2903
126.49	-7.7535	49.247	-6.5407	1.0174	-2.5238	0.0051498	0.021553	0.14369	0.66022	-1.3176	3282.9	21.273	-3.2692	80.556	-60.942	76.736	75.724	20.512	-3.7206	-6.4318	1.0847	-2.4084	31.241	-4.2903
126.49	-7.7495	49.255	-6.5406	1.0175	-2.5231	0.010254	0.013231	0.14446	0.66022	-1.3176	3282.3	21.276	-3.2675	80.556	-61.069	76.737	75.724	20.512	-3.7206	-6.4318	1.0847	-2.4084	31.241	-4.2903
126.49	-7.7457	49.264	-6.5406	1.0176	-2.5224	0.015315	0.0049243	0.14505	0.66022	-1.3176	3281.6	21.28	-3.2659	80.556	-61.198	76.738	75.724	20.512	-3.7206	-6.4318	1.0847	-2.4084	31.241	-4.2903
126.48	-7.742	49.272	-6.5405	1.0176	-2.5216	0.020326	-0.0033577	0.14545	0.66022	-1.3176	3280.9	21.283	-3.2643	80.556	-61.329	76.739	75.724	20.512	-3.7206	-6.4318	1.0847	-2.4084	31.241	-4.2903
126.48	-7.7385	49.281	-6.5404	1.0175	-2.5209	0.025282	-0.011605	0.14565	0.66022	-1.3176	3280.2	21.287	-3.2628	80.557	-61.462	76.74	75.724	20.512	-3.7206	-6.4318	1.0847	-2.4084	31.241	-4.2903
126.48	-7.7352	49.289	-6.5402	1.0174	-2.5202	0.030177	-0.019806	0.14567	0.66021	-1.3176	3279.6	21.291	-3.2614	80.557	-61.597	76.741	75.724	20.512	-3.7206	-6.4318	1.0847	-2.4084	31.241	-4.2903
126.48	-7.732	49.298	-6.5401	1.0173	-2.5194	0.035005	-0.027953	0.1455	0.66021	-1.3176	3278.9	21.295	-3.2601	80.557	-61.734	76.742	75.724	20.512	-3.7206	-6.4318	1.0847	-2.4084	31.241	-4.2903
126.47	-7.7291	49.307	-6.5399	1.0172	-2.5187	0.039762	-0.036034	0.14514	0.66021	-1.3176	3278.2	21.299	-3.2588	80.558	-61.873	76.744	75.724	20.512	-3.7206	-6.4318	1.0847	-2.4084	31.241	-4.2903
126.47	-7.7263	49.316	-6.5397	1.017	-2.518	0.044442	-0.044041	0.1446	0.66021	-1.3176	3277.5	21.303	-3.2576	80.558	-62.014	76.745	75.724	20.512	-3.7206	-6.4318	1.0847	-2.4084	31.241	-4.2903
126.47	-7.7237	49.325	-6.5394	1.0167	-2.5173	0.049039	-0.051964	0.14387	0.66021	-1.3176	3276.9	21.307	-3.2565	80.558	-62.156	76.746	75.724	20.512	-3.7206	-6.4318	1.0847	-2.4084	31.241	-4.2903
126.47	-7.7213	49.334	-6.5392	1.0164	-2.5166	0.053549	-0.059792	0.14296	0.66021	-1.3176	3276.2	21.311	-3.2555	80.559	-62.3	76.747	75.724	20.512	-3.7206	-6.4318	1.0847	-2.4084	31.241	-4.2903
126.46	-7.719	49.344	-6.5389	1.0161	-2.5158	0.057965	-0.067518	0.14187	0.66021	-1.3176	3275.5	21.315	-3.2545	80.559	-62.446	76.748	75.724	20.512	-3.7206	-6.4318	1.0847	-2.4084	31.241	-4.2903
126.46	-7.717	49.353	-6.5386	1.0158	-2.5151	0.062283	-0.075131	0.1406	0.66021	-1.3176	3274.8	21.319	-3.2536	80.559	-62.594	76.749	75.724	20.512	-3.7206	-6.4318	1.0847	-2.4084	31.241	-4.2903
126.46	-7.7151	49.363	-6.5383	1.0154	-2.5144	0.066498	-0.082624	0.13916	0.66021	-1.3176	3274.2	21.323	-3.2528	80.56	-62.743	76.75	75.724	20.512	-3.7206	-6.4318	1.0847	-2.4084	31.241	-4.2903
126.45	-7.7135	49.372	-6.5379	1.0149	-2.5137	0.070605	-0.089987	0.13754	0.66021	-1.3176	3273.5	21.327	-3.2521	80.56	-62.894	76.751	75.724	20.512	-3.7206	-6.4318	1.0847	-2.4084	31.241	-4.2903
126.45	-7.712	49.381	-6.5376	1.0145	-2.5131	0.0746	-0.097212	0.13575	0.66021	-1.3176	3272.8	21.332	-3.2515	80.56	-63.046	76.752	75.724	20.512	-3.7206	-6.4318	1.0847	-2.4084	31.241	-4.2903
126.45	-7.7107	49.391	-6.5372	1.014	-2.5124	0.078478	-0.10429	0.1338	0.66021	-1.3176	3272.1	21.336	-3.2509	80.561	-63.199	76.753	75.724	20.512	-3.7206	-6.4318	1.0847	-2.4084	31.241	-4.2903
126.44	-7.7096	49.4	-6.5368	1.0134	-2.5117	0.082233	-0.11122	0.13168	0.66021	-1.3176	3271.5	21.34	-3.2504	80.561	-63.354	76.755	75.724	20.512	-3.7206	-6.4318	1.0847	-2.4084	31.241	-4.2903
126.44	-7.7087	49.41	-6.5364	1.0129	-2.5111	0.085863	-0.11798	0.1294	0.66021	-1.3176	3270.8	21.344	-3.2501	80.561	-63.511	76.756	75.724	20.512	-3.7206	-6.4318	1.0847	-2.4084	31.241	-4.2903
126.44	-7.708	49.419	-6.5359	1.0123	-2.5104	0.089362	-0.12457	0.12696	0.66021	-1.3176	3270.1	21.348	-3.2497	80.562	-63.668	76.757	75.724	20.512	-3.7206	-6.4318	1.0847	-2.4084	31.241	-4.2903
126.44	-7.7075	49.429	-6.5355	1.0116	-2.5098	0.092728	-0.13099	0.12437	0.66021	-1.3176	3269.4	21.353	-3.2495	80.562	-63.827	76.758	75.724	20.512	-3.7206	-6.4318	1.0847	-2.4084	31.241	-4.2903
126.43	-7.7072	49.438	-6.535	1.0109	-2.5092	0.095954	-0.13722	0.12163	0.66021	-1.3176	3268.8	21.357	-3.2493	80.563	-63.986	76.759	75.724	20.512	-3.7206	-6.4318	1.0847	-2.4084	31.241	-4.2903
126.43	-7.707	49.448	-6.5345	1.0102	-2.5086	0.099039	-0.14327	0.11874	0.66021	-1.3176	3268.1	21.361	-3.2493	80.563	-64.147	76.76	75.724	20.512	-3.7206	-6.4318	1.0847	-2.4084	31.241	-4.2903
126.43	-7.7071	49.457	-6.534	1.0095	-2.508	0.10198	-0.14911	0.11571	0.66021	-1.3176	3267.4	21.365	-3.2493	80.563	-64.309	76.761	75.724	20.512	-3.7206	-6.4318	1.0847	-2.4084	31.241	-4.2903
126.42	-7.7073	49.466	-6.5335	1.0088	-2.5074	0.10477	-0.15475	0.11255	0.66021	-1.3176	3266.7	21.369	-3.2494	80.564	-64.472	76.762	75.724	20.512	-3.7206	-6.4318	1.0847	-2.4084	31.241	-4.2903
126.42	-7.7077	49.475	-6.533	1.008	-2.5069	0.10741	-0.16019	0.10925	0.66021	-1.3176	3266.0	21.373	-3.2495	80.564	-64.635	76.764	75.724	20.512	-3.7206	-6.4318	1.0847	-2.4084	31.241	-4.2903
126.42	-7.7083	49.484	-6.5324	1.0072	-2.5063	0.10989	-0.16541	0.10582	0.66021	-1.3176	3265.4	21.377	-3.2498	80.564	-64.8	76.765	75.724	20.512	-3.7206	-6.4318	1.0847	-2.4084	31.241	-4.2903
126.42	-7.7091	49.493	-6.5319	1.0063	-2.5058	0.11221	-0.17041	0.10227	0.66021	-1.3176	3264.7	21.381	-3.2501	80.565	-64.964	76.766	75.724	20.512	-3.7206	-6.4318	1.0847	-2.4084	31.241	-4.2903
126.41	-7.7101	49.502	-6.5313	1.0054	-2.5053	0.11438	-0.17518	0.098599	0.66021	-1.3176	3264.0	21.385	-3.2505	80.565	-65.13	76.767	75.724	20.512	-3.7206	-6.4318	1.0847	-2.4084	31.241	-4.2903
126.41	-7.7112	49.511	-6.5307	1.0046	-2.5048	0.11638	-0.17973	0.094814	0.66021	-1.3176	3263.3	21.389	-3.2509	80.566	-65.296	76.768	75.724	20.512	-3.7206	-6.4318	1.0847	-2.4084	31.241	-4.2903
126.41	-7.7125	49.519	-6.5301	1.0036	-2.5044	0.11821	-0.18404	0.090921	0.66021	-1.3176	3262.6	21.393	-3.2515	80.566	-65.462	76.769	75.724	20.512	-3.7206	-6.4318	1.0847	-2.4084	31.241	-4.2903
126.4	-7.714	49.528	-6.5295	1.0027	-2.5039	0.11988	-0.18811	0.086924	0.66021	-1.3176	3262.0	21.396	-3.2521	80.566	-65.628	76.77	75.724	20.512	-3.7206	-6.4318	1.0847	-2.4084	31.241	-4.2903
126.4	-7.7157	49.536	-6.5289	1.0018	-2.5035	0.12137	-0.19194	0.082828	0.66021	-1.3176	3261.3	21.4	-3.2528	80.567	-65.794	76.772	75.724	20.512	-3.7206	-6.4318	1.0847	-2.4084	31.241	-4.2903
126.4	-7.7175	49.544	-6.5283	1.0008	-2.5031	0.1227	-0.19552	0.078638	0.66021	-1.3176	3260.6	21.404	-3.2535	80.567	-65.96	76.773	75.724	20.512	-3.7206	-6.4318	1.0847	-2.4084	31.241	-4.2903
126.4	-7.7195	49.552	-6.5277	0.99981	-2.5027	0.12385	-0.19886	0.074361	0.66021	-1.3176	3259.9	21.407	-3.2544	80.567	-66.126	76.774	75.724	20.512	-3.7206	-6.4318	1.0847	-2.4084	31.241	-4.2903
126.39	-7.7217	49.56	-6.5271	0.99881	-2.5024	0.12482	-0.20194	0.07	0.66021	-1.3176	3259.3	21.411	-3.2553	80.568	-66.29	76.775	75.724	20.512	-3.7206	-6.4318	1.0847	-2.4084	31.241	-4.2903
126.39	-7.724	49.568	-6.5265	0.9978	-2.502	0.12563	-0.20477	0.065563	0.66021	-1.3176	3258.6	21.414	-3.2562	80.568	-66.454	76.776	75.724	20.512	-3.7206	-6.4318	1.0847	-2.4084	31.241	-4.2903
126.39	-7.7265	49.575	-6.5258	0.99676	-2.5017	0.12625	-0.20734	0.061053	0.66021	-1.3176	3257.9	21.417	-3.2573	80.568	-66.616	76.777	75.724	20.512	-3.7206	-6.4318	1.0847	-2.4084	31.241	-4.2903
126.39	-7.7291	49.583	-6.5252	0.99572	-2.5014	0.1267	-0.20966	0.056478	0.66021	-1.3176	3257.2	21.421	-3.2584	80.569	-66.776	76.778	75.724	20.512	-3.7206	-6.4318	1.0847	-2.4084	31.241	-4.2903
126.38	-7.7319	49.59	-6.5246	0.99467	-2.5011	0.12697	-0.21171	0.051843	0.66021	-1.3176	3256.5	21.424	-3.2595	80.569	-66.932	76.779	75.724	20.512	-3.7206	-6.4318	1.0847	-2.4084	31.241	-4.2903
126.38	-7.7348	49.596	-6.5239	0.99361	-2.5009	0.12706	-0.2135	0.047153	0.66021	-1.3176	3255.9	21.427	-3.2607	80.57	-67.085	76.781	75.724	20.512	-3.7206	-6.4318	1.0847	-2.4084	31.241	-4.2903
126.38	-7.7379	49.603	-6.5233	0.99253	-2.5007	0.12698	-0.21503	0.042413	0.66021	-1.3176	3255.2	21.43	-3.262	80.57	-67.231	76.782	75.724	20.512	-3.7206	-6.4318	1.0847	-2.4084	31.241	-4.2903
126.38	-7.7411	49.609	-6.5227	0.99146	-2.5005	0.12672	-0.21629	0.037631	0.66021	-1.3176	3254.5	21.432	-3.2633	80.57	-67.37	76.783	75.724	20.512	-3.7206	-6.4318	1.0847	-2.4084	31.241	-4.2903
126.38	-7.7444	49.616	-6.522	0.99037	-2.5003	0.12628	-0.21729	0.032812	0.66021	-1.3176	3253.8	21.435	-3.2647	80.571	-67.496	76.784	75.724	20.512	-3.7206	-6.4318	1.0847	-2.4084	31.241	-4.2903
126.37	-7.7479	49.621	-6.5214	0.98928	-2.5001	0.12567	-0.21802	0.02796	0.66021	-1.3176	3253.1	21.438	-3.2662	80.571	-67.607	76.785	75.724	20.512	-3.7206	-6.4318	1.0847	-2.4084	31.241	-4.2903
126.37	-7.7515	49.627	-6.5208	0.98819	-2.5	0.12488	-0.21849	0.023083	0.66021	-1.3176	3252.5	21.44	-3.2677	80.571	-67.694	76.786	75.724	20.512	-3.7206	-6.4318	1.0847	-2.4084	31.241	-4.2903
126.37	-7.7552	49.632	-6.5202	0.9871	-2.4999	0.12392	-0.2187	0.018186	0.66021	-1.3176	3251.8	21.443	-3.2692	80.572	-67.75	76.787	75.724	20.512	-3.7206	-6.4318	1.0847	-2.4084	31.241	-4.2903
126.37	-7.759	49.638	-6.5195	0.98601	-2.4998	0.12278	-0.21864	0.013275	0.66021	-1.3176	3251.1	21.445	-3.2708	80.572	-67.769	76.788	75.724	20.512	-3.7206	-6.4318	1.0847	-2.4084	31.241	-4.2903
126.37	-7.7629	49.642	-6.5189	0.98491	-2.4998	0.12147	-0.21832	0.0083561	0.66021	-1.3176	3250.4	21.447	-3.2725	80.572	-67.748	76.789	75.724	20.512	-3.7206	-6.4318	1.0847	-2.4084	31.241	-4.2903
126.37	-7.767	49.647	-6.5183	0.98382	-2.4997	0.12	-0.21774	0.0034342	0.66021	-1.3176	3249.7	21.449	-3.2742	80.573	-67.689	76.79	75.724	20.512	-3.7206	-6.4318	1.0847	-2.4084	31.241	-4.2903
126.36	-7.7711	49.651	-6.5177	0.98274	-2.4997	0.11836	-0.2169	-0.0014845	0.66021	-1.3176	3249.1	21.451	-3.2759	80.573	-67.6	76.791	75.724	20.512	-3.7206	-6.4318	1.0847	-2.4084	31.241	-4.2903
126.36	-7.7754	49.655	-6.5171	0.98165	-2.4998	0.11655	-0.2158	-0.0063941	0.66021	-1.3176	3248.4	21.453	-3.2777	80.573	-67.487	76.793	75.724	20.512	-3.7206	-6.4318	1.0847	-2.4084	31.241	-4.2903
126.36	-7.7797	49.659	-6.5166	0.98058	-2.4998	0.11458	-0.21445	-0.011289	0.66021	-1.3176	3247.7	21.454	-3.2795	80.573	-67.359	76.794	75.724	20.512	-3.7206	-6.4318	1.0847	-2.4084	31.241	-4.2903
126.36	-7.7841	49.663	-6.516	0.97951	-2.4999	0.11246	-0.21284	-0.016164	0.66021	-1.3176	3247.0	21.456	-3.2814	80.574	-67.219	76.795	75.724	20.512	-3.7206	-6.4318	1.0847	-2.4084	31.241	-4.2903
126.36	-7.7886	49.666	-6.5154	0.97845	-2.5	0.11017	-0.21098	-0.021012	0.66021	-1.3176	3246.3	21.457	-3.2832	80.574	-67.072	76.796	75.724	20.512	-3.7206	-6.4318	1.0847	-2.4084	31.241	-4.2903
126.36	-7.7932	49.669	-6.5149	0.9774	-2.5001	0.10773	-0.20887	-0.025829	0.66021	-1.3176	3245.7	21.459	-3.2852	80.574	-66.919	76.797	75.724	20.512	-3.7206	-6.4318	1.0847	-2.4084	31.241	-4.2903
126.36	-7.7978	49.671	-6.5144	0.97636	-2.5002	0.10515	-0.20652	-0.030609	0.66021	-1.3176	3245.0	21.46	-3.2871	80.575	-66.762	76.798	75.724	20.512	-3.7206	-6.4318	1.0847	-2.4084	31.241	-4.2903
126.36	-7.8025	49.674	-6.5138	0.97534	-2.5004	0.10241	-0.20393	-0.035346	0.66021	-1.3176	3244.3	21.461	-3.2891	80.575	-66.602	76.799	75.724	20.512	-3.7206	-6.4318	1.0847	-2.4084	31.241	-4.2903
126.36	-7.8073	49.676	-6.5133	0.97432	-2.5006	0.099537	-0.2011	-0.040035	0.66021	-1.3176	3243.6	21.462	-3.2911	80.575	-66.441	76.8	75.724	20.512	-3.7206	-6.4318	1.0847	-2.4084	31.241	-4.2903
126.36	-7.8121	49.677	-6.5128	0.97333	-2.5008	0.096522	-0.19804	-0.044671	0.66021	-1.3176	3242.9	21.462	-3.2931	80.575	-66.279	76.801	75.724	20.512	-3.7206	-6.4318	1.0847	-2.4084	31.241	-4.2903
126.36	-7.817	49.679	-6.5124	0.97234	-2.501	0.093372	-0.19475	-0.049248	0.66021	-1.3176	3242.3	21.463	-3.2952	80.576	-66.116	76.802	75.724	20.512	-3.7206	-6.4318	1.0847	-2.4084	31.241	-4.2903
126.36	-7.8219	49.68	-6.5119	0.97138	-2.5013	0.090091	-0.19123	-0.053761	0.66021	-1.3176	3241.6	21.464	-3.2972	80.576	-65.953	76.803	75.724	20.512	-3.7206	-6.4318	1.0847	-2.4084	31.241	-4.2903
126.35	-7.8268	49.68	-6.5115	0.97043	-2.5016	0.086685	-0.18749	-0.058205	0.66021	-1.3176	3240.9	21.464	-3.2993	80.576	-65.79	76.804	75.724	20.512	-3.7206	-6.4318	1.0847	-2.4084	31.241	-4.2903
126.35	-7.8318	49.681	-6.511	0.9695	-2.5019	0.083157	-0.18354	-0.062576	0.66021	-1.3176	3240.2	21.464	-3.3014	80.576	-65.627	76.805	75.724	20.512	-3.7206	-6.4318	1.0847	-2.4084	31.241	-4.2903
126.35	-7.8368	49.681	-6.5106	0.9686	-2.5022	0.079513	-0.17937	-0.066867	0.66021	-1.3176	3239.5	21.464	-3.3035	80.576	-65.464	76.806	75.724	20.512	-3.7206	-6.4318	1.0847	-2.4084	31.241	-4.2903
126.35	-7.8418	49.681	-6.5102	0.96771	-2.5025	0.075756	-0.175	-0.071074	0.66021	-1.3176	3238.9	21.464	-3.3056	80.577	-65.302	76.807	75.724	20.512	-3.7206	-6.4318	1.0847	-2.4084	31.241	-4.2903
126.36	-7.8468	49.68	-6.5099	0.96685	-2.5029	0.071894	-0.17044	-0.075193	0.66021	-1.3176	3238.2	21.464	-3.3077	80.577	-65.141	76.808	75.724	20.512	-3.7206	-6.4318	1.0847	-2.4084	31.241	-4.2903
126.36	-7.8518	49.68	-6.5095	0.96601	-2.5033	0.067929	-0.16567	-0.079219	0.66021	-1.3176	3237.5	21.463	-3.3098	80.577	-64.981	76.809	75.724	20.512	-3.7206	-6.4318	1.0847	-2.4084	31.241	-4.2903
126.36	-7.8569	49.678	-6.5092	0.96519	-2.5037	0.063869	-0.16072	-0.083148	0.66021	-1.3176	3236.8	21.463	-3.3119	80.577	-64.822	76.81	75.724	20.512	-3.7206	-6.4318	1.0847	-2.4084	31.241	-4.2903
126.36	-7.8619	49.677	-6.5089	0.9644	-2.5041	0.059717	-0.15559	-0.086974	0.66021	-1.3176	3236.1	21.462	-3.314	80.577	-64.664	76.811	75.724	20.512	-3.7206	-6.4318	1.0847	-2.4084	31.241	-4.2903
126.36	-7.8669	49.675	-6.5086	0.96363	-2.5046	0.055481	-0.15028	-0.090694	0.66021	-1.3176	3235.5	21.462	-3.3161	80.577	-64.507	76.811	75.724	20.512	-3.7206	-6.4318	1.0847	-2.4084	31.241	-4.2903
126.36	-7.8719	49.673	-6.5083	0.9629	-2.505	0.051165	-0.14481	-0.094303	0.66021	-1.3176	3234.8	21.461	-3.3182	80.578	-64.352	76.812	75.724	20.512	-3.7206	-6.4318	1.0847	-2.4084	31.241	-4.2903
126.36	-7.8768	49.671	-6.5081	0.96219	-2.5055	0.046775	-0.13917	-0.097798	0.66021	-1.3176	3234.1	21.46	-3.3203	80.578	-64.198	76.813	75.724	20.512	-3.7206	-6.4318	1.0847	-2.4084	31.241	-4.2903
126.36	-7.8818	49.668	-6.5079	0.96151	-2.506	0.042317	-0.13337	-0.10117	0.66021	-1.3176	3233.4	21.458	-3.3224	80.578	-64.045	76.814	75.724	20.512	-3.7206	-6.4318	1.0847	-2.4084	31.241	-4.2903
126.36	-7.8867	49.665	-6.5077	0.96085	-2.5065	0.037797	-0.12743	-0.10443	0.66021	-1.3176	3232.8	21.457	-3.3245	80.578	-63.894	76.815	75.724	20.512	-3.7206	-6.4318	1.0847	-2.4084	31.241	-4.2903
126.36	-7.8915	49.662	-6.5075	0.96023	-2.507	0.033221	-0.12135	-0.10756	0.66021	-1.3176	3232.1	21.456	-3.3265	80.578	-63.744	76.816	75.724	20.512	-3.7206	-6.4318	1.0847	-2.4084	31.241	-4.2903
126.36	-7.8963	49.659	-6.5073	0.95964	-2.5076	0.028594	-0.11513	-0.11056	0.66021	-1.3176	3231.4	21.454	-3.3285	80.578	-63.596	76.817	75.724	20.512	-3.7206	-6.4318	1.0847	-2.4084	31.241	-4.2903
126.36	-7.9011	49.655	-6.5072	0.95908	-2.5081	0.023924	-0.10878	-0.11342	0.66021	-1.3176	3230.7	21.452	-3.3305	80.578	-63.45	76.818	75.724	20.512	-3.7206	-6.4318	1.0847	-2.4084	31.241	-4.2903
126.37	-7.9058	49.651	-6.5071	0.95855	-2.5087	0.019217	-0.10232	-0.11615	0.66021	-1.3176	3230.0	21.451	-3.3325	80.578	-63.306	76.819	75.724	20.512	-3.7206	-6.4318	1.0847	-2.4084	31.241	-4.2903
126.37	-7.9104	49.647	-6.507	0.95806	-2.5093	0.014477	-0.095745	-0.11875	0.66021	-1.3176	3229.4	21.449	-3.3345	80.578	-63.163	76.819	75.724	20.512	-3.7206	-6.4318	1.0847	-2.4084	31.241	-4.2903
126.37	-7.9149	49.642	-6.507	0.95759	-2.5099	0.0097123	-0.089065	-0.1212	0.66021	-1.3176	3228.7	21.447	-3.3364	80.578	-63.022	76.82	75.724	20.512	-3.7206	-6.4318	1.0847	-2.4084	31.241	-4.2903
126.37	-7.9194	49.637	-6.5069	0.95717	-2.5105	0.0049282	-0.08229	-0.1235	0.66021	-1.3176	3228.0	21.444	-3.3383	80.579	-62.883	76.821	75.724	20.512	-3.7206	-6.4318	1.0847	-2.4084	31.241	-4.2903
126.37	-7.9238	49.632	-6.5069	0.95677	-2.5111	0.00013121	-0.075428	-0.12566	0.66021	-1.3176	3227.3	21.442	-3.3401	80.579	-62.746	76.822	75.724	20.512	-3.7206	-6.4318	1.0847	-2.4084	31.241	-4.2903
126.37	-7.9281	49.627	-6.5069	0.95641	-2.5118	-0.0046725	-0.068485	-0.12767	0.66021	-1.3176	3226.7	21.44	-3.3419	80.579	-62.611	76.823	75.724	20.512	-3.7206	-6.4318	1.0847	-2.4084	31.241	-4.2903
126.38	-7.9323	49.621	-6.507	0.95609	-2.5124	-0.0094768	-0.061472	-0.12953	0.66021	-1.3176	3226.0	21.437	-3.3437	80.579	-62.478	76.824	75.724	20.512	-3.7206	-6.4318	1.0847	-2.4084	31.241	-4.2903
126.38	-7.9364	49.615	-6.507	0.9558	-2.5131	-0.014275	-0.054395	-0.13123	0.66021	-1.3176	3225.3	21.435	-3.3454	80.579	-62.347	76.824	75.724	20.512	-3.7206	-6.4318	1.0847	-2.4084	31.241	-4.2903
126.38	-7.9404	49.609	-6.5071	0.95554	-2.5137	-0.019062	-0.047263	-0.13278	0.66021	-1.3176	3224.6	21.432	-3.3471	80.579	-62.218	76.825	75.724	20.512	-3.7206	-6.4318	1.0847	-2.4084	31.241	-4.2903
126.38	-7.9442	49.603	-6.5072	0.95533	-2.5144	-0.023831	-0.040085	-0.13417	0.66021	-1.3176	3224.0	21.429	-3.3487	80.579	-62.092	76.826	75.724	20.512	-3.7206	-6.4318	1.0847	-2.4084	31.241	-4.2903
126.39	-7.948	49.596	-6.5073	0.95514	-2.5151	-0.028575	-0.032869	-0.13541	0.66021	-1.3176	3223.3	21.426	-3.3503	80.579	-61.967	76.827	75.724	20.512	-3.7206	-6.4318	1.0847	-2.4084	31.241	-4.2903
126.39	-7.9516	49.59	-6.5075	0.955	-2.5157	-0.03329	-0.025624	-0.13648	0.66021	-1.3176	3222.6	21.423	-3.3519	80.579	-61.845	76.827	75.724	20.512	-3.7206	-6.4318	1.0847	-2.4084	31.241	-4.2903
126.39	-7.9551	49.583	-6.5077	0.95489	-2.5164	-0.037968	-0.018357	-0.13739	0.66021	-1.3176	3221.9	21.42	-3.3533	80.579	-61.725	76.828	75.724	20.512	-3.7206	-6.4318	1.0847	-2.4084	31.241	-4.2903
126.39	-7.9585	49.576	-6.5079	0.95481	-2.5171	-0.042605	-0.011079	-0.13814	0.66021	-1.3176	3221.3	21.417	-3.3548	80.579	-61.608	76.829	75.724	20.512	-3.7206	-6.4318	1.0847	-2.4084	31.241	-4.2903
126.4	-7.9618	49.568	-6.5081	0.95478	-2.5178	-0.047193	-0.0037964	-0.13873	0.66021	-1.3176	3220.6	21.414	-3.3561	80.579	-61.493	76.83	75.724	20.512	-3.7206	-6.4318	1.0847	-2.4084	31.241	-4.2903
126.4	-7.9648	49.561	-6.5083	0.95478	-2.5185	-0.051729	0.003481	-0.13915	0.66021	-1.3176	3219.9	21.41	-3.3574	80.579	-61.38	76.831	75.724	20.512	-3.7206	-6.4318	1.0847	-2.4084	31.241	-4.2903
126.4	-7.9678	49.553	-6.5086	0.95481	-2.5192	-0.056205	0.010745	-0.13941	0.66021	-1.3176	3219.2	21.407	-3.3587	80.579	-61.269	76.831	75.724	20.512	-3.7206	-6.4318	1.0847	-2.4084	31.241	-4.2903
126.4	-7.9706	49.546	-6.5089	0.95488	-2.5199	-0.060616	0.017987	-0.1395	0.66021	-1.3176	3218.6	21.403	-3.3599	80.579	-61.161	76.832	75.724	20.512	-3.7206	-6.4318	1.0847	-2.4084	31.241	-4.2903
126.41	-7.9732	49.538	-6.5092	0.95499	-2.5206	-0.064957	0.025198	-0.13943	0.66021	-1.3176	3217.9	21.4	-3.361	80.579	-61.056	76.833	75.724	20.512	-3.7206	-6.4318	1.0847	-2.4084	31.241	-4.2903
126.41	-7.9757	49.529	-6.5095	0.95513	-2.5213	-0.069223	0.032369	-0.1392	0.66021	-1.3176	3217.2	21.396	-3.362	80.578	-60.953	76.833	75.724	20.512	-3.7206	-6.4318	1.0847	-2.4084	31.241	-4.2903
126.41	-7.978	49.521	-6.5099	0.95531	-2.522	-0.073408	0.039493	-0.1388	0.66021	-1.3176	3216.5	21.392	-3.363	80.578	-60.852	76.834	75.724	20.512	-3.7206	-6.4318	1.0847	-2.4084	31.241	-4.2903
126.42	-7.9802	49.513	-6.5103	0.95553	-2.5227	-0.077507	0.04656	-0.13824	0.66021	-1.3176	3215.9	21.389	-3.3639	80.578	-60.754	76.835	75.724	20.512	-3.7206	-6.4318	1.0847	-2.4084	31.241	-4.2903
126.42	-7.9822	49.505	-6.5107	0.95578	-2.5234	-0.081516	0.053563	-0.13751	0.66021	-1.3176	3215.2	21.385	-3.3648	80.578	-60.659	76.836	75.724	20.512	-3.7206	-6.4318	1.0847	-2.4084	31.241	-4.2903
126.42	-7.984	49.496	-6.5111	0.95606	-2.5241	-0.085429	0.060492	-0.13663	0.66021	-1.3176	3214.5	21.381	-3.3655	80.578	-60.566	76.836	75.724	20.512	-3.7206	-6.4318	1.0847	-2.4084	31.241	-4.2903
126.42	-7.9856	49.487	-6.5115	0.95638	-2.5247	-0.089243	0.06734	-0.13558	0.66021	-1.3176	3213.8	21.377	-3.3662	80.578	-60.476	76.837	75.724	20.512	-3.7206	-6.4318	1.0847	-2.4084	31.241	-4.2903
126.43	-7.987	49.479	-6.512	0.95674	-2.5254	-0.092952	0.074098	-0.13438	0.66021	-1.3176	3213.2	21.373	-3.3668	80.578	-60.388	76.838	75.724	20.512	-3.7206	-6.4318	1.0847	-2.4084	31.241	-4.2903
126.43	-7.9883	49.47	-6.5125	0.95713	-2.5261	-0.096552	0.080759	-0.13301	0.66021	-1.3176	3212.5	21.369	-3.3674	80.578	-60.304	76.838	75.724	20.512	-3.7206	-6.4318	1.0847	-2.4084	31.241	-4.2903
126.43	-7.9894	49.461	-6.513	0.95755	-2.5267	-0.10004	0.087313	-0.1315	0.66021	-1.3176	3211.8	21.366	-3.3678	80.578	-60.221	76.839	75.724	20.512	-3.7206	-6.4318	1.0847	-2.4084	31.241	-4.2903
126.44	-7.9903	49.452	-6.5135	0.958	-2.5274	-0.10341	0.093753	-0.12982	0.66021	-1.3176	3211.2	21.362	-3.3682	80.578	-60.142	76.84	75.724	20.512	-3.7206	-6.4318	1.0847	-2.4084	31.241	-4.2903
126.44	-7.991	49.444	-6.514	0.95848	-2.528	-0.10666	0.10007	-0.128	0.66021	-1.3176	3210.5	21.358	-3.3685	80.578	-60.065	76.84	75.724	20.512	-3.7206	-6.4318	1.0847	-2.4084	31.241	-4.2903
126.44	-7.9915	49.435	-6.5145	0.959	-2.5287	-0.10979	0.10626	-0.12602	0.66021	-1.3176	3209.8	21.354	-3.3687	80.578	-59.991	76.841	75.724	20.512	-3.7206	-6.4318	1.0847	-2.4084	31.241	-4.2903
126.45	-7.9918	49.426	-6.5151	0.95955	-2.5293	-0.11278	0.11231	-0.1239	0.66021	-1.3176	3209.1	21.35	-3.3689	80.577	-59.92	76.842	75.724	20.512	-3.7206	-6.4318	1.0847	-2.4084	31.241	-4.2903
126.45	-7.9919	49.417	-6.5157	0.96012	-2.5299	-0.11565	0.11822	-0.12164	0.66021	-1.3176	3208.5	21.346	-3.3689	80.577	-59.852	76.842	75.724	20.512	-3.7206	-6.4318	1.0847	-2.4084	31.241	-4.2903
126.45	-7.9919	49.408	-6.5162	0.96073	-2.5305	-0.11838	0.12398	-0.11923	0.66021	-1.3176	3207.8	21.342	-3.3689	80.577	-59.786	76.843	75.724	20.512	-3.7206	-6.4318	1.0847	-2.4084	31.241	-4.2903
126.46	-7.9916	49.399	-6.5168	0.96136	-2.5311	-0.12098	0.12958	-0.11668	0.66021	-1.3176	3207.1	21.338	-3.3688	80.577	-59.724	76.844	75.724	20.512	-3.7206	-6.4318	1.0847	-2.4084	31.241	-4.2903
126.46	-7.9912	49.39	-6.5175	0.96202	-2.5317	-0.12343	0.13501	-0.114	0.66021	-1.3176	3206.4	21.334	-3.3686	80.577	-59.664	76.844	75.724	20.512	-3.7206	-6.4318	1.0847	-2.4084	31.241	-4.2903
126.46	-7.9905	49.382	-6.5181	0.96271	-2.5322	-0.12575	0.14027	-0.11118	0.66021	-1.3176	3205.8	21.33	-3.3683	80.577	-59.607	76.845	75.724	20.512	-3.7206	-6.4318	1.0847	-2.4084	31.241	-4.2903
126.47	-7.9896	49.373	-6.5187	0.96342	-2.5328	-0.12792	0.14535	-0.10824	0.66021	-1.3176	3205.1	21.326	-3.368	80.577	-59.553	76.846	75.724	20.512	-3.7206	-6.4318	1.0847	-2.4084	31.241	-4.2903
126.47	-7.9886	49.364	-6.5194	0.96416	-2.5333	-0.12994	0.15024	-0.10517	0.66021	-1.3176	3204.4	21.322	-3.3675	80.577	-59.501	76.846	75.724	20.512	-3.7206	-6.4318	1.0847	-2.4084	31.241	-4.2903
126.47	-7.9874	49.356	-6.52	0.96493	-2.5338	-0.13181	0.15495	-0.10198	0.66021	-1.3176	3203.8	21.318	-3.367	80.577	-59.453	76.847	75.724	20.512	-3.7206	-6.4318	1.0847	-2.4084	31.241	-4.2903
126.48	-7.9859	49.347	-6.5207	0.96571	-2.5343	-0.13354	0.15946	-0.098671	0.66021	-1.3176	3203.1	21.314	-3.3664	80.577	-59.407	76.848	75.724	20.512	-3.7206	-6.4318	1.0847	-2.4084	31.241	-4.2903
126.48	-7.9843	49.339	-6.5213	0.96652	-2.5348	-0.13511	0.16376	-0.09525	0.66021	-1.3176	3202.4	21.31	-3.3657	80.576	-59.365	76.848	75.724	20.512	-3.7206	-6.4318	1.0847	-2.4084	31.241	-4.2903
126.48	-7.9825	49.331	-6.522	0.96735	-2.5353	-0.13653	0.16786	-0.09172	0.66021	-1.3176	3201.7	21.307	-3.365	80.576	-59.325	76.849	75.724	20.512	-3.7206	-6.4318	1.0847	-2.4084	31.241	-4.2903
126.49	-7.9804	49.322	-6.5227	0.9682	-2.5358	-0.13779	0.17174	-0.088086	0.66021	-1.3176	3201.1	21.303	-3.3641	80.576	-59.288	76.85	75.724	20.512	-3.7206	-6.4318	1.0847	-2.4084	31.241	-4.2903
126.49	-7.9782	49.314	-6.5234	0.96907	-2.5362	-0.1389	0.1754	-0.084352	0.66021	-1.3176	3200.4	21.299	-3.3632	80.576	-59.254	76.85	75.724	20.512	-3.7206	-6.4318	1.0847	-2.4084	31.241	-4.2903
126.49	-7.9759	49.307	-6.5241	0.96995	-2.5366	-0.13985	0.17884	-0.080522	0.66021	-1.3176	3199.7	21.296	-3.3622	80.576	-59.223	76.851	75.724	20.512	-3.7206	-6.4318	1.0847	-2.4084	31.241	-4.2903
126.49	-7.9733	49.299	-6.5248	0.97086	-2.537	-0.14065	0.18206	-0.076602	0.66021	-1.3176	3199.1	21.292	-3.3611	80.576	-59.195	76.852	75.724	20.512	-3.7206	-6.4318	1.0847	-2.4084	31.241	-4.2903
126.5	-7.9705	49.291	-6.5255	0.97177	-2.5374	-0.14129	0.18504	-0.072597	0.66021	-1.3176	3198.4	21.289	-3.3599	80.576	-59.17	76.853	75.724	20.512	-3.7206	-6.4318	1.0847	-2.4084	31.241	-4.2903
126.5	-7.9676	49.284	-6.5262	0.97271	-2.5377	-0.14177	0.18778	-0.068511	0.66021	-1.3176	3197.7	21.286	-3.3587	80.576	-59.148	76.853	75.724	20.512	-3.7206	-6.4318	1.0847	-2.4084	31.241	-4.2903
126.5	-7.9645	49.277	-6.5269	0.97365	-2.538	-0.14209	0.19029	-0.064351	0.66021	-1.3176	3197.1	21.282	-3.3574	80.576	-59.129	76.854	75.724	20.512	-3.7206	-6.4318	1.0847	-2.4084	31.241	-4.2903
126.51	-7.9612	49.27	-6.5276	0.97461	-2.5384	-0.14226	0.19256	-0.06012	0.66021	-1.3176	3196.4	21.279	-3.356	80.575	-59.113	76.855	75.724	20.512	-3.7206	-6.4318	1.0847	-2.4084	31.241	-4.2903
126.51	-7.9577	49.263	-6.5283	0.97558	-2.5386	-0.14227	0.19458	-0.055825	0.66021	-1.3176	3195.7	21.276	-3.3546	80.575	-59.099	76.855	75.724	20.512	-3.7206	-6.4318	1.0847	-2.4084	31.241	-4.2903
126.51	-7.9541	49.257	-6.5291	0.97655	-2.5389	-0.14213	0.19635	-0.051471	0.66021	-1.3176	3195.0	21.273	-3.3531	80.575	-59.089	76.856	75.724	20.512	-3.7206	-6.4318	1.0847	-2.4084	31.241	-4.2903
126.51	-7.9504	49.25	-6.5298	0.97754	-2.5392	-0.14183	0.19787	-0.047064	0.66021	-1.3176	3194.4	21.27	-3.3515	80.575	-59.081	76.857	75.724	20.512	-3.7206	-6.4318	1.0847	-2.4084	31.241	-4.2903
126.52	-7.9464	49.244	-6.5305	0.97853	-2.5394	-0.14137	0.19914	-0.042609	0.66021	-1.3176	3193.7	21.268	-3.3498	80.575	-59.077	76.857	75.724	20.512	-3.7206	-6.4318	1.0847	-2.4084	31.241	-4.2903
126.52	-7.9423	49.238	-6.5312	0.97953	-2.5396	-0.14077	0.20016	-0.038111	0.66021	-1.3176	3193.0	21.265	-3.3481	80.575	-59.075	76.858	75.724	20.512	-3.7206	-6.4318	1.0847	-2.4084	31.241	-4.2903
126.52	-7.9381	49.233	-6.5319	0.98053	-2.5398	-0.14001	0.20092	-0.033577	0.66021	-1.3176	3192.4	21.262	-3.3463	80.575	-59.077	76.859	75.724	20.512	-3.7206	-6.4318	1.0847	-2.4084	31.241	-4.2903
126.52	-7.9337	49.227	-6.5326	0.98154	-2.5399	-0.13909	0.20143	-0.029013	0.66021	-1.3176	3191.7	21.26	-3.3445	80.575	-59.081	76.859	75.724	20.512	-3.7206	-6.4318	1.0847	-2.4084	31.241	-4.2903
126.53	-7.9292	49.222	-6.5333	0.98255	-2.5401	-0.13803	0.20167	-0.024424	0.66021	-1.3176	3191.0	21.258	-3.3426	80.575	-59.088	76.86	75.724	20.512	-3.7206	-6.4318	1.0847	-2.4084	31.241	-4.2903
126.53	-7.9246	49.217	-6.534	0.98356	-2.5402	-0.13683	0.20166	-0.019816	0.66021	-1.3176	3190.4	21.255	-3.3406	80.575	-59.098	76.861	75.724	20.512	-3.7206	-6.4318	1.0847	-2.4084	31.241	-4.2903
126.53	-7.9198	49.213	-6.5346	0.98456	-2.5403	-0.13547	0.2014	-0.015196	0.66021	-1.3176	3189.7	21.253	-3.3386	80.575	-59.111	76.861	75.724	20.512	-3.7206	-6.4318	1.0847	-2.4084	31.241	-4.2903
126.53	-7.915	49.209	-6.5353	0.98557	-2.5403	-0.13398	0.20088	-0.010568	0.66021	-1.3176	3189.0	21.251	-3.3366	80.575	-59.127	76.862	75.724	20.512	-3.7206	-6.4318	1.0847	-2.4084	31.241	-4.2903
126.53	-7.91	49.205	-6.536	0.98657	-2.5404	-0.13234	0.2001	-0.0059395	0.66021	-1.3176	3188.3	21.249	-3.3344	80.575	-59.146	76.863	75.724	20.512	-3.7206	-6.4318	1.0847	-2.4084	31.241	-4.2903
126.53	-7.9049	49.201	-6.5366	0.98757	-2.5404	-0.13056	0.19906	-0.0013158	0.66021	-1.3176	3187.7	21.248	-3.3323	80.575	-59.167	76.864	75.724	20.512	-3.7206	-6.4318	1.0847	-2.4084	31.241	-4.2903
126.54	-7.8997	49.197	-6.5373	0.98856	-2.5404	-0.12864	0.19778	0.003297	0.66021	-1.3176	3187.0	21.246	-3.3301	80.574	-59.192	76.864	75.724	20.512	-3.7206	-6.4318	1.0847	-2.4084	31.241	-4.2903
126.54	-7.8944	49.194	-6.5379	0.98955	-2.5403	-0.12659	0.19624	0.007893	0.66021	-1.3176	3186.3	21.245	-3.3279	80.574	-59.219	76.865	75.724	20.512	-3.7206	-6.4318	1.0847	-2.4084	31.241	-4.2903
126.54	-7.889	49.191	-6.5386	0.99052	-2.5403	-0.12441	0.19445	0.012466	0.66021	-1.3176	3185.7	21.243	-3.3256	80.574	-59.249	76.866	75.724	20.512	-3.7206	-6.4318	1.0847	-2.4084	31.241	-4.2903
126.54	-7.8836	49.189	-6.5392	0.99149	-2.5402	-0.1221	0.19241	0.017011	0.66021	-1.3176	3185.0	21.242	-3.3233	80.574	-59.282	76.867	75.724	20.512	-3.7206	-6.4318	1.0847	-2.4084	31.241	-4.2903
126.54	-7.878	49.187	-6.5398	0.99245	-2.5401	-0.11967	0.19013	0.021521	0.66021	-1.3176	3184.3	21.241	-3.321	80.574	-59.318	76.867	75.724	20.512	-3.7206	-6.4318	1.0847	-2.4084	31.241	-4.2903
126.54	-7.8724	49.185	-6.5404	0.99339	-2.54	-0.11711	0.18761	0.025991	0.66021	-1.3176	3183.6	21.24	-3.3186	80.574	-59.357	76.868	75.724	20.512	-3.7206	-6.4318	1.0847	-2.4084	31.241	-4.2903
126.54	-7.8668	49.183	-6.5409	0.99432	-2.5399	-0.11444	0.18484	0.030415	0.66021	-1.3176	3183.0	21.239	-3.3162	80.574	-59.398	76.869	75.724	20.512	-3.7206	-6.4318	1.0847	-2.4084	31.241	-4.2903
126.54	-7.8611	49.182	-6.5415	0.99524	-2.5397	-0.11164	0.18185	0.034787	0.66021	-1.3176	3182.3	21.239	-3.3138	80.574	-59.442	76.87	75.724	20.512	-3.7206	-6.4318	1.0847	-2.4084	31.241	-4.2903
126.55	-7.8554	49.181	-6.5421	0.99614	-2.5395	-0.10874	0.17862	0.039102	0.66021	-1.3176	3181.6	21.238	-3.3114	80.574	-59.489	76.87	75.724	20.512	-3.7206	-6.4318	1.0847	-2.4084	31.241	-4.2903
126.55	-7.8496	49.18	-6.5426	0.99703	-2.5393	-0.10572	0.17517	0.043354	0.66021	-1.3176	3181.0	21.238	-3.309	80.574	-59.539	76.871	75.724	20.512	-3.7206	-6.4318	1.0847	-2.4084	31.241	-4.2903
126.55	-7.8438	49.18	-6.5431	0.99789	-2.5391	-0.1026	0.17149	0.047538	0.66021	-1.3176	3180.3	21.238	-3.3065	80.574	-59.591	76.872	75.724	20.512	-3.7206	-6.4318	1.0847	-2.4084	31.241	-4.2903
126.55	-7.8379	49.18	-6.5436	0.99874	-2.5388	-0.09938	0.1676	0.051648	0.66021	-1.3176	3179.6	21.238	-3.3041	80.574	-59.646	76.873	75.724	20.512	-3.7206	-6.4318	1.0847	-2.4084	31.241	-4.2903
126.55	-7.8321	49.18	-6.5441	0.99957	-2.5386	-0.096061	0.1635	0.055679	0.66021	-1.3176	3178.9	21.238	-3.3016	80.574	-59.704	76.873	75.724	20.512	-3.7206	-6.4318	1.0847	-2.4084	31.241	-4.2903
126.55	-7.8263	49.181	-6.5446	1.0004	-2.5383	-0.092647	0.15919	0.059627	0.66021	-1.3176	3178.3	21.238	-3.2991	80.574	-59.764	76.874	75.724	20.512	-3.7206	-6.4318	1.0847	-2.4084	31.241	-4.2903
126.55	-7.8204	49.182	-6.545	1.0012	-2.538	-0.089143	0.15468	0.063485	0.66021	-1.3176	3177.6	21.238	-3.2967	80.574	-59.827	76.875	75.724	20.512	-3.7206	-6.4318	1.0847	-2.4084	31.241	-4.2903
126.55	-7.8146	49.183	-6.5455	1.0019	-2.5376	-0.085554	0.14998	0.06725	0.66021	-1.3176	3176.9	21.239	-3.2942	80.574	-59.893	76.876	75.724	20.512	-3.7206	-6.4318	1.0847	-2.4084	31.241	-4.2903
126.55	-7.8088	49.184	-6.5459	1.0027	-2.5373	-0.081883	0.14509	0.070916	0.66021	-1.3176	3176.3	21.239	-3.2917	80.574	-59.961	76.876	75.724	20.512	-3.7206	-6.4318	1.0847	-2.4084	31.241	-4.2903
126.55	-7.803	49.186	-6.5463	1.0034	-2.5369	-0.078135	0.14002	0.074478	0.66021	-1.3176	3175.6	21.24	-3.2893	80.574	-60.032	76.877	75.724	20.512	-3.7206	-6.4318	1.0847	-2.4084	31.241	-4.2903
126.55	-7.7972	49.188	-6.5467	1.0041	-2.5366	-0.074314	0.13478	0.077933	0.66021	-1.3176	3174.9	21.241	-3.2869	80.574	-60.105	76.878	75.724	20.512	-3.7206	-6.4318	1.0847	-2.4084	31.241	-4.2903
126.55	-7.7915	49.191	-6.547	1.0047	-2.5362	-0.070425	0.12937	0.081275	0.66021	-1.3176	3174.2	21.242	-3.2845	80.574	-60.181	76.879	75.724	20.512	-3.7206	-6.4318	1.0847	-2.4084	31.241	-4.2903
126.54	-7.7858	49.194	-6.5474	1.0054	-2.5357	-0.066472	0.1238	0.084502	0.66021	-1.3176	3173.6	21.243	-3.2821	80.574	-60.259	76.88	75.724	20.512	-3.7206	-6.4318	1.0847	-2.4084	31.241	-4.2903
126.54	-7.7802	49.197	-6.5477	1.006	-2.5353	-0.062459	0.11808	0.087608	0.66021	-1.3176	3172.9	21.245	-3.2797	80.574	-60.34	76.881	75.724	20.512	-3.7206	-6.4318	1.0847	-2.4084	31.241	-4.2903
126.54	-7.7747	49.2	-6.548	1.0065	-2.5349	-0.058392	0.11221	0.09059	0.66021	-1.3176	3172.2	21.246	-3.2773	80.574	-60.423	76.881	75.724	20.512	-3.7206	-6.4318	1.0847	-2.4084	31.241	-4.2903
126.54	-7.7692	49.204	-6.5483	1.0071	-2.5344	-0.054275	0.10621	0.093444	0.66021	-1.3176	3171.6	21.248	-3.275	80.575	-60.508	76.882	75.724	20.512	-3.7206	-6.4318	1.0847	-2.4084	31.241	-4.2903
126.54	-7.7638	49.208	-6.5485	1.0076	-2.5339	-0.050113	0.10009	0.096167	0.66021	-1.3176	3170.9	21.249	-3.2727	80.575	-60.596	76.883	75.724	20.512	-3.7206	-6.4318	1.0847	-2.4084	31.241	-4.2903
126.54	-7.7585	49.212	-6.5488	1.0081	-2.5334	-0.045911	0.09384	0.098755	0.66021	-1.3176	3170.2	21.251	-3.2705	80.575	-60.687	76.884	75.724	20.512	-3.7206	-6.4318	1.0847	-2.4084	31.241	-4.2903
126.54	-7.7532	49.216	-6.549	1.0085	-2.5329	-0.041673	0.087482	0.10121	0.66021	-1.3176	3169.5	21.253	-3.2683	80.575	-60.779	76.885	75.724	20.512	-3.7206	-6.4318	1.0847	-2.4084	31.241	-4.2903
126.54	-7.7481	49.221	-6.5492	1.009	-2.5324	-0.037405	0.081023	0.10352	0.66021	-1.3176	3168.9	21.255	-3.2661	80.575	-60.874	76.885	75.724	20.512	-3.7206	-6.4318	1.0847	-2.4084	31.241	-4.2903
126.54	-7.743	49.226	-6.5494	1.0093	-2.5319	-0.033112	0.07447	0.10568	0.66021	-1.3176	3168.2	21.257	-3.264	80.575	-60.971	76.886	75.724	20.512	-3.7206	-6.4318	1.0847	-2.4084	31.241	-4.2903
126.53	-7.7381	49.231	-6.5495	1.0097	-2.5314	-0.028799	0.067833	0.1077	0.66021	-1.3176	3167.5	21.26	-3.2619	80.575	-61.071	76.887	75.724	20.512	-3.7206	-6.4318	1.0847	-2.4084	31.241	-4.2903
126.53	-7.7333	49.236	-6.5497	1.01	-2.5308	-0.02447	0.061121	0.10958	0.66021	-1.3176	3166.8	21.262	-3.2599	80.575	-61.172	76.888	75.724	20.512	-3.7206	-6.4318	1.0847	-2.4084	31.241	-4.2903
126.53	-7.7286	49.242	-6.5498	1.0103	-2.5303	-0.020131	0.054343	0.1113	0.66021	-1.3176	3166.2	21.264	-3.2579	80.575	-61.276	76.889	75.724	20.512	-3.7206	-6.4318	1.0847	-2.4084	31.241	-4.2903
126.53	-7.7241	49.248	-6.5499	1.0106	-2.5297	-0.015787	0.047507	0.11287	0.66021	-1.3176	3165.5	21.267	-3.256	80.575	-61.382	76.89	75.724	20.512	-3.7206	-6.4318	1.0847	-2.4084	31.241	-4.2903
126.53	-7.7196	49.254	-6.5499	1.0108	-2.5292	-0.011443	0.040624	0.11428	0.66021	-1.3176	3164.8	21.27	-3.2541	80.575	-61.49	76.891	75.724	20.512	-3.7206	-6.4318	1.0847	-2.4084	31.241	-4.2903
126.53	-7.7153	49.26	-6.55	1.011	-2.5286	-0.0071053	0.033702	0.11554	0.66021	-1.3176	3164.1	21.273	-3.2523	80.575	-61.6	76.891	75.724	20.512	-3.7206	-6.4318	1.0847	-2.4084	31.241	-4.2903
126.52	-7.7112	49.267	-6.55	1.0111	-2.528	-0.0027778	0.026751	0.11665	0.66021	-1.3176	3163.5	21.275	-3.2505	80.575	-61.712	76.892	75.724	20.512	-3.7206	-6.4318	1.0847	-2.4084	31.241	-4.2903
126.52	-7.7072	49.273	-6.55	1.0112	-2.5274	0.0015339	0.01978	0.11759	0.66021	-1.3176	3162.8	21.278	-3.2488	80.576	-61.826	76.893	75.724	20.512	-3.7206	-6.4318	1.0847	-2.4084	31.241	-4.2903
126.52	-7.7033	49.28	-6.55	1.0113	-2.5268	0.0058244	0.012799	0.11838	0.66021	-1.3176	3162.1	21.281	-3.2472	80.576	-61.941	76.894	75.724	20.512	-3.7206	-6.4318	1.0847	-2.4084	31.241	-4.2903
126.52	-7.6996	49.287	-6.5499	1.0114	-2.5262	0.010089	0.005816	0.11901	0.66021	-1.3176	3161.4	21.284	-3.2456	80.576	-62.059	76.895	75.724	20.512	-3.7206	-6.4318	1.0847	-2.4084	31.241	-4.2903
126.51	-7.6961	49.294	-6.5499	1.0114	-2.5256	0.014321	-0.0011585	0.11947	0.66021	-1.3176	3160.8	21.288	-3.2441	80.576	-62.179	76.896	75.724	20.512	-3.7206	-6.4318	1.0847	-2.4084	31.241	-4.2903
126.51	-7.6927	49.302	-6.5498	1.0114	-2.525	0.018517	-0.0081156	0.11978	0.66021	-1.3176	3160.1	21.291	-3.2427	80.576	-62.301	76.897	75.724	20.512	-3.7206	-6.4318	1.0847	-2.4084	31.241	-4.2903
126.51	-7.6895	49.309	-6.5497	1.0113	-2.5244	0.022671	-0.015046	0.11993	0.66021	-1.3176	3159.4	21.294	-3.2414	80.576	-62.424	76.898	75.724	20.512	-3.7206	-6.4318	1.0847	-2.4084	31.241	-4.2903
126.51	-7.6865	49.316	-6.5496	1.0112	-2.5238	0.026779	-0.021941	0.11992	0.66021	-1.3176	3158.7	21.298	-3.2401	80.576	-62.549	76.898	75.724	20.512	-3.7206	-6.4318	1.0847	-2.4084	31.241	-4.2903
126.5	-7.6836	49.324	-6.5494	1.0111	-2.5232	0.030833	-0.028791	0.11975	0.66021	-1.3176	3158.1	21.301	-3.2389	80.576	-62.676	76.899	75.724	20.512	-3.7206	-6.4318	1.0847	-2.4084	31.241	-4.2903
126.5	-7.6809	49.332	-6.5493	1.0109	-2.5226	0.034831	-0.035587	0.11942	0.66021	-1.3176	3157.4	21.304	-3.2377	80.576	-62.805	76.9	75.724	20.512	-3.7206	-6.4318	1.0847	-2.4084	31.241	-4.2903
126.5	-7.6784	49.34	-6.5491	1.0107	-2.522	0.038766	-0.04232	0.11893	0.66021	-1.3176	3156.7	21.308	-3.2367	80.577	-62.935	76.901	75.724	20.512	-3.7206	-6.4318	1.0847	-2.4084	31.241	-4.2903
126.5	-7.6761	49.348	-6.5489	1.0105	-2.5214	0.042634	-0.048982	0.11828	0.66021	-1.3176	3156.0	21.311	-3.2357	80.577	-63.067	76.902	75.724	20.512	-3.7206	-6.4318	1.0847	-2.4084	31.241	-4.2903
126.49	-7.674	49.356	-6.5487	1.0102	-2.5209	0.046429	-0.055564	0.11748	0.66021	-1.3176	3155.4	21.315	-3.2348	80.577	-63.2	76.903	75.724	20.512	-3.7206	-6.4318	1.0847	-2.4084	31.241	-4.2903
126.49	-7.672	49.364	-6.5484	1.0099	-2.5203	0.050148	-0.062057	0.11652	0.66021	-1.3176	3154.7	21.319	-3.2339	80.577	-63.335	76.904	75.724	20.512	-3.7206	-6.4318	1.0847	-2.4084	31.241	-4.2903
126.49	-7.6702	49.372	-6.5482	1.0096	-2.5197	0.053784	-0.068453	0.11542	0.66021	-1.3176	3154.0	21.322	-3.2332	80.577	-63.471	76.905	75.724	20.512	-3.7206	-6.4318	1.0847	-2.4084	31.241	-4.2903
126.48	-7.6687	49.38	-6.5479	1.0093	-2.5191	0.057334	-0.074743	0.11416	0.66021	-1.3176	3153.3	21.326	-3.2325	80.577	-63.609	76.906	75.724	20.512	-3.7206	-6.4318	1.0847	-2.4084	31.241	-4.2903
126.48	-7.6673	49.388	-6.5476	1.0089	-2.5186	0.060793	-0.080921	0.11275	0.66021	-1.3176	3152.6	21.33	-3.2319	80.577	-63.748	76.907	75.724	20.512	-3.7206	-6.4318	1.0847	-2.4084	31.241	-4.2903
126.48	-7.6661	49.396	-6.5473	1.0084	-2.518	0.064156	-0.086978	0.1112	0.66021	-1.3176	3152.0	21.333	-3.2314	80.577	-63.889	76.907	75.724	20.512	-3.7206	-6.4318	1.0847	-2.4084	31.241	-4.2903
126.48	-7.665	49.405	-6.5469	1.008	-2.5174	0.067418	-0.092906	0.1095	0.66021	-1.3176	3151.3	21.337	-3.231	80.578	-64.03	76.908	75.724	20.512	-3.7206	-6.4318	1.0847	-2.4084	31.241	-4.2903
126.47	-7.6642	49.413	-6.5466	1.0075	-2.5169	0.070577	-0.098698	0.10766	0.66021	-1.3176	3150.6	21.341	-3.2306	80.578	-64.174	76.909	75.724	20.512	-3.7206	-6.4318	1.0847	-2.4084	31.241	-4.2903
126.47	-7.6636	49.421	-6.5462	1.007	-2.5164	0.073626	-0.10435	0.10568	0.66021	-1.3176	3149.9	21.344	-3.2303	80.578	-64.318	76.91	75.724	20.512	-3.7206	-6.4318	1.0847	-2.4084	31.241	-4.2903
126.47	-7.6631	49.429	-6.5459	1.0065	-2.5158	0.076563	-0.10985	0.10357	0.66021	-1.3176	3149.3	21.348	-3.2301	80.578	-64.463	76.911	75.724	20.512	-3.7206	-6.4318	1.0847	-2.4084	31.241	-4.2903
126.46	-7.6629	49.437	-6.5455	1.0059	-2.5153	0.079383	-0.11519	0.10132	0.66021	-1.3176	3148.6	21.351	-3.23	80.578	-64.61	76.912	75.724	20.512	-3.7206	-6.4318	1.0847	-2.4084	31.241	-4.2903
126.46	-7.6628	49.445	-6.5451	1.0053	-2.5148	0.082082	-0.12037	0.09895	0.66021	-1.3176	3147.9	21.355	-3.23	80.578	-64.758	76.913	75.724	20.512	-3.7206	-6.4318	1.0847	-2.4084	31.241	-4.2903
126.46	-7.6629	49.453	-6.5447	1.0047	-2.5143	0.084658	-0.12537	0.096449	0.66021	-1.3176	3147.2	21.359	-3.23	80.578	-64.906	76.914	75.724	20.512	-3.7206	-6.4318	1.0847	-2.4084	31.241	-4.2903
126.46	-7.6632	49.461	-6.5442	1.0041	-2.5139	0.087106	-0.13021	0.093826	0.66021	-1.3176	3146.5	21.362	-3.2301	80.578	-65.056	76.915	75.724	20.512	-3.7206	-6.4318	1.0847	-2.4084	31.241	-4.2903
126.45	-7.6636	49.469	-6.5438	1.0034	-2.5134	0.089423	-0.13486	0.091085	0.66021	-1.3176	3145.9	21.366	-3.2303	80.579	-65.207	76.915	75.724	20.512	-3.7206	-6.4318	1.0847	-2.4084	31.241	-4.2903
126.45	-7.6643	49.477	-6.5433	1.0027	-2.513	0.091606	-0.13932	0.088229	0.66021	-1.3176	3145.2	21.369	-3.2306	80.579	-65.358	76.916	75.724	20.512	-3.7206	-6.4318	1.0847	-2.4084	31.241	-4.2903
126.45	-7.6651	49.484	-6.5429	1.002	-2.5125	0.093651	-0.1436	0.085262	0.66021	-1.3176	3144.5	21.373	-3.2309	80.579	-65.511	76.917	75.724	20.512	-3.7206	-6.4318	1.0847	-2.4084	31.241	-4.2903
126.44	-7.6661	49.492	-6.5424	1.0013	-2.5121	0.095558	-0.14767	0.082189	0.66021	-1.3176	3143.8	21.376	-3.2314	80.579	-65.664	76.918	75.724	20.512	-3.7206	-6.4318	1.0847	-2.4084	31.241	-4.2903
126.44	-7.6673	49.499	-6.5419	1.0005	-2.5117	0.097321	-0.15155	0.079014	0.66021	-1.3176	3143.1	21.379	-3.2319	80.579	-65.817	76.919	75.724	20.512	-3.7206	-6.4318	1.0847	-2.4084	31.241	-4.2903
126.44	-7.6686	49.507	-6.5414	0.99977	-2.5113	0.09894	-0.15522	0.075741	0.66021	-1.3176	3142.5	21.383	-3.2324	80.579	-65.972	76.92	75.724	20.512	-3.7206	-6.4318	1.0847	-2.4084	31.241	-4.2903
126.44	-7.6701	49.514	-6.5409	0.99898	-2.5109	0.10041	-0.15868	0.072375	0.66021	-1.3176	3141.8	21.386	-3.233	80.579	-66.127	76.921	75.724	20.512	-3.7206	-6.4318	1.0847	-2.4084	31.241	-4.2903
126.43	-7.6718	49.521	-6.5404	0.99818	-2.5106	0.10173	-0.16192	0.06892	0.66021	-1.3176	3141.1	21.389	-3.2337	80.579	-66.283	76.922	75.724	20.512	-3.7206	-6.4318	1.0847	-2.4084	31.241	-4.2903
126.43	-7.6736	49.528	-6.5399	0.99736	-2.5103	0.10291	-0.16495	0.065382	0.66021	-1.3176	3140.4	21.392	-3.2345	80.579	-66.439	76.923	75.724	20.512	-3.7206	-6.4318	1.0847	-2.4084	31.241	-4.2903
126.43	-7.6756	49.534	-6.5394	0.99653	-2.5099	0.10393	-0.16776	0.061764	0.66021	-1.3176	3139.8	21.395	-3.2353	80.58	-66.595	76.923	75.724	20.512	-3.7206	-6.4318	1.0847	-2.4084	31.241	-4.2903
126.43	-7.6777	49.541	-6.5389	0.99569	-2.5096	0.10479	-0.17035	0.058072	0.66021	-1.3176	3139.1	21.398	-3.2362	80.58	-66.752	76.924	75.724	20.512	-3.7206	-6.4318	1.0847	-2.4084	31.241	-4.2903
126.42	-7.68	49.547	-6.5383	0.99483	-2.5094	0.1055	-0.17271	0.054311	0.66021	-1.3176	3138.4	21.401	-3.2372	80.58	-66.909	76.925	75.724	20.512	-3.7206	-6.4318	1.0847	-2.4084	31.241	-4.2903
126.42	-7.6824	49.553	-6.5378	0.99396	-2.5091	0.10606	-0.17484	0.050486	0.66021	-1.3176	3137.7	21.404	-3.2382	80.58	-67.065	76.926	75.724	20.512	-3.7206	-6.4318	1.0847	-2.4084	31.241	-4.2903
126.42	-7.685	49.559	-6.5373	0.99308	-2.5088	0.10645	-0.17675	0.046601	0.66021	-1.3176	3137.0	21.407	-3.2393	80.58	-67.222	76.927	75.724	20.512	-3.7206	-6.4318	1.0847	-2.4084	31.241	-4.2903
126.42	-7.6877	49.565	-6.5367	0.99219	-2.5086	0.10669	-0.17842	0.042662	0.66021	-1.3176	3136.4	21.409	-3.2404	80.58	-67.378	76.928	75.724	20.512	-3.7206	-6.4318	1.0847	-2.4084	31.241	-4.2903
126.41	-7.6905	49.571	-6.5362	0.9913	-2.5084	0.10678	-0.17987	0.038675	0.66021	-1.3176	3135.7	21.412	-3.2416	80.58	-67.534	76.929	75.724	20.512	-3.7206	-6.4318	1.0847	-2.4084	31.241	-4.2903
126.41	-7.6934	49.576	-6.5357	0.99039	-2.5082	0.1067	-0.18108	0.034644	0.66021	-1.3176	3135.0	21.414	-3.2428	80.58	-67.688	76.93	75.724	20.512	-3.7206	-6.4318	1.0847	-2.4084	31.241	-4.2903
126.41	-7.6965	49.581	-6.5351	0.98949	-2.5081	0.10647	-0.18205	0.030574	0.66021	-1.3176	3134.3	21.416	-3.2441	80.58	-67.84	76.93	75.724	20.512	-3.7206	-6.4318	1.0847	-2.4084	31.241	-4.2903
126.41	-7.6997	49.586	-6.5346	0.98857	-2.5079	0.10608	-0.18279	0.026472	0.66021	-1.3176	3133.6	21.419	-3.2455	80.58	-67.987	76.931	75.724	20.512	-3.7206	-6.4318	1.0847	-2.4084	31.241	-4.2903
126.41	-7.703	49.591	-6.5341	0.98766	-2.5078	0.10554	-0.1833	0.022342	0.66021	-1.3176	3133.0	21.421	-3.2469	80.58	-68.126	76.932	75.724	20.512	-3.7206	-6.4318	1.0847	-2.4084	31.241	-4.2903
126.4	-7.7064	49.595	-6.5336	0.98674	-2.5077	0.10484	-0.18357	0.01819	0.66021	-1.3176	3132.3	21.423	-3.2483	80.581	-68.243	76.933	75.724	20.512	-3.7206	-6.4318	1.0847	-2.4084	31.241	-4.2903
126.4	-7.7098	49.599	-6.533	0.98582	-2.5076	0.10399	-0.18361	0.014021	0.66021	-1.3176	3131.6	21.425	-3.2497	80.581	-68.31	76.934	75.724	20.512	-3.7206	-6.4318	1.0847	-2.4084	31.241	-4.2903
126.4	-7.7134	49.603	-6.5325	0.98491	-2.5076	0.10298	-0.18342	0.0098402	0.66021	-1.3176	3130.9	21.426	-3.2513	80.581	-68.287	76.935	75.724	20.512	-3.7206	-6.4318	1.0847	-2.4084	31.241	-4.2903
126.4	-7.7171	49.607	-6.532	0.98399	-2.5075	0.10182	-0.183	0.0056532	0.66021	-1.3176	3130.2	21.428	-3.2528	80.581	-68.19	76.936	75.724	20.512	-3.7206	-6.4318	1.0847	-2.4084	31.241	-4.2903
126.4	-7.7208	49.61	-6.5315	0.98308	-2.5075	0.10052	-0.18235	0.0014654	0.66021	-1.3176	3129.6	21.43	-3.2544	80.581	-68.058	76.936	75.724	20.512	-3.7206	-6.4318	1.0847	-2.4084	31.241	-4.2903
126.4	-7.7246	49.614	-6.531	0.98217	-2.5075	0.099065	-0.18147	-0.002718	0.66021	-1.3176	3128.9	21.431	-3.256	80.581	-67.913	76.937	75.724	20.512	-3.7206	-6.4318	1.0847	-2.4084	31.241	-4.2903
126.39	-7.7285	49.617	-6.5305	0.98126	-2.5075	0.097467	-0.18036	-0.0068916	0.66021	-1.3176	3128.2	21.433	-3.2576	80.581	-67.761	76.938	75.724	20.512	-3.7206	-6.4318	1.0847	-2.4084	31.241	-4.2903
126.39	-7.7325	49.619	-6.53	0.98036	-2.5076	0.095726	-0.17904	-0.01105	0.66021	-1.3176	3127.5	21.434	-3.2593	80.581	-67.607	76.939	75.724	20.512	-3.7206	-6.4318	1.0847	-2.4084	31.241	-4.2903
126.39	-7.7365	49.622	-6.5296	0.97947	-2.5076	0.093846	-0.17749	-0.015189	0.66021	-1.3176	3126.8	21.435	-3.261	80.581	-67.451	76.94	75.724	20.512	-3.7206	-6.4318	1.0847	-2.4084	31.241	-4.2903
126.39	-7.7406	49.624	-6.5291	0.97859	-2.5077	0.091828	-0.17572	-0.019302	0.66021	-1.3176	3126.2	21.436	-3.2627	80.581	-67.294	76.941	75.724	20.512	-3.7206	-6.4318	1.0847	-2.4084	31.241	-4.2903
126.39	-7.7447	49.626	-6.5286	0.97772	-2.5078	0.089677	-0.17374	-0.023384	0.66021	-1.3176	3125.5	21.437	-3.2644	80.581	-67.137	76.941	75.724	20.512	-3.7206	-6.4318	1.0847	-2.4084	31.241	-4.2903
126.39	-7.7488	49.627	-6.5282	0.97685	-2.508	0.087396	-0.17154	-0.027431	0.66021	-1.3176	3124.8	21.438	-3.2662	80.581	-66.981	76.942	75.724	20.512	-3.7206	-6.4318	1.0847	-2.4084	31.241	-4.2903
126.39	-7.753	49.629	-6.5278	0.976	-2.5081	0.084987	-0.16914	-0.031437	0.66021	-1.3176	3124.1	21.438	-3.2679	80.581	-66.824	76.943	75.724	20.512	-3.7206	-6.4318	1.0847	-2.4084	31.241	-4.2903
126.39	-7.7572	49.63	-6.5273	0.97516	-2.5083	0.082455	-0.16653	-0.035397	0.66021	-1.3176	3123.4	21.439	-3.2697	80.581	-66.669	76.944	75.724	20.512	-3.7206	-6.4318	1.0847	-2.4084	31.241	-4.2903
126.39	-7.7615	49.63	-6.5269	0.97434	-2.5085	0.079804	-0.16373	-0.039307	0.66021	-1.3176	3122.8	21.439	-3.2715	80.581	-66.513	76.945	75.724	20.512	-3.7206	-6.4318	1.0847	-2.4084	31.241	-4.2903
126.39	-7.7657	49.631	-6.5265	0.97352	-2.5087	0.077037	-0.16072	-0.043162	0.66021	-1.3176	3122.1	21.439	-3.2733	80.581	-66.359	76.945	75.724	20.512	-3.7206	-6.4318	1.0847	-2.4084	31.241	-4.2903
126.39	-7.77	49.631	-6.5262	0.97273	-2.5089	0.074159	-0.15753	-0.046957	0.66021	-1.3176	3121.4	21.44	-3.2751	80.581	-66.205	76.946	75.724	20.512	-3.7206	-6.4318	1.0847	-2.4084	31.241	-4.2903
126.39	-7.7743	49.631	-6.5258	0.97195	-2.5091	0.071173	-0.15415	-0.050687	0.66021	-1.3176	3120.7	21.44	-3.2769	80.581	-66.053	76.947	75.724	20.512	-3.7206	-6.4318	1.0847	-2.4084	31.241	-4.2903
126.39	-7.7785	49.631	-6.5255	0.97119	-2.5094	0.068085	-0.15059	-0.054349	0.66021	-1.3176	3120.0	21.44	-3.2787	80.581	-65.901	76.948	75.724	20.512	-3.7206	-6.4318	1.0847	-2.4084	31.241	-4.2903
126.39	-7.7828	49.63	-6.5251	0.97044	-2.5097	0.064899	-0.14685	-0.057937	0.66021	-1.3176	3119.4	21.439	-3.2805	80.581	-65.75	76.948	75.724	20.512	-3.7206	-6.4318	1.0847	-2.4084	31.241	-4.2903
126.39	-7.7871	49.63	-6.5248	0.96972	-2.51	0.06162	-0.14294	-0.061447	0.66021	-1.3176	3118.7	21.439	-3.2823	80.581	-65.601	76.949	75.724	20.512	-3.7206	-6.4318	1.0847	-2.4084	31.241	-4.2903
126.39	-7.7913	49.629	-6.5245	0.96901	-2.5103	0.058252	-0.13886	-0.064875	0.66021	-1.3176	3118.0	21.439	-3.2841	80.581	-65.452	76.95	75.724	20.512	-3.7206	-6.4318	1.0847	-2.4084	31.241	-4.2903
126.39	-7.7955	49.627	-6.5242	0.96833	-2.5106	0.054801	-0.13462	-0.068217	0.66021	-1.3176	3117.3	21.438	-3.2859	80.581	-65.305	76.951	75.724	20.512	-3.7206	-6.4318	1.0847	-2.4084	31.241	-4.2903
126.39	-7.7997	49.626	-6.524	0.96767	-2.511	0.051272	-0.13023	-0.071469	0.66021	-1.3176	3116.6	21.437	-3.2877	80.581	-65.159	76.951	75.724	20.512	-3.7206	-6.4318	1.0847	-2.4084	31.241	-4.2903
126.39	-7.8039	49.624	-6.5237	0.96703	-2.5114	0.047669	-0.1257	-0.074627	0.66021	-1.3176	3116.0	21.437	-3.2894	80.581	-65.014	76.952	75.724	20.512	-3.7206	-6.4318	1.0847	-2.4084	31.241	-4.2903
126.39	-7.808	49.622	-6.5235	0.96641	-2.5117	0.043998	-0.12101	-0.077687	0.66021	-1.3176	3115.3	21.436	-3.2912	80.581	-64.871	76.953	75.724	20.512	-3.7206	-6.4318	1.0847	-2.4084	31.241	-4.2903
126.39	-7.8121	49.619	-6.5233	0.96582	-2.5121	0.040265	-0.1162	-0.080647	0.66021	-1.3176	3114.6	21.435	-3.2929	80.581	-64.729	76.954	75.724	20.512	-3.7206	-6.4318	1.0847	-2.4084	31.241	-4.2903
126.39	-7.8161	49.617	-6.5231	0.96525	-2.5125	0.036475	-0.11125	-0.083502	0.66021	-1.3176	3113.9	21.434	-3.2946	80.581	-64.589	76.954	75.724	20.512	-3.7206	-6.4318	1.0847	-2.4084	31.241	-4.2903
126.39	-7.8201	49.614	-6.5229	0.96471	-2.513	0.032632	-0.10619	-0.086249	0.66021	-1.3176	3113.2	21.432	-3.2963	80.581	-64.45	76.955	75.724	20.512	-3.7206	-6.4318	1.0847	-2.4084	31.241	-4.2903
126.39	-7.824	49.611	-6.5228	0.96419	-2.5134	0.028744	-0.101	-0.088885	0.66021	-1.3176	3112.6	21.431	-3.2979	80.581	-64.312	76.956	75.724	20.512	-3.7206	-6.4318	1.0847	-2.4084	31.241	-4.2903
126.39	-7.8278	49.607	-6.5226	0.9637	-2.5139	0.024815	-0.095707	-0.091408	0.66021	-1.3176	3111.9	21.429	-3.2995	80.58	-64.176	76.956	75.724	20.512	-3.7206	-6.4318	1.0847	-2.4084	31.241	-4.2903
126.39	-7.8316	49.604	-6.5225	0.96323	-2.5143	0.02085	-0.090312	-0.093813	0.66021	-1.3176	3111.2	21.428	-3.3011	80.58	-64.042	76.957	75.724	20.512	-3.7206	-6.4318	1.0847	-2.4084	31.241	-4.2903
126.39	-7.8353	49.6	-6.5224	0.96279	-2.5148	0.016856	-0.08482	-0.0961	0.66021	-1.3176	3110.5	21.426	-3.3027	80.58	-63.909	76.958	75.724	20.512	-3.7206	-6.4318	1.0847	-2.4084	31.241	-4.2903
126.39	-7.8389	49.596	-6.5223	0.96238	-2.5153	0.012838	-0.079241	-0.098264	0.66021	-1.3176	3109.9	21.425	-3.3042	80.58	-63.778	76.958	75.724	20.512	-3.7206	-6.4318	1.0847	-2.4084	31.241	-4.2903
126.4	-7.8425	49.592	-6.5223	0.962	-2.5158	0.0088016	-0.07358	-0.1003	0.66021	-1.3176	3109.2	21.423	-3.3057	80.58	-63.649	76.959	75.724	20.512	-3.7206	-6.4318	1.0847	-2.4084	31.241	-4.2903
126.4	-7.8459	49.588	-6.5223	0.96165	-2.5163	0.0047525	-0.067846	-0.10222	0.66021	-1.3176	3108.5	21.421	-3.3072	80.58	-63.522	76.96	75.724	20.512	-3.7206	-6.4318	1.0847	-2.4084	31.241	-4.2903
126.4	-7.8493	49.583	-6.5222	0.96132	-2.5168	0.00069612	-0.062045	-0.104	0.66021	-1.3176	3107.8	21.419	-3.3086	80.58	-63.396	76.96	75.724	20.512	-3.7206	-6.4318	1.0847	-2.4084	31.241	-4.2903
126.4	-7.8526	49.578	-6.5222	0.96103	-2.5173	-0.0033618	-0.056184	-0.10566	0.66021	-1.3176	3107.2	21.417	-3.31	80.58	-63.272	76.961	75.724	20.512	-3.7206	-6.4318	1.0847	-2.4084	31.241	-4.2903
126.4	-7.8558	49.573	-6.5223	0.96076	-2.5179	-0.0074159	-0.050272	-0.10718	0.66021	-1.3176	3106.5	21.414	-3.3114	80.58	-63.15	76.962	75.724	20.512	-3.7206	-6.4318	1.0847	-2.4084	31.241	-4.2903
126.4	-7.8589	49.568	-6.5223	0.96053	-2.5184	-0.011461	-0.044315	-0.10857	0.66021	-1.3176	3105.8	21.412	-3.3127	80.579	-63.03	76.962	75.724	20.512	-3.7206	-6.4318	1.0847	-2.4084	31.241	-4.2903
126.4	-7.8618	49.563	-6.5224	0.96032	-2.5189	-0.01549	-0.038321	-0.10982	0.66021	-1.3176	3105.1	21.41	-3.3139	80.579	-62.912	76.963	75.724	20.512	-3.7206	-6.4318	1.0847	-2.4084	31.241	-4.2903
126.41	-7.8647	49.557	-6.5225	0.96014	-2.5195	-0.0195	-0.032298	-0.11094	0.66021	-1.3176	3104.4	21.407	-3.3151	80.579	-62.796	76.964	75.724	20.512	-3.7206	-6.4318	1.0847	-2.4084	31.241	-4.2903
126.41	-7.8674	49.551	-6.5226	0.96	-2.52	-0.023484	-0.026252	-0.11192	0.66021	-1.3176	3103.8	21.405	-3.3163	80.579	-62.682	76.964	75.724	20.512	-3.7206	-6.4318	1.0847	-2.4084	31.241	-4.2903
126.41	-7.8701	49.546	-6.5227	0.95988	-2.5206	-0.027438	-0.020191	-0.11276	0.66021	-1.3176	3103.1	21.402	-3.3174	80.579	-62.569	76.965	75.724	20.512	-3.7206	-6.4318	1.0847	-2.4084	31.241	-4.2903
126.41	-7.8726	49.54	-6.5229	0.95979	-2.5212	-0.031355	-0.014124	-0.11346	0.66021	-1.3176	3102.4	21.4	-3.3185	80.579	-62.459	76.966	75.724	20.512	-3.7206	-6.4318	1.0847	-2.4084	31.241	-4.2903
126.41	-7.875	49.534	-6.523	0.95974	-2.5217	-0.035232	-0.0080562	-0.11402	0.66021	-1.3176	3101.7	21.397	-3.3195	80.579	-62.351	76.966	75.724	20.512	-3.7206	-6.4318	1.0847	-2.4084	31.241	-4.2903
126.42	-7.8773	49.527	-6.5232	0.95971	-2.5223	-0.039062	-0.0019962	-0.11445	0.66021	-1.3176	3101.1	21.394	-3.3205	80.578	-62.246	76.967	75.724	20.512	-3.7206	-6.4318	1.0847	-2.4084	31.241	-4.2903
126.42	-7.8794	49.521	-6.5234	0.95972	-2.5229	-0.042842	0.0040488	-0.11473	0.66021	-1.3176	3100.4	21.391	-3.3214	80.578	-62.142	76.967	75.724	20.512	-3.7206	-6.4318	1.0847	-2.4084	31.241	-4.2903
126.42	-7.8814	49.515	-6.5236	0.95975	-2.5235	-0.046566	0.010072	-0.11487	0.66021	-1.3176	3099.7	21.389	-3.3223	80.578	-62.04	76.968	75.724	20.512	-3.7206	-6.4318	1.0847	-2.4084	31.241	-4.2903
126.42	-7.8833	49.508	-6.5239	0.95982	-2.524	-0.050231	0.016065	-0.11488	0.66021	-1.3176	3099.0	21.386	-3.3231	80.578	-61.941	76.969	75.724	20.512	-3.7206	-6.4318	1.0847	-2.4084	31.241	-4.2903
126.42	-7.885	49.501	-6.5241	0.95991	-2.5246	-0.05383	0.022021	-0.11474	0.66021	-1.3176	3098.4	21.383	-3.3238	80.578	-61.844	76.969	75.724	20.512	-3.7206	-6.4318	1.0847	-2.4084	31.241	-4.2903
126.43	-7.8867	49.494	-6.5244	0.96004	-2.5252	-0.05736	0.027933	-0.11447	0.66021	-1.3176	3097.7	21.38	-3.3245	80.577	-61.749	76.97	75.724	20.512	-3.7206	-6.4318	1.0847	-2.4084	31.241	-4.2903
126.43	-7.8881	49.488	-6.5247	0.96019	-2.5258	-0.060817	0.033795	-0.11406	0.66021	-1.3176	3097.0	21.377	-3.3251	80.577	-61.657	76.97	75.724	20.512	-3.7206	-6.4318	1.0847	-2.4084	31.241	-4.2903
126.43	-7.8895	49.481	-6.525	0.96038	-2.5263	-0.064196	0.039598	-0.11351	0.66021	-1.3176	3096.3	21.374	-3.3257	80.577	-61.567	76.971	75.724	20.512	-3.7206	-6.4318	1.0847	-2.4084	31.241	-4.2903
126.43	-7.8907	49.474	-6.5254	0.96059	-2.5269	-0.067493	0.045336	-0.11282	0.66021	-1.3176	3095.7	21.371	-3.3262	80.577	-61.479	76.972	75.724	20.512	-3.7206	-6.4318	1.0847	-2.4084	31.241	-4.2903
126.44	-7.8917	49.467	-6.5257	0.96083	-2.5274	-0.070705	0.051002	-0.112	0.66021	-1.3176	3095.0	21.367	-3.3267	80.577	-61.393	76.972	75.724	20.512	-3.7206	-6.4318	1.0847	-2.4084	31.241	-4.2903
126.44	-7.8926	49.46	-6.5261	0.9611	-2.528	-0.073828	0.05659	-0.11105	0.66021	-1.3176	3094.3	21.364	-3.327	80.576	-61.31	76.973	75.724	20.512	-3.7206	-6.4318	1.0847	-2.4084	31.241	-4.2903
126.44	-7.8934	49.452	-6.5264	0.9614	-2.5286	-0.076859	0.062093	-0.10996	0.66021	-1.3176	3093.6	21.361	-3.3274	80.576	-61.229	76.973	75.724	20.512	-3.7206	-6.4318	1.0847	-2.4084	31.241	-4.2903
126.44	-7.894	49.445	-6.5268	0.96172	-2.5291	-0.079793	0.067504	-0.10875	0.66021	-1.3176	3093.0	21.358	-3.3276	80.576	-61.151	76.974	75.724	20.512	-3.7206	-6.4318	1.0847	-2.4084	31.241	-4.2903
126.45	-7.8945	49.438	-6.5272	0.96207	-2.5296	-0.082628	0.072817	-0.1074	0.66021	-1.3176	3092.3	21.355	-3.3279	80.576	-61.075	76.974	75.724	20.512	-3.7206	-6.4318	1.0847	-2.4084	31.241	-4.2903
126.45	-7.8948	49.431	-6.5277	0.96245	-2.5302	-0.08536	0.078025	-0.10593	0.66021	-1.3176	3091.6	21.352	-3.328	80.575	-61.001	76.975	75.724	20.512	-3.7206	-6.4318	1.0847	-2.4084	31.241	-4.2903
126.45	-7.895	49.424	-6.5281	0.96285	-2.5307	-0.087987	0.083123	-0.10434	0.66021	-1.3176	3090.9	21.348	-3.3281	80.575	-60.93	76.976	75.724	20.512	-3.7206	-6.4318	1.0847	-2.4084	31.241	-4.2903
126.45	-7.895	49.416	-6.5285	0.96328	-2.5312	-0.090506	0.088105	-0.10262	0.66021	-1.3176	3090.3	21.345	-3.3281	80.575	-60.862	76.976	75.724	20.512	-3.7206	-6.4318	1.0847	-2.4084	31.241	-4.2903
126.45	-7.8949	49.409	-6.529	0.96373	-2.5317	-0.092915	0.092965	-0.10078	0.66021	-1.3176	3089.6	21.342	-3.3281	80.575	-60.796	76.977	75.724	20.512	-3.7206	-6.4318	1.0847	-2.4084	31.241	-4.2903
126.46	-7.8946	49.402	-6.5295	0.96421	-2.5322	-0.09521	0.097696	-0.09883	0.66021	-1.3176	3088.9	21.339	-3.328	80.575	-60.732	76.977	75.724	20.512	-3.7206	-6.4318	1.0847	-2.4084	31.241	-4.2903
126.46	-7.8942	49.395	-6.5299	0.96471	-2.5327	-0.09739	0.10229	-0.096762	0.66021	-1.3176	3088.2	21.336	-3.3278	80.574	-60.671	76.978	75.724	20.512	-3.7206	-6.4318	1.0847	-2.4084	31.241	-4.2903
126.46	-7.8936	49.388	-6.5304	0.96523	-2.5332	-0.099452	0.10675	-0.094583	0.66021	-1.3176	3087.6	21.332	-3.3276	80.574	-60.613	76.978	75.724	20.512	-3.7206	-6.4318	1.0847	-2.4084	31.241	-4.2903
126.46	-7.8929	49.381	-6.5309	0.96578	-2.5337	-0.1014	0.11107	-0.092296	0.66021	-1.3176	3086.9	21.329	-3.3273	80.574	-60.557	76.979	75.724	20.512	-3.7206	-6.4318	1.0847	-2.4084	31.241	-4.2903
126.47	-7.892	49.374	-6.5315	0.96634	-2.5341	-0.10322	0.11524	-0.089903	0.66021	-1.3176	3086.2	21.326	-3.3269	80.574	-60.504	76.979	75.724	20.512	-3.7206	-6.4318	1.0847	-2.4084	31.241	-4.2903
126.47	-7.891	49.367	-6.532	0.96693	-2.5346	-0.10492	0.11925	-0.087409	0.66021	-1.3176	3085.6	21.323	-3.3265	80.573	-60.453	76.98	75.724	20.512	-3.7206	-6.4318	1.0847	-2.4084	31.241	-4.2903
126.47	-7.8899	49.36	-6.5325	0.96753	-2.535	-0.10649	0.12311	-0.084816	0.66021	-1.3176	3084.9	21.32	-3.326	80.573	-60.405	76.98	75.724	20.512	-3.7206	-6.4318	1.0847	-2.4084	31.241	-4.2903
126.47	-7.8886	49.353	-6.533	0.96816	-2.5354	-0.10794	0.1268	-0.082128	0.66021	-1.3176	3084.2	21.317	-3.3255	80.573	-60.36	76.981	75.724	20.512	-3.7206	-6.4318	1.0847	-2.4084	31.241	-4.2903
126.48	-7.8872	49.346	-6.5336	0.9688	-2.5358	-0.10926	0.13033	-0.079348	0.66021	-1.3176	3083.5	21.314	-3.3249	80.573	-60.317	76.981	75.724	20.512	-3.7206	-6.4318	1.0847	-2.4084	31.241	-4.2903
126.48	-7.8856	49.34	-6.5341	0.96946	-2.5362	-0.11046	0.13368	-0.076481	0.66021	-1.3176	3082.9	21.311	-3.3243	80.572	-60.276	76.982	75.724	20.512	-3.7206	-6.4318	1.0847	-2.4084	31.241	-4.2903
126.48	-7.8839	49.333	-6.5347	0.97014	-2.5366	-0.11153	0.13686	-0.07353	0.66021	-1.3176	3082.2	21.308	-3.3235	80.572	-60.239	76.983	75.724	20.512	-3.7206	-6.4318	1.0847	-2.4084	31.241	-4.2903
126.48	-7.882	49.327	-6.5352	0.97083	-2.5369	-0.11247	0.13987	-0.070498	0.66021	-1.3176	3081.5	21.305	-3.3228	80.572	-60.204	76.983	75.724	20.512	-3.7206	-6.4318	1.0847	-2.4084	31.241	-4.2903
126.48	-7.8801	49.32	-6.5358	0.97154	-2.5373	-0.11327	0.14269	-0.067391	0.66021	-1.3176	3080.8	21.302	-3.3219	80.571	-60.171	76.984	75.724	20.512	-3.7206	-6.4318	1.0847	-2.4084	31.241	-4.2903
126.49	-7.8779	49.314	-6.5364	0.97226	-2.5376	-0.11396	0.14533	-0.064211	0.66021	-1.3176	3080.2	21.3	-3.3211	80.571	-60.142	76.984	75.724	20.512	-3.7206	-6.4318	1.0847	-2.4084	31.241	-4.2903
126.49	-7.8757	49.308	-6.5369	0.97299	-2.5379	-0.11451	0.14778	-0.060964	0.66021	-1.3176	3079.5	21.297	-3.3201	80.571	-60.115	76.985	75.724	20.512	-3.7206	-6.4318	1.0847	-2.4084	31.241	-4.2903
126.49	-7.8733	49.302	-6.5375	0.97373	-2.5382	-0.11493	0.15004	-0.057653	0.66021	-1.3176	3078.8	21.294	-3.3191	80.571	-60.09	76.985	75.724	20.512	-3.7206	-6.4318	1.0847	-2.4084	31.241	-4.2903
126.49	-7.8708	49.297	-6.5381	0.97449	-2.5385	-0.11522	0.15211	-0.054283	0.66021	-1.3176	3078.2	21.292	-3.3181	80.57	-60.069	76.986	75.724	20.512	-3.7206	-6.4318	1.0847	-2.4084	31.241	-4.2903
126.49	-7.8682	49.291	-6.5387	0.97525	-2.5388	-0.11538	0.15398	-0.050857	0.66021	-1.3176	3077.5	21.289	-3.317	80.57	-60.049	76.986	75.724	20.512	-3.7206	-6.4318	1.0847	-2.4084	31.241	-4.2903
126.5	-7.8655	49.285	-6.5392	0.97603	-2.539	-0.11542	0.15566	-0.047382	0.66021	-1.3176	3076.8	21.287	-3.3159	80.57	-60.033	76.987	75.724	20.512	-3.7206	-6.4318	1.0847	-2.4084	31.241	-4.2903
126.5	-7.8626	49.28	-6.5398	0.97681	-2.5392	-0.11532	0.15713	-0.04386	0.66021	-1.3176	3076.1	21.285	-3.3147	80.57	-60.019	76.987	75.724	20.512	-3.7206	-6.4318	1.0847	-2.4084	31.241	-4.2903
126.5	-7.8596	49.275	-6.5404	0.9776	-2.5395	-0.1151	0.15841	-0.040296	0.66021	-1.3176	3075.5	21.282	-3.3134	80.569	-60.008	76.988	75.724	20.512	-3.7206	-6.4318	1.0847	-2.4084	31.241	-4.2903
126.5	-7.8566	49.27	-6.541	0.97839	-2.5396	-0.11476	0.15949	-0.036696	0.66021	-1.3176	3074.8	21.28	-3.3121	80.569	-60.0	76.988	75.724	20.512	-3.7206	-6.4318	1.0847	-2.4084	31.241	-4.2903
126.5	-7.8534	49.265	-6.5415	0.97919	-2.5398	-0.11429	0.16037	-0.033063	0.66021	-1.3176	3074.1	21.278	-3.3108	80.569	-59.994	76.989	75.724	20.512	-3.7206	-6.4318	1.0847	-2.4084	31.241	-4.2903
126.5	-7.8501	49.261	-6.5421	0.98	-2.54	-0.11369	0.16104	-0.029402	0.66021	-1.3176	3073.5	21.276	-3.3094	80.569	-59.991	76.989	75.724	20.512	-3.7206	-6.4318	1.0847	-2.4084	31.241	-4.2903
126.51	-7.8467	49.256	-6.5427	0.9808	-2.5401	-0.11297	0.16151	-0.025719	0.66021	-1.3176	3072.8	21.274	-3.308	80.568	-59.991	76.99	75.724	20.512	-3.7206	-6.4318	1.0847	-2.4084	31.241	-4.2903
126.51	-7.8432	49.252	-6.5432	0.98161	-2.5402	-0.11214	0.16178	-0.022017	0.66021	-1.3176	3072.1	21.272	-3.3065	80.568	-59.993	76.99	75.724	20.512	-3.7206	-6.4318	1.0847	-2.4084	31.241	-4.2903
126.51	-7.8396	49.248	-6.5438	0.98242	-2.5403	-0.11118	0.16185	-0.018301	0.66021	-1.3176	3071.4	21.27	-3.305	80.568	-59.998	76.991	75.724	20.512	-3.7206	-6.4318	1.0847	-2.4084	31.241	-4.2903
126.51	-7.836	49.244	-6.5444	0.98323	-2.5404	-0.1101	0.16171	-0.014576	0.66021	-1.3176	3070.8	21.269	-3.3035	80.568	-60.005	76.992	75.724	20.512	-3.7206	-6.4318	1.0847	-2.4084	31.241	-4.2903
126.51	-7.8322	49.241	-6.5449	0.98404	-2.5405	-0.10891	0.16137	-0.010846	0.66021	-1.3176	3070.1	21.267	-3.3019	80.567	-60.015	76.992	75.724	20.512	-3.7206	-6.4318	1.0847	-2.4084	31.241	-4.2903
126.51	-7.8284	49.237	-6.5454	0.98484	-2.5405	-0.10761	0.16083	-0.007117	0.66021	-1.3176	3069.4	21.266	-3.3003	80.567	-60.028	76.993	75.724	20.512	-3.7206	-6.4318	1.0847	-2.4084	31.241	-4.2903
126.51	-7.8245	49.234	-6.546	0.98565	-2.5405	-0.10619	0.16009	-0.0033927	0.66021	-1.3176	3068.7	21.264	-3.2987	80.567	-60.043	76.993	75.724	20.512	-3.7206	-6.4318	1.0847	-2.4084	31.241	-4.2903
126.51	-7.8205	49.231	-6.5465	0.98644	-2.5406	-0.10466	0.15914	0.00032197	0.66021	-1.3176	3068.1	21.263	-3.297	80.567	-60.061	76.994	75.724	20.512	-3.7206	-6.4318	1.0847	-2.4084	31.241	-4.2903
126.52	-7.8164	49.229	-6.547	0.98724	-2.5405	-0.10303	0.15801	0.0040225	0.66021	-1.3176	3067.4	21.262	-3.2953	80.566	-60.082	76.994	75.724	20.512	-3.7206	-6.4318	1.0847	-2.4084	31.241	-4.2903
126.52	-7.8123	49.226	-6.5475	0.98802	-2.5405	-0.10129	0.15667	0.0077042	0.66021	-1.3176	3066.7	21.261	-3.2936	80.566	-60.105	76.995	75.724	20.512	-3.7206	-6.4318	1.0847	-2.4084	31.241	-4.2903
126.52	-7.8081	49.224	-6.548	0.9888	-2.5405	-0.099442	0.15514	0.011363	0.66021	-1.3176	3066.1	21.26	-3.2918	80.566	-60.131	76.995	75.724	20.512	-3.7206	-6.4318	1.0847	-2.4084	31.241	-4.2903
126.52	-7.8039	49.222	-6.5485	0.98958	-2.5404	-0.097499	0.15342	0.014993	0.66021	-1.3176	3065.4	21.259	-3.29	80.566	-60.159	76.996	75.724	20.512	-3.7206	-6.4318	1.0847	-2.4084	31.241	-4.2903
126.52	-7.7996	49.22	-6.549	0.99034	-2.5403	-0.095458	0.15151	0.018591	0.66021	-1.3176	3064.7	21.258	-3.2883	80.566	-60.19	76.996	75.724	20.512	-3.7206	-6.4318	1.0847	-2.4084	31.241	-4.2903
126.52	-7.7953	49.218	-6.5495	0.99109	-2.5402	-0.093322	0.14942	0.022153	0.66021	-1.3176	3064.0	21.257	-3.2864	80.565	-60.223	76.997	75.724	20.512	-3.7206	-6.4318	1.0847	-2.4084	31.241	-4.2903
126.52	-7.791	49.217	-6.55	0.99183	-2.5401	-0.091094	0.14714	0.025673	0.66021	-1.3176	3063.4	21.257	-3.2846	80.565	-60.259	76.998	75.724	20.512	-3.7206	-6.4318	1.0847	-2.4084	31.241	-4.2903
126.52	-7.7866	49.216	-6.5504	0.99256	-2.54	-0.088777	0.14468	0.029148	0.66021	-1.3176	3062.7	21.256	-3.2828	80.565	-60.297	76.998	75.724	20.512	-3.7206	-6.4318	1.0847	-2.4084	31.241	-4.2903
126.52	-7.7822	49.215	-6.5508	0.99328	-2.5398	-0.086373	0.14204	0.032573	0.66021	-1.3176	3062.0	21.256	-3.2809	80.565	-60.338	76.999	75.724	20.512	-3.7206	-6.4318	1.0847	-2.4084	31.241	-4.2903
126.52	-7.7777	49.214	-6.5513	0.99398	-2.5396	-0.083887	0.13923	0.035945	0.66021	-1.3176	3061.4	21.255	-3.279	80.565	-60.382	76.999	75.724	20.512	-3.7206	-6.4318	1.0847	-2.4084	31.241	-4.2903
126.52	-7.7732	49.214	-6.5517	0.99467	-2.5394	-0.08132	0.13625	0.039258	0.66021	-1.3176	3060.7	21.255	-3.2772	80.564	-60.427	77.0	75.724	20.512	-3.7206	-6.4318	1.0847	-2.4084	31.241	-4.2903
126.52	-7.7688	49.214	-6.5521	0.99534	-2.5392	-0.078676	0.13311	0.04251	0.66021	-1.3176	3060.0	21.255	-3.2753	80.564	-60.476	77.001	75.724	20.512	-3.7206	-6.4318	1.0847	-2.4084	31.241	-4.2903
126.52	-7.7643	49.214	-6.5525	0.996	-2.539	-0.075958	0.1298	0.045696	0.66021	-1.3176	3059.3	21.255	-3.2734	80.564	-60.526	77.001	75.724	20.512	-3.7206	-6.4318	1.0847	-2.4084	31.241	-4.2903
126.52	-7.7598	49.214	-6.5528	0.99664	-2.5388	-0.073169	0.12634	0.048812	0.66021	-1.3176	3058.7	21.255	-3.2715	80.564	-60.579	77.002	75.724	20.512	-3.7206	-6.4318	1.0847	-2.4084	31.241	-4.2903
126.52	-7.7553	49.215	-6.5532	0.99726	-2.5385	-0.070314	0.12272	0.051855	0.66021	-1.3176	3058.0	21.256	-3.2696	80.564	-60.635	77.002	75.724	20.512	-3.7206	-6.4318	1.0847	-2.4084	31.241	-4.2903
126.52	-7.7508	49.216	-6.5535	0.99787	-2.5383	-0.067395	0.11896	0.054822	0.66021	-1.3176	3057.3	21.256	-3.2677	80.563	-60.693	77.003	75.724	20.512	-3.7206	-6.4318	1.0847	-2.4084	31.241	-4.2903
126.52	-7.7463	49.217	-6.5539	0.99845	-2.538	-0.064415	0.11506	0.057707	0.66021	-1.3176	3056.6	21.256	-3.2658	80.563	-60.753	77.004	75.724	20.512	-3.7206	-6.4318	1.0847	-2.4084	31.241	-4.2903
126.52	-7.7418	49.218	-6.5542	0.99902	-2.5377	-0.061379	0.11102	0.060509	0.66021	-1.3176	3056.0	21.257	-3.264	80.563	-60.815	77.004	75.724	20.512	-3.7206	-6.4318	1.0847	-2.4084	31.241	-4.2903
126.52	-7.7374	49.219	-6.5545	0.99956	-2.5374	-0.05829	0.10685	0.063224	0.66021	-1.3176	3055.3	21.258	-3.2621	80.563	-60.88	77.005	75.724	20.512	-3.7206	-6.4318	1.0847	-2.4084	31.241	-4.2903
126.52	-7.733	49.221	-6.5548	1.0001	-2.5371	-0.055151	0.10255	0.065849	0.66021	-1.3176	3054.6	21.259	-3.2602	80.563	-60.947	77.005	75.724	20.512	-3.7206	-6.4318	1.0847	-2.4084	31.241	-4.2903
126.52	-7.7286	49.223	-6.555	1.0006	-2.5367	-0.051966	0.098128	0.06838	0.66021	-1.3176	3053.9	21.259	-3.2584	80.563	-61.016	77.006	75.724	20.512	-3.7206	-6.4318	1.0847	-2.4084	31.241	-4.2903
126.51	-7.7243	49.225	-6.5553	1.0011	-2.5364	-0.048739	0.093593	0.070816	0.66021	-1.3176	3053.3	21.26	-3.2566	80.562	-61.088	77.007	75.724	20.512	-3.7206	-6.4318	1.0847	-2.4084	31.241	-4.2903
126.51	-7.72	49.228	-6.5555	1.0015	-2.536	-0.045473	0.08895	0.073152	0.66021	-1.3176	3052.6	21.261	-3.2548	80.562	-61.161	77.007	75.724	20.512	-3.7206	-6.4318	1.0847	-2.4084	31.241	-4.2903
126.51	-7.7157	49.23	-6.5557	1.002	-2.5356	-0.042173	0.084204	0.075386	0.66021	-1.3176	3051.9	21.263	-3.253	80.562	-61.237	77.008	75.724	20.512	-3.7206	-6.4318	1.0847	-2.4084	31.241	-4.2903
126.51	-7.7115	49.233	-6.5559	1.0024	-2.5353	-0.038842	0.079362	0.077517	0.66021	-1.3176	3051.3	21.264	-3.2512	80.562	-61.315	77.009	75.724	20.512	-3.7206	-6.4318	1.0847	-2.4084	31.241	-4.2903
126.51	-7.7073	49.236	-6.5561	1.0028	-2.5349	-0.035483	0.074429	0.07954	0.66021	-1.3176	3050.6	21.265	-3.2494	80.562	-61.395	77.009	75.724	20.512	-3.7206	-6.4318	1.0847	-2.4084	31.241	-4.2903
126.51	-7.7032	49.239	-6.5563	1.0031	-2.5345	-0.032102	0.069412	0.081455	0.66021	-1.3176	3049.9	21.267	-3.2477	80.562	-61.477	77.01	75.724	20.512	-3.7206	-6.4318	1.0847	-2.4084	31.241	-4.2903
126.51	-7.6992	49.243	-6.5565	1.0034	-2.5341	-0.0287	0.064318	0.083259	0.66021	-1.3176	3049.2	21.268	-3.246	80.562	-61.562	77.01	75.724	20.512	-3.7206	-6.4318	1.0847	-2.4084	31.241	-4.2903
126.51	-7.6952	49.246	-6.5566	1.0038	-2.5336	-0.025284	0.059153	0.084951	0.66021	-1.3176	3048.6	21.27	-3.2444	80.561	-61.648	77.011	75.724	20.512	-3.7206	-6.4318	1.0847	-2.4084	31.241	-4.2903
126.51	-7.6913	49.25	-6.5567	1.004	-2.5332	-0.021855	0.053923	0.086527	0.66021	-1.3176	3047.9	21.272	-3.2427	80.561	-61.736	77.012	75.724	20.512	-3.7206	-6.4318	1.0847	-2.4084	31.241	-4.2903
126.5	-7.6875	49.254	-6.5568	1.0043	-2.5328	-0.018419	0.048637	0.087987	0.66021	-1.3176	3047.2	21.273	-3.2411	80.561	-61.826	77.012	75.724	20.512	-3.7206	-6.4318	1.0847	-2.4084	31.241	-4.2903
126.5	-7.6838	49.258	-6.5569	1.0045	-2.5323	-0.014979	0.043299	0.08933	0.66021	-1.3176	3046.5	21.275	-3.2395	80.561	-61.918	77.013	75.724	20.512	-3.7206	-6.4318	1.0847	-2.4084	31.241	-4.2903
126.5	-7.6801	49.262	-6.557	1.0047	-2.5319	-0.011539	0.037918	0.090553	0.66021	-1.3176	3045.9	21.277	-3.238	80.561	-62.012	77.014	75.724	20.512	-3.7206	-6.4318	1.0847	-2.4084	31.241	-4.2903
126.5	-7.6766	49.267	-6.557	1.0049	-2.5314	-0.0081036	0.0325	0.091655	0.66021	-1.3176	3045.2	21.279	-3.2365	80.561	-62.108	77.014	75.724	20.512	-3.7206	-6.4318	1.0847	-2.4084	31.241	-4.2903
126.5	-7.6731	49.271	-6.557	1.0051	-2.531	-0.0046759	0.027052	0.092636	0.66021	-1.3176	3044.5	21.281	-3.235	80.561	-62.206	77.015	75.724	20.512	-3.7206	-6.4318	1.0847	-2.4084	31.241	-4.2903
126.49	-7.6698	49.276	-6.557	1.0052	-2.5305	-0.0012601	0.02158	0.093495	0.66021	-1.3176	3043.8	21.283	-3.2336	80.561	-62.305	77.016	75.724	20.512	-3.7206	-6.4318	1.0847	-2.4084	31.241	-4.2903
126.49	-7.6665	49.281	-6.557	1.0053	-2.53	0.0021399	0.016093	0.094231	0.66021	-1.3176	3043.2	21.286	-3.2323	80.561	-62.406	77.016	75.724	20.512	-3.7206	-6.4318	1.0847	-2.4084	31.241	-4.2903
126.49	-7.6633	49.286	-6.557	1.0053	-2.5296	0.0055201	0.010596	0.094843	0.66021	-1.3176	3042.5	21.288	-3.2309	80.56	-62.509	77.017	75.724	20.512	-3.7206	-6.4318	1.0847	-2.4084	31.241	-4.2903
126.49	-7.6603	49.291	-6.557	1.0054	-2.5291	0.0088765	0.0050976	0.095331	0.66021	-1.3176	3041.8	21.29	-3.2296	80.56	-62.613	77.018	75.724	20.512	-3.7206	-6.4318	1.0847	-2.4084	31.241	-4.2903
126.49	-7.6573	49.297	-6.5569	1.0054	-2.5286	0.012205	-0.00039645	0.095694	0.66021	-1.3176	3041.1	21.293	-3.2284	80.56	-62.72	77.019	75.724	20.512	-3.7206	-6.4318	1.0847	-2.4084	31.241	-4.2903
126.48	-7.6545	49.302	-6.5569	1.0054	-2.5281	0.015503	-0.0058788	0.095933	0.66021	-1.3176	3040.4	21.295	-3.2272	80.56	-62.827	77.019	75.724	20.512	-3.7206	-6.4318	1.0847	-2.4084	31.241	-4.2903
126.48	-7.6518	49.308	-6.5568	1.0053	-2.5276	0.018765	-0.011342	0.096047	0.66021	-1.3176	3039.8	21.298	-3.2261	80.56	-62.937	77.02	75.724	20.512	-3.7206	-6.4318	1.0847	-2.4084	31.241	-4.2903
126.48	-7.6492	49.313	-6.5567	1.0053	-2.5272	0.021988	-0.016781	0.096037	0.66021	-1.3176	3039.1	21.3	-3.225	80.56	-63.047	77.021	75.724	20.512	-3.7206	-6.4318	1.0847	-2.4084	31.241	-4.2903
126.48	-7.6468	49.319	-6.5566	1.0052	-2.5267	0.025169	-0.022187	0.095903	0.66021	-1.3176	3038.4	21.303	-3.224	80.56	-63.16	77.021	75.724	20.512	-3.7206	-6.4318	1.0847	-2.4084	31.241	-4.2903
126.48	-7.6444	49.325	-6.5564	1.005	-2.5262	0.028302	-0.027554	0.095645	0.66021	-1.3176	3037.7	21.305	-3.223	80.56	-63.273	77.022	75.724	20.512	-3.7206	-6.4318	1.0847	-2.4084	31.241	-4.2903
126.47	-7.6422	49.331	-6.5563	1.0049	-2.5257	0.031386	-0.032875	0.095265	0.66021	-1.3176	3037.1	21.308	-3.222	80.56	-63.388	77.023	75.724	20.512	-3.7206	-6.4318	1.0847	-2.4084	31.241	-4.2903
126.47	-7.6401	49.337	-6.5561	1.0047	-2.5252	0.034415	-0.038144	0.094762	0.66021	-1.3176	3036.4	21.311	-3.2212	80.56	-63.504	77.023	75.724	20.512	-3.7206	-6.4318	1.0847	-2.4084	31.241	-4.2903
126.47	-7.6382	49.343	-6.5559	1.0045	-2.5248	0.037387	-0.043354	0.094138	0.66021	-1.3176	3035.7	21.314	-3.2203	80.56	-63.622	77.024	75.724	20.512	-3.7206	-6.4318	1.0847	-2.4084	31.241	-4.2903
126.47	-7.6363	49.349	-6.5557	1.0043	-2.5243	0.040298	-0.048499	0.093395	0.66021	-1.3176	3035.0	21.316	-3.2196	80.56	-63.741	77.025	75.724	20.512	-3.7206	-6.4318	1.0847	-2.4084	31.241	-4.2903
126.46	-7.6347	49.355	-6.5555	1.004	-2.5238	0.043144	-0.053572	0.092532	0.66021	-1.3176	3034.4	21.319	-3.2189	80.559	-63.861	77.026	75.724	20.512	-3.7206	-6.4318	1.0847	-2.4084	31.241	-4.2903
126.46	-7.6331	49.361	-6.5553	1.0037	-2.5234	0.045922	-0.058567	0.091552	0.66021	-1.3176	3033.7	21.322	-3.2182	80.559	-63.982	77.026	75.724	20.512	-3.7206	-6.4318	1.0847	-2.4084	31.241	-4.2903
126.46	-7.6317	49.368	-6.5551	1.0034	-2.5229	0.048628	-0.063478	0.090456	0.66021	-1.3176	3033.0	21.325	-3.2176	80.559	-64.104	77.027	75.724	20.512	-3.7206	-6.4318	1.0847	-2.4084	31.241	-4.2903
126.46	-7.6304	49.374	-6.5548	1.0031	-2.5225	0.05126	-0.068299	0.089245	0.66021	-1.3176	3032.3	21.328	-3.2171	80.559	-64.227	77.028	75.724	20.512	-3.7206	-6.4318	1.0847	-2.4084	31.241	-4.2903
126.45	-7.6293	49.38	-6.5546	1.0027	-2.522	0.053814	-0.073025	0.087923	0.66021	-1.3176	3031.6	21.331	-3.2166	80.559	-64.351	77.028	75.724	20.512	-3.7206	-6.4318	1.0847	-2.4084	31.241	-4.2903
126.45	-7.6283	49.386	-6.5543	1.0024	-2.5216	0.056288	-0.077649	0.086489	0.66021	-1.3176	3031.0	21.333	-3.2162	80.559	-64.476	77.029	75.724	20.512	-3.7206	-6.4318	1.0847	-2.4084	31.241	-4.2903
126.45	-7.6275	49.393	-6.554	1.002	-2.5212	0.058676	-0.082165	0.084947	0.66021	-1.3176	3030.3	21.336	-3.2158	80.559	-64.602	77.03	75.724	20.512	-3.7206	-6.4318	1.0847	-2.4084	31.241	-4.2903
126.45	-7.6267	49.399	-6.5537	1.0015	-2.5207	0.060978	-0.086569	0.083299	0.66021	-1.3176	3029.6	21.339	-3.2155	80.559	-64.728	77.031	75.724	20.512	-3.7206	-6.4318	1.0847	-2.4084	31.241	-4.2903
126.44	-7.6262	49.405	-6.5534	1.0011	-2.5203	0.06319	-0.090855	0.081547	0.66021	-1.3176	3028.9	21.342	-3.2153	80.559	-64.855	77.031	75.724	20.512	-3.7206	-6.4318	1.0847	-2.4084	31.241	-4.2903
126.44	-7.6258	49.412	-6.5531	1.0006	-2.5199	0.06531	-0.095018	0.079693	0.66021	-1.3176	3028.3	21.345	-3.2151	80.559	-64.983	77.032	75.724	20.512	-3.7206	-6.4318	1.0847	-2.4084	31.241	-4.2903
126.44	-7.6255	49.418	-6.5527	1.0002	-2.5195	0.067334	-0.099053	0.07774	0.66021	-1.3176	3027.6	21.348	-3.215	80.559	-65.11	77.033	75.724	20.512	-3.7206	-6.4318	1.0847	-2.4084	31.241	-4.2903
126.44	-7.6253	49.424	-6.5524	0.99965	-2.5192	0.06926	-0.10296	0.075691	0.66021	-1.3176	3026.9	21.351	-3.215	80.559	-65.239	77.033	75.724	20.512	-3.7206	-6.4318	1.0847	-2.4084	31.241	-4.2903
126.43	-7.6253	49.43	-6.552	0.99913	-2.5188	0.071086	-0.10672	0.073548	0.66021	-1.3176	3026.2	21.353	-3.215	80.559	-65.367	77.034	75.724	20.512	-3.7206	-6.4318	1.0847	-2.4084	31.241	-4.2903
126.43	-7.6255	49.436	-6.5517	0.99858	-2.5184	0.072809	-0.11034	0.071315	0.66021	-1.3176	3025.5	21.356	-3.215	80.559	-65.496	77.035	75.724	20.512	-3.7206	-6.4318	1.0847	-2.4084	31.241	-4.2903
126.43	-7.6257	49.442	-6.5513	0.99802	-2.5181	0.074427	-0.11382	0.068994	0.66021	-1.3176	3024.9	21.359	-3.2151	80.559	-65.625	77.036	75.724	20.512	-3.7206	-6.4318	1.0847	-2.4084	31.241	-4.2903
126.43	-7.6261	49.448	-6.5509	0.99745	-2.5177	0.075939	-0.11715	0.066588	0.66021	-1.3176	3024.2	21.362	-3.2153	80.558	-65.753	77.036	75.724	20.512	-3.7206	-6.4318	1.0847	-2.4084	31.241	-4.2903
126.42	-7.6267	49.454	-6.5506	0.99685	-2.5174	0.077342	-0.12032	0.064101	0.66021	-1.3176	3023.5	21.364	-3.2155	80.558	-65.881	77.037	75.724	20.512	-3.7206	-6.4318	1.0847	-2.4084	31.241	-4.2903
126.42	-7.6274	49.46	-6.5502	0.99624	-2.5171	0.078634	-0.12334	0.061536	0.66021	-1.3176	3022.8	21.367	-3.2158	80.558	-66.009	77.038	75.724	20.512	-3.7206	-6.4318	1.0847	-2.4084	31.241	-4.2903
126.42	-7.6282	49.466	-6.5498	0.99562	-2.5168	0.079813	-0.12619	0.058896	0.66021	-1.3176	3022.1	21.369	-3.2162	80.558	-66.135	77.038	75.724	20.512	-3.7206	-6.4318	1.0847	-2.4084	31.241	-4.2903
126.42	-7.6291	49.471	-6.5494	0.99498	-2.5165	0.080879	-0.12889	0.056184	0.66021	-1.3176	3021.5	21.372	-3.2166	80.558	-66.261	77.039	75.724	20.512	-3.7206	-6.4318	1.0847	-2.4084	31.241	-4.2903
126.41	-7.6302	49.477	-6.549	0.99433	-2.5162	0.081829	-0.13141	0.053405	0.66021	-1.3176	3020.8	21.375	-3.217	80.558	-66.385	77.04	75.724	20.512	-3.7206	-6.4318	1.0847	-2.4084	31.241	-4.2903
126.41	-7.6314	49.482	-6.5486	0.99367	-2.516	0.082663	-0.13377	0.050562	0.66021	-1.3176	3020.1	21.377	-3.2176	80.558	-66.507	77.041	75.724	20.512	-3.7206	-6.4318	1.0847	-2.4084	31.241	-4.2903
126.41	-7.6327	49.487	-6.5481	0.99299	-2.5157	0.083379	-0.13595	0.047658	0.66021	-1.3176	3019.4	21.379	-3.2181	80.558	-66.627	77.041	75.724	20.512	-3.7206	-6.4318	1.0847	-2.4084	31.241	-4.2903
126.41	-7.6342	49.492	-6.5477	0.99231	-2.5155	0.083977	-0.13796	0.044697	0.66021	-1.3176	3018.7	21.382	-3.2187	80.558	-66.743	77.042	75.724	20.512	-3.7206	-6.4318	1.0847	-2.4084	31.241	-4.2903
126.41	-7.6358	49.497	-6.5473	0.99161	-2.5153	0.084455	-0.13979	0.041683	0.66021	-1.3176	3018.1	21.384	-3.2194	80.558	-66.856	77.043	75.724	20.512	-3.7206	-6.4318	1.0847	-2.4084	31.241	-4.2903
126.4	-7.6375	49.502	-6.5469	0.99091	-2.5151	0.084813	-0.14144	0.03862	0.66021	-1.3176	3017.4	21.386	-3.2201	80.558	-66.965	77.043	75.724	20.512	-3.7206	-6.4318	1.0847	-2.4084	31.241	-4.2903
126.4	-7.6393	49.507	-6.5464	0.9902	-2.5149	0.085051	-0.14292	0.035512	0.66021	-1.3176	3016.7	21.388	-3.2209	80.558	-67.068	77.044	75.724	20.512	-3.7206	-6.4318	1.0847	-2.4084	31.241	-4.2903
126.4	-7.6412	49.511	-6.546	0.98948	-2.5147	0.085167	-0.14421	0.032363	0.66021	-1.3176	3016.0	21.391	-3.2217	80.558	-67.163	77.045	75.724	20.512	-3.7206	-6.4318	1.0847	-2.4084	31.241	-4.2903
126.4	-7.6432	49.516	-6.5456	0.98876	-2.5146	0.085163	-0.14532	0.029176	0.66021	-1.3176	3015.4	21.393	-3.2226	80.557	-67.25	77.045	75.724	20.512	-3.7206	-6.4318	1.0847	-2.4084	31.241	-4.2903
126.4	-7.6453	49.52	-6.5452	0.98803	-2.5144	0.085038	-0.14625	0.025956	0.66021	-1.3176	3014.7	21.395	-3.2235	80.557	-67.327	77.046	75.724	20.512	-3.7206	-6.4318	1.0847	-2.4084	31.241	-4.2903
126.39	-7.6476	49.524	-6.5447	0.9873	-2.5143	0.084792	-0.14699	0.022707	0.66021	-1.3176	3014.0	21.396	-3.2244	80.557	-67.391	77.047	75.724	20.512	-3.7206	-6.4318	1.0847	-2.4084	31.241	-4.2903
126.39	-7.6499	49.528	-6.5443	0.98656	-2.5142	0.084425	-0.14754	0.019432	0.66021	-1.3176	3013.3	21.398	-3.2254	80.557	-67.439	77.048	75.724	20.512	-3.7206	-6.4318	1.0847	-2.4084	31.241	-4.2903
126.39	-7.6523	49.532	-6.5439	0.98582	-2.5141	0.083938	-0.14792	0.016137	0.66021	-1.3176	3012.6	21.4	-3.2264	80.557	-67.471	77.048	75.724	20.512	-3.7206	-6.4318	1.0847	-2.4084	31.241	-4.2903
126.39	-7.6548	49.535	-6.5435	0.98508	-2.514	0.083332	-0.1481	0.012825	0.66021	-1.3176	3012.0	21.402	-3.2275	80.557	-67.485	77.049	75.724	20.512	-3.7206	-6.4318	1.0847	-2.4084	31.241	-4.2903
126.39	-7.6574	49.538	-6.5431	0.98434	-2.514	0.082608	-0.14811	0.0095001	0.66021	-1.3176	3011.3	21.403	-3.2286	80.557	-67.479	77.05	75.724	20.512	-3.7206	-6.4318	1.0847	-2.4084	31.241	-4.2903
126.38	-7.6601	49.541	-6.5427	0.9836	-2.5139	0.081766	-0.14793	0.0061667	0.66021	-1.3176	3010.6	21.405	-3.2297	80.557	-67.455	77.05	75.724	20.512	-3.7206	-6.4318	1.0847	-2.4084	31.241	-4.2903
126.38	-7.6629	49.544	-6.5423	0.98286	-2.5139	0.080807	-0.14756	0.0028288	0.66021	-1.3176	3009.9	21.406	-3.2309	80.557	-67.413	77.051	75.724	20.512	-3.7206	-6.4318	1.0847	-2.4084	31.241	-4.2903
126.38	-7.6657	49.547	-6.5419	0.98212	-2.5139	0.079734	-0.14701	-0.00050938	0.66021	-1.3176	3009.2	21.407	-3.2321	80.556	-67.355	77.052	75.724	20.512	-3.7206	-6.4318	1.0847	-2.4084	31.241	-4.2903
126.38	-7.6686	49.55	-6.5415	0.98139	-2.5139	0.078547	-0.14628	-0.0038437	0.66021	-1.3176	3008.6	21.409	-3.2333	80.556	-67.284	77.052	75.724	20.512	-3.7206	-6.4318	1.0847	-2.4084	31.241	-4.2903
126.38	-7.6716	49.552	-6.5411	0.98066	-2.514	0.077247	-0.14537	-0.00717	0.66021	-1.3176	3007.9	21.41	-3.2346	80.556	-67.201	77.053	75.724	20.512	-3.7206	-6.4318	1.0847	-2.4084	31.241	-4.2903
126.38	-7.6746	49.554	-6.5407	0.97994	-2.514	0.075838	-0.14429	-0.010484	0.66021	-1.3176	3007.2	21.411	-3.2359	80.556	-67.108	77.053	75.724	20.512	-3.7206	-6.4318	1.0847	-2.4084	31.241	-4.2903
126.38	-7.6777	49.556	-6.5403	0.97922	-2.5141	0.074321	-0.14302	-0.013782	0.66021	-1.3176	3006.5	21.412	-3.2372	80.556	-67.009	77.054	75.724	20.512	-3.7206	-6.4318	1.0847	-2.4084	31.241	-4.2903
126.38	-7.6808	49.558	-6.5399	0.97851	-2.5141	0.072697	-0.14158	-0.01706	0.66021	-1.3176	3005.8	21.412	-3.2385	80.556	-66.903	77.055	75.724	20.512	-3.7206	-6.4318	1.0847	-2.4084	31.241	-4.2903
126.37	-7.684	49.559	-6.5396	0.9778	-2.5142	0.070969	-0.13997	-0.020313	0.66021	-1.3176	3005.2	21.413	-3.2399	80.556	-66.792	77.055	75.724	20.512	-3.7206	-6.4318	1.0847	-2.4084	31.241	-4.2903
126.37	-7.6873	49.56	-6.5392	0.97711	-2.5143	0.06914	-0.13819	-0.023538	0.66021	-1.3176	3004.5	21.414	-3.2412	80.555	-66.677	77.056	75.724	20.512	-3.7206	-6.4318	1.0847	-2.4084	31.241	-4.2903
126.37	-7.6905	49.561	-6.5389	0.97642	-2.5145	0.067212	-0.13624	-0.026731	0.66021	-1.3176	3003.8	21.414	-3.2426	80.555	-66.56	77.057	75.724	20.512	-3.7206	-6.4318	1.0847	-2.4084	31.241	-4.2903
126.37	-7.6938	49.562	-6.5386	0.97575	-2.5146	0.065188	-0.13412	-0.029888	0.66021	-1.3176	3003.1	21.415	-3.244	80.555	-66.44	77.057	75.724	20.512	-3.7206	-6.4318	1.0847	-2.4084	31.241	-4.2903
126.37	-7.6972	49.563	-6.5382	0.97508	-2.5148	0.063071	-0.13185	-0.033005	0.66021	-1.3176	3002.4	21.415	-3.2454	80.555	-66.318	77.058	75.724	20.512	-3.7206	-6.4318	1.0847	-2.4084	31.241	-4.2903
126.37	-7.7005	49.563	-6.5379	0.97443	-2.5149	0.060863	-0.12941	-0.036078	0.66021	-1.3176	3001.8	21.415	-3.2469	80.555	-66.195	77.058	75.724	20.512	-3.7206	-6.4318	1.0847	-2.4084	31.241	-4.2903
126.37	-7.7039	49.563	-6.5376	0.97379	-2.5151	0.058567	-0.12682	-0.039103	0.66021	-1.3176	3001.1	21.416	-3.2483	80.554	-66.072	77.059	75.724	20.512	-3.7206	-6.4318	1.0847	-2.4084	31.241	-4.2903
126.37	-7.7073	49.563	-6.5373	0.97316	-2.5153	0.056187	-0.12408	-0.042077	0.66021	-1.3176	3000.4	21.416	-3.2497	80.554	-65.947	77.06	75.724	20.512	-3.7206	-6.4318	1.0847	-2.4084	31.241	-4.2903
126.37	-7.7107	49.563	-6.5371	0.97255	-2.5155	0.053727	-0.12119	-0.044996	0.66021	-1.3176	2999.7	21.416	-3.2512	80.554	-65.822	77.06	75.724	20.512	-3.7206	-6.4318	1.0847	-2.4084	31.241	-4.2903
126.37	-7.7141	49.563	-6.5368	0.97195	-2.5158	0.051189	-0.11816	-0.047857	0.66021	-1.3176	2999.0	21.416	-3.2526	80.554	-65.697	77.061	75.724	20.512	-3.7206	-6.4318	1.0847	-2.4084	31.241	-4.2903
126.37	-7.7175	49.562	-6.5366	0.97137	-2.516	0.048577	-0.11498	-0.050656	0.66021	-1.3176	2998.4	21.415	-3.2541	80.554	-65.572	77.061	75.724	20.512	-3.7206	-6.4318	1.0847	-2.4084	31.241	-4.2903
126.37	-7.721	49.561	-6.5363	0.9708	-2.5163	0.045895	-0.11167	-0.05339	0.66021	-1.3176	2997.7	21.415	-3.2555	80.553	-65.448	77.062	75.724	20.512	-3.7206	-6.4318	1.0847	-2.4084	31.241	-4.2903
126.37	-7.7243	49.56	-6.5361	0.97025	-2.5166	0.043146	-0.10823	-0.056055	0.66021	-1.3176	2997.0	21.415	-3.257	80.553	-65.323	77.063	75.724	20.512	-3.7206	-6.4318	1.0847	-2.4084	31.241	-4.2903
126.37	-7.7277	49.558	-6.5359	0.96972	-2.5168	0.040334	-0.10467	-0.058649	0.66021	-1.3176	2996.3	21.414	-3.2584	80.553	-65.199	77.063	75.724	20.512	-3.7206	-6.4318	1.0847	-2.4084	31.241	-4.2903
126.37	-7.7311	49.557	-6.5357	0.9692	-2.5171	0.037464	-0.10098	-0.061168	0.66021	-1.3176	2995.6	21.413	-3.2598	80.553	-65.076	77.064	75.724	20.512	-3.7206	-6.4318	1.0847	-2.4084	31.241	-4.2903
126.37	-7.7344	49.555	-6.5355	0.96871	-2.5175	0.034539	-0.097173	-0.063609	0.66021	-1.3176	2995.0	21.413	-3.2613	80.553	-64.954	77.064	75.724	20.512	-3.7206	-6.4318	1.0847	-2.4084	31.241	-4.2903
126.37	-7.7377	49.553	-6.5353	0.96823	-2.5178	0.031563	-0.093256	-0.065969	0.66021	-1.3176	2994.3	21.412	-3.2627	80.552	-64.832	77.065	75.724	20.512	-3.7206	-6.4318	1.0847	-2.4084	31.241	-4.2903
126.37	-7.741	49.551	-6.5352	0.96777	-2.5181	0.02854	-0.089232	-0.068245	0.66021	-1.3176	2993.6	21.411	-3.2641	80.552	-64.711	77.065	75.724	20.512	-3.7206	-6.4318	1.0847	-2.4084	31.241	-4.2903
126.37	-7.7443	49.548	-6.5351	0.96734	-2.5185	0.025475	-0.085105	-0.070435	0.66021	-1.3176	2992.9	21.41	-3.2654	80.552	-64.591	77.066	75.724	20.512	-3.7206	-6.4318	1.0847	-2.4084	31.241	-4.2903
126.37	-7.7475	49.546	-6.5349	0.96692	-2.5188	0.022372	-0.080883	-0.072536	0.66021	-1.3176	2992.3	21.409	-3.2668	80.552	-64.473	77.066	75.724	20.512	-3.7206	-6.4318	1.0847	-2.4084	31.241	-4.2903
126.37	-7.7506	49.543	-6.5348	0.96653	-2.5192	0.019235	-0.07657	-0.074546	0.66021	-1.3176	2991.6	21.408	-3.2681	80.551	-64.355	77.067	75.724	20.512	-3.7206	-6.4318	1.0847	-2.4084	31.241	-4.2903
126.37	-7.7537	49.54	-6.5348	0.96616	-2.5196	0.016067	-0.072171	-0.076462	0.66021	-1.3176	2990.9	21.406	-3.2695	80.551	-64.239	77.067	75.724	20.512	-3.7206	-6.4318	1.0847	-2.4084	31.241	-4.2903
126.37	-7.7568	49.537	-6.5347	0.96581	-2.52	0.012875	-0.067693	-0.078282	0.66021	-1.3176	2990.2	21.405	-3.2708	80.551	-64.124	77.068	75.724	20.512	-3.7206	-6.4318	1.0847	-2.4084	31.241	-4.2903
126.37	-7.7597	49.533	-6.5346	0.96548	-2.5203	0.0096618	-0.06314	-0.080004	0.66021	-1.3176	2989.5	21.404	-3.272	80.55	-64.01	77.069	75.724	20.512	-3.7206	-6.4318	1.0847	-2.4084	31.241	-4.2903
126.37	-7.7627	49.53	-6.5346	0.96518	-2.5208	0.0064319	-0.05852	-0.081626	0.66021	-1.3176	2988.9	21.402	-3.2733	80.55	-63.898	77.069	75.724	20.512	-3.7206	-6.4318	1.0847	-2.4084	31.241	-4.2903
126.37	-7.7655	49.526	-6.5346	0.9649	-2.5212	0.0031898	-0.053837	-0.083146	0.66021	-1.3176	2988.2	21.401	-3.2745	80.55	-63.787	77.07	75.724	20.512	-3.7206	-6.4318	1.0847	-2.4084	31.241	-4.2903
126.37	-7.7683	49.522	-6.5346	0.96464	-2.5216	-6.006e-05	-0.049098	-0.084561	0.66021	-1.3176	2987.5	21.399	-3.2757	80.55	-63.677	77.07	75.724	20.512	-3.7206	-6.4318	1.0847	-2.4084	31.241	-4.2903
126.37	-7.771	49.518	-6.5346	0.96441	-2.522	-0.0033134	-0.044308	-0.085872	0.66021	-1.3176	2986.8	21.397	-3.2768	80.549	-63.569	77.071	75.724	20.512	-3.7206	-6.4318	1.0847	-2.4084	31.241	-4.2903
126.37	-7.7736	49.514	-6.5346	0.9642	-2.5224	-0.0065657	-0.039475	-0.087075	0.66021	-1.3176	2986.2	21.395	-3.2779	80.549	-63.463	77.071	75.724	20.512	-3.7206	-6.4318	1.0847	-2.4084	31.241	-4.2903
126.38	-7.7762	49.509	-6.5346	0.96401	-2.5229	-0.0098126	-0.034603	-0.08817	0.66021	-1.3176	2985.5	21.393	-3.279	80.549	-63.358	77.072	75.724	20.512	-3.7206	-6.4318	1.0847	-2.4084	31.241	-4.2903
126.38	-7.7786	49.505	-6.5347	0.96385	-2.5233	-0.01305	-0.029699	-0.089156	0.66021	-1.3176	2984.8	21.392	-3.2801	80.548	-63.255	77.072	75.724	20.512	-3.7206	-6.4318	1.0847	-2.4084	31.241	-4.2903
126.38	-7.781	49.5	-6.5348	0.96371	-2.5238	-0.016273	-0.024769	-0.090031	0.66021	-1.3176	2984.1	21.39	-3.2811	80.548	-63.153	77.072	75.724	20.512	-3.7206	-6.4318	1.0847	-2.4084	31.241	-4.2903
126.38	-7.7833	49.495	-6.5348	0.9636	-2.5242	-0.019478	-0.01982	-0.090795	0.66021	-1.3176	2983.5	21.387	-3.2821	80.548	-63.053	77.073	75.724	20.512	-3.7206	-6.4318	1.0847	-2.4084	31.241	-4.2903
126.38	-7.7855	49.49	-6.535	0.96352	-2.5247	-0.022661	-0.014857	-0.091447	0.66021	-1.3176	2982.8	21.385	-3.283	80.547	-62.955	77.073	75.724	20.512	-3.7206	-6.4318	1.0847	-2.4084	31.241	-4.2903
126.38	-7.7875	49.485	-6.5351	0.96345	-2.5251	-0.025817	-0.0098866	-0.091985	0.66021	-1.3176	2982.1	21.383	-3.2839	80.547	-62.859	77.074	75.724	20.512	-3.7206	-6.4318	1.0847	-2.4084	31.241	-4.2903
126.38	-7.7895	49.48	-6.5352	0.96342	-2.5256	-0.028942	-0.0049155	-0.09241	0.66021	-1.3176	2981.4	21.381	-3.2847	80.547	-62.765	77.074	75.724	20.512	-3.7206	-6.4318	1.0847	-2.4084	31.241	-4.2903
126.38	-7.7914	49.475	-6.5354	0.9634	-2.5261	-0.032032	5.0291e-05	-0.092721	0.66021	-1.3176	2980.7	21.379	-3.2855	80.546	-62.672	77.075	75.724	20.512	-3.7206	-6.4318	1.0847	-2.4084	31.241	-4.2903
126.39	-7.7931	49.469	-6.5355	0.96342	-2.5265	-0.035083	0.0050047	-0.092918	0.66021	-1.3176	2980.1	21.376	-3.2863	80.546	-62.582	77.075	75.724	20.512	-3.7206	-6.4318	1.0847	-2.4084	31.241	-4.2903
126.39	-7.7948	49.464	-6.5357	0.96345	-2.527	-0.038092	0.0099415	-0.093001	0.66021	-1.3176	2979.4	21.374	-3.287	80.546	-62.493	77.076	75.724	20.512	-3.7206	-6.4318	1.0847	-2.4084	31.241	-4.2903
126.39	-7.7963	49.458	-6.5359	0.96352	-2.5275	-0.041053	0.014855	-0.09297	0.66021	-1.3176	2978.7	21.371	-3.2877	80.545	-62.406	77.076	75.724	20.512	-3.7206	-6.4318	1.0847	-2.4084	31.241	-4.2903
126.39	-7.7977	49.453	-6.5361	0.9636	-2.5279	-0.043965	0.019738	-0.092825	0.66021	-1.3176	2978.0	21.369	-3.2883	80.545	-62.321	77.077	75.724	20.512	-3.7206	-6.4318	1.0847	-2.4084	31.241	-4.2903
126.39	-7.799	49.447	-6.5363	0.96371	-2.5284	-0.046822	0.024585	-0.092566	0.66021	-1.3176	2977.4	21.366	-3.2888	80.545	-62.238	77.077	75.724	20.512	-3.7206	-6.4318	1.0847	-2.4084	31.241	-4.2903
126.39	-7.8002	49.441	-6.5366	0.96385	-2.5288	-0.049622	0.02939	-0.092195	0.66021	-1.3176	2976.7	21.364	-3.2894	80.544	-62.157	77.077	75.724	20.512	-3.7206	-6.4318	1.0847	-2.4084	31.241	-4.2903
126.39	-7.8013	49.435	-6.5368	0.96401	-2.5293	-0.052361	0.034148	-0.091711	0.66021	-1.3176	2976.0	21.361	-3.2898	80.544	-62.079	77.078	75.724	20.512	-3.7206	-6.4318	1.0847	-2.4084	31.241	-4.2903
126.4	-7.8022	49.429	-6.5371	0.96419	-2.5298	-0.055035	0.038851	-0.091115	0.66021	-1.3176	2975.3	21.359	-3.2902	80.544	-62.002	77.078	75.724	20.512	-3.7206	-6.4318	1.0847	-2.4084	31.241	-4.2903
126.4	-7.803	49.423	-6.5374	0.9644	-2.5302	-0.057641	0.043495	-0.090409	0.66021	-1.3176	2974.7	21.356	-3.2906	80.543	-61.927	77.079	75.724	20.512	-3.7206	-6.4318	1.0847	-2.4084	31.241	-4.2903
126.4	-7.8037	49.417	-6.5377	0.96463	-2.5307	-0.060176	0.048074	-0.089593	0.66021	-1.3176	2974.0	21.353	-3.2909	80.543	-61.855	77.079	75.724	20.512	-3.7206	-6.4318	1.0847	-2.4084	31.241	-4.2903
126.4	-7.8043	49.411	-6.538	0.96488	-2.5311	-0.062637	0.052581	-0.088668	0.66021	-1.3176	2973.3	21.351	-3.2911	80.543	-61.784	77.08	75.724	20.512	-3.7206	-6.4318	1.0847	-2.4084	31.241	-4.2903
126.4	-7.8047	49.405	-6.5383	0.96515	-2.5316	-0.065022	0.057012	-0.087637	0.66021	-1.3176	2972.6	21.348	-3.2913	80.542	-61.716	77.08	75.724	20.512	-3.7206	-6.4318	1.0847	-2.4084	31.241	-4.2903
126.4	-7.805	49.399	-6.5386	0.96545	-2.532	-0.067326	0.061361	-0.0865	0.66021	-1.3176	2972.0	21.345	-3.2915	80.542	-61.65	77.08	75.724	20.512	-3.7206	-6.4318	1.0847	-2.4084	31.241	-4.2903
126.41	-7.8052	49.393	-6.539	0.96576	-2.5324	-0.069548	0.065622	-0.085258	0.66021	-1.3176	2971.3	21.343	-3.2916	80.541	-61.586	77.081	75.724	20.512	-3.7206	-6.4318	1.0847	-2.4084	31.241	-4.2903
126.41	-7.8052	49.386	-6.5393	0.9661	-2.5328	-0.071685	0.069791	-0.083915	0.66021	-1.3176	2970.6	21.34	-3.2916	80.541	-61.525	77.081	75.724	20.512	-3.7206	-6.4318	1.0847	-2.4084	31.241	-4.2903
126.41	-7.8051	49.38	-6.5397	0.96646	-2.5333	-0.073735	0.073862	-0.082471	0.66021	-1.3176	2969.9	21.337	-3.2916	80.541	-61.465	77.082	75.724	20.512	-3.7206	-6.4318	1.0847	-2.4084	31.241	-4.2903
126.41	-7.8049	49.374	-6.5401	0.96684	-2.5337	-0.075694	0.077831	-0.080929	0.66021	-1.3176	2969.3	21.335	-3.2915	80.54	-61.408	77.082	75.724	20.512	-3.7206	-6.4318	1.0847	-2.4084	31.241	-4.2903
126.41	-7.8045	49.368	-6.5405	0.96724	-2.5341	-0.077562	0.081692	-0.07929	0.66021	-1.3176	2968.6	21.332	-3.2914	80.54	-61.353	77.083	75.724	20.512	-3.7206	-6.4318	1.0847	-2.4084	31.241	-4.2903
126.41	-7.8041	49.362	-6.5409	0.96766	-2.5345	-0.079336	0.08544	-0.077557	0.66021	-1.3176	2967.9	21.329	-3.2912	80.54	-61.3	77.083	75.724	20.512	-3.7206	-6.4318	1.0847	-2.4084	31.241	-4.2903
126.42	-7.8035	49.356	-6.5413	0.96809	-2.5348	-0.081014	0.089072	-0.075733	0.66021	-1.3176	2967.2	21.327	-3.2909	80.539	-61.25	77.083	75.724	20.512	-3.7206	-6.4318	1.0847	-2.4084	31.241	-4.2903
126.42	-7.8027	49.35	-6.5417	0.96855	-2.5352	-0.082594	0.092582	-0.073819	0.66021	-1.3176	2966.6	21.324	-3.2906	80.539	-61.202	77.084	75.724	20.512	-3.7206	-6.4318	1.0847	-2.4084	31.241	-4.2903
126.42	-7.8019	49.344	-6.5421	0.96902	-2.5356	-0.084075	0.095967	-0.071819	0.66021	-1.3176	2965.9	21.322	-3.2903	80.538	-61.156	77.084	75.724	20.512	-3.7206	-6.4318	1.0847	-2.4084	31.241	-4.2903
126.42	-7.8009	49.338	-6.5425	0.96951	-2.5359	-0.085456	0.099222	-0.069735	0.66021	-1.3176	2965.2	21.319	-3.2899	80.538	-61.112	77.085	75.724	20.512	-3.7206	-6.4318	1.0847	-2.4084	31.241	-4.2903
126.42	-7.7997	49.332	-6.5429	0.97001	-2.5363	-0.086734	0.10234	-0.06757	0.66021	-1.3176	2964.6	21.316	-3.2894	80.538	-61.071	77.085	75.724	20.512	-3.7206	-6.4318	1.0847	-2.4084	31.241	-4.2903
126.43	-7.7985	49.326	-6.5434	0.97053	-2.5366	-0.087909	0.10533	-0.065326	0.66021	-1.3176	2963.9	21.314	-3.2889	80.537	-61.032	77.085	75.724	20.512	-3.7206	-6.4318	1.0847	-2.4084	31.241	-4.2903
126.43	-7.7971	49.321	-6.5438	0.97107	-2.5369	-0.088979	0.10817	-0.063008	0.66021	-1.3176	2963.2	21.311	-3.2884	80.537	-60.996	77.086	75.724	20.512	-3.7206	-6.4318	1.0847	-2.4084	31.241	-4.2903
126.43	-7.7956	49.315	-6.5443	0.97161	-2.5372	-0.089945	0.11087	-0.060617	0.66021	-1.3176	2962.5	21.309	-3.2877	80.536	-60.962	77.086	75.724	20.512	-3.7206	-6.4318	1.0847	-2.4084	31.241	-4.2903
126.43	-7.794	49.31	-6.5447	0.97217	-2.5375	-0.090804	0.11342	-0.058157	0.66021	-1.3176	2961.9	21.307	-3.2871	80.536	-60.93	77.087	75.724	20.512	-3.7206	-6.4318	1.0847	-2.4084	31.241	-4.2903
126.43	-7.7923	49.304	-6.5452	0.97275	-2.5378	-0.091556	0.11582	-0.055632	0.66021	-1.3176	2961.2	21.304	-3.2864	80.536	-60.901	77.087	75.724	20.512	-3.7206	-6.4318	1.0847	-2.4084	31.241	-4.2903
126.43	-7.7904	49.299	-6.5456	0.97333	-2.5381	-0.092202	0.11807	-0.053044	0.66021	-1.3176	2960.5	21.302	-3.2856	80.535	-60.873	77.087	75.724	20.512	-3.7206	-6.4318	1.0847	-2.4084	31.241	-4.2903
126.43	-7.7884	49.294	-6.5461	0.97393	-2.5383	-0.092739	0.12016	-0.050398	0.66021	-1.3176	2959.8	21.3	-3.2848	80.535	-60.849	77.088	75.724	20.512	-3.7206	-6.4318	1.0847	-2.4084	31.241	-4.2903
126.44	-7.7863	49.288	-6.5466	0.97453	-2.5386	-0.093169	0.1221	-0.047696	0.66021	-1.3176	2959.2	21.297	-3.2839	80.535	-60.826	77.088	75.724	20.512	-3.7206	-6.4318	1.0847	-2.4084	31.241	-4.2903
126.44	-7.7841	49.283	-6.547	0.97515	-2.5388	-0.093491	0.12387	-0.044942	0.66021	-1.3176	2958.5	21.295	-3.283	80.534	-60.806	77.089	75.724	20.512	-3.7206	-6.4318	1.0847	-2.4084	31.241	-4.2903
126.44	-7.7818	49.279	-6.5475	0.97577	-2.539	-0.093705	0.12548	-0.04214	0.66021	-1.3176	2957.8	21.293	-3.282	80.534	-60.789	77.089	75.724	20.512	-3.7206	-6.4318	1.0847	-2.4084	31.241	-4.2903
126.44	-7.7794	49.274	-6.548	0.9764	-2.5392	-0.093811	0.12692	-0.039294	0.66021	-1.3176	2957.1	21.291	-3.281	80.533	-60.774	77.089	75.724	20.512	-3.7206	-6.4318	1.0847	-2.4084	31.241	-4.2903
126.44	-7.7769	49.269	-6.5484	0.97704	-2.5394	-0.09381	0.1282	-0.036407	0.66021	-1.3176	2956.5	21.289	-3.28	80.533	-60.761	77.09	75.724	20.512	-3.7206	-6.4318	1.0847	-2.4084	31.241	-4.2903
126.44	-7.7743	49.265	-6.5489	0.97768	-2.5396	-0.093702	0.12932	-0.033483	0.66021	-1.3176	2955.8	21.287	-3.2789	80.533	-60.75	77.09	75.724	20.512	-3.7206	-6.4318	1.0847	-2.4084	31.241	-4.2903
126.44	-7.7716	49.261	-6.5494	0.97833	-2.5398	-0.093488	0.13026	-0.030526	0.66021	-1.3176	2955.1	21.285	-3.2778	80.532	-60.742	77.091	75.724	20.512	-3.7206	-6.4318	1.0847	-2.4084	31.241	-4.2903
126.44	-7.7688	49.257	-6.5498	0.97899	-2.5399	-0.093167	0.13103	-0.02754	0.66021	-1.3176	2954.5	21.283	-3.2766	80.532	-60.737	77.091	75.724	20.512	-3.7206	-6.4318	1.0847	-2.4084	31.241	-4.2903
126.45	-7.7659	49.253	-6.5503	0.97964	-2.54	-0.092742	0.13164	-0.024528	0.66021	-1.3176	2953.8	21.282	-3.2754	80.531	-60.733	77.092	75.724	20.512	-3.7206	-6.4318	1.0847	-2.4084	31.241	-4.2903
126.45	-7.7629	49.249	-6.5508	0.9803	-2.5402	-0.092213	0.13207	-0.021495	0.66021	-1.3176	2953.1	21.28	-3.2742	80.531	-60.732	77.092	75.724	20.512	-3.7206	-6.4318	1.0847	-2.4084	31.241	-4.2903
126.45	-7.7599	49.245	-6.5512	0.98096	-2.5403	-0.091581	0.13233	-0.018445	0.66021	-1.3176	2952.4	21.279	-3.2729	80.531	-60.734	77.092	75.724	20.512	-3.7206	-6.4318	1.0847	-2.4084	31.241	-4.2903
126.45	-7.7567	49.242	-6.5517	0.98163	-2.5403	-0.090847	0.13243	-0.015381	0.66021	-1.3176	2951.8	21.277	-3.2716	80.53	-60.737	77.093	75.724	20.512	-3.7206	-6.4318	1.0847	-2.4084	31.241	-4.2903
126.45	-7.7535	49.238	-6.5521	0.98229	-2.5404	-0.090013	0.13235	-0.012307	0.66021	-1.3176	2951.1	21.276	-3.2702	80.53	-60.744	77.093	75.724	20.512	-3.7206	-6.4318	1.0847	-2.4084	31.241	-4.2903
126.45	-7.7502	49.235	-6.5526	0.98295	-2.5405	-0.089079	0.1321	-0.0092285	0.66021	-1.3176	2950.4	21.274	-3.2688	80.53	-60.752	77.094	75.724	20.512	-3.7206	-6.4318	1.0847	-2.4084	31.241	-4.2903
126.45	-7.7468	49.232	-6.553	0.98361	-2.5405	-0.088048	0.13168	-0.0061481	0.66021	-1.3176	2949.7	21.273	-3.2674	80.529	-60.763	77.094	75.724	20.512	-3.7206	-6.4318	1.0847	-2.4084	31.241	-4.2903
126.45	-7.7434	49.23	-6.5535	0.98427	-2.5405	-0.086921	0.13109	-0.0030702	0.66021	-1.3176	2949.1	21.272	-3.266	80.529	-60.776	77.094	75.724	20.512	-3.7206	-6.4318	1.0847	-2.4084	31.241	-4.2903
126.45	-7.7399	49.227	-6.5539	0.98492	-2.5405	-0.0857	0.13033	1.407e-06	0.66021	-1.3176	2948.4	21.271	-3.2646	80.529	-60.791	77.095	75.724	20.512	-3.7206	-6.4318	1.0847	-2.4084	31.241	-4.2903
126.45	-7.7364	49.225	-6.5543	0.98557	-2.5405	-0.084386	0.12941	0.0030626	0.66021	-1.3176	2947.7	21.27	-3.2631	80.528	-60.809	77.095	75.724	20.512	-3.7206	-6.4318	1.0847	-2.4084	31.241	-4.2903
126.45	-7.7328	49.222	-6.5547	0.98621	-2.5405	-0.082982	0.12832	0.0061096	0.66021	-1.3176	2947.1	21.269	-3.2616	80.528	-60.829	77.096	75.724	20.512	-3.7206	-6.4318	1.0847	-2.4084	31.241	-4.2903
126.45	-7.7292	49.22	-6.5551	0.98685	-2.5405	-0.081489	0.12707	0.0091383	0.66021	-1.3176	2946.4	21.268	-3.26	80.527	-60.852	77.096	75.724	20.512	-3.7206	-6.4318	1.0847	-2.4084	31.241	-4.2903
126.45	-7.7255	49.219	-6.5555	0.98748	-2.5404	-0.07991	0.12566	0.012145	0.66021	-1.3176	2945.7	21.267	-3.2585	80.527	-60.876	77.097	75.724	20.512	-3.7206	-6.4318	1.0847	-2.4084	31.241	-4.2903
126.45	-7.7217	49.217	-6.5559	0.98811	-2.5403	-0.078247	0.12409	0.015126	0.66021	-1.3176	2945.0	21.267	-3.2569	80.527	-60.903	77.097	75.724	20.512	-3.7206	-6.4318	1.0847	-2.4084	31.241	-4.2903
126.45	-7.718	49.216	-6.5563	0.98872	-2.5403	-0.076501	0.12236	0.018077	0.66021	-1.3176	2944.4	21.266	-3.2554	80.526	-60.932	77.097	75.724	20.512	-3.7206	-6.4318	1.0847	-2.4084	31.241	-4.2903
126.45	-7.7142	49.215	-6.5567	0.98933	-2.5402	-0.074676	0.12048	0.020995	0.66021	-1.3176	2943.7	21.266	-3.2538	80.526	-60.964	77.098	75.724	20.512	-3.7206	-6.4318	1.0847	-2.4084	31.241	-4.2903
126.45	-7.7104	49.214	-6.5571	0.98993	-2.5401	-0.072774	0.11845	0.023876	0.66021	-1.3176	2943.0	21.265	-3.2522	80.526	-60.997	77.098	75.724	20.512	-3.7206	-6.4318	1.0847	-2.4084	31.241	-4.2903
126.45	-7.7065	49.213	-6.5574	0.99052	-2.5399	-0.070797	0.11626	0.026716	0.66021	-1.3176	2942.3	21.265	-3.2506	80.525	-61.033	77.099	75.724	20.512	-3.7206	-6.4318	1.0847	-2.4084	31.241	-4.2903
126.45	-7.7027	49.212	-6.5578	0.99109	-2.5398	-0.068748	0.11394	0.029512	0.66021	-1.3176	2941.7	21.265	-3.249	80.525	-61.071	77.099	75.724	20.512	-3.7206	-6.4318	1.0847	-2.4084	31.241	-4.2903
126.45	-7.6988	49.212	-6.5581	0.99165	-2.5396	-0.066629	0.11146	0.03226	0.66021	-1.3176	2941.0	21.265	-3.2474	80.525	-61.112	77.1	75.724	20.512	-3.7206	-6.4318	1.0847	-2.4084	31.241	-4.2903
126.45	-7.6949	49.212	-6.5584	0.99221	-2.5395	-0.064444	0.10886	0.034957	0.66021	-1.3176	2940.3	21.265	-3.2457	80.524	-61.154	77.1	75.724	20.512	-3.7206	-6.4318	1.0847	-2.4084	31.241	-4.2903
126.45	-7.6911	49.212	-6.5588	0.99274	-2.5393	-0.062195	0.10611	0.037599	0.66021	-1.3176	2939.6	21.265	-3.2441	80.524	-61.198	77.101	75.724	20.512	-3.7206	-6.4318	1.0847	-2.4084	31.241	-4.2903
126.45	-7.6872	49.212	-6.5591	0.99327	-2.5391	-0.059886	0.10324	0.040184	0.66021	-1.3176	2939.0	21.265	-3.2425	80.524	-61.245	77.101	75.724	20.512	-3.7206	-6.4318	1.0847	-2.4084	31.241	-4.2903
126.45	-7.6833	49.212	-6.5594	0.99378	-2.5389	-0.057518	0.10023	0.042708	0.66021	-1.3176	2938.3	21.265	-3.2409	80.523	-61.294	77.102	75.724	20.512	-3.7206	-6.4318	1.0847	-2.4084	31.241	-4.2903
126.45	-7.6795	49.213	-6.5596	0.99427	-2.5387	-0.055094	0.097109	0.045167	0.66021	-1.3176	2937.6	21.265	-3.2392	80.523	-61.345	77.102	75.724	20.512	-3.7206	-6.4318	1.0847	-2.4084	31.241	-4.2903
126.45	-7.6756	49.214	-6.5599	0.99475	-2.5384	-0.052619	0.093865	0.04756	0.66021	-1.3176	2936.9	21.266	-3.2376	80.523	-61.398	77.103	75.724	20.512	-3.7206	-6.4318	1.0847	-2.4084	31.241	-4.2903
126.45	-7.6718	49.215	-6.5602	0.99521	-2.5382	-0.050095	0.090507	0.049883	0.66021	-1.3176	2936.3	21.266	-3.236	80.522	-61.453	77.103	75.724	20.512	-3.7206	-6.4318	1.0847	-2.4084	31.241	-4.2903
126.45	-7.668	49.216	-6.5604	0.99565	-2.5379	-0.047525	0.087039	0.052133	0.66021	-1.3176	2935.6	21.267	-3.2344	80.522	-61.51	77.103	75.724	20.512	-3.7206	-6.4318	1.0847	-2.4084	31.241	-4.2903
126.45	-7.6642	49.217	-6.5606	0.99608	-2.5377	-0.044912	0.083467	0.054307	0.66021	-1.3176	2934.9	21.267	-3.2329	80.522	-61.568	77.104	75.724	20.512	-3.7206	-6.4318	1.0847	-2.4084	31.241	-4.2903
126.45	-7.6605	49.219	-6.5609	0.99649	-2.5374	-0.04226	0.079794	0.056403	0.66021	-1.3176	2934.3	21.268	-3.2313	80.521	-61.629	77.104	75.724	20.512	-3.7206	-6.4318	1.0847	-2.4084	31.241	-4.2903
126.45	-7.6568	49.221	-6.5611	0.99687	-2.5371	-0.039572	0.076027	0.058419	0.66021	-1.3176	2933.6	21.269	-3.2297	80.521	-61.692	77.105	75.724	20.512	-3.7206	-6.4318	1.0847	-2.4084	31.241	-4.2903
126.44	-7.6531	49.222	-6.5613	0.99725	-2.5368	-0.036851	0.07217	0.060352	0.66021	-1.3176	2932.9	21.27	-3.2282	80.521	-61.757	77.105	75.724	20.512	-3.7206	-6.4318	1.0847	-2.4084	31.241	-4.2903
126.44	-7.6495	49.225	-6.5614	0.9976	-2.5365	-0.0341	0.068228	0.0622	0.66021	-1.3176	2932.2	21.271	-3.2267	80.521	-61.824	77.106	75.724	20.512	-3.7206	-6.4318	1.0847	-2.4084	31.241	-4.2903
126.44	-7.6459	49.227	-6.5616	0.99793	-2.5362	-0.031322	0.064207	0.063961	0.66021	-1.3176	2931.6	21.272	-3.2252	80.52	-61.892	77.106	75.724	20.512	-3.7206	-6.4318	1.0847	-2.4084	31.241	-4.2903
126.44	-7.6424	49.229	-6.5618	0.99824	-2.5359	-0.028522	0.060112	0.065632	0.66021	-1.3176	2930.9	21.273	-3.2237	80.52	-61.962	77.107	75.724	20.512	-3.7206	-6.4318	1.0847	-2.4084	31.241	-4.2903
126.44	-7.6389	49.232	-6.5619	0.99853	-2.5355	-0.025703	0.055948	0.067212	0.66021	-1.3176	2930.2	21.274	-3.2222	80.52	-62.035	77.107	75.724	20.512	-3.7206	-6.4318	1.0847	-2.4084	31.241	-4.2903
126.44	-7.6355	49.235	-6.562	0.9988	-2.5352	-0.022867	0.051722	0.068699	0.66021	-1.3176	2929.5	21.276	-3.2208	80.519	-62.108	77.108	75.724	20.512	-3.7206	-6.4318	1.0847	-2.4084	31.241	-4.2903
126.44	-7.6321	49.238	-6.5621	0.99905	-2.5348	-0.020019	0.047438	0.070092	0.66021	-1.3176	2928.9	21.277	-3.2194	80.519	-62.184	77.108	75.724	20.512	-3.7206	-6.4318	1.0847	-2.4084	31.241	-4.2903
126.44	-7.6289	49.241	-6.5622	0.99927	-2.5345	-0.017162	0.043103	0.071388	0.66021	-1.3176	2928.2	21.279	-3.218	80.519	-62.261	77.109	75.724	20.512	-3.7206	-6.4318	1.0847	-2.4084	31.241	-4.2903
126.43	-7.6257	49.244	-6.5623	0.99948	-2.5341	-0.014298	0.038723	0.072587	0.66021	-1.3176	2927.5	21.28	-3.2167	80.519	-62.34	77.109	75.724	20.512	-3.7206	-6.4318	1.0847	-2.4084	31.241	-4.2903
126.43	-7.6225	49.247	-6.5624	0.99966	-2.5338	-0.011433	0.034302	0.073687	0.66021	-1.3176	2926.8	21.282	-3.2154	80.518	-62.421	77.11	75.724	20.512	-3.7206	-6.4318	1.0847	-2.4084	31.241	-4.2903
126.43	-7.6195	49.251	-6.5624	0.99982	-2.5334	-0.0085685	0.029847	0.074688	0.66021	-1.3176	2926.2	21.283	-3.2141	80.518	-62.503	77.11	75.724	20.512	-3.7206	-6.4318	1.0847	-2.4084	31.241	-4.2903
126.43	-7.6165	49.254	-6.5624	0.99996	-2.533	-0.0057088	0.025364	0.075587	0.66021	-1.3176	2925.5	21.285	-3.2129	80.518	-62.587	77.111	75.724	20.512	-3.7206	-6.4318	1.0847	-2.4084	31.241	-4.2903
126.43	-7.6136	49.258	-6.5625	1.0001	-2.5326	-0.0028571	0.020858	0.076385	0.66021	-1.3176	2924.8	21.287	-3.2117	80.517	-62.672	77.111	75.724	20.512	-3.7206	-6.4318	1.0847	-2.4084	31.241	-4.2903
126.43	-7.6108	49.262	-6.5625	1.0002	-2.5323	-1.6844e-05	0.016336	0.077081	0.66021	-1.3176	2924.1	21.289	-3.2105	80.517	-62.759	77.112	75.724	20.512	-3.7206	-6.4318	1.0847	-2.4084	31.241	-4.2903
126.42	-7.6081	49.266	-6.5625	1.0002	-2.5319	0.0028085	0.011803	0.077673	0.66021	-1.3176	2923.4	21.29	-3.2093	80.517	-62.847	77.112	75.724	20.512	-3.7206	-6.4318	1.0847	-2.4084	31.241	-4.2903
126.42	-7.6054	49.27	-6.5624	1.0003	-2.5315	0.0056154	0.0072648	0.078162	0.66021	-1.3176	2922.8	21.292	-3.2082	80.517	-62.937	77.113	75.724	20.512	-3.7206	-6.4318	1.0847	-2.4084	31.241	-4.2903
126.42	-7.6029	49.274	-6.5624	1.0003	-2.5311	0.0084007	0.002728	0.078548	0.66021	-1.3176	2922.1	21.294	-3.2072	80.516	-63.028	77.114	75.724	20.512	-3.7206	-6.4318	1.0847	-2.4084	31.241	-4.2903
126.42	-7.6005	49.279	-6.5624	1.0003	-2.5307	0.011161	-0.0018018	0.078829	0.66021	-1.3176	2921.4	21.296	-3.2062	80.516	-63.12	77.114	75.724	20.512	-3.7206	-6.4318	1.0847	-2.4084	31.241	-4.2903
126.42	-7.5981	49.283	-6.5623	1.0003	-2.5303	0.013893	-0.006319	0.079006	0.66021	-1.3176	2920.7	21.298	-3.2052	80.516	-63.214	77.115	75.724	20.512	-3.7206	-6.4318	1.0847	-2.4084	31.241	-4.2903
126.41	-7.5959	49.288	-6.5622	1.0002	-2.5299	0.016593	-0.010818	0.07908	0.66021	-1.3176	2920.1	21.3	-3.2043	80.516	-63.308	77.115	75.724	20.512	-3.7206	-6.4318	1.0847	-2.4084	31.241	-4.2903
126.41	-7.5938	49.292	-6.5621	1.0002	-2.5295	0.019258	-0.015292	0.07905	0.66021	-1.3176	2919.4	21.303	-3.2034	80.515	-63.404	77.116	75.724	20.512	-3.7206	-6.4318	1.0847	-2.4084	31.241	-4.2903
126.41	-7.5917	49.297	-6.562	1.0001	-2.5291	0.021885	-0.019737	0.078917	0.66021	-1.3176	2918.7	21.305	-3.2025	80.515	-63.501	77.116	75.724	20.512	-3.7206	-6.4318	1.0847	-2.4084	31.241	-4.2903
126.41	-7.5898	49.301	-6.5619	0.99999	-2.5287	0.02447	-0.024146	0.078681	0.66021	-1.3176	2918.0	21.307	-3.2017	80.515	-63.599	77.117	75.724	20.512	-3.7206	-6.4318	1.0847	-2.4084	31.241	-4.2903
126.4	-7.588	49.306	-6.5618	0.99985	-2.5283	0.027011	-0.028514	0.078343	0.66021	-1.3176	2917.4	21.309	-3.201	80.515	-63.698	77.117	75.724	20.512	-3.7206	-6.4318	1.0847	-2.4084	31.241	-4.2903
126.4	-7.5863	49.311	-6.5616	0.9997	-2.5279	0.029505	-0.032835	0.077903	0.66021	-1.3176	2916.7	21.311	-3.2002	80.514	-63.798	77.118	75.724	20.512	-3.7206	-6.4318	1.0847	-2.4084	31.241	-4.2903
126.4	-7.5847	49.316	-6.5615	0.99953	-2.5275	0.031948	-0.037105	0.077363	0.66021	-1.3176	2916.0	21.314	-3.1996	80.514	-63.899	77.118	75.724	20.512	-3.7206	-6.4318	1.0847	-2.4084	31.241	-4.2903
126.4	-7.5832	49.321	-6.5613	0.99933	-2.5272	0.034337	-0.041317	0.076723	0.66021	-1.3176	2915.3	21.316	-3.199	80.514	-64.001	77.119	75.724	20.512	-3.7206	-6.4318	1.0847	-2.4084	31.241	-4.2903
126.4	-7.5818	49.326	-6.5611	0.99911	-2.5268	0.03667	-0.045467	0.075985	0.66021	-1.3176	2914.7	21.318	-3.1984	80.514	-64.103	77.119	75.724	20.512	-3.7206	-6.4318	1.0847	-2.4084	31.241	-4.2903
126.39	-7.5806	49.331	-6.561	0.99888	-2.5264	0.038943	-0.04955	0.07515	0.66021	-1.3176	2914.0	21.32	-3.1979	80.513	-64.207	77.12	75.724	20.512	-3.7206	-6.4318	1.0847	-2.4084	31.241	-4.2903
126.39	-7.5794	49.336	-6.5608	0.99862	-2.526	0.041154	-0.053559	0.074219	0.66021	-1.3176	2913.3	21.323	-3.1974	80.513	-64.31	77.121	75.724	20.512	-3.7206	-6.4318	1.0847	-2.4084	31.241	-4.2903
126.39	-7.5784	49.341	-6.5605	0.99834	-2.5257	0.0433	-0.057492	0.073194	0.66021	-1.3176	2912.6	21.325	-3.197	80.513	-64.414	77.121	75.724	20.512	-3.7206	-6.4318	1.0847	-2.4084	31.241	-4.2903
126.39	-7.5775	49.346	-6.5603	0.99804	-2.5253	0.045379	-0.061342	0.072076	0.66021	-1.3176	2911.9	21.327	-3.1966	80.513	-64.519	77.122	75.724	20.512	-3.7206	-6.4318	1.0847	-2.4084	31.241	-4.2903
126.38	-7.5767	49.351	-6.5601	0.99773	-2.5249	0.047388	-0.065105	0.070867	0.66021	-1.3176	2911.3	21.33	-3.1963	80.512	-64.624	77.122	75.724	20.512	-3.7206	-6.4318	1.0847	-2.4084	31.241	-4.2903
126.38	-7.576	49.356	-6.5598	0.99739	-2.5246	0.049325	-0.068777	0.069569	0.66021	-1.3176	2910.6	21.332	-3.196	80.512	-64.729	77.123	75.724	20.512	-3.7206	-6.4318	1.0847	-2.4084	31.241	-4.2903
126.38	-7.5754	49.361	-6.5596	0.99704	-2.5242	0.051187	-0.072353	0.068184	0.66021	-1.3176	2909.9	21.334	-3.1957	80.512	-64.834	77.123	75.724	20.512	-3.7206	-6.4318	1.0847	-2.4084	31.241	-4.2903
126.38	-7.575	49.366	-6.5593	0.99667	-2.5239	0.052971	-0.075829	0.066713	0.66021	-1.3176	2909.2	21.337	-3.1956	80.512	-64.939	77.124	75.724	20.512	-3.7206	-6.4318	1.0847	-2.4084	31.241	-4.2903
126.37	-7.5746	49.371	-6.5591	0.99628	-2.5236	0.054676	-0.079201	0.065159	0.66021	-1.3176	2908.6	21.339	-3.1954	80.512	-65.044	77.124	75.724	20.512	-3.7206	-6.4318	1.0847	-2.4084	31.241	-4.2903
126.37	-7.5744	49.376	-6.5588	0.99588	-2.5233	0.0563	-0.082465	0.063525	0.66021	-1.3176	2907.9	21.341	-3.1953	80.511	-65.149	77.125	75.724	20.512	-3.7206	-6.4318	1.0847	-2.4084	31.241	-4.2903
126.37	-7.5743	49.38	-6.5585	0.99546	-2.5229	0.057841	-0.085617	0.061812	0.66021	-1.3176	2907.2	21.344	-3.1953	80.511	-65.253	77.126	75.724	20.512	-3.7206	-6.4318	1.0847	-2.4084	31.241	-4.2903
126.37	-7.5742	49.385	-6.5582	0.99502	-2.5226	0.059297	-0.088653	0.060023	0.66021	-1.3176	2906.5	21.346	-3.1953	80.511	-65.357	77.126	75.724	20.512	-3.7206	-6.4318	1.0847	-2.4084	31.241	-4.2903
126.37	-7.5743	49.39	-6.5579	0.99457	-2.5223	0.060665	-0.091571	0.05816	0.66021	-1.3176	2905.8	21.348	-3.1954	80.511	-65.459	77.127	75.724	20.512	-3.7206	-6.4318	1.0847	-2.4084	31.241	-4.2903
126.36	-7.5746	49.395	-6.5576	0.9941	-2.5221	0.061945	-0.094366	0.056226	0.66021	-1.3176	2905.2	21.35	-3.1955	80.51	-65.561	77.127	75.724	20.512	-3.7206	-6.4318	1.0847	-2.4084	31.241	-4.2903
126.36	-7.5749	49.399	-6.5573	0.99363	-2.5218	0.063135	-0.097036	0.054223	0.66021	-1.3176	2904.5	21.353	-3.1956	80.51	-65.662	77.128	75.724	20.512	-3.7206	-6.4318	1.0847	-2.4084	31.241	-4.2903
126.36	-7.5753	49.404	-6.557	0.99313	-2.5215	0.064233	-0.099578	0.052155	0.66021	-1.3176	2903.8	21.355	-3.1958	80.51	-65.761	77.128	75.724	20.512	-3.7206	-6.4318	1.0847	-2.4084	31.241	-4.2903
126.36	-7.5759	49.409	-6.5566	0.99263	-2.5213	0.065238	-0.10199	0.050024	0.66021	-1.3176	2903.1	21.357	-3.196	80.51	-65.858	77.129	75.724	20.512	-3.7206	-6.4318	1.0847	-2.4084	31.241	-4.2903
126.35	-7.5765	49.413	-6.5563	0.99212	-2.521	0.06615	-0.10427	0.047833	0.66021	-1.3176	2902.4	21.359	-3.1963	80.509	-65.953	77.129	75.724	20.512	-3.7206	-6.4318	1.0847	-2.4084	31.241	-4.2903
126.35	-7.5772	49.417	-6.556	0.99159	-2.5208	0.066966	-0.10641	0.045585	0.66021	-1.3176	2901.8	21.361	-3.1966	80.509	-66.046	77.13	75.724	20.512	-3.7206	-6.4318	1.0847	-2.4084	31.241	-4.2903
126.35	-7.5781	49.422	-6.5556	0.99105	-2.5206	0.067686	-0.10841	0.043283	0.66021	-1.3176	2901.1	21.363	-3.197	80.509	-66.136	77.131	75.724	20.512	-3.7206	-6.4318	1.0847	-2.4084	31.241	-4.2903
126.35	-7.579	49.426	-6.5553	0.9905	-2.5203	0.068309	-0.11027	0.04093	0.66021	-1.3176	2900.4	21.365	-3.1974	80.509	-66.223	77.131	75.724	20.512	-3.7206	-6.4318	1.0847	-2.4084	31.241	-4.2903
126.35	-7.5801	49.43	-6.555	0.98995	-2.5201	0.068834	-0.11199	0.03853	0.66021	-1.3176	2899.7	21.367	-3.1979	80.508	-66.306	77.132	75.724	20.512	-3.7206	-6.4318	1.0847	-2.4084	31.241	-4.2903
126.34	-7.5812	49.434	-6.5546	0.98938	-2.52	0.069261	-0.11357	0.036084	0.66021	-1.3176	2899.1	21.369	-3.1983	80.508	-66.385	77.132	75.724	20.512	-3.7206	-6.4318	1.0847	-2.4084	31.241	-4.2903
126.34	-7.5824	49.438	-6.5543	0.98881	-2.5198	0.06959	-0.115	0.033597	0.66021	-1.3176	2898.4	21.37	-3.1989	80.508	-66.459	77.133	75.724	20.512	-3.7206	-6.4318	1.0847	-2.4084	31.241	-4.2903
126.34	-7.5837	49.441	-6.5539	0.98824	-2.5196	0.06982	-0.11628	0.031071	0.66021	-1.3176	2897.7	21.372	-3.1994	80.508	-66.528	77.133	75.724	20.512	-3.7206	-6.4318	1.0847	-2.4084	31.241	-4.2903
126.34	-7.5851	49.445	-6.5536	0.98765	-2.5195	0.069951	-0.11742	0.028511	0.66021	-1.3176	2897.0	21.374	-3.2	80.507	-66.59	77.134	75.724	20.512	-3.7206	-6.4318	1.0847	-2.4084	31.241	-4.2903
126.34	-7.5866	49.448	-6.5532	0.98706	-2.5193	0.069983	-0.1184	0.025919	0.66021	-1.3176	2896.3	21.376	-3.2007	80.507	-66.646	77.134	75.724	20.512	-3.7206	-6.4318	1.0847	-2.4084	31.241	-4.2903
126.33	-7.5882	49.452	-6.5529	0.98647	-2.5192	0.069915	-0.11924	0.023298	0.66021	-1.3176	2895.7	21.377	-3.2014	80.507	-66.695	77.135	75.724	20.512	-3.7206	-6.4318	1.0847	-2.4084	31.241	-4.2903
126.33	-7.5899	49.455	-6.5525	0.98587	-2.5191	0.069749	-0.11993	0.020653	0.66021	-1.3176	2895.0	21.379	-3.2021	80.507	-66.736	77.135	75.724	20.512	-3.7206	-6.4318	1.0847	-2.4084	31.241	-4.2903
126.33	-7.5916	49.458	-6.5522	0.98527	-2.519	0.069485	-0.12046	0.017986	0.66021	-1.3176	2894.3	21.38	-3.2028	80.506	-66.769	77.136	75.724	20.512	-3.7206	-6.4318	1.0847	-2.4084	31.241	-4.2903
126.33	-7.5934	49.461	-6.5518	0.98466	-2.5189	0.069123	-0.12085	0.0153	0.66021	-1.3176	2893.6	21.382	-3.2036	80.506	-66.792	77.136	75.724	20.512	-3.7206	-6.4318	1.0847	-2.4084	31.241	-4.2903
126.33	-7.5953	49.464	-6.5515	0.98406	-2.5189	0.068663	-0.12108	0.0126	0.66021	-1.3176	2892.9	21.383	-3.2044	80.506	-66.806	77.137	75.724	20.512	-3.7206	-6.4318	1.0847	-2.4084	31.241	-4.2903
126.32	-7.5972	49.466	-6.5511	0.98345	-2.5188	0.068107	-0.12117	0.0098888	0.66021	-1.3176	2892.3	21.384	-3.2052	80.506	-66.811	77.137	75.724	20.512	-3.7206	-6.4318	1.0847	-2.4084	31.241	-4.2903
126.32	-7.5992	49.469	-6.5508	0.98285	-2.5188	0.067455	-0.1211	0.0071694	0.66021	-1.3176	2891.6	21.386	-3.2061	80.505	-66.806	77.138	75.724	20.512	-3.7206	-6.4318	1.0847	-2.4084	31.241	-4.2903
126.32	-7.6013	49.471	-6.5505	0.98224	-2.5187	0.066709	-0.12089	0.0044454	0.66021	-1.3176	2890.9	21.387	-3.2069	80.505	-66.791	77.138	75.724	20.512	-3.7206	-6.4318	1.0847	-2.4084	31.241	-4.2903
126.32	-7.6034	49.473	-6.5501	0.98164	-2.5187	0.065869	-0.12052	0.0017202	0.66021	-1.3176	2890.2	21.388	-3.2079	80.505	-66.767	77.139	75.724	20.512	-3.7206	-6.4318	1.0847	-2.4084	31.241	-4.2903
126.32	-7.6056	49.475	-6.5498	0.98104	-2.5187	0.064938	-0.12001	-0.0010027	0.66021	-1.3176	2889.5	21.389	-3.2088	80.504	-66.735	77.139	75.724	20.512	-3.7206	-6.4318	1.0847	-2.4084	31.241	-4.2903
126.32	-7.6078	49.477	-6.5495	0.98044	-2.5187	0.063915	-0.11935	-0.0037199	0.66021	-1.3176	2888.9	21.39	-3.2097	80.504	-66.694	77.14	75.724	20.512	-3.7206	-6.4318	1.0847	-2.4084	31.241	-4.2903
126.32	-7.6101	49.479	-6.5492	0.97985	-2.5187	0.062803	-0.11855	-0.0064281	0.66021	-1.3176	2888.2	21.391	-3.2107	80.504	-66.645	77.141	75.724	20.512	-3.7206	-6.4318	1.0847	-2.4084	31.241	-4.2903
126.31	-7.6124	49.48	-6.5489	0.97925	-2.5188	0.061603	-0.1176	-0.009124	0.66021	-1.3176	2887.5	21.391	-3.2117	80.504	-66.589	77.141	75.724	20.512	-3.7206	-6.4318	1.0847	-2.4084	31.241	-4.2903
126.31	-7.6148	49.482	-6.5486	0.97867	-2.5188	0.060318	-0.11651	-0.011804	0.66021	-1.3176	2886.8	21.392	-3.2127	80.503	-66.526	77.141	75.724	20.512	-3.7206	-6.4318	1.0847	-2.4084	31.241	-4.2903
126.31	-7.6172	49.483	-6.5483	0.97809	-2.5189	0.058948	-0.11528	-0.014465	0.66021	-1.3176	2886.2	21.393	-3.2138	80.503	-66.458	77.142	75.724	20.512	-3.7206	-6.4318	1.0847	-2.4084	31.241	-4.2903
126.31	-7.6196	49.484	-6.548	0.97752	-2.519	0.057497	-0.11391	-0.017104	0.66021	-1.3176	2885.5	21.393	-3.2148	80.503	-66.385	77.142	75.724	20.512	-3.7206	-6.4318	1.0847	-2.4084	31.241	-4.2903
126.31	-7.6221	49.485	-6.5477	0.97695	-2.5191	0.055966	-0.11241	-0.019718	0.66021	-1.3176	2884.8	21.394	-3.2158	80.502	-66.307	77.143	75.724	20.512	-3.7206	-6.4318	1.0847	-2.4084	31.241	-4.2903
126.31	-7.6246	49.485	-6.5474	0.97639	-2.5192	0.054357	-0.11077	-0.022303	0.66021	-1.3176	2884.1	21.394	-3.2169	80.502	-66.225	77.143	75.724	20.512	-3.7206	-6.4318	1.0847	-2.4084	31.241	-4.2903
126.31	-7.6271	49.486	-6.5471	0.97584	-2.5193	0.052672	-0.10899	-0.024856	0.66021	-1.3176	2883.4	21.394	-3.218	80.502	-66.14	77.144	75.724	20.512	-3.7206	-6.4318	1.0847	-2.4084	31.241	-4.2903
126.31	-7.6296	49.486	-6.5469	0.9753	-2.5194	0.050914	-0.10709	-0.027374	0.66021	-1.3176	2882.8	21.395	-3.2191	80.501	-66.052	77.144	75.724	20.512	-3.7206	-6.4318	1.0847	-2.4084	31.241	-4.2903
126.31	-7.6322	49.486	-6.5466	0.97477	-2.5196	0.049086	-0.10507	-0.029854	0.66021	-1.3176	2882.1	21.395	-3.2202	80.501	-65.961	77.145	75.724	20.512	-3.7206	-6.4318	1.0847	-2.4084	31.241	-4.2903
126.31	-7.6348	49.486	-6.5464	0.97425	-2.5197	0.04719	-0.10291	-0.032294	0.66021	-1.3176	2881.4	21.395	-3.2213	80.501	-65.868	77.145	75.724	20.512	-3.7206	-6.4318	1.0847	-2.4084	31.241	-4.2903
126.31	-7.6373	49.486	-6.5462	0.97374	-2.5199	0.045229	-0.10064	-0.034689	0.66021	-1.3176	2880.7	21.395	-3.2224	80.5	-65.773	77.146	75.724	20.512	-3.7206	-6.4318	1.0847	-2.4084	31.241	-4.2903
126.3	-7.6399	49.485	-6.5459	0.97325	-2.5201	0.043205	-0.098254	-0.037038	0.66021	-1.3176	2880.0	21.395	-3.2235	80.5	-65.676	77.146	75.724	20.512	-3.7206	-6.4318	1.0847	-2.4084	31.241	-4.2903
126.3	-7.6425	49.485	-6.5457	0.97276	-2.5203	0.041122	-0.095751	-0.039337	0.66021	-1.3176	2879.4	21.395	-3.2246	80.5	-65.579	77.147	75.724	20.512	-3.7206	-6.4318	1.0847	-2.4084	31.241	-4.2903
126.3	-7.6451	49.484	-6.5455	0.97229	-2.5205	0.038981	-0.093137	-0.041585	0.66021	-1.3176	2878.7	21.395	-3.2257	80.499	-65.48	77.147	75.724	20.512	-3.7206	-6.4318	1.0847	-2.4084	31.241	-4.2903
126.3	-7.6477	49.483	-6.5453	0.97183	-2.5207	0.036787	-0.090417	-0.043777	0.66021	-1.3176	2878.0	21.394	-3.2268	80.499	-65.381	77.148	75.724	20.512	-3.7206	-6.4318	1.0847	-2.4084	31.241	-4.2903
126.3	-7.6502	49.482	-6.5452	0.97139	-2.5209	0.034542	-0.087592	-0.045912	0.66021	-1.3176	2877.3	21.394	-3.2279	80.499	-65.281	77.148	75.724	20.512	-3.7206	-6.4318	1.0847	-2.4084	31.241	-4.2903
126.3	-7.6528	49.481	-6.545	0.97095	-2.5211	0.03225	-0.084668	-0.047987	0.66021	-1.3176	2876.7	21.393	-3.229	80.498	-65.181	77.148	75.724	20.512	-3.7206	-6.4318	1.0847	-2.4084	31.241	-4.2903
126.3	-7.6553	49.479	-6.5448	0.97054	-2.5214	0.029913	-0.081648	-0.049999	0.66021	-1.3176	2876.0	21.393	-3.2301	80.498	-65.08	77.149	75.724	20.512	-3.7206	-6.4318	1.0847	-2.4084	31.241	-4.2903
126.3	-7.6578	49.478	-6.5447	0.97014	-2.5216	0.027534	-0.078536	-0.051947	0.66021	-1.3176	2875.3	21.392	-3.2311	80.498	-64.98	77.149	75.724	20.512	-3.7206	-6.4318	1.0847	-2.4084	31.241	-4.2903
126.3	-7.6603	49.476	-6.5446	0.96975	-2.5219	0.025118	-0.075336	-0.053828	0.66021	-1.3176	2874.6	21.392	-3.2322	80.497	-64.88	77.15	75.724	20.512	-3.7206	-6.4318	1.0847	-2.4084	31.241	-4.2903
126.3	-7.6628	49.474	-6.5444	0.96939	-2.5222	0.022667	-0.072053	-0.055639	0.66021	-1.3176	2873.9	21.391	-3.2333	80.497	-64.779	77.15	75.724	20.512	-3.7206	-6.4318	1.0847	-2.4084	31.241	-4.2903
126.3	-7.6652	49.472	-6.5443	0.96903	-2.5225	0.020185	-0.06869	-0.057379	0.66021	-1.3176	2873.3	21.39	-3.2343	80.496	-64.68	77.151	75.724	20.512	-3.7206	-6.4318	1.0847	-2.4084	31.241	-4.2903
126.3	-7.6676	49.47	-6.5442	0.9687	-2.5228	0.017674	-0.065252	-0.059046	0.66021	-1.3176	2872.6	21.389	-3.2353	80.496	-64.58	77.151	75.724	20.512	-3.7206	-6.4318	1.0847	-2.4084	31.241	-4.2903
126.3	-7.67	49.467	-6.5442	0.96838	-2.5231	0.015139	-0.061743	-0.060638	0.66021	-1.3176	2871.9	21.388	-3.2363	80.496	-64.482	77.151	75.724	20.512	-3.7206	-6.4318	1.0847	-2.4084	31.241	-4.2903
126.3	-7.6723	49.465	-6.5441	0.96808	-2.5234	0.012583	-0.058168	-0.062153	0.66021	-1.3176	2871.2	21.387	-3.2373	80.495	-64.384	77.152	75.724	20.512	-3.7206	-6.4318	1.0847	-2.4084	31.241	-4.2903
126.3	-7.6746	49.462	-6.544	0.9678	-2.5237	0.010009	-0.054532	-0.063589	0.66021	-1.3176	2870.6	21.386	-3.2383	80.495	-64.286	77.152	75.724	20.512	-3.7206	-6.4318	1.0847	-2.4084	31.241	-4.2903
126.3	-7.6768	49.459	-6.544	0.96754	-2.524	0.0074209	-0.050838	-0.064945	0.66021	-1.3176	2869.9	21.385	-3.2393	80.494	-64.19	77.153	75.724	20.512	-3.7206	-6.4318	1.0847	-2.4084	31.241	-4.2903
126.3	-7.679	49.456	-6.544	0.96729	-2.5243	0.0048218	-0.047093	-0.066219	0.66021	-1.3176	2869.2	21.384	-3.2402	80.494	-64.094	77.153	75.724	20.512	-3.7206	-6.4318	1.0847	-2.4084	31.241	-4.2903
126.3	-7.6811	49.453	-6.5439	0.96706	-2.5247	0.0022153	-0.043299	-0.06741	0.66021	-1.3176	2868.5	21.382	-3.2411	80.494	-63.999	77.153	75.724	20.512	-3.7206	-6.4318	1.0847	-2.4084	31.241	-4.2903
126.3	-7.6832	49.45	-6.5439	0.96686	-2.525	-0.00039517	-0.039463	-0.068516	0.66021	-1.3176	2867.8	21.381	-3.242	80.493	-63.906	77.154	75.724	20.512	-3.7206	-6.4318	1.0847	-2.4084	31.241	-4.2903
126.3	-7.6852	49.447	-6.5439	0.96667	-2.5253	-0.0030062	-0.035589	-0.069537	0.66021	-1.3176	2867.2	21.38	-3.2429	80.493	-63.813	77.154	75.724	20.512	-3.7206	-6.4318	1.0847	-2.4084	31.241	-4.2903
126.3	-7.6872	49.443	-6.544	0.9665	-2.5257	-0.0056143	-0.031682	-0.070471	0.66021	-1.3176	2866.5	21.378	-3.2437	80.492	-63.722	77.155	75.724	20.512	-3.7206	-6.4318	1.0847	-2.4084	31.241	-4.2903
126.31	-7.6891	49.439	-6.544	0.96635	-2.526	-0.0082161	-0.027746	-0.071317	0.66021	-1.3176	2865.8	21.377	-3.2446	80.492	-63.631	77.155	75.724	20.512	-3.7206	-6.4318	1.0847	-2.4084	31.241	-4.2903
126.31	-7.6909	49.436	-6.544	0.96622	-2.5264	-0.010808	-0.023787	-0.072075	0.66021	-1.3176	2865.1	21.375	-3.2453	80.492	-63.542	77.155	75.724	20.512	-3.7206	-6.4318	1.0847	-2.4084	31.241	-4.2903
126.31	-7.6926	49.432	-6.5441	0.96612	-2.5268	-0.013387	-0.01981	-0.072743	0.66021	-1.3176	2864.5	21.374	-3.2461	80.491	-63.455	77.156	75.724	20.512	-3.7206	-6.4318	1.0847	-2.4084	31.241	-4.2903
126.31	-7.6943	49.428	-6.5442	0.96603	-2.5271	-0.01595	-0.015819	-0.073321	0.66021	-1.3176	2863.8	21.372	-3.2468	80.491	-63.368	77.156	75.724	20.512	-3.7206	-6.4318	1.0847	-2.4084	31.241	-4.2903
126.31	-7.6959	49.424	-6.5443	0.96596	-2.5275	-0.018493	-0.01182	-0.073809	0.66021	-1.3176	2863.1	21.37	-3.2475	80.49	-63.283	77.156	75.724	20.512	-3.7206	-6.4318	1.0847	-2.4084	31.241	-4.2903
126.31	-7.6974	49.42	-6.5444	0.96591	-2.5279	-0.021013	-0.0078167	-0.074206	0.66021	-1.3176	2862.4	21.368	-3.2482	80.49	-63.2	77.157	75.724	20.512	-3.7206	-6.4318	1.0847	-2.4084	31.241	-4.2903
126.31	-7.6989	49.415	-6.5445	0.96588	-2.5282	-0.023507	-0.0038148	-0.074511	0.66021	-1.3176	2861.8	21.367	-3.2488	80.489	-63.118	77.157	75.724	20.512	-3.7206	-6.4318	1.0847	-2.4084	31.241	-4.2903
126.31	-7.7003	49.411	-6.5446	0.96587	-2.5286	-0.025972	0.00018078	-0.074725	0.66021	-1.3176	2861.1	21.365	-3.2494	80.489	-63.037	77.157	75.724	20.512	-3.7206	-6.4318	1.0847	-2.4084	31.241	-4.2903
126.31	-7.7015	49.406	-6.5447	0.96588	-2.529	-0.028405	0.0041653	-0.074847	0.66021	-1.3176	2860.4	21.363	-3.25	80.488	-62.958	77.158	75.724	20.512	-3.7206	-6.4318	1.0847	-2.4084	31.241	-4.2903
126.31	-7.7027	49.402	-6.5449	0.96591	-2.5294	-0.030802	0.0081338	-0.074878	0.66021	-1.3176	2859.7	21.361	-3.2505	80.488	-62.881	77.158	75.724	20.512	-3.7206	-6.4318	1.0847	-2.4084	31.241	-4.2903
126.31	-7.7038	49.397	-6.545	0.96596	-2.5297	-0.033161	0.012081	-0.074818	0.66021	-1.3176	2859.1	21.359	-3.251	80.487	-62.805	77.158	75.724	20.512	-3.7206	-6.4318	1.0847	-2.4084	31.241	-4.2903
126.31	-7.7049	49.393	-6.5452	0.96603	-2.5301	-0.035478	0.016003	-0.074666	0.66021	-1.3176	2858.4	21.357	-3.2514	80.487	-62.731	77.159	75.724	20.512	-3.7206	-6.4318	1.0847	-2.4084	31.241	-4.2903
126.31	-7.7058	49.388	-6.5454	0.96612	-2.5305	-0.037752	0.019895	-0.074423	0.66021	-1.3176	2857.7	21.355	-3.2518	80.487	-62.658	77.159	75.724	20.512	-3.7206	-6.4318	1.0847	-2.4084	31.241	-4.2903
126.32	-7.7066	49.383	-6.5456	0.96623	-2.5309	-0.039978	0.023751	-0.074091	0.66021	-1.3176	2857.0	21.353	-3.2522	80.486	-62.588	77.159	75.724	20.512	-3.7206	-6.4318	1.0847	-2.4084	31.241	-4.2903
126.32	-7.7074	49.378	-6.5458	0.96636	-2.5312	-0.042156	0.027568	-0.073668	0.66021	-1.3176	2856.4	21.351	-3.2525	80.486	-62.519	77.16	75.724	20.512	-3.7206	-6.4318	1.0847	-2.4084	31.241	-4.2903
126.32	-7.708	49.374	-6.546	0.96651	-2.5316	-0.044281	0.03134	-0.073157	0.66021	-1.3176	2855.7	21.349	-3.2528	80.485	-62.451	77.16	75.724	20.512	-3.7206	-6.4318	1.0847	-2.4084	31.241	-4.2903
126.32	-7.7086	49.369	-6.5462	0.96667	-2.532	-0.046351	0.035063	-0.072557	0.66021	-1.3176	2855.0	21.347	-3.2531	80.485	-62.386	77.16	75.724	20.512	-3.7206	-6.4318	1.0847	-2.4084	31.241	-4.2903
126.32	-7.709	49.364	-6.5465	0.96686	-2.5323	-0.048364	0.038732	-0.07187	0.66021	-1.3176	2854.3	21.345	-3.2533	80.484	-62.322	77.161	75.724	20.512	-3.7206	-6.4318	1.0847	-2.4084	31.241	-4.2903
126.32	-7.7094	49.359	-6.5467	0.96706	-2.5327	-0.050318	0.042343	-0.071097	0.66021	-1.3176	2853.7	21.343	-3.2535	80.484	-62.26	77.161	75.724	20.512	-3.7206	-6.4318	1.0847	-2.4084	31.241	-4.2903
126.32	-7.7096	49.354	-6.547	0.96728	-2.533	-0.05221	0.045892	-0.070239	0.66021	-1.3176	2853.0	21.341	-3.2536	80.483	-62.2	77.161	75.724	20.512	-3.7206	-6.4318	1.0847	-2.4084	31.241	-4.2903
126.32	-7.7098	49.349	-6.5472	0.96752	-2.5334	-0.054038	0.049374	-0.069297	0.66021	-1.3176	2852.3	21.338	-3.2537	80.483	-62.142	77.162	75.724	20.512	-3.7206	-6.4318	1.0847	-2.4084	31.241	-4.2903
126.32	-7.7098	49.344	-6.5475	0.96777	-2.5337	-0.0558	0.052785	-0.068272	0.66021	-1.3176	2851.6	21.336	-3.2537	80.482	-62.086	77.162	75.724	20.512	-3.7206	-6.4318	1.0847	-2.4084	31.241	-4.2903
126.32	-7.7098	49.339	-6.5478	0.96805	-2.5341	-0.057495	0.056121	-0.067166	0.66021	-1.3176	2851.0	21.334	-3.2537	80.482	-62.032	77.162	75.724	20.512	-3.7206	-6.4318	1.0847	-2.4084	31.241	-4.2903
126.33	-7.7097	49.334	-6.5481	0.96834	-2.5344	-0.059119	0.059378	-0.06598	0.66021	-1.3176	2850.3	21.332	-3.2537	80.481	-61.979	77.163	75.724	20.512	-3.7206	-6.4318	1.0847	-2.4084	31.241	-4.2903
126.33	-7.7094	49.329	-6.5484	0.96864	-2.5347	-0.060672	0.062552	-0.064717	0.66021	-1.3176	2849.6	21.33	-3.2536	80.481	-61.929	77.163	75.724	20.512	-3.7206	-6.4318	1.0847	-2.4084	31.241	-4.2903
126.33	-7.7091	49.324	-6.5487	0.96896	-2.535	-0.062151	0.06564	-0.063377	0.66021	-1.3176	2848.9	21.328	-3.2535	80.48	-61.88	77.163	75.724	20.512	-3.7206	-6.4318	1.0847	-2.4084	31.241	-4.2903
126.33	-7.7086	49.319	-6.549	0.9693	-2.5354	-0.063556	0.068637	-0.061963	0.66021	-1.3176	2848.3	21.326	-3.2533	80.48	-61.834	77.163	75.724	20.512	-3.7206	-6.4318	1.0847	-2.4084	31.241	-4.2903
126.33	-7.7081	49.314	-6.5493	0.96965	-2.5357	-0.064884	0.07154	-0.060477	0.66021	-1.3176	2847.6	21.323	-3.2531	80.479	-61.789	77.164	75.724	20.512	-3.7206	-6.4318	1.0847	-2.4084	31.241	-4.2903
126.33	-7.7074	49.309	-6.5497	0.97001	-2.536	-0.066135	0.074346	-0.058919	0.66021	-1.3176	2846.9	21.321	-3.2528	80.479	-61.747	77.164	75.724	20.512	-3.7206	-6.4318	1.0847	-2.4084	31.241	-4.2903
126.33	-7.7066	49.304	-6.55	0.97039	-2.5362	-0.067306	0.077051	-0.057294	0.66021	-1.3176	2846.2	21.319	-3.2525	80.478	-61.706	77.164	75.724	20.512	-3.7206	-6.4318	1.0847	-2.4084	31.241	-4.2903
126.33	-7.7058	49.299	-6.5503	0.97078	-2.5365	-0.068398	0.079652	-0.055602	0.66021	-1.3176	2845.6	21.317	-3.2522	80.478	-61.668	77.165	75.724	20.512	-3.7206	-6.4318	1.0847	-2.4084	31.241	-4.2903
126.33	-7.7048	49.294	-6.5507	0.97119	-2.5368	-0.069408	0.082145	-0.053846	0.66021	-1.3176	2844.9	21.315	-3.2518	80.477	-61.631	77.165	75.724	20.512	-3.7206	-6.4318	1.0847	-2.4084	31.241	-4.2903
126.34	-7.7038	49.289	-6.551	0.9716	-2.5371	-0.070336	0.084529	-0.052029	0.66021	-1.3176	2844.2	21.313	-3.2514	80.477	-61.597	77.165	75.724	20.512	-3.7206	-6.4318	1.0847	-2.4084	31.241	-4.2903
126.34	-7.7026	49.285	-6.5514	0.97203	-2.5373	-0.071181	0.0868	-0.050152	0.66021	-1.3176	2843.5	21.311	-3.2509	80.476	-61.565	77.166	75.724	20.512	-3.7206	-6.4318	1.0847	-2.4084	31.241	-4.2903
126.34	-7.7014	49.28	-6.5517	0.97247	-2.5376	-0.071942	0.088956	-0.048218	0.66021	-1.3176	2842.9	21.309	-3.2504	80.476	-61.535	77.166	75.724	20.512	-3.7206	-6.4318	1.0847	-2.4084	31.241	-4.2903
126.34	-7.7	49.276	-6.5521	0.97292	-2.5378	-0.072619	0.090993	-0.04623	0.66021	-1.3176	2842.2	21.307	-3.2499	80.475	-61.506	77.166	75.724	20.512	-3.7206	-6.4318	1.0847	-2.4084	31.241	-4.2903
126.34	-7.6986	49.271	-6.5525	0.97338	-2.538	-0.073211	0.09291	-0.04419	0.66021	-1.3176	2841.5	21.305	-3.2493	80.475	-61.48	77.166	75.724	20.512	-3.7206	-6.4318	1.0847	-2.4084	31.241	-4.2903
126.34	-7.697	49.267	-6.5528	0.97385	-2.5382	-0.073718	0.094704	-0.042101	0.66021	-1.3176	2840.8	21.303	-3.2486	80.474	-61.456	77.167	75.724	20.512	-3.7206	-6.4318	1.0847	-2.4084	31.241	-4.2903
126.34	-7.6954	49.262	-6.5532	0.97433	-2.5385	-0.074139	0.096374	-0.039966	0.66021	-1.3176	2840.2	21.302	-3.248	80.474	-61.434	77.167	75.724	20.512	-3.7206	-6.4318	1.0847	-2.4084	31.241	-4.2903
126.34	-7.6937	49.258	-6.5536	0.97481	-2.5386	-0.074474	0.097918	-0.037788	0.66021	-1.3176	2839.5	21.3	-3.2473	80.473	-61.415	77.167	75.724	20.512	-3.7206	-6.4318	1.0847	-2.4084	31.241	-4.2903
126.34	-7.6919	49.254	-6.554	0.97531	-2.5388	-0.074724	0.099332	-0.035568	0.66021	-1.3176	2838.8	21.298	-3.2465	80.473	-61.397	77.168	75.724	20.512	-3.7206	-6.4318	1.0847	-2.4084	31.241	-4.2903
126.34	-7.69	49.25	-6.5543	0.97581	-2.539	-0.074887	0.10062	-0.033311	0.66021	-1.3176	2838.1	21.296	-3.2457	80.472	-61.381	77.168	75.724	20.512	-3.7206	-6.4318	1.0847	-2.4084	31.241	-4.2903
126.34	-7.688	49.246	-6.5547	0.97631	-2.5392	-0.074965	0.10177	-0.031019	0.66021	-1.3176	2837.5	21.295	-3.2449	80.472	-61.368	77.168	75.724	20.512	-3.7206	-6.4318	1.0847	-2.4084	31.241	-4.2903
126.35	-7.686	49.242	-6.5551	0.97682	-2.5393	-0.074957	0.10279	-0.028695	0.66021	-1.3176	2836.8	21.293	-3.2441	80.471	-61.356	77.169	75.724	20.512	-3.7206	-6.4318	1.0847	-2.4084	31.241	-4.2903
126.35	-7.6838	49.239	-6.5555	0.97734	-2.5395	-0.074864	0.10368	-0.026342	0.66021	-1.3176	2836.1	21.292	-3.2432	80.471	-61.347	77.169	75.724	20.512	-3.7206	-6.4318	1.0847	-2.4084	31.241	-4.2903
126.35	-7.6816	49.235	-6.5558	0.97786	-2.5396	-0.074687	0.10443	-0.023963	0.66021	-1.3176	2835.5	21.29	-3.2423	80.47	-61.34	77.169	75.724	20.512	-3.7206	-6.4318	1.0847	-2.4084	31.241	-4.2903
126.35	-7.6793	49.232	-6.5562	0.97838	-2.5397	-0.074425	0.10505	-0.021561	0.66021	-1.3176	2834.8	21.289	-3.2413	80.47	-61.335	77.169	75.724	20.512	-3.7206	-6.4318	1.0847	-2.4084	31.241	-4.2903
126.35	-7.6769	49.228	-6.5566	0.97891	-2.5398	-0.074079	0.10553	-0.019139	0.66021	-1.3176	2834.1	21.287	-3.2403	80.469	-61.332	77.17	75.724	20.512	-3.7206	-6.4318	1.0847	-2.4084	31.241	-4.2903
126.35	-7.6745	49.225	-6.5569	0.97944	-2.5399	-0.07365	0.10588	-0.016701	0.66021	-1.3176	2833.4	21.286	-3.2393	80.469	-61.331	77.17	75.724	20.512	-3.7206	-6.4318	1.0847	-2.4084	31.241	-4.2903
126.35	-7.672	49.222	-6.5573	0.97997	-2.54	-0.073139	0.10609	-0.014249	0.66021	-1.3176	2832.8	21.285	-3.2383	80.468	-61.332	77.17	75.724	20.512	-3.7206	-6.4318	1.0847	-2.4084	31.241	-4.2903
126.35	-7.6694	49.219	-6.5577	0.9805	-2.54	-0.072547	0.10616	-0.011787	0.66021	-1.3176	2832.1	21.283	-3.2372	80.468	-61.335	77.171	75.724	20.512	-3.7206	-6.4318	1.0847	-2.4084	31.241	-4.2903
126.35	-7.6668	49.216	-6.558	0.98103	-2.5401	-0.071874	0.10609	-0.0093168	0.66021	-1.3176	2831.4	21.282	-3.2361	80.467	-61.341	77.171	75.724	20.512	-3.7206	-6.4318	1.0847	-2.4084	31.241	-4.2903
126.35	-7.6641	49.213	-6.5584	0.98156	-2.5401	-0.071122	0.10589	-0.0068428	0.66021	-1.3176	2830.7	21.281	-3.235	80.467	-61.348	77.171	75.724	20.512	-3.7206	-6.4318	1.0847	-2.4084	31.241	-4.2903
126.35	-7.6613	49.211	-6.5587	0.98209	-2.5401	-0.070292	0.10556	-0.0043678	0.66021	-1.3176	2830.1	21.28	-3.2338	80.466	-61.358	77.172	75.724	20.512	-3.7206	-6.4318	1.0847	-2.4084	31.241	-4.2903
126.35	-7.6585	49.209	-6.5591	0.98262	-2.5402	-0.069385	0.10508	-0.0018949	0.66021	-1.3176	2829.4	21.279	-3.2327	80.466	-61.369	77.172	75.724	20.512	-3.7206	-6.4318	1.0847	-2.4084	31.241	-4.2903
126.35	-7.6556	49.206	-6.5594	0.98314	-2.5402	-0.068403	0.10448	0.00057282	0.66021	-1.3176	2828.7	21.278	-3.2315	80.465	-61.383	77.172	75.724	20.512	-3.7206	-6.4318	1.0847	-2.4084	31.241	-4.2903
126.35	-7.6527	49.204	-6.5598	0.98366	-2.5402	-0.067347	0.10374	0.0030322	0.66021	-1.3176	2828.0	21.277	-3.2303	80.465	-61.399	77.173	75.724	20.512	-3.7206	-6.4318	1.0847	-2.4084	31.241	-4.2903
126.35	-7.6498	49.202	-6.5601	0.98418	-2.5401	-0.066218	0.10287	0.0054801	0.66021	-1.3176	2827.4	21.277	-3.229	80.465	-61.416	77.173	75.724	20.512	-3.7206	-6.4318	1.0847	-2.4084	31.241	-4.2903
126.35	-7.6468	49.201	-6.5604	0.98469	-2.5401	-0.065018	0.10187	0.0079135	0.66021	-1.3176	2826.7	21.276	-3.2278	80.464	-61.436	77.173	75.724	20.512	-3.7206	-6.4318	1.0847	-2.4084	31.241	-4.2903
126.35	-7.6437	49.199	-6.5608	0.9852	-2.5401	-0.063748	0.10073	0.010329	0.66021	-1.3176	2826.0	21.275	-3.2265	80.464	-61.458	77.174	75.724	20.512	-3.7206	-6.4318	1.0847	-2.4084	31.241	-4.2903
126.35	-7.6406	49.198	-6.5611	0.9857	-2.54	-0.062411	0.099475	0.012725	0.66021	-1.3176	2825.3	21.275	-3.2253	80.463	-61.481	77.174	75.724	20.512	-3.7206	-6.4318	1.0847	-2.4084	31.241	-4.2903
126.35	-7.6375	49.196	-6.5614	0.98619	-2.5399	-0.061008	0.098089	0.015096	0.66021	-1.3176	2824.7	21.274	-3.224	80.463	-61.507	77.174	75.724	20.512	-3.7206	-6.4318	1.0847	-2.4084	31.241	-4.2903
126.35	-7.6344	49.195	-6.5617	0.98668	-2.5398	-0.05954	0.09658	0.017441	0.66021	-1.3176	2824.0	21.274	-3.2227	80.462	-61.535	77.175	75.724	20.512	-3.7206	-6.4318	1.0847	-2.4084	31.241	-4.2903
126.35	-7.6313	49.194	-6.562	0.98716	-2.5398	-0.058011	0.094949	0.019757	0.66021	-1.3176	2823.3	21.273	-3.2213	80.462	-61.564	77.175	75.724	20.512	-3.7206	-6.4318	1.0847	-2.4084	31.241	-4.2903
126.35	-7.6281	49.193	-6.5623	0.98763	-2.5396	-0.056421	0.093198	0.02204	0.66021	-1.3176	2822.7	21.273	-3.22	80.461	-61.596	77.175	75.724	20.512	-3.7206	-6.4318	1.0847	-2.4084	31.241	-4.2903
126.35	-7.6249	49.193	-6.5625	0.98809	-2.5395	-0.054774	0.09133	0.024288	0.66021	-1.3176	2822.0	21.273	-3.2187	80.461	-61.629	77.176	75.724	20.512	-3.7206	-6.4318	1.0847	-2.4084	31.241	-4.2903
126.35	-7.6217	49.192	-6.5628	0.98854	-2.5394	-0.05307	0.089347	0.026498	0.66021	-1.3176	2821.3	21.273	-3.2174	80.46	-61.665	77.176	75.724	20.512	-3.7206	-6.4318	1.0847	-2.4084	31.241	-4.2903
126.35	-7.6185	49.192	-6.5631	0.98898	-2.5393	-0.051312	0.087253	0.028667	0.66021	-1.3176	2820.6	21.273	-3.216	80.46	-61.702	77.176	75.724	20.512	-3.7206	-6.4318	1.0847	-2.4084	31.241	-4.2903
126.35	-7.6152	49.192	-6.5633	0.98941	-2.5391	-0.049503	0.085049	0.030793	0.66021	-1.3176	2820.0	21.273	-3.2147	80.459	-61.741	77.177	75.724	20.512	-3.7206	-6.4318	1.0847	-2.4084	31.241	-4.2903
126.35	-7.612	49.192	-6.5636	0.98983	-2.539	-0.047645	0.08274	0.032873	0.66021	-1.3176	2819.3	21.273	-3.2133	80.459	-61.782	77.177	75.724	20.512	-3.7206	-6.4318	1.0847	-2.4084	31.241	-4.2903
126.35	-7.6088	49.192	-6.5638	0.99024	-2.5388	-0.045739	0.080327	0.034904	0.66021	-1.3176	2818.6	21.273	-3.212	80.459	-61.825	77.177	75.724	20.512	-3.7206	-6.4318	1.0847	-2.4084	31.241	-4.2903
126.35	-7.6056	49.192	-6.564	0.99063	-2.5386	-0.043789	0.077816	0.036884	0.66021	-1.3176	2817.9	21.273	-3.2106	80.458	-61.869	77.178	75.724	20.512	-3.7206	-6.4318	1.0847	-2.4084	31.241	-4.2903
126.34	-7.6023	49.193	-6.5642	0.99102	-2.5384	-0.041796	0.075208	0.038811	0.66021	-1.3176	2817.3	21.274	-3.2093	80.458	-61.916	77.178	75.724	20.512	-3.7206	-6.4318	1.0847	-2.4084	31.241	-4.2903
126.34	-7.5991	49.193	-6.5644	0.99139	-2.5382	-0.039764	0.072507	0.040682	0.66021	-1.3176	2816.6	21.274	-3.2079	80.457	-61.964	77.178	75.724	20.512	-3.7206	-6.4318	1.0847	-2.4084	31.241	-4.2903
126.34	-7.5959	49.194	-6.5646	0.99174	-2.538	-0.037694	0.069717	0.042495	0.66021	-1.3176	2815.9	21.274	-3.2066	80.457	-62.014	77.179	75.724	20.512	-3.7206	-6.4318	1.0847	-2.4084	31.241	-4.2903
126.34	-7.5928	49.195	-6.5648	0.99208	-2.5378	-0.03559	0.066842	0.044248	0.66021	-1.3176	2815.2	21.275	-3.2053	80.456	-62.065	77.179	75.724	20.512	-3.7206	-6.4318	1.0847	-2.4084	31.241	-4.2903
126.34	-7.5896	49.196	-6.565	0.99241	-2.5376	-0.033453	0.063886	0.045939	0.66021	-1.3176	2814.6	21.275	-3.204	80.456	-62.119	77.179	75.724	20.512	-3.7206	-6.4318	1.0847	-2.4084	31.241	-4.2903
126.34	-7.5865	49.197	-6.5652	0.99272	-2.5373	-0.031287	0.060852	0.047565	0.66021	-1.3176	2813.9	21.276	-3.2027	80.456	-62.174	77.18	75.724	20.512	-3.7206	-6.4318	1.0847	-2.4084	31.241	-4.2903
126.34	-7.5834	49.199	-6.5653	0.99302	-2.5371	-0.029093	0.057745	0.049125	0.66021	-1.3176	2813.2	21.277	-3.2014	80.455	-62.23	77.18	75.724	20.512	-3.7206	-6.4318	1.0847	-2.4084	31.241	-4.2903
126.34	-7.5803	49.2	-6.5654	0.9933	-2.5368	-0.026876	0.054568	0.050617	0.66021	-1.3176	2812.5	21.278	-3.2001	80.455	-62.288	77.181	75.724	20.512	-3.7206	-6.4318	1.0847	-2.4084	31.241	-4.2903
126.34	-7.5773	49.202	-6.5656	0.99356	-2.5366	-0.024637	0.051326	0.052039	0.66021	-1.3176	2811.9	21.278	-3.1988	80.454	-62.348	77.181	75.724	20.512	-3.7206	-6.4318	1.0847	-2.4084	31.241	-4.2903
126.34	-7.5743	49.204	-6.5657	0.99381	-2.5363	-0.022379	0.048023	0.05339	0.66021	-1.3176	2811.2	21.279	-3.1976	80.454	-62.409	77.181	75.724	20.512	-3.7206	-6.4318	1.0847	-2.4084	31.241	-4.2903
126.33	-7.5714	49.206	-6.5658	0.99404	-2.5361	-0.020104	0.044664	0.054668	0.66021	-1.3176	2810.5	21.28	-3.1964	80.453	-62.472	77.182	75.724	20.512	-3.7206	-6.4318	1.0847	-2.4084	31.241	-4.2903
126.33	-7.5685	49.208	-6.5659	0.99426	-2.5358	-0.017817	0.041253	0.055871	0.66021	-1.3176	2809.8	21.281	-3.1952	80.453	-62.537	77.182	75.724	20.512	-3.7206	-6.4318	1.0847	-2.4084	31.241	-4.2903
126.33	-7.5656	49.21	-6.566	0.99446	-2.5355	-0.015518	0.037795	0.056999	0.66021	-1.3176	2809.2	21.282	-3.194	80.453	-62.602	77.182	75.724	20.512	-3.7206	-6.4318	1.0847	-2.4084	31.241	-4.2903
126.33	-7.5628	49.212	-6.566	0.99464	-2.5352	-0.013212	0.034293	0.058049	0.66021	-1.3176	2808.5	21.284	-3.1928	80.452	-62.669	77.183	75.724	20.512	-3.7206	-6.4318	1.0847	-2.4084	31.241	-4.2903
126.33	-7.5601	49.215	-6.5661	0.9948	-2.5349	-0.0109	0.030753	0.059021	0.66021	-1.3176	2807.8	21.285	-3.1917	80.452	-62.738	77.183	75.724	20.512	-3.7206	-6.4318	1.0847	-2.4084	31.241	-4.2903
126.33	-7.5574	49.217	-6.5662	0.99494	-2.5346	-0.0085867	0.027179	0.059914	0.66021	-1.3176	2807.1	21.286	-3.1905	80.451	-62.808	77.184	75.724	20.512	-3.7206	-6.4318	1.0847	-2.4084	31.241	-4.2903
126.32	-7.5548	49.22	-6.5662	0.99507	-2.5343	-0.0062734	0.023576	0.060727	0.66021	-1.3176	2806.5	21.287	-3.1894	80.451	-62.879	77.184	75.724	20.512	-3.7206	-6.4318	1.0847	-2.4084	31.241	-4.2903
126.32	-7.5522	49.223	-6.5662	0.99518	-2.534	-0.0039634	0.019949	0.061458	0.66021	-1.3176	2805.8	21.289	-3.1884	80.451	-62.951	77.184	75.724	20.512	-3.7206	-6.4318	1.0847	-2.4084	31.241	-4.2903
126.32	-7.5497	49.226	-6.5662	0.99527	-2.5337	-0.0016593	0.016302	0.062108	0.66021	-1.3176	2805.1	21.29	-3.1873	80.45	-63.025	77.185	75.724	20.512	-3.7206	-6.4318	1.0847	-2.4084	31.241	-4.2903
126.32	-7.5473	49.229	-6.5662	0.99534	-2.5334	0.00063586	0.01264	0.062676	0.66021	-1.3176	2804.4	21.292	-3.1863	80.45	-63.1	77.185	75.724	20.512	-3.7206	-6.4318	1.0847	-2.4084	31.241	-4.2903
126.32	-7.5449	49.232	-6.5662	0.9954	-2.5331	0.0029195	0.0089673	0.06316	0.66021	-1.3176	2803.8	21.293	-3.1853	80.449	-63.176	77.186	75.724	20.512	-3.7206	-6.4318	1.0847	-2.4084	31.241	-4.2903
126.32	-7.5426	49.235	-6.5662	0.99543	-2.5328	0.0051887	0.0052896	0.063561	0.66021	-1.3176	2803.1	21.295	-3.1844	80.449	-63.253	77.186	75.724	20.512	-3.7206	-6.4318	1.0847	-2.4084	31.241	-4.2903
126.31	-7.5404	49.238	-6.5662	0.99545	-2.5324	0.0074409	0.0016111	0.063879	0.66021	-1.3176	2802.4	21.296	-3.1835	80.449	-63.331	77.186	75.724	20.512	-3.7206	-6.4318	1.0847	-2.4084	31.241	-4.2903
126.31	-7.5383	49.242	-6.5661	0.99545	-2.5321	0.0096732	-0.0020633	0.064112	0.66021	-1.3176	2801.7	21.298	-3.1826	80.448	-63.41	77.187	75.724	20.512	-3.7206	-6.4318	1.0847	-2.4084	31.241	-4.2903
126.31	-7.5362	49.245	-6.5661	0.99543	-2.5318	0.011883	-0.005729	0.064262	0.66021	-1.3176	2801.1	21.299	-3.1817	80.448	-63.49	77.187	75.724	20.512	-3.7206	-6.4318	1.0847	-2.4084	31.241	-4.2903
126.31	-7.5342	49.249	-6.566	0.99539	-2.5315	0.014068	-0.0093814	0.064327	0.66021	-1.3176	2800.4	21.301	-3.1809	80.448	-63.57	77.188	75.724	20.512	-3.7206	-6.4318	1.0847	-2.4084	31.241	-4.2903
126.31	-7.5323	49.252	-6.5659	0.99534	-2.5312	0.016224	-0.013016	0.064309	0.66021	-1.3176	2799.7	21.303	-3.1801	80.447	-63.652	77.188	75.724	20.512	-3.7206	-6.4318	1.0847	-2.4084	31.241	-4.2903
126.3	-7.5305	49.256	-6.5659	0.99526	-2.5308	0.018351	-0.016627	0.064207	0.66021	-1.3176	2799.0	21.305	-3.1794	80.447	-63.734	77.188	75.724	20.512	-3.7206	-6.4318	1.0847	-2.4084	31.241	-4.2903
126.3	-7.5288	49.26	-6.5658	0.99517	-2.5305	0.020444	-0.020212	0.064022	0.66021	-1.3176	2798.4	21.306	-3.1786	80.446	-63.817	77.189	75.724	20.512	-3.7206	-6.4318	1.0847	-2.4084	31.241	-4.2903
126.3	-7.5272	49.263	-6.5656	0.99506	-2.5302	0.022501	-0.023764	0.063755	0.66021	-1.3176	2797.7	21.308	-3.178	80.446	-63.901	77.189	75.724	20.512	-3.7206	-6.4318	1.0847	-2.4084	31.241	-4.2903
126.3	-7.5256	49.267	-6.5655	0.99493	-2.5299	0.024521	-0.02728	0.063405	0.66021	-1.3176	2797.0	21.31	-3.1773	80.446	-63.985	77.19	75.724	20.512	-3.7206	-6.4318	1.0847	-2.4084	31.241	-4.2903
126.3	-7.5241	49.271	-6.5654	0.99479	-2.5296	0.026499	-0.030756	0.062973	0.66021	-1.3176	2796.3	21.312	-3.1767	80.445	-64.07	77.19	75.724	20.512	-3.7206	-6.4318	1.0847	-2.4084	31.241	-4.2903
126.29	-7.5228	49.275	-6.5653	0.99462	-2.5292	0.028435	-0.034186	0.062461	0.66021	-1.3176	2795.6	21.314	-3.1762	80.445	-64.155	77.191	75.724	20.512	-3.7206	-6.4318	1.0847	-2.4084	31.241	-4.2903
126.29	-7.5215	49.279	-6.5651	0.99445	-2.5289	0.030325	-0.037567	0.061868	0.66021	-1.3176	2795.0	21.316	-3.1756	80.445	-64.24	77.191	75.724	20.512	-3.7206	-6.4318	1.0847	-2.4084	31.241	-4.2903
126.29	-7.5203	49.283	-6.565	0.99425	-2.5286	0.032168	-0.040894	0.061197	0.66021	-1.3176	2794.3	21.317	-3.1752	80.444	-64.326	77.191	75.724	20.512	-3.7206	-6.4318	1.0847	-2.4084	31.241	-4.2903
126.29	-7.5192	49.287	-6.5648	0.99404	-2.5283	0.03396	-0.044164	0.060447	0.66021	-1.3176	2793.6	21.319	-3.1747	80.444	-64.412	77.192	75.724	20.512	-3.7206	-6.4318	1.0847	-2.4084	31.241	-4.2903
126.29	-7.5182	49.291	-6.5646	0.99381	-2.528	0.035701	-0.047372	0.059621	0.66021	-1.3176	2792.9	21.321	-3.1743	80.443	-64.497	77.192	75.724	20.512	-3.7206	-6.4318	1.0847	-2.4084	31.241	-4.2903
126.28	-7.5173	49.295	-6.5644	0.99356	-2.5277	0.037387	-0.050514	0.058719	0.66021	-1.3176	2792.3	21.323	-3.1739	80.443	-64.583	77.193	75.724	20.512	-3.7206	-6.4318	1.0847	-2.4084	31.241	-4.2903
126.28	-7.5165	49.299	-6.5643	0.9933	-2.5274	0.039016	-0.053587	0.057743	0.66021	-1.3176	2791.6	21.325	-3.1736	80.443	-64.669	77.193	75.724	20.512	-3.7206	-6.4318	1.0847	-2.4084	31.241	-4.2903
126.28	-7.5158	49.303	-6.5641	0.99303	-2.5272	0.040587	-0.056586	0.056694	0.66021	-1.3176	2790.9	21.327	-3.1733	80.442	-64.754	77.194	75.724	20.512	-3.7206	-6.4318	1.0847	-2.4084	31.241	-4.2903
126.28	-7.5152	49.307	-6.5638	0.99274	-2.5269	0.042098	-0.059508	0.055574	0.66021	-1.3176	2790.2	21.329	-3.1731	80.442	-64.839	77.194	75.724	20.512	-3.7206	-6.4318	1.0847	-2.4084	31.241	-4.2903
126.27	-7.5147	49.311	-6.5636	0.99243	-2.5266	0.043546	-0.06235	0.054384	0.66021	-1.3176	2789.6	21.331	-3.1729	80.442	-64.923	77.194	75.724	20.512	-3.7206	-6.4318	1.0847	-2.4084	31.241	-4.2903
126.27	-7.5143	49.314	-6.5634	0.99211	-2.5263	0.04493	-0.065108	0.053126	0.66021	-1.3176	2788.9	21.333	-3.1727	80.441	-65.007	77.195	75.724	20.512	-3.7206	-6.4318	1.0847	-2.4084	31.241	-4.2903
126.27	-7.5139	49.318	-6.5632	0.99178	-2.5261	0.046249	-0.067778	0.051802	0.66021	-1.3176	2788.2	21.335	-3.1726	80.441	-65.09	77.195	75.724	20.512	-3.7206	-6.4318	1.0847	-2.4084	31.241	-4.2903
126.27	-7.5137	49.322	-6.5629	0.99144	-2.5258	0.0475	-0.070358	0.050414	0.66021	-1.3176	2787.5	21.336	-3.1725	80.44	-65.171	77.196	75.724	20.512	-3.7206	-6.4318	1.0847	-2.4084	31.241	-4.2903
126.27	-7.5136	49.326	-6.5627	0.99108	-2.5256	0.048682	-0.072845	0.048963	0.66021	-1.3176	2786.8	21.338	-3.1725	80.44	-65.252	77.196	75.724	20.512	-3.7206	-6.4318	1.0847	-2.4084	31.241	-4.2903
126.26	-7.5135	49.33	-6.5625	0.99071	-2.5253	0.049794	-0.075235	0.047452	0.66021	-1.3176	2786.2	21.34	-3.1725	80.44	-65.331	77.197	75.724	20.512	-3.7206	-6.4318	1.0847	-2.4084	31.241	-4.2903
126.26	-7.5136	49.334	-6.5622	0.99033	-2.5251	0.050834	-0.077526	0.045882	0.66021	-1.3176	2785.5	21.342	-3.1725	80.439	-65.409	77.197	75.724	20.512	-3.7206	-6.4318	1.0847	-2.4084	31.241	-4.2903
126.26	-7.5137	49.337	-6.562	0.98993	-2.5249	0.0518	-0.079716	0.044256	0.66021	-1.3176	2784.8	21.344	-3.1726	80.439	-65.485	77.197	75.724	20.512	-3.7206	-6.4318	1.0847	-2.4084	31.241	-4.2903
126.26	-7.5139	49.341	-6.5617	0.98953	-2.5246	0.052693	-0.0818	0.042576	0.66021	-1.3176	2784.1	21.345	-3.1727	80.439	-65.559	77.198	75.724	20.512	-3.7206	-6.4318	1.0847	-2.4084	31.241	-4.2903
126.26	-7.5142	49.345	-6.5614	0.98911	-2.5244	0.05351	-0.083779	0.040844	0.66021	-1.3176	2783.5	21.347	-3.1728	80.438	-65.631	77.198	75.724	20.512	-3.7206	-6.4318	1.0847	-2.4084	31.241	-4.2903
126.25	-7.5146	49.348	-6.5612	0.98869	-2.5242	0.054251	-0.085648	0.039062	0.66021	-1.3176	2782.8	21.349	-3.173	80.438	-65.701	77.199	75.724	20.512	-3.7206	-6.4318	1.0847	-2.4084	31.241	-4.2903
126.25	-7.5151	49.352	-6.5609	0.98826	-2.524	0.054915	-0.087406	0.037234	0.66021	-1.3176	2782.1	21.351	-3.1732	80.438	-65.767	77.199	75.724	20.512	-3.7206	-6.4318	1.0847	-2.4084	31.241	-4.2903
126.25	-7.5157	49.355	-6.5606	0.98782	-2.5239	0.0555	-0.089051	0.035361	0.66021	-1.3176	2781.4	21.352	-3.1735	80.437	-65.831	77.199	75.724	20.512	-3.7206	-6.4318	1.0847	-2.4084	31.241	-4.2903
126.25	-7.5164	49.358	-6.5603	0.98737	-2.5237	0.056007	-0.090582	0.033445	0.66021	-1.3176	2780.7	21.354	-3.1738	80.437	-65.892	77.2	75.724	20.512	-3.7206	-6.4318	1.0847	-2.4084	31.241	-4.2903
126.25	-7.5171	49.362	-6.56	0.98691	-2.5235	0.056435	-0.091996	0.031491	0.66021	-1.3176	2780.1	21.355	-3.1741	80.436	-65.949	77.2	75.724	20.512	-3.7206	-6.4318	1.0847	-2.4084	31.241	-4.2903
126.24	-7.5179	49.365	-6.5598	0.98645	-2.5234	0.056783	-0.093292	0.029499	0.66021	-1.3176	2779.4	21.357	-3.1745	80.436	-66.002	77.201	75.724	20.512	-3.7206	-6.4318	1.0847	-2.4084	31.241	-4.2903
126.24	-7.5188	49.368	-6.5595	0.98598	-2.5232	0.05705	-0.094469	0.027472	0.66021	-1.3176	2778.7	21.358	-3.1749	80.436	-66.051	77.201	75.724	20.512	-3.7206	-6.4318	1.0847	-2.4084	31.241	-4.2903
126.24	-7.5198	49.371	-6.5592	0.9855	-2.5231	0.057238	-0.095526	0.025414	0.66021	-1.3176	2778.0	21.36	-3.1753	80.435	-66.095	77.202	75.724	20.512	-3.7206	-6.4318	1.0847	-2.4084	31.241	-4.2903
126.24	-7.5208	49.374	-6.5589	0.98502	-2.523	0.057344	-0.096461	0.023327	0.66021	-1.3176	2777.4	21.361	-3.1758	80.435	-66.135	77.202	75.724	20.512	-3.7206	-6.4318	1.0847	-2.4084	31.241	-4.2903
126.24	-7.522	49.376	-6.5586	0.98454	-2.5229	0.05737	-0.097275	0.021213	0.66021	-1.3176	2776.7	21.363	-3.1762	80.434	-66.17	77.202	75.724	20.512	-3.7206	-6.4318	1.0847	-2.4084	31.241	-4.2903
126.23	-7.5232	49.379	-6.5583	0.98405	-2.5228	0.057315	-0.097965	0.019076	0.66021	-1.3176	2776.0	21.364	-3.1768	80.434	-66.199	77.203	75.724	20.512	-3.7206	-6.4318	1.0847	-2.4084	31.241	-4.2903
126.23	-7.5244	49.381	-6.558	0.98356	-2.5227	0.05718	-0.098532	0.016918	0.66021	-1.3176	2775.3	21.365	-3.1773	80.434	-66.223	77.203	75.724	20.512	-3.7206	-6.4318	1.0847	-2.4084	31.241	-4.2903
126.23	-7.5257	49.384	-6.5578	0.98307	-2.5226	0.056965	-0.098976	0.014741	0.66021	-1.3176	2774.6	21.366	-3.1779	80.433	-66.242	77.204	75.724	20.512	-3.7206	-6.4318	1.0847	-2.4084	31.241	-4.2903
126.23	-7.5271	49.386	-6.5575	0.98257	-2.5225	0.05667	-0.099295	0.01255	0.66021	-1.3176	2774.0	21.368	-3.1785	80.433	-66.254	77.204	75.724	20.512	-3.7206	-6.4318	1.0847	-2.4084	31.241	-4.2903
126.23	-7.5286	49.388	-6.5572	0.98207	-2.5225	0.056296	-0.099491	0.010345	0.66021	-1.3176	2773.3	21.369	-3.1791	80.432	-66.261	77.204	75.724	20.512	-3.7206	-6.4318	1.0847	-2.4084	31.241	-4.2903
126.23	-7.5301	49.39	-6.5569	0.98158	-2.5224	0.055843	-0.099563	0.0081314	0.66021	-1.3176	2772.6	21.37	-3.1798	80.432	-66.261	77.205	75.724	20.512	-3.7206	-6.4318	1.0847	-2.4084	31.241	-4.2903
126.22	-7.5316	49.392	-6.5566	0.98108	-2.5224	0.055312	-0.099511	0.0059106	0.66021	-1.3176	2771.9	21.371	-3.1804	80.432	-66.256	77.205	75.724	20.512	-3.7206	-6.4318	1.0847	-2.4084	31.241	-4.2903
126.22	-7.5333	49.394	-6.5564	0.98058	-2.5224	0.054703	-0.099335	0.0036858	0.66021	-1.3176	2771.3	21.372	-3.1811	80.431	-66.245	77.206	75.724	20.512	-3.7206	-6.4318	1.0847	-2.4084	31.241	-4.2903
126.22	-7.5349	49.396	-6.5561	0.98008	-2.5224	0.054019	-0.099038	0.0014597	0.66021	-1.3176	2770.6	21.373	-3.1819	80.431	-66.228	77.206	75.724	20.512	-3.7206	-6.4318	1.0847	-2.4084	31.241	-4.2903
126.22	-7.5366	49.397	-6.5558	0.97959	-2.5224	0.053259	-0.098618	-0.00076486	0.66021	-1.3176	2769.9	21.373	-3.1826	80.43	-66.205	77.206	75.724	20.512	-3.7206	-6.4318	1.0847	-2.4084	31.241	-4.2903
126.22	-7.5384	49.399	-6.5556	0.9791	-2.5224	0.052425	-0.098077	-0.002985	0.66021	-1.3176	2769.2	21.374	-3.1834	80.43	-66.177	77.207	75.724	20.512	-3.7206	-6.4318	1.0847	-2.4084	31.241	-4.2903
126.22	-7.5402	49.4	-6.5553	0.97861	-2.5224	0.051518	-0.097417	-0.005198	0.66021	-1.3176	2768.5	21.375	-3.1841	80.43	-66.144	77.207	75.724	20.512	-3.7206	-6.4318	1.0847	-2.4084	31.241	-4.2903
126.22	-7.542	49.401	-6.555	0.97812	-2.5224	0.05054	-0.096637	-0.0074011	0.66021	-1.3176	2767.9	21.376	-3.1849	80.429	-66.106	77.207	75.724	20.512	-3.7206	-6.4318	1.0847	-2.4084	31.241	-4.2903
126.21	-7.5439	49.402	-6.5548	0.97764	-2.5225	0.049491	-0.09574	-0.0095914	0.66021	-1.3176	2767.2	21.376	-3.1857	80.429	-66.063	77.208	75.724	20.512	-3.7206	-6.4318	1.0847	-2.4084	31.241	-4.2903
126.21	-7.5458	49.403	-6.5545	0.97717	-2.5225	0.048374	-0.094727	-0.011766	0.66021	-1.3176	2766.5	21.377	-3.1865	80.428	-66.016	77.208	75.724	20.512	-3.7206	-6.4318	1.0847	-2.4084	31.241	-4.2903
126.21	-7.5477	49.404	-6.5543	0.9767	-2.5226	0.04719	-0.093599	-0.013923	0.66021	-1.3176	2765.8	21.377	-3.1874	80.428	-65.964	77.209	75.724	20.512	-3.7206	-6.4318	1.0847	-2.4084	31.241	-4.2903
126.21	-7.5496	49.404	-6.5541	0.97623	-2.5227	0.04594	-0.092359	-0.016059	0.66021	-1.3176	2765.1	21.377	-3.1882	80.427	-65.909	77.209	75.724	20.512	-3.7206	-6.4318	1.0847	-2.4084	31.241	-4.2903
126.21	-7.5516	49.405	-6.5538	0.97577	-2.5227	0.044627	-0.091008	-0.018172	0.66021	-1.3176	2764.5	21.378	-3.1891	80.427	-65.851	77.209	75.724	20.512	-3.7206	-6.4318	1.0847	-2.4084	31.241	-4.2903
126.21	-7.5536	49.405	-6.5536	0.97532	-2.5228	0.043252	-0.089548	-0.020258	0.66021	-1.3176	2763.8	21.378	-3.1899	80.427	-65.789	77.21	75.724	20.512	-3.7206	-6.4318	1.0847	-2.4084	31.241	-4.2903
126.21	-7.5556	49.405	-6.5534	0.97488	-2.5229	0.041817	-0.087981	-0.022316	0.66021	-1.3176	2763.1	21.378	-3.1908	80.426	-65.725	77.21	75.724	20.512	-3.7206	-6.4318	1.0847	-2.4084	31.241	-4.2903
126.21	-7.5576	49.405	-6.5532	0.97444	-2.5231	0.040324	-0.08631	-0.024343	0.66021	-1.3176	2762.4	21.378	-3.1917	80.426	-65.658	77.21	75.724	20.512	-3.7206	-6.4318	1.0847	-2.4084	31.241	-4.2903
126.21	-7.5597	49.405	-6.553	0.97402	-2.5232	0.038776	-0.084537	-0.026336	0.66021	-1.3176	2761.8	21.378	-3.1925	80.425	-65.588	77.211	75.724	20.512	-3.7206	-6.4318	1.0847	-2.4084	31.241	-4.2903
126.2	-7.5617	49.404	-6.5528	0.9736	-2.5233	0.037175	-0.082664	-0.028292	0.66021	-1.3176	2761.1	21.378	-3.1934	80.425	-65.517	77.211	75.724	20.512	-3.7206	-6.4318	1.0847	-2.4084	31.241	-4.2903
126.2	-7.5638	49.404	-6.5526	0.97319	-2.5235	0.035522	-0.080695	-0.030211	0.66021	-1.3176	2760.4	21.378	-3.1943	80.424	-65.444	77.211	75.724	20.512	-3.7206	-6.4318	1.0847	-2.4084	31.241	-4.2903
126.2	-7.5658	49.403	-6.5525	0.97279	-2.5236	0.03382	-0.078631	-0.032089	0.66021	-1.3176	2759.7	21.378	-3.1952	80.424	-65.369	77.212	75.724	20.512	-3.7206	-6.4318	1.0847	-2.4084	31.241	-4.2903
126.2	-7.5678	49.403	-6.5523	0.9724	-2.5238	0.032072	-0.076476	-0.033923	0.66021	-1.3176	2759.0	21.378	-3.1961	80.423	-65.293	77.212	75.724	20.512	-3.7206	-6.4318	1.0847	-2.4084	31.241	-4.2903
126.2	-7.5699	49.402	-6.5521	0.97203	-2.524	0.03028	-0.074232	-0.035712	0.66021	-1.3176	2758.4	21.378	-3.197	80.423	-65.216	77.212	75.724	20.512	-3.7206	-6.4318	1.0847	-2.4084	31.241	-4.2903
126.2	-7.5719	49.401	-6.552	0.97166	-2.5241	0.028446	-0.071904	-0.037454	0.66021	-1.3176	2757.7	21.377	-3.1978	80.422	-65.137	77.213	75.724	20.512	-3.7206	-6.4318	1.0847	-2.4084	31.241	-4.2903
126.2	-7.5739	49.399	-6.5519	0.97131	-2.5243	0.026574	-0.069493	-0.039147	0.66021	-1.3176	2757.0	21.377	-3.1987	80.422	-65.058	77.213	75.724	20.512	-3.7206	-6.4318	1.0847	-2.4084	31.241	-4.2903
126.2	-7.5759	49.398	-6.5517	0.97097	-2.5245	0.024664	-0.067003	-0.040787	0.66021	-1.3176	2756.3	21.377	-3.1996	80.422	-64.978	77.213	75.724	20.512	-3.7206	-6.4318	1.0847	-2.4084	31.241	-4.2903
126.2	-7.5779	49.397	-6.5516	0.97064	-2.5247	0.022722	-0.064437	-0.042375	0.66021	-1.3176	2755.7	21.376	-3.2004	80.421	-64.898	77.214	75.724	20.512	-3.7206	-6.4318	1.0847	-2.4084	31.241	-4.2903
126.2	-7.5799	49.395	-6.5515	0.97032	-2.525	0.020747	-0.0618	-0.043907	0.66021	-1.3176	2755.0	21.376	-3.2013	80.421	-64.817	77.214	75.724	20.512	-3.7206	-6.4318	1.0847	-2.4084	31.241	-4.2903
126.2	-7.5818	49.393	-6.5514	0.97002	-2.5252	0.018745	-0.059093	-0.045381	0.66021	-1.3176	2754.3	21.375	-3.2021	80.42	-64.737	77.214	75.724	20.512	-3.7206	-6.4318	1.0847	-2.4084	31.241	-4.2903
126.2	-7.5837	49.391	-6.5513	0.96973	-2.5254	0.016717	-0.056322	-0.046797	0.66021	-1.3176	2753.6	21.374	-3.2029	80.42	-64.656	77.215	75.724	20.512	-3.7206	-6.4318	1.0847	-2.4084	31.241	-4.2903
126.2	-7.5856	49.389	-6.5512	0.96946	-2.5256	0.014666	-0.053489	-0.048152	0.66021	-1.3176	2753.0	21.373	-3.2038	80.419	-64.575	77.215	75.724	20.512	-3.7206	-6.4318	1.0847	-2.4084	31.241	-4.2903
126.2	-7.5875	49.387	-6.5512	0.9692	-2.5259	0.012595	-0.050598	-0.049445	0.66021	-1.3176	2752.3	21.373	-3.2046	80.419	-64.494	77.215	75.724	20.512	-3.7206	-6.4318	1.0847	-2.4084	31.241	-4.2903
126.2	-7.5893	49.385	-6.5511	0.96895	-2.5261	0.010506	-0.047653	-0.050675	0.66021	-1.3176	2751.6	21.372	-3.2053	80.418	-64.413	77.216	75.724	20.512	-3.7206	-6.4318	1.0847	-2.4084	31.241	-4.2903
126.2	-7.5911	49.383	-6.5511	0.96872	-2.5264	0.0084035	-0.044658	-0.051839	0.66021	-1.3176	2750.9	21.371	-3.2061	80.418	-64.333	77.216	75.724	20.512	-3.7206	-6.4318	1.0847	-2.4084	31.241	-4.2903
126.2	-7.5928	49.38	-6.551	0.9685	-2.5267	0.0062889	-0.041616	-0.052937	0.66021	-1.3176	2750.2	21.37	-3.2069	80.417	-64.253	77.216	75.724	20.512	-3.7206	-6.4318	1.0847	-2.4084	31.241	-4.2903
126.2	-7.5945	49.378	-6.551	0.9683	-2.5269	0.0041656	-0.038533	-0.053967	0.66021	-1.3176	2749.6	21.369	-3.2076	80.417	-64.174	77.216	75.724	20.512	-3.7206	-6.4318	1.0847	-2.4084	31.241	-4.2903
126.2	-7.5961	49.375	-6.551	0.96812	-2.5272	0.0020364	-0.03541	-0.054929	0.66021	-1.3176	2748.9	21.368	-3.2083	80.416	-64.095	77.217	75.724	20.512	-3.7206	-6.4318	1.0847	-2.4084	31.241	-4.2903
126.2	-7.5977	49.372	-6.551	0.96795	-2.5275	-9.6023e-05	-0.032254	-0.055821	0.66021	-1.3176	2748.2	21.367	-3.209	80.416	-64.017	77.217	75.724	20.512	-3.7206	-6.4318	1.0847	-2.4084	31.241	-4.2903
126.2	-7.5993	49.369	-6.551	0.9678	-2.5278	-0.0022287	-0.029067	-0.056642	0.66021	-1.3176	2747.5	21.366	-3.2097	80.415	-63.939	77.217	75.724	20.512	-3.7206	-6.4318	1.0847	-2.4084	31.241	-4.2903
126.2	-7.6008	49.366	-6.551	0.96766	-2.528	-0.0043588	-0.025853	-0.057391	0.66021	-1.3176	2746.9	21.364	-3.2103	80.415	-63.862	77.218	75.724	20.512	-3.7206	-6.4318	1.0847	-2.4084	31.241	-4.2903
126.2	-7.6022	49.363	-6.551	0.96754	-2.5283	-0.0064836	-0.022617	-0.058068	0.66021	-1.3176	2746.2	21.363	-3.211	80.414	-63.786	77.218	75.724	20.512	-3.7206	-6.4318	1.0847	-2.4084	31.241	-4.2903
126.2	-7.6036	49.36	-6.5511	0.96743	-2.5286	-0.0086002	-0.019364	-0.058671	0.66021	-1.3176	2745.5	21.362	-3.2116	80.413	-63.711	77.218	75.724	20.512	-3.7206	-6.4318	1.0847	-2.4084	31.241	-4.2903
126.2	-7.6049	49.357	-6.5511	0.96734	-2.5289	-0.010706	-0.016096	-0.059201	0.66021	-1.3176	2744.8	21.36	-3.2122	80.413	-63.637	77.218	75.724	20.512	-3.7206	-6.4318	1.0847	-2.4084	31.241	-4.2903
126.2	-7.6062	49.353	-6.5512	0.96727	-2.5292	-0.012798	-0.012818	-0.059656	0.66021	-1.3176	2744.2	21.359	-3.2127	80.412	-63.564	77.219	75.724	20.512	-3.7206	-6.4318	1.0847	-2.4084	31.241	-4.2903
126.2	-7.6074	49.35	-6.5512	0.96722	-2.5295	-0.014874	-0.0095342	-0.060037	0.66021	-1.3176	2743.5	21.358	-3.2132	80.412	-63.492	77.219	75.724	20.512	-3.7206	-6.4318	1.0847	-2.4084	31.241	-4.2903
126.2	-7.6085	49.346	-6.5513	0.96718	-2.5298	-0.016931	-0.0062489	-0.060343	0.66021	-1.3176	2742.8	21.356	-3.2137	80.411	-63.421	77.219	75.724	20.512	-3.7206	-6.4318	1.0847	-2.4084	31.241	-4.2903
126.2	-7.6096	49.342	-6.5514	0.96715	-2.5301	-0.018966	-0.0029661	-0.060573	0.66021	-1.3176	2742.1	21.355	-3.2142	80.411	-63.351	77.219	75.724	20.512	-3.7206	-6.4318	1.0847	-2.4084	31.241	-4.2903
126.2	-7.6106	49.339	-6.5515	0.96715	-2.5304	-0.020976	0.00031025	-0.060728	0.66021	-1.3176	2741.5	21.353	-3.2147	80.41	-63.283	77.22	75.724	20.512	-3.7206	-6.4318	1.0847	-2.4084	31.241	-4.2903
126.2	-7.6115	49.335	-6.5516	0.96716	-2.5307	-0.02296	0.0035759	-0.060808	0.66021	-1.3176	2740.8	21.352	-3.2151	80.41	-63.215	77.22	75.724	20.512	-3.7206	-6.4318	1.0847	-2.4084	31.241	-4.2903
126.2	-7.6124	49.331	-6.5517	0.96718	-2.531	-0.024915	0.0068269	-0.060812	0.66021	-1.3176	2740.1	21.35	-3.2155	80.409	-63.149	77.22	75.724	20.512	-3.7206	-6.4318	1.0847	-2.4084	31.241	-4.2903
126.2	-7.6131	49.327	-6.5519	0.96722	-2.5313	-0.026838	0.010059	-0.060741	0.66021	-1.3176	2739.4	21.348	-3.2158	80.409	-63.085	77.22	75.724	20.512	-3.7206	-6.4318	1.0847	-2.4084	31.241	-4.2903
126.2	-7.6138	49.323	-6.552	0.96728	-2.5316	-0.028727	0.013269	-0.060595	0.66021	-1.3176	2738.8	21.347	-3.2161	80.408	-63.021	77.221	75.724	20.512	-3.7206	-6.4318	1.0847	-2.4084	31.241	-4.2903
126.2	-7.6145	49.319	-6.5522	0.96736	-2.5319	-0.030579	0.016451	-0.060375	0.66021	-1.3176	2738.1	21.345	-3.2164	80.408	-62.959	77.221	75.724	20.512	-3.7206	-6.4318	1.0847	-2.4084	31.241	-4.2903
126.2	-7.615	49.315	-6.5523	0.96745	-2.5322	-0.032393	0.019604	-0.06008	0.66021	-1.3176	2737.4	21.343	-3.2167	80.407	-62.898	77.221	75.724	20.512	-3.7206	-6.4318	1.0847	-2.4084	31.241	-4.2903
126.2	-7.6155	49.311	-6.5525	0.96755	-2.5325	-0.034165	0.022721	-0.059712	0.66021	-1.3176	2736.7	21.342	-3.2169	80.406	-62.839	77.221	75.724	20.512	-3.7206	-6.4318	1.0847	-2.4084	31.241	-4.2903
126.21	-7.6159	49.307	-6.5527	0.96767	-2.5328	-0.035895	0.025801	-0.05927	0.66021	-1.3176	2736.1	21.34	-3.2171	80.406	-62.781	77.222	75.724	20.512	-3.7206	-6.4318	1.0847	-2.4084	31.241	-4.2903
126.21	-7.6162	49.303	-6.5528	0.96781	-2.5331	-0.037579	0.028838	-0.058756	0.66021	-1.3176	2735.4	21.338	-3.2172	80.405	-62.725	77.222	75.724	20.512	-3.7206	-6.4318	1.0847	-2.4084	31.241	-4.2903
126.21	-7.6164	49.299	-6.553	0.96796	-2.5334	-0.039216	0.031829	-0.058171	0.66021	-1.3176	2734.7	21.337	-3.2174	80.405	-62.67	77.222	75.724	20.512	-3.7206	-6.4318	1.0847	-2.4084	31.241	-4.2903
126.21	-7.6166	49.295	-6.5532	0.96813	-2.5337	-0.040803	0.034771	-0.057515	0.66021	-1.3176	2734.0	21.335	-3.2174	80.404	-62.617	77.222	75.724	20.512	-3.7206	-6.4318	1.0847	-2.4084	31.241	-4.2903
126.21	-7.6166	49.29	-6.5534	0.96831	-2.534	-0.04234	0.03766	-0.056789	0.66021	-1.3176	2733.4	21.333	-3.2175	80.404	-62.565	77.223	75.724	20.512	-3.7206	-6.4318	1.0847	-2.4084	31.241	-4.2903
126.21	-7.6166	49.286	-6.5537	0.96851	-2.5343	-0.043824	0.040492	-0.055995	0.66021	-1.3176	2732.7	21.331	-3.2175	80.403	-62.515	77.223	75.724	20.512	-3.7206	-6.4318	1.0847	-2.4084	31.241	-4.2903
126.21	-7.6165	49.282	-6.5539	0.96872	-2.5346	-0.045253	0.043264	-0.055134	0.66021	-1.3176	2732.0	21.33	-3.2175	80.402	-62.467	77.223	75.724	20.512	-3.7206	-6.4318	1.0847	-2.4084	31.241	-4.2903
126.21	-7.6164	49.278	-6.5541	0.96894	-2.5348	-0.046626	0.045973	-0.054206	0.66021	-1.3176	2731.3	21.328	-3.2174	80.402	-62.42	77.223	75.724	20.512	-3.7206	-6.4318	1.0847	-2.4084	31.241	-4.2903
126.21	-7.6161	49.273	-6.5544	0.96917	-2.5351	-0.047942	0.048615	-0.053213	0.66021	-1.3176	2730.7	21.326	-3.2174	80.401	-62.374	77.224	75.724	20.512	-3.7206	-6.4318	1.0847	-2.4084	31.241	-4.2903
126.21	-7.6157	49.269	-6.5546	0.96942	-2.5354	-0.049198	0.051187	-0.052157	0.66021	-1.3176	2730.0	21.324	-3.2172	80.401	-62.331	77.224	75.724	20.512	-3.7206	-6.4318	1.0847	-2.4084	31.241	-4.2903
126.21	-7.6153	49.265	-6.5548	0.96969	-2.5356	-0.050394	0.053687	-0.051038	0.66021	-1.3176	2729.3	21.323	-3.2171	80.4	-62.289	77.224	75.724	20.512	-3.7206	-6.4318	1.0847	-2.4084	31.241	-4.2903
126.21	-7.6148	49.261	-6.5551	0.96996	-2.5359	-0.051528	0.05611	-0.04986	0.66021	-1.3176	2728.6	21.321	-3.2169	80.4	-62.249	77.224	75.724	20.512	-3.7206	-6.4318	1.0847	-2.4084	31.241	-4.2903
126.21	-7.6142	49.257	-6.5554	0.97025	-2.5361	-0.052598	0.058455	-0.048622	0.66021	-1.3176	2728.0	21.319	-3.2166	80.399	-62.21	77.224	75.724	20.512	-3.7206	-6.4318	1.0847	-2.4084	31.241	-4.2903
126.21	-7.6135	49.253	-6.5556	0.97055	-2.5364	-0.053605	0.060718	-0.047327	0.66021	-1.3176	2727.3	21.317	-3.2164	80.398	-62.174	77.225	75.724	20.512	-3.7206	-6.4318	1.0847	-2.4084	31.241	-4.2903
126.21	-7.6127	49.249	-6.5559	0.97085	-2.5366	-0.054546	0.062896	-0.045977	0.66021	-1.3176	2726.6	21.316	-3.2161	80.398	-62.139	77.225	75.724	20.512	-3.7206	-6.4318	1.0847	-2.4084	31.241	-4.2903
126.21	-7.6119	49.245	-6.5562	0.97117	-2.5368	-0.055421	0.064988	-0.044573	0.66021	-1.3176	2725.9	21.314	-3.2157	80.397	-62.105	77.225	75.724	20.512	-3.7206	-6.4318	1.0847	-2.4084	31.241	-4.2903
126.21	-7.611	49.241	-6.5564	0.9715	-2.537	-0.05623	0.066991	-0.043118	0.66021	-1.3176	2725.3	21.312	-3.2154	80.397	-62.074	77.225	75.724	20.512	-3.7206	-6.4318	1.0847	-2.4084	31.241	-4.2903
126.22	-7.61	49.237	-6.5567	0.97184	-2.5373	-0.05697	0.068902	-0.041613	0.66021	-1.3176	2724.6	21.311	-3.215	80.396	-62.044	77.225	75.724	20.512	-3.7206	-6.4318	1.0847	-2.4084	31.241	-4.2903
126.22	-7.6089	49.233	-6.557	0.97219	-2.5375	-0.057642	0.070719	-0.04006	0.66021	-1.3176	2723.9	21.309	-3.2145	80.396	-62.016	77.226	75.724	20.512	-3.7206	-6.4318	1.0847	-2.4084	31.241	-4.2903
126.22	-7.6077	49.229	-6.5573	0.97255	-2.5377	-0.058245	0.07244	-0.038462	0.66021	-1.3176	2723.2	21.308	-3.2141	80.395	-61.99	77.226	75.724	20.512	-3.7206	-6.4318	1.0847	-2.4084	31.241	-4.2903
126.22	-7.6065	49.225	-6.5576	0.97292	-2.5378	-0.058778	0.074064	-0.03682	0.66021	-1.3176	2722.6	21.306	-3.2136	80.394	-61.966	77.226	75.724	20.512	-3.7206	-6.4318	1.0847	-2.4084	31.241	-4.2903
126.22	-7.6052	49.221	-6.5579	0.97329	-2.538	-0.059242	0.075587	-0.035137	0.66021	-1.3176	2721.9	21.304	-3.213	80.394	-61.944	77.226	75.724	20.512	-3.7206	-6.4318	1.0847	-2.4084	31.241	-4.2903
126.22	-7.6038	49.218	-6.5582	0.97367	-2.5382	-0.059635	0.077009	-0.033415	0.66021	-1.3176	2721.2	21.303	-3.2125	80.393	-61.923	77.227	75.724	20.512	-3.7206	-6.4318	1.0847	-2.4084	31.241	-4.2903
126.22	-7.6023	49.214	-6.5585	0.97406	-2.5384	-0.059957	0.078328	-0.031656	0.66021	-1.3176	2720.5	21.301	-3.2119	80.393	-61.904	77.227	75.724	20.512	-3.7206	-6.4318	1.0847	-2.4084	31.241	-4.2903
126.22	-7.6008	49.211	-6.5588	0.97446	-2.5385	-0.060209	0.079542	-0.029862	0.66021	-1.3176	2719.9	21.3	-3.2112	80.392	-61.887	77.227	75.724	20.512	-3.7206	-6.4318	1.0847	-2.4084	31.241	-4.2903
126.22	-7.5991	49.207	-6.5591	0.97486	-2.5387	-0.060391	0.08065	-0.028036	0.66021	-1.3176	2719.2	21.299	-3.2106	80.391	-61.872	77.227	75.724	20.512	-3.7206	-6.4318	1.0847	-2.4084	31.241	-4.2903
126.22	-7.5975	49.204	-6.5594	0.97526	-2.5388	-0.060501	0.081651	-0.026181	0.66021	-1.3176	2718.5	21.297	-3.2099	80.391	-61.858	77.227	75.724	20.512	-3.7206	-6.4318	1.0847	-2.4084	31.241	-4.2903
126.22	-7.5957	49.2	-6.5597	0.97567	-2.5389	-0.060542	0.082544	-0.024298	0.66021	-1.3176	2717.9	21.296	-3.2092	80.39	-61.847	77.228	75.724	20.512	-3.7206	-6.4318	1.0847	-2.4084	31.241	-4.2903
126.22	-7.5939	49.197	-6.56	0.97609	-2.539	-0.060512	0.083328	-0.022391	0.66021	-1.3176	2717.2	21.295	-3.2084	80.39	-61.837	77.228	75.724	20.512	-3.7206	-6.4318	1.0847	-2.4084	31.241	-4.2903
126.22	-7.592	49.194	-6.5603	0.97651	-2.5391	-0.060411	0.084003	-0.020461	0.66021	-1.3176	2716.5	21.293	-3.2077	80.389	-61.829	77.228	75.724	20.512	-3.7206	-6.4318	1.0847	-2.4084	31.241	-4.2903
126.22	-7.5901	49.191	-6.5606	0.97693	-2.5392	-0.060242	0.084566	-0.018511	0.66021	-1.3176	2715.8	21.292	-3.2069	80.389	-61.823	77.228	75.724	20.512	-3.7206	-6.4318	1.0847	-2.4084	31.241	-4.2903
126.22	-7.5881	49.188	-6.5609	0.97735	-2.5393	-0.060003	0.085019	-0.016543	0.66021	-1.3176	2715.2	21.291	-3.206	80.388	-61.819	77.229	75.724	20.512	-3.7206	-6.4318	1.0847	-2.4084	31.241	-4.2903
126.22	-7.586	49.186	-6.5612	0.97778	-2.5394	-0.059695	0.08536	-0.014561	0.66021	-1.3176	2714.5	21.29	-3.2052	80.387	-61.817	77.229	75.724	20.512	-3.7206	-6.4318	1.0847	-2.4084	31.241	-4.2903
126.22	-7.5839	49.183	-6.5615	0.9782	-2.5395	-0.059319	0.08559	-0.012567	0.66021	-1.3176	2713.8	21.289	-3.2043	80.387	-61.816	77.229	75.724	20.512	-3.7206	-6.4318	1.0847	-2.4084	31.241	-4.2903
126.22	-7.5818	49.18	-6.5618	0.97863	-2.5395	-0.058876	0.085709	-0.010563	0.66021	-1.3176	2713.1	21.288	-3.2034	80.386	-61.818	77.229	75.724	20.512	-3.7206	-6.4318	1.0847	-2.4084	31.241	-4.2903
126.22	-7.5795	49.178	-6.5621	0.97906	-2.5396	-0.058367	0.085715	-0.008552	0.66021	-1.3176	2712.5	21.287	-3.2025	80.386	-61.821	77.229	75.724	20.512	-3.7206	-6.4318	1.0847	-2.4084	31.241	-4.2903
126.22	-7.5773	49.176	-6.5624	0.97949	-2.5396	-0.057792	0.085611	-0.0065363	0.66021	-1.3176	2711.8	21.286	-3.2016	80.385	-61.826	77.23	75.724	20.512	-3.7206	-6.4318	1.0847	-2.4084	31.241	-4.2903
126.22	-7.575	49.173	-6.5627	0.97992	-2.5396	-0.057152	0.085395	-0.0045186	0.66021	-1.3176	2711.1	21.285	-3.2006	80.385	-61.832	77.23	75.724	20.512	-3.7206	-6.4318	1.0847	-2.4084	31.241	-4.2903
126.22	-7.5726	49.171	-6.563	0.98034	-2.5397	-0.056448	0.08507	-0.0025015	0.66021	-1.3176	2710.4	21.284	-3.1996	80.384	-61.841	77.23	75.724	20.512	-3.7206	-6.4318	1.0847	-2.4084	31.241	-4.2903
126.22	-7.5702	49.169	-6.5632	0.98077	-2.5397	-0.055682	0.084634	-0.00048762	0.66021	-1.3176	2709.8	21.283	-3.1987	80.383	-61.851	77.23	75.724	20.512	-3.7206	-6.4318	1.0847	-2.4084	31.241	-4.2903
126.22	-7.5678	49.167	-6.5635	0.98119	-2.5397	-0.054854	0.084089	0.0015206	0.66021	-1.3176	2709.1	21.283	-3.1976	80.383	-61.863	77.231	75.724	20.512	-3.7206	-6.4318	1.0847	-2.4084	31.241	-4.2903
126.22	-7.5653	49.166	-6.5638	0.98161	-2.5397	-0.053966	0.083436	0.0035205	0.66021	-1.3176	2708.4	21.282	-3.1966	80.382	-61.877	77.231	75.724	20.512	-3.7206	-6.4318	1.0847	-2.4084	31.241	-4.2903
126.22	-7.5628	49.164	-6.564	0.98202	-2.5396	-0.053018	0.082676	0.0055097	0.66021	-1.3176	2707.7	21.281	-3.1956	80.382	-61.893	77.231	75.724	20.512	-3.7206	-6.4318	1.0847	-2.4084	31.241	-4.2903
126.22	-7.5602	49.163	-6.5643	0.98244	-2.5396	-0.052013	0.081811	0.0074856	0.66021	-1.3176	2707.1	21.281	-3.1945	80.381	-61.91	77.231	75.724	20.512	-3.7206	-6.4318	1.0847	-2.4084	31.241	-4.2903
126.22	-7.5577	49.161	-6.5646	0.98284	-2.5396	-0.050952	0.08084	0.0094457	0.66021	-1.3176	2706.4	21.28	-3.1935	80.381	-61.929	77.232	75.724	20.512	-3.7206	-6.4318	1.0847	-2.4084	31.241	-4.2903
126.22	-7.5551	49.16	-6.5648	0.98324	-2.5395	-0.049835	0.079767	0.011388	0.66021	-1.3176	2705.7	21.28	-3.1924	80.38	-61.95	77.232	75.724	20.512	-3.7206	-6.4318	1.0847	-2.4084	31.241	-4.2903
126.22	-7.5525	49.159	-6.5651	0.98364	-2.5394	-0.048666	0.078592	0.013309	0.66021	-1.3176	2705.1	21.28	-3.1913	80.38	-61.973	77.232	75.724	20.512	-3.7206	-6.4318	1.0847	-2.4084	31.241	-4.2903
126.22	-7.5498	49.158	-6.5653	0.98403	-2.5394	-0.047444	0.077317	0.015207	0.66021	-1.3176	2704.4	21.279	-3.1902	80.379	-61.997	77.232	75.724	20.512	-3.7206	-6.4318	1.0847	-2.4084	31.241	-4.2903
126.22	-7.5472	49.157	-6.5655	0.98441	-2.5393	-0.046173	0.075944	0.01708	0.66021	-1.3176	2703.7	21.279	-3.1891	80.378	-62.023	77.233	75.724	20.512	-3.7206	-6.4318	1.0847	-2.4084	31.241	-4.2903
126.22	-7.5445	49.156	-6.5658	0.98479	-2.5392	-0.044853	0.074475	0.018925	0.66021	-1.3176	2703.0	21.279	-3.188	80.378	-62.051	77.233	75.724	20.512	-3.7206	-6.4318	1.0847	-2.4084	31.241	-4.2903
126.22	-7.5418	49.156	-6.566	0.98516	-2.5391	-0.043486	0.072913	0.02074	0.66021	-1.3176	2702.4	21.279	-3.1869	80.377	-62.08	77.233	75.724	20.512	-3.7206	-6.4318	1.0847	-2.4084	31.241	-4.2903
126.22	-7.5391	49.155	-6.5662	0.98552	-2.539	-0.042074	0.071258	0.022523	0.66021	-1.3176	2701.7	21.279	-3.1858	80.377	-62.111	77.233	75.724	20.512	-3.7206	-6.4318	1.0847	-2.4084	31.241	-4.2903
126.22	-7.5364	49.155	-6.5664	0.98587	-2.5389	-0.04062	0.069514	0.024271	0.66021	-1.3176	2701.0	21.279	-3.1847	80.376	-62.144	77.234	75.724	20.512	-3.7206	-6.4318	1.0847	-2.4084	31.241	-4.2903
126.21	-7.5337	49.155	-6.5666	0.98621	-2.5387	-0.039124	0.067683	0.025983	0.66021	-1.3176	2700.3	21.279	-3.1835	80.376	-62.178	77.234	75.724	20.512	-3.7206	-6.4318	1.0847	-2.4084	31.241	-4.2903
126.21	-7.531	49.155	-6.5668	0.98655	-2.5386	-0.037588	0.065767	0.027657	0.66021	-1.3176	2699.7	21.279	-3.1824	80.375	-62.214	77.234	75.724	20.512	-3.7206	-6.4318	1.0847	-2.4084	31.241	-4.2903
126.21	-7.5283	49.155	-6.567	0.98687	-2.5385	-0.036016	0.06377	0.029289	0.66021	-1.3176	2699.0	21.279	-3.1813	80.375	-62.251	77.234	75.724	20.512	-3.7206	-6.4318	1.0847	-2.4084	31.241	-4.2903
126.21	-7.5256	49.155	-6.5672	0.98718	-2.5383	-0.034407	0.061693	0.030879	0.66021	-1.3176	2698.3	21.279	-3.1802	80.374	-62.29	77.235	75.724	20.512	-3.7206	-6.4318	1.0847	-2.4084	31.241	-4.2903
126.21	-7.5229	49.155	-6.5673	0.98749	-2.5382	-0.032766	0.05954	0.032425	0.66021	-1.3176	2697.6	21.279	-3.1791	80.374	-62.33	77.235	75.724	20.512	-3.7206	-6.4318	1.0847	-2.4084	31.241	-4.2903
126.21	-7.5203	49.156	-6.5675	0.98778	-2.538	-0.031093	0.057314	0.033923	0.66021	-1.3176	2697.0	21.28	-3.178	80.373	-62.372	77.235	75.724	20.512	-3.7206	-6.4318	1.0847	-2.4084	31.241	-4.2903
126.21	-7.5176	49.156	-6.5676	0.98806	-2.5378	-0.029391	0.055017	0.035374	0.66021	-1.3176	2696.3	21.28	-3.1768	80.373	-62.416	77.235	75.724	20.512	-3.7206	-6.4318	1.0847	-2.4084	31.241	-4.2903
126.21	-7.515	49.157	-6.5678	0.98833	-2.5376	-0.027662	0.052653	0.036775	0.66021	-1.3176	2695.6	21.28	-3.1757	80.372	-62.46	77.236	75.724	20.512	-3.7206	-6.4318	1.0847	-2.4084	31.241	-4.2903
126.21	-7.5123	49.158	-6.5679	0.98859	-2.5375	-0.025908	0.050225	0.038124	0.66021	-1.3176	2694.9	21.281	-3.1747	80.371	-62.507	77.236	75.724	20.512	-3.7206	-6.4318	1.0847	-2.4084	31.241	-4.2903
126.21	-7.5097	49.159	-6.568	0.98883	-2.5373	-0.024132	0.047736	0.039421	0.66021	-1.3176	2694.3	21.281	-3.1736	80.371	-62.554	77.236	75.724	20.512	-3.7206	-6.4318	1.0847	-2.4084	31.241	-4.2903
126.2	-7.5072	49.16	-6.5682	0.98906	-2.5371	-0.022334	0.045189	0.040662	0.66021	-1.3176	2693.6	21.282	-3.1725	80.37	-62.603	77.237	75.724	20.512	-3.7206	-6.4318	1.0847	-2.4084	31.241	-4.2903
126.2	-7.5046	49.161	-6.5683	0.98928	-2.5369	-0.020519	0.042588	0.041847	0.66021	-1.3176	2692.9	21.283	-3.1714	80.37	-62.654	77.237	75.724	20.512	-3.7206	-6.4318	1.0847	-2.4084	31.241	-4.2903
126.2	-7.5021	49.162	-6.5684	0.98949	-2.5366	-0.018687	0.039936	0.042975	0.66021	-1.3176	2692.2	21.283	-3.1704	80.369	-62.705	77.237	75.724	20.512	-3.7206	-6.4318	1.0847	-2.4084	31.241	-4.2903
126.2	-7.4996	49.164	-6.5685	0.98968	-2.5364	-0.016841	0.037237	0.044045	0.66021	-1.3176	2691.6	21.284	-3.1694	80.369	-62.758	77.237	75.724	20.512	-3.7206	-6.4318	1.0847	-2.4084	31.241	-4.2903
126.2	-7.4971	49.165	-6.5685	0.98986	-2.5362	-0.014984	0.034494	0.045054	0.66021	-1.3176	2690.9	21.285	-3.1684	80.368	-62.812	77.238	75.724	20.512	-3.7206	-6.4318	1.0847	-2.4084	31.241	-4.2903
126.2	-7.4947	49.167	-6.5686	0.99003	-2.536	-0.013117	0.031711	0.046002	0.66021	-1.3176	2690.2	21.286	-3.1673	80.368	-62.868	77.238	75.724	20.512	-3.7206	-6.4318	1.0847	-2.4084	31.241	-4.2903
126.2	-7.4923	49.168	-6.5687	0.99018	-2.5357	-0.011244	0.028892	0.046888	0.66021	-1.3176	2689.5	21.287	-3.1664	80.367	-62.924	77.238	75.724	20.512	-3.7206	-6.4318	1.0847	-2.4084	31.241	-4.2903
126.2	-7.49	49.17	-6.5687	0.99032	-2.5355	-0.0093654	0.02604	0.047711	0.66021	-1.3176	2688.9	21.288	-3.1654	80.367	-62.982	77.239	75.724	20.512	-3.7206	-6.4318	1.0847	-2.4084	31.241	-4.2903
126.19	-7.4877	49.172	-6.5688	0.99044	-2.5353	-0.0074844	0.023159	0.04847	0.66021	-1.3176	2688.2	21.289	-3.1644	80.366	-63.041	77.239	75.724	20.512	-3.7206	-6.4318	1.0847	-2.4084	31.241	-4.2903
126.19	-7.4855	49.174	-6.5688	0.99055	-2.535	-0.0056033	0.020252	0.049165	0.66021	-1.3176	2687.5	21.29	-3.1635	80.366	-63.1	77.239	75.724	20.512	-3.7206	-6.4318	1.0847	-2.4084	31.241	-4.2903
126.19	-7.4833	49.176	-6.5688	0.99064	-2.5348	-0.0037242	0.017324	0.049794	0.66021	-1.3176	2686.8	21.291	-3.1626	80.365	-63.161	77.239	75.724	20.512	-3.7206	-6.4318	1.0847	-2.4084	31.241	-4.2903
126.19	-7.4811	49.178	-6.5688	0.99072	-2.5345	-0.0018494	0.014378	0.050356	0.66021	-1.3176	2686.2	21.292	-3.1617	80.365	-63.223	77.24	75.724	20.512	-3.7206	-6.4318	1.0847	-2.4084	31.241	-4.2903
126.19	-7.479	49.181	-6.5688	0.99079	-2.5343	1.8751e-05	0.011418	0.050853	0.66021	-1.3176	2685.5	21.293	-3.1609	80.364	-63.286	77.24	75.724	20.512	-3.7206	-6.4318	1.0847	-2.4084	31.241	-4.2903
126.19	-7.477	49.183	-6.5688	0.99084	-2.534	0.001878	0.0084486	0.051282	0.66021	-1.3176	2684.8	21.294	-3.16	80.364	-63.349	77.24	75.724	20.512	-3.7206	-6.4318	1.0847	-2.4084	31.241	-4.2903
126.18	-7.475	49.185	-6.5688	0.99087	-2.5338	0.0037261	0.0054724	0.051644	0.66021	-1.3176	2684.1	21.295	-3.1592	80.363	-63.414	77.241	75.724	20.512	-3.7206	-6.4318	1.0847	-2.4084	31.241	-4.2903
126.18	-7.4731	49.188	-6.5688	0.99089	-2.5335	0.0055609	0.0024936	0.051938	0.66021	-1.3176	2683.5	21.297	-3.1584	80.363	-63.479	77.241	75.724	20.512	-3.7206	-6.4318	1.0847	-2.4084	31.241	-4.2903
126.18	-7.4712	49.19	-6.5688	0.99089	-2.5332	0.0073801	-0.00048383	0.052164	0.66021	-1.3176	2682.8	21.298	-3.1576	80.362	-63.545	77.241	75.724	20.512	-3.7206	-6.4318	1.0847	-2.4084	31.241	-4.2903
126.18	-7.4694	49.193	-6.5687	0.99089	-2.533	0.0091815	-0.0034562	0.052322	0.66021	-1.3176	2682.1	21.299	-3.1569	80.362	-63.612	77.242	75.724	20.512	-3.7206	-6.4318	1.0847	-2.4084	31.241	-4.2903
126.18	-7.4677	49.196	-6.5687	0.99086	-2.5327	0.010963	-0.0064197	0.052413	0.66021	-1.3176	2681.4	21.3	-3.1562	80.361	-63.679	77.242	75.724	20.512	-3.7206	-6.4318	1.0847	-2.4084	31.241	-4.2903
126.18	-7.466	49.198	-6.5686	0.99082	-2.5325	0.012722	-0.0093706	0.052435	0.66021	-1.3176	2680.8	21.302	-3.1555	80.361	-63.747	77.242	75.724	20.512	-3.7206	-6.4318	1.0847	-2.4084	31.241	-4.2903
126.17	-7.4644	49.201	-6.5685	0.99077	-2.5322	0.014457	-0.012305	0.05239	0.66021	-1.3176	2680.1	21.303	-3.1548	80.36	-63.815	77.242	75.724	20.512	-3.7206	-6.4318	1.0847	-2.4084	31.241	-4.2903
126.17	-7.4629	49.204	-6.5685	0.9907	-2.5319	0.016166	-0.01522	0.052277	0.66021	-1.3176	2679.4	21.305	-3.1542	80.36	-63.884	77.243	75.724	20.512	-3.7206	-6.4318	1.0847	-2.4084	31.241	-4.2903
126.17	-7.4614	49.207	-6.5684	0.99061	-2.5317	0.017846	-0.018111	0.052096	0.66021	-1.3176	2678.7	21.306	-3.1536	80.36	-63.953	77.243	75.724	20.512	-3.7206	-6.4318	1.0847	-2.4084	31.241	-4.2903
126.17	-7.46	49.21	-6.5683	0.99052	-2.5314	0.019496	-0.020974	0.051849	0.66021	-1.3176	2678.1	21.308	-3.153	80.359	-64.022	77.243	75.724	20.512	-3.7206	-6.4318	1.0847	-2.4084	31.241	-4.2903
126.17	-7.4587	49.213	-6.5682	0.9904	-2.5312	0.021114	-0.023807	0.051536	0.66021	-1.3176	2677.4	21.309	-3.1525	80.359	-64.092	77.244	75.724	20.512	-3.7206	-6.4318	1.0847	-2.4084	31.241	-4.2903
126.16	-7.4574	49.216	-6.5681	0.99028	-2.5309	0.022697	-0.026605	0.051157	0.66021	-1.3176	2676.7	21.31	-3.152	80.358	-64.162	77.244	75.724	20.512	-3.7206	-6.4318	1.0847	-2.4084	31.241	-4.2903
126.16	-7.4562	49.219	-6.568	0.99014	-2.5306	0.024243	-0.029365	0.050713	0.66021	-1.3176	2676.0	21.312	-3.1515	80.358	-64.232	77.244	75.724	20.512	-3.7206	-6.4318	1.0847	-2.4084	31.241	-4.2903
126.16	-7.4551	49.222	-6.5678	0.98999	-2.5304	0.025752	-0.032084	0.050205	0.66021	-1.3176	2675.4	21.313	-3.151	80.357	-64.301	77.245	75.724	20.512	-3.7206	-6.4318	1.0847	-2.4084	31.241	-4.2903
126.16	-7.4541	49.225	-6.5677	0.98982	-2.5301	0.027221	-0.034759	0.049633	0.66021	-1.3176	2674.7	21.315	-3.1506	80.357	-64.371	77.245	75.724	20.512	-3.7206	-6.4318	1.0847	-2.4084	31.241	-4.2903
126.16	-7.4531	49.228	-6.5676	0.98964	-2.5299	0.028647	-0.037385	0.048998	0.66021	-1.3176	2674.0	21.316	-3.1502	80.356	-64.441	77.245	75.724	20.512	-3.7206	-6.4318	1.0847	-2.4084	31.241	-4.2903
126.15	-7.4522	49.231	-6.5674	0.98944	-2.5296	0.030031	-0.039961	0.048302	0.66021	-1.3176	2673.3	21.318	-3.1499	80.356	-64.51	77.246	75.724	20.512	-3.7206	-6.4318	1.0847	-2.4084	31.241	-4.2903
126.15	-7.4514	49.234	-6.5673	0.98924	-2.5294	0.031369	-0.042482	0.047545	0.66021	-1.3176	2672.7	21.32	-3.1495	80.355	-64.579	77.246	75.724	20.512	-3.7206	-6.4318	1.0847	-2.4084	31.241	-4.2903
126.15	-7.4507	49.237	-6.5671	0.98902	-2.5292	0.03266	-0.044946	0.046729	0.66021	-1.3176	2672.0	21.321	-3.1492	80.355	-64.648	77.246	75.724	20.512	-3.7206	-6.4318	1.0847	-2.4084	31.241	-4.2903
126.15	-7.45	49.24	-6.5669	0.98879	-2.5289	0.033903	-0.047349	0.045855	0.66021	-1.3176	2671.3	21.323	-3.149	80.354	-64.716	77.247	75.724	20.512	-3.7206	-6.4318	1.0847	-2.4084	31.241	-4.2903
126.15	-7.4494	49.243	-6.5668	0.98855	-2.5287	0.035096	-0.04969	0.044923	0.66021	-1.3176	2670.6	21.324	-3.1487	80.354	-64.783	77.247	75.724	20.512	-3.7206	-6.4318	1.0847	-2.4084	31.241	-4.2903
126.14	-7.4489	49.246	-6.5666	0.98829	-2.5285	0.036238	-0.051964	0.043936	0.66021	-1.3176	2670.0	21.326	-3.1485	80.353	-64.849	77.247	75.724	20.512	-3.7206	-6.4318	1.0847	-2.4084	31.241	-4.2903
126.14	-7.4485	49.249	-6.5664	0.98803	-2.5283	0.037328	-0.05417	0.042894	0.66021	-1.3176	2669.3	21.327	-3.1484	80.353	-64.915	77.248	75.724	20.512	-3.7206	-6.4318	1.0847	-2.4084	31.241	-4.2903
126.14	-7.4481	49.252	-6.5662	0.98775	-2.5281	0.038363	-0.056304	0.0418	0.66021	-1.3176	2668.6	21.329	-3.1482	80.352	-64.979	77.248	75.724	20.512	-3.7206	-6.4318	1.0847	-2.4084	31.241	-4.2903
126.14	-7.4478	49.256	-6.566	0.98746	-2.5279	0.039343	-0.058365	0.040654	0.66021	-1.3176	2667.9	21.33	-3.1481	80.352	-65.042	77.248	75.724	20.512	-3.7206	-6.4318	1.0847	-2.4084	31.241	-4.2903
126.14	-7.4476	49.258	-6.5658	0.98717	-2.5277	0.040267	-0.060349	0.039459	0.66021	-1.3176	2667.2	21.332	-3.1481	80.351	-65.104	77.249	75.724	20.512	-3.7206	-6.4318	1.0847	-2.4084	31.241	-4.2903
126.13	-7.4475	49.261	-6.5656	0.98686	-2.5275	0.041133	-0.062255	0.038215	0.66021	-1.3176	2666.6	21.333	-3.148	80.351	-65.164	77.249	75.724	20.512	-3.7206	-6.4318	1.0847	-2.4084	31.241	-4.2903
126.13	-7.4474	49.264	-6.5654	0.98654	-2.5273	0.041941	-0.06408	0.036925	0.66021	-1.3176	2665.9	21.335	-3.148	80.35	-65.223	77.249	75.724	20.512	-3.7206	-6.4318	1.0847	-2.4084	31.241	-4.2903
[truncated: 16,001 more rows]
